# Supplementary material for: Discriminating three motor imagery states of the same joint for brain-computer interface
Source: PeerJ. 2021 Aug 24;9:e12027. doi: 10.7717/peerj.12027 (PMC8395581; doi:10.7717/peerj.12027)
Supplement: Supplemental Information 1 [file peerj-09-12027-s001.zip › dataset/B/01-01-04.11.17.19.42.58.csv]

title:01	recorded:04.11.17 19.42.58	sampling:128	subject:01	labels:COUNTER INTERPOLATED AF3 F7 F3 FC5 T7 P7 O1 O2 P8 T8 FC6 F4 F8 AF4 RAW_CQ GYROX GYROY MARKER MARKER_HARDWARE SYNC TIME_STAMP_s TIME_STAMP_ms CQ_AF3 CQ_F7 CQ_F3 CQ_FC5 CQ_T7 CQ_P7 CQ_O1 CQ_O2 CQ_P8 CQ_T8 CQ_FC6 CQ_F4 CQ_F8 CQ_AF4 CQ_CMS CQ_DRL	chan:40	units:emotiv
52.00000000000000000000	0.00000000000000000000	4164.61523437500000000000	4151.79492187500000000000	4177.43603515625000000000	4162.05126953125000000000	4173.84619140625000000000	4177.43603515625000000000	4163.58984375000000000000	4161.53857421875000000000	4178.46142578125000000000	4147.69238281250000000000	4168.71777343750000000000	4205.12792968750000000000	4122.56396484375000000000	4151.28173828125000000000	0.00000000000000000000	10248.00000000000000000000	10225.00000000000000000000	0.00000000000000000000	0.00000000000000000000	0.00000000000000000000	1147.00000000000000000000	463.00000000000000000000	0.00000000000000000000	0.00000000000000000000	0.00000000000000000000	0.00000000000000000000	0.00000000000000000000	0.00000000000000000000	0.00000000000000000000	0.00000000000000000000	0.00000000000000000000	0.00000000000000000000	0.00000000000000000000	0.00000000000000000000	0.00000000000000000000	0.00000000000000000000	0.00000000000000000000	0.00000000000000000000
53.00000000000000000000	0.00000000000000000000	4154.87158203125000000000	4132.82031250000000000000	4179.48730468750000000000	4154.87158203125000000000	4163.07666015625000000000	4157.94873046875000000000	4144.10253906250000000000	4146.15380859375000000000	4175.38427734375000000000	4136.41015625000000000000	4147.69238281250000000000	4194.35888671875000000000	4103.07666015625000000000	4143.07666015625000000000	0.00000000000000000000	10245.00000000000000000000	10225.00000000000000000000	0.00000000000000000000	0.00000000000000000000	0.00000000000000000000	1147.00000000000000000000	471.00000000000000000000	0.00000000000000000000	0.00000000000000000000	0.00000000000000000000	0.00000000000000000000	0.00000000000000000000	0.00000000000000000000	0.00000000000000000000	0.00000000000000000000	0.00000000000000000000	0.00000000000000000000	0.00000000000000000000	0.00000000000000000000	0.00000000000000000000	0.00000000000000000000	0.00000000000000000000	0.00000000000000000000
54.00000000000000000000	0.00000000000000000000	4162.05126953125000000000	4148.71777343750000000000	4184.10253906250000000000	4172.82031250000000000000	4154.35888671875000000000	4162.05126953125000000000	4155.38427734375000000000	4155.89746093750000000000	4183.07666015625000000000	4159.48730468750000000000	4168.20507812500000000000	4202.56396484375000000000	4140.51269531250000000000	4158.46142578125000000000	0.00000000000000000000	10245.00000000000000000000	10225.00000000000000000000	0.00000000000000000000	0.00000000000000000000	0.00000000000000000000	1147.00000000000000000000	478.00000000000000000000	0.00000000000000000000	0.00000000000000000000	0.00000000000000000000	0.00000000000000000000	0.00000000000000000000	0.00000000000000000000	0.00000000000000000000	0.00000000000000000000	0.00000000000000000000	0.00000000000000000000	0.00000000000000000000	0.00000000000000000000	0.00000000000000000000	0.00000000000000000000	0.00000000000000000000	0.00000000000000000000
55.00000000000000000000	0.00000000000000000000	4163.58984375000000000000	4140.51269531250000000000	4191.79492187500000000000	4164.61523437500000000000	4144.10253906250000000000	4161.53857421875000000000	4147.17919921875000000000	4142.05126953125000000000	4183.58984375000000000000	4145.12792968750000000000	4165.12792968750000000000	4208.71777343750000000000	4133.84619140625000000000	4161.02539062500000000000	0.00000000000000000000	10245.00000000000000000000	10224.00000000000000000000	0.00000000000000000000	0.00000000000000000000	0.00000000000000000000	1147.00000000000000000000	485.00000000000000000000	0.00000000000000000000	0.00000000000000000000	0.00000000000000000000	0.00000000000000000000	0.00000000000000000000	0.00000000000000000000	0.00000000000000000000	0.00000000000000000000	0.00000000000000000000	0.00000000000000000000	0.00000000000000000000	0.00000000000000000000	0.00000000000000000000	0.00000000000000000000	0.00000000000000000000	0.00000000000000000000
56.00000000000000000000	0.00000000000000000000	4156.92285156250000000000	4144.10253906250000000000	4178.97412109375000000000	4162.05126953125000000000	4171.79492187500000000000	4170.25634765625000000000	4155.89746093750000000000	4158.97412109375000000000	4179.48730468750000000000	4157.43603515625000000000	4165.12792968750000000000	4205.64111328125000000000	4128.71777343750000000000	4154.87158203125000000000	0.00000000000000000000	10245.00000000000000000000	10224.00000000000000000000	0.00000000000000000000	0.00000000000000000000	0.00000000000000000000	1147.00000000000000000000	493.00000000000000000000	0.00000000000000000000	0.00000000000000000000	0.00000000000000000000	0.00000000000000000000	0.00000000000000000000	0.00000000000000000000	0.00000000000000000000	0.00000000000000000000	0.00000000000000000000	0.00000000000000000000	0.00000000000000000000	0.00000000000000000000	0.00000000000000000000	0.00000000000000000000	0.00000000000000000000	0.00000000000000000000
57.00000000000000000000	0.00000000000000000000	4156.92285156250000000000	4147.17919921875000000000	4174.87158203125000000000	4175.38427734375000000000	4183.07666015625000000000	4170.25634765625000000000	4160.51269531250000000000	4180.51269531250000000000	4180.51269531250000000000	4179.48730468750000000000	4183.07666015625000000000	4212.30761718750000000000	4142.56396484375000000000	4159.48730468750000000000	0.00000000000000000000	10246.00000000000000000000	10225.00000000000000000000	0.00000000000000000000	0.00000000000000000000	0.00000000000000000000	1147.00000000000000000000	501.00000000000000000000	0.00000000000000000000	0.00000000000000000000	0.00000000000000000000	0.00000000000000000000	0.00000000000000000000	0.00000000000000000000	0.00000000000000000000	0.00000000000000000000	0.00000000000000000000	0.00000000000000000000	0.00000000000000000000	0.00000000000000000000	0.00000000000000000000	0.00000000000000000000	0.00000000000000000000	0.00000000000000000000
58.00000000000000000000	0.00000000000000000000	4153.84619140625000000000	4129.23046875000000000000	4177.43603515625000000000	4163.07666015625000000000	4147.69238281250000000000	4161.02539062500000000000	4142.56396484375000000000	4149.74365234375000000000	4171.79492187500000000000	4145.64111328125000000000	4169.23046875000000000000	4203.58984375000000000000	4123.07666015625000000000	4154.35888671875000000000	0.00000000000000000000	10246.00000000000000000000	10225.00000000000000000000	0.00000000000000000000	0.00000000000000000000	0.00000000000000000000	1147.00000000000000000000	508.00000000000000000000	0.00000000000000000000	0.00000000000000000000	0.00000000000000000000	0.00000000000000000000	0.00000000000000000000	0.00000000000000000000	0.00000000000000000000	0.00000000000000000000	0.00000000000000000000	0.00000000000000000000	0.00000000000000000000	0.00000000000000000000	0.00000000000000000000	0.00000000000000000000	0.00000000000000000000	0.00000000000000000000
59.00000000000000000000	0.00000000000000000000	4163.07666015625000000000	4159.48730468750000000000	4177.94873046875000000000	4174.35888671875000000000	4178.97412109375000000000	4181.53857421875000000000	4169.74365234375000000000	4160.00000000000000000000	4176.92285156250000000000	4158.97412109375000000000	4175.89746093750000000000	4203.58984375000000000000	4137.43603515625000000000	4154.87158203125000000000	0.00000000000000000000	10246.00000000000000000000	10224.00000000000000000000	0.00000000000000000000	0.00000000000000000000	0.00000000000000000000	1147.00000000000000000000	516.00000000000000000000	0.00000000000000000000	0.00000000000000000000	0.00000000000000000000	0.00000000000000000000	0.00000000000000000000	0.00000000000000000000	0.00000000000000000000	0.00000000000000000000	0.00000000000000000000	0.00000000000000000000	0.00000000000000000000	0.00000000000000000000	0.00000000000000000000	0.00000000000000000000	0.00000000000000000000	0.00000000000000000000
60.00000000000000000000	0.00000000000000000000	4166.66650390625000000000	4152.30761718750000000000	4186.15380859375000000000	4172.30761718750000000000	4170.76904296875000000000	4177.94873046875000000000	4167.17919921875000000000	4155.89746093750000000000	4177.94873046875000000000	4151.79492187500000000000	4170.25634765625000000000	4205.64111328125000000000	4127.17919921875000000000	4151.28173828125000000000	0.00000000000000000000	10246.00000000000000000000	10224.00000000000000000000	0.00000000000000000000	0.00000000000000000000	0.00000000000000000000	1147.00000000000000000000	525.00000000000000000000	0.00000000000000000000	0.00000000000000000000	0.00000000000000000000	0.00000000000000000000	0.00000000000000000000	0.00000000000000000000	0.00000000000000000000	0.00000000000000000000	0.00000000000000000000	0.00000000000000000000	0.00000000000000000000	0.00000000000000000000	0.00000000000000000000	0.00000000000000000000	0.00000000000000000000	0.00000000000000000000
61.00000000000000000000	0.00000000000000000000	4157.94873046875000000000	4141.53857421875000000000	4177.94873046875000000000	4163.58984375000000000000	4145.12792968750000000000	4174.87158203125000000000	4158.46142578125000000000	4152.30761718750000000000	4173.33300781250000000000	4154.35888671875000000000	4169.74365234375000000000	4198.46142578125000000000	4127.69238281250000000000	4151.79492187500000000000	0.00000000000000000000	10248.00000000000000000000	10224.00000000000000000000	0.00000000000000000000	0.00000000000000000000	0.00000000000000000000	1147.00000000000000000000	533.00000000000000000000	0.00000000000000000000	0.00000000000000000000	0.00000000000000000000	0.00000000000000000000	0.00000000000000000000	0.00000000000000000000	0.00000000000000000000	0.00000000000000000000	0.00000000000000000000	0.00000000000000000000	0.00000000000000000000	0.00000000000000000000	0.00000000000000000000	0.00000000000000000000	0.00000000000000000000	0.00000000000000000000
62.00000000000000000000	0.00000000000000000000	4158.97412109375000000000	4155.89746093750000000000	4177.94873046875000000000	4172.30761718750000000000	4173.84619140625000000000	4171.79492187500000000000	4155.38427734375000000000	4157.94873046875000000000	4184.61523437500000000000	4177.43603515625000000000	4180.00000000000000000000	4206.66650390625000000000	4150.25634765625000000000	4164.10253906250000000000	0.00000000000000000000	10248.00000000000000000000	10224.00000000000000000000	0.00000000000000000000	0.00000000000000000000	0.00000000000000000000	1147.00000000000000000000	541.00000000000000000000	0.00000000000000000000	0.00000000000000000000	0.00000000000000000000	0.00000000000000000000	0.00000000000000000000	0.00000000000000000000	0.00000000000000000000	0.00000000000000000000	0.00000000000000000000	0.00000000000000000000	0.00000000000000000000	0.00000000000000000000	0.00000000000000000000	0.00000000000000000000	0.00000000000000000000	0.00000000000000000000
63.00000000000000000000	0.00000000000000000000	4157.94873046875000000000	4142.05126953125000000000	4184.10253906250000000000	4160.00000000000000000000	4155.38427734375000000000	4153.84619140625000000000	4134.87158203125000000000	4132.82031250000000000000	4180.51269531250000000000	4145.12792968750000000000	4162.05126953125000000000	4206.66650390625000000000	4126.66650390625000000000	4157.43603515625000000000	0.00000000000000000000	10249.00000000000000000000	10223.00000000000000000000	0.00000000000000000000	0.00000000000000000000	0.00000000000000000000	1147.00000000000000000000	550.00000000000000000000	0.00000000000000000000	0.00000000000000000000	0.00000000000000000000	0.00000000000000000000	0.00000000000000000000	0.00000000000000000000	0.00000000000000000000	0.00000000000000000000	0.00000000000000000000	0.00000000000000000000	0.00000000000000000000	0.00000000000000000000	0.00000000000000000000	0.00000000000000000000	0.00000000000000000000	0.00000000000000000000
64.00000000000000000000	0.00000000000000000000	4157.94873046875000000000	4151.79492187500000000000	4175.89746093750000000000	4167.17919921875000000000	4136.92285156250000000000	4166.15380859375000000000	4157.94873046875000000000	4160.00000000000000000000	4174.35888671875000000000	4161.53857421875000000000	4180.00000000000000000000	4208.71777343750000000000	4136.41015625000000000000	4158.46142578125000000000	814.00000000000000000000	10249.00000000000000000000	10223.00000000000000000000	0.00000000000000000000	0.00000000000000000000	0.00000000000000000000	1147.00000000000000000000	558.00000000000000000000	4.00000000000000000000	0.00000000000000000000	0.00000000000000000000	0.00000000000000000000	0.00000000000000000000	0.00000000000000000000	0.00000000000000000000	0.00000000000000000000	0.00000000000000000000	0.00000000000000000000	0.00000000000000000000	0.00000000000000000000	0.00000000000000000000	0.00000000000000000000	0.00000000000000000000	0.00000000000000000000
65.00000000000000000000	0.00000000000000000000	4153.33300781250000000000	4136.41015625000000000000	4178.97412109375000000000	4166.66650390625000000000	4141.02539062500000000000	4163.07666015625000000000	4155.89746093750000000000	4167.17919921875000000000	4173.84619140625000000000	4165.12792968750000000000	4181.53857421875000000000	4210.76904296875000000000	4135.38427734375000000000	4158.97412109375000000000	996.00000000000000000000	10248.00000000000000000000	10224.00000000000000000000	0.00000000000000000000	0.00000000000000000000	0.00000000000000000000	1147.00000000000000000000	566.00000000000000000000	4.00000000000000000000	4.00000000000000000000	0.00000000000000000000	0.00000000000000000000	0.00000000000000000000	0.00000000000000000000	0.00000000000000000000	0.00000000000000000000	0.00000000000000000000	0.00000000000000000000	0.00000000000000000000	0.00000000000000000000	0.00000000000000000000	0.00000000000000000000	0.00000000000000000000	0.00000000000000000000
66.00000000000000000000	0.00000000000000000000	4155.89746093750000000000	4137.94873046875000000000	4178.46142578125000000000	4161.02539062500000000000	4177.43603515625000000000	4164.10253906250000000000	4153.33300781250000000000	4153.84619140625000000000	4172.82031250000000000000	4154.35888671875000000000	4171.79492187500000000000	4205.12792968750000000000	4130.76904296875000000000	4156.41015625000000000000	1052.00000000000000000000	10248.00000000000000000000	10224.00000000000000000000	0.00000000000000000000	0.00000000000000000000	0.00000000000000000000	1147.00000000000000000000	574.00000000000000000000	4.00000000000000000000	4.00000000000000000000	4.00000000000000000000	0.00000000000000000000	0.00000000000000000000	0.00000000000000000000	0.00000000000000000000	0.00000000000000000000	0.00000000000000000000	0.00000000000000000000	0.00000000000000000000	0.00000000000000000000	0.00000000000000000000	0.00000000000000000000	4.00000000000000000000	0.00000000000000000000
67.00000000000000000000	0.00000000000000000000	4173.84619140625000000000	4171.79492187500000000000	4182.56396484375000000000	4174.35888671875000000000	4197.43603515625000000000	4182.05126953125000000000	4174.35888671875000000000	4164.10253906250000000000	4180.00000000000000000000	4171.28173828125000000000	4185.64111328125000000000	4213.33300781250000000000	4143.07666015625000000000	4163.07666015625000000000	1534.00000000000000000000	10247.00000000000000000000	10225.00000000000000000000	0.00000000000000000000	0.00000000000000000000	0.00000000000000000000	1147.00000000000000000000	582.00000000000000000000	4.00000000000000000000	4.00000000000000000000	4.00000000000000000000	4.00000000000000000000	0.00000000000000000000	0.00000000000000000000	0.00000000000000000000	0.00000000000000000000	0.00000000000000000000	0.00000000000000000000	0.00000000000000000000	0.00000000000000000000	0.00000000000000000000	0.00000000000000000000	4.00000000000000000000	4.00000000000000000000
68.00000000000000000000	0.00000000000000000000	4172.82031250000000000000	4155.38427734375000000000	4191.79492187500000000000	4168.20507812500000000000	4154.35888671875000000000	4171.79492187500000000000	4158.97412109375000000000	4144.10253906250000000000	4174.35888671875000000000	4140.51269531250000000000	4169.74365234375000000000	4206.66650390625000000000	4128.20507812500000000000	4157.94873046875000000000	1613.00000000000000000000	10247.00000000000000000000	10225.00000000000000000000	0.00000000000000000000	0.00000000000000000000	0.00000000000000000000	1147.00000000000000000000	590.00000000000000000000	4.00000000000000000000	4.00000000000000000000	4.00000000000000000000	4.00000000000000000000	4.00000000000000000000	0.00000000000000000000	0.00000000000000000000	0.00000000000000000000	0.00000000000000000000	0.00000000000000000000	0.00000000000000000000	0.00000000000000000000	0.00000000000000000000	0.00000000000000000000	4.00000000000000000000	4.00000000000000000000
69.00000000000000000000	0.00000000000000000000	4164.61523437500000000000	4153.84619140625000000000	4184.10253906250000000000	4173.84619140625000000000	4168.20507812500000000000	4168.71777343750000000000	4160.00000000000000000000	4156.41015625000000000000	4175.89746093750000000000	4148.71777343750000000000	4180.00000000000000000000	4207.17919921875000000000	4154.87158203125000000000	4166.66650390625000000000	1117.00000000000000000000	10248.00000000000000000000	10226.00000000000000000000	0.00000000000000000000	0.00000000000000000000	0.00000000000000000000	1147.00000000000000000000	598.00000000000000000000	4.00000000000000000000	4.00000000000000000000	4.00000000000000000000	4.00000000000000000000	4.00000000000000000000	4.00000000000000000000	0.00000000000000000000	0.00000000000000000000	0.00000000000000000000	0.00000000000000000000	0.00000000000000000000	0.00000000000000000000	0.00000000000000000000	0.00000000000000000000	4.00000000000000000000	4.00000000000000000000
70.00000000000000000000	0.00000000000000000000	4165.64111328125000000000	4147.17919921875000000000	4186.15380859375000000000	4172.30761718750000000000	4167.69238281250000000000	4162.56396484375000000000	4147.69238281250000000000	4155.38427734375000000000	4183.07666015625000000000	4158.97412109375000000000	4184.61523437500000000000	4217.94873046875000000000	4156.41015625000000000000	4175.89746093750000000000	1331.00000000000000000000	10248.00000000000000000000	10226.00000000000000000000	0.00000000000000000000	0.00000000000000000000	0.00000000000000000000	1147.00000000000000000000	605.00000000000000000000	4.00000000000000000000	4.00000000000000000000	4.00000000000000000000	4.00000000000000000000	4.00000000000000000000	4.00000000000000000000	4.00000000000000000000	0.00000000000000000000	0.00000000000000000000	0.00000000000000000000	0.00000000000000000000	0.00000000000000000000	0.00000000000000000000	0.00000000000000000000	4.00000000000000000000	4.00000000000000000000
71.00000000000000000000	0.00000000000000000000	4168.71777343750000000000	4145.64111328125000000000	4186.15380859375000000000	4161.53857421875000000000	4152.30761718750000000000	4165.12792968750000000000	4148.20507812500000000000	4149.74365234375000000000	4177.94873046875000000000	4154.35888671875000000000	4177.94873046875000000000	4213.84619140625000000000	4140.51269531250000000000	4166.66650390625000000000	1440.00000000000000000000	10247.00000000000000000000	10226.00000000000000000000	0.00000000000000000000	0.00000000000000000000	0.00000000000000000000	1147.00000000000000000000	613.00000000000000000000	4.00000000000000000000	4.00000000000000000000	4.00000000000000000000	4.00000000000000000000	4.00000000000000000000	4.00000000000000000000	4.00000000000000000000	4.00000000000000000000	0.00000000000000000000	0.00000000000000000000	0.00000000000000000000	0.00000000000000000000	0.00000000000000000000	0.00000000000000000000	4.00000000000000000000	4.00000000000000000000
72.00000000000000000000	0.00000000000000000000	4171.28173828125000000000	4165.64111328125000000000	4183.58984375000000000000	4173.84619140625000000000	4166.66650390625000000000	4179.48730468750000000000	4176.92285156250000000000	4181.02539062500000000000	4177.43603515625000000000	4188.20507812500000000000	4197.43603515625000000000	4220.00000000000000000000	4158.97412109375000000000	4165.64111328125000000000	1072.00000000000000000000	10247.00000000000000000000	10226.00000000000000000000	0.00000000000000000000	0.00000000000000000000	0.00000000000000000000	1147.00000000000000000000	620.00000000000000000000	4.00000000000000000000	4.00000000000000000000	4.00000000000000000000	4.00000000000000000000	4.00000000000000000000	4.00000000000000000000	4.00000000000000000000	4.00000000000000000000	4.00000000000000000000	0.00000000000000000000	0.00000000000000000000	0.00000000000000000000	0.00000000000000000000	0.00000000000000000000	4.00000000000000000000	4.00000000000000000000
73.00000000000000000000	0.00000000000000000000	4161.53857421875000000000	4143.58984375000000000000	4184.61523437500000000000	4164.10253906250000000000	4150.76904296875000000000	4169.74365234375000000000	4162.56396484375000000000	4166.15380859375000000000	4171.79492187500000000000	4171.79492187500000000000	4183.07666015625000000000	4217.43603515625000000000	4141.53857421875000000000	4162.56396484375000000000	1499.00000000000000000000	10246.00000000000000000000	10225.00000000000000000000	0.00000000000000000000	0.00000000000000000000	0.00000000000000000000	1147.00000000000000000000	628.00000000000000000000	4.00000000000000000000	4.00000000000000000000	4.00000000000000000000	4.00000000000000000000	4.00000000000000000000	4.00000000000000000000	4.00000000000000000000	4.00000000000000000000	4.00000000000000000000	4.00000000000000000000	0.00000000000000000000	0.00000000000000000000	0.00000000000000000000	0.00000000000000000000	4.00000000000000000000	4.00000000000000000000
74.00000000000000000000	0.00000000000000000000	4168.20507812500000000000	4158.46142578125000000000	4182.56396484375000000000	4164.10253906250000000000	4174.35888671875000000000	4178.46142578125000000000	4172.82031250000000000000	4167.69238281250000000000	4176.41015625000000000000	4171.79492187500000000000	4189.74365234375000000000	4213.33300781250000000000	4152.82031250000000000000	4167.17919921875000000000	1597.00000000000000000000	10246.00000000000000000000	10225.00000000000000000000	0.00000000000000000000	0.00000000000000000000	0.00000000000000000000	1147.00000000000000000000	636.00000000000000000000	4.00000000000000000000	4.00000000000000000000	4.00000000000000000000	4.00000000000000000000	4.00000000000000000000	4.00000000000000000000	4.00000000000000000000	4.00000000000000000000	4.00000000000000000000	4.00000000000000000000	4.00000000000000000000	0.00000000000000000000	0.00000000000000000000	0.00000000000000000000	4.00000000000000000000	4.00000000000000000000
75.00000000000000000000	0.00000000000000000000	4181.53857421875000000000	4171.28173828125000000000	4195.38427734375000000000	4169.23046875000000000000	4166.66650390625000000000	4183.07666015625000000000	4176.41015625000000000000	4166.15380859375000000000	4182.05126953125000000000	4183.07666015625000000000	4195.38427734375000000000	4213.84619140625000000000	4157.43603515625000000000	4169.74365234375000000000	1397.00000000000000000000	10245.00000000000000000000	10226.00000000000000000000	0.00000000000000000000	0.00000000000000000000	0.00000000000000000000	1147.00000000000000000000	643.00000000000000000000	4.00000000000000000000	4.00000000000000000000	4.00000000000000000000	4.00000000000000000000	4.00000000000000000000	4.00000000000000000000	4.00000000000000000000	4.00000000000000000000	4.00000000000000000000	4.00000000000000000000	4.00000000000000000000	4.00000000000000000000	0.00000000000000000000	0.00000000000000000000	4.00000000000000000000	4.00000000000000000000
76.00000000000000000000	0.00000000000000000000	4174.35888671875000000000	4157.94873046875000000000	4193.33300781250000000000	4161.53857421875000000000	4146.66650390625000000000	4176.41015625000000000000	4163.07666015625000000000	4154.87158203125000000000	4173.84619140625000000000	4177.43603515625000000000	4184.61523437500000000000	4206.66650390625000000000	4148.20507812500000000000	4165.12792968750000000000	1327.00000000000000000000	10245.00000000000000000000	10226.00000000000000000000	0.00000000000000000000	0.00000000000000000000	0.00000000000000000000	1147.00000000000000000000	651.00000000000000000000	4.00000000000000000000	4.00000000000000000000	4.00000000000000000000	4.00000000000000000000	4.00000000000000000000	4.00000000000000000000	4.00000000000000000000	4.00000000000000000000	4.00000000000000000000	4.00000000000000000000	4.00000000000000000000	4.00000000000000000000	4.00000000000000000000	0.00000000000000000000	4.00000000000000000000	4.00000000000000000000
77.00000000000000000000	0.00000000000000000000	4169.23046875000000000000	4167.17919921875000000000	4186.15380859375000000000	4168.20507812500000000000	4192.82031250000000000000	4174.35888671875000000000	4164.61523437500000000000	4173.84619140625000000000	4181.53857421875000000000	4187.69238281250000000000	4200.00000000000000000000	4218.46142578125000000000	4175.89746093750000000000	4175.89746093750000000000	1435.00000000000000000000	10246.00000000000000000000	10227.00000000000000000000	0.00000000000000000000	0.00000000000000000000	0.00000000000000000000	1147.00000000000000000000	660.00000000000000000000	4.00000000000000000000	4.00000000000000000000	4.00000000000000000000	4.00000000000000000000	4.00000000000000000000	4.00000000000000000000	4.00000000000000000000	4.00000000000000000000	4.00000000000000000000	4.00000000000000000000	4.00000000000000000000	4.00000000000000000000	4.00000000000000000000	4.00000000000000000000	4.00000000000000000000	4.00000000000000000000
78.00000000000000000000	0.00000000000000000000	4165.64111328125000000000	4148.71777343750000000000	4191.28173828125000000000	4156.41015625000000000000	4174.87158203125000000000	4158.97412109375000000000	4139.48730468750000000000	4148.20507812500000000000	4178.46142578125000000000	4145.64111328125000000000	4184.10253906250000000000	4214.87158203125000000000	4154.87158203125000000000	4167.17919921875000000000	1597.00000000000000000000	10246.00000000000000000000	10227.00000000000000000000	0.00000000000000000000	0.00000000000000000000	0.00000000000000000000	1147.00000000000000000000	667.00000000000000000000	4.00000000000000000000	4.00000000000000000000	4.00000000000000000000	4.00000000000000000000	4.00000000000000000000	4.00000000000000000000	4.00000000000000000000	4.00000000000000000000	4.00000000000000000000	4.00000000000000000000	4.00000000000000000000	4.00000000000000000000	4.00000000000000000000	4.00000000000000000000	4.00000000000000000000	4.00000000000000000000
79.00000000000000000000	0.00000000000000000000	4165.12792968750000000000	4157.43603515625000000000	4182.05126953125000000000	4160.51269531250000000000	4158.46142578125000000000	4172.82031250000000000000	4158.97412109375000000000	4157.43603515625000000000	4171.28173828125000000000	4152.30761718750000000000	4187.69238281250000000000	4202.56396484375000000000	4148.20507812500000000000	4157.94873046875000000000	1397.00000000000000000000	10245.00000000000000000000	10229.00000000000000000000	0.00000000000000000000	0.00000000000000000000	0.00000000000000000000	1147.00000000000000000000	676.00000000000000000000	4.00000000000000000000	4.00000000000000000000	4.00000000000000000000	4.00000000000000000000	4.00000000000000000000	4.00000000000000000000	4.00000000000000000000	4.00000000000000000000	4.00000000000000000000	4.00000000000000000000	4.00000000000000000000	4.00000000000000000000	4.00000000000000000000	4.00000000000000000000	4.00000000000000000000	4.00000000000000000000
80.00000000000000000000	0.00000000000000000000	4164.10253906250000000000	4156.41015625000000000000	4178.97412109375000000000	4163.07666015625000000000	4171.28173828125000000000	4179.48730468750000000000	4173.84619140625000000000	4177.94873046875000000000	4174.35888671875000000000	4183.07666015625000000000	4194.87158203125000000000	4206.15380859375000000000	4147.17919921875000000000	4158.46142578125000000000	1327.00000000000000000000	10245.00000000000000000000	10229.00000000000000000000	0.00000000000000000000	0.00000000000000000000	0.00000000000000000000	1147.00000000000000000000	684.00000000000000000000	4.00000000000000000000	4.00000000000000000000	4.00000000000000000000	4.00000000000000000000	4.00000000000000000000	4.00000000000000000000	4.00000000000000000000	4.00000000000000000000	4.00000000000000000000	4.00000000000000000000	4.00000000000000000000	4.00000000000000000000	4.00000000000000000000	4.00000000000000000000	4.00000000000000000000	4.00000000000000000000
81.00000000000000000000	0.00000000000000000000	4160.00000000000000000000	4137.94873046875000000000	4181.53857421875000000000	4144.10253906250000000000	4176.41015625000000000000	4170.76904296875000000000	4155.38427734375000000000	4155.89746093750000000000	4171.28173828125000000000	4165.64111328125000000000	4174.35888671875000000000	4201.02539062500000000000	4126.66650390625000000000	4153.33300781250000000000	1435.00000000000000000000	10246.00000000000000000000	10228.00000000000000000000	0.00000000000000000000	0.00000000000000000000	0.00000000000000000000	1147.00000000000000000000	692.00000000000000000000	4.00000000000000000000	4.00000000000000000000	4.00000000000000000000	4.00000000000000000000	4.00000000000000000000	4.00000000000000000000	4.00000000000000000000	4.00000000000000000000	4.00000000000000000000	4.00000000000000000000	4.00000000000000000000	4.00000000000000000000	4.00000000000000000000	4.00000000000000000000	4.00000000000000000000	4.00000000000000000000
82.00000000000000000000	0.00000000000000000000	4172.82031250000000000000	4168.71777343750000000000	4188.20507812500000000000	4160.00000000000000000000	4202.05126953125000000000	4187.17919921875000000000	4170.76904296875000000000	4161.02539062500000000000	4179.48730468750000000000	4175.38427734375000000000	4187.17919921875000000000	4205.64111328125000000000	4150.25634765625000000000	4162.56396484375000000000	1597.00000000000000000000	10246.00000000000000000000	10228.00000000000000000000	0.00000000000000000000	0.00000000000000000000	0.00000000000000000000	1147.00000000000000000000	700.00000000000000000000	4.00000000000000000000	4.00000000000000000000	4.00000000000000000000	4.00000000000000000000	4.00000000000000000000	4.00000000000000000000	4.00000000000000000000	4.00000000000000000000	4.00000000000000000000	4.00000000000000000000	4.00000000000000000000	4.00000000000000000000	4.00000000000000000000	4.00000000000000000000	4.00000000000000000000	4.00000000000000000000
83.00000000000000000000	0.00000000000000000000	4175.38427734375000000000	4164.61523437500000000000	4195.38427734375000000000	4162.05126953125000000000	4176.92285156250000000000	4182.05126953125000000000	4162.05126953125000000000	4144.10253906250000000000	4177.94873046875000000000	4159.48730468750000000000	4181.53857421875000000000	4205.12792968750000000000	4143.07666015625000000000	4164.10253906250000000000	1397.00000000000000000000	10249.00000000000000000000	10228.00000000000000000000	0.00000000000000000000	0.00000000000000000000	0.00000000000000000000	1147.00000000000000000000	707.00000000000000000000	4.00000000000000000000	4.00000000000000000000	4.00000000000000000000	4.00000000000000000000	4.00000000000000000000	4.00000000000000000000	4.00000000000000000000	4.00000000000000000000	4.00000000000000000000	4.00000000000000000000	4.00000000000000000000	4.00000000000000000000	4.00000000000000000000	4.00000000000000000000	4.00000000000000000000	4.00000000000000000000
84.00000000000000000000	0.00000000000000000000	4167.17919921875000000000	4165.12792968750000000000	4181.53857421875000000000	4161.53857421875000000000	4161.02539062500000000000	4177.43603515625000000000	4160.51269531250000000000	4151.79492187500000000000	4173.84619140625000000000	4161.02539062500000000000	4185.64111328125000000000	4202.05126953125000000000	4153.33300781250000000000	4168.71777343750000000000	1327.00000000000000000000	10249.00000000000000000000	10228.00000000000000000000	0.00000000000000000000	0.00000000000000000000	0.00000000000000000000	1147.00000000000000000000	715.00000000000000000000	4.00000000000000000000	4.00000000000000000000	4.00000000000000000000	4.00000000000000000000	4.00000000000000000000	4.00000000000000000000	4.00000000000000000000	4.00000000000000000000	4.00000000000000000000	4.00000000000000000000	4.00000000000000000000	4.00000000000000000000	4.00000000000000000000	4.00000000000000000000	4.00000000000000000000	4.00000000000000000000
85.00000000000000000000	0.00000000000000000000	4166.66650390625000000000	4166.15380859375000000000	4183.07666015625000000000	4162.56396484375000000000	4148.71777343750000000000	4172.82031250000000000000	4156.41015625000000000000	4170.25634765625000000000	4180.51269531250000000000	4168.20507812500000000000	4200.00000000000000000000	4213.33300781250000000000	4172.82031250000000000000	4178.97412109375000000000	1435.00000000000000000000	10249.00000000000000000000	10228.00000000000000000000	0.00000000000000000000	0.00000000000000000000	0.00000000000000000000	1147.00000000000000000000	723.00000000000000000000	4.00000000000000000000	4.00000000000000000000	4.00000000000000000000	4.00000000000000000000	4.00000000000000000000	4.00000000000000000000	4.00000000000000000000	4.00000000000000000000	4.00000000000000000000	4.00000000000000000000	4.00000000000000000000	4.00000000000000000000	4.00000000000000000000	4.00000000000000000000	4.00000000000000000000	4.00000000000000000000
86.00000000000000000000	0.00000000000000000000	4161.02539062500000000000	4144.10253906250000000000	4186.66650390625000000000	4146.15380859375000000000	4149.74365234375000000000	4167.17919921875000000000	4146.66650390625000000000	4155.38427734375000000000	4175.38427734375000000000	4156.41015625000000000000	4184.61523437500000000000	4207.17919921875000000000	4152.30761718750000000000	4169.74365234375000000000	1597.00000000000000000000	10249.00000000000000000000	10228.00000000000000000000	0.00000000000000000000	0.00000000000000000000	0.00000000000000000000	1147.00000000000000000000	731.00000000000000000000	4.00000000000000000000	4.00000000000000000000	4.00000000000000000000	4.00000000000000000000	4.00000000000000000000	4.00000000000000000000	4.00000000000000000000	4.00000000000000000000	4.00000000000000000000	4.00000000000000000000	4.00000000000000000000	4.00000000000000000000	4.00000000000000000000	4.00000000000000000000	4.00000000000000000000	4.00000000000000000000
87.00000000000000000000	0.00000000000000000000	4166.66650390625000000000	4164.10253906250000000000	4177.43603515625000000000	4156.92285156250000000000	4186.66650390625000000000	4186.66650390625000000000	4178.97412109375000000000	4177.94873046875000000000	4177.43603515625000000000	4194.35888671875000000000	4195.89746093750000000000	4211.28173828125000000000	4164.10253906250000000000	4171.79492187500000000000	1397.00000000000000000000	10249.00000000000000000000	10227.00000000000000000000	0.00000000000000000000	0.00000000000000000000	0.00000000000000000000	1147.00000000000000000000	738.00000000000000000000	4.00000000000000000000	4.00000000000000000000	4.00000000000000000000	4.00000000000000000000	4.00000000000000000000	4.00000000000000000000	4.00000000000000000000	4.00000000000000000000	4.00000000000000000000	4.00000000000000000000	4.00000000000000000000	4.00000000000000000000	4.00000000000000000000	4.00000000000000000000	4.00000000000000000000	4.00000000000000000000
88.00000000000000000000	0.00000000000000000000	4169.74365234375000000000	4158.46142578125000000000	4180.51269531250000000000	4154.87158203125000000000	4134.35888671875000000000	4181.02539062500000000000	4169.74365234375000000000	4170.76904296875000000000	4174.35888671875000000000	4182.05126953125000000000	4190.76904296875000000000	4214.87158203125000000000	4151.79492187500000000000	4169.23046875000000000000	1327.00000000000000000000	10249.00000000000000000000	10227.00000000000000000000	0.00000000000000000000	0.00000000000000000000	0.00000000000000000000	1147.00000000000000000000	746.00000000000000000000	4.00000000000000000000	4.00000000000000000000	4.00000000000000000000	4.00000000000000000000	4.00000000000000000000	4.00000000000000000000	4.00000000000000000000	4.00000000000000000000	4.00000000000000000000	4.00000000000000000000	4.00000000000000000000	4.00000000000000000000	4.00000000000000000000	4.00000000000000000000	4.00000000000000000000	4.00000000000000000000
89.00000000000000000000	0.00000000000000000000	4167.17919921875000000000	4159.48730468750000000000	4178.46142578125000000000	4147.17919921875000000000	4144.10253906250000000000	4180.00000000000000000000	4163.58984375000000000000	4164.10253906250000000000	4172.82031250000000000000	4175.38427734375000000000	4184.10253906250000000000	4203.58984375000000000000	4147.17919921875000000000	4164.10253906250000000000	1435.00000000000000000000	10247.00000000000000000000	10226.00000000000000000000	0.00000000000000000000	0.00000000000000000000	0.00000000000000000000	1147.00000000000000000000	755.00000000000000000000	4.00000000000000000000	4.00000000000000000000	4.00000000000000000000	4.00000000000000000000	4.00000000000000000000	4.00000000000000000000	4.00000000000000000000	4.00000000000000000000	4.00000000000000000000	4.00000000000000000000	4.00000000000000000000	4.00000000000000000000	4.00000000000000000000	4.00000000000000000000	4.00000000000000000000	4.00000000000000000000
90.00000000000000000000	0.00000000000000000000	4169.74365234375000000000	4172.82031250000000000000	4181.02539062500000000000	4149.23046875000000000000	4237.43603515625000000000	4187.17919921875000000000	4171.28173828125000000000	4171.79492187500000000000	4183.58984375000000000000	4185.64111328125000000000	4187.69238281250000000000	4202.05126953125000000000	4157.43603515625000000000	4167.69238281250000000000	1597.00000000000000000000	10247.00000000000000000000	10226.00000000000000000000	0.00000000000000000000	0.00000000000000000000	0.00000000000000000000	1147.00000000000000000000	762.00000000000000000000	4.00000000000000000000	4.00000000000000000000	4.00000000000000000000	4.00000000000000000000	4.00000000000000000000	4.00000000000000000000	4.00000000000000000000	4.00000000000000000000	4.00000000000000000000	4.00000000000000000000	4.00000000000000000000	4.00000000000000000000	4.00000000000000000000	4.00000000000000000000	4.00000000000000000000	4.00000000000000000000
91.00000000000000000000	0.00000000000000000000	4162.05126953125000000000	4155.89746093750000000000	4181.53857421875000000000	4136.41015625000000000000	4218.97412109375000000000	4180.51269531250000000000	4155.89746093750000000000	4150.76904296875000000000	4177.43603515625000000000	4142.05126953125000000000	4172.30761718750000000000	4193.84619140625000000000	4141.53857421875000000000	4161.53857421875000000000	1397.00000000000000000000	10248.00000000000000000000	10227.00000000000000000000	0.00000000000000000000	0.00000000000000000000	0.00000000000000000000	1147.00000000000000000000	770.00000000000000000000	4.00000000000000000000	4.00000000000000000000	4.00000000000000000000	4.00000000000000000000	4.00000000000000000000	4.00000000000000000000	4.00000000000000000000	4.00000000000000000000	4.00000000000000000000	4.00000000000000000000	4.00000000000000000000	4.00000000000000000000	4.00000000000000000000	4.00000000000000000000	4.00000000000000000000	4.00000000000000000000
92.00000000000000000000	0.00000000000000000000	4156.92285156250000000000	4165.64111328125000000000	4172.82031250000000000000	4146.66650390625000000000	4179.48730468750000000000	4182.05126953125000000000	4163.58984375000000000000	4168.20507812500000000000	4177.94873046875000000000	4160.51269531250000000000	4192.82031250000000000000	4202.56396484375000000000	4166.66650390625000000000	4169.23046875000000000000	1327.00000000000000000000	10248.00000000000000000000	10227.00000000000000000000	0.00000000000000000000	0.00000000000000000000	0.00000000000000000000	1147.00000000000000000000	778.00000000000000000000	4.00000000000000000000	4.00000000000000000000	4.00000000000000000000	4.00000000000000000000	4.00000000000000000000	4.00000000000000000000	4.00000000000000000000	4.00000000000000000000	4.00000000000000000000	4.00000000000000000000	4.00000000000000000000	4.00000000000000000000	4.00000000000000000000	4.00000000000000000000	4.00000000000000000000	4.00000000000000000000
93.00000000000000000000	0.00000000000000000000	4156.92285156250000000000	4152.30761718750000000000	4175.89746093750000000000	4145.12792968750000000000	4174.35888671875000000000	4165.64111328125000000000	4147.69238281250000000000	4164.10253906250000000000	4183.07666015625000000000	4178.46142578125000000000	4192.30761718750000000000	4210.25634765625000000000	4161.53857421875000000000	4171.79492187500000000000	1435.00000000000000000000	10248.00000000000000000000	10229.00000000000000000000	0.00000000000000000000	0.00000000000000000000	0.00000000000000000000	1147.00000000000000000000	787.00000000000000000000	4.00000000000000000000	4.00000000000000000000	4.00000000000000000000	4.00000000000000000000	4.00000000000000000000	4.00000000000000000000	4.00000000000000000000	4.00000000000000000000	4.00000000000000000000	4.00000000000000000000	4.00000000000000000000	4.00000000000000000000	4.00000000000000000000	4.00000000000000000000	4.00000000000000000000	4.00000000000000000000
94.00000000000000000000	0.00000000000000000000	4161.53857421875000000000	4158.46142578125000000000	4172.82031250000000000000	4143.07666015625000000000	4194.35888671875000000000	4172.82031250000000000000	4156.41015625000000000000	4163.58984375000000000000	4177.94873046875000000000	4184.61523437500000000000	4184.10253906250000000000	4200.51269531250000000000	4155.38427734375000000000	4165.64111328125000000000	1597.00000000000000000000	10248.00000000000000000000	10229.00000000000000000000	0.00000000000000000000	0.00000000000000000000	0.00000000000000000000	1147.00000000000000000000	794.00000000000000000000	4.00000000000000000000	4.00000000000000000000	4.00000000000000000000	4.00000000000000000000	4.00000000000000000000	4.00000000000000000000	4.00000000000000000000	4.00000000000000000000	4.00000000000000000000	4.00000000000000000000	4.00000000000000000000	4.00000000000000000000	4.00000000000000000000	4.00000000000000000000	4.00000000000000000000	4.00000000000000000000
95.00000000000000000000	0.00000000000000000000	4170.76904296875000000000	4181.53857421875000000000	4174.35888671875000000000	4156.41015625000000000000	4197.43603515625000000000	4192.82031250000000000000	4182.56396484375000000000	4180.51269531250000000000	4178.46142578125000000000	4202.56396484375000000000	4196.41015625000000000000	4204.61523437500000000000	4165.12792968750000000000	4168.71777343750000000000	1397.00000000000000000000	10247.00000000000000000000	10229.00000000000000000000	0.00000000000000000000	0.00000000000000000000	0.00000000000000000000	1147.00000000000000000000	801.00000000000000000000	4.00000000000000000000	4.00000000000000000000	4.00000000000000000000	4.00000000000000000000	4.00000000000000000000	4.00000000000000000000	4.00000000000000000000	4.00000000000000000000	4.00000000000000000000	4.00000000000000000000	4.00000000000000000000	4.00000000000000000000	4.00000000000000000000	4.00000000000000000000	4.00000000000000000000	4.00000000000000000000
96.00000000000000000000	0.00000000000000000000	4166.15380859375000000000	4157.43603515625000000000	4177.43603515625000000000	4143.07666015625000000000	4160.51269531250000000000	4182.56396484375000000000	4164.10253906250000000000	4157.94873046875000000000	4175.38427734375000000000	4173.33300781250000000000	4182.05126953125000000000	4204.61523437500000000000	4138.46142578125000000000	4162.56396484375000000000	1327.00000000000000000000	10247.00000000000000000000	10229.00000000000000000000	0.00000000000000000000	0.00000000000000000000	0.00000000000000000000	1147.00000000000000000000	810.00000000000000000000	4.00000000000000000000	4.00000000000000000000	4.00000000000000000000	4.00000000000000000000	4.00000000000000000000	4.00000000000000000000	4.00000000000000000000	4.00000000000000000000	4.00000000000000000000	4.00000000000000000000	4.00000000000000000000	4.00000000000000000000	4.00000000000000000000	4.00000000000000000000	4.00000000000000000000	4.00000000000000000000
97.00000000000000000000	0.00000000000000000000	4171.79492187500000000000	4174.87158203125000000000	4174.87158203125000000000	4154.35888671875000000000	4187.17919921875000000000	4187.69238281250000000000	4174.87158203125000000000	4170.76904296875000000000	4184.10253906250000000000	4185.64111328125000000000	4196.41015625000000000000	4209.23046875000000000000	4163.58984375000000000000	4169.74365234375000000000	1435.00000000000000000000	10248.00000000000000000000	10228.00000000000000000000	0.00000000000000000000	0.00000000000000000000	0.00000000000000000000	1147.00000000000000000000	818.00000000000000000000	4.00000000000000000000	4.00000000000000000000	4.00000000000000000000	4.00000000000000000000	4.00000000000000000000	4.00000000000000000000	4.00000000000000000000	4.00000000000000000000	4.00000000000000000000	4.00000000000000000000	4.00000000000000000000	4.00000000000000000000	4.00000000000000000000	4.00000000000000000000	4.00000000000000000000	4.00000000000000000000
98.00000000000000000000	0.00000000000000000000	4177.43603515625000000000	4181.02539062500000000000	4184.10253906250000000000	4158.97412109375000000000	4189.74365234375000000000	4183.07666015625000000000	4170.76904296875000000000	4164.61523437500000000000	4185.64111328125000000000	4186.66650390625000000000	4196.41015625000000000000	4212.82031250000000000000	4170.76904296875000000000	4175.89746093750000000000	1597.00000000000000000000	10248.00000000000000000000	10228.00000000000000000000	0.00000000000000000000	0.00000000000000000000	0.00000000000000000000	1147.00000000000000000000	826.00000000000000000000	4.00000000000000000000	4.00000000000000000000	4.00000000000000000000	4.00000000000000000000	4.00000000000000000000	4.00000000000000000000	4.00000000000000000000	4.00000000000000000000	4.00000000000000000000	4.00000000000000000000	4.00000000000000000000	4.00000000000000000000	4.00000000000000000000	4.00000000000000000000	4.00000000000000000000	4.00000000000000000000
99.00000000000000000000	0.00000000000000000000	4166.15380859375000000000	4165.12792968750000000000	4175.38427734375000000000	4144.10253906250000000000	4169.23046875000000000000	4180.51269531250000000000	4163.07666015625000000000	4155.89746093750000000000	4174.87158203125000000000	4171.28173828125000000000	4185.64111328125000000000	4207.17919921875000000000	4155.38427734375000000000	4170.76904296875000000000	1397.00000000000000000000	10248.00000000000000000000	10227.00000000000000000000	0.00000000000000000000	0.00000000000000000000	0.00000000000000000000	1147.00000000000000000000	834.00000000000000000000	4.00000000000000000000	4.00000000000000000000	4.00000000000000000000	4.00000000000000000000	4.00000000000000000000	4.00000000000000000000	4.00000000000000000000	4.00000000000000000000	4.00000000000000000000	4.00000000000000000000	4.00000000000000000000	4.00000000000000000000	4.00000000000000000000	4.00000000000000000000	4.00000000000000000000	4.00000000000000000000
100.00000000000000000000	0.00000000000000000000	4159.48730468750000000000	4162.05126953125000000000	4168.71777343750000000000	4152.30761718750000000000	4174.35888671875000000000	4183.07666015625000000000	4171.79492187500000000000	4185.12792968750000000000	4181.02539062500000000000	4185.12792968750000000000	4204.61523437500000000000	4215.89746093750000000000	4172.30761718750000000000	4177.94873046875000000000	1327.00000000000000000000	10248.00000000000000000000	10227.00000000000000000000	0.00000000000000000000	0.00000000000000000000	0.00000000000000000000	1147.00000000000000000000	842.00000000000000000000	4.00000000000000000000	4.00000000000000000000	4.00000000000000000000	4.00000000000000000000	4.00000000000000000000	4.00000000000000000000	4.00000000000000000000	4.00000000000000000000	4.00000000000000000000	4.00000000000000000000	4.00000000000000000000	4.00000000000000000000	4.00000000000000000000	4.00000000000000000000	4.00000000000000000000	4.00000000000000000000
101.00000000000000000000	0.00000000000000000000	4158.97412109375000000000	4145.12792968750000000000	4176.41015625000000000000	4148.71777343750000000000	4155.89746093750000000000	4170.25634765625000000000	4158.97412109375000000000	4176.41015625000000000000	4181.02539062500000000000	4164.61523437500000000000	4194.35888671875000000000	4213.84619140625000000000	4158.97412109375000000000	4174.87158203125000000000	1435.00000000000000000000	10250.00000000000000000000	10229.00000000000000000000	0.00000000000000000000	0.00000000000000000000	0.00000000000000000000	1147.00000000000000000000	850.00000000000000000000	4.00000000000000000000	4.00000000000000000000	4.00000000000000000000	4.00000000000000000000	4.00000000000000000000	4.00000000000000000000	4.00000000000000000000	4.00000000000000000000	4.00000000000000000000	4.00000000000000000000	4.00000000000000000000	4.00000000000000000000	4.00000000000000000000	4.00000000000000000000	4.00000000000000000000	4.00000000000000000000
102.00000000000000000000	0.00000000000000000000	4165.64111328125000000000	4171.79492187500000000000	4170.76904296875000000000	4155.38427734375000000000	4196.41015625000000000000	4188.71777343750000000000	4181.02539062500000000000	4186.66650390625000000000	4179.48730468750000000000	4189.74365234375000000000	4197.94873046875000000000	4210.25634765625000000000	4168.71777343750000000000	4172.30761718750000000000	1597.00000000000000000000	10250.00000000000000000000	10229.00000000000000000000	0.00000000000000000000	0.00000000000000000000	0.00000000000000000000	1147.00000000000000000000	858.00000000000000000000	4.00000000000000000000	4.00000000000000000000	4.00000000000000000000	4.00000000000000000000	4.00000000000000000000	4.00000000000000000000	4.00000000000000000000	4.00000000000000000000	4.00000000000000000000	4.00000000000000000000	4.00000000000000000000	4.00000000000000000000	4.00000000000000000000	4.00000000000000000000	4.00000000000000000000	4.00000000000000000000
103.00000000000000000000	0.00000000000000000000	4165.64111328125000000000	4170.76904296875000000000	4173.33300781250000000000	4155.38427734375000000000	4210.76904296875000000000	4189.74365234375000000000	4178.97412109375000000000	4180.51269531250000000000	4179.48730468750000000000	4203.07666015625000000000	4191.79492187500000000000	4209.23046875000000000000	4161.02539062500000000000	4166.15380859375000000000	1397.00000000000000000000	10252.00000000000000000000	10230.00000000000000000000	0.00000000000000000000	0.00000000000000000000	0.00000000000000000000	1147.00000000000000000000	865.00000000000000000000	4.00000000000000000000	4.00000000000000000000	4.00000000000000000000	4.00000000000000000000	4.00000000000000000000	4.00000000000000000000	4.00000000000000000000	4.00000000000000000000	4.00000000000000000000	4.00000000000000000000	4.00000000000000000000	4.00000000000000000000	4.00000000000000000000	4.00000000000000000000	4.00000000000000000000	4.00000000000000000000
104.00000000000000000000	0.00000000000000000000	4162.56396484375000000000	4156.92285156250000000000	4173.33300781250000000000	4148.71777343750000000000	4177.43603515625000000000	4175.89746093750000000000	4163.58984375000000000000	4161.53857421875000000000	4173.84619140625000000000	4177.43603515625000000000	4177.43603515625000000000	4201.53857421875000000000	4145.12792968750000000000	4158.97412109375000000000	1327.00000000000000000000	10252.00000000000000000000	10230.00000000000000000000	0.00000000000000000000	0.00000000000000000000	0.00000000000000000000	1147.00000000000000000000	873.00000000000000000000	4.00000000000000000000	4.00000000000000000000	4.00000000000000000000	4.00000000000000000000	4.00000000000000000000	4.00000000000000000000	4.00000000000000000000	4.00000000000000000000	4.00000000000000000000	4.00000000000000000000	4.00000000000000000000	4.00000000000000000000	4.00000000000000000000	4.00000000000000000000	4.00000000000000000000	4.00000000000000000000
105.00000000000000000000	0.00000000000000000000	4173.33300781250000000000	4181.53857421875000000000	4175.38427734375000000000	4167.17919921875000000000	4187.17919921875000000000	4184.10253906250000000000	4174.35888671875000000000	4172.82031250000000000000	4185.64111328125000000000	4182.56396484375000000000	4193.84619140625000000000	4210.76904296875000000000	4168.71777343750000000000	4170.76904296875000000000	1435.00000000000000000000	10252.00000000000000000000	10231.00000000000000000000	0.00000000000000000000	0.00000000000000000000	0.00000000000000000000	1147.00000000000000000000	882.00000000000000000000	4.00000000000000000000	4.00000000000000000000	4.00000000000000000000	4.00000000000000000000	4.00000000000000000000	4.00000000000000000000	4.00000000000000000000	4.00000000000000000000	4.00000000000000000000	4.00000000000000000000	4.00000000000000000000	4.00000000000000000000	4.00000000000000000000	4.00000000000000000000	4.00000000000000000000	4.00000000000000000000
106.00000000000000000000	0.00000000000000000000	4170.25634765625000000000	4165.64111328125000000000	4180.51269531250000000000	4163.58984375000000000000	4183.07666015625000000000	4175.38427734375000000000	4157.94873046875000000000	4152.30761718750000000000	4186.66650390625000000000	4159.48730468750000000000	4180.00000000000000000000	4209.23046875000000000000	4154.35888671875000000000	4170.25634765625000000000	1597.00000000000000000000	10252.00000000000000000000	10231.00000000000000000000	0.00000000000000000000	0.00000000000000000000	0.00000000000000000000	1147.00000000000000000000	890.00000000000000000000	4.00000000000000000000	4.00000000000000000000	4.00000000000000000000	4.00000000000000000000	4.00000000000000000000	4.00000000000000000000	4.00000000000000000000	4.00000000000000000000	4.00000000000000000000	4.00000000000000000000	4.00000000000000000000	4.00000000000000000000	4.00000000000000000000	4.00000000000000000000	4.00000000000000000000	4.00000000000000000000
107.00000000000000000000	0.00000000000000000000	4162.56396484375000000000	4164.61523437500000000000	4171.79492187500000000000	4168.71777343750000000000	4201.53857421875000000000	4178.46142578125000000000	4169.23046875000000000000	4174.35888671875000000000	4182.56396484375000000000	4183.58984375000000000000	4188.71777343750000000000	4210.76904296875000000000	4162.05126953125000000000	4172.82031250000000000000	1397.00000000000000000000	10251.00000000000000000000	10230.00000000000000000000	0.00000000000000000000	0.00000000000000000000	0.00000000000000000000	1147.00000000000000000000	897.00000000000000000000	4.00000000000000000000	4.00000000000000000000	4.00000000000000000000	4.00000000000000000000	4.00000000000000000000	4.00000000000000000000	4.00000000000000000000	4.00000000000000000000	4.00000000000000000000	4.00000000000000000000	4.00000000000000000000	4.00000000000000000000	4.00000000000000000000	4.00000000000000000000	4.00000000000000000000	4.00000000000000000000
108.00000000000000000000	0.00000000000000000000	4162.05126953125000000000	4157.94873046875000000000	4174.87158203125000000000	4176.41015625000000000000	4175.89746093750000000000	4176.92285156250000000000	4171.79492187500000000000	4194.87158203125000000000	4181.02539062500000000000	4203.07666015625000000000	4200.00000000000000000000	4222.05126953125000000000	4168.71777343750000000000	4177.94873046875000000000	1327.00000000000000000000	10251.00000000000000000000	10230.00000000000000000000	0.00000000000000000000	0.00000000000000000000	0.00000000000000000000	1147.00000000000000000000	906.00000000000000000000	4.00000000000000000000	4.00000000000000000000	4.00000000000000000000	4.00000000000000000000	4.00000000000000000000	4.00000000000000000000	4.00000000000000000000	4.00000000000000000000	4.00000000000000000000	4.00000000000000000000	4.00000000000000000000	4.00000000000000000000	4.00000000000000000000	4.00000000000000000000	4.00000000000000000000	4.00000000000000000000
109.00000000000000000000	0.00000000000000000000	4163.58984375000000000000	4149.74365234375000000000	4174.87158203125000000000	4170.25634765625000000000	4129.23046875000000000000	4173.84619140625000000000	4163.07666015625000000000	4170.76904296875000000000	4173.33300781250000000000	4170.25634765625000000000	4186.66650390625000000000	4210.25634765625000000000	4153.84619140625000000000	4168.71777343750000000000	1435.00000000000000000000	10246.00000000000000000000	10228.00000000000000000000	0.00000000000000000000	0.00000000000000000000	0.00000000000000000000	1147.00000000000000000000	914.00000000000000000000	4.00000000000000000000	4.00000000000000000000	4.00000000000000000000	4.00000000000000000000	4.00000000000000000000	4.00000000000000000000	4.00000000000000000000	4.00000000000000000000	4.00000000000000000000	4.00000000000000000000	4.00000000000000000000	4.00000000000000000000	4.00000000000000000000	4.00000000000000000000	4.00000000000000000000	4.00000000000000000000
110.00000000000000000000	0.00000000000000000000	4175.89746093750000000000	4181.02539062500000000000	4171.79492187500000000000	4182.05126953125000000000	4173.84619140625000000000	4189.74365234375000000000	4186.15380859375000000000	4178.97412109375000000000	4181.02539062500000000000	4184.10253906250000000000	4199.48730468750000000000	4209.23046875000000000000	4167.17919921875000000000	4170.25634765625000000000	1597.00000000000000000000	10246.00000000000000000000	10228.00000000000000000000	0.00000000000000000000	0.00000000000000000000	0.00000000000000000000	1147.00000000000000000000	921.00000000000000000000	4.00000000000000000000	4.00000000000000000000	4.00000000000000000000	4.00000000000000000000	4.00000000000000000000	4.00000000000000000000	4.00000000000000000000	4.00000000000000000000	4.00000000000000000000	4.00000000000000000000	4.00000000000000000000	4.00000000000000000000	4.00000000000000000000	4.00000000000000000000	4.00000000000000000000	4.00000000000000000000
111.00000000000000000000	0.00000000000000000000	4171.28173828125000000000	4163.07666015625000000000	4177.94873046875000000000	4167.69238281250000000000	4187.17919921875000000000	4177.94873046875000000000	4168.20507812500000000000	4164.61523437500000000000	4177.94873046875000000000	4180.00000000000000000000	4182.56396484375000000000	4208.71777343750000000000	4145.12792968750000000000	4165.12792968750000000000	1397.00000000000000000000	10242.00000000000000000000	10229.00000000000000000000	0.00000000000000000000	0.00000000000000000000	0.00000000000000000000	1147.00000000000000000000	928.00000000000000000000	4.00000000000000000000	4.00000000000000000000	4.00000000000000000000	4.00000000000000000000	4.00000000000000000000	4.00000000000000000000	4.00000000000000000000	4.00000000000000000000	4.00000000000000000000	4.00000000000000000000	4.00000000000000000000	4.00000000000000000000	4.00000000000000000000	4.00000000000000000000	4.00000000000000000000	4.00000000000000000000
112.00000000000000000000	0.00000000000000000000	4166.15380859375000000000	4160.00000000000000000000	4173.33300781250000000000	4165.12792968750000000000	4164.10253906250000000000	4176.92285156250000000000	4164.61523437500000000000	4169.74365234375000000000	4175.89746093750000000000	4184.61523437500000000000	4180.51269531250000000000	4205.12792968750000000000	4156.92285156250000000000	4167.17919921875000000000	1327.00000000000000000000	10242.00000000000000000000	10229.00000000000000000000	0.00000000000000000000	0.00000000000000000000	0.00000000000000000000	1147.00000000000000000000	936.00000000000000000000	4.00000000000000000000	4.00000000000000000000	4.00000000000000000000	4.00000000000000000000	4.00000000000000000000	4.00000000000000000000	4.00000000000000000000	4.00000000000000000000	4.00000000000000000000	4.00000000000000000000	4.00000000000000000000	4.00000000000000000000	4.00000000000000000000	4.00000000000000000000	4.00000000000000000000	4.00000000000000000000
113.00000000000000000000	0.00000000000000000000	4173.33300781250000000000	4166.66650390625000000000	4176.92285156250000000000	4175.38427734375000000000	4144.61523437500000000000	4174.35888671875000000000	4163.07666015625000000000	4171.28173828125000000000	4187.69238281250000000000	4177.94873046875000000000	4188.20507812500000000000	4209.23046875000000000000	4172.82031250000000000000	4172.82031250000000000000	1435.00000000000000000000	10242.00000000000000000000	10229.00000000000000000000	0.00000000000000000000	0.00000000000000000000	0.00000000000000000000	1147.00000000000000000000	944.00000000000000000000	4.00000000000000000000	4.00000000000000000000	4.00000000000000000000	4.00000000000000000000	4.00000000000000000000	4.00000000000000000000	4.00000000000000000000	4.00000000000000000000	4.00000000000000000000	4.00000000000000000000	4.00000000000000000000	4.00000000000000000000	4.00000000000000000000	4.00000000000000000000	4.00000000000000000000	4.00000000000000000000
114.00000000000000000000	0.00000000000000000000	4165.12792968750000000000	4147.69238281250000000000	4175.89746093750000000000	4159.48730468750000000000	4155.89746093750000000000	4164.61523437500000000000	4146.66650390625000000000	4148.20507812500000000000	4182.56396484375000000000	4151.79492187500000000000	4172.30761718750000000000	4201.53857421875000000000	4147.69238281250000000000	4162.05126953125000000000	1597.00000000000000000000	10242.00000000000000000000	10229.00000000000000000000	0.00000000000000000000	0.00000000000000000000	0.00000000000000000000	1147.00000000000000000000	951.00000000000000000000	4.00000000000000000000	4.00000000000000000000	4.00000000000000000000	4.00000000000000000000	4.00000000000000000000	4.00000000000000000000	4.00000000000000000000	4.00000000000000000000	4.00000000000000000000	4.00000000000000000000	4.00000000000000000000	4.00000000000000000000	4.00000000000000000000	4.00000000000000000000	4.00000000000000000000	4.00000000000000000000
115.00000000000000000000	0.00000000000000000000	4155.89746093750000000000	4154.35888671875000000000	4167.69238281250000000000	4161.53857421875000000000	4202.05126953125000000000	4175.89746093750000000000	4165.64111328125000000000	4177.94873046875000000000	4180.00000000000000000000	4183.58984375000000000000	4189.23046875000000000000	4210.25634765625000000000	4160.00000000000000000000	4168.20507812500000000000	1397.00000000000000000000	10244.00000000000000000000	10229.00000000000000000000	0.00000000000000000000	0.00000000000000000000	0.00000000000000000000	1147.00000000000000000000	959.00000000000000000000	4.00000000000000000000	4.00000000000000000000	4.00000000000000000000	4.00000000000000000000	4.00000000000000000000	4.00000000000000000000	4.00000000000000000000	4.00000000000000000000	4.00000000000000000000	4.00000000000000000000	4.00000000000000000000	4.00000000000000000000	4.00000000000000000000	4.00000000000000000000	4.00000000000000000000	4.00000000000000000000
116.00000000000000000000	0.00000000000000000000	4155.38427734375000000000	4139.48730468750000000000	4170.25634765625000000000	4158.46142578125000000000	4162.05126953125000000000	4168.20507812500000000000	4157.43603515625000000000	4170.76904296875000000000	4175.89746093750000000000	4157.94873046875000000000	4178.46142578125000000000	4211.28173828125000000000	4146.66650390625000000000	4168.71777343750000000000	1327.00000000000000000000	10244.00000000000000000000	10229.00000000000000000000	0.00000000000000000000	0.00000000000000000000	0.00000000000000000000	1147.00000000000000000000	966.00000000000000000000	4.00000000000000000000	4.00000000000000000000	4.00000000000000000000	4.00000000000000000000	4.00000000000000000000	4.00000000000000000000	4.00000000000000000000	4.00000000000000000000	4.00000000000000000000	4.00000000000000000000	4.00000000000000000000	4.00000000000000000000	4.00000000000000000000	4.00000000000000000000	4.00000000000000000000	4.00000000000000000000
117.00000000000000000000	0.00000000000000000000	4163.58984375000000000000	4153.84619140625000000000	4167.17919921875000000000	4164.61523437500000000000	4137.94873046875000000000	4176.41015625000000000000	4163.58984375000000000000	4161.02539062500000000000	4178.97412109375000000000	4147.69238281250000000000	4168.20507812500000000000	4201.02539062500000000000	4144.10253906250000000000	4162.56396484375000000000	1435.00000000000000000000	10245.00000000000000000000	10228.00000000000000000000	0.00000000000000000000	0.00000000000000000000	0.00000000000000000000	1147.00000000000000000000	975.00000000000000000000	4.00000000000000000000	4.00000000000000000000	4.00000000000000000000	4.00000000000000000000	4.00000000000000000000	4.00000000000000000000	4.00000000000000000000	4.00000000000000000000	4.00000000000000000000	4.00000000000000000000	4.00000000000000000000	4.00000000000000000000	4.00000000000000000000	4.00000000000000000000	4.00000000000000000000	4.00000000000000000000
118.00000000000000000000	0.00000000000000000000	4168.71777343750000000000	4169.74365234375000000000	4173.33300781250000000000	4167.69238281250000000000	4171.79492187500000000000	4187.69238281250000000000	4173.84619140625000000000	4170.25634765625000000000	4186.15380859375000000000	4184.61523437500000000000	4174.35888671875000000000	4204.10253906250000000000	4148.20507812500000000000	4158.46142578125000000000	1597.00000000000000000000	10245.00000000000000000000	10228.00000000000000000000	0.00000000000000000000	0.00000000000000000000	0.00000000000000000000	1147.00000000000000000000	982.00000000000000000000	4.00000000000000000000	4.00000000000000000000	4.00000000000000000000	4.00000000000000000000	4.00000000000000000000	4.00000000000000000000	4.00000000000000000000	4.00000000000000000000	4.00000000000000000000	4.00000000000000000000	4.00000000000000000000	4.00000000000000000000	4.00000000000000000000	4.00000000000000000000	4.00000000000000000000	4.00000000000000000000
119.00000000000000000000	0.00000000000000000000	4158.97412109375000000000	4145.12792968750000000000	4174.87158203125000000000	4148.71777343750000000000	4168.20507812500000000000	4176.41015625000000000000	4156.41015625000000000000	4155.89746093750000000000	4175.89746093750000000000	4169.23046875000000000000	4160.00000000000000000000	4196.41015625000000000000	4128.71777343750000000000	4150.76904296875000000000	1397.00000000000000000000	10246.00000000000000000000	10228.00000000000000000000	0.00000000000000000000	0.00000000000000000000	0.00000000000000000000	1147.00000000000000000000	990.00000000000000000000	4.00000000000000000000	4.00000000000000000000	4.00000000000000000000	4.00000000000000000000	4.00000000000000000000	4.00000000000000000000	4.00000000000000000000	4.00000000000000000000	4.00000000000000000000	4.00000000000000000000	4.00000000000000000000	4.00000000000000000000	4.00000000000000000000	4.00000000000000000000	4.00000000000000000000	4.00000000000000000000
120.00000000000000000000	0.00000000000000000000	4159.48730468750000000000	4160.51269531250000000000	4169.74365234375000000000	4164.61523437500000000000	4156.41015625000000000000	4176.92285156250000000000	4168.20507812500000000000	4169.74365234375000000000	4184.10253906250000000000	4170.25634765625000000000	4174.35888671875000000000	4203.07666015625000000000	4162.56396484375000000000	4166.66650390625000000000	1327.00000000000000000000	10246.00000000000000000000	10228.00000000000000000000	0.00000000000000000000	0.00000000000000000000	0.00000000000000000000	1147.00000000000000000000	999.00000000000000000000	4.00000000000000000000	4.00000000000000000000	4.00000000000000000000	4.00000000000000000000	4.00000000000000000000	4.00000000000000000000	4.00000000000000000000	4.00000000000000000000	4.00000000000000000000	4.00000000000000000000	4.00000000000000000000	4.00000000000000000000	4.00000000000000000000	4.00000000000000000000	4.00000000000000000000	4.00000000000000000000
121.00000000000000000000	0.00000000000000000000	4162.05126953125000000000	4158.46142578125000000000	4179.48730468750000000000	4167.17919921875000000000	4141.02539062500000000000	4169.23046875000000000000	4155.38427734375000000000	4156.41015625000000000000	4190.76904296875000000000	4151.79492187500000000000	4171.79492187500000000000	4210.25634765625000000000	4160.00000000000000000000	4171.28173828125000000000	1435.00000000000000000000	10249.00000000000000000000	10227.00000000000000000000	0.00000000000000000000	0.00000000000000000000	0.00000000000000000000	1148.00000000000000000000	7.00000000000000000000	4.00000000000000000000	4.00000000000000000000	4.00000000000000000000	4.00000000000000000000	4.00000000000000000000	4.00000000000000000000	4.00000000000000000000	4.00000000000000000000	4.00000000000000000000	4.00000000000000000000	4.00000000000000000000	4.00000000000000000000	4.00000000000000000000	4.00000000000000000000	4.00000000000000000000	4.00000000000000000000
122.00000000000000000000	0.00000000000000000000	4161.02539062500000000000	4161.53857421875000000000	4174.87158203125000000000	4163.07666015625000000000	4181.53857421875000000000	4176.41015625000000000000	4160.00000000000000000000	4163.07666015625000000000	4181.02539062500000000000	4155.38427734375000000000	4172.82031250000000000000	4204.61523437500000000000	4148.71777343750000000000	4164.10253906250000000000	1597.00000000000000000000	10249.00000000000000000000	10227.00000000000000000000	0.00000000000000000000	0.00000000000000000000	0.00000000000000000000	1148.00000000000000000000	16.00000000000000000000	4.00000000000000000000	4.00000000000000000000	4.00000000000000000000	4.00000000000000000000	4.00000000000000000000	4.00000000000000000000	4.00000000000000000000	4.00000000000000000000	4.00000000000000000000	4.00000000000000000000	4.00000000000000000000	4.00000000000000000000	4.00000000000000000000	4.00000000000000000000	4.00000000000000000000	4.00000000000000000000
123.00000000000000000000	0.00000000000000000000	4162.05126953125000000000	4168.71777343750000000000	4169.74365234375000000000	4172.82031250000000000000	4191.79492187500000000000	4181.53857421875000000000	4177.43603515625000000000	4188.71777343750000000000	4180.00000000000000000000	4192.30761718750000000000	4183.58984375000000000000	4210.76904296875000000000	4157.94873046875000000000	4165.64111328125000000000	1397.00000000000000000000	10250.00000000000000000000	10226.00000000000000000000	0.00000000000000000000	0.00000000000000000000	0.00000000000000000000	1148.00000000000000000000	24.00000000000000000000	4.00000000000000000000	4.00000000000000000000	4.00000000000000000000	4.00000000000000000000	4.00000000000000000000	4.00000000000000000000	4.00000000000000000000	4.00000000000000000000	4.00000000000000000000	4.00000000000000000000	4.00000000000000000000	4.00000000000000000000	4.00000000000000000000	4.00000000000000000000	4.00000000000000000000	4.00000000000000000000
124.00000000000000000000	0.00000000000000000000	4155.38427734375000000000	4149.23046875000000000000	4170.25634765625000000000	4161.53857421875000000000	4139.48730468750000000000	4171.79492187500000000000	4161.53857421875000000000	4167.69238281250000000000	4176.92285156250000000000	4178.97412109375000000000	4162.05126953125000000000	4207.69238281250000000000	4136.41015625000000000000	4157.94873046875000000000	1327.00000000000000000000	10250.00000000000000000000	10226.00000000000000000000	0.00000000000000000000	0.00000000000000000000	0.00000000000000000000	1148.00000000000000000000	32.00000000000000000000	4.00000000000000000000	4.00000000000000000000	4.00000000000000000000	4.00000000000000000000	4.00000000000000000000	4.00000000000000000000	4.00000000000000000000	4.00000000000000000000	4.00000000000000000000	4.00000000000000000000	4.00000000000000000000	4.00000000000000000000	4.00000000000000000000	4.00000000000000000000	4.00000000000000000000	4.00000000000000000000
125.00000000000000000000	0.00000000000000000000	4162.05126953125000000000	4175.38427734375000000000	4169.74365234375000000000	4167.69238281250000000000	4184.10253906250000000000	4189.74365234375000000000	4175.89746093750000000000	4177.94873046875000000000	4182.56396484375000000000	4182.05126953125000000000	4174.87158203125000000000	4207.17919921875000000000	4151.28173828125000000000	4161.02539062500000000000	1435.00000000000000000000	10250.00000000000000000000	10226.00000000000000000000	0.00000000000000000000	0.00000000000000000000	0.00000000000000000000	1148.00000000000000000000	41.00000000000000000000	4.00000000000000000000	4.00000000000000000000	4.00000000000000000000	4.00000000000000000000	4.00000000000000000000	4.00000000000000000000	4.00000000000000000000	4.00000000000000000000	4.00000000000000000000	4.00000000000000000000	4.00000000000000000000	4.00000000000000000000	4.00000000000000000000	4.00000000000000000000	4.00000000000000000000	4.00000000000000000000
126.00000000000000000000	0.00000000000000000000	4167.17919921875000000000	4171.28173828125000000000	4178.46142578125000000000	4167.17919921875000000000	4199.48730468750000000000	4187.17919921875000000000	4167.69238281250000000000	4164.61523437500000000000	4183.07666015625000000000	4167.17919921875000000000	4169.74365234375000000000	4201.53857421875000000000	4143.07666015625000000000	4158.46142578125000000000	1597.00000000000000000000	10250.00000000000000000000	10226.00000000000000000000	0.00000000000000000000	0.00000000000000000000	0.00000000000000000000	1148.00000000000000000000	48.00000000000000000000	4.00000000000000000000	4.00000000000000000000	4.00000000000000000000	4.00000000000000000000	4.00000000000000000000	4.00000000000000000000	4.00000000000000000000	4.00000000000000000000	4.00000000000000000000	4.00000000000000000000	4.00000000000000000000	4.00000000000000000000	4.00000000000000000000	4.00000000000000000000	4.00000000000000000000	4.00000000000000000000
127.00000000000000000000	0.00000000000000000000	4162.56396484375000000000	4159.48730468750000000000	4174.35888671875000000000	4162.56396484375000000000	4157.94873046875000000000	4178.46142578125000000000	4163.07666015625000000000	4153.33300781250000000000	4176.41015625000000000000	4158.46142578125000000000	4155.38427734375000000000	4193.84619140625000000000	4137.94873046875000000000	4157.43603515625000000000	50.00000000000000000000	10250.00000000000000000000	10227.00000000000000000000	0.00000000000000000000	0.00000000000000000000	0.00000000000000000000	1148.00000000000000000000	55.00000000000000000000	4.00000000000000000000	4.00000000000000000000	4.00000000000000000000	4.00000000000000000000	4.00000000000000000000	4.00000000000000000000	4.00000000000000000000	4.00000000000000000000	4.00000000000000000000	4.00000000000000000000	4.00000000000000000000	4.00000000000000000000	4.00000000000000000000	4.00000000000000000000	4.00000000000000000000	4.00000000000000000000
0.00000000000000000000	0.00000000000000000000	4164.10253906250000000000	4171.28173828125000000000	4172.82031250000000000000	4173.33300781250000000000	4148.71777343750000000000	4175.89746093750000000000	4169.23046875000000000000	4173.33300781250000000000	4185.64111328125000000000	4166.15380859375000000000	4172.82031250000000000000	4210.76904296875000000000	4164.10253906250000000000	4174.35888671875000000000	805.00000000000000000000	10250.00000000000000000000	10227.00000000000000000000	0.00000000000000000000	0.00000000000000000000	0.00000000000000000000	1148.00000000000000000000	63.00000000000000000000	4.00000000000000000000	4.00000000000000000000	4.00000000000000000000	4.00000000000000000000	4.00000000000000000000	4.00000000000000000000	4.00000000000000000000	4.00000000000000000000	4.00000000000000000000	4.00000000000000000000	4.00000000000000000000	4.00000000000000000000	4.00000000000000000000	4.00000000000000000000	4.00000000000000000000	4.00000000000000000000
1.00000000000000000000	0.00000000000000000000	4157.94873046875000000000	4152.82031250000000000000	4173.33300781250000000000	4157.94873046875000000000	4145.64111328125000000000	4162.05126953125000000000	4147.69238281250000000000	4157.43603515625000000000	4186.66650390625000000000	4141.02539062500000000000	4162.05126953125000000000	4209.23046875000000000000	4148.20507812500000000000	4166.66650390625000000000	817.00000000000000000000	10250.00000000000000000000	10227.00000000000000000000	0.00000000000000000000	0.00000000000000000000	0.00000000000000000000	1148.00000000000000000000	70.00000000000000000000	4.00000000000000000000	4.00000000000000000000	4.00000000000000000000	4.00000000000000000000	4.00000000000000000000	4.00000000000000000000	4.00000000000000000000	4.00000000000000000000	4.00000000000000000000	4.00000000000000000000	4.00000000000000000000	4.00000000000000000000	4.00000000000000000000	4.00000000000000000000	4.00000000000000000000	4.00000000000000000000
2.00000000000000000000	0.00000000000000000000	4155.38427734375000000000	4165.12792968750000000000	4161.53857421875000000000	4161.02539062500000000000	4186.15380859375000000000	4177.43603515625000000000	4168.20507812500000000000	4174.87158203125000000000	4183.07666015625000000000	4184.10253906250000000000	4172.30761718750000000000	4203.58984375000000000000	4157.43603515625000000000	4159.48730468750000000000	1043.00000000000000000000	10250.00000000000000000000	10227.00000000000000000000	0.00000000000000000000	0.00000000000000000000	0.00000000000000000000	1148.00000000000000000000	77.00000000000000000000	4.00000000000000000000	4.00000000000000000000	4.00000000000000000000	4.00000000000000000000	4.00000000000000000000	4.00000000000000000000	4.00000000000000000000	4.00000000000000000000	4.00000000000000000000	4.00000000000000000000	4.00000000000000000000	4.00000000000000000000	4.00000000000000000000	4.00000000000000000000	4.00000000000000000000	4.00000000000000000000
3.00000000000000000000	0.00000000000000000000	4157.94873046875000000000	4159.48730468750000000000	4165.12792968750000000000	4164.61523437500000000000	4168.71777343750000000000	4178.46142578125000000000	4170.76904296875000000000	4177.43603515625000000000	4179.48730468750000000000	4194.35888671875000000000	4172.82031250000000000000	4206.66650390625000000000	4152.30761718750000000000	4162.56396484375000000000	1515.00000000000000000000	10250.00000000000000000000	10228.00000000000000000000	0.00000000000000000000	0.00000000000000000000	0.00000000000000000000	1148.00000000000000000000	85.00000000000000000000	4.00000000000000000000	4.00000000000000000000	4.00000000000000000000	4.00000000000000000000	4.00000000000000000000	4.00000000000000000000	4.00000000000000000000	4.00000000000000000000	4.00000000000000000000	4.00000000000000000000	4.00000000000000000000	4.00000000000000000000	4.00000000000000000000	4.00000000000000000000	4.00000000000000000000	4.00000000000000000000
4.00000000000000000000	0.00000000000000000000	4160.51269531250000000000	4154.87158203125000000000	4168.20507812500000000000	4161.53857421875000000000	4143.58984375000000000000	4175.89746093750000000000	4166.15380859375000000000	4168.20507812500000000000	4177.94873046875000000000	4150.25634765625000000000	4164.10253906250000000000	4201.53857421875000000000	4144.61523437500000000000	4162.05126953125000000000	1639.00000000000000000000	10250.00000000000000000000	10228.00000000000000000000	0.00000000000000000000	0.00000000000000000000	0.00000000000000000000	1148.00000000000000000000	93.00000000000000000000	4.00000000000000000000	4.00000000000000000000	4.00000000000000000000	4.00000000000000000000	4.00000000000000000000	4.00000000000000000000	4.00000000000000000000	4.00000000000000000000	4.00000000000000000000	4.00000000000000000000	4.00000000000000000000	4.00000000000000000000	4.00000000000000000000	4.00000000000000000000	4.00000000000000000000	4.00000000000000000000
5.00000000000000000000	0.00000000000000000000	4168.71777343750000000000	4180.51269531250000000000	4175.38427734375000000000	4176.41015625000000000000	4184.10253906250000000000	4190.25634765625000000000	4184.61523437500000000000	4182.05126953125000000000	4188.71777343750000000000	4166.66650390625000000000	4177.43603515625000000000	4207.17919921875000000000	4163.58984375000000000000	4166.66650390625000000000	1101.00000000000000000000	10246.00000000000000000000	10224.00000000000000000000	0.00000000000000000000	0.00000000000000000000	0.00000000000000000000	1148.00000000000000000000	102.00000000000000000000	4.00000000000000000000	4.00000000000000000000	4.00000000000000000000	4.00000000000000000000	4.00000000000000000000	4.00000000000000000000	4.00000000000000000000	4.00000000000000000000	4.00000000000000000000	4.00000000000000000000	4.00000000000000000000	4.00000000000000000000	4.00000000000000000000	4.00000000000000000000	4.00000000000000000000	4.00000000000000000000
6.00000000000000000000	0.00000000000000000000	4161.53857421875000000000	4165.12792968750000000000	4182.56396484375000000000	4164.61523437500000000000	4173.84619140625000000000	4180.51269531250000000000	4166.15380859375000000000	4158.97412109375000000000	4182.05126953125000000000	4176.41015625000000000000	4161.02539062500000000000	4201.02539062500000000000	4142.05126953125000000000	4162.05126953125000000000	1333.00000000000000000000	10246.00000000000000000000	10224.00000000000000000000	0.00000000000000000000	0.00000000000000000000	0.00000000000000000000	1148.00000000000000000000	109.00000000000000000000	4.00000000000000000000	4.00000000000000000000	4.00000000000000000000	4.00000000000000000000	4.00000000000000000000	4.00000000000000000000	4.00000000000000000000	4.00000000000000000000	4.00000000000000000000	4.00000000000000000000	4.00000000000000000000	4.00000000000000000000	4.00000000000000000000	4.00000000000000000000	4.00000000000000000000	4.00000000000000000000
7.00000000000000000000	0.00000000000000000000	4158.46142578125000000000	4169.23046875000000000000	4173.33300781250000000000	4168.20507812500000000000	4171.28173828125000000000	4179.48730468750000000000	4166.66650390625000000000	4174.35888671875000000000	4180.51269531250000000000	4186.66650390625000000000	4173.84619140625000000000	4201.53857421875000000000	4159.48730468750000000000	4170.76904296875000000000	1326.00000000000000000000	10246.00000000000000000000	10224.00000000000000000000	0.00000000000000000000	0.00000000000000000000	0.00000000000000000000	1148.00000000000000000000	117.00000000000000000000	4.00000000000000000000	4.00000000000000000000	4.00000000000000000000	4.00000000000000000000	4.00000000000000000000	4.00000000000000000000	4.00000000000000000000	4.00000000000000000000	4.00000000000000000000	4.00000000000000000000	4.00000000000000000000	4.00000000000000000000	4.00000000000000000000	4.00000000000000000000	4.00000000000000000000	4.00000000000000000000
8.00000000000000000000	0.00000000000000000000	4162.05126953125000000000	4164.10253906250000000000	4178.97412109375000000000	4173.33300781250000000000	4160.51269531250000000000	4171.28173828125000000000	4159.48730468750000000000	4178.97412109375000000000	4188.71777343750000000000	4173.33300781250000000000	4181.02539062500000000000	4212.82031250000000000000	4170.76904296875000000000	4177.94873046875000000000	1068.00000000000000000000	10246.00000000000000000000	10224.00000000000000000000	0.00000000000000000000	0.00000000000000000000	0.00000000000000000000	1148.00000000000000000000	125.00000000000000000000	4.00000000000000000000	4.00000000000000000000	4.00000000000000000000	4.00000000000000000000	4.00000000000000000000	4.00000000000000000000	4.00000000000000000000	4.00000000000000000000	4.00000000000000000000	4.00000000000000000000	4.00000000000000000000	4.00000000000000000000	4.00000000000000000000	4.00000000000000000000	4.00000000000000000000	4.00000000000000000000
9.00000000000000000000	0.00000000000000000000	4154.35888671875000000000	4151.28173828125000000000	4177.43603515625000000000	4163.07666015625000000000	4139.48730468750000000000	4166.15380859375000000000	4154.35888671875000000000	4162.05126953125000000000	4183.07666015625000000000	4166.66650390625000000000	4163.58984375000000000000	4202.56396484375000000000	4150.76904296875000000000	4165.64111328125000000000	1511.00000000000000000000	10246.00000000000000000000	10225.00000000000000000000	0.00000000000000000000	0.00000000000000000000	0.00000000000000000000	1148.00000000000000000000	133.00000000000000000000	4.00000000000000000000	4.00000000000000000000	4.00000000000000000000	4.00000000000000000000	4.00000000000000000000	4.00000000000000000000	4.00000000000000000000	4.00000000000000000000	4.00000000000000000000	4.00000000000000000000	4.00000000000000000000	4.00000000000000000000	4.00000000000000000000	4.00000000000000000000	4.00000000000000000000	4.00000000000000000000
10.00000000000000000000	0.00000000000000000000	4150.25634765625000000000	4165.64111328125000000000	4168.71777343750000000000	4171.79492187500000000000	4154.87158203125000000000	4178.46142578125000000000	4177.43603515625000000000	4186.66650390625000000000	4181.02539062500000000000	4200.51269531250000000000	4173.33300781250000000000	4198.97412109375000000000	4156.92285156250000000000	4161.02539062500000000000	1457.00000000000000000000	10246.00000000000000000000	10225.00000000000000000000	0.00000000000000000000	0.00000000000000000000	0.00000000000000000000	1148.00000000000000000000	141.00000000000000000000	4.00000000000000000000	4.00000000000000000000	4.00000000000000000000	4.00000000000000000000	4.00000000000000000000	4.00000000000000000000	4.00000000000000000000	4.00000000000000000000	4.00000000000000000000	4.00000000000000000000	4.00000000000000000000	4.00000000000000000000	4.00000000000000000000	4.00000000000000000000	4.00000000000000000000	4.00000000000000000000
11.00000000000000000000	0.00000000000000000000	4146.15380859375000000000	4145.64111328125000000000	4172.30761718750000000000	4161.02539062500000000000	4155.38427734375000000000	4169.23046875000000000000	4162.05126953125000000000	4170.25634765625000000000	4175.89746093750000000000	4176.41015625000000000000	4158.97412109375000000000	4194.87158203125000000000	4134.87158203125000000000	4152.30761718750000000000	1403.00000000000000000000	10247.00000000000000000000	10226.00000000000000000000	0.00000000000000000000	0.00000000000000000000	0.00000000000000000000	1148.00000000000000000000	149.00000000000000000000	4.00000000000000000000	4.00000000000000000000	4.00000000000000000000	4.00000000000000000000	4.00000000000000000000	4.00000000000000000000	4.00000000000000000000	4.00000000000000000000	4.00000000000000000000	4.00000000000000000000	4.00000000000000000000	4.00000000000000000000	4.00000000000000000000	4.00000000000000000000	4.00000000000000000000	4.00000000000000000000
12.00000000000000000000	0.00000000000000000000	4154.87158203125000000000	4164.61523437500000000000	4173.84619140625000000000	4165.64111328125000000000	4195.89746093750000000000	4178.46142578125000000000	4167.17919921875000000000	4163.07666015625000000000	4181.53857421875000000000	4175.38427734375000000000	4162.05126953125000000000	4193.84619140625000000000	4147.17919921875000000000	4158.46142578125000000000	1339.00000000000000000000	10247.00000000000000000000	10226.00000000000000000000	0.00000000000000000000	0.00000000000000000000	0.00000000000000000000	1148.00000000000000000000	157.00000000000000000000	4.00000000000000000000	4.00000000000000000000	4.00000000000000000000	4.00000000000000000000	4.00000000000000000000	4.00000000000000000000	4.00000000000000000000	4.00000000000000000000	4.00000000000000000000	4.00000000000000000000	4.00000000000000000000	4.00000000000000000000	4.00000000000000000000	4.00000000000000000000	4.00000000000000000000	4.00000000000000000000
13.00000000000000000000	0.00000000000000000000	4167.17919921875000000000	4181.53857421875000000000	4184.10253906250000000000	4178.46142578125000000000	4186.66650390625000000000	4181.02539062500000000000	4169.74365234375000000000	4162.56396484375000000000	4186.66650390625000000000	4171.28173828125000000000	4166.66650390625000000000	4198.46142578125000000000	4155.89746093750000000000	4166.15380859375000000000	1443.00000000000000000000	10247.00000000000000000000	10225.00000000000000000000	0.00000000000000000000	0.00000000000000000000	0.00000000000000000000	1148.00000000000000000000	166.00000000000000000000	4.00000000000000000000	4.00000000000000000000	4.00000000000000000000	4.00000000000000000000	4.00000000000000000000	4.00000000000000000000	4.00000000000000000000	4.00000000000000000000	4.00000000000000000000	4.00000000000000000000	4.00000000000000000000	4.00000000000000000000	4.00000000000000000000	4.00000000000000000000	4.00000000000000000000	4.00000000000000000000
14.00000000000000000000	0.00000000000000000000	4154.35888671875000000000	4159.48730468750000000000	4180.51269531250000000000	4168.71777343750000000000	4133.33300781250000000000	4170.76904296875000000000	4157.94873046875000000000	4149.74365234375000000000	4176.92285156250000000000	4144.61523437500000000000	4152.82031250000000000000	4190.25634765625000000000	4134.87158203125000000000	4155.38427734375000000000	1457.00000000000000000000	10247.00000000000000000000	10225.00000000000000000000	0.00000000000000000000	0.00000000000000000000	0.00000000000000000000	1148.00000000000000000000	174.00000000000000000000	4.00000000000000000000	4.00000000000000000000	4.00000000000000000000	4.00000000000000000000	4.00000000000000000000	4.00000000000000000000	4.00000000000000000000	4.00000000000000000000	4.00000000000000000000	4.00000000000000000000	4.00000000000000000000	4.00000000000000000000	4.00000000000000000000	4.00000000000000000000	4.00000000000000000000	4.00000000000000000000
15.00000000000000000000	0.00000000000000000000	4143.58984375000000000000	4162.56396484375000000000	4170.76904296875000000000	4170.25634765625000000000	4165.64111328125000000000	4172.30761718750000000000	4166.66650390625000000000	4170.25634765625000000000	4183.58984375000000000000	4177.94873046875000000000	4171.28173828125000000000	4199.48730468750000000000	4152.82031250000000000000	4161.02539062500000000000	1403.00000000000000000000	10246.00000000000000000000	10225.00000000000000000000	0.00000000000000000000	0.00000000000000000000	0.00000000000000000000	1148.00000000000000000000	182.00000000000000000000	4.00000000000000000000	4.00000000000000000000	4.00000000000000000000	4.00000000000000000000	4.00000000000000000000	4.00000000000000000000	4.00000000000000000000	4.00000000000000000000	4.00000000000000000000	4.00000000000000000000	4.00000000000000000000	4.00000000000000000000	4.00000000000000000000	4.00000000000000000000	4.00000000000000000000	4.00000000000000000000
16.00000000000000000000	0.00000000000000000000	4144.10253906250000000000	4146.15380859375000000000	4177.94873046875000000000	4160.51269531250000000000	4151.79492187500000000000	4156.92285156250000000000	4146.15380859375000000000	4157.94873046875000000000	4181.02539062500000000000	4157.94873046875000000000	4165.64111328125000000000	4203.07666015625000000000	4146.66650390625000000000	4164.10253906250000000000	0.00000000000000000000	10246.00000000000000000000	10225.00000000000000000000	0.00000000000000000000	0.00000000000000000000	0.00000000000000000000	1148.00000000000000000000	189.00000000000000000000	4.00000000000000000000	4.00000000000000000000	4.00000000000000000000	4.00000000000000000000	4.00000000000000000000	4.00000000000000000000	4.00000000000000000000	4.00000000000000000000	4.00000000000000000000	4.00000000000000000000	4.00000000000000000000	4.00000000000000000000	4.00000000000000000000	4.00000000000000000000	4.00000000000000000000	4.00000000000000000000
17.00000000000000000000	0.00000000000000000000	4152.30761718750000000000	4160.51269531250000000000	4174.35888671875000000000	4165.12792968750000000000	4126.15380859375000000000	4169.23046875000000000000	4160.00000000000000000000	4167.69238281250000000000	4174.35888671875000000000	4151.28173828125000000000	4169.23046875000000000000	4197.43603515625000000000	4154.87158203125000000000	4164.10253906250000000000	0.00000000000000000000	10248.00000000000000000000	10225.00000000000000000000	0.00000000000000000000	0.00000000000000000000	0.00000000000000000000	1148.00000000000000000000	197.00000000000000000000	4.00000000000000000000	4.00000000000000000000	4.00000000000000000000	4.00000000000000000000	4.00000000000000000000	4.00000000000000000000	4.00000000000000000000	4.00000000000000000000	4.00000000000000000000	4.00000000000000000000	4.00000000000000000000	4.00000000000000000000	4.00000000000000000000	4.00000000000000000000	4.00000000000000000000	4.00000000000000000000
18.00000000000000000000	0.00000000000000000000	4153.33300781250000000000	4168.71777343750000000000	4170.76904296875000000000	4170.25634765625000000000	4149.23046875000000000000	4181.02539062500000000000	4171.28173828125000000000	4182.05126953125000000000	4178.97412109375000000000	4185.64111328125000000000	4176.41015625000000000000	4201.02539062500000000000	4152.82031250000000000000	4162.56396484375000000000	0.00000000000000000000	10248.00000000000000000000	10225.00000000000000000000	0.00000000000000000000	0.00000000000000000000	0.00000000000000000000	1148.00000000000000000000	205.00000000000000000000	4.00000000000000000000	4.00000000000000000000	4.00000000000000000000	4.00000000000000000000	4.00000000000000000000	4.00000000000000000000	4.00000000000000000000	4.00000000000000000000	4.00000000000000000000	4.00000000000000000000	4.00000000000000000000	4.00000000000000000000	4.00000000000000000000	4.00000000000000000000	4.00000000000000000000	4.00000000000000000000
19.00000000000000000000	0.00000000000000000000	4148.71777343750000000000	4151.79492187500000000000	4171.79492187500000000000	4154.35888671875000000000	4162.56396484375000000000	4171.28173828125000000000	4151.79492187500000000000	4161.02539062500000000000	4176.41015625000000000000	4175.89746093750000000000	4156.41015625000000000000	4193.84619140625000000000	4129.74365234375000000000	4152.30761718750000000000	0.00000000000000000000	10248.00000000000000000000	10225.00000000000000000000	0.00000000000000000000	0.00000000000000000000	0.00000000000000000000	1148.00000000000000000000	212.00000000000000000000	4.00000000000000000000	4.00000000000000000000	4.00000000000000000000	4.00000000000000000000	4.00000000000000000000	4.00000000000000000000	4.00000000000000000000	4.00000000000000000000	4.00000000000000000000	4.00000000000000000000	4.00000000000000000000	4.00000000000000000000	4.00000000000000000000	4.00000000000000000000	4.00000000000000000000	4.00000000000000000000
20.00000000000000000000	0.00000000000000000000	4162.56396484375000000000	4179.48730468750000000000	4177.94873046875000000000	4165.64111328125000000000	4196.92285156250000000000	4182.05126953125000000000	4169.23046875000000000000	4170.25634765625000000000	4183.58984375000000000000	4185.12792968750000000000	4166.66650390625000000000	4194.35888671875000000000	4162.05126953125000000000	4160.00000000000000000000	0.00000000000000000000	10248.00000000000000000000	10225.00000000000000000000	0.00000000000000000000	0.00000000000000000000	0.00000000000000000000	1148.00000000000000000000	220.00000000000000000000	4.00000000000000000000	4.00000000000000000000	4.00000000000000000000	4.00000000000000000000	4.00000000000000000000	4.00000000000000000000	4.00000000000000000000	4.00000000000000000000	4.00000000000000000000	4.00000000000000000000	4.00000000000000000000	4.00000000000000000000	4.00000000000000000000	4.00000000000000000000	4.00000000000000000000	4.00000000000000000000
21.00000000000000000000	0.00000000000000000000	4161.53857421875000000000	4168.20507812500000000000	4185.64111328125000000000	4158.46142578125000000000	4174.35888671875000000000	4172.82031250000000000000	4157.94873046875000000000	4151.28173828125000000000	4181.53857421875000000000	4162.05126953125000000000	4156.41015625000000000000	4190.76904296875000000000	4150.25634765625000000000	4158.97412109375000000000	0.00000000000000000000	10248.00000000000000000000	10225.00000000000000000000	0.00000000000000000000	0.00000000000000000000	0.00000000000000000000	1148.00000000000000000000	228.00000000000000000000	4.00000000000000000000	4.00000000000000000000	4.00000000000000000000	4.00000000000000000000	4.00000000000000000000	4.00000000000000000000	4.00000000000000000000	4.00000000000000000000	4.00000000000000000000	4.00000000000000000000	4.00000000000000000000	4.00000000000000000000	4.00000000000000000000	4.00000000000000000000	4.00000000000000000000	4.00000000000000000000
22.00000000000000000000	0.00000000000000000000	4147.17919921875000000000	4153.84619140625000000000	4171.28173828125000000000	4150.25634765625000000000	4129.74365234375000000000	4164.61523437500000000000	4149.23046875000000000000	4149.74365234375000000000	4172.30761718750000000000	4150.25634765625000000000	4155.38427734375000000000	4185.64111328125000000000	4140.00000000000000000000	4156.41015625000000000000	0.00000000000000000000	10248.00000000000000000000	10225.00000000000000000000	0.00000000000000000000	0.00000000000000000000	0.00000000000000000000	1148.00000000000000000000	235.00000000000000000000	4.00000000000000000000	4.00000000000000000000	4.00000000000000000000	4.00000000000000000000	4.00000000000000000000	4.00000000000000000000	4.00000000000000000000	4.00000000000000000000	4.00000000000000000000	4.00000000000000000000	4.00000000000000000000	4.00000000000000000000	4.00000000000000000000	4.00000000000000000000	4.00000000000000000000	4.00000000000000000000
23.00000000000000000000	0.00000000000000000000	4145.64111328125000000000	4151.28173828125000000000	4171.28173828125000000000	4160.00000000000000000000	4124.61523437500000000000	4161.02539062500000000000	4146.15380859375000000000	4164.10253906250000000000	4180.51269531250000000000	4157.43603515625000000000	4167.69238281250000000000	4196.92285156250000000000	4154.87158203125000000000	4165.64111328125000000000	0.00000000000000000000	10246.00000000000000000000	10226.00000000000000000000	0.00000000000000000000	0.00000000000000000000	0.00000000000000000000	1148.00000000000000000000	243.00000000000000000000	4.00000000000000000000	4.00000000000000000000	4.00000000000000000000	4.00000000000000000000	4.00000000000000000000	4.00000000000000000000	4.00000000000000000000	4.00000000000000000000	4.00000000000000000000	4.00000000000000000000	4.00000000000000000000	4.00000000000000000000	4.00000000000000000000	4.00000000000000000000	4.00000000000000000000	4.00000000000000000000
24.00000000000000000000	0.00000000000000000000	4142.05126953125000000000	4137.43603515625000000000	4178.97412109375000000000	4149.74365234375000000000	4147.69238281250000000000	4157.43603515625000000000	4137.94873046875000000000	4145.64111328125000000000	4180.51269531250000000000	4136.41015625000000000000	4148.71777343750000000000	4191.28173828125000000000	4136.41015625000000000000	4160.00000000000000000000	0.00000000000000000000	10246.00000000000000000000	10226.00000000000000000000	0.00000000000000000000	0.00000000000000000000	0.00000000000000000000	1148.00000000000000000000	251.00000000000000000000	4.00000000000000000000	4.00000000000000000000	4.00000000000000000000	4.00000000000000000000	4.00000000000000000000	4.00000000000000000000	4.00000000000000000000	4.00000000000000000000	4.00000000000000000000	4.00000000000000000000	4.00000000000000000000	4.00000000000000000000	4.00000000000000000000	4.00000000000000000000	4.00000000000000000000	4.00000000000000000000
25.00000000000000000000	0.00000000000000000000	4147.17919921875000000000	4164.61523437500000000000	4172.82031250000000000000	4159.48730468750000000000	4194.35888671875000000000	4177.94873046875000000000	4172.30761718750000000000	4169.74365234375000000000	4181.53857421875000000000	4170.76904296875000000000	4163.07666015625000000000	4189.74365234375000000000	4149.23046875000000000000	4159.48730468750000000000	0.00000000000000000000	10247.00000000000000000000	10226.00000000000000000000	0.00000000000000000000	0.00000000000000000000	0.00000000000000000000	1148.00000000000000000000	260.00000000000000000000	4.00000000000000000000	4.00000000000000000000	4.00000000000000000000	4.00000000000000000000	4.00000000000000000000	4.00000000000000000000	4.00000000000000000000	4.00000000000000000000	4.00000000000000000000	4.00000000000000000000	4.00000000000000000000	4.00000000000000000000	4.00000000000000000000	4.00000000000000000000	4.00000000000000000000	4.00000000000000000000
26.00000000000000000000	0.00000000000000000000	4152.82031250000000000000	4158.97412109375000000000	4177.94873046875000000000	4160.51269531250000000000	4153.84619140625000000000	4172.30761718750000000000	4168.71777343750000000000	4167.69238281250000000000	4180.00000000000000000000	4178.46142578125000000000	4158.46142578125000000000	4191.79492187500000000000	4138.97412109375000000000	4155.38427734375000000000	0.00000000000000000000	10247.00000000000000000000	10226.00000000000000000000	0.00000000000000000000	0.00000000000000000000	0.00000000000000000000	1148.00000000000000000000	267.00000000000000000000	4.00000000000000000000	4.00000000000000000000	4.00000000000000000000	4.00000000000000000000	4.00000000000000000000	4.00000000000000000000	4.00000000000000000000	4.00000000000000000000	4.00000000000000000000	4.00000000000000000000	4.00000000000000000000	4.00000000000000000000	4.00000000000000000000	4.00000000000000000000	4.00000000000000000000	4.00000000000000000000
27.00000000000000000000	0.00000000000000000000	4152.82031250000000000000	4158.97412109375000000000	4176.92285156250000000000	4157.43603515625000000000	4128.71777343750000000000	4168.20507812500000000000	4158.46142578125000000000	4157.43603515625000000000	4177.43603515625000000000	4168.20507812500000000000	4149.23046875000000000000	4188.71777343750000000000	4137.43603515625000000000	4155.89746093750000000000	0.00000000000000000000	10247.00000000000000000000	10226.00000000000000000000	0.00000000000000000000	0.00000000000000000000	0.00000000000000000000	1148.00000000000000000000	275.00000000000000000000	4.00000000000000000000	4.00000000000000000000	4.00000000000000000000	4.00000000000000000000	4.00000000000000000000	4.00000000000000000000	4.00000000000000000000	4.00000000000000000000	4.00000000000000000000	4.00000000000000000000	4.00000000000000000000	4.00000000000000000000	4.00000000000000000000	4.00000000000000000000	4.00000000000000000000	4.00000000000000000000
28.00000000000000000000	0.00000000000000000000	4155.89746093750000000000	4173.84619140625000000000	4181.53857421875000000000	4164.10253906250000000000	4167.69238281250000000000	4172.82031250000000000000	4164.61523437500000000000	4168.71777343750000000000	4186.66650390625000000000	4170.76904296875000000000	4162.56396484375000000000	4194.35888671875000000000	4160.51269531250000000000	4167.17919921875000000000	0.00000000000000000000	10247.00000000000000000000	10226.00000000000000000000	0.00000000000000000000	0.00000000000000000000	0.00000000000000000000	1148.00000000000000000000	284.00000000000000000000	4.00000000000000000000	4.00000000000000000000	4.00000000000000000000	4.00000000000000000000	4.00000000000000000000	4.00000000000000000000	4.00000000000000000000	4.00000000000000000000	4.00000000000000000000	4.00000000000000000000	4.00000000000000000000	4.00000000000000000000	4.00000000000000000000	4.00000000000000000000	4.00000000000000000000	4.00000000000000000000
29.00000000000000000000	0.00000000000000000000	4150.25634765625000000000	4150.25634765625000000000	4183.07666015625000000000	4149.74365234375000000000	4150.76904296875000000000	4164.61523437500000000000	4151.79492187500000000000	4157.43603515625000000000	4181.53857421875000000000	4146.15380859375000000000	4149.74365234375000000000	4185.12792968750000000000	4141.53857421875000000000	4158.46142578125000000000	0.00000000000000000000	10245.00000000000000000000	10225.00000000000000000000	0.00000000000000000000	0.00000000000000000000	0.00000000000000000000	1148.00000000000000000000	292.00000000000000000000	4.00000000000000000000	4.00000000000000000000	4.00000000000000000000	4.00000000000000000000	4.00000000000000000000	4.00000000000000000000	4.00000000000000000000	4.00000000000000000000	4.00000000000000000000	4.00000000000000000000	4.00000000000000000000	4.00000000000000000000	4.00000000000000000000	4.00000000000000000000	4.00000000000000000000	4.00000000000000000000
30.00000000000000000000	0.00000000000000000000	4144.61523437500000000000	4154.35888671875000000000	4169.74365234375000000000	4158.46142578125000000000	4139.48730468750000000000	4172.30761718750000000000	4165.12792968750000000000	4178.97412109375000000000	4180.00000000000000000000	4165.64111328125000000000	4161.53857421875000000000	4188.20507812500000000000	4150.25634765625000000000	4157.94873046875000000000	0.00000000000000000000	10245.00000000000000000000	10225.00000000000000000000	0.00000000000000000000	0.00000000000000000000	0.00000000000000000000	1148.00000000000000000000	299.00000000000000000000	4.00000000000000000000	4.00000000000000000000	4.00000000000000000000	4.00000000000000000000	4.00000000000000000000	4.00000000000000000000	4.00000000000000000000	4.00000000000000000000	4.00000000000000000000	4.00000000000000000000	4.00000000000000000000	4.00000000000000000000	4.00000000000000000000	4.00000000000000000000	4.00000000000000000000	4.00000000000000000000
31.00000000000000000000	0.00000000000000000000	4140.00000000000000000000	4138.97412109375000000000	4171.28173828125000000000	4155.38427734375000000000	4129.74365234375000000000	4161.53857421875000000000	4152.30761718750000000000	4171.28173828125000000000	4180.00000000000000000000	4161.53857421875000000000	4158.97412109375000000000	4193.84619140625000000000	4141.53857421875000000000	4160.00000000000000000000	0.00000000000000000000	10243.00000000000000000000	10226.00000000000000000000	0.00000000000000000000	0.00000000000000000000	0.00000000000000000000	1148.00000000000000000000	307.00000000000000000000	4.00000000000000000000	4.00000000000000000000	4.00000000000000000000	4.00000000000000000000	4.00000000000000000000	4.00000000000000000000	4.00000000000000000000	4.00000000000000000000	4.00000000000000000000	4.00000000000000000000	4.00000000000000000000	4.00000000000000000000	4.00000000000000000000	4.00000000000000000000	4.00000000000000000000	4.00000000000000000000
32.00000000000000000000	0.00000000000000000000	4143.07666015625000000000	4133.84619140625000000000	4172.82031250000000000000	4145.64111328125000000000	4153.84619140625000000000	4167.69238281250000000000	4154.87158203125000000000	4161.02539062500000000000	4174.35888671875000000000	4166.15380859375000000000	4151.79492187500000000000	4184.61523437500000000000	4133.84619140625000000000	4156.41015625000000000000	0.00000000000000000000	10243.00000000000000000000	10226.00000000000000000000	0.00000000000000000000	0.00000000000000000000	0.00000000000000000000	1148.00000000000000000000	314.00000000000000000000	4.00000000000000000000	4.00000000000000000000	4.00000000000000000000	4.00000000000000000000	4.00000000000000000000	4.00000000000000000000	4.00000000000000000000	4.00000000000000000000	4.00000000000000000000	4.00000000000000000000	4.00000000000000000000	4.00000000000000000000	4.00000000000000000000	4.00000000000000000000	4.00000000000000000000	4.00000000000000000000
33.00000000000000000000	0.00000000000000000000	4154.35888671875000000000	4160.00000000000000000000	4175.89746093750000000000	4159.48730468750000000000	4188.71777343750000000000	4191.28173828125000000000	4186.66650390625000000000	4188.71777343750000000000	4179.48730468750000000000	4205.64111328125000000000	4169.74365234375000000000	4192.82031250000000000000	4153.84619140625000000000	4161.53857421875000000000	0.00000000000000000000	10243.00000000000000000000	10225.00000000000000000000	0.00000000000000000000	0.00000000000000000000	0.00000000000000000000	1148.00000000000000000000	322.00000000000000000000	4.00000000000000000000	4.00000000000000000000	4.00000000000000000000	4.00000000000000000000	4.00000000000000000000	4.00000000000000000000	4.00000000000000000000	4.00000000000000000000	4.00000000000000000000	4.00000000000000000000	4.00000000000000000000	4.00000000000000000000	4.00000000000000000000	4.00000000000000000000	4.00000000000000000000	4.00000000000000000000
34.00000000000000000000	0.00000000000000000000	4150.25634765625000000000	4147.69238281250000000000	4180.51269531250000000000	4153.33300781250000000000	4143.58984375000000000000	4177.43603515625000000000	4169.74365234375000000000	4172.82031250000000000000	4175.89746093750000000000	4180.51269531250000000000	4158.46142578125000000000	4193.33300781250000000000	4144.10253906250000000000	4157.43603515625000000000	0.00000000000000000000	10243.00000000000000000000	10225.00000000000000000000	0.00000000000000000000	0.00000000000000000000	0.00000000000000000000	1148.00000000000000000000	329.00000000000000000000	4.00000000000000000000	4.00000000000000000000	4.00000000000000000000	4.00000000000000000000	4.00000000000000000000	4.00000000000000000000	4.00000000000000000000	4.00000000000000000000	4.00000000000000000000	4.00000000000000000000	4.00000000000000000000	4.00000000000000000000	4.00000000000000000000	4.00000000000000000000	4.00000000000000000000	4.00000000000000000000
35.00000000000000000000	0.00000000000000000000	4155.89746093750000000000	4162.05126953125000000000	4177.94873046875000000000	4162.05126953125000000000	4146.66650390625000000000	4173.33300781250000000000	4168.20507812500000000000	4173.33300781250000000000	4182.05126953125000000000	4187.17919921875000000000	4171.28173828125000000000	4194.35888671875000000000	4168.71777343750000000000	4167.69238281250000000000	0.00000000000000000000	10245.00000000000000000000	10225.00000000000000000000	0.00000000000000000000	0.00000000000000000000	0.00000000000000000000	1148.00000000000000000000	336.00000000000000000000	4.00000000000000000000	4.00000000000000000000	4.00000000000000000000	4.00000000000000000000	4.00000000000000000000	4.00000000000000000000	4.00000000000000000000	4.00000000000000000000	4.00000000000000000000	4.00000000000000000000	4.00000000000000000000	4.00000000000000000000	4.00000000000000000000	4.00000000000000000000	4.00000000000000000000	4.00000000000000000000
36.00000000000000000000	0.00000000000000000000	4164.10253906250000000000	4161.02539062500000000000	4186.66650390625000000000	4164.10253906250000000000	4164.10253906250000000000	4167.69238281250000000000	4160.51269531250000000000	4163.58984375000000000000	4188.71777343750000000000	4185.12792968750000000000	4172.30761718750000000000	4200.51269531250000000000	4168.20507812500000000000	4173.84619140625000000000	0.00000000000000000000	10245.00000000000000000000	10225.00000000000000000000	0.00000000000000000000	0.00000000000000000000	0.00000000000000000000	1148.00000000000000000000	345.00000000000000000000	4.00000000000000000000	4.00000000000000000000	4.00000000000000000000	4.00000000000000000000	4.00000000000000000000	4.00000000000000000000	4.00000000000000000000	4.00000000000000000000	4.00000000000000000000	4.00000000000000000000	4.00000000000000000000	4.00000000000000000000	4.00000000000000000000	4.00000000000000000000	4.00000000000000000000	4.00000000000000000000
37.00000000000000000000	0.00000000000000000000	4152.82031250000000000000	4150.25634765625000000000	4181.02539062500000000000	4157.43603515625000000000	4169.23046875000000000000	4167.17919921875000000000	4156.41015625000000000000	4158.46142578125000000000	4181.02539062500000000000	4160.00000000000000000000	4161.53857421875000000000	4196.92285156250000000000	4152.30761718750000000000	4168.20507812500000000000	0.00000000000000000000	10246.00000000000000000000	10225.00000000000000000000	0.00000000000000000000	0.00000000000000000000	0.00000000000000000000	1148.00000000000000000000	353.00000000000000000000	4.00000000000000000000	4.00000000000000000000	4.00000000000000000000	4.00000000000000000000	4.00000000000000000000	4.00000000000000000000	4.00000000000000000000	4.00000000000000000000	4.00000000000000000000	4.00000000000000000000	4.00000000000000000000	4.00000000000000000000	4.00000000000000000000	4.00000000000000000000	4.00000000000000000000	4.00000000000000000000
38.00000000000000000000	0.00000000000000000000	4149.74365234375000000000	4165.64111328125000000000	4173.33300781250000000000	4173.84619140625000000000	4188.71777343750000000000	4176.41015625000000000000	4172.30761718750000000000	4189.74365234375000000000	4183.07666015625000000000	4187.69238281250000000000	4181.53857421875000000000	4205.64111328125000000000	4172.30761718750000000000	4174.35888671875000000000	0.00000000000000000000	10246.00000000000000000000	10225.00000000000000000000	0.00000000000000000000	0.00000000000000000000	0.00000000000000000000	1148.00000000000000000000	361.00000000000000000000	4.00000000000000000000	4.00000000000000000000	4.00000000000000000000	4.00000000000000000000	4.00000000000000000000	4.00000000000000000000	4.00000000000000000000	4.00000000000000000000	4.00000000000000000000	4.00000000000000000000	4.00000000000000000000	4.00000000000000000000	4.00000000000000000000	4.00000000000000000000	4.00000000000000000000	4.00000000000000000000
39.00000000000000000000	0.00000000000000000000	4147.17919921875000000000	4147.69238281250000000000	4177.94873046875000000000	4164.61523437500000000000	4161.53857421875000000000	4166.66650390625000000000	4156.41015625000000000000	4172.30761718750000000000	4178.97412109375000000000	4182.05126953125000000000	4168.20507812500000000000	4199.48730468750000000000	4152.30761718750000000000	4167.17919921875000000000	0.00000000000000000000	10248.00000000000000000000	10226.00000000000000000000	0.00000000000000000000	0.00000000000000000000	0.00000000000000000000	1148.00000000000000000000	369.00000000000000000000	4.00000000000000000000	4.00000000000000000000	4.00000000000000000000	4.00000000000000000000	4.00000000000000000000	4.00000000000000000000	4.00000000000000000000	4.00000000000000000000	4.00000000000000000000	4.00000000000000000000	4.00000000000000000000	4.00000000000000000000	4.00000000000000000000	4.00000000000000000000	4.00000000000000000000	4.00000000000000000000
40.00000000000000000000	0.00000000000000000000	4150.25634765625000000000	4164.61523437500000000000	4174.35888671875000000000	4166.66650390625000000000	4172.82031250000000000000	4182.56396484375000000000	4178.46142578125000000000	4176.41015625000000000000	4177.94873046875000000000	4192.82031250000000000000	4168.71777343750000000000	4193.84619140625000000000	4156.41015625000000000000	4163.07666015625000000000	0.00000000000000000000	10248.00000000000000000000	10226.00000000000000000000	0.00000000000000000000	0.00000000000000000000	0.00000000000000000000	1148.00000000000000000000	377.00000000000000000000	4.00000000000000000000	4.00000000000000000000	4.00000000000000000000	4.00000000000000000000	4.00000000000000000000	4.00000000000000000000	4.00000000000000000000	4.00000000000000000000	4.00000000000000000000	4.00000000000000000000	4.00000000000000000000	4.00000000000000000000	4.00000000000000000000	4.00000000000000000000	4.00000000000000000000	4.00000000000000000000
41.00000000000000000000	0.00000000000000000000	4157.43603515625000000000	4171.28173828125000000000	4177.43603515625000000000	4170.76904296875000000000	4176.92285156250000000000	4187.69238281250000000000	4183.58984375000000000000	4178.97412109375000000000	4178.97412109375000000000	4193.84619140625000000000	4170.76904296875000000000	4196.92285156250000000000	4154.35888671875000000000	4163.07666015625000000000	0.00000000000000000000	10248.00000000000000000000	10226.00000000000000000000	0.00000000000000000000	0.00000000000000000000	0.00000000000000000000	1148.00000000000000000000	386.00000000000000000000	4.00000000000000000000	4.00000000000000000000	4.00000000000000000000	4.00000000000000000000	4.00000000000000000000	4.00000000000000000000	4.00000000000000000000	4.00000000000000000000	4.00000000000000000000	4.00000000000000000000	4.00000000000000000000	4.00000000000000000000	4.00000000000000000000	4.00000000000000000000	4.00000000000000000000	4.00000000000000000000
42.00000000000000000000	0.00000000000000000000	4156.41015625000000000000	4155.38427734375000000000	4176.92285156250000000000	4158.97412109375000000000	4161.53857421875000000000	4174.87158203125000000000	4163.07666015625000000000	4162.05126953125000000000	4174.35888671875000000000	4166.66650390625000000000	4160.00000000000000000000	4189.23046875000000000000	4144.10253906250000000000	4160.51269531250000000000	0.00000000000000000000	10248.00000000000000000000	10226.00000000000000000000	0.00000000000000000000	0.00000000000000000000	0.00000000000000000000	1148.00000000000000000000	393.00000000000000000000	4.00000000000000000000	4.00000000000000000000	4.00000000000000000000	4.00000000000000000000	4.00000000000000000000	4.00000000000000000000	4.00000000000000000000	4.00000000000000000000	4.00000000000000000000	4.00000000000000000000	4.00000000000000000000	4.00000000000000000000	4.00000000000000000000	4.00000000000000000000	4.00000000000000000000	4.00000000000000000000
43.00000000000000000000	0.00000000000000000000	4162.05126953125000000000	4174.35888671875000000000	4177.94873046875000000000	4171.28173828125000000000	4174.35888671875000000000	4178.97412109375000000000	4173.33300781250000000000	4174.87158203125000000000	4184.61523437500000000000	4181.53857421875000000000	4177.43603515625000000000	4198.97412109375000000000	4175.89746093750000000000	4171.79492187500000000000	0.00000000000000000000	10250.00000000000000000000	10226.00000000000000000000	0.00000000000000000000	0.00000000000000000000	0.00000000000000000000	1148.00000000000000000000	401.00000000000000000000	4.00000000000000000000	4.00000000000000000000	4.00000000000000000000	4.00000000000000000000	4.00000000000000000000	4.00000000000000000000	4.00000000000000000000	4.00000000000000000000	4.00000000000000000000	4.00000000000000000000	4.00000000000000000000	4.00000000000000000000	4.00000000000000000000	4.00000000000000000000	4.00000000000000000000	4.00000000000000000000
44.00000000000000000000	0.00000000000000000000	4162.05126953125000000000	4161.53857421875000000000	4184.10253906250000000000	4168.20507812500000000000	4140.51269531250000000000	4166.66650390625000000000	4152.82031250000000000000	4154.35888671875000000000	4182.05126953125000000000	4158.97412109375000000000	4164.61523437500000000000	4201.02539062500000000000	4157.43603515625000000000	4167.69238281250000000000	0.00000000000000000000	10250.00000000000000000000	10226.00000000000000000000	0.00000000000000000000	0.00000000000000000000	0.00000000000000000000	1148.00000000000000000000	410.00000000000000000000	4.00000000000000000000	4.00000000000000000000	4.00000000000000000000	4.00000000000000000000	4.00000000000000000000	4.00000000000000000000	4.00000000000000000000	4.00000000000000000000	4.00000000000000000000	4.00000000000000000000	4.00000000000000000000	4.00000000000000000000	4.00000000000000000000	4.00000000000000000000	4.00000000000000000000	4.00000000000000000000
45.00000000000000000000	0.00000000000000000000	4158.97412109375000000000	4163.07666015625000000000	4176.41015625000000000000	4168.71777343750000000000	4149.74365234375000000000	4169.23046875000000000000	4154.87158203125000000000	4164.61523437500000000000	4177.94873046875000000000	4165.64111328125000000000	4163.58984375000000000000	4197.94873046875000000000	4152.30761718750000000000	4166.66650390625000000000	0.00000000000000000000	10251.00000000000000000000	10227.00000000000000000000	0.00000000000000000000	0.00000000000000000000	0.00000000000000000000	1148.00000000000000000000	418.00000000000000000000	4.00000000000000000000	4.00000000000000000000	4.00000000000000000000	4.00000000000000000000	4.00000000000000000000	4.00000000000000000000	4.00000000000000000000	4.00000000000000000000	4.00000000000000000000	4.00000000000000000000	4.00000000000000000000	4.00000000000000000000	4.00000000000000000000	4.00000000000000000000	4.00000000000000000000	4.00000000000000000000
46.00000000000000000000	0.00000000000000000000	4155.38427734375000000000	4157.94873046875000000000	4180.00000000000000000000	4168.71777343750000000000	4162.05126953125000000000	4168.71777343750000000000	4160.00000000000000000000	4178.97412109375000000000	4178.97412109375000000000	4174.87158203125000000000	4170.76904296875000000000	4204.10253906250000000000	4158.46142578125000000000	4172.30761718750000000000	0.00000000000000000000	10251.00000000000000000000	10227.00000000000000000000	0.00000000000000000000	0.00000000000000000000	0.00000000000000000000	1148.00000000000000000000	425.00000000000000000000	4.00000000000000000000	4.00000000000000000000	4.00000000000000000000	4.00000000000000000000	4.00000000000000000000	4.00000000000000000000	4.00000000000000000000	4.00000000000000000000	4.00000000000000000000	4.00000000000000000000	4.00000000000000000000	4.00000000000000000000	4.00000000000000000000	4.00000000000000000000	4.00000000000000000000	4.00000000000000000000
47.00000000000000000000	0.00000000000000000000	4151.79492187500000000000	4145.12792968750000000000	4180.51269531250000000000	4158.97412109375000000000	4146.66650390625000000000	4164.61523437500000000000	4152.30761718750000000000	4160.00000000000000000000	4174.35888671875000000000	4141.53857421875000000000	4160.51269531250000000000	4195.89746093750000000000	4144.10253906250000000000	4164.10253906250000000000	0.00000000000000000000	10251.00000000000000000000	10226.00000000000000000000	0.00000000000000000000	0.00000000000000000000	0.00000000000000000000	1148.00000000000000000000	432.00000000000000000000	4.00000000000000000000	4.00000000000000000000	4.00000000000000000000	4.00000000000000000000	4.00000000000000000000	4.00000000000000000000	4.00000000000000000000	4.00000000000000000000	4.00000000000000000000	4.00000000000000000000	4.00000000000000000000	4.00000000000000000000	4.00000000000000000000	4.00000000000000000000	4.00000000000000000000	4.00000000000000000000
48.00000000000000000000	0.00000000000000000000	4164.10253906250000000000	4183.07666015625000000000	4175.89746093750000000000	4178.97412109375000000000	4178.97412109375000000000	4184.61523437500000000000	4177.94873046875000000000	4178.46142578125000000000	4184.10253906250000000000	4177.43603515625000000000	4175.89746093750000000000	4196.92285156250000000000	4162.05126953125000000000	4168.20507812500000000000	0.00000000000000000000	10251.00000000000000000000	10226.00000000000000000000	0.00000000000000000000	0.00000000000000000000	0.00000000000000000000	1148.00000000000000000000	441.00000000000000000000	4.00000000000000000000	4.00000000000000000000	4.00000000000000000000	4.00000000000000000000	4.00000000000000000000	4.00000000000000000000	4.00000000000000000000	4.00000000000000000000	4.00000000000000000000	4.00000000000000000000	4.00000000000000000000	4.00000000000000000000	4.00000000000000000000	4.00000000000000000000	4.00000000000000000000	4.00000000000000000000
49.00000000000000000000	0.00000000000000000000	4163.07666015625000000000	4179.48730468750000000000	4185.12792968750000000000	4174.87158203125000000000	4157.43603515625000000000	4180.51269531250000000000	4167.17919921875000000000	4168.71777343750000000000	4181.02539062500000000000	4191.79492187500000000000	4160.51269531250000000000	4196.41015625000000000000	4146.66650390625000000000	4165.12792968750000000000	0.00000000000000000000	10249.00000000000000000000	10224.00000000000000000000	0.00000000000000000000	0.00000000000000000000	0.00000000000000000000	1148.00000000000000000000	449.00000000000000000000	4.00000000000000000000	4.00000000000000000000	4.00000000000000000000	4.00000000000000000000	4.00000000000000000000	4.00000000000000000000	4.00000000000000000000	4.00000000000000000000	4.00000000000000000000	4.00000000000000000000	4.00000000000000000000	4.00000000000000000000	4.00000000000000000000	4.00000000000000000000	4.00000000000000000000	4.00000000000000000000
50.00000000000000000000	0.00000000000000000000	4157.94873046875000000000	4172.82031250000000000000	4179.48730468750000000000	4171.28173828125000000000	4148.71777343750000000000	4175.89746093750000000000	4163.58984375000000000000	4167.17919921875000000000	4176.92285156250000000000	4183.07666015625000000000	4162.05126953125000000000	4196.41015625000000000000	4155.89746093750000000000	4166.15380859375000000000	0.00000000000000000000	10249.00000000000000000000	10224.00000000000000000000	0.00000000000000000000	0.00000000000000000000	0.00000000000000000000	1148.00000000000000000000	456.00000000000000000000	4.00000000000000000000	4.00000000000000000000	4.00000000000000000000	4.00000000000000000000	4.00000000000000000000	4.00000000000000000000	4.00000000000000000000	4.00000000000000000000	4.00000000000000000000	4.00000000000000000000	4.00000000000000000000	4.00000000000000000000	4.00000000000000000000	4.00000000000000000000	4.00000000000000000000	4.00000000000000000000
51.00000000000000000000	0.00000000000000000000	4163.07666015625000000000	4172.82031250000000000000	4181.53857421875000000000	4176.92285156250000000000	4170.76904296875000000000	4170.25634765625000000000	4165.12792968750000000000	4173.84619140625000000000	4188.20507812500000000000	4178.46142578125000000000	4176.92285156250000000000	4204.10253906250000000000	4173.84619140625000000000	4175.38427734375000000000	0.00000000000000000000	10247.00000000000000000000	10223.00000000000000000000	0.00000000000000000000	0.00000000000000000000	0.00000000000000000000	1148.00000000000000000000	464.00000000000000000000	4.00000000000000000000	4.00000000000000000000	4.00000000000000000000	4.00000000000000000000	4.00000000000000000000	4.00000000000000000000	4.00000000000000000000	4.00000000000000000000	4.00000000000000000000	4.00000000000000000000	4.00000000000000000000	4.00000000000000000000	4.00000000000000000000	4.00000000000000000000	4.00000000000000000000	4.00000000000000000000
52.00000000000000000000	0.00000000000000000000	4156.92285156250000000000	4155.38427734375000000000	4182.05126953125000000000	4162.56396484375000000000	4165.64111328125000000000	4163.58984375000000000000	4155.38427734375000000000	4160.51269531250000000000	4182.56396484375000000000	4161.02539062500000000000	4153.33300781250000000000	4191.79492187500000000000	4144.61523437500000000000	4163.07666015625000000000	0.00000000000000000000	10247.00000000000000000000	10223.00000000000000000000	0.00000000000000000000	0.00000000000000000000	0.00000000000000000000	1148.00000000000000000000	472.00000000000000000000	4.00000000000000000000	4.00000000000000000000	4.00000000000000000000	4.00000000000000000000	4.00000000000000000000	4.00000000000000000000	4.00000000000000000000	4.00000000000000000000	4.00000000000000000000	4.00000000000000000000	4.00000000000000000000	4.00000000000000000000	4.00000000000000000000	4.00000000000000000000	4.00000000000000000000	4.00000000000000000000
53.00000000000000000000	0.00000000000000000000	4149.74365234375000000000	4167.17919921875000000000	4168.71777343750000000000	4169.23046875000000000000	4181.02539062500000000000	4177.43603515625000000000	4174.35888671875000000000	4190.25634765625000000000	4179.48730468750000000000	4184.10253906250000000000	4163.58984375000000000000	4195.38427734375000000000	4150.25634765625000000000	4158.97412109375000000000	0.00000000000000000000	10245.00000000000000000000	10225.00000000000000000000	0.00000000000000000000	0.00000000000000000000	0.00000000000000000000	1148.00000000000000000000	480.00000000000000000000	4.00000000000000000000	4.00000000000000000000	4.00000000000000000000	4.00000000000000000000	4.00000000000000000000	4.00000000000000000000	4.00000000000000000000	4.00000000000000000000	4.00000000000000000000	4.00000000000000000000	4.00000000000000000000	4.00000000000000000000	4.00000000000000000000	4.00000000000000000000	4.00000000000000000000	4.00000000000000000000
54.00000000000000000000	0.00000000000000000000	4145.64111328125000000000	4150.25634765625000000000	4170.76904296875000000000	4164.61523437500000000000	4148.71777343750000000000	4165.12792968750000000000	4158.46142578125000000000	4181.02539062500000000000	4176.41015625000000000000	4171.28173828125000000000	4163.07666015625000000000	4201.02539062500000000000	4142.05126953125000000000	4161.53857421875000000000	0.00000000000000000000	10245.00000000000000000000	10225.00000000000000000000	0.00000000000000000000	0.00000000000000000000	0.00000000000000000000	1148.00000000000000000000	489.00000000000000000000	4.00000000000000000000	4.00000000000000000000	4.00000000000000000000	4.00000000000000000000	4.00000000000000000000	4.00000000000000000000	4.00000000000000000000	4.00000000000000000000	4.00000000000000000000	4.00000000000000000000	4.00000000000000000000	4.00000000000000000000	4.00000000000000000000	4.00000000000000000000	4.00000000000000000000	4.00000000000000000000
55.00000000000000000000	0.00000000000000000000	4153.84619140625000000000	4159.48730468750000000000	4172.82031250000000000000	4163.07666015625000000000	4146.66650390625000000000	4169.74365234375000000000	4164.61523437500000000000	4169.23046875000000000000	4175.38427734375000000000	4176.41015625000000000000	4160.00000000000000000000	4192.30761718750000000000	4146.15380859375000000000	4166.15380859375000000000	0.00000000000000000000	10246.00000000000000000000	10228.00000000000000000000	0.00000000000000000000	0.00000000000000000000	0.00000000000000000000	1148.00000000000000000000	497.00000000000000000000	4.00000000000000000000	4.00000000000000000000	4.00000000000000000000	4.00000000000000000000	4.00000000000000000000	4.00000000000000000000	4.00000000000000000000	4.00000000000000000000	4.00000000000000000000	4.00000000000000000000	4.00000000000000000000	4.00000000000000000000	4.00000000000000000000	4.00000000000000000000	4.00000000000000000000	4.00000000000000000000
56.00000000000000000000	0.00000000000000000000	4163.58984375000000000000	4181.02539062500000000000	4177.43603515625000000000	4174.35888671875000000000	4191.79492187500000000000	4184.61523437500000000000	4179.48730468750000000000	4177.94873046875000000000	4183.58984375000000000000	4193.33300781250000000000	4165.64111328125000000000	4193.33300781250000000000	4154.87158203125000000000	4168.20507812500000000000	0.00000000000000000000	10246.00000000000000000000	10228.00000000000000000000	0.00000000000000000000	0.00000000000000000000	0.00000000000000000000	1148.00000000000000000000	505.00000000000000000000	4.00000000000000000000	4.00000000000000000000	4.00000000000000000000	4.00000000000000000000	4.00000000000000000000	4.00000000000000000000	4.00000000000000000000	4.00000000000000000000	4.00000000000000000000	4.00000000000000000000	4.00000000000000000000	4.00000000000000000000	4.00000000000000000000	4.00000000000000000000	4.00000000000000000000	4.00000000000000000000
57.00000000000000000000	0.00000000000000000000	4153.33300781250000000000	4154.87158203125000000000	4177.43603515625000000000	4160.51269531250000000000	4188.20507812500000000000	4174.35888671875000000000	4155.89746093750000000000	4156.92285156250000000000	4177.94873046875000000000	4156.92285156250000000000	4145.64111328125000000000	4187.17919921875000000000	4126.15380859375000000000	4156.92285156250000000000	0.00000000000000000000	10248.00000000000000000000	10230.00000000000000000000	0.00000000000000000000	0.00000000000000000000	0.00000000000000000000	1148.00000000000000000000	514.00000000000000000000	4.00000000000000000000	4.00000000000000000000	4.00000000000000000000	4.00000000000000000000	4.00000000000000000000	4.00000000000000000000	4.00000000000000000000	4.00000000000000000000	4.00000000000000000000	4.00000000000000000000	4.00000000000000000000	4.00000000000000000000	4.00000000000000000000	4.00000000000000000000	4.00000000000000000000	4.00000000000000000000
58.00000000000000000000	0.00000000000000000000	4154.35888671875000000000	4165.12792968750000000000	4174.35888671875000000000	4164.61523437500000000000	4187.69238281250000000000	4175.89746093750000000000	4164.10253906250000000000	4174.35888671875000000000	4184.61523437500000000000	4172.82031250000000000000	4161.53857421875000000000	4195.38427734375000000000	4155.89746093750000000000	4170.25634765625000000000	0.00000000000000000000	10248.00000000000000000000	10230.00000000000000000000	0.00000000000000000000	0.00000000000000000000	0.00000000000000000000	1148.00000000000000000000	522.00000000000000000000	4.00000000000000000000	4.00000000000000000000	4.00000000000000000000	4.00000000000000000000	4.00000000000000000000	4.00000000000000000000	4.00000000000000000000	4.00000000000000000000	4.00000000000000000000	4.00000000000000000000	4.00000000000000000000	4.00000000000000000000	4.00000000000000000000	4.00000000000000000000	4.00000000000000000000	4.00000000000000000000
59.00000000000000000000	0.00000000000000000000	4158.97412109375000000000	4162.05126953125000000000	4185.12792968750000000000	4162.56396484375000000000	4162.05126953125000000000	4165.64111328125000000000	4154.35888671875000000000	4168.71777343750000000000	4190.76904296875000000000	4174.87158203125000000000	4162.05126953125000000000	4206.15380859375000000000	4163.58984375000000000000	4176.92285156250000000000	0.00000000000000000000	10247.00000000000000000000	10228.00000000000000000000	0.00000000000000000000	0.00000000000000000000	0.00000000000000000000	1148.00000000000000000000	530.00000000000000000000	4.00000000000000000000	4.00000000000000000000	4.00000000000000000000	4.00000000000000000000	4.00000000000000000000	4.00000000000000000000	4.00000000000000000000	4.00000000000000000000	4.00000000000000000000	4.00000000000000000000	4.00000000000000000000	4.00000000000000000000	4.00000000000000000000	4.00000000000000000000	4.00000000000000000000	4.00000000000000000000
60.00000000000000000000	0.00000000000000000000	4152.82031250000000000000	4156.41015625000000000000	4176.92285156250000000000	4152.30761718750000000000	4160.00000000000000000000	4168.71777343750000000000	4157.94873046875000000000	4167.69238281250000000000	4177.94873046875000000000	4167.69238281250000000000	4156.92285156250000000000	4198.46142578125000000000	4145.12792968750000000000	4162.56396484375000000000	0.00000000000000000000	10247.00000000000000000000	10228.00000000000000000000	0.00000000000000000000	0.00000000000000000000	0.00000000000000000000	1148.00000000000000000000	539.00000000000000000000	4.00000000000000000000	4.00000000000000000000	4.00000000000000000000	4.00000000000000000000	4.00000000000000000000	4.00000000000000000000	4.00000000000000000000	4.00000000000000000000	4.00000000000000000000	4.00000000000000000000	4.00000000000000000000	4.00000000000000000000	4.00000000000000000000	4.00000000000000000000	4.00000000000000000000	4.00000000000000000000
61.00000000000000000000	0.00000000000000000000	4146.66650390625000000000	4157.43603515625000000000	4165.12792968750000000000	4154.35888671875000000000	4168.71777343750000000000	4176.92285156250000000000	4176.92285156250000000000	4192.82031250000000000000	4172.30761718750000000000	4173.33300781250000000000	4170.25634765625000000000	4198.97412109375000000000	4144.10253906250000000000	4161.02539062500000000000	0.00000000000000000000	10246.00000000000000000000	10230.00000000000000000000	0.00000000000000000000	0.00000000000000000000	0.00000000000000000000	1148.00000000000000000000	547.00000000000000000000	4.00000000000000000000	4.00000000000000000000	4.00000000000000000000	4.00000000000000000000	4.00000000000000000000	4.00000000000000000000	4.00000000000000000000	4.00000000000000000000	4.00000000000000000000	4.00000000000000000000	4.00000000000000000000	4.00000000000000000000	4.00000000000000000000	4.00000000000000000000	4.00000000000000000000	4.00000000000000000000
62.00000000000000000000	0.00000000000000000000	4141.53857421875000000000	4134.87158203125000000000	4165.12792968750000000000	4139.48730468750000000000	4131.79492187500000000000	4165.64111328125000000000	4158.46142578125000000000	4167.17919921875000000000	4173.84619140625000000000	4144.10253906250000000000	4149.74365234375000000000	4191.79492187500000000000	4122.05126953125000000000	4156.41015625000000000000	0.00000000000000000000	10246.00000000000000000000	10230.00000000000000000000	0.00000000000000000000	0.00000000000000000000	0.00000000000000000000	1148.00000000000000000000	556.00000000000000000000	4.00000000000000000000	4.00000000000000000000	4.00000000000000000000	4.00000000000000000000	4.00000000000000000000	4.00000000000000000000	4.00000000000000000000	4.00000000000000000000	4.00000000000000000000	4.00000000000000000000	4.00000000000000000000	4.00000000000000000000	4.00000000000000000000	4.00000000000000000000	4.00000000000000000000	4.00000000000000000000
63.00000000000000000000	0.00000000000000000000	4154.87158203125000000000	4161.53857421875000000000	4168.71777343750000000000	4149.74365234375000000000	4163.07666015625000000000	4181.53857421875000000000	4173.33300781250000000000	4173.33300781250000000000	4185.64111328125000000000	4177.43603515625000000000	4157.43603515625000000000	4192.82031250000000000000	4143.07666015625000000000	4162.05126953125000000000	0.00000000000000000000	10247.00000000000000000000	10231.00000000000000000000	0.00000000000000000000	0.00000000000000000000	0.00000000000000000000	1148.00000000000000000000	564.00000000000000000000	4.00000000000000000000	4.00000000000000000000	4.00000000000000000000	4.00000000000000000000	4.00000000000000000000	4.00000000000000000000	4.00000000000000000000	4.00000000000000000000	4.00000000000000000000	4.00000000000000000000	4.00000000000000000000	4.00000000000000000000	4.00000000000000000000	4.00000000000000000000	4.00000000000000000000	4.00000000000000000000
64.00000000000000000000	0.00000000000000000000	4164.61523437500000000000	4163.58984375000000000000	4181.53857421875000000000	4154.35888671875000000000	4181.53857421875000000000	4181.53857421875000000000	4175.38427734375000000000	4174.35888671875000000000	4184.61523437500000000000	4189.74365234375000000000	4159.48730468750000000000	4197.94873046875000000000	4143.07666015625000000000	4165.12792968750000000000	809.00000000000000000000	10247.00000000000000000000	10231.00000000000000000000	0.00000000000000000000	0.00000000000000000000	0.00000000000000000000	1148.00000000000000000000	572.00000000000000000000	4.00000000000000000000	4.00000000000000000000	4.00000000000000000000	4.00000000000000000000	4.00000000000000000000	4.00000000000000000000	4.00000000000000000000	4.00000000000000000000	4.00000000000000000000	4.00000000000000000000	4.00000000000000000000	4.00000000000000000000	4.00000000000000000000	4.00000000000000000000	4.00000000000000000000	4.00000000000000000000
65.00000000000000000000	0.00000000000000000000	4160.00000000000000000000	4156.41015625000000000000	4176.92285156250000000000	4155.89746093750000000000	4150.25634765625000000000	4175.38427734375000000000	4166.66650390625000000000	4163.07666015625000000000	4173.84619140625000000000	4165.64111328125000000000	4152.30761718750000000000	4193.33300781250000000000	4135.89746093750000000000	4165.64111328125000000000	962.00000000000000000000	10249.00000000000000000000	10231.00000000000000000000	0.00000000000000000000	0.00000000000000000000	0.00000000000000000000	1148.00000000000000000000	581.00000000000000000000	4.00000000000000000000	4.00000000000000000000	4.00000000000000000000	4.00000000000000000000	4.00000000000000000000	4.00000000000000000000	4.00000000000000000000	4.00000000000000000000	4.00000000000000000000	4.00000000000000000000	4.00000000000000000000	4.00000000000000000000	4.00000000000000000000	4.00000000000000000000	4.00000000000000000000	4.00000000000000000000
66.00000000000000000000	0.00000000000000000000	4161.02539062500000000000	4172.82031250000000000000	4173.84619140625000000000	4177.94873046875000000000	4143.07666015625000000000	4178.46142578125000000000	4168.20507812500000000000	4174.35888671875000000000	4184.61523437500000000000	4173.33300781250000000000	4168.71777343750000000000	4204.61523437500000000000	4162.05126953125000000000	4175.89746093750000000000	1046.00000000000000000000	10249.00000000000000000000	10231.00000000000000000000	0.00000000000000000000	0.00000000000000000000	0.00000000000000000000	1148.00000000000000000000	588.00000000000000000000	4.00000000000000000000	4.00000000000000000000	4.00000000000000000000	4.00000000000000000000	4.00000000000000000000	4.00000000000000000000	4.00000000000000000000	4.00000000000000000000	4.00000000000000000000	4.00000000000000000000	4.00000000000000000000	4.00000000000000000000	4.00000000000000000000	4.00000000000000000000	4.00000000000000000000	4.00000000000000000000
67.00000000000000000000	0.00000000000000000000	4152.30761718750000000000	4143.58984375000000000000	4178.46142578125000000000	4162.56396484375000000000	4150.76904296875000000000	4160.51269531250000000000	4147.69238281250000000000	4157.43603515625000000000	4183.07666015625000000000	4151.79492187500000000000	4153.33300781250000000000	4198.46142578125000000000	4144.61523437500000000000	4165.12792968750000000000	1515.00000000000000000000	10250.00000000000000000000	10230.00000000000000000000	0.00000000000000000000	0.00000000000000000000	0.00000000000000000000	1148.00000000000000000000	595.00000000000000000000	4.00000000000000000000	4.00000000000000000000	4.00000000000000000000	4.00000000000000000000	4.00000000000000000000	4.00000000000000000000	4.00000000000000000000	4.00000000000000000000	4.00000000000000000000	4.00000000000000000000	4.00000000000000000000	4.00000000000000000000	4.00000000000000000000	4.00000000000000000000	4.00000000000000000000	4.00000000000000000000
68.00000000000000000000	0.00000000000000000000	4147.69238281250000000000	4152.82031250000000000000	4167.17919921875000000000	4161.53857421875000000000	4181.53857421875000000000	4168.20507812500000000000	4166.15380859375000000000	4175.38427734375000000000	4175.89746093750000000000	4159.48730468750000000000	4158.46142578125000000000	4191.79492187500000000000	4145.64111328125000000000	4160.51269531250000000000	1605.00000000000000000000	10250.00000000000000000000	10230.00000000000000000000	0.00000000000000000000	0.00000000000000000000	0.00000000000000000000	1148.00000000000000000000	603.00000000000000000000	4.00000000000000000000	4.00000000000000000000	4.00000000000000000000	4.00000000000000000000	4.00000000000000000000	4.00000000000000000000	4.00000000000000000000	4.00000000000000000000	4.00000000000000000000	4.00000000000000000000	4.00000000000000000000	4.00000000000000000000	4.00000000000000000000	4.00000000000000000000	4.00000000000000000000	4.00000000000000000000
69.00000000000000000000	0.00000000000000000000	4149.23046875000000000000	4158.46142578125000000000	4165.12792968750000000000	4170.25634765625000000000	4148.20507812500000000000	4171.79492187500000000000	4167.17919921875000000000	4176.92285156250000000000	4175.38427734375000000000	4160.00000000000000000000	4156.92285156250000000000	4196.92285156250000000000	4133.84619140625000000000	4159.48730468750000000000	1101.00000000000000000000	10248.00000000000000000000	10226.00000000000000000000	0.00000000000000000000	0.00000000000000000000	0.00000000000000000000	1148.00000000000000000000	611.00000000000000000000	4.00000000000000000000	4.00000000000000000000	4.00000000000000000000	4.00000000000000000000	4.00000000000000000000	4.00000000000000000000	4.00000000000000000000	4.00000000000000000000	4.00000000000000000000	4.00000000000000000000	4.00000000000000000000	4.00000000000000000000	4.00000000000000000000	4.00000000000000000000	4.00000000000000000000	4.00000000000000000000
70.00000000000000000000	0.00000000000000000000	4146.66650390625000000000	4146.15380859375000000000	4165.12792968750000000000	4167.69238281250000000000	4136.41015625000000000000	4169.74365234375000000000	4155.38427734375000000000	4156.92285156250000000000	4176.41015625000000000000	4148.71777343750000000000	4142.05126953125000000000	4190.25634765625000000000	4123.07666015625000000000	4153.84619140625000000000	1345.00000000000000000000	10248.00000000000000000000	10226.00000000000000000000	0.00000000000000000000	0.00000000000000000000	0.00000000000000000000	1148.00000000000000000000	618.00000000000000000000	4.00000000000000000000	4.00000000000000000000	4.00000000000000000000	4.00000000000000000000	4.00000000000000000000	4.00000000000000000000	4.00000000000000000000	4.00000000000000000000	4.00000000000000000000	4.00000000000000000000	4.00000000000000000000	4.00000000000000000000	4.00000000000000000000	4.00000000000000000000	4.00000000000000000000	4.00000000000000000000
71.00000000000000000000	0.00000000000000000000	4155.89746093750000000000	4168.20507812500000000000	4172.30761718750000000000	4181.02539062500000000000	4193.84619140625000000000	4183.58984375000000000000	4172.82031250000000000000	4168.71777343750000000000	4186.66650390625000000000	4175.89746093750000000000	4156.41015625000000000000	4192.82031250000000000000	4153.84619140625000000000	4160.00000000000000000000	1453.00000000000000000000	10246.00000000000000000000	10226.00000000000000000000	0.00000000000000000000	0.00000000000000000000	0.00000000000000000000	1148.00000000000000000000	626.00000000000000000000	4.00000000000000000000	4.00000000000000000000	4.00000000000000000000	4.00000000000000000000	4.00000000000000000000	4.00000000000000000000	4.00000000000000000000	4.00000000000000000000	4.00000000000000000000	4.00000000000000000000	4.00000000000000000000	4.00000000000000000000	4.00000000000000000000	4.00000000000000000000	4.00000000000000000000	4.00000000000000000000
72.00000000000000000000	0.00000000000000000000	4157.43603515625000000000	4156.92285156250000000000	4180.51269531250000000000	4170.25634765625000000000	4151.28173828125000000000	4176.41015625000000000000	4161.02539062500000000000	4153.33300781250000000000	4180.51269531250000000000	4156.41015625000000000000	4146.66650390625000000000	4187.17919921875000000000	4134.87158203125000000000	4154.35888671875000000000	1054.00000000000000000000	10246.00000000000000000000	10226.00000000000000000000	0.00000000000000000000	0.00000000000000000000	0.00000000000000000000	1148.00000000000000000000	633.00000000000000000000	4.00000000000000000000	4.00000000000000000000	4.00000000000000000000	4.00000000000000000000	4.00000000000000000000	4.00000000000000000000	4.00000000000000000000	4.00000000000000000000	4.00000000000000000000	4.00000000000000000000	4.00000000000000000000	4.00000000000000000000	4.00000000000000000000	4.00000000000000000000	4.00000000000000000000	4.00000000000000000000
73.00000000000000000000	0.00000000000000000000	4151.79492187500000000000	4155.89746093750000000000	4168.71777343750000000000	4171.28173828125000000000	4129.74365234375000000000	4173.84619140625000000000	4163.07666015625000000000	4169.74365234375000000000	4178.97412109375000000000	4160.00000000000000000000	4155.38427734375000000000	4188.71777343750000000000	4144.10253906250000000000	4162.56396484375000000000	1545.00000000000000000000	10244.00000000000000000000	10225.00000000000000000000	0.00000000000000000000	0.00000000000000000000	0.00000000000000000000	1148.00000000000000000000	641.00000000000000000000	4.00000000000000000000	4.00000000000000000000	4.00000000000000000000	4.00000000000000000000	4.00000000000000000000	4.00000000000000000000	4.00000000000000000000	4.00000000000000000000	4.00000000000000000000	4.00000000000000000000	4.00000000000000000000	4.00000000000000000000	4.00000000000000000000	4.00000000000000000000	4.00000000000000000000	4.00000000000000000000
74.00000000000000000000	0.00000000000000000000	4149.23046875000000000000	4152.30761718750000000000	4172.30761718750000000000	4175.89746093750000000000	4163.58984375000000000000	4164.61523437500000000000	4155.38427734375000000000	4176.41015625000000000000	4187.17919921875000000000	4158.46142578125000000000	4160.51269531250000000000	4201.02539062500000000000	4158.97412109375000000000	4173.84619140625000000000	1567.00000000000000000000	10244.00000000000000000000	10225.00000000000000000000	0.00000000000000000000	0.00000000000000000000	0.00000000000000000000	1148.00000000000000000000	648.00000000000000000000	4.00000000000000000000	4.00000000000000000000	4.00000000000000000000	4.00000000000000000000	4.00000000000000000000	4.00000000000000000000	4.00000000000000000000	4.00000000000000000000	4.00000000000000000000	4.00000000000000000000	4.00000000000000000000	4.00000000000000000000	4.00000000000000000000	4.00000000000000000000	4.00000000000000000000	4.00000000000000000000
75.00000000000000000000	0.00000000000000000000	4144.61523437500000000000	4146.15380859375000000000	4172.30761718750000000000	4166.66650390625000000000	4169.23046875000000000000	4165.64111328125000000000	4152.30761718750000000000	4155.89746093750000000000	4177.94873046875000000000	4140.51269531250000000000	4142.05126953125000000000	4190.25634765625000000000	4138.97412109375000000000	4158.97412109375000000000	1395.00000000000000000000	10243.00000000000000000000	10225.00000000000000000000	0.00000000000000000000	0.00000000000000000000	0.00000000000000000000	1148.00000000000000000000	655.00000000000000000000	4.00000000000000000000	4.00000000000000000000	4.00000000000000000000	4.00000000000000000000	4.00000000000000000000	4.00000000000000000000	4.00000000000000000000	4.00000000000000000000	4.00000000000000000000	4.00000000000000000000	4.00000000000000000000	4.00000000000000000000	4.00000000000000000000	4.00000000000000000000	4.00000000000000000000	4.00000000000000000000
76.00000000000000000000	0.00000000000000000000	4148.20507812500000000000	4168.20507812500000000000	4161.53857421875000000000	4179.48730468750000000000	4177.94873046875000000000	4184.10253906250000000000	4178.97412109375000000000	4178.97412109375000000000	4176.92285156250000000000	4177.43603515625000000000	4152.82031250000000000000	4188.20507812500000000000	4144.61523437500000000000	4153.33300781250000000000	1341.00000000000000000000	10243.00000000000000000000	10225.00000000000000000000	0.00000000000000000000	0.00000000000000000000	0.00000000000000000000	1148.00000000000000000000	663.00000000000000000000	4.00000000000000000000	4.00000000000000000000	4.00000000000000000000	4.00000000000000000000	4.00000000000000000000	4.00000000000000000000	4.00000000000000000000	4.00000000000000000000	4.00000000000000000000	4.00000000000000000000	4.00000000000000000000	4.00000000000000000000	4.00000000000000000000	4.00000000000000000000	4.00000000000000000000	4.00000000000000000000
77.00000000000000000000	0.00000000000000000000	4147.17919921875000000000	4153.84619140625000000000	4167.17919921875000000000	4173.33300781250000000000	4147.69238281250000000000	4171.28173828125000000000	4160.00000000000000000000	4168.20507812500000000000	4175.38427734375000000000	4156.41015625000000000000	4143.07666015625000000000	4190.76904296875000000000	4128.20507812500000000000	4151.79492187500000000000	1446.00000000000000000000	10243.00000000000000000000	10228.00000000000000000000	0.00000000000000000000	0.00000000000000000000	0.00000000000000000000	1148.00000000000000000000	671.00000000000000000000	4.00000000000000000000	4.00000000000000000000	4.00000000000000000000	4.00000000000000000000	4.00000000000000000000	4.00000000000000000000	4.00000000000000000000	4.00000000000000000000	4.00000000000000000000	4.00000000000000000000	4.00000000000000000000	4.00000000000000000000	4.00000000000000000000	4.00000000000000000000	4.00000000000000000000	4.00000000000000000000
78.00000000000000000000	0.00000000000000000000	4149.23046875000000000000	4166.15380859375000000000	4170.25634765625000000000	4174.35888671875000000000	4150.76904296875000000000	4176.41015625000000000000	4166.15380859375000000000	4165.64111328125000000000	4175.89746093750000000000	4146.66650390625000000000	4145.64111328125000000000	4190.76904296875000000000	4141.02539062500000000000	4155.38427734375000000000	1567.00000000000000000000	10243.00000000000000000000	10228.00000000000000000000	0.00000000000000000000	0.00000000000000000000	0.00000000000000000000	1148.00000000000000000000	678.00000000000000000000	4.00000000000000000000	4.00000000000000000000	4.00000000000000000000	4.00000000000000000000	4.00000000000000000000	4.00000000000000000000	4.00000000000000000000	4.00000000000000000000	4.00000000000000000000	4.00000000000000000000	4.00000000000000000000	4.00000000000000000000	4.00000000000000000000	4.00000000000000000000	4.00000000000000000000	4.00000000000000000000
79.00000000000000000000	0.00000000000000000000	4157.94873046875000000000	4178.97412109375000000000	4175.38427734375000000000	4180.51269531250000000000	4166.15380859375000000000	4182.05126953125000000000	4173.84619140625000000000	4162.56396484375000000000	4183.58984375000000000000	4166.66650390625000000000	4148.71777343750000000000	4190.76904296875000000000	4149.23046875000000000000	4156.41015625000000000000	1395.00000000000000000000	10244.00000000000000000000	10227.00000000000000000000	0.00000000000000000000	0.00000000000000000000	0.00000000000000000000	1148.00000000000000000000	687.00000000000000000000	4.00000000000000000000	4.00000000000000000000	4.00000000000000000000	4.00000000000000000000	4.00000000000000000000	4.00000000000000000000	4.00000000000000000000	4.00000000000000000000	4.00000000000000000000	4.00000000000000000000	4.00000000000000000000	4.00000000000000000000	4.00000000000000000000	4.00000000000000000000	4.00000000000000000000	4.00000000000000000000
80.00000000000000000000	0.00000000000000000000	4153.33300781250000000000	4161.02539062500000000000	4174.35888671875000000000	4165.12792968750000000000	4160.51269531250000000000	4168.20507812500000000000	4150.76904296875000000000	4143.07666015625000000000	4180.51269531250000000000	4152.30761718750000000000	4134.35888671875000000000	4184.10253906250000000000	4133.84619140625000000000	4152.82031250000000000000	1341.00000000000000000000	10244.00000000000000000000	10227.00000000000000000000	0.00000000000000000000	0.00000000000000000000	0.00000000000000000000	1148.00000000000000000000	695.00000000000000000000	4.00000000000000000000	4.00000000000000000000	4.00000000000000000000	4.00000000000000000000	4.00000000000000000000	4.00000000000000000000	4.00000000000000000000	4.00000000000000000000	4.00000000000000000000	4.00000000000000000000	4.00000000000000000000	4.00000000000000000000	4.00000000000000000000	4.00000000000000000000	4.00000000000000000000	4.00000000000000000000
81.00000000000000000000	0.00000000000000000000	4151.28173828125000000000	4171.28173828125000000000	4171.79492187500000000000	4173.84619140625000000000	4181.02539062500000000000	4167.69238281250000000000	4159.48730468750000000000	4172.82031250000000000000	4186.66650390625000000000	4170.76904296875000000000	4158.46142578125000000000	4199.48730468750000000000	4167.17919921875000000000	4168.20507812500000000000	1446.00000000000000000000	10247.00000000000000000000	10228.00000000000000000000	0.00000000000000000000	0.00000000000000000000	0.00000000000000000000	1148.00000000000000000000	703.00000000000000000000	4.00000000000000000000	4.00000000000000000000	4.00000000000000000000	4.00000000000000000000	4.00000000000000000000	4.00000000000000000000	4.00000000000000000000	4.00000000000000000000	4.00000000000000000000	4.00000000000000000000	4.00000000000000000000	4.00000000000000000000	4.00000000000000000000	4.00000000000000000000	4.00000000000000000000	4.00000000000000000000
82.00000000000000000000	0.00000000000000000000	4149.23046875000000000000	4152.82031250000000000000	4175.89746093750000000000	4170.76904296875000000000	4151.28173828125000000000	4158.46142578125000000000	4148.20507812500000000000	4164.61523437500000000000	4183.58984375000000000000	4156.41015625000000000000	4149.74365234375000000000	4199.48730468750000000000	4158.46142578125000000000	4167.69238281250000000000	1567.00000000000000000000	10247.00000000000000000000	10228.00000000000000000000	0.00000000000000000000	0.00000000000000000000	0.00000000000000000000	1148.00000000000000000000	711.00000000000000000000	4.00000000000000000000	4.00000000000000000000	4.00000000000000000000	4.00000000000000000000	4.00000000000000000000	4.00000000000000000000	4.00000000000000000000	4.00000000000000000000	4.00000000000000000000	4.00000000000000000000	4.00000000000000000000	4.00000000000000000000	4.00000000000000000000	4.00000000000000000000	4.00000000000000000000	4.00000000000000000000
83.00000000000000000000	0.00000000000000000000	4149.74365234375000000000	4159.48730468750000000000	4167.17919921875000000000	4166.66650390625000000000	4143.58984375000000000000	4170.25634765625000000000	4158.46142578125000000000	4162.05126953125000000000	4176.92285156250000000000	4157.43603515625000000000	4144.61523437500000000000	4187.17919921875000000000	4149.74365234375000000000	4160.51269531250000000000	1395.00000000000000000000	10248.00000000000000000000	10226.00000000000000000000	0.00000000000000000000	0.00000000000000000000	0.00000000000000000000	1148.00000000000000000000	719.00000000000000000000	4.00000000000000000000	4.00000000000000000000	4.00000000000000000000	4.00000000000000000000	4.00000000000000000000	4.00000000000000000000	4.00000000000000000000	4.00000000000000000000	4.00000000000000000000	4.00000000000000000000	4.00000000000000000000	4.00000000000000000000	4.00000000000000000000	4.00000000000000000000	4.00000000000000000000	4.00000000000000000000
84.00000000000000000000	0.00000000000000000000	4154.35888671875000000000	4172.30761718750000000000	4169.74365234375000000000	4173.33300781250000000000	4155.89746093750000000000	4179.48730468750000000000	4177.43603515625000000000	4183.07666015625000000000	4181.53857421875000000000	4184.61523437500000000000	4161.53857421875000000000	4197.43603515625000000000	4157.43603515625000000000	4164.61523437500000000000	1341.00000000000000000000	10248.00000000000000000000	10226.00000000000000000000	0.00000000000000000000	0.00000000000000000000	0.00000000000000000000	1148.00000000000000000000	728.00000000000000000000	4.00000000000000000000	4.00000000000000000000	4.00000000000000000000	4.00000000000000000000	4.00000000000000000000	4.00000000000000000000	4.00000000000000000000	4.00000000000000000000	4.00000000000000000000	4.00000000000000000000	4.00000000000000000000	4.00000000000000000000	4.00000000000000000000	4.00000000000000000000	4.00000000000000000000	4.00000000000000000000
85.00000000000000000000	0.00000000000000000000	4152.82031250000000000000	4154.87158203125000000000	4175.89746093750000000000	4165.64111328125000000000	4152.82031250000000000000	4168.71777343750000000000	4162.05126953125000000000	4172.30761718750000000000	4178.97412109375000000000	4165.64111328125000000000	4148.20507812500000000000	4198.46142578125000000000	4142.05126953125000000000	4161.53857421875000000000	1446.00000000000000000000	10250.00000000000000000000	10226.00000000000000000000	0.00000000000000000000	0.00000000000000000000	0.00000000000000000000	1148.00000000000000000000	736.00000000000000000000	4.00000000000000000000	4.00000000000000000000	4.00000000000000000000	4.00000000000000000000	4.00000000000000000000	4.00000000000000000000	4.00000000000000000000	4.00000000000000000000	4.00000000000000000000	4.00000000000000000000	4.00000000000000000000	4.00000000000000000000	4.00000000000000000000	4.00000000000000000000	4.00000000000000000000	4.00000000000000000000
86.00000000000000000000	0.00000000000000000000	4165.12792968750000000000	4178.97412109375000000000	4175.38427734375000000000	4179.48730468750000000000	4198.46142578125000000000	4183.58984375000000000000	4174.87158203125000000000	4179.48730468750000000000	4188.71777343750000000000	4173.84619140625000000000	4158.46142578125000000000	4201.53857421875000000000	4166.15380859375000000000	4171.79492187500000000000	1567.00000000000000000000	10250.00000000000000000000	10226.00000000000000000000	0.00000000000000000000	0.00000000000000000000	0.00000000000000000000	1148.00000000000000000000	744.00000000000000000000	4.00000000000000000000	4.00000000000000000000	4.00000000000000000000	4.00000000000000000000	4.00000000000000000000	4.00000000000000000000	4.00000000000000000000	4.00000000000000000000	4.00000000000000000000	4.00000000000000000000	4.00000000000000000000	4.00000000000000000000	4.00000000000000000000	4.00000000000000000000	4.00000000000000000000	4.00000000000000000000
87.00000000000000000000	0.00000000000000000000	4168.71777343750000000000	4172.30761718750000000000	4184.10253906250000000000	4175.38427734375000000000	4191.28173828125000000000	4181.53857421875000000000	4169.23046875000000000000	4163.58984375000000000000	4191.28173828125000000000	4165.64111328125000000000	4153.84619140625000000000	4200.00000000000000000000	4161.02539062500000000000	4173.33300781250000000000	1395.00000000000000000000	10252.00000000000000000000	10224.00000000000000000000	0.00000000000000000000	0.00000000000000000000	0.00000000000000000000	1148.00000000000000000000	753.00000000000000000000	4.00000000000000000000	4.00000000000000000000	4.00000000000000000000	4.00000000000000000000	4.00000000000000000000	4.00000000000000000000	4.00000000000000000000	4.00000000000000000000	4.00000000000000000000	4.00000000000000000000	4.00000000000000000000	4.00000000000000000000	4.00000000000000000000	4.00000000000000000000	4.00000000000000000000	4.00000000000000000000
88.00000000000000000000	0.00000000000000000000	4158.97412109375000000000	4164.61523437500000000000	4180.51269531250000000000	4172.82031250000000000000	4173.84619140625000000000	4173.84619140625000000000	4169.74365234375000000000	4171.79492187500000000000	4185.64111328125000000000	4170.76904296875000000000	4155.89746093750000000000	4199.48730468750000000000	4163.07666015625000000000	4171.79492187500000000000	1341.00000000000000000000	10252.00000000000000000000	10224.00000000000000000000	0.00000000000000000000	0.00000000000000000000	0.00000000000000000000	1148.00000000000000000000	761.00000000000000000000	4.00000000000000000000	4.00000000000000000000	4.00000000000000000000	4.00000000000000000000	4.00000000000000000000	4.00000000000000000000	4.00000000000000000000	4.00000000000000000000	4.00000000000000000000	4.00000000000000000000	4.00000000000000000000	4.00000000000000000000	4.00000000000000000000	4.00000000000000000000	4.00000000000000000000	4.00000000000000000000
89.00000000000000000000	0.00000000000000000000	4156.92285156250000000000	4170.25634765625000000000	4181.02539062500000000000	4186.66650390625000000000	4170.76904296875000000000	4167.17919921875000000000	4167.69238281250000000000	4194.35888671875000000000	4188.20507812500000000000	4188.20507812500000000000	4173.33300781250000000000	4213.33300781250000000000	4184.10253906250000000000	4181.53857421875000000000	1446.00000000000000000000	10251.00000000000000000000	10223.00000000000000000000	0.00000000000000000000	0.00000000000000000000	0.00000000000000000000	1148.00000000000000000000	769.00000000000000000000	4.00000000000000000000	4.00000000000000000000	4.00000000000000000000	4.00000000000000000000	4.00000000000000000000	4.00000000000000000000	4.00000000000000000000	4.00000000000000000000	4.00000000000000000000	4.00000000000000000000	4.00000000000000000000	4.00000000000000000000	4.00000000000000000000	4.00000000000000000000	4.00000000000000000000	4.00000000000000000000
90.00000000000000000000	0.00000000000000000000	4153.84619140625000000000	4149.23046875000000000000	4180.51269531250000000000	4172.30761718750000000000	4128.71777343750000000000	4157.43603515625000000000	4143.58984375000000000000	4167.69238281250000000000	4177.43603515625000000000	4158.46142578125000000000	4153.84619140625000000000	4201.53857421875000000000	4156.41015625000000000000	4170.25634765625000000000	1567.00000000000000000000	10251.00000000000000000000	10223.00000000000000000000	0.00000000000000000000	0.00000000000000000000	0.00000000000000000000	1148.00000000000000000000	777.00000000000000000000	4.00000000000000000000	4.00000000000000000000	4.00000000000000000000	4.00000000000000000000	4.00000000000000000000	4.00000000000000000000	4.00000000000000000000	4.00000000000000000000	4.00000000000000000000	4.00000000000000000000	4.00000000000000000000	4.00000000000000000000	4.00000000000000000000	4.00000000000000000000	4.00000000000000000000	4.00000000000000000000
91.00000000000000000000	0.00000000000000000000	4156.92285156250000000000	4167.17919921875000000000	4171.28173828125000000000	4175.89746093750000000000	4144.10253906250000000000	4176.92285156250000000000	4168.20507812500000000000	4176.92285156250000000000	4176.41015625000000000000	4177.94873046875000000000	4157.43603515625000000000	4190.76904296875000000000	4157.43603515625000000000	4163.07666015625000000000	1395.00000000000000000000	10251.00000000000000000000	10225.00000000000000000000	0.00000000000000000000	0.00000000000000000000	0.00000000000000000000	1148.00000000000000000000	784.00000000000000000000	4.00000000000000000000	4.00000000000000000000	4.00000000000000000000	4.00000000000000000000	4.00000000000000000000	4.00000000000000000000	4.00000000000000000000	4.00000000000000000000	4.00000000000000000000	4.00000000000000000000	4.00000000000000000000	4.00000000000000000000	4.00000000000000000000	4.00000000000000000000	4.00000000000000000000	4.00000000000000000000
92.00000000000000000000	0.00000000000000000000	4156.41015625000000000000	4159.48730468750000000000	4180.00000000000000000000	4172.82031250000000000000	4151.79492187500000000000	4172.30761718750000000000	4166.15380859375000000000	4167.69238281250000000000	4178.97412109375000000000	4171.28173828125000000000	4148.71777343750000000000	4194.87158203125000000000	4146.15380859375000000000	4156.92285156250000000000	1341.00000000000000000000	10251.00000000000000000000	10225.00000000000000000000	0.00000000000000000000	0.00000000000000000000	0.00000000000000000000	1148.00000000000000000000	791.00000000000000000000	4.00000000000000000000	4.00000000000000000000	4.00000000000000000000	4.00000000000000000000	4.00000000000000000000	4.00000000000000000000	4.00000000000000000000	4.00000000000000000000	4.00000000000000000000	4.00000000000000000000	4.00000000000000000000	4.00000000000000000000	4.00000000000000000000	4.00000000000000000000	4.00000000000000000000	4.00000000000000000000
93.00000000000000000000	0.00000000000000000000	4154.87158203125000000000	4153.84619140625000000000	4178.97412109375000000000	4165.12792968750000000000	4160.51269531250000000000	4166.15380859375000000000	4154.35888671875000000000	4157.94873046875000000000	4178.97412109375000000000	4155.38427734375000000000	4138.97412109375000000000	4192.82031250000000000000	4143.07666015625000000000	4154.87158203125000000000	1446.00000000000000000000	10251.00000000000000000000	10226.00000000000000000000	0.00000000000000000000	0.00000000000000000000	0.00000000000000000000	1148.00000000000000000000	799.00000000000000000000	4.00000000000000000000	4.00000000000000000000	4.00000000000000000000	4.00000000000000000000	4.00000000000000000000	4.00000000000000000000	4.00000000000000000000	4.00000000000000000000	4.00000000000000000000	4.00000000000000000000	4.00000000000000000000	4.00000000000000000000	4.00000000000000000000	4.00000000000000000000	4.00000000000000000000	4.00000000000000000000
94.00000000000000000000	0.00000000000000000000	4162.05126953125000000000	4173.84619140625000000000	4177.43603515625000000000	4175.38427734375000000000	4198.97412109375000000000	4175.89746093750000000000	4160.51269531250000000000	4173.33300781250000000000	4191.79492187500000000000	4176.41015625000000000000	4155.38427734375000000000	4197.43603515625000000000	4167.17919921875000000000	4167.17919921875000000000	1567.00000000000000000000	10251.00000000000000000000	10226.00000000000000000000	0.00000000000000000000	0.00000000000000000000	0.00000000000000000000	1148.00000000000000000000	807.00000000000000000000	4.00000000000000000000	4.00000000000000000000	4.00000000000000000000	4.00000000000000000000	4.00000000000000000000	4.00000000000000000000	4.00000000000000000000	4.00000000000000000000	4.00000000000000000000	4.00000000000000000000	4.00000000000000000000	4.00000000000000000000	4.00000000000000000000	4.00000000000000000000	4.00000000000000000000	4.00000000000000000000
95.00000000000000000000	0.00000000000000000000	4157.43603515625000000000	4155.38427734375000000000	4185.64111328125000000000	4170.25634765625000000000	4176.92285156250000000000	4168.71777343750000000000	4144.61523437500000000000	4151.28173828125000000000	4188.20507812500000000000	4151.79492187500000000000	4145.64111328125000000000	4194.87158203125000000000	4150.25634765625000000000	4166.66650390625000000000	1395.00000000000000000000	10249.00000000000000000000	10226.00000000000000000000	0.00000000000000000000	0.00000000000000000000	0.00000000000000000000	1148.00000000000000000000	814.00000000000000000000	4.00000000000000000000	4.00000000000000000000	4.00000000000000000000	4.00000000000000000000	4.00000000000000000000	4.00000000000000000000	4.00000000000000000000	4.00000000000000000000	4.00000000000000000000	4.00000000000000000000	4.00000000000000000000	4.00000000000000000000	4.00000000000000000000	4.00000000000000000000	4.00000000000000000000	4.00000000000000000000
96.00000000000000000000	0.00000000000000000000	4155.89746093750000000000	4165.64111328125000000000	4182.56396484375000000000	4183.58984375000000000000	4164.61523437500000000000	4177.43603515625000000000	4161.02539062500000000000	4175.38427734375000000000	4184.61523437500000000000	4167.69238281250000000000	4158.46142578125000000000	4202.56396484375000000000	4166.66650390625000000000	4171.28173828125000000000	1341.00000000000000000000	10249.00000000000000000000	10226.00000000000000000000	0.00000000000000000000	0.00000000000000000000	0.00000000000000000000	1148.00000000000000000000	822.00000000000000000000	4.00000000000000000000	4.00000000000000000000	4.00000000000000000000	4.00000000000000000000	4.00000000000000000000	4.00000000000000000000	4.00000000000000000000	4.00000000000000000000	4.00000000000000000000	4.00000000000000000000	4.00000000000000000000	4.00000000000000000000	4.00000000000000000000	4.00000000000000000000	4.00000000000000000000	4.00000000000000000000
97.00000000000000000000	0.00000000000000000000	4155.89746093750000000000	4161.02539062500000000000	4184.10253906250000000000	4181.53857421875000000000	4155.38427734375000000000	4171.79492187500000000000	4158.97412109375000000000	4190.76904296875000000000	4187.17919921875000000000	4185.64111328125000000000	4161.02539062500000000000	4211.28173828125000000000	4168.20507812500000000000	4174.35888671875000000000	1446.00000000000000000000	10250.00000000000000000000	10226.00000000000000000000	0.00000000000000000000	0.00000000000000000000	0.00000000000000000000	1148.00000000000000000000	831.00000000000000000000	4.00000000000000000000	4.00000000000000000000	4.00000000000000000000	4.00000000000000000000	4.00000000000000000000	4.00000000000000000000	4.00000000000000000000	4.00000000000000000000	4.00000000000000000000	4.00000000000000000000	4.00000000000000000000	4.00000000000000000000	4.00000000000000000000	4.00000000000000000000	4.00000000000000000000	4.00000000000000000000
98.00000000000000000000	0.00000000000000000000	4151.28173828125000000000	4152.30761718750000000000	4177.43603515625000000000	4165.12792968750000000000	4168.71777343750000000000	4170.76904296875000000000	4160.00000000000000000000	4175.38427734375000000000	4181.53857421875000000000	4171.28173828125000000000	4155.38427734375000000000	4200.00000000000000000000	4157.94873046875000000000	4168.71777343750000000000	1567.00000000000000000000	10250.00000000000000000000	10226.00000000000000000000	0.00000000000000000000	0.00000000000000000000	0.00000000000000000000	1148.00000000000000000000	839.00000000000000000000	4.00000000000000000000	4.00000000000000000000	4.00000000000000000000	4.00000000000000000000	4.00000000000000000000	4.00000000000000000000	4.00000000000000000000	4.00000000000000000000	4.00000000000000000000	4.00000000000000000000	4.00000000000000000000	4.00000000000000000000	4.00000000000000000000	4.00000000000000000000	4.00000000000000000000	4.00000000000000000000
99.00000000000000000000	0.00000000000000000000	4157.43603515625000000000	4171.28173828125000000000	4175.89746093750000000000	4170.76904296875000000000	4197.94873046875000000000	4186.66650390625000000000	4183.58984375000000000000	4182.56396484375000000000	4181.02539062500000000000	4176.92285156250000000000	4168.71777343750000000000	4199.48730468750000000000	4171.79492187500000000000	4167.17919921875000000000	1395.00000000000000000000	10248.00000000000000000000	10226.00000000000000000000	0.00000000000000000000	0.00000000000000000000	0.00000000000000000000	1148.00000000000000000000	846.00000000000000000000	4.00000000000000000000	4.00000000000000000000	4.00000000000000000000	4.00000000000000000000	4.00000000000000000000	4.00000000000000000000	4.00000000000000000000	4.00000000000000000000	4.00000000000000000000	4.00000000000000000000	4.00000000000000000000	4.00000000000000000000	4.00000000000000000000	4.00000000000000000000	4.00000000000000000000	4.00000000000000000000
100.00000000000000000000	0.00000000000000000000	4156.92285156250000000000	4158.46142578125000000000	4186.15380859375000000000	4161.53857421875000000000	4158.97412109375000000000	4175.38427734375000000000	4162.05126953125000000000	4164.10253906250000000000	4175.38427734375000000000	4156.92285156250000000000	4145.64111328125000000000	4195.38427734375000000000	4145.64111328125000000000	4155.89746093750000000000	1341.00000000000000000000	10248.00000000000000000000	10226.00000000000000000000	0.00000000000000000000	0.00000000000000000000	0.00000000000000000000	1148.00000000000000000000	854.00000000000000000000	4.00000000000000000000	4.00000000000000000000	4.00000000000000000000	4.00000000000000000000	4.00000000000000000000	4.00000000000000000000	4.00000000000000000000	4.00000000000000000000	4.00000000000000000000	4.00000000000000000000	4.00000000000000000000	4.00000000000000000000	4.00000000000000000000	4.00000000000000000000	4.00000000000000000000	4.00000000000000000000
101.00000000000000000000	0.00000000000000000000	4162.05126953125000000000	4172.82031250000000000000	4185.64111328125000000000	4169.74365234375000000000	4170.25634765625000000000	4174.87158203125000000000	4162.56396484375000000000	4171.28173828125000000000	4183.58984375000000000000	4169.23046875000000000000	4152.82031250000000000000	4195.89746093750000000000	4162.05126953125000000000	4163.07666015625000000000	1446.00000000000000000000	10248.00000000000000000000	10227.00000000000000000000	0.00000000000000000000	0.00000000000000000000	0.00000000000000000000	1148.00000000000000000000	862.00000000000000000000	4.00000000000000000000	4.00000000000000000000	4.00000000000000000000	4.00000000000000000000	4.00000000000000000000	4.00000000000000000000	4.00000000000000000000	4.00000000000000000000	4.00000000000000000000	4.00000000000000000000	4.00000000000000000000	4.00000000000000000000	4.00000000000000000000	4.00000000000000000000	4.00000000000000000000	4.00000000000000000000
102.00000000000000000000	0.00000000000000000000	4165.12792968750000000000	4165.64111328125000000000	4188.71777343750000000000	4173.33300781250000000000	4181.02539062500000000000	4168.20507812500000000000	4160.51269531250000000000	4165.64111328125000000000	4193.33300781250000000000	4165.64111328125000000000	4159.48730468750000000000	4199.48730468750000000000	4170.76904296875000000000	4171.79492187500000000000	1567.00000000000000000000	10248.00000000000000000000	10227.00000000000000000000	0.00000000000000000000	0.00000000000000000000	0.00000000000000000000	1148.00000000000000000000	870.00000000000000000000	4.00000000000000000000	4.00000000000000000000	4.00000000000000000000	4.00000000000000000000	4.00000000000000000000	4.00000000000000000000	4.00000000000000000000	4.00000000000000000000	4.00000000000000000000	4.00000000000000000000	4.00000000000000000000	4.00000000000000000000	4.00000000000000000000	4.00000000000000000000	4.00000000000000000000	4.00000000000000000000
103.00000000000000000000	0.00000000000000000000	4151.28173828125000000000	4146.15380859375000000000	4181.53857421875000000000	4160.51269531250000000000	4144.61523437500000000000	4163.07666015625000000000	4148.71777343750000000000	4151.79492187500000000000	4182.05126953125000000000	4145.12792968750000000000	4141.02539062500000000000	4188.71777343750000000000	4147.69238281250000000000	4161.02539062500000000000	1395.00000000000000000000	10247.00000000000000000000	10227.00000000000000000000	0.00000000000000000000	0.00000000000000000000	0.00000000000000000000	1148.00000000000000000000	877.00000000000000000000	4.00000000000000000000	4.00000000000000000000	4.00000000000000000000	4.00000000000000000000	4.00000000000000000000	4.00000000000000000000	4.00000000000000000000	4.00000000000000000000	4.00000000000000000000	4.00000000000000000000	4.00000000000000000000	4.00000000000000000000	4.00000000000000000000	4.00000000000000000000	4.00000000000000000000	4.00000000000000000000
104.00000000000000000000	0.00000000000000000000	4148.20507812500000000000	4162.05126953125000000000	4175.89746093750000000000	4174.35888671875000000000	4142.05126953125000000000	4173.33300781250000000000	4157.94873046875000000000	4182.56396484375000000000	4180.00000000000000000000	4163.58984375000000000000	4153.33300781250000000000	4199.48730468750000000000	4161.53857421875000000000	4165.64111328125000000000	1341.00000000000000000000	10247.00000000000000000000	10227.00000000000000000000	0.00000000000000000000	0.00000000000000000000	0.00000000000000000000	1148.00000000000000000000	884.00000000000000000000	4.00000000000000000000	4.00000000000000000000	4.00000000000000000000	4.00000000000000000000	4.00000000000000000000	4.00000000000000000000	4.00000000000000000000	4.00000000000000000000	4.00000000000000000000	4.00000000000000000000	4.00000000000000000000	4.00000000000000000000	4.00000000000000000000	4.00000000000000000000	4.00000000000000000000	4.00000000000000000000
105.00000000000000000000	0.00000000000000000000	4146.66650390625000000000	4144.10253906250000000000	4180.00000000000000000000	4167.17919921875000000000	4141.53857421875000000000	4163.07666015625000000000	4143.07666015625000000000	4165.12792968750000000000	4178.46142578125000000000	4130.25634765625000000000	4143.07666015625000000000	4201.53857421875000000000	4145.64111328125000000000	4161.53857421875000000000	1446.00000000000000000000	10246.00000000000000000000	10227.00000000000000000000	0.00000000000000000000	0.00000000000000000000	0.00000000000000000000	1148.00000000000000000000	893.00000000000000000000	4.00000000000000000000	4.00000000000000000000	4.00000000000000000000	4.00000000000000000000	4.00000000000000000000	4.00000000000000000000	4.00000000000000000000	4.00000000000000000000	4.00000000000000000000	4.00000000000000000000	4.00000000000000000000	4.00000000000000000000	4.00000000000000000000	4.00000000000000000000	4.00000000000000000000	4.00000000000000000000
106.00000000000000000000	0.00000000000000000000	4148.20507812500000000000	4153.84619140625000000000	4172.82031250000000000000	4163.58984375000000000000	4168.71777343750000000000	4177.43603515625000000000	4163.58984375000000000000	4159.48730468750000000000	4182.05126953125000000000	4141.02539062500000000000	4143.07666015625000000000	4190.25634765625000000000	4146.66650390625000000000	4155.89746093750000000000	1567.00000000000000000000	10246.00000000000000000000	10227.00000000000000000000	0.00000000000000000000	0.00000000000000000000	0.00000000000000000000	1148.00000000000000000000	900.00000000000000000000	4.00000000000000000000	4.00000000000000000000	4.00000000000000000000	4.00000000000000000000	4.00000000000000000000	4.00000000000000000000	4.00000000000000000000	4.00000000000000000000	4.00000000000000000000	4.00000000000000000000	4.00000000000000000000	4.00000000000000000000	4.00000000000000000000	4.00000000000000000000	4.00000000000000000000	4.00000000000000000000
107.00000000000000000000	0.00000000000000000000	4154.35888671875000000000	4165.12792968750000000000	4179.48730468750000000000	4168.71777343750000000000	4154.35888671875000000000	4185.64111328125000000000	4172.82031250000000000000	4168.20507812500000000000	4183.07666015625000000000	4181.53857421875000000000	4146.15380859375000000000	4190.76904296875000000000	4147.69238281250000000000	4157.43603515625000000000	1395.00000000000000000000	10248.00000000000000000000	10225.00000000000000000000	0.00000000000000000000	0.00000000000000000000	0.00000000000000000000	1148.00000000000000000000	908.00000000000000000000	4.00000000000000000000	4.00000000000000000000	4.00000000000000000000	4.00000000000000000000	4.00000000000000000000	4.00000000000000000000	4.00000000000000000000	4.00000000000000000000	4.00000000000000000000	4.00000000000000000000	4.00000000000000000000	4.00000000000000000000	4.00000000000000000000	4.00000000000000000000	4.00000000000000000000	4.00000000000000000000
108.00000000000000000000	0.00000000000000000000	4152.82031250000000000000	4153.84619140625000000000	4186.15380859375000000000	4166.15380859375000000000	4124.10253906250000000000	4174.87158203125000000000	4157.43603515625000000000	4157.94873046875000000000	4173.84619140625000000000	4157.43603515625000000000	4135.89746093750000000000	4188.20507812500000000000	4140.51269531250000000000	4154.35888671875000000000	1341.00000000000000000000	10248.00000000000000000000	10225.00000000000000000000	0.00000000000000000000	0.00000000000000000000	0.00000000000000000000	1148.00000000000000000000	916.00000000000000000000	4.00000000000000000000	4.00000000000000000000	4.00000000000000000000	4.00000000000000000000	4.00000000000000000000	4.00000000000000000000	4.00000000000000000000	4.00000000000000000000	4.00000000000000000000	4.00000000000000000000	4.00000000000000000000	4.00000000000000000000	4.00000000000000000000	4.00000000000000000000	4.00000000000000000000	4.00000000000000000000
109.00000000000000000000	0.00000000000000000000	4160.51269531250000000000	4169.23046875000000000000	4186.66650390625000000000	4181.02539062500000000000	4176.41015625000000000000	4176.92285156250000000000	4171.79492187500000000000	4170.25634765625000000000	4186.66650390625000000000	4153.33300781250000000000	4152.82031250000000000000	4197.94873046875000000000	4171.79492187500000000000	4165.12792968750000000000	1446.00000000000000000000	10247.00000000000000000000	10225.00000000000000000000	0.00000000000000000000	0.00000000000000000000	0.00000000000000000000	1148.00000000000000000000	925.00000000000000000000	4.00000000000000000000	4.00000000000000000000	4.00000000000000000000	4.00000000000000000000	4.00000000000000000000	4.00000000000000000000	4.00000000000000000000	4.00000000000000000000	4.00000000000000000000	4.00000000000000000000	4.00000000000000000000	4.00000000000000000000	4.00000000000000000000	4.00000000000000000000	4.00000000000000000000	4.00000000000000000000
110.00000000000000000000	0.00000000000000000000	4158.97412109375000000000	4157.43603515625000000000	4189.74365234375000000000	4173.33300781250000000000	4178.97412109375000000000	4166.15380859375000000000	4155.38427734375000000000	4155.38427734375000000000	4190.76904296875000000000	4147.17919921875000000000	4138.97412109375000000000	4198.97412109375000000000	4153.84619140625000000000	4165.64111328125000000000	1567.00000000000000000000	10247.00000000000000000000	10225.00000000000000000000	0.00000000000000000000	0.00000000000000000000	0.00000000000000000000	1148.00000000000000000000	933.00000000000000000000	4.00000000000000000000	4.00000000000000000000	4.00000000000000000000	4.00000000000000000000	4.00000000000000000000	4.00000000000000000000	4.00000000000000000000	4.00000000000000000000	4.00000000000000000000	4.00000000000000000000	4.00000000000000000000	4.00000000000000000000	4.00000000000000000000	4.00000000000000000000	4.00000000000000000000	4.00000000000000000000
111.00000000000000000000	0.00000000000000000000	4152.30761718750000000000	4162.05126953125000000000	4177.43603515625000000000	4174.35888671875000000000	4164.10253906250000000000	4173.33300781250000000000	4160.00000000000000000000	4171.28173828125000000000	4182.05126953125000000000	4163.58984375000000000000	4144.61523437500000000000	4197.43603515625000000000	4151.28173828125000000000	4167.17919921875000000000	1395.00000000000000000000	10248.00000000000000000000	10226.00000000000000000000	0.00000000000000000000	0.00000000000000000000	0.00000000000000000000	1148.00000000000000000000	941.00000000000000000000	4.00000000000000000000	4.00000000000000000000	4.00000000000000000000	4.00000000000000000000	4.00000000000000000000	4.00000000000000000000	4.00000000000000000000	4.00000000000000000000	4.00000000000000000000	4.00000000000000000000	4.00000000000000000000	4.00000000000000000000	4.00000000000000000000	4.00000000000000000000	4.00000000000000000000	4.00000000000000000000
112.00000000000000000000	0.00000000000000000000	4155.89746093750000000000	4164.10253906250000000000	4179.48730468750000000000	4186.15380859375000000000	4162.05126953125000000000	4174.35888671875000000000	4166.66650390625000000000	4189.74365234375000000000	4181.53857421875000000000	4166.66650390625000000000	4165.12792968750000000000	4209.74365234375000000000	4168.20507812500000000000	4173.33300781250000000000	1341.00000000000000000000	10248.00000000000000000000	10226.00000000000000000000	0.00000000000000000000	0.00000000000000000000	0.00000000000000000000	1148.00000000000000000000	949.00000000000000000000	4.00000000000000000000	4.00000000000000000000	4.00000000000000000000	4.00000000000000000000	4.00000000000000000000	4.00000000000000000000	4.00000000000000000000	4.00000000000000000000	4.00000000000000000000	4.00000000000000000000	4.00000000000000000000	4.00000000000000000000	4.00000000000000000000	4.00000000000000000000	4.00000000000000000000	4.00000000000000000000
113.00000000000000000000	0.00000000000000000000	4157.43603515625000000000	4149.74365234375000000000	4186.66650390625000000000	4175.89746093750000000000	4156.41015625000000000000	4164.61523437500000000000	4152.30761718750000000000	4169.74365234375000000000	4177.43603515625000000000	4149.74365234375000000000	4148.20507812500000000000	4203.58984375000000000000	4154.87158203125000000000	4167.17919921875000000000	1446.00000000000000000000	10247.00000000000000000000	10227.00000000000000000000	0.00000000000000000000	0.00000000000000000000	0.00000000000000000000	1148.00000000000000000000	958.00000000000000000000	4.00000000000000000000	4.00000000000000000000	4.00000000000000000000	4.00000000000000000000	4.00000000000000000000	4.00000000000000000000	4.00000000000000000000	4.00000000000000000000	4.00000000000000000000	4.00000000000000000000	4.00000000000000000000	4.00000000000000000000	4.00000000000000000000	4.00000000000000000000	4.00000000000000000000	4.00000000000000000000
114.00000000000000000000	0.00000000000000000000	4164.10253906250000000000	4179.48730468750000000000	4183.58984375000000000000	4182.56396484375000000000	4204.61523437500000000000	4185.64111328125000000000	4172.82031250000000000000	4186.66650390625000000000	4181.53857421875000000000	4192.82031250000000000000	4155.89746093750000000000	4202.05126953125000000000	4166.15380859375000000000	4170.76904296875000000000	1567.00000000000000000000	10247.00000000000000000000	10227.00000000000000000000	0.00000000000000000000	0.00000000000000000000	0.00000000000000000000	1148.00000000000000000000	965.00000000000000000000	4.00000000000000000000	4.00000000000000000000	4.00000000000000000000	4.00000000000000000000	4.00000000000000000000	4.00000000000000000000	4.00000000000000000000	4.00000000000000000000	4.00000000000000000000	4.00000000000000000000	4.00000000000000000000	4.00000000000000000000	4.00000000000000000000	4.00000000000000000000	4.00000000000000000000	4.00000000000000000000
115.00000000000000000000	0.00000000000000000000	4161.53857421875000000000	4167.69238281250000000000	4189.23046875000000000000	4176.41015625000000000000	4188.71777343750000000000	4181.53857421875000000000	4164.10253906250000000000	4168.71777343750000000000	4177.94873046875000000000	4171.28173828125000000000	4151.28173828125000000000	4200.00000000000000000000	4148.20507812500000000000	4166.66650390625000000000	1395.00000000000000000000	10247.00000000000000000000	10227.00000000000000000000	0.00000000000000000000	0.00000000000000000000	0.00000000000000000000	1148.00000000000000000000	972.00000000000000000000	4.00000000000000000000	4.00000000000000000000	4.00000000000000000000	4.00000000000000000000	4.00000000000000000000	4.00000000000000000000	4.00000000000000000000	4.00000000000000000000	4.00000000000000000000	4.00000000000000000000	4.00000000000000000000	4.00000000000000000000	4.00000000000000000000	4.00000000000000000000	4.00000000000000000000	4.00000000000000000000
116.00000000000000000000	0.00000000000000000000	4157.94873046875000000000	4160.51269531250000000000	4186.66650390625000000000	4173.33300781250000000000	4149.23046875000000000000	4170.76904296875000000000	4160.51269531250000000000	4159.48730468750000000000	4175.89746093750000000000	4143.58984375000000000000	4150.25634765625000000000	4194.87158203125000000000	4152.82031250000000000000	4166.15380859375000000000	1341.00000000000000000000	10247.00000000000000000000	10227.00000000000000000000	0.00000000000000000000	0.00000000000000000000	0.00000000000000000000	1148.00000000000000000000	980.00000000000000000000	4.00000000000000000000	4.00000000000000000000	4.00000000000000000000	4.00000000000000000000	4.00000000000000000000	4.00000000000000000000	4.00000000000000000000	4.00000000000000000000	4.00000000000000000000	4.00000000000000000000	4.00000000000000000000	4.00000000000000000000	4.00000000000000000000	4.00000000000000000000	4.00000000000000000000	4.00000000000000000000
117.00000000000000000000	0.00000000000000000000	4162.05126953125000000000	4169.23046875000000000000	4187.69238281250000000000	4180.00000000000000000000	4153.84619140625000000000	4168.71777343750000000000	4163.58984375000000000000	4173.84619140625000000000	4188.20507812500000000000	4160.51269531250000000000	4161.53857421875000000000	4203.07666015625000000000	4177.94873046875000000000	4174.35888671875000000000	1446.00000000000000000000	10245.00000000000000000000	10228.00000000000000000000	0.00000000000000000000	0.00000000000000000000	0.00000000000000000000	1148.00000000000000000000	987.00000000000000000000	4.00000000000000000000	4.00000000000000000000	4.00000000000000000000	4.00000000000000000000	4.00000000000000000000	4.00000000000000000000	4.00000000000000000000	4.00000000000000000000	4.00000000000000000000	4.00000000000000000000	4.00000000000000000000	4.00000000000000000000	4.00000000000000000000	4.00000000000000000000	4.00000000000000000000	4.00000000000000000000
118.00000000000000000000	0.00000000000000000000	4156.92285156250000000000	4148.20507812500000000000	4184.10253906250000000000	4163.07666015625000000000	4153.33300781250000000000	4166.15380859375000000000	4151.28173828125000000000	4157.94873046875000000000	4182.56396484375000000000	4146.66650390625000000000	4147.69238281250000000000	4197.43603515625000000000	4154.87158203125000000000	4163.58984375000000000000	1567.00000000000000000000	10245.00000000000000000000	10228.00000000000000000000	0.00000000000000000000	0.00000000000000000000	0.00000000000000000000	1148.00000000000000000000	994.00000000000000000000	4.00000000000000000000	4.00000000000000000000	4.00000000000000000000	4.00000000000000000000	4.00000000000000000000	4.00000000000000000000	4.00000000000000000000	4.00000000000000000000	4.00000000000000000000	4.00000000000000000000	4.00000000000000000000	4.00000000000000000000	4.00000000000000000000	4.00000000000000000000	4.00000000000000000000	4.00000000000000000000
119.00000000000000000000	0.00000000000000000000	4153.33300781250000000000	4161.53857421875000000000	4173.33300781250000000000	4170.76904296875000000000	4175.89746093750000000000	4176.92285156250000000000	4172.30761718750000000000	4182.56396484375000000000	4180.51269531250000000000	4163.58984375000000000000	4160.51269531250000000000	4199.48730468750000000000	4158.46142578125000000000	4165.64111328125000000000	1395.00000000000000000000	10244.00000000000000000000	10229.00000000000000000000	0.00000000000000000000	0.00000000000000000000	0.00000000000000000000	1149.00000000000000000000	2.00000000000000000000	4.00000000000000000000	4.00000000000000000000	4.00000000000000000000	4.00000000000000000000	4.00000000000000000000	4.00000000000000000000	4.00000000000000000000	4.00000000000000000000	4.00000000000000000000	4.00000000000000000000	4.00000000000000000000	4.00000000000000000000	4.00000000000000000000	4.00000000000000000000	4.00000000000000000000	4.00000000000000000000
120.00000000000000000000	0.00000000000000000000	4150.76904296875000000000	4152.82031250000000000000	4179.48730468750000000000	4170.76904296875000000000	4160.00000000000000000000	4167.17919921875000000000	4165.64111328125000000000	4183.07666015625000000000	4182.05126953125000000000	4149.74365234375000000000	4157.94873046875000000000	4204.61523437500000000000	4150.76904296875000000000	4169.74365234375000000000	1341.00000000000000000000	10244.00000000000000000000	10229.00000000000000000000	0.00000000000000000000	0.00000000000000000000	0.00000000000000000000	1149.00000000000000000000	10.00000000000000000000	4.00000000000000000000	4.00000000000000000000	4.00000000000000000000	4.00000000000000000000	4.00000000000000000000	4.00000000000000000000	4.00000000000000000000	4.00000000000000000000	4.00000000000000000000	4.00000000000000000000	4.00000000000000000000	4.00000000000000000000	4.00000000000000000000	4.00000000000000000000	4.00000000000000000000	4.00000000000000000000
121.00000000000000000000	0.00000000000000000000	4156.41015625000000000000	4158.97412109375000000000	4178.46142578125000000000	4166.66650390625000000000	4159.48730468750000000000	4177.43603515625000000000	4172.82031250000000000000	4177.43603515625000000000	4180.00000000000000000000	4150.25634765625000000000	4158.46142578125000000000	4199.48730468750000000000	4157.43603515625000000000	4168.71777343750000000000	1446.00000000000000000000	10245.00000000000000000000	10229.00000000000000000000	0.00000000000000000000	0.00000000000000000000	0.00000000000000000000	1149.00000000000000000000	18.00000000000000000000	4.00000000000000000000	4.00000000000000000000	4.00000000000000000000	4.00000000000000000000	4.00000000000000000000	4.00000000000000000000	4.00000000000000000000	4.00000000000000000000	4.00000000000000000000	4.00000000000000000000	4.00000000000000000000	4.00000000000000000000	4.00000000000000000000	4.00000000000000000000	4.00000000000000000000	4.00000000000000000000
122.00000000000000000000	0.00000000000000000000	4170.76904296875000000000	4187.69238281250000000000	4181.02539062500000000000	4178.97412109375000000000	4180.51269531250000000000	4197.43603515625000000000	4193.84619140625000000000	4187.69238281250000000000	4183.58984375000000000000	4185.12792968750000000000	4169.23046875000000000000	4207.17919921875000000000	4174.87158203125000000000	4173.84619140625000000000	1567.00000000000000000000	10245.00000000000000000000	10229.00000000000000000000	0.00000000000000000000	0.00000000000000000000	0.00000000000000000000	1149.00000000000000000000	25.00000000000000000000	4.00000000000000000000	4.00000000000000000000	4.00000000000000000000	4.00000000000000000000	4.00000000000000000000	4.00000000000000000000	4.00000000000000000000	4.00000000000000000000	4.00000000000000000000	4.00000000000000000000	4.00000000000000000000	4.00000000000000000000	4.00000000000000000000	4.00000000000000000000	4.00000000000000000000	4.00000000000000000000
123.00000000000000000000	0.00000000000000000000	4169.74365234375000000000	4170.76904296875000000000	4188.71777343750000000000	4168.71777343750000000000	4164.10253906250000000000	4181.53857421875000000000	4172.82031250000000000000	4166.15380859375000000000	4178.46142578125000000000	4166.66650390625000000000	4151.28173828125000000000	4204.10253906250000000000	4152.30761718750000000000	4169.74365234375000000000	1395.00000000000000000000	10245.00000000000000000000	10227.00000000000000000000	0.00000000000000000000	0.00000000000000000000	0.00000000000000000000	1149.00000000000000000000	33.00000000000000000000	4.00000000000000000000	4.00000000000000000000	4.00000000000000000000	4.00000000000000000000	4.00000000000000000000	4.00000000000000000000	4.00000000000000000000	4.00000000000000000000	4.00000000000000000000	4.00000000000000000000	4.00000000000000000000	4.00000000000000000000	4.00000000000000000000	4.00000000000000000000	4.00000000000000000000	4.00000000000000000000
124.00000000000000000000	0.00000000000000000000	4173.84619140625000000000	4178.97412109375000000000	4185.64111328125000000000	4177.94873046875000000000	4191.28173828125000000000	4180.00000000000000000000	4178.46142578125000000000	4185.64111328125000000000	4185.64111328125000000000	4184.10253906250000000000	4174.35888671875000000000	4210.76904296875000000000	4184.61523437500000000000	4184.61523437500000000000	1341.00000000000000000000	10245.00000000000000000000	10227.00000000000000000000	0.00000000000000000000	0.00000000000000000000	0.00000000000000000000	1149.00000000000000000000	41.00000000000000000000	4.00000000000000000000	4.00000000000000000000	4.00000000000000000000	4.00000000000000000000	4.00000000000000000000	4.00000000000000000000	4.00000000000000000000	4.00000000000000000000	4.00000000000000000000	4.00000000000000000000	4.00000000000000000000	4.00000000000000000000	4.00000000000000000000	4.00000000000000000000	4.00000000000000000000	4.00000000000000000000
125.00000000000000000000	0.00000000000000000000	4174.35888671875000000000	4172.82031250000000000000	4188.71777343750000000000	4180.00000000000000000000	4180.00000000000000000000	4173.84619140625000000000	4170.25634765625000000000	4187.69238281250000000000	4189.74365234375000000000	4182.05126953125000000000	4180.51269531250000000000	4220.00000000000000000000	4194.35888671875000000000	4190.25634765625000000000	1446.00000000000000000000	10246.00000000000000000000	10227.00000000000000000000	0.00000000000000000000	0.00000000000000000000	0.00000000000000000000	1149.00000000000000000000	49.00000000000000000000	4.00000000000000000000	4.00000000000000000000	4.00000000000000000000	4.00000000000000000000	4.00000000000000000000	4.00000000000000000000	4.00000000000000000000	4.00000000000000000000	4.00000000000000000000	4.00000000000000000000	4.00000000000000000000	4.00000000000000000000	4.00000000000000000000	4.00000000000000000000	4.00000000000000000000	4.00000000000000000000
126.00000000000000000000	0.00000000000000000000	4161.02539062500000000000	4160.51269531250000000000	4178.97412109375000000000	4168.71777343750000000000	4160.00000000000000000000	4172.82031250000000000000	4164.61523437500000000000	4182.05126953125000000000	4178.97412109375000000000	4167.17919921875000000000	4162.05126953125000000000	4209.23046875000000000000	4171.28173828125000000000	4175.38427734375000000000	1567.00000000000000000000	10246.00000000000000000000	10227.00000000000000000000	0.00000000000000000000	0.00000000000000000000	0.00000000000000000000	1149.00000000000000000000	58.00000000000000000000	4.00000000000000000000	4.00000000000000000000	4.00000000000000000000	4.00000000000000000000	4.00000000000000000000	4.00000000000000000000	4.00000000000000000000	4.00000000000000000000	4.00000000000000000000	4.00000000000000000000	4.00000000000000000000	4.00000000000000000000	4.00000000000000000000	4.00000000000000000000	4.00000000000000000000	4.00000000000000000000
127.00000000000000000000	0.00000000000000000000	4157.94873046875000000000	4165.12792968750000000000	4174.35888671875000000000	4174.35888671875000000000	4183.07666015625000000000	4183.58984375000000000000	4177.94873046875000000000	4205.12792968750000000000	4180.00000000000000000000	4194.87158203125000000000	4172.30761718750000000000	4210.76904296875000000000	4173.84619140625000000000	4174.87158203125000000000	50.00000000000000000000	10246.00000000000000000000	10227.00000000000000000000	0.00000000000000000000	0.00000000000000000000	0.00000000000000000000	1149.00000000000000000000	66.00000000000000000000	4.00000000000000000000	4.00000000000000000000	4.00000000000000000000	4.00000000000000000000	4.00000000000000000000	4.00000000000000000000	4.00000000000000000000	4.00000000000000000000	4.00000000000000000000	4.00000000000000000000	4.00000000000000000000	4.00000000000000000000	4.00000000000000000000	4.00000000000000000000	4.00000000000000000000	4.00000000000000000000
0.00000000000000000000	0.00000000000000000000	4156.41015625000000000000	4146.15380859375000000000	4178.46142578125000000000	4162.05126953125000000000	4170.76904296875000000000	4178.46142578125000000000	4163.07666015625000000000	4185.64111328125000000000	4175.38427734375000000000	4173.33300781250000000000	4160.51269531250000000000	4206.15380859375000000000	4150.76904296875000000000	4170.25634765625000000000	813.00000000000000000000	10246.00000000000000000000	10227.00000000000000000000	0.00000000000000000000	0.00000000000000000000	0.00000000000000000000	1149.00000000000000000000	75.00000000000000000000	4.00000000000000000000	4.00000000000000000000	4.00000000000000000000	4.00000000000000000000	4.00000000000000000000	4.00000000000000000000	4.00000000000000000000	4.00000000000000000000	4.00000000000000000000	4.00000000000000000000	4.00000000000000000000	4.00000000000000000000	4.00000000000000000000	4.00000000000000000000	4.00000000000000000000	4.00000000000000000000
1.00000000000000000000	0.00000000000000000000	4162.56396484375000000000	4165.12792968750000000000	4172.82031250000000000000	4164.61523437500000000000	4192.82031250000000000000	4192.30761718750000000000	4180.00000000000000000000	4187.17919921875000000000	4180.00000000000000000000	4172.82031250000000000000	4164.61523437500000000000	4203.58984375000000000000	4160.00000000000000000000	4170.25634765625000000000	988.00000000000000000000	10247.00000000000000000000	10227.00000000000000000000	0.00000000000000000000	0.00000000000000000000	0.00000000000000000000	1149.00000000000000000000	83.00000000000000000000	4.00000000000000000000	4.00000000000000000000	4.00000000000000000000	4.00000000000000000000	4.00000000000000000000	4.00000000000000000000	4.00000000000000000000	4.00000000000000000000	4.00000000000000000000	4.00000000000000000000	4.00000000000000000000	4.00000000000000000000	4.00000000000000000000	4.00000000000000000000	4.00000000000000000000	4.00000000000000000000
2.00000000000000000000	0.00000000000000000000	4171.79492187500000000000	4169.23046875000000000000	4179.48730468750000000000	4166.15380859375000000000	4186.15380859375000000000	4187.69238281250000000000	4182.56396484375000000000	4183.07666015625000000000	4187.69238281250000000000	4181.53857421875000000000	4164.10253906250000000000	4207.17919921875000000000	4162.05126953125000000000	4172.30761718750000000000	1054.00000000000000000000	10247.00000000000000000000	10227.00000000000000000000	0.00000000000000000000	0.00000000000000000000	0.00000000000000000000	1149.00000000000000000000	91.00000000000000000000	4.00000000000000000000	4.00000000000000000000	4.00000000000000000000	4.00000000000000000000	4.00000000000000000000	4.00000000000000000000	4.00000000000000000000	4.00000000000000000000	4.00000000000000000000	4.00000000000000000000	4.00000000000000000000	4.00000000000000000000	4.00000000000000000000	4.00000000000000000000	4.00000000000000000000	4.00000000000000000000
3.00000000000000000000	0.00000000000000000000	4170.25634765625000000000	4164.10253906250000000000	4180.51269531250000000000	4164.61523437500000000000	4146.66650390625000000000	4175.38427734375000000000	4171.28173828125000000000	4171.79492187500000000000	4180.51269531250000000000	4173.33300781250000000000	4164.10253906250000000000	4205.64111328125000000000	4165.64111328125000000000	4175.89746093750000000000	1532.00000000000000000000	10249.00000000000000000000	10227.00000000000000000000	0.00000000000000000000	0.00000000000000000000	0.00000000000000000000	1149.00000000000000000000	100.00000000000000000000	4.00000000000000000000	4.00000000000000000000	4.00000000000000000000	4.00000000000000000000	4.00000000000000000000	4.00000000000000000000	4.00000000000000000000	4.00000000000000000000	4.00000000000000000000	4.00000000000000000000	4.00000000000000000000	4.00000000000000000000	4.00000000000000000000	4.00000000000000000000	4.00000000000000000000	4.00000000000000000000
4.00000000000000000000	0.00000000000000000000	4171.28173828125000000000	4182.56396484375000000000	4181.53857421875000000000	4179.48730468750000000000	4156.41015625000000000000	4176.92285156250000000000	4175.38427734375000000000	4189.23046875000000000000	4187.69238281250000000000	4180.00000000000000000000	4188.71777343750000000000	4220.00000000000000000000	4196.92285156250000000000	4194.35888671875000000000	1621.00000000000000000000	10249.00000000000000000000	10227.00000000000000000000	0.00000000000000000000	0.00000000000000000000	0.00000000000000000000	1149.00000000000000000000	108.00000000000000000000	4.00000000000000000000	4.00000000000000000000	4.00000000000000000000	4.00000000000000000000	4.00000000000000000000	4.00000000000000000000	4.00000000000000000000	4.00000000000000000000	4.00000000000000000000	4.00000000000000000000	4.00000000000000000000	4.00000000000000000000	4.00000000000000000000	4.00000000000000000000	4.00000000000000000000	4.00000000000000000000
5.00000000000000000000	0.00000000000000000000	4166.15380859375000000000	4160.00000000000000000000	4185.12792968750000000000	4167.17919921875000000000	4161.02539062500000000000	4164.10253906250000000000	4150.76904296875000000000	4167.69238281250000000000	4188.71777343750000000000	4158.46142578125000000000	4173.84619140625000000000	4218.46142578125000000000	4173.33300781250000000000	4186.66650390625000000000	1116.00000000000000000000	10249.00000000000000000000	10226.00000000000000000000	0.00000000000000000000	0.00000000000000000000	0.00000000000000000000	1149.00000000000000000000	116.00000000000000000000	4.00000000000000000000	4.00000000000000000000	4.00000000000000000000	4.00000000000000000000	4.00000000000000000000	4.00000000000000000000	4.00000000000000000000	4.00000000000000000000	4.00000000000000000000	4.00000000000000000000	4.00000000000000000000	4.00000000000000000000	4.00000000000000000000	4.00000000000000000000	4.00000000000000000000	4.00000000000000000000
6.00000000000000000000	0.00000000000000000000	4162.05126953125000000000	4165.64111328125000000000	4172.30761718750000000000	4165.64111328125000000000	4173.84619140625000000000	4174.87158203125000000000	4165.12792968750000000000	4178.46142578125000000000	4180.00000000000000000000	4184.61523437500000000000	4174.35888671875000000000	4212.30761718750000000000	4170.76904296875000000000	4174.87158203125000000000	1346.00000000000000000000	10249.00000000000000000000	10226.00000000000000000000	0.00000000000000000000	0.00000000000000000000	0.00000000000000000000	1149.00000000000000000000	124.00000000000000000000	4.00000000000000000000	4.00000000000000000000	4.00000000000000000000	4.00000000000000000000	4.00000000000000000000	4.00000000000000000000	4.00000000000000000000	4.00000000000000000000	4.00000000000000000000	4.00000000000000000000	4.00000000000000000000	4.00000000000000000000	4.00000000000000000000	4.00000000000000000000	4.00000000000000000000	4.00000000000000000000
7.00000000000000000000	0.00000000000000000000	4157.94873046875000000000	4163.07666015625000000000	4169.74365234375000000000	4165.12792968750000000000	4153.84619140625000000000	4173.33300781250000000000	4168.20507812500000000000	4184.10253906250000000000	4174.35888671875000000000	4188.20507812500000000000	4173.84619140625000000000	4213.33300781250000000000	4164.10253906250000000000	4171.28173828125000000000	1455.00000000000000000000	10249.00000000000000000000	10226.00000000000000000000	0.00000000000000000000	0.00000000000000000000	0.00000000000000000000	1149.00000000000000000000	131.00000000000000000000	4.00000000000000000000	4.00000000000000000000	4.00000000000000000000	4.00000000000000000000	4.00000000000000000000	4.00000000000000000000	4.00000000000000000000	4.00000000000000000000	4.00000000000000000000	4.00000000000000000000	4.00000000000000000000	4.00000000000000000000	4.00000000000000000000	4.00000000000000000000	4.00000000000000000000	4.00000000000000000000
8.00000000000000000000	0.00000000000000000000	4156.92285156250000000000	4148.71777343750000000000	4170.76904296875000000000	4152.30761718750000000000	4158.97412109375000000000	4165.64111328125000000000	4154.35888671875000000000	4162.56396484375000000000	4175.38427734375000000000	4146.66650390625000000000	4156.92285156250000000000	4201.02539062500000000000	4147.69238281250000000000	4166.66650390625000000000	1066.00000000000000000000	10249.00000000000000000000	10226.00000000000000000000	0.00000000000000000000	0.00000000000000000000	0.00000000000000000000	1149.00000000000000000000	138.00000000000000000000	4.00000000000000000000	4.00000000000000000000	4.00000000000000000000	4.00000000000000000000	4.00000000000000000000	4.00000000000000000000	4.00000000000000000000	4.00000000000000000000	4.00000000000000000000	4.00000000000000000000	4.00000000000000000000	4.00000000000000000000	4.00000000000000000000	4.00000000000000000000	4.00000000000000000000	4.00000000000000000000
9.00000000000000000000	0.00000000000000000000	4173.33300781250000000000	4181.02539062500000000000	4176.41015625000000000000	4166.66650390625000000000	4212.82031250000000000000	4186.66650390625000000000	4176.41015625000000000000	4178.97412109375000000000	4188.20507812500000000000	4168.71777343750000000000	4176.41015625000000000000	4205.12792968750000000000	4172.30761718750000000000	4174.87158203125000000000	1528.00000000000000000000	10248.00000000000000000000	10226.00000000000000000000	0.00000000000000000000	0.00000000000000000000	0.00000000000000000000	1149.00000000000000000000	146.00000000000000000000	4.00000000000000000000	4.00000000000000000000	4.00000000000000000000	4.00000000000000000000	4.00000000000000000000	4.00000000000000000000	4.00000000000000000000	4.00000000000000000000	4.00000000000000000000	4.00000000000000000000	4.00000000000000000000	4.00000000000000000000	4.00000000000000000000	4.00000000000000000000	4.00000000000000000000	4.00000000000000000000
10.00000000000000000000	0.00000000000000000000	4172.30761718750000000000	4168.71777343750000000000	4183.07666015625000000000	4160.51269531250000000000	4187.69238281250000000000	4184.10253906250000000000	4166.66650390625000000000	4163.58984375000000000000	4181.02539062500000000000	4170.25634765625000000000	4164.61523437500000000000	4207.17919921875000000000	4151.79492187500000000000	4167.69238281250000000000	1572.00000000000000000000	10248.00000000000000000000	10226.00000000000000000000	0.00000000000000000000	0.00000000000000000000	0.00000000000000000000	1149.00000000000000000000	153.00000000000000000000	4.00000000000000000000	4.00000000000000000000	4.00000000000000000000	4.00000000000000000000	4.00000000000000000000	4.00000000000000000000	4.00000000000000000000	4.00000000000000000000	4.00000000000000000000	4.00000000000000000000	4.00000000000000000000	4.00000000000000000000	4.00000000000000000000	4.00000000000000000000	4.00000000000000000000	4.00000000000000000000
11.00000000000000000000	0.00000000000000000000	4157.43603515625000000000	4160.00000000000000000000	4168.20507812500000000000	4157.43603515625000000000	4179.48730468750000000000	4177.94873046875000000000	4166.66650390625000000000	4165.64111328125000000000	4175.38427734375000000000	4174.87158203125000000000	4162.05126953125000000000	4203.58984375000000000000	4150.76904296875000000000	4165.12792968750000000000	1378.00000000000000000000	10246.00000000000000000000	10225.00000000000000000000	0.00000000000000000000	0.00000000000000000000	0.00000000000000000000	1149.00000000000000000000	160.00000000000000000000	4.00000000000000000000	4.00000000000000000000	4.00000000000000000000	4.00000000000000000000	4.00000000000000000000	4.00000000000000000000	4.00000000000000000000	4.00000000000000000000	4.00000000000000000000	4.00000000000000000000	4.00000000000000000000	4.00000000000000000000	4.00000000000000000000	4.00000000000000000000	4.00000000000000000000	4.00000000000000000000
12.00000000000000000000	0.00000000000000000000	4154.35888671875000000000	4157.94873046875000000000	4166.15380859375000000000	4162.05126953125000000000	4170.76904296875000000000	4167.69238281250000000000	4160.00000000000000000000	4171.79492187500000000000	4185.12792968750000000000	4168.20507812500000000000	4168.71777343750000000000	4207.17919921875000000000	4161.53857421875000000000	4172.82031250000000000000	1334.00000000000000000000	10246.00000000000000000000	10225.00000000000000000000	0.00000000000000000000	0.00000000000000000000	0.00000000000000000000	1149.00000000000000000000	168.00000000000000000000	4.00000000000000000000	4.00000000000000000000	4.00000000000000000000	4.00000000000000000000	4.00000000000000000000	4.00000000000000000000	4.00000000000000000000	4.00000000000000000000	4.00000000000000000000	4.00000000000000000000	4.00000000000000000000	4.00000000000000000000	4.00000000000000000000	4.00000000000000000000	4.00000000000000000000	4.00000000000000000000
13.00000000000000000000	0.00000000000000000000	4154.87158203125000000000	4148.20507812500000000000	4171.79492187500000000000	4152.30761718750000000000	4141.53857421875000000000	4164.10253906250000000000	4150.25634765625000000000	4154.35888671875000000000	4181.53857421875000000000	4139.48730468750000000000	4156.92285156250000000000	4201.53857421875000000000	4145.12792968750000000000	4167.17919921875000000000	1431.00000000000000000000	10245.00000000000000000000	10227.00000000000000000000	0.00000000000000000000	0.00000000000000000000	0.00000000000000000000	1149.00000000000000000000	175.00000000000000000000	4.00000000000000000000	4.00000000000000000000	4.00000000000000000000	4.00000000000000000000	4.00000000000000000000	4.00000000000000000000	4.00000000000000000000	4.00000000000000000000	4.00000000000000000000	4.00000000000000000000	4.00000000000000000000	4.00000000000000000000	4.00000000000000000000	4.00000000000000000000	4.00000000000000000000	4.00000000000000000000
14.00000000000000000000	0.00000000000000000000	4160.51269531250000000000	4167.17919921875000000000	4168.71777343750000000000	4165.12792968750000000000	4179.48730468750000000000	4181.02539062500000000000	4178.97412109375000000000	4182.05126953125000000000	4181.02539062500000000000	4174.35888671875000000000	4176.41015625000000000000	4211.28173828125000000000	4162.56396484375000000000	4170.76904296875000000000	1572.00000000000000000000	10245.00000000000000000000	10227.00000000000000000000	0.00000000000000000000	0.00000000000000000000	0.00000000000000000000	1149.00000000000000000000	183.00000000000000000000	4.00000000000000000000	4.00000000000000000000	4.00000000000000000000	4.00000000000000000000	4.00000000000000000000	4.00000000000000000000	4.00000000000000000000	4.00000000000000000000	4.00000000000000000000	4.00000000000000000000	4.00000000000000000000	4.00000000000000000000	4.00000000000000000000	4.00000000000000000000	4.00000000000000000000	4.00000000000000000000
15.00000000000000000000	0.00000000000000000000	4158.97412109375000000000	4149.23046875000000000000	4170.76904296875000000000	4158.97412109375000000000	4173.84619140625000000000	4170.76904296875000000000	4166.66650390625000000000	4177.94873046875000000000	4176.92285156250000000000	4174.35888671875000000000	4167.17919921875000000000	4211.28173828125000000000	4151.28173828125000000000	4168.20507812500000000000	1378.00000000000000000000	10244.00000000000000000000	10230.00000000000000000000	0.00000000000000000000	0.00000000000000000000	0.00000000000000000000	1149.00000000000000000000	191.00000000000000000000	4.00000000000000000000	4.00000000000000000000	4.00000000000000000000	4.00000000000000000000	4.00000000000000000000	4.00000000000000000000	4.00000000000000000000	4.00000000000000000000	4.00000000000000000000	4.00000000000000000000	4.00000000000000000000	4.00000000000000000000	4.00000000000000000000	4.00000000000000000000	4.00000000000000000000	4.00000000000000000000
16.00000000000000000000	0.00000000000000000000	4164.61523437500000000000	4163.07666015625000000000	4170.25634765625000000000	4161.53857421875000000000	4169.23046875000000000000	4177.43603515625000000000	4168.71777343750000000000	4173.84619140625000000000	4177.94873046875000000000	4171.28173828125000000000	4162.05126953125000000000	4204.10253906250000000000	4158.97412109375000000000	4168.71777343750000000000	0.00000000000000000000	10244.00000000000000000000	10230.00000000000000000000	0.00000000000000000000	0.00000000000000000000	0.00000000000000000000	1149.00000000000000000000	199.00000000000000000000	4.00000000000000000000	4.00000000000000000000	4.00000000000000000000	4.00000000000000000000	4.00000000000000000000	4.00000000000000000000	4.00000000000000000000	4.00000000000000000000	4.00000000000000000000	4.00000000000000000000	4.00000000000000000000	4.00000000000000000000	4.00000000000000000000	4.00000000000000000000	4.00000000000000000000	4.00000000000000000000
17.00000000000000000000	0.00000000000000000000	4177.43603515625000000000	4189.23046875000000000000	4181.53857421875000000000	4178.97412109375000000000	4194.35888671875000000000	4192.30761718750000000000	4184.10253906250000000000	4176.41015625000000000000	4188.71777343750000000000	4178.97412109375000000000	4173.33300781250000000000	4212.82031250000000000000	4177.94873046875000000000	4176.92285156250000000000	0.00000000000000000000	10248.00000000000000000000	10231.00000000000000000000	0.00000000000000000000	0.00000000000000000000	0.00000000000000000000	1149.00000000000000000000	208.00000000000000000000	4.00000000000000000000	4.00000000000000000000	4.00000000000000000000	4.00000000000000000000	4.00000000000000000000	4.00000000000000000000	4.00000000000000000000	4.00000000000000000000	4.00000000000000000000	4.00000000000000000000	4.00000000000000000000	4.00000000000000000000	4.00000000000000000000	4.00000000000000000000	4.00000000000000000000	4.00000000000000000000
18.00000000000000000000	0.00000000000000000000	4169.74365234375000000000	4169.23046875000000000000	4178.46142578125000000000	4167.69238281250000000000	4167.69238281250000000000	4180.00000000000000000000	4170.25634765625000000000	4163.58984375000000000000	4183.07666015625000000000	4169.74365234375000000000	4165.12792968750000000000	4209.74365234375000000000	4164.61523437500000000000	4173.33300781250000000000	0.00000000000000000000	10248.00000000000000000000	10231.00000000000000000000	0.00000000000000000000	0.00000000000000000000	0.00000000000000000000	1149.00000000000000000000	216.00000000000000000000	4.00000000000000000000	4.00000000000000000000	4.00000000000000000000	4.00000000000000000000	4.00000000000000000000	4.00000000000000000000	4.00000000000000000000	4.00000000000000000000	4.00000000000000000000	4.00000000000000000000	4.00000000000000000000	4.00000000000000000000	4.00000000000000000000	4.00000000000000000000	4.00000000000000000000	4.00000000000000000000
19.00000000000000000000	0.00000000000000000000	4166.66650390625000000000	4174.35888671875000000000	4167.17919921875000000000	4175.38427734375000000000	4167.17919921875000000000	4177.43603515625000000000	4176.92285156250000000000	4192.82031250000000000000	4187.69238281250000000000	4208.20507812500000000000	4185.12792968750000000000	4217.94873046875000000000	4191.28173828125000000000	4181.53857421875000000000	0.00000000000000000000	10248.00000000000000000000	10231.00000000000000000000	0.00000000000000000000	0.00000000000000000000	0.00000000000000000000	1149.00000000000000000000	224.00000000000000000000	4.00000000000000000000	4.00000000000000000000	4.00000000000000000000	4.00000000000000000000	4.00000000000000000000	4.00000000000000000000	4.00000000000000000000	4.00000000000000000000	4.00000000000000000000	4.00000000000000000000	4.00000000000000000000	4.00000000000000000000	4.00000000000000000000	4.00000000000000000000	4.00000000000000000000	4.00000000000000000000
20.00000000000000000000	0.00000000000000000000	4166.15380859375000000000	4162.56396484375000000000	4176.92285156250000000000	4173.84619140625000000000	4170.25634765625000000000	4170.25634765625000000000	4166.15380859375000000000	4184.10253906250000000000	4186.66650390625000000000	4191.28173828125000000000	4178.97412109375000000000	4220.00000000000000000000	4182.05126953125000000000	4180.51269531250000000000	0.00000000000000000000	10248.00000000000000000000	10231.00000000000000000000	0.00000000000000000000	0.00000000000000000000	0.00000000000000000000	1149.00000000000000000000	233.00000000000000000000	4.00000000000000000000	4.00000000000000000000	4.00000000000000000000	4.00000000000000000000	4.00000000000000000000	4.00000000000000000000	4.00000000000000000000	4.00000000000000000000	4.00000000000000000000	4.00000000000000000000	4.00000000000000000000	4.00000000000000000000	4.00000000000000000000	4.00000000000000000000	4.00000000000000000000	4.00000000000000000000
21.00000000000000000000	0.00000000000000000000	4160.00000000000000000000	4165.12792968750000000000	4173.33300781250000000000	4167.69238281250000000000	4172.82031250000000000000	4177.94873046875000000000	4172.82031250000000000000	4178.46142578125000000000	4176.92285156250000000000	4177.94873046875000000000	4172.82031250000000000000	4208.71777343750000000000	4167.17919921875000000000	4169.74365234375000000000	0.00000000000000000000	10247.00000000000000000000	10232.00000000000000000000	0.00000000000000000000	0.00000000000000000000	0.00000000000000000000	1149.00000000000000000000	241.00000000000000000000	4.00000000000000000000	4.00000000000000000000	4.00000000000000000000	4.00000000000000000000	4.00000000000000000000	4.00000000000000000000	4.00000000000000000000	4.00000000000000000000	4.00000000000000000000	4.00000000000000000000	4.00000000000000000000	4.00000000000000000000	4.00000000000000000000	4.00000000000000000000	4.00000000000000000000	4.00000000000000000000
22.00000000000000000000	0.00000000000000000000	4157.94873046875000000000	4173.33300781250000000000	4166.66650390625000000000	4171.28173828125000000000	4161.02539062500000000000	4182.05126953125000000000	4177.94873046875000000000	4188.71777343750000000000	4178.46142578125000000000	4200.51269531250000000000	4178.97412109375000000000	4211.28173828125000000000	4170.25634765625000000000	4168.20507812500000000000	0.00000000000000000000	10247.00000000000000000000	10232.00000000000000000000	0.00000000000000000000	0.00000000000000000000	0.00000000000000000000	1149.00000000000000000000	250.00000000000000000000	4.00000000000000000000	4.00000000000000000000	4.00000000000000000000	4.00000000000000000000	4.00000000000000000000	4.00000000000000000000	4.00000000000000000000	4.00000000000000000000	4.00000000000000000000	4.00000000000000000000	4.00000000000000000000	4.00000000000000000000	4.00000000000000000000	4.00000000000000000000	4.00000000000000000000	4.00000000000000000000
23.00000000000000000000	0.00000000000000000000	4153.33300781250000000000	4147.17919921875000000000	4164.61523437500000000000	4157.94873046875000000000	4147.17919921875000000000	4167.69238281250000000000	4154.35888671875000000000	4161.53857421875000000000	4171.79492187500000000000	4166.15380859375000000000	4155.89746093750000000000	4203.07666015625000000000	4144.10253906250000000000	4158.46142578125000000000	0.00000000000000000000	10249.00000000000000000000	10232.00000000000000000000	0.00000000000000000000	0.00000000000000000000	0.00000000000000000000	1149.00000000000000000000	258.00000000000000000000	4.00000000000000000000	4.00000000000000000000	4.00000000000000000000	4.00000000000000000000	4.00000000000000000000	4.00000000000000000000	4.00000000000000000000	4.00000000000000000000	4.00000000000000000000	4.00000000000000000000	4.00000000000000000000	4.00000000000000000000	4.00000000000000000000	4.00000000000000000000	4.00000000000000000000	4.00000000000000000000
24.00000000000000000000	0.00000000000000000000	4160.00000000000000000000	4163.58984375000000000000	4162.56396484375000000000	4168.20507812500000000000	4206.15380859375000000000	4180.51269531250000000000	4172.82031250000000000000	4169.74365234375000000000	4177.94873046875000000000	4169.74365234375000000000	4165.64111328125000000000	4199.48730468750000000000	4162.05126953125000000000	4162.05126953125000000000	0.00000000000000000000	10249.00000000000000000000	10232.00000000000000000000	0.00000000000000000000	0.00000000000000000000	0.00000000000000000000	1149.00000000000000000000	266.00000000000000000000	4.00000000000000000000	4.00000000000000000000	4.00000000000000000000	4.00000000000000000000	4.00000000000000000000	4.00000000000000000000	4.00000000000000000000	4.00000000000000000000	4.00000000000000000000	4.00000000000000000000	4.00000000000000000000	4.00000000000000000000	4.00000000000000000000	4.00000000000000000000	4.00000000000000000000	4.00000000000000000000
25.00000000000000000000	0.00000000000000000000	4161.53857421875000000000	4160.00000000000000000000	4172.82031250000000000000	4167.17919921875000000000	4195.38427734375000000000	4174.35888671875000000000	4165.12792968750000000000	4157.94873046875000000000	4185.64111328125000000000	4164.10253906250000000000	4163.07666015625000000000	4200.51269531250000000000	4160.51269531250000000000	4163.58984375000000000000	0.00000000000000000000	10251.00000000000000000000	10232.00000000000000000000	0.00000000000000000000	0.00000000000000000000	0.00000000000000000000	1149.00000000000000000000	275.00000000000000000000	4.00000000000000000000	4.00000000000000000000	4.00000000000000000000	4.00000000000000000000	4.00000000000000000000	4.00000000000000000000	4.00000000000000000000	4.00000000000000000000	4.00000000000000000000	4.00000000000000000000	4.00000000000000000000	4.00000000000000000000	4.00000000000000000000	4.00000000000000000000	4.00000000000000000000	4.00000000000000000000
26.00000000000000000000	0.00000000000000000000	4151.28173828125000000000	4148.20507812500000000000	4164.61523437500000000000	4154.35888671875000000000	4159.48730468750000000000	4164.10253906250000000000	4156.92285156250000000000	4154.87158203125000000000	4182.05126953125000000000	4155.38427734375000000000	4157.94873046875000000000	4196.41015625000000000000	4154.87158203125000000000	4162.05126953125000000000	0.00000000000000000000	10251.00000000000000000000	10232.00000000000000000000	0.00000000000000000000	0.00000000000000000000	0.00000000000000000000	1149.00000000000000000000	283.00000000000000000000	4.00000000000000000000	4.00000000000000000000	4.00000000000000000000	4.00000000000000000000	4.00000000000000000000	4.00000000000000000000	4.00000000000000000000	4.00000000000000000000	4.00000000000000000000	4.00000000000000000000	4.00000000000000000000	4.00000000000000000000	4.00000000000000000000	4.00000000000000000000	4.00000000000000000000	4.00000000000000000000
27.00000000000000000000	0.00000000000000000000	4151.28173828125000000000	4153.33300781250000000000	4157.43603515625000000000	4161.53857421875000000000	4171.28173828125000000000	4167.17919921875000000000	4167.17919921875000000000	4184.61523437500000000000	4184.61523437500000000000	4178.46142578125000000000	4175.38427734375000000000	4209.74365234375000000000	4171.79492187500000000000	4171.28173828125000000000	0.00000000000000000000	10251.00000000000000000000	10231.00000000000000000000	0.00000000000000000000	0.00000000000000000000	0.00000000000000000000	1149.00000000000000000000	290.00000000000000000000	4.00000000000000000000	4.00000000000000000000	4.00000000000000000000	4.00000000000000000000	4.00000000000000000000	4.00000000000000000000	4.00000000000000000000	4.00000000000000000000	4.00000000000000000000	4.00000000000000000000	4.00000000000000000000	4.00000000000000000000	4.00000000000000000000	4.00000000000000000000	4.00000000000000000000	4.00000000000000000000
28.00000000000000000000	0.00000000000000000000	4149.74365234375000000000	4139.48730468750000000000	4163.07666015625000000000	4159.48730468750000000000	4145.12792968750000000000	4160.00000000000000000000	4151.79492187500000000000	4167.69238281250000000000	4177.94873046875000000000	4161.53857421875000000000	4157.43603515625000000000	4208.71777343750000000000	4149.23046875000000000000	4163.07666015625000000000	0.00000000000000000000	10251.00000000000000000000	10231.00000000000000000000	0.00000000000000000000	0.00000000000000000000	0.00000000000000000000	1149.00000000000000000000	298.00000000000000000000	4.00000000000000000000	4.00000000000000000000	4.00000000000000000000	4.00000000000000000000	4.00000000000000000000	4.00000000000000000000	4.00000000000000000000	4.00000000000000000000	4.00000000000000000000	4.00000000000000000000	4.00000000000000000000	4.00000000000000000000	4.00000000000000000000	4.00000000000000000000	4.00000000000000000000	4.00000000000000000000
29.00000000000000000000	0.00000000000000000000	4151.28173828125000000000	4158.46142578125000000000	4158.97412109375000000000	4173.33300781250000000000	4152.82031250000000000000	4172.82031250000000000000	4171.28173828125000000000	4176.41015625000000000000	4176.92285156250000000000	4172.30761718750000000000	4162.05126953125000000000	4202.56396484375000000000	4155.38427734375000000000	4160.00000000000000000000	0.00000000000000000000	10250.00000000000000000000	10228.00000000000000000000	0.00000000000000000000	0.00000000000000000000	0.00000000000000000000	1149.00000000000000000000	305.00000000000000000000	4.00000000000000000000	4.00000000000000000000	4.00000000000000000000	4.00000000000000000000	4.00000000000000000000	4.00000000000000000000	4.00000000000000000000	4.00000000000000000000	4.00000000000000000000	4.00000000000000000000	4.00000000000000000000	4.00000000000000000000	4.00000000000000000000	4.00000000000000000000	4.00000000000000000000	4.00000000000000000000
30.00000000000000000000	0.00000000000000000000	4154.35888671875000000000	4154.35888671875000000000	4163.07666015625000000000	4171.79492187500000000000	4155.89746093750000000000	4173.33300781250000000000	4170.76904296875000000000	4170.25634765625000000000	4176.41015625000000000000	4168.71777343750000000000	4164.61523437500000000000	4201.53857421875000000000	4146.66650390625000000000	4157.94873046875000000000	0.00000000000000000000	10250.00000000000000000000	10228.00000000000000000000	0.00000000000000000000	0.00000000000000000000	0.00000000000000000000	1149.00000000000000000000	312.00000000000000000000	4.00000000000000000000	4.00000000000000000000	4.00000000000000000000	4.00000000000000000000	4.00000000000000000000	4.00000000000000000000	4.00000000000000000000	4.00000000000000000000	4.00000000000000000000	4.00000000000000000000	4.00000000000000000000	4.00000000000000000000	4.00000000000000000000	4.00000000000000000000	4.00000000000000000000	4.00000000000000000000
31.00000000000000000000	0.00000000000000000000	4162.56396484375000000000	4154.87158203125000000000	4166.66650390625000000000	4166.15380859375000000000	4162.05126953125000000000	4175.89746093750000000000	4160.00000000000000000000	4152.82031250000000000000	4174.35888671875000000000	4146.15380859375000000000	4161.02539062500000000000	4199.48730468750000000000	4143.07666015625000000000	4160.51269531250000000000	0.00000000000000000000	10247.00000000000000000000	10224.00000000000000000000	0.00000000000000000000	0.00000000000000000000	0.00000000000000000000	1149.00000000000000000000	320.00000000000000000000	4.00000000000000000000	4.00000000000000000000	4.00000000000000000000	4.00000000000000000000	4.00000000000000000000	4.00000000000000000000	4.00000000000000000000	4.00000000000000000000	4.00000000000000000000	4.00000000000000000000	4.00000000000000000000	4.00000000000000000000	4.00000000000000000000	4.00000000000000000000	4.00000000000000000000	4.00000000000000000000
32.00000000000000000000	0.00000000000000000000	4175.89746093750000000000	4180.51269531250000000000	4171.28173828125000000000	4182.56396484375000000000	4190.76904296875000000000	4184.61523437500000000000	4171.79492187500000000000	4167.17919921875000000000	4185.12792968750000000000	4156.92285156250000000000	4176.41015625000000000000	4212.30761718750000000000	4173.84619140625000000000	4175.38427734375000000000	0.00000000000000000000	10247.00000000000000000000	10224.00000000000000000000	0.00000000000000000000	0.00000000000000000000	0.00000000000000000000	1149.00000000000000000000	327.00000000000000000000	4.00000000000000000000	4.00000000000000000000	4.00000000000000000000	4.00000000000000000000	4.00000000000000000000	4.00000000000000000000	4.00000000000000000000	4.00000000000000000000	4.00000000000000000000	4.00000000000000000000	4.00000000000000000000	4.00000000000000000000	4.00000000000000000000	4.00000000000000000000	4.00000000000000000000	4.00000000000000000000
33.00000000000000000000	0.00000000000000000000	4164.61523437500000000000	4156.92285156250000000000	4173.84619140625000000000	4170.25634765625000000000	4154.35888671875000000000	4166.15380859375000000000	4156.92285156250000000000	4152.82031250000000000000	4180.51269531250000000000	4149.74365234375000000000	4158.97412109375000000000	4205.64111328125000000000	4155.89746093750000000000	4164.61523437500000000000	0.00000000000000000000	10245.00000000000000000000	10225.00000000000000000000	0.00000000000000000000	0.00000000000000000000	0.00000000000000000000	1149.00000000000000000000	334.00000000000000000000	4.00000000000000000000	4.00000000000000000000	4.00000000000000000000	4.00000000000000000000	4.00000000000000000000	4.00000000000000000000	4.00000000000000000000	4.00000000000000000000	4.00000000000000000000	4.00000000000000000000	4.00000000000000000000	4.00000000000000000000	4.00000000000000000000	4.00000000000000000000	4.00000000000000000000	4.00000000000000000000
34.00000000000000000000	0.00000000000000000000	4156.41015625000000000000	4160.00000000000000000000	4164.10253906250000000000	4171.28173828125000000000	4136.92285156250000000000	4165.64111328125000000000	4165.64111328125000000000	4169.23046875000000000000	4178.46142578125000000000	4179.48730468750000000000	4167.69238281250000000000	4201.02539062500000000000	4164.61523437500000000000	4164.10253906250000000000	0.00000000000000000000	10245.00000000000000000000	10225.00000000000000000000	0.00000000000000000000	0.00000000000000000000	0.00000000000000000000	1149.00000000000000000000	342.00000000000000000000	4.00000000000000000000	4.00000000000000000000	4.00000000000000000000	4.00000000000000000000	4.00000000000000000000	4.00000000000000000000	4.00000000000000000000	4.00000000000000000000	4.00000000000000000000	4.00000000000000000000	4.00000000000000000000	4.00000000000000000000	4.00000000000000000000	4.00000000000000000000	4.00000000000000000000	4.00000000000000000000
35.00000000000000000000	0.00000000000000000000	4157.94873046875000000000	4157.94873046875000000000	4167.17919921875000000000	4172.30761718750000000000	4126.15380859375000000000	4162.05126953125000000000	4156.92285156250000000000	4173.84619140625000000000	4182.56396484375000000000	4181.02539062500000000000	4174.87158203125000000000	4210.76904296875000000000	4167.69238281250000000000	4175.38427734375000000000	0.00000000000000000000	10244.00000000000000000000	10226.00000000000000000000	0.00000000000000000000	0.00000000000000000000	0.00000000000000000000	1149.00000000000000000000	349.00000000000000000000	4.00000000000000000000	4.00000000000000000000	4.00000000000000000000	4.00000000000000000000	4.00000000000000000000	4.00000000000000000000	4.00000000000000000000	4.00000000000000000000	4.00000000000000000000	4.00000000000000000000	4.00000000000000000000	4.00000000000000000000	4.00000000000000000000	4.00000000000000000000	4.00000000000000000000	4.00000000000000000000
36.00000000000000000000	0.00000000000000000000	4153.84619140625000000000	4149.23046875000000000000	4163.58984375000000000000	4158.97412109375000000000	4132.82031250000000000000	4163.58984375000000000000	4150.25634765625000000000	4158.97412109375000000000	4175.89746093750000000000	4156.92285156250000000000	4158.97412109375000000000	4204.61523437500000000000	4151.28173828125000000000	4167.69238281250000000000	0.00000000000000000000	10244.00000000000000000000	10226.00000000000000000000	0.00000000000000000000	0.00000000000000000000	0.00000000000000000000	1149.00000000000000000000	357.00000000000000000000	4.00000000000000000000	4.00000000000000000000	4.00000000000000000000	4.00000000000000000000	4.00000000000000000000	4.00000000000000000000	4.00000000000000000000	4.00000000000000000000	4.00000000000000000000	4.00000000000000000000	4.00000000000000000000	4.00000000000000000000	4.00000000000000000000	4.00000000000000000000	4.00000000000000000000	4.00000000000000000000
37.00000000000000000000	0.00000000000000000000	4158.97412109375000000000	4167.69238281250000000000	4158.46142578125000000000	4165.12792968750000000000	4188.71777343750000000000	4182.05126953125000000000	4177.43603515625000000000	4177.94873046875000000000	4178.46142578125000000000	4185.12792968750000000000	4167.69238281250000000000	4205.64111328125000000000	4158.97412109375000000000	4161.02539062500000000000	0.00000000000000000000	10244.00000000000000000000	10227.00000000000000000000	0.00000000000000000000	0.00000000000000000000	0.00000000000000000000	1149.00000000000000000000	365.00000000000000000000	4.00000000000000000000	4.00000000000000000000	4.00000000000000000000	4.00000000000000000000	4.00000000000000000000	4.00000000000000000000	4.00000000000000000000	4.00000000000000000000	4.00000000000000000000	4.00000000000000000000	4.00000000000000000000	4.00000000000000000000	4.00000000000000000000	4.00000000000000000000	4.00000000000000000000	4.00000000000000000000
38.00000000000000000000	0.00000000000000000000	4162.05126953125000000000	4151.79492187500000000000	4167.17919921875000000000	4153.84619140625000000000	4167.17919921875000000000	4171.28173828125000000000	4162.05126953125000000000	4163.58984375000000000000	4176.41015625000000000000	4161.53857421875000000000	4160.00000000000000000000	4205.64111328125000000000	4141.53857421875000000000	4155.89746093750000000000	0.00000000000000000000	10244.00000000000000000000	10227.00000000000000000000	0.00000000000000000000	0.00000000000000000000	0.00000000000000000000	1149.00000000000000000000	373.00000000000000000000	4.00000000000000000000	4.00000000000000000000	4.00000000000000000000	4.00000000000000000000	4.00000000000000000000	4.00000000000000000000	4.00000000000000000000	4.00000000000000000000	4.00000000000000000000	4.00000000000000000000	4.00000000000000000000	4.00000000000000000000	4.00000000000000000000	4.00000000000000000000	4.00000000000000000000	4.00000000000000000000
39.00000000000000000000	0.00000000000000000000	4167.17919921875000000000	4168.71777343750000000000	4168.71777343750000000000	4163.58984375000000000000	4144.61523437500000000000	4178.46142578125000000000	4165.64111328125000000000	4170.25634765625000000000	4181.53857421875000000000	4153.33300781250000000000	4171.79492187500000000000	4212.30761718750000000000	4167.17919921875000000000	4169.74365234375000000000	0.00000000000000000000	10245.00000000000000000000	10226.00000000000000000000	0.00000000000000000000	0.00000000000000000000	0.00000000000000000000	1149.00000000000000000000	382.00000000000000000000	4.00000000000000000000	4.00000000000000000000	4.00000000000000000000	4.00000000000000000000	4.00000000000000000000	4.00000000000000000000	4.00000000000000000000	4.00000000000000000000	4.00000000000000000000	4.00000000000000000000	4.00000000000000000000	4.00000000000000000000	4.00000000000000000000	4.00000000000000000000	4.00000000000000000000	4.00000000000000000000
40.00000000000000000000	0.00000000000000000000	4170.76904296875000000000	4176.92285156250000000000	4174.35888671875000000000	4174.35888671875000000000	4162.05126953125000000000	4181.02539062500000000000	4168.20507812500000000000	4168.71777343750000000000	4188.20507812500000000000	4163.58984375000000000000	4174.35888671875000000000	4218.97412109375000000000	4175.38427734375000000000	4177.94873046875000000000	0.00000000000000000000	10245.00000000000000000000	10226.00000000000000000000	0.00000000000000000000	0.00000000000000000000	0.00000000000000000000	1149.00000000000000000000	390.00000000000000000000	4.00000000000000000000	4.00000000000000000000	4.00000000000000000000	4.00000000000000000000	4.00000000000000000000	4.00000000000000000000	4.00000000000000000000	4.00000000000000000000	4.00000000000000000000	4.00000000000000000000	4.00000000000000000000	4.00000000000000000000	4.00000000000000000000	4.00000000000000000000	4.00000000000000000000	4.00000000000000000000
41.00000000000000000000	0.00000000000000000000	4164.10253906250000000000	4156.92285156250000000000	4170.25634765625000000000	4157.43603515625000000000	4168.20507812500000000000	4171.79492187500000000000	4156.41015625000000000000	4148.20507812500000000000	4178.46142578125000000000	4148.71777343750000000000	4154.35888671875000000000	4206.66650390625000000000	4147.17919921875000000000	4165.12792968750000000000	0.00000000000000000000	10244.00000000000000000000	10225.00000000000000000000	0.00000000000000000000	0.00000000000000000000	0.00000000000000000000	1149.00000000000000000000	398.00000000000000000000	4.00000000000000000000	4.00000000000000000000	4.00000000000000000000	4.00000000000000000000	4.00000000000000000000	4.00000000000000000000	4.00000000000000000000	4.00000000000000000000	4.00000000000000000000	4.00000000000000000000	4.00000000000000000000	4.00000000000000000000	4.00000000000000000000	4.00000000000000000000	4.00000000000000000000	4.00000000000000000000
42.00000000000000000000	0.00000000000000000000	4164.10253906250000000000	4167.69238281250000000000	4164.61523437500000000000	4163.58984375000000000000	4175.38427734375000000000	4176.92285156250000000000	4171.28173828125000000000	4180.00000000000000000000	4182.56396484375000000000	4175.89746093750000000000	4173.33300781250000000000	4212.82031250000000000000	4170.25634765625000000000	4170.25634765625000000000	0.00000000000000000000	10244.00000000000000000000	10225.00000000000000000000	0.00000000000000000000	0.00000000000000000000	0.00000000000000000000	1149.00000000000000000000	406.00000000000000000000	4.00000000000000000000	4.00000000000000000000	4.00000000000000000000	4.00000000000000000000	4.00000000000000000000	4.00000000000000000000	4.00000000000000000000	4.00000000000000000000	4.00000000000000000000	4.00000000000000000000	4.00000000000000000000	4.00000000000000000000	4.00000000000000000000	4.00000000000000000000	4.00000000000000000000	4.00000000000000000000
43.00000000000000000000	0.00000000000000000000	4157.43603515625000000000	4149.23046875000000000000	4170.25634765625000000000	4159.48730468750000000000	4152.30761718750000000000	4165.64111328125000000000	4157.94873046875000000000	4171.79492187500000000000	4180.00000000000000000000	4170.25634765625000000000	4167.17919921875000000000	4215.89746093750000000000	4163.07666015625000000000	4171.79492187500000000000	0.00000000000000000000	10248.00000000000000000000	10226.00000000000000000000	0.00000000000000000000	0.00000000000000000000	0.00000000000000000000	1149.00000000000000000000	413.00000000000000000000	4.00000000000000000000	4.00000000000000000000	4.00000000000000000000	4.00000000000000000000	4.00000000000000000000	4.00000000000000000000	4.00000000000000000000	4.00000000000000000000	4.00000000000000000000	4.00000000000000000000	4.00000000000000000000	4.00000000000000000000	4.00000000000000000000	4.00000000000000000000	4.00000000000000000000	4.00000000000000000000
44.00000000000000000000	0.00000000000000000000	4155.89746093750000000000	4158.97412109375000000000	4161.02539062500000000000	4161.02539062500000000000	4170.76904296875000000000	4172.82031250000000000000	4166.66650390625000000000	4162.05126953125000000000	4173.33300781250000000000	4176.92285156250000000000	4165.12792968750000000000	4206.15380859375000000000	4158.46142578125000000000	4167.17919921875000000000	0.00000000000000000000	10248.00000000000000000000	10226.00000000000000000000	0.00000000000000000000	0.00000000000000000000	0.00000000000000000000	1149.00000000000000000000	421.00000000000000000000	4.00000000000000000000	4.00000000000000000000	4.00000000000000000000	4.00000000000000000000	4.00000000000000000000	4.00000000000000000000	4.00000000000000000000	4.00000000000000000000	4.00000000000000000000	4.00000000000000000000	4.00000000000000000000	4.00000000000000000000	4.00000000000000000000	4.00000000000000000000	4.00000000000000000000	4.00000000000000000000
45.00000000000000000000	0.00000000000000000000	4162.56396484375000000000	4169.74365234375000000000	4161.53857421875000000000	4163.07666015625000000000	4163.58984375000000000000	4177.43603515625000000000	4169.74365234375000000000	4162.56396484375000000000	4176.41015625000000000000	4181.02539062500000000000	4167.17919921875000000000	4203.58984375000000000000	4155.38427734375000000000	4160.00000000000000000000	0.00000000000000000000	10249.00000000000000000000	10224.00000000000000000000	0.00000000000000000000	0.00000000000000000000	0.00000000000000000000	1149.00000000000000000000	428.00000000000000000000	4.00000000000000000000	4.00000000000000000000	4.00000000000000000000	4.00000000000000000000	4.00000000000000000000	4.00000000000000000000	4.00000000000000000000	4.00000000000000000000	4.00000000000000000000	4.00000000000000000000	4.00000000000000000000	4.00000000000000000000	4.00000000000000000000	4.00000000000000000000	4.00000000000000000000	4.00000000000000000000
46.00000000000000000000	0.00000000000000000000	4156.92285156250000000000	4150.25634765625000000000	4165.12792968750000000000	4149.23046875000000000000	4130.76904296875000000000	4168.20507812500000000000	4153.33300781250000000000	4147.17919921875000000000	4173.84619140625000000000	4150.76904296875000000000	4150.25634765625000000000	4196.92285156250000000000	4138.97412109375000000000	4152.82031250000000000000	0.00000000000000000000	10249.00000000000000000000	10224.00000000000000000000	0.00000000000000000000	0.00000000000000000000	0.00000000000000000000	1149.00000000000000000000	435.00000000000000000000	4.00000000000000000000	4.00000000000000000000	4.00000000000000000000	4.00000000000000000000	4.00000000000000000000	4.00000000000000000000	4.00000000000000000000	4.00000000000000000000	4.00000000000000000000	4.00000000000000000000	4.00000000000000000000	4.00000000000000000000	4.00000000000000000000	4.00000000000000000000	4.00000000000000000000	4.00000000000000000000
47.00000000000000000000	0.00000000000000000000	4162.05126953125000000000	4174.35888671875000000000	4165.64111328125000000000	4165.12792968750000000000	4174.87158203125000000000	4181.53857421875000000000	4170.76904296875000000000	4168.71777343750000000000	4183.07666015625000000000	4175.89746093750000000000	4173.84619140625000000000	4209.23046875000000000000	4175.38427734375000000000	4171.79492187500000000000	0.00000000000000000000	10250.00000000000000000000	10224.00000000000000000000	0.00000000000000000000	0.00000000000000000000	0.00000000000000000000	1149.00000000000000000000	444.00000000000000000000	4.00000000000000000000	4.00000000000000000000	4.00000000000000000000	4.00000000000000000000	4.00000000000000000000	4.00000000000000000000	4.00000000000000000000	4.00000000000000000000	4.00000000000000000000	4.00000000000000000000	4.00000000000000000000	4.00000000000000000000	4.00000000000000000000	4.00000000000000000000	4.00000000000000000000	4.00000000000000000000
48.00000000000000000000	0.00000000000000000000	4165.64111328125000000000	4171.79492187500000000000	4170.76904296875000000000	4163.07666015625000000000	4167.17919921875000000000	4175.89746093750000000000	4156.41015625000000000000	4155.89746093750000000000	4184.61523437500000000000	4163.07666015625000000000	4169.74365234375000000000	4210.76904296875000000000	4170.25634765625000000000	4172.82031250000000000000	0.00000000000000000000	10250.00000000000000000000	10224.00000000000000000000	0.00000000000000000000	0.00000000000000000000	0.00000000000000000000	1149.00000000000000000000	452.00000000000000000000	4.00000000000000000000	4.00000000000000000000	4.00000000000000000000	4.00000000000000000000	4.00000000000000000000	4.00000000000000000000	4.00000000000000000000	4.00000000000000000000	4.00000000000000000000	4.00000000000000000000	4.00000000000000000000	4.00000000000000000000	4.00000000000000000000	4.00000000000000000000	4.00000000000000000000	4.00000000000000000000
49.00000000000000000000	0.00000000000000000000	4158.46142578125000000000	4166.66650390625000000000	4160.00000000000000000000	4158.46142578125000000000	4155.38427734375000000000	4173.84619140625000000000	4155.89746093750000000000	4159.48730468750000000000	4179.48730468750000000000	4158.46142578125000000000	4161.02539062500000000000	4201.02539062500000000000	4161.02539062500000000000	4163.07666015625000000000	0.00000000000000000000	10251.00000000000000000000	10224.00000000000000000000	0.00000000000000000000	0.00000000000000000000	0.00000000000000000000	1149.00000000000000000000	460.00000000000000000000	4.00000000000000000000	4.00000000000000000000	4.00000000000000000000	4.00000000000000000000	4.00000000000000000000	4.00000000000000000000	4.00000000000000000000	4.00000000000000000000	4.00000000000000000000	4.00000000000000000000	4.00000000000000000000	4.00000000000000000000	4.00000000000000000000	4.00000000000000000000	4.00000000000000000000	4.00000000000000000000
50.00000000000000000000	0.00000000000000000000	4156.92285156250000000000	4168.20507812500000000000	4161.53857421875000000000	4166.15380859375000000000	4169.74365234375000000000	4168.71777343750000000000	4165.12792968750000000000	4184.10253906250000000000	4180.51269531250000000000	4187.69238281250000000000	4174.35888671875000000000	4210.76904296875000000000	4172.30761718750000000000	4170.76904296875000000000	0.00000000000000000000	10251.00000000000000000000	10224.00000000000000000000	0.00000000000000000000	0.00000000000000000000	0.00000000000000000000	1149.00000000000000000000	469.00000000000000000000	4.00000000000000000000	4.00000000000000000000	4.00000000000000000000	4.00000000000000000000	4.00000000000000000000	4.00000000000000000000	4.00000000000000000000	4.00000000000000000000	4.00000000000000000000	4.00000000000000000000	4.00000000000000000000	4.00000000000000000000	4.00000000000000000000	4.00000000000000000000	4.00000000000000000000	4.00000000000000000000
51.00000000000000000000	0.00000000000000000000	4156.41015625000000000000	4152.30761718750000000000	4167.69238281250000000000	4153.33300781250000000000	4157.43603515625000000000	4160.00000000000000000000	4155.38427734375000000000	4165.12792968750000000000	4172.30761718750000000000	4171.28173828125000000000	4166.66650390625000000000	4211.79492187500000000000	4156.41015625000000000000	4171.28173828125000000000	0.00000000000000000000	10249.00000000000000000000	10226.00000000000000000000	0.00000000000000000000	0.00000000000000000000	0.00000000000000000000	1149.00000000000000000000	477.00000000000000000000	4.00000000000000000000	4.00000000000000000000	4.00000000000000000000	4.00000000000000000000	4.00000000000000000000	4.00000000000000000000	4.00000000000000000000	4.00000000000000000000	4.00000000000000000000	4.00000000000000000000	4.00000000000000000000	4.00000000000000000000	4.00000000000000000000	4.00000000000000000000	4.00000000000000000000	4.00000000000000000000
52.00000000000000000000	0.00000000000000000000	4164.61523437500000000000	4175.89746093750000000000	4162.56396484375000000000	4162.05126953125000000000	4182.05126953125000000000	4183.07666015625000000000	4178.46142578125000000000	4172.30761718750000000000	4176.92285156250000000000	4175.89746093750000000000	4175.89746093750000000000	4213.33300781250000000000	4170.76904296875000000000	4173.84619140625000000000	0.00000000000000000000	10249.00000000000000000000	10226.00000000000000000000	0.00000000000000000000	0.00000000000000000000	0.00000000000000000000	1149.00000000000000000000	485.00000000000000000000	4.00000000000000000000	4.00000000000000000000	4.00000000000000000000	4.00000000000000000000	4.00000000000000000000	4.00000000000000000000	4.00000000000000000000	4.00000000000000000000	4.00000000000000000000	4.00000000000000000000	4.00000000000000000000	4.00000000000000000000	4.00000000000000000000	4.00000000000000000000	4.00000000000000000000	4.00000000000000000000
53.00000000000000000000	0.00000000000000000000	4164.10253906250000000000	4166.15380859375000000000	4168.20507812500000000000	4163.07666015625000000000	4170.76904296875000000000	4178.46142578125000000000	4169.74365234375000000000	4162.05126953125000000000	4178.46142578125000000000	4164.10253906250000000000	4161.02539062500000000000	4209.74365234375000000000	4157.94873046875000000000	4166.15380859375000000000	0.00000000000000000000	10248.00000000000000000000	10226.00000000000000000000	0.00000000000000000000	0.00000000000000000000	0.00000000000000000000	1149.00000000000000000000	494.00000000000000000000	4.00000000000000000000	4.00000000000000000000	4.00000000000000000000	4.00000000000000000000	4.00000000000000000000	4.00000000000000000000	4.00000000000000000000	4.00000000000000000000	4.00000000000000000000	4.00000000000000000000	4.00000000000000000000	4.00000000000000000000	4.00000000000000000000	4.00000000000000000000	4.00000000000000000000	4.00000000000000000000
54.00000000000000000000	0.00000000000000000000	4157.43603515625000000000	4160.51269531250000000000	4166.66650390625000000000	4158.46142578125000000000	4152.30761718750000000000	4169.74365234375000000000	4162.05126953125000000000	4160.00000000000000000000	4174.87158203125000000000	4166.15380859375000000000	4154.87158203125000000000	4202.05126953125000000000	4157.43603515625000000000	4163.07666015625000000000	0.00000000000000000000	10248.00000000000000000000	10226.00000000000000000000	0.00000000000000000000	0.00000000000000000000	0.00000000000000000000	1149.00000000000000000000	501.00000000000000000000	4.00000000000000000000	4.00000000000000000000	4.00000000000000000000	4.00000000000000000000	4.00000000000000000000	4.00000000000000000000	4.00000000000000000000	4.00000000000000000000	4.00000000000000000000	4.00000000000000000000	4.00000000000000000000	4.00000000000000000000	4.00000000000000000000	4.00000000000000000000	4.00000000000000000000	4.00000000000000000000
55.00000000000000000000	0.00000000000000000000	4165.12792968750000000000	4176.41015625000000000000	4169.23046875000000000000	4164.61523437500000000000	4149.23046875000000000000	4172.82031250000000000000	4167.17919921875000000000	4172.82031250000000000000	4185.64111328125000000000	4184.61523437500000000000	4170.25634765625000000000	4215.89746093750000000000	4181.02539062500000000000	4180.00000000000000000000	0.00000000000000000000	10249.00000000000000000000	10227.00000000000000000000	0.00000000000000000000	0.00000000000000000000	0.00000000000000000000	1149.00000000000000000000	509.00000000000000000000	4.00000000000000000000	4.00000000000000000000	4.00000000000000000000	4.00000000000000000000	4.00000000000000000000	4.00000000000000000000	4.00000000000000000000	4.00000000000000000000	4.00000000000000000000	4.00000000000000000000	4.00000000000000000000	4.00000000000000000000	4.00000000000000000000	4.00000000000000000000	4.00000000000000000000	4.00000000000000000000
56.00000000000000000000	0.00000000000000000000	4166.15380859375000000000	4161.53857421875000000000	4171.28173828125000000000	4151.79492187500000000000	4132.82031250000000000000	4164.10253906250000000000	4150.25634765625000000000	4155.89746093750000000000	4183.58984375000000000000	4162.05126953125000000000	4156.41015625000000000000	4216.92285156250000000000	4163.58984375000000000000	4178.46142578125000000000	0.00000000000000000000	10249.00000000000000000000	10227.00000000000000000000	0.00000000000000000000	0.00000000000000000000	0.00000000000000000000	1149.00000000000000000000	516.00000000000000000000	4.00000000000000000000	4.00000000000000000000	4.00000000000000000000	4.00000000000000000000	4.00000000000000000000	4.00000000000000000000	4.00000000000000000000	4.00000000000000000000	4.00000000000000000000	4.00000000000000000000	4.00000000000000000000	4.00000000000000000000	4.00000000000000000000	4.00000000000000000000	4.00000000000000000000	4.00000000000000000000
57.00000000000000000000	0.00000000000000000000	4163.58984375000000000000	4172.30761718750000000000	4161.02539062500000000000	4156.92285156250000000000	4175.89746093750000000000	4174.35888671875000000000	4165.64111328125000000000	4181.02539062500000000000	4180.00000000000000000000	4180.51269531250000000000	4168.20507812500000000000	4217.43603515625000000000	4172.82031250000000000000	4174.87158203125000000000	0.00000000000000000000	10248.00000000000000000000	10227.00000000000000000000	0.00000000000000000000	0.00000000000000000000	0.00000000000000000000	1149.00000000000000000000	523.00000000000000000000	4.00000000000000000000	4.00000000000000000000	4.00000000000000000000	4.00000000000000000000	4.00000000000000000000	4.00000000000000000000	4.00000000000000000000	4.00000000000000000000	4.00000000000000000000	4.00000000000000000000	4.00000000000000000000	4.00000000000000000000	4.00000000000000000000	4.00000000000000000000	4.00000000000000000000	4.00000000000000000000
58.00000000000000000000	0.00000000000000000000	4158.46142578125000000000	4157.43603515625000000000	4165.64111328125000000000	4152.82031250000000000000	4164.61523437500000000000	4167.69238281250000000000	4158.46142578125000000000	4177.94873046875000000000	4174.87158203125000000000	4173.84619140625000000000	4168.20507812500000000000	4220.00000000000000000000	4163.07666015625000000000	4170.76904296875000000000	0.00000000000000000000	10248.00000000000000000000	10227.00000000000000000000	0.00000000000000000000	0.00000000000000000000	0.00000000000000000000	1149.00000000000000000000	531.00000000000000000000	4.00000000000000000000	4.00000000000000000000	4.00000000000000000000	4.00000000000000000000	4.00000000000000000000	4.00000000000000000000	4.00000000000000000000	4.00000000000000000000	4.00000000000000000000	4.00000000000000000000	4.00000000000000000000	4.00000000000000000000	4.00000000000000000000	4.00000000000000000000	4.00000000000000000000	4.00000000000000000000
59.00000000000000000000	0.00000000000000000000	4157.94873046875000000000	4150.76904296875000000000	4164.61523437500000000000	4145.12792968750000000000	4148.71777343750000000000	4168.20507812500000000000	4157.94873046875000000000	4158.46142578125000000000	4171.28173828125000000000	4163.07666015625000000000	4160.51269531250000000000	4209.74365234375000000000	4155.38427734375000000000	4165.64111328125000000000	0.00000000000000000000	10245.00000000000000000000	10227.00000000000000000000	0.00000000000000000000	0.00000000000000000000	0.00000000000000000000	1149.00000000000000000000	538.00000000000000000000	4.00000000000000000000	4.00000000000000000000	4.00000000000000000000	4.00000000000000000000	4.00000000000000000000	4.00000000000000000000	4.00000000000000000000	4.00000000000000000000	4.00000000000000000000	4.00000000000000000000	4.00000000000000000000	4.00000000000000000000	4.00000000000000000000	4.00000000000000000000	4.00000000000000000000	4.00000000000000000000
60.00000000000000000000	0.00000000000000000000	4165.64111328125000000000	4174.87158203125000000000	4162.56396484375000000000	4157.43603515625000000000	4181.02539062500000000000	4184.61523437500000000000	4176.92285156250000000000	4166.15380859375000000000	4180.00000000000000000000	4180.51269531250000000000	4168.20507812500000000000	4207.17919921875000000000	4166.66650390625000000000	4163.58984375000000000000	0.00000000000000000000	10245.00000000000000000000	10227.00000000000000000000	0.00000000000000000000	0.00000000000000000000	0.00000000000000000000	1149.00000000000000000000	545.00000000000000000000	4.00000000000000000000	4.00000000000000000000	4.00000000000000000000	4.00000000000000000000	4.00000000000000000000	4.00000000000000000000	4.00000000000000000000	4.00000000000000000000	4.00000000000000000000	4.00000000000000000000	4.00000000000000000000	4.00000000000000000000	4.00000000000000000000	4.00000000000000000000	4.00000000000000000000	4.00000000000000000000
61.00000000000000000000	0.00000000000000000000	4160.00000000000000000000	4156.92285156250000000000	4165.12792968750000000000	4148.71777343750000000000	4152.30761718750000000000	4172.82031250000000000000	4156.41015625000000000000	4145.12792968750000000000	4177.43603515625000000000	4149.74365234375000000000	4144.61523437500000000000	4197.94873046875000000000	4139.48730468750000000000	4152.30761718750000000000	0.00000000000000000000	10246.00000000000000000000	10228.00000000000000000000	0.00000000000000000000	0.00000000000000000000	0.00000000000000000000	1149.00000000000000000000	553.00000000000000000000	4.00000000000000000000	4.00000000000000000000	4.00000000000000000000	4.00000000000000000000	4.00000000000000000000	4.00000000000000000000	4.00000000000000000000	4.00000000000000000000	4.00000000000000000000	4.00000000000000000000	4.00000000000000000000	4.00000000000000000000	4.00000000000000000000	4.00000000000000000000	4.00000000000000000000	4.00000000000000000000
62.00000000000000000000	0.00000000000000000000	4161.02539062500000000000	4166.15380859375000000000	4161.53857421875000000000	4156.41015625000000000000	4153.33300781250000000000	4169.23046875000000000000	4160.51269531250000000000	4157.94873046875000000000	4181.53857421875000000000	4163.58984375000000000000	4156.41015625000000000000	4202.05126953125000000000	4160.51269531250000000000	4166.15380859375000000000	0.00000000000000000000	10246.00000000000000000000	10228.00000000000000000000	0.00000000000000000000	0.00000000000000000000	0.00000000000000000000	1149.00000000000000000000	560.00000000000000000000	4.00000000000000000000	4.00000000000000000000	4.00000000000000000000	4.00000000000000000000	4.00000000000000000000	4.00000000000000000000	4.00000000000000000000	4.00000000000000000000	4.00000000000000000000	4.00000000000000000000	4.00000000000000000000	4.00000000000000000000	4.00000000000000000000	4.00000000000000000000	4.00000000000000000000	4.00000000000000000000
63.00000000000000000000	0.00000000000000000000	4166.15380859375000000000	4167.17919921875000000000	4169.74365234375000000000	4163.58984375000000000000	4155.89746093750000000000	4164.10253906250000000000	4154.87158203125000000000	4159.48730468750000000000	4185.64111328125000000000	4163.07666015625000000000	4164.10253906250000000000	4212.82031250000000000000	4171.79492187500000000000	4178.46142578125000000000	0.00000000000000000000	10246.00000000000000000000	10226.00000000000000000000	0.00000000000000000000	0.00000000000000000000	0.00000000000000000000	1149.00000000000000000000	568.00000000000000000000	4.00000000000000000000	4.00000000000000000000	4.00000000000000000000	4.00000000000000000000	4.00000000000000000000	4.00000000000000000000	4.00000000000000000000	4.00000000000000000000	4.00000000000000000000	4.00000000000000000000	4.00000000000000000000	4.00000000000000000000	4.00000000000000000000	4.00000000000000000000	4.00000000000000000000	4.00000000000000000000
64.00000000000000000000	0.00000000000000000000	4158.46142578125000000000	4156.92285156250000000000	4164.10253906250000000000	4154.87158203125000000000	4147.17919921875000000000	4162.05126953125000000000	4147.69238281250000000000	4151.28173828125000000000	4175.89746093750000000000	4141.53857421875000000000	4151.79492187500000000000	4202.56396484375000000000	4152.82031250000000000000	4166.66650390625000000000	828.00000000000000000000	10246.00000000000000000000	10226.00000000000000000000	0.00000000000000000000	0.00000000000000000000	0.00000000000000000000	1149.00000000000000000000	577.00000000000000000000	4.00000000000000000000	4.00000000000000000000	4.00000000000000000000	4.00000000000000000000	4.00000000000000000000	4.00000000000000000000	4.00000000000000000000	4.00000000000000000000	4.00000000000000000000	4.00000000000000000000	4.00000000000000000000	4.00000000000000000000	4.00000000000000000000	4.00000000000000000000	4.00000000000000000000	4.00000000000000000000
65.00000000000000000000	0.00000000000000000000	4155.38427734375000000000	4162.05126953125000000000	4157.43603515625000000000	4158.97412109375000000000	4167.17919921875000000000	4168.71777343750000000000	4163.58984375000000000000	4178.46142578125000000000	4177.94873046875000000000	4174.35888671875000000000	4166.66650390625000000000	4206.15380859375000000000	4162.05126953125000000000	4166.15380859375000000000	1000.00000000000000000000	10247.00000000000000000000	10226.00000000000000000000	0.00000000000000000000	0.00000000000000000000	0.00000000000000000000	1149.00000000000000000000	585.00000000000000000000	4.00000000000000000000	4.00000000000000000000	4.00000000000000000000	4.00000000000000000000	4.00000000000000000000	4.00000000000000000000	4.00000000000000000000	4.00000000000000000000	4.00000000000000000000	4.00000000000000000000	4.00000000000000000000	4.00000000000000000000	4.00000000000000000000	4.00000000000000000000	4.00000000000000000000	4.00000000000000000000
66.00000000000000000000	0.00000000000000000000	4152.30761718750000000000	4141.02539062500000000000	4163.58984375000000000000	4150.25634765625000000000	4145.64111328125000000000	4160.51269531250000000000	4153.33300781250000000000	4166.15380859375000000000	4174.87158203125000000000	4158.97412109375000000000	4158.46142578125000000000	4207.17919921875000000000	4149.74365234375000000000	4164.10253906250000000000	1065.00000000000000000000	10247.00000000000000000000	10226.00000000000000000000	0.00000000000000000000	0.00000000000000000000	0.00000000000000000000	1149.00000000000000000000	594.00000000000000000000	4.00000000000000000000	4.00000000000000000000	4.00000000000000000000	4.00000000000000000000	4.00000000000000000000	4.00000000000000000000	4.00000000000000000000	4.00000000000000000000	4.00000000000000000000	4.00000000000000000000	4.00000000000000000000	4.00000000000000000000	4.00000000000000000000	4.00000000000000000000	4.00000000000000000000	4.00000000000000000000
67.00000000000000000000	0.00000000000000000000	4159.48730468750000000000	4164.10253906250000000000	4161.53857421875000000000	4161.53857421875000000000	4158.46142578125000000000	4176.41015625000000000000	4173.84619140625000000000	4168.20507812500000000000	4176.41015625000000000000	4157.43603515625000000000	4166.15380859375000000000	4204.61523437500000000000	4164.10253906250000000000	4168.71777343750000000000	1549.00000000000000000000	10246.00000000000000000000	10227.00000000000000000000	0.00000000000000000000	0.00000000000000000000	0.00000000000000000000	1149.00000000000000000000	602.00000000000000000000	4.00000000000000000000	4.00000000000000000000	4.00000000000000000000	4.00000000000000000000	4.00000000000000000000	4.00000000000000000000	4.00000000000000000000	4.00000000000000000000	4.00000000000000000000	4.00000000000000000000	4.00000000000000000000	4.00000000000000000000	4.00000000000000000000	4.00000000000000000000	4.00000000000000000000	4.00000000000000000000
68.00000000000000000000	0.00000000000000000000	4167.69238281250000000000	4172.82031250000000000000	4167.69238281250000000000	4166.15380859375000000000	4171.28173828125000000000	4176.92285156250000000000	4172.30761718750000000000	4160.51269531250000000000	4181.02539062500000000000	4170.76904296875000000000	4164.10253906250000000000	4204.61523437500000000000	4161.53857421875000000000	4167.17919921875000000000	1634.00000000000000000000	10246.00000000000000000000	10227.00000000000000000000	0.00000000000000000000	0.00000000000000000000	0.00000000000000000000	1149.00000000000000000000	610.00000000000000000000	4.00000000000000000000	4.00000000000000000000	4.00000000000000000000	4.00000000000000000000	4.00000000000000000000	4.00000000000000000000	4.00000000000000000000	4.00000000000000000000	4.00000000000000000000	4.00000000000000000000	4.00000000000000000000	4.00000000000000000000	4.00000000000000000000	4.00000000000000000000	4.00000000000000000000	4.00000000000000000000
69.00000000000000000000	0.00000000000000000000	4161.53857421875000000000	4155.89746093750000000000	4166.66650390625000000000	4155.38427734375000000000	4141.53857421875000000000	4165.64111328125000000000	4149.74365234375000000000	4145.12792968750000000000	4176.92285156250000000000	4168.71777343750000000000	4149.74365234375000000000	4197.43603515625000000000	4150.25634765625000000000	4161.53857421875000000000	1131.00000000000000000000	10248.00000000000000000000	10227.00000000000000000000	0.00000000000000000000	0.00000000000000000000	0.00000000000000000000	1149.00000000000000000000	619.00000000000000000000	4.00000000000000000000	4.00000000000000000000	4.00000000000000000000	4.00000000000000000000	4.00000000000000000000	4.00000000000000000000	4.00000000000000000000	4.00000000000000000000	4.00000000000000000000	4.00000000000000000000	4.00000000000000000000	4.00000000000000000000	4.00000000000000000000	4.00000000000000000000	4.00000000000000000000	4.00000000000000000000
70.00000000000000000000	0.00000000000000000000	4164.10253906250000000000	4173.33300781250000000000	4164.10253906250000000000	4168.20507812500000000000	4148.71777343750000000000	4168.71777343750000000000	4155.89746093750000000000	4166.66650390625000000000	4183.07666015625000000000	4182.05126953125000000000	4168.20507812500000000000	4209.23046875000000000000	4182.05126953125000000000	4176.92285156250000000000	1334.00000000000000000000	10248.00000000000000000000	10227.00000000000000000000	0.00000000000000000000	0.00000000000000000000	0.00000000000000000000	1149.00000000000000000000	627.00000000000000000000	4.00000000000000000000	4.00000000000000000000	4.00000000000000000000	4.00000000000000000000	4.00000000000000000000	4.00000000000000000000	4.00000000000000000000	4.00000000000000000000	4.00000000000000000000	4.00000000000000000000	4.00000000000000000000	4.00000000000000000000	4.00000000000000000000	4.00000000000000000000	4.00000000000000000000	4.00000000000000000000
71.00000000000000000000	0.00000000000000000000	4164.10253906250000000000	4158.46142578125000000000	4169.23046875000000000000	4154.35888671875000000000	4144.10253906250000000000	4158.97412109375000000000	4141.02539062500000000000	4147.17919921875000000000	4180.00000000000000000000	4150.25634765625000000000	4155.38427734375000000000	4210.25634765625000000000	4161.53857421875000000000	4174.35888671875000000000	1443.00000000000000000000	10249.00000000000000000000	10226.00000000000000000000	0.00000000000000000000	0.00000000000000000000	0.00000000000000000000	1149.00000000000000000000	635.00000000000000000000	4.00000000000000000000	4.00000000000000000000	4.00000000000000000000	4.00000000000000000000	4.00000000000000000000	4.00000000000000000000	4.00000000000000000000	4.00000000000000000000	4.00000000000000000000	4.00000000000000000000	4.00000000000000000000	4.00000000000000000000	4.00000000000000000000	4.00000000000000000000	4.00000000000000000000	4.00000000000000000000
72.00000000000000000000	0.00000000000000000000	4163.07666015625000000000	4159.48730468750000000000	4160.51269531250000000000	4152.30761718750000000000	4133.33300781250000000000	4173.33300781250000000000	4160.51269531250000000000	4162.05126953125000000000	4176.41015625000000000000	4171.28173828125000000000	4161.02539062500000000000	4206.66650390625000000000	4156.92285156250000000000	4167.17919921875000000000	1073.00000000000000000000	10249.00000000000000000000	10226.00000000000000000000	0.00000000000000000000	0.00000000000000000000	0.00000000000000000000	1149.00000000000000000000	644.00000000000000000000	4.00000000000000000000	4.00000000000000000000	4.00000000000000000000	4.00000000000000000000	4.00000000000000000000	4.00000000000000000000	4.00000000000000000000	4.00000000000000000000	4.00000000000000000000	4.00000000000000000000	4.00000000000000000000	4.00000000000000000000	4.00000000000000000000	4.00000000000000000000	4.00000000000000000000	4.00000000000000000000
73.00000000000000000000	0.00000000000000000000	4161.02539062500000000000	4158.46142578125000000000	4165.12792968750000000000	4162.05126953125000000000	4130.76904296875000000000	4178.97412109375000000000	4172.30761718750000000000	4187.17919921875000000000	4179.48730468750000000000	4197.43603515625000000000	4172.82031250000000000000	4215.89746093750000000000	4165.12792968750000000000	4172.30761718750000000000	1516.00000000000000000000	10248.00000000000000000000	10228.00000000000000000000	0.00000000000000000000	0.00000000000000000000	0.00000000000000000000	1149.00000000000000000000	651.00000000000000000000	4.00000000000000000000	4.00000000000000000000	4.00000000000000000000	4.00000000000000000000	4.00000000000000000000	4.00000000000000000000	4.00000000000000000000	4.00000000000000000000	4.00000000000000000000	4.00000000000000000000	4.00000000000000000000	4.00000000000000000000	4.00000000000000000000	4.00000000000000000000	4.00000000000000000000	4.00000000000000000000
74.00000000000000000000	0.00000000000000000000	4157.94873046875000000000	4150.25634765625000000000	4169.74365234375000000000	4150.76904296875000000000	4162.56396484375000000000	4171.28173828125000000000	4159.48730468750000000000	4167.69238281250000000000	4173.84619140625000000000	4165.64111328125000000000	4157.43603515625000000000	4209.74365234375000000000	4151.28173828125000000000	4169.23046875000000000000	1590.00000000000000000000	10248.00000000000000000000	10228.00000000000000000000	0.00000000000000000000	0.00000000000000000000	0.00000000000000000000	1149.00000000000000000000	658.00000000000000000000	4.00000000000000000000	4.00000000000000000000	4.00000000000000000000	4.00000000000000000000	4.00000000000000000000	4.00000000000000000000	4.00000000000000000000	4.00000000000000000000	4.00000000000000000000	4.00000000000000000000	4.00000000000000000000	4.00000000000000000000	4.00000000000000000000	4.00000000000000000000	4.00000000000000000000	4.00000000000000000000
75.00000000000000000000	0.00000000000000000000	4170.76904296875000000000	4183.07666015625000000000	4169.74365234375000000000	4163.58984375000000000000	4210.25634765625000000000	4188.20507812500000000000	4182.05126953125000000000	4174.87158203125000000000	4180.00000000000000000000	4181.02539062500000000000	4172.30761718750000000000	4213.33300781250000000000	4173.33300781250000000000	4173.84619140625000000000	1392.00000000000000000000	10247.00000000000000000000	10228.00000000000000000000	0.00000000000000000000	0.00000000000000000000	0.00000000000000000000	1149.00000000000000000000	666.00000000000000000000	4.00000000000000000000	4.00000000000000000000	4.00000000000000000000	4.00000000000000000000	4.00000000000000000000	4.00000000000000000000	4.00000000000000000000	4.00000000000000000000	4.00000000000000000000	4.00000000000000000000	4.00000000000000000000	4.00000000000000000000	4.00000000000000000000	4.00000000000000000000	4.00000000000000000000	4.00000000000000000000
76.00000000000000000000	0.00000000000000000000	4170.76904296875000000000	4166.15380859375000000000	4175.89746093750000000000	4163.07666015625000000000	4161.02539062500000000000	4177.94873046875000000000	4168.71777343750000000000	4157.94873046875000000000	4175.38427734375000000000	4177.43603515625000000000	4161.53857421875000000000	4210.76904296875000000000	4159.48730468750000000000	4166.66650390625000000000	1333.00000000000000000000	10247.00000000000000000000	10228.00000000000000000000	0.00000000000000000000	0.00000000000000000000	0.00000000000000000000	1149.00000000000000000000	673.00000000000000000000	4.00000000000000000000	4.00000000000000000000	4.00000000000000000000	4.00000000000000000000	4.00000000000000000000	4.00000000000000000000	4.00000000000000000000	4.00000000000000000000	4.00000000000000000000	4.00000000000000000000	4.00000000000000000000	4.00000000000000000000	4.00000000000000000000	4.00000000000000000000	4.00000000000000000000	4.00000000000000000000
77.00000000000000000000	0.00000000000000000000	4158.97412109375000000000	4157.43603515625000000000	4165.12792968750000000000	4161.53857421875000000000	4149.74365234375000000000	4168.71777343750000000000	4160.00000000000000000000	4158.97412109375000000000	4170.25634765625000000000	4163.58984375000000000000	4159.48730468750000000000	4204.61523437500000000000	4161.02539062500000000000	4168.20507812500000000000	1438.00000000000000000000	10247.00000000000000000000	10228.00000000000000000000	0.00000000000000000000	0.00000000000000000000	0.00000000000000000000	1149.00000000000000000000	681.00000000000000000000	4.00000000000000000000	4.00000000000000000000	4.00000000000000000000	4.00000000000000000000	4.00000000000000000000	4.00000000000000000000	4.00000000000000000000	4.00000000000000000000	4.00000000000000000000	4.00000000000000000000	4.00000000000000000000	4.00000000000000000000	4.00000000000000000000	4.00000000000000000000	4.00000000000000000000	4.00000000000000000000
78.00000000000000000000	0.00000000000000000000	4157.94873046875000000000	4162.56396484375000000000	4166.15380859375000000000	4167.17919921875000000000	4173.33300781250000000000	4168.20507812500000000000	4157.94873046875000000000	4165.12792968750000000000	4181.53857421875000000000	4150.25634765625000000000	4170.25634765625000000000	4213.84619140625000000000	4174.87158203125000000000	4180.51269531250000000000	1590.00000000000000000000	10247.00000000000000000000	10228.00000000000000000000	0.00000000000000000000	0.00000000000000000000	0.00000000000000000000	1149.00000000000000000000	688.00000000000000000000	4.00000000000000000000	4.00000000000000000000	4.00000000000000000000	4.00000000000000000000	4.00000000000000000000	4.00000000000000000000	4.00000000000000000000	4.00000000000000000000	4.00000000000000000000	4.00000000000000000000	4.00000000000000000000	4.00000000000000000000	4.00000000000000000000	4.00000000000000000000	4.00000000000000000000	4.00000000000000000000
79.00000000000000000000	0.00000000000000000000	4156.92285156250000000000	4151.79492187500000000000	4170.25634765625000000000	4156.41015625000000000000	4158.46142578125000000000	4164.61523437500000000000	4149.74365234375000000000	4149.23046875000000000000	4179.48730468750000000000	4144.61523437500000000000	4153.84619140625000000000	4207.17919921875000000000	4153.33300781250000000000	4170.25634765625000000000	1392.00000000000000000000	10246.00000000000000000000	10229.00000000000000000000	0.00000000000000000000	0.00000000000000000000	0.00000000000000000000	1149.00000000000000000000	695.00000000000000000000	4.00000000000000000000	4.00000000000000000000	4.00000000000000000000	4.00000000000000000000	4.00000000000000000000	4.00000000000000000000	4.00000000000000000000	4.00000000000000000000	4.00000000000000000000	4.00000000000000000000	4.00000000000000000000	4.00000000000000000000	4.00000000000000000000	4.00000000000000000000	4.00000000000000000000	4.00000000000000000000
80.00000000000000000000	0.00000000000000000000	4159.48730468750000000000	4173.33300781250000000000	4161.53857421875000000000	4169.74365234375000000000	4175.89746093750000000000	4179.48730468750000000000	4175.89746093750000000000	4182.05126953125000000000	4176.41015625000000000000	4197.43603515625000000000	4168.20507812500000000000	4209.23046875000000000000	4169.23046875000000000000	4168.71777343750000000000	1333.00000000000000000000	10246.00000000000000000000	10229.00000000000000000000	0.00000000000000000000	0.00000000000000000000	0.00000000000000000000	1149.00000000000000000000	703.00000000000000000000	4.00000000000000000000	4.00000000000000000000	4.00000000000000000000	4.00000000000000000000	4.00000000000000000000	4.00000000000000000000	4.00000000000000000000	4.00000000000000000000	4.00000000000000000000	4.00000000000000000000	4.00000000000000000000	4.00000000000000000000	4.00000000000000000000	4.00000000000000000000	4.00000000000000000000	4.00000000000000000000
81.00000000000000000000	0.00000000000000000000	4157.94873046875000000000	4157.94873046875000000000	4164.10253906250000000000	4166.15380859375000000000	4155.89746093750000000000	4170.76904296875000000000	4163.07666015625000000000	4173.33300781250000000000	4171.79492187500000000000	4175.89746093750000000000	4163.58984375000000000000	4212.30761718750000000000	4158.97412109375000000000	4166.15380859375000000000	1438.00000000000000000000	10243.00000000000000000000	10229.00000000000000000000	0.00000000000000000000	0.00000000000000000000	0.00000000000000000000	1149.00000000000000000000	711.00000000000000000000	4.00000000000000000000	4.00000000000000000000	4.00000000000000000000	4.00000000000000000000	4.00000000000000000000	4.00000000000000000000	4.00000000000000000000	4.00000000000000000000	4.00000000000000000000	4.00000000000000000000	4.00000000000000000000	4.00000000000000000000	4.00000000000000000000	4.00000000000000000000	4.00000000000000000000	4.00000000000000000000
82.00000000000000000000	0.00000000000000000000	4161.02539062500000000000	4160.00000000000000000000	4164.61523437500000000000	4164.10253906250000000000	4147.69238281250000000000	4172.30761718750000000000	4158.97412109375000000000	4163.07666015625000000000	4172.82031250000000000000	4147.69238281250000000000	4155.89746093750000000000	4204.61523437500000000000	4157.94873046875000000000	4162.05126953125000000000	1590.00000000000000000000	10243.00000000000000000000	10229.00000000000000000000	0.00000000000000000000	0.00000000000000000000	0.00000000000000000000	1149.00000000000000000000	720.00000000000000000000	4.00000000000000000000	4.00000000000000000000	4.00000000000000000000	4.00000000000000000000	4.00000000000000000000	4.00000000000000000000	4.00000000000000000000	4.00000000000000000000	4.00000000000000000000	4.00000000000000000000	4.00000000000000000000	4.00000000000000000000	4.00000000000000000000	4.00000000000000000000	4.00000000000000000000	4.00000000000000000000
83.00000000000000000000	0.00000000000000000000	4173.33300781250000000000	4184.61523437500000000000	4174.87158203125000000000	4176.92285156250000000000	4155.38427734375000000000	4183.07666015625000000000	4171.28173828125000000000	4172.82031250000000000000	4184.10253906250000000000	4168.71777343750000000000	4165.12792968750000000000	4207.69238281250000000000	4173.33300781250000000000	4168.71777343750000000000	1392.00000000000000000000	10244.00000000000000000000	10228.00000000000000000000	0.00000000000000000000	0.00000000000000000000	0.00000000000000000000	1149.00000000000000000000	728.00000000000000000000	4.00000000000000000000	4.00000000000000000000	4.00000000000000000000	4.00000000000000000000	4.00000000000000000000	4.00000000000000000000	4.00000000000000000000	4.00000000000000000000	4.00000000000000000000	4.00000000000000000000	4.00000000000000000000	4.00000000000000000000	4.00000000000000000000	4.00000000000000000000	4.00000000000000000000	4.00000000000000000000
84.00000000000000000000	0.00000000000000000000	4168.20507812500000000000	4165.12792968750000000000	4176.92285156250000000000	4165.12792968750000000000	4138.97412109375000000000	4172.30761718750000000000	4155.38427734375000000000	4153.84619140625000000000	4177.43603515625000000000	4157.94873046875000000000	4156.41015625000000000000	4204.10253906250000000000	4161.02539062500000000000	4168.71777343750000000000	1333.00000000000000000000	10244.00000000000000000000	10228.00000000000000000000	0.00000000000000000000	0.00000000000000000000	0.00000000000000000000	1149.00000000000000000000	737.00000000000000000000	4.00000000000000000000	4.00000000000000000000	4.00000000000000000000	4.00000000000000000000	4.00000000000000000000	4.00000000000000000000	4.00000000000000000000	4.00000000000000000000	4.00000000000000000000	4.00000000000000000000	4.00000000000000000000	4.00000000000000000000	4.00000000000000000000	4.00000000000000000000	4.00000000000000000000	4.00000000000000000000
85.00000000000000000000	0.00000000000000000000	4163.07666015625000000000	4167.69238281250000000000	4165.64111328125000000000	4171.79492187500000000000	4165.12792968750000000000	4171.79492187500000000000	4163.58984375000000000000	4172.82031250000000000000	4178.97412109375000000000	4184.61523437500000000000	4174.87158203125000000000	4212.82031250000000000000	4188.20507812500000000000	4178.46142578125000000000	1438.00000000000000000000	10245.00000000000000000000	10227.00000000000000000000	0.00000000000000000000	0.00000000000000000000	0.00000000000000000000	1149.00000000000000000000	745.00000000000000000000	4.00000000000000000000	4.00000000000000000000	4.00000000000000000000	4.00000000000000000000	4.00000000000000000000	4.00000000000000000000	4.00000000000000000000	4.00000000000000000000	4.00000000000000000000	4.00000000000000000000	4.00000000000000000000	4.00000000000000000000	4.00000000000000000000	4.00000000000000000000	4.00000000000000000000	4.00000000000000000000
86.00000000000000000000	0.00000000000000000000	4158.97412109375000000000	4154.35888671875000000000	4167.69238281250000000000	4167.69238281250000000000	4153.33300781250000000000	4159.48730468750000000000	4151.79492187500000000000	4168.20507812500000000000	4180.51269531250000000000	4183.58984375000000000000	4169.23046875000000000000	4215.89746093750000000000	4178.97412109375000000000	4174.35888671875000000000	1590.00000000000000000000	10245.00000000000000000000	10227.00000000000000000000	0.00000000000000000000	0.00000000000000000000	0.00000000000000000000	1149.00000000000000000000	752.00000000000000000000	4.00000000000000000000	4.00000000000000000000	4.00000000000000000000	4.00000000000000000000	4.00000000000000000000	4.00000000000000000000	4.00000000000000000000	4.00000000000000000000	4.00000000000000000000	4.00000000000000000000	4.00000000000000000000	4.00000000000000000000	4.00000000000000000000	4.00000000000000000000	4.00000000000000000000	4.00000000000000000000
87.00000000000000000000	0.00000000000000000000	4156.92285156250000000000	4151.79492187500000000000	4162.56396484375000000000	4160.51269531250000000000	4148.20507812500000000000	4166.66650390625000000000	4153.84619140625000000000	4162.05126953125000000000	4174.87158203125000000000	4168.20507812500000000000	4163.07666015625000000000	4204.61523437500000000000	4162.56396484375000000000	4166.66650390625000000000	1392.00000000000000000000	10246.00000000000000000000	10228.00000000000000000000	0.00000000000000000000	0.00000000000000000000	0.00000000000000000000	1149.00000000000000000000	761.00000000000000000000	4.00000000000000000000	4.00000000000000000000	4.00000000000000000000	4.00000000000000000000	4.00000000000000000000	4.00000000000000000000	4.00000000000000000000	4.00000000000000000000	4.00000000000000000000	4.00000000000000000000	4.00000000000000000000	4.00000000000000000000	4.00000000000000000000	4.00000000000000000000	4.00000000000000000000	4.00000000000000000000
88.00000000000000000000	0.00000000000000000000	4161.53857421875000000000	4163.07666015625000000000	4161.02539062500000000000	4169.23046875000000000000	4169.74365234375000000000	4181.53857421875000000000	4168.71777343750000000000	4178.97412109375000000000	4177.43603515625000000000	4188.20507812500000000000	4177.43603515625000000000	4211.28173828125000000000	4172.30761718750000000000	4173.33300781250000000000	1333.00000000000000000000	10246.00000000000000000000	10228.00000000000000000000	0.00000000000000000000	0.00000000000000000000	0.00000000000000000000	1149.00000000000000000000	769.00000000000000000000	4.00000000000000000000	4.00000000000000000000	4.00000000000000000000	4.00000000000000000000	4.00000000000000000000	4.00000000000000000000	4.00000000000000000000	4.00000000000000000000	4.00000000000000000000	4.00000000000000000000	4.00000000000000000000	4.00000000000000000000	4.00000000000000000000	4.00000000000000000000	4.00000000000000000000	4.00000000000000000000
89.00000000000000000000	0.00000000000000000000	4160.00000000000000000000	4144.61523437500000000000	4164.61523437500000000000	4158.46142578125000000000	4148.71777343750000000000	4168.71777343750000000000	4151.79492187500000000000	4162.05126953125000000000	4172.30761718750000000000	4175.89746093750000000000	4157.43603515625000000000	4209.74365234375000000000	4150.76904296875000000000	4164.61523437500000000000	1438.00000000000000000000	10248.00000000000000000000	10227.00000000000000000000	0.00000000000000000000	0.00000000000000000000	0.00000000000000000000	1149.00000000000000000000	777.00000000000000000000	4.00000000000000000000	4.00000000000000000000	4.00000000000000000000	4.00000000000000000000	4.00000000000000000000	4.00000000000000000000	4.00000000000000000000	4.00000000000000000000	4.00000000000000000000	4.00000000000000000000	4.00000000000000000000	4.00000000000000000000	4.00000000000000000000	4.00000000000000000000	4.00000000000000000000	4.00000000000000000000
90.00000000000000000000	0.00000000000000000000	4172.82031250000000000000	4169.74365234375000000000	4168.20507812500000000000	4168.71777343750000000000	4177.94873046875000000000	4180.51269531250000000000	4172.30761718750000000000	4176.92285156250000000000	4178.46142578125000000000	4189.23046875000000000000	4168.20507812500000000000	4213.33300781250000000000	4170.76904296875000000000	4168.20507812500000000000	1590.00000000000000000000	10248.00000000000000000000	10227.00000000000000000000	0.00000000000000000000	0.00000000000000000000	0.00000000000000000000	1149.00000000000000000000	786.00000000000000000000	4.00000000000000000000	4.00000000000000000000	4.00000000000000000000	4.00000000000000000000	4.00000000000000000000	4.00000000000000000000	4.00000000000000000000	4.00000000000000000000	4.00000000000000000000	4.00000000000000000000	4.00000000000000000000	4.00000000000000000000	4.00000000000000000000	4.00000000000000000000	4.00000000000000000000	4.00000000000000000000
91.00000000000000000000	0.00000000000000000000	4182.05126953125000000000	4171.79492187500000000000	4181.53857421875000000000	4175.38427734375000000000	4166.66650390625000000000	4181.53857421875000000000	4172.30761718750000000000	4172.30761718750000000000	4181.53857421875000000000	4174.87158203125000000000	4171.79492187500000000000	4216.41015625000000000000	4173.33300781250000000000	4176.41015625000000000000	1392.00000000000000000000	10248.00000000000000000000	10227.00000000000000000000	0.00000000000000000000	0.00000000000000000000	0.00000000000000000000	1149.00000000000000000000	793.00000000000000000000	4.00000000000000000000	4.00000000000000000000	4.00000000000000000000	4.00000000000000000000	4.00000000000000000000	4.00000000000000000000	4.00000000000000000000	4.00000000000000000000	4.00000000000000000000	4.00000000000000000000	4.00000000000000000000	4.00000000000000000000	4.00000000000000000000	4.00000000000000000000	4.00000000000000000000	4.00000000000000000000
92.00000000000000000000	0.00000000000000000000	4170.25634765625000000000	4158.46142578125000000000	4173.33300781250000000000	4169.74365234375000000000	4129.74365234375000000000	4175.38427734375000000000	4162.56396484375000000000	4160.51269531250000000000	4175.89746093750000000000	4155.38427734375000000000	4158.97412109375000000000	4209.74365234375000000000	4159.48730468750000000000	4174.87158203125000000000	1333.00000000000000000000	10248.00000000000000000000	10227.00000000000000000000	0.00000000000000000000	0.00000000000000000000	0.00000000000000000000	1149.00000000000000000000	801.00000000000000000000	4.00000000000000000000	4.00000000000000000000	4.00000000000000000000	4.00000000000000000000	4.00000000000000000000	4.00000000000000000000	4.00000000000000000000	4.00000000000000000000	4.00000000000000000000	4.00000000000000000000	4.00000000000000000000	4.00000000000000000000	4.00000000000000000000	4.00000000000000000000	4.00000000000000000000	4.00000000000000000000
93.00000000000000000000	0.00000000000000000000	4166.66650390625000000000	4164.61523437500000000000	4163.07666015625000000000	4177.94873046875000000000	4163.07666015625000000000	4175.89746093750000000000	4169.23046875000000000000	4184.10253906250000000000	4182.56396484375000000000	4174.35888671875000000000	4171.79492187500000000000	4221.53857421875000000000	4175.38427734375000000000	4181.53857421875000000000	1438.00000000000000000000	10249.00000000000000000000	10228.00000000000000000000	0.00000000000000000000	0.00000000000000000000	0.00000000000000000000	1149.00000000000000000000	808.00000000000000000000	4.00000000000000000000	4.00000000000000000000	4.00000000000000000000	4.00000000000000000000	4.00000000000000000000	4.00000000000000000000	4.00000000000000000000	4.00000000000000000000	4.00000000000000000000	4.00000000000000000000	4.00000000000000000000	4.00000000000000000000	4.00000000000000000000	4.00000000000000000000	4.00000000000000000000	4.00000000000000000000
94.00000000000000000000	0.00000000000000000000	4166.15380859375000000000	4143.07666015625000000000	4170.76904296875000000000	4167.69238281250000000000	4165.12792968750000000000	4162.56396484375000000000	4154.35888671875000000000	4177.43603515625000000000	4175.38427734375000000000	4152.82031250000000000000	4162.56396484375000000000	4220.51269531250000000000	4158.97412109375000000000	4176.92285156250000000000	1590.00000000000000000000	10249.00000000000000000000	10228.00000000000000000000	0.00000000000000000000	0.00000000000000000000	0.00000000000000000000	1149.00000000000000000000	816.00000000000000000000	4.00000000000000000000	4.00000000000000000000	4.00000000000000000000	4.00000000000000000000	4.00000000000000000000	4.00000000000000000000	4.00000000000000000000	4.00000000000000000000	4.00000000000000000000	4.00000000000000000000	4.00000000000000000000	4.00000000000000000000	4.00000000000000000000	4.00000000000000000000	4.00000000000000000000	4.00000000000000000000
95.00000000000000000000	0.00000000000000000000	4166.66650390625000000000	4159.48730468750000000000	4166.66650390625000000000	4170.76904296875000000000	4171.79492187500000000000	4175.38427734375000000000	4177.43603515625000000000	4188.71777343750000000000	4171.28173828125000000000	4174.35888671875000000000	4173.33300781250000000000	4216.92285156250000000000	4166.15380859375000000000	4173.84619140625000000000	1392.00000000000000000000	10249.00000000000000000000	10228.00000000000000000000	0.00000000000000000000	0.00000000000000000000	0.00000000000000000000	1149.00000000000000000000	823.00000000000000000000	4.00000000000000000000	4.00000000000000000000	4.00000000000000000000	4.00000000000000000000	4.00000000000000000000	4.00000000000000000000	4.00000000000000000000	4.00000000000000000000	4.00000000000000000000	4.00000000000000000000	4.00000000000000000000	4.00000000000000000000	4.00000000000000000000	4.00000000000000000000	4.00000000000000000000	4.00000000000000000000
96.00000000000000000000	0.00000000000000000000	4165.64111328125000000000	4160.00000000000000000000	4169.23046875000000000000	4174.35888671875000000000	4145.12792968750000000000	4176.92285156250000000000	4177.43603515625000000000	4186.15380859375000000000	4174.87158203125000000000	4191.79492187500000000000	4172.30761718750000000000	4221.02539062500000000000	4160.51269531250000000000	4170.25634765625000000000	1333.00000000000000000000	10249.00000000000000000000	10228.00000000000000000000	0.00000000000000000000	0.00000000000000000000	0.00000000000000000000	1149.00000000000000000000	830.00000000000000000000	4.00000000000000000000	4.00000000000000000000	4.00000000000000000000	4.00000000000000000000	4.00000000000000000000	4.00000000000000000000	4.00000000000000000000	4.00000000000000000000	4.00000000000000000000	4.00000000000000000000	4.00000000000000000000	4.00000000000000000000	4.00000000000000000000	4.00000000000000000000	4.00000000000000000000	4.00000000000000000000
97.00000000000000000000	0.00000000000000000000	4167.17919921875000000000	4152.82031250000000000000	4170.76904296875000000000	4171.28173828125000000000	4125.12792968750000000000	4171.28173828125000000000	4162.05126953125000000000	4173.84619140625000000000	4172.30761718750000000000	4166.15380859375000000000	4161.53857421875000000000	4214.35888671875000000000	4151.79492187500000000000	4166.66650390625000000000	1438.00000000000000000000	10248.00000000000000000000	10228.00000000000000000000	0.00000000000000000000	0.00000000000000000000	0.00000000000000000000	1149.00000000000000000000	838.00000000000000000000	4.00000000000000000000	4.00000000000000000000	4.00000000000000000000	4.00000000000000000000	4.00000000000000000000	4.00000000000000000000	4.00000000000000000000	4.00000000000000000000	4.00000000000000000000	4.00000000000000000000	4.00000000000000000000	4.00000000000000000000	4.00000000000000000000	4.00000000000000000000	4.00000000000000000000	4.00000000000000000000
98.00000000000000000000	0.00000000000000000000	4179.48730468750000000000	4177.94873046875000000000	4173.84619140625000000000	4183.07666015625000000000	4186.66650390625000000000	4182.05126953125000000000	4177.43603515625000000000	4188.71777343750000000000	4182.05126953125000000000	4171.28173828125000000000	4181.02539062500000000000	4218.97412109375000000000	4179.48730468750000000000	4177.94873046875000000000	1590.00000000000000000000	10248.00000000000000000000	10228.00000000000000000000	0.00000000000000000000	0.00000000000000000000	0.00000000000000000000	1149.00000000000000000000	845.00000000000000000000	4.00000000000000000000	4.00000000000000000000	4.00000000000000000000	4.00000000000000000000	4.00000000000000000000	4.00000000000000000000	4.00000000000000000000	4.00000000000000000000	4.00000000000000000000	4.00000000000000000000	4.00000000000000000000	4.00000000000000000000	4.00000000000000000000	4.00000000000000000000	4.00000000000000000000	4.00000000000000000000
99.00000000000000000000	0.00000000000000000000	4175.89746093750000000000	4161.53857421875000000000	4178.97412109375000000000	4167.69238281250000000000	4192.30761718750000000000	4171.79492187500000000000	4160.51269531250000000000	4159.48730468750000000000	4178.97412109375000000000	4164.61523437500000000000	4164.10253906250000000000	4218.46142578125000000000	4162.05126953125000000000	4175.38427734375000000000	1392.00000000000000000000	10249.00000000000000000000	10229.00000000000000000000	0.00000000000000000000	0.00000000000000000000	0.00000000000000000000	1149.00000000000000000000	853.00000000000000000000	4.00000000000000000000	4.00000000000000000000	4.00000000000000000000	4.00000000000000000000	4.00000000000000000000	4.00000000000000000000	4.00000000000000000000	4.00000000000000000000	4.00000000000000000000	4.00000000000000000000	4.00000000000000000000	4.00000000000000000000	4.00000000000000000000	4.00000000000000000000	4.00000000000000000000	4.00000000000000000000
100.00000000000000000000	0.00000000000000000000	4164.61523437500000000000	4162.05126953125000000000	4167.17919921875000000000	4167.69238281250000000000	4169.23046875000000000000	4172.30761718750000000000	4162.56396484375000000000	4170.76904296875000000000	4174.35888671875000000000	4187.17919921875000000000	4167.69238281250000000000	4220.00000000000000000000	4169.23046875000000000000	4176.92285156250000000000	1333.00000000000000000000	10249.00000000000000000000	10229.00000000000000000000	0.00000000000000000000	0.00000000000000000000	0.00000000000000000000	1149.00000000000000000000	860.00000000000000000000	4.00000000000000000000	4.00000000000000000000	4.00000000000000000000	4.00000000000000000000	4.00000000000000000000	4.00000000000000000000	4.00000000000000000000	4.00000000000000000000	4.00000000000000000000	4.00000000000000000000	4.00000000000000000000	4.00000000000000000000	4.00000000000000000000	4.00000000000000000000	4.00000000000000000000	4.00000000000000000000
101.00000000000000000000	0.00000000000000000000	4160.00000000000000000000	4155.89746093750000000000	4167.69238281250000000000	4175.89746093750000000000	4148.20507812500000000000	4164.10253906250000000000	4158.46142578125000000000	4187.69238281250000000000	4179.48730468750000000000	4181.02539062500000000000	4178.46142578125000000000	4225.64111328125000000000	4173.33300781250000000000	4180.51269531250000000000	1438.00000000000000000000	10249.00000000000000000000	10228.00000000000000000000	0.00000000000000000000	0.00000000000000000000	0.00000000000000000000	1149.00000000000000000000	869.00000000000000000000	4.00000000000000000000	4.00000000000000000000	4.00000000000000000000	4.00000000000000000000	4.00000000000000000000	4.00000000000000000000	4.00000000000000000000	4.00000000000000000000	4.00000000000000000000	4.00000000000000000000	4.00000000000000000000	4.00000000000000000000	4.00000000000000000000	4.00000000000000000000	4.00000000000000000000	4.00000000000000000000
102.00000000000000000000	0.00000000000000000000	4158.97412109375000000000	4144.61523437500000000000	4168.71777343750000000000	4165.64111328125000000000	4143.58984375000000000000	4162.56396484375000000000	4155.38427734375000000000	4171.79492187500000000000	4175.38427734375000000000	4152.82031250000000000000	4165.64111328125000000000	4211.79492187500000000000	4153.33300781250000000000	4171.28173828125000000000	1590.00000000000000000000	10249.00000000000000000000	10228.00000000000000000000	0.00000000000000000000	0.00000000000000000000	0.00000000000000000000	1149.00000000000000000000	877.00000000000000000000	4.00000000000000000000	4.00000000000000000000	4.00000000000000000000	4.00000000000000000000	4.00000000000000000000	4.00000000000000000000	4.00000000000000000000	4.00000000000000000000	4.00000000000000000000	4.00000000000000000000	4.00000000000000000000	4.00000000000000000000	4.00000000000000000000	4.00000000000000000000	4.00000000000000000000	4.00000000000000000000
103.00000000000000000000	0.00000000000000000000	4165.64111328125000000000	4170.25634765625000000000	4163.58984375000000000000	4173.84619140625000000000	4176.92285156250000000000	4185.64111328125000000000	4185.12792968750000000000	4189.23046875000000000000	4177.43603515625000000000	4190.76904296875000000000	4175.38427734375000000000	4210.25634765625000000000	4165.64111328125000000000	4171.28173828125000000000	1392.00000000000000000000	10244.00000000000000000000	10226.00000000000000000000	0.00000000000000000000	0.00000000000000000000	0.00000000000000000000	1149.00000000000000000000	885.00000000000000000000	4.00000000000000000000	4.00000000000000000000	4.00000000000000000000	4.00000000000000000000	4.00000000000000000000	4.00000000000000000000	4.00000000000000000000	4.00000000000000000000	4.00000000000000000000	4.00000000000000000000	4.00000000000000000000	4.00000000000000000000	4.00000000000000000000	4.00000000000000000000	4.00000000000000000000	4.00000000000000000000
104.00000000000000000000	0.00000000000000000000	4164.10253906250000000000	4155.38427734375000000000	4166.15380859375000000000	4163.07666015625000000000	4156.41015625000000000000	4173.84619140625000000000	4169.23046875000000000000	4174.87158203125000000000	4173.84619140625000000000	4188.20507812500000000000	4163.58984375000000000000	4214.35888671875000000000	4146.66650390625000000000	4167.69238281250000000000	1333.00000000000000000000	10244.00000000000000000000	10226.00000000000000000000	0.00000000000000000000	0.00000000000000000000	0.00000000000000000000	1149.00000000000000000000	894.00000000000000000000	4.00000000000000000000	4.00000000000000000000	4.00000000000000000000	4.00000000000000000000	4.00000000000000000000	4.00000000000000000000	4.00000000000000000000	4.00000000000000000000	4.00000000000000000000	4.00000000000000000000	4.00000000000000000000	4.00000000000000000000	4.00000000000000000000	4.00000000000000000000	4.00000000000000000000	4.00000000000000000000
105.00000000000000000000	0.00000000000000000000	4169.74365234375000000000	4167.17919921875000000000	4167.69238281250000000000	4169.74365234375000000000	4148.71777343750000000000	4169.23046875000000000000	4167.17919921875000000000	4175.38427734375000000000	4175.89746093750000000000	4186.15380859375000000000	4171.28173828125000000000	4215.89746093750000000000	4164.61523437500000000000	4175.38427734375000000000	1438.00000000000000000000	10243.00000000000000000000	10226.00000000000000000000	0.00000000000000000000	0.00000000000000000000	0.00000000000000000000	1149.00000000000000000000	902.00000000000000000000	4.00000000000000000000	4.00000000000000000000	4.00000000000000000000	4.00000000000000000000	4.00000000000000000000	4.00000000000000000000	4.00000000000000000000	4.00000000000000000000	4.00000000000000000000	4.00000000000000000000	4.00000000000000000000	4.00000000000000000000	4.00000000000000000000	4.00000000000000000000	4.00000000000000000000	4.00000000000000000000
106.00000000000000000000	0.00000000000000000000	4178.97412109375000000000	4185.12792968750000000000	4178.46142578125000000000	4183.07666015625000000000	4163.58984375000000000000	4170.76904296875000000000	4169.23046875000000000000	4176.92285156250000000000	4184.10253906250000000000	4184.10253906250000000000	4181.02539062500000000000	4219.48730468750000000000	4185.12792968750000000000	4183.58984375000000000000	1590.00000000000000000000	10243.00000000000000000000	10226.00000000000000000000	0.00000000000000000000	0.00000000000000000000	0.00000000000000000000	1149.00000000000000000000	910.00000000000000000000	4.00000000000000000000	4.00000000000000000000	4.00000000000000000000	4.00000000000000000000	4.00000000000000000000	4.00000000000000000000	4.00000000000000000000	4.00000000000000000000	4.00000000000000000000	4.00000000000000000000	4.00000000000000000000	4.00000000000000000000	4.00000000000000000000	4.00000000000000000000	4.00000000000000000000	4.00000000000000000000
107.00000000000000000000	0.00000000000000000000	4168.71777343750000000000	4162.56396484375000000000	4174.35888671875000000000	4164.61523437500000000000	4167.17919921875000000000	4166.66650390625000000000	4155.89746093750000000000	4157.43603515625000000000	4177.43603515625000000000	4160.51269531250000000000	4164.61523437500000000000	4209.74365234375000000000	4162.05126953125000000000	4172.30761718750000000000	1392.00000000000000000000	10243.00000000000000000000	10231.00000000000000000000	0.00000000000000000000	0.00000000000000000000	0.00000000000000000000	1149.00000000000000000000	917.00000000000000000000	4.00000000000000000000	4.00000000000000000000	4.00000000000000000000	4.00000000000000000000	4.00000000000000000000	4.00000000000000000000	4.00000000000000000000	4.00000000000000000000	4.00000000000000000000	4.00000000000000000000	4.00000000000000000000	4.00000000000000000000	4.00000000000000000000	4.00000000000000000000	4.00000000000000000000	4.00000000000000000000
108.00000000000000000000	0.00000000000000000000	4164.10253906250000000000	4165.12792968750000000000	4163.07666015625000000000	4170.25634765625000000000	4163.58984375000000000000	4174.35888671875000000000	4168.20507812500000000000	4186.66650390625000000000	4179.48730468750000000000	4189.74365234375000000000	4184.10253906250000000000	4216.92285156250000000000	4177.43603515625000000000	4178.97412109375000000000	1333.00000000000000000000	10243.00000000000000000000	10231.00000000000000000000	0.00000000000000000000	0.00000000000000000000	0.00000000000000000000	1149.00000000000000000000	924.00000000000000000000	4.00000000000000000000	4.00000000000000000000	4.00000000000000000000	4.00000000000000000000	4.00000000000000000000	4.00000000000000000000	4.00000000000000000000	4.00000000000000000000	4.00000000000000000000	4.00000000000000000000	4.00000000000000000000	4.00000000000000000000	4.00000000000000000000	4.00000000000000000000	4.00000000000000000000	4.00000000000000000000
109.00000000000000000000	0.00000000000000000000	4162.56396484375000000000	4151.28173828125000000000	4167.69238281250000000000	4168.20507812500000000000	4117.94873046875000000000	4162.56396484375000000000	4153.84619140625000000000	4180.00000000000000000000	4178.46142578125000000000	4172.82031250000000000000	4181.02539062500000000000	4221.02539062500000000000	4167.69238281250000000000	4180.51269531250000000000	1438.00000000000000000000	10246.00000000000000000000	10232.00000000000000000000	0.00000000000000000000	0.00000000000000000000	0.00000000000000000000	1149.00000000000000000000	933.00000000000000000000	4.00000000000000000000	4.00000000000000000000	4.00000000000000000000	4.00000000000000000000	4.00000000000000000000	4.00000000000000000000	4.00000000000000000000	4.00000000000000000000	4.00000000000000000000	4.00000000000000000000	4.00000000000000000000	4.00000000000000000000	4.00000000000000000000	4.00000000000000000000	4.00000000000000000000	4.00000000000000000000
110.00000000000000000000	0.00000000000000000000	4163.07666015625000000000	4163.58984375000000000000	4162.56396484375000000000	4167.17919921875000000000	4165.64111328125000000000	4174.87158203125000000000	4169.74365234375000000000	4177.94873046875000000000	4174.87158203125000000000	4169.74365234375000000000	4177.94873046875000000000	4215.38427734375000000000	4168.71777343750000000000	4175.89746093750000000000	1590.00000000000000000000	10246.00000000000000000000	10232.00000000000000000000	0.00000000000000000000	0.00000000000000000000	0.00000000000000000000	1149.00000000000000000000	940.00000000000000000000	4.00000000000000000000	4.00000000000000000000	4.00000000000000000000	4.00000000000000000000	4.00000000000000000000	4.00000000000000000000	4.00000000000000000000	4.00000000000000000000	4.00000000000000000000	4.00000000000000000000	4.00000000000000000000	4.00000000000000000000	4.00000000000000000000	4.00000000000000000000	4.00000000000000000000	4.00000000000000000000
111.00000000000000000000	0.00000000000000000000	4166.15380859375000000000	4175.38427734375000000000	4164.10253906250000000000	4171.79492187500000000000	4225.64111328125000000000	4188.71777343750000000000	4189.23046875000000000000	4191.28173828125000000000	4177.43603515625000000000	4200.51269531250000000000	4184.10253906250000000000	4218.46142578125000000000	4176.92285156250000000000	4175.38427734375000000000	1392.00000000000000000000	10247.00000000000000000000	10231.00000000000000000000	0.00000000000000000000	0.00000000000000000000	0.00000000000000000000	1149.00000000000000000000	948.00000000000000000000	4.00000000000000000000	4.00000000000000000000	4.00000000000000000000	4.00000000000000000000	4.00000000000000000000	4.00000000000000000000	4.00000000000000000000	4.00000000000000000000	4.00000000000000000000	4.00000000000000000000	4.00000000000000000000	4.00000000000000000000	4.00000000000000000000	4.00000000000000000000	4.00000000000000000000	4.00000000000000000000
112.00000000000000000000	0.00000000000000000000	4163.07666015625000000000	4153.33300781250000000000	4169.74365234375000000000	4160.51269531250000000000	4169.23046875000000000000	4173.33300781250000000000	4167.17919921875000000000	4171.79492187500000000000	4172.30761718750000000000	4174.87158203125000000000	4168.71777343750000000000	4209.23046875000000000000	4156.41015625000000000000	4168.71777343750000000000	1333.00000000000000000000	10247.00000000000000000000	10231.00000000000000000000	0.00000000000000000000	0.00000000000000000000	0.00000000000000000000	1149.00000000000000000000	956.00000000000000000000	4.00000000000000000000	4.00000000000000000000	4.00000000000000000000	4.00000000000000000000	4.00000000000000000000	4.00000000000000000000	4.00000000000000000000	4.00000000000000000000	4.00000000000000000000	4.00000000000000000000	4.00000000000000000000	4.00000000000000000000	4.00000000000000000000	4.00000000000000000000	4.00000000000000000000	4.00000000000000000000
113.00000000000000000000	0.00000000000000000000	4174.87158203125000000000	4178.46142578125000000000	4170.25634765625000000000	4175.38427734375000000000	4161.53857421875000000000	4180.00000000000000000000	4175.89746093750000000000	4182.56396484375000000000	4182.56396484375000000000	4174.87158203125000000000	4184.61523437500000000000	4217.94873046875000000000	4183.58984375000000000000	4182.56396484375000000000	1438.00000000000000000000	10248.00000000000000000000	10231.00000000000000000000	0.00000000000000000000	0.00000000000000000000	0.00000000000000000000	1149.00000000000000000000	965.00000000000000000000	4.00000000000000000000	4.00000000000000000000	4.00000000000000000000	4.00000000000000000000	4.00000000000000000000	4.00000000000000000000	4.00000000000000000000	4.00000000000000000000	4.00000000000000000000	4.00000000000000000000	4.00000000000000000000	4.00000000000000000000	4.00000000000000000000	4.00000000000000000000	4.00000000000000000000	4.00000000000000000000
114.00000000000000000000	0.00000000000000000000	4177.94873046875000000000	4173.33300781250000000000	4175.38427734375000000000	4171.28173828125000000000	4176.41015625000000000000	4175.38427734375000000000	4166.66650390625000000000	4170.76904296875000000000	4185.64111328125000000000	4162.56396484375000000000	4178.46142578125000000000	4224.10253906250000000000	4180.00000000000000000000	4184.10253906250000000000	1590.00000000000000000000	10248.00000000000000000000	10231.00000000000000000000	0.00000000000000000000	0.00000000000000000000	0.00000000000000000000	1149.00000000000000000000	972.00000000000000000000	4.00000000000000000000	4.00000000000000000000	4.00000000000000000000	4.00000000000000000000	4.00000000000000000000	4.00000000000000000000	4.00000000000000000000	4.00000000000000000000	4.00000000000000000000	4.00000000000000000000	4.00000000000000000000	4.00000000000000000000	4.00000000000000000000	4.00000000000000000000	4.00000000000000000000	4.00000000000000000000
115.00000000000000000000	0.00000000000000000000	4164.10253906250000000000	4160.51269531250000000000	4163.58984375000000000000	4156.41015625000000000000	4170.25634765625000000000	4170.76904296875000000000	4163.58984375000000000000	4171.28173828125000000000	4175.89746093750000000000	4164.61523437500000000000	4173.33300781250000000000	4214.35888671875000000000	4168.71777343750000000000	4172.30761718750000000000	1392.00000000000000000000	10249.00000000000000000000	10232.00000000000000000000	0.00000000000000000000	0.00000000000000000000	0.00000000000000000000	1149.00000000000000000000	980.00000000000000000000	4.00000000000000000000	4.00000000000000000000	4.00000000000000000000	4.00000000000000000000	4.00000000000000000000	4.00000000000000000000	4.00000000000000000000	4.00000000000000000000	4.00000000000000000000	4.00000000000000000000	4.00000000000000000000	4.00000000000000000000	4.00000000000000000000	4.00000000000000000000	4.00000000000000000000	4.00000000000000000000
116.00000000000000000000	0.00000000000000000000	4160.51269531250000000000	4160.51269531250000000000	4158.46142578125000000000	4158.97412109375000000000	4166.66650390625000000000	4168.71777343750000000000	4170.25634765625000000000	4188.71777343750000000000	4176.92285156250000000000	4193.84619140625000000000	4188.20507812500000000000	4220.51269531250000000000	4180.00000000000000000000	4174.87158203125000000000	1333.00000000000000000000	10249.00000000000000000000	10232.00000000000000000000	0.00000000000000000000	0.00000000000000000000	0.00000000000000000000	1149.00000000000000000000	988.00000000000000000000	4.00000000000000000000	4.00000000000000000000	4.00000000000000000000	4.00000000000000000000	4.00000000000000000000	4.00000000000000000000	4.00000000000000000000	4.00000000000000000000	4.00000000000000000000	4.00000000000000000000	4.00000000000000000000	4.00000000000000000000	4.00000000000000000000	4.00000000000000000000	4.00000000000000000000	4.00000000000000000000
117.00000000000000000000	0.00000000000000000000	4156.92285156250000000000	4143.07666015625000000000	4162.56396484375000000000	4154.87158203125000000000	4148.20507812500000000000	4161.02539062500000000000	4157.43603515625000000000	4167.17919921875000000000	4171.79492187500000000000	4168.20507812500000000000	4174.35888671875000000000	4215.89746093750000000000	4163.58984375000000000000	4169.74365234375000000000	1438.00000000000000000000	10252.00000000000000000000	10232.00000000000000000000	0.00000000000000000000	0.00000000000000000000	0.00000000000000000000	1149.00000000000000000000	997.00000000000000000000	4.00000000000000000000	4.00000000000000000000	4.00000000000000000000	4.00000000000000000000	4.00000000000000000000	4.00000000000000000000	4.00000000000000000000	4.00000000000000000000	4.00000000000000000000	4.00000000000000000000	4.00000000000000000000	4.00000000000000000000	4.00000000000000000000	4.00000000000000000000	4.00000000000000000000	4.00000000000000000000
118.00000000000000000000	0.00000000000000000000	4163.58984375000000000000	4169.74365234375000000000	4160.51269531250000000000	4168.71777343750000000000	4156.92285156250000000000	4174.87158203125000000000	4177.43603515625000000000	4177.43603515625000000000	4174.87158203125000000000	4166.66650390625000000000	4184.61523437500000000000	4211.79492187500000000000	4171.79492187500000000000	4168.71777343750000000000	1590.00000000000000000000	10252.00000000000000000000	10232.00000000000000000000	0.00000000000000000000	0.00000000000000000000	0.00000000000000000000	1150.00000000000000000000	4.00000000000000000000	4.00000000000000000000	4.00000000000000000000	4.00000000000000000000	4.00000000000000000000	4.00000000000000000000	4.00000000000000000000	4.00000000000000000000	4.00000000000000000000	4.00000000000000000000	4.00000000000000000000	4.00000000000000000000	4.00000000000000000000	4.00000000000000000000	4.00000000000000000000	4.00000000000000000000	4.00000000000000000000
119.00000000000000000000	0.00000000000000000000	4167.69238281250000000000	4168.71777343750000000000	4165.64111328125000000000	4162.05126953125000000000	4143.07666015625000000000	4173.33300781250000000000	4167.17919921875000000000	4165.12792968750000000000	4176.41015625000000000000	4160.51269531250000000000	4175.89746093750000000000	4209.74365234375000000000	4153.33300781250000000000	4162.56396484375000000000	1392.00000000000000000000	10252.00000000000000000000	10230.00000000000000000000	0.00000000000000000000	0.00000000000000000000	0.00000000000000000000	1150.00000000000000000000	11.00000000000000000000	4.00000000000000000000	4.00000000000000000000	4.00000000000000000000	4.00000000000000000000	4.00000000000000000000	4.00000000000000000000	4.00000000000000000000	4.00000000000000000000	4.00000000000000000000	4.00000000000000000000	4.00000000000000000000	4.00000000000000000000	4.00000000000000000000	4.00000000000000000000	4.00000000000000000000	4.00000000000000000000
120.00000000000000000000	0.00000000000000000000	4166.15380859375000000000	4161.53857421875000000000	4163.07666015625000000000	4153.33300781250000000000	4172.30761718750000000000	4173.84619140625000000000	4156.92285156250000000000	4152.82031250000000000000	4172.82031250000000000000	4166.66650390625000000000	4165.64111328125000000000	4205.64111328125000000000	4151.79492187500000000000	4162.05126953125000000000	1333.00000000000000000000	10252.00000000000000000000	10230.00000000000000000000	0.00000000000000000000	0.00000000000000000000	0.00000000000000000000	1150.00000000000000000000	19.00000000000000000000	4.00000000000000000000	4.00000000000000000000	4.00000000000000000000	4.00000000000000000000	4.00000000000000000000	4.00000000000000000000	4.00000000000000000000	4.00000000000000000000	4.00000000000000000000	4.00000000000000000000	4.00000000000000000000	4.00000000000000000000	4.00000000000000000000	4.00000000000000000000	4.00000000000000000000	4.00000000000000000000
121.00000000000000000000	0.00000000000000000000	4174.87158203125000000000	4180.00000000000000000000	4170.76904296875000000000	4172.30761718750000000000	4203.58984375000000000000	4174.87158203125000000000	4166.66650390625000000000	4169.23046875000000000000	4184.61523437500000000000	4185.12792968750000000000	4185.12792968750000000000	4217.43603515625000000000	4187.17919921875000000000	4176.41015625000000000000	1438.00000000000000000000	10251.00000000000000000000	10229.00000000000000000000	0.00000000000000000000	0.00000000000000000000	0.00000000000000000000	1150.00000000000000000000	27.00000000000000000000	4.00000000000000000000	4.00000000000000000000	4.00000000000000000000	4.00000000000000000000	4.00000000000000000000	4.00000000000000000000	4.00000000000000000000	4.00000000000000000000	4.00000000000000000000	4.00000000000000000000	4.00000000000000000000	4.00000000000000000000	4.00000000000000000000	4.00000000000000000000	4.00000000000000000000	4.00000000000000000000
122.00000000000000000000	0.00000000000000000000	4173.84619140625000000000	4168.71777343750000000000	4173.84619140625000000000	4168.71777343750000000000	4134.35888671875000000000	4156.92285156250000000000	4148.71777343750000000000	4151.28173828125000000000	4181.02539062500000000000	4151.28173828125000000000	4171.28173828125000000000	4212.82031250000000000000	4168.71777343750000000000	4171.79492187500000000000	1590.00000000000000000000	10251.00000000000000000000	10229.00000000000000000000	0.00000000000000000000	0.00000000000000000000	0.00000000000000000000	1150.00000000000000000000	34.00000000000000000000	4.00000000000000000000	4.00000000000000000000	4.00000000000000000000	4.00000000000000000000	4.00000000000000000000	4.00000000000000000000	4.00000000000000000000	4.00000000000000000000	4.00000000000000000000	4.00000000000000000000	4.00000000000000000000	4.00000000000000000000	4.00000000000000000000	4.00000000000000000000	4.00000000000000000000	4.00000000000000000000
123.00000000000000000000	0.00000000000000000000	4166.15380859375000000000	4176.41015625000000000000	4156.92285156250000000000	4173.84619140625000000000	4138.97412109375000000000	4163.58984375000000000000	4162.05126953125000000000	4168.20507812500000000000	4173.84619140625000000000	4165.64111328125000000000	4178.97412109375000000000	4213.84619140625000000000	4172.82031250000000000000	4170.76904296875000000000	1392.00000000000000000000	10245.00000000000000000000	10227.00000000000000000000	0.00000000000000000000	0.00000000000000000000	0.00000000000000000000	1150.00000000000000000000	42.00000000000000000000	4.00000000000000000000	4.00000000000000000000	4.00000000000000000000	4.00000000000000000000	4.00000000000000000000	4.00000000000000000000	4.00000000000000000000	4.00000000000000000000	4.00000000000000000000	4.00000000000000000000	4.00000000000000000000	4.00000000000000000000	4.00000000000000000000	4.00000000000000000000	4.00000000000000000000	4.00000000000000000000
124.00000000000000000000	0.00000000000000000000	4160.51269531250000000000	4163.58984375000000000000	4162.05126953125000000000	4172.82031250000000000000	4164.61523437500000000000	4161.02539062500000000000	4158.46142578125000000000	4173.33300781250000000000	4172.82031250000000000000	4166.15380859375000000000	4182.56396484375000000000	4222.05126953125000000000	4172.30761718750000000000	4170.25634765625000000000	1333.00000000000000000000	10245.00000000000000000000	10227.00000000000000000000	0.00000000000000000000	0.00000000000000000000	0.00000000000000000000	1150.00000000000000000000	51.00000000000000000000	4.00000000000000000000	4.00000000000000000000	4.00000000000000000000	4.00000000000000000000	4.00000000000000000000	4.00000000000000000000	4.00000000000000000000	4.00000000000000000000	4.00000000000000000000	4.00000000000000000000	4.00000000000000000000	4.00000000000000000000	4.00000000000000000000	4.00000000000000000000	4.00000000000000000000	4.00000000000000000000
125.00000000000000000000	0.00000000000000000000	4164.10253906250000000000	4160.51269531250000000000	4166.15380859375000000000	4168.20507812500000000000	4155.89746093750000000000	4164.61523437500000000000	4163.07666015625000000000	4167.17919921875000000000	4171.79492187500000000000	4156.41015625000000000000	4173.84619140625000000000	4212.82031250000000000000	4167.17919921875000000000	4161.53857421875000000000	1438.00000000000000000000	10245.00000000000000000000	10226.00000000000000000000	0.00000000000000000000	0.00000000000000000000	0.00000000000000000000	1150.00000000000000000000	59.00000000000000000000	4.00000000000000000000	4.00000000000000000000	4.00000000000000000000	4.00000000000000000000	4.00000000000000000000	4.00000000000000000000	4.00000000000000000000	4.00000000000000000000	4.00000000000000000000	4.00000000000000000000	4.00000000000000000000	4.00000000000000000000	4.00000000000000000000	4.00000000000000000000	4.00000000000000000000	4.00000000000000000000
126.00000000000000000000	0.00000000000000000000	4174.87158203125000000000	4188.20507812500000000000	4161.53857421875000000000	4182.56396484375000000000	4175.38427734375000000000	4186.66650390625000000000	4191.28173828125000000000	4184.61523437500000000000	4180.00000000000000000000	4193.33300781250000000000	4183.07666015625000000000	4213.33300781250000000000	4180.51269531250000000000	4161.53857421875000000000	1590.00000000000000000000	10245.00000000000000000000	10226.00000000000000000000	0.00000000000000000000	0.00000000000000000000	0.00000000000000000000	1150.00000000000000000000	66.00000000000000000000	4.00000000000000000000	4.00000000000000000000	4.00000000000000000000	4.00000000000000000000	4.00000000000000000000	4.00000000000000000000	4.00000000000000000000	4.00000000000000000000	4.00000000000000000000	4.00000000000000000000	4.00000000000000000000	4.00000000000000000000	4.00000000000000000000	4.00000000000000000000	4.00000000000000000000	4.00000000000000000000
127.00000000000000000000	0.00000000000000000000	4169.23046875000000000000	4170.76904296875000000000	4162.05126953125000000000	4170.76904296875000000000	4166.15380859375000000000	4178.46142578125000000000	4168.20507812500000000000	4158.97412109375000000000	4174.35888671875000000000	4171.28173828125000000000	4164.61523437500000000000	4206.15380859375000000000	4156.41015625000000000000	4153.84619140625000000000	50.00000000000000000000	10244.00000000000000000000	10227.00000000000000000000	0.00000000000000000000	0.00000000000000000000	0.00000000000000000000	1150.00000000000000000000	74.00000000000000000000	4.00000000000000000000	4.00000000000000000000	4.00000000000000000000	4.00000000000000000000	4.00000000000000000000	4.00000000000000000000	4.00000000000000000000	4.00000000000000000000	4.00000000000000000000	4.00000000000000000000	4.00000000000000000000	4.00000000000000000000	4.00000000000000000000	4.00000000000000000000	4.00000000000000000000	4.00000000000000000000
0.00000000000000000000	0.00000000000000000000	4170.76904296875000000000	4181.02539062500000000000	4160.51269531250000000000	4178.46142578125000000000	4166.15380859375000000000	4173.84619140625000000000	4165.12792968750000000000	4163.58984375000000000000	4175.38427734375000000000	4163.58984375000000000000	4172.30761718750000000000	4207.17919921875000000000	4180.51269531250000000000	4163.07666015625000000000	818.00000000000000000000	10244.00000000000000000000	10227.00000000000000000000	0.00000000000000000000	0.00000000000000000000	0.00000000000000000000	1150.00000000000000000000	81.00000000000000000000	4.00000000000000000000	4.00000000000000000000	4.00000000000000000000	4.00000000000000000000	4.00000000000000000000	4.00000000000000000000	4.00000000000000000000	4.00000000000000000000	4.00000000000000000000	4.00000000000000000000	4.00000000000000000000	4.00000000000000000000	4.00000000000000000000	4.00000000000000000000	4.00000000000000000000	4.00000000000000000000
1.00000000000000000000	0.00000000000000000000	4176.92285156250000000000	4184.61523437500000000000	4169.74365234375000000000	4187.17919921875000000000	4134.87158203125000000000	4162.05126953125000000000	4157.94873046875000000000	4167.69238281250000000000	4182.05126953125000000000	4164.61523437500000000000	4176.41015625000000000000	4217.43603515625000000000	4192.30761718750000000000	4171.79492187500000000000	996.00000000000000000000	10243.00000000000000000000	10227.00000000000000000000	0.00000000000000000000	0.00000000000000000000	0.00000000000000000000	1150.00000000000000000000	90.00000000000000000000	4.00000000000000000000	4.00000000000000000000	4.00000000000000000000	4.00000000000000000000	4.00000000000000000000	4.00000000000000000000	4.00000000000000000000	4.00000000000000000000	4.00000000000000000000	4.00000000000000000000	4.00000000000000000000	4.00000000000000000000	4.00000000000000000000	4.00000000000000000000	4.00000000000000000000	4.00000000000000000000
2.00000000000000000000	0.00000000000000000000	4168.71777343750000000000	4167.69238281250000000000	4163.58984375000000000000	4172.82031250000000000000	4133.33300781250000000000	4159.48730468750000000000	4148.71777343750000000000	4159.48730468750000000000	4174.87158203125000000000	4155.38427734375000000000	4162.56396484375000000000	4209.74365234375000000000	4166.66650390625000000000	4158.46142578125000000000	1052.00000000000000000000	10243.00000000000000000000	10227.00000000000000000000	0.00000000000000000000	0.00000000000000000000	0.00000000000000000000	1150.00000000000000000000	98.00000000000000000000	4.00000000000000000000	4.00000000000000000000	4.00000000000000000000	4.00000000000000000000	4.00000000000000000000	4.00000000000000000000	4.00000000000000000000	4.00000000000000000000	4.00000000000000000000	4.00000000000000000000	4.00000000000000000000	4.00000000000000000000	4.00000000000000000000	4.00000000000000000000	4.00000000000000000000	4.00000000000000000000
3.00000000000000000000	0.00000000000000000000	4161.53857421875000000000	4172.30761718750000000000	4153.84619140625000000000	4177.94873046875000000000	4184.61523437500000000000	4176.41015625000000000000	4169.74365234375000000000	4186.15380859375000000000	4175.38427734375000000000	4180.00000000000000000000	4178.97412109375000000000	4214.35888671875000000000	4175.89746093750000000000	4161.53857421875000000000	1734.00000000000000000000	10246.00000000000000000000	10229.00000000000000000000	0.00000000000000000000	0.00000000000000000000	0.00000000000000000000	1150.00000000000000000000	107.00000000000000000000	4.00000000000000000000	4.00000000000000000000	4.00000000000000000000	4.00000000000000000000	4.00000000000000000000	4.00000000000000000000	4.00000000000000000000	4.00000000000000000000	4.00000000000000000000	4.00000000000000000000	4.00000000000000000000	4.00000000000000000000	4.00000000000000000000	4.00000000000000000000	4.00000000000000000000	4.00000000000000000000
4.00000000000000000000	0.00000000000000000000	4157.43603515625000000000	4156.92285156250000000000	4163.07666015625000000000	4172.30761718750000000000	4139.48730468750000000000	4165.64111328125000000000	4158.46142578125000000000	4168.71777343750000000000	4171.28173828125000000000	4157.94873046875000000000	4168.20507812500000000000	4216.92285156250000000000	4162.05126953125000000000	4163.58984375000000000000	1637.00000000000000000000	10246.00000000000000000000	10229.00000000000000000000	0.00000000000000000000	0.00000000000000000000	0.00000000000000000000	1150.00000000000000000000	115.00000000000000000000	4.00000000000000000000	4.00000000000000000000	4.00000000000000000000	4.00000000000000000000	4.00000000000000000000	4.00000000000000000000	4.00000000000000000000	4.00000000000000000000	4.00000000000000000000	4.00000000000000000000	4.00000000000000000000	4.00000000000000000000	4.00000000000000000000	4.00000000000000000000	4.00000000000000000000	4.00000000000000000000
5.00000000000000000000	0.00000000000000000000	4170.25634765625000000000	4180.51269531250000000000	4163.58984375000000000000	4181.02539062500000000000	4132.82031250000000000000	4171.79492187500000000000	4172.82031250000000000000	4166.15380859375000000000	4174.87158203125000000000	4164.10253906250000000000	4172.30761718750000000000	4215.89746093750000000000	4171.79492187500000000000	4165.12792968750000000000	1112.00000000000000000000	10246.00000000000000000000	10227.00000000000000000000	0.00000000000000000000	0.00000000000000000000	0.00000000000000000000	1150.00000000000000000000	123.00000000000000000000	4.00000000000000000000	4.00000000000000000000	4.00000000000000000000	4.00000000000000000000	4.00000000000000000000	4.00000000000000000000	4.00000000000000000000	4.00000000000000000000	4.00000000000000000000	4.00000000000000000000	4.00000000000000000000	4.00000000000000000000	4.00000000000000000000	4.00000000000000000000	4.00000000000000000000	4.00000000000000000000
6.00000000000000000000	0.00000000000000000000	4182.56396484375000000000	4191.28173828125000000000	4168.71777343750000000000	4186.66650390625000000000	4175.89746093750000000000	4179.48730468750000000000	4183.07666015625000000000	4173.33300781250000000000	4182.56396484375000000000	4171.79492187500000000000	4178.46142578125000000000	4216.92285156250000000000	4178.46142578125000000000	4166.66650390625000000000	1318.00000000000000000000	10246.00000000000000000000	10227.00000000000000000000	0.00000000000000000000	0.00000000000000000000	0.00000000000000000000	1150.00000000000000000000	132.00000000000000000000	4.00000000000000000000	4.00000000000000000000	4.00000000000000000000	4.00000000000000000000	4.00000000000000000000	4.00000000000000000000	4.00000000000000000000	4.00000000000000000000	4.00000000000000000000	4.00000000000000000000	4.00000000000000000000	4.00000000000000000000	4.00000000000000000000	4.00000000000000000000	4.00000000000000000000	4.00000000000000000000
7.00000000000000000000	0.00000000000000000000	4170.76904296875000000000	4168.71777343750000000000	4170.25634765625000000000	4170.25634765625000000000	4173.33300781250000000000	4172.30761718750000000000	4168.20507812500000000000	4164.10253906250000000000	4173.33300781250000000000	4146.66650390625000000000	4164.61523437500000000000	4206.15380859375000000000	4167.69238281250000000000	4162.05126953125000000000	1462.00000000000000000000	10249.00000000000000000000	10227.00000000000000000000	0.00000000000000000000	0.00000000000000000000	0.00000000000000000000	1150.00000000000000000000	140.00000000000000000000	4.00000000000000000000	4.00000000000000000000	4.00000000000000000000	4.00000000000000000000	4.00000000000000000000	4.00000000000000000000	4.00000000000000000000	4.00000000000000000000	4.00000000000000000000	4.00000000000000000000	4.00000000000000000000	4.00000000000000000000	4.00000000000000000000	4.00000000000000000000	4.00000000000000000000	4.00000000000000000000
8.00000000000000000000	0.00000000000000000000	4167.17919921875000000000	4181.02539062500000000000	4168.20507812500000000000	4180.00000000000000000000	4178.46142578125000000000	4171.28173828125000000000	4168.71777343750000000000	4177.94873046875000000000	4179.48730468750000000000	4174.35888671875000000000	4180.00000000000000000000	4213.33300781250000000000	4194.87158203125000000000	4172.82031250000000000000	1066.00000000000000000000	10249.00000000000000000000	10227.00000000000000000000	0.00000000000000000000	0.00000000000000000000	0.00000000000000000000	1150.00000000000000000000	148.00000000000000000000	4.00000000000000000000	4.00000000000000000000	4.00000000000000000000	4.00000000000000000000	4.00000000000000000000	4.00000000000000000000	4.00000000000000000000	4.00000000000000000000	4.00000000000000000000	4.00000000000000000000	4.00000000000000000000	4.00000000000000000000	4.00000000000000000000	4.00000000000000000000	4.00000000000000000000	4.00000000000000000000
9.00000000000000000000	0.00000000000000000000	4168.71777343750000000000	4164.61523437500000000000	4171.79492187500000000000	4172.82031250000000000000	4168.20507812500000000000	4157.43603515625000000000	4147.17919921875000000000	4154.87158203125000000000	4182.05126953125000000000	4163.07666015625000000000	4166.15380859375000000000	4215.38427734375000000000	4176.41015625000000000000	4167.69238281250000000000	1511.00000000000000000000	10248.00000000000000000000	10227.00000000000000000000	0.00000000000000000000	0.00000000000000000000	0.00000000000000000000	1150.00000000000000000000	156.00000000000000000000	4.00000000000000000000	4.00000000000000000000	4.00000000000000000000	4.00000000000000000000	4.00000000000000000000	4.00000000000000000000	4.00000000000000000000	4.00000000000000000000	4.00000000000000000000	4.00000000000000000000	4.00000000000000000000	4.00000000000000000000	4.00000000000000000000	4.00000000000000000000	4.00000000000000000000	4.00000000000000000000
10.00000000000000000000	0.00000000000000000000	4165.12792968750000000000	4164.61523437500000000000	4161.53857421875000000000	4167.17919921875000000000	4173.84619140625000000000	4165.64111328125000000000	4162.56396484375000000000	4166.15380859375000000000	4173.33300781250000000000	4153.84619140625000000000	4166.66650390625000000000	4209.23046875000000000000	4167.17919921875000000000	4160.00000000000000000000	1592.00000000000000000000	10248.00000000000000000000	10227.00000000000000000000	0.00000000000000000000	0.00000000000000000000	0.00000000000000000000	1150.00000000000000000000	163.00000000000000000000	4.00000000000000000000	4.00000000000000000000	4.00000000000000000000	4.00000000000000000000	4.00000000000000000000	4.00000000000000000000	4.00000000000000000000	4.00000000000000000000	4.00000000000000000000	4.00000000000000000000	4.00000000000000000000	4.00000000000000000000	4.00000000000000000000	4.00000000000000000000	4.00000000000000000000	4.00000000000000000000
11.00000000000000000000	0.00000000000000000000	4157.43603515625000000000	4163.58984375000000000000	4159.48730468750000000000	4170.25634765625000000000	4164.61523437500000000000	4168.20507812500000000000	4171.79492187500000000000	4184.61523437500000000000	4171.79492187500000000000	4167.69238281250000000000	4176.92285156250000000000	4212.30761718750000000000	4169.74365234375000000000	4160.00000000000000000000	1391.00000000000000000000	10251.00000000000000000000	10226.00000000000000000000	0.00000000000000000000	0.00000000000000000000	0.00000000000000000000	1150.00000000000000000000	170.00000000000000000000	4.00000000000000000000	4.00000000000000000000	4.00000000000000000000	4.00000000000000000000	4.00000000000000000000	4.00000000000000000000	4.00000000000000000000	4.00000000000000000000	4.00000000000000000000	4.00000000000000000000	4.00000000000000000000	4.00000000000000000000	4.00000000000000000000	4.00000000000000000000	4.00000000000000000000	4.00000000000000000000
12.00000000000000000000	0.00000000000000000000	4154.35888671875000000000	4149.74365234375000000000	4160.00000000000000000000	4159.48730468750000000000	4151.28173828125000000000	4160.00000000000000000000	4153.33300781250000000000	4154.35888671875000000000	4171.28173828125000000000	4157.94873046875000000000	4156.92285156250000000000	4204.61523437500000000000	4149.74365234375000000000	4152.82031250000000000000	1333.00000000000000000000	10251.00000000000000000000	10226.00000000000000000000	0.00000000000000000000	0.00000000000000000000	0.00000000000000000000	1150.00000000000000000000	178.00000000000000000000	4.00000000000000000000	4.00000000000000000000	4.00000000000000000000	4.00000000000000000000	4.00000000000000000000	4.00000000000000000000	4.00000000000000000000	4.00000000000000000000	4.00000000000000000000	4.00000000000000000000	4.00000000000000000000	4.00000000000000000000	4.00000000000000000000	4.00000000000000000000	4.00000000000000000000	4.00000000000000000000
13.00000000000000000000	0.00000000000000000000	4174.35888671875000000000	4190.25634765625000000000	4164.10253906250000000000	4174.35888671875000000000	4179.48730468750000000000	4181.53857421875000000000	4178.46142578125000000000	4168.20507812500000000000	4179.48730468750000000000	4184.10253906250000000000	4170.25634765625000000000	4211.79492187500000000000	4173.84619140625000000000	4164.10253906250000000000	1436.00000000000000000000	10250.00000000000000000000	10226.00000000000000000000	0.00000000000000000000	0.00000000000000000000	0.00000000000000000000	1150.00000000000000000000	185.00000000000000000000	4.00000000000000000000	4.00000000000000000000	4.00000000000000000000	4.00000000000000000000	4.00000000000000000000	4.00000000000000000000	4.00000000000000000000	4.00000000000000000000	4.00000000000000000000	4.00000000000000000000	4.00000000000000000000	4.00000000000000000000	4.00000000000000000000	4.00000000000000000000	4.00000000000000000000	4.00000000000000000000
14.00000000000000000000	0.00000000000000000000	4181.02539062500000000000	4187.17919921875000000000	4179.48730468750000000000	4173.33300781250000000000	4147.69238281250000000000	4174.87158203125000000000	4174.35888671875000000000	4166.66650390625000000000	4178.46142578125000000000	4176.92285156250000000000	4170.76904296875000000000	4216.41015625000000000000	4166.66650390625000000000	4169.74365234375000000000	1592.00000000000000000000	10250.00000000000000000000	10226.00000000000000000000	0.00000000000000000000	0.00000000000000000000	0.00000000000000000000	1150.00000000000000000000	193.00000000000000000000	4.00000000000000000000	4.00000000000000000000	4.00000000000000000000	4.00000000000000000000	4.00000000000000000000	4.00000000000000000000	4.00000000000000000000	4.00000000000000000000	4.00000000000000000000	4.00000000000000000000	4.00000000000000000000	4.00000000000000000000	4.00000000000000000000	4.00000000000000000000	4.00000000000000000000	4.00000000000000000000
15.00000000000000000000	0.00000000000000000000	4167.69238281250000000000	4174.35888671875000000000	4169.74365234375000000000	4170.25634765625000000000	4148.20507812500000000000	4166.66650390625000000000	4165.12792968750000000000	4165.12792968750000000000	4177.43603515625000000000	4173.33300781250000000000	4173.33300781250000000000	4211.28173828125000000000	4170.25634765625000000000	4168.71777343750000000000	1391.00000000000000000000	10249.00000000000000000000	10226.00000000000000000000	0.00000000000000000000	0.00000000000000000000	0.00000000000000000000	1150.00000000000000000000	200.00000000000000000000	4.00000000000000000000	4.00000000000000000000	4.00000000000000000000	4.00000000000000000000	4.00000000000000000000	4.00000000000000000000	4.00000000000000000000	4.00000000000000000000	4.00000000000000000000	4.00000000000000000000	4.00000000000000000000	4.00000000000000000000	4.00000000000000000000	4.00000000000000000000	4.00000000000000000000	4.00000000000000000000
16.00000000000000000000	0.00000000000000000000	4165.12792968750000000000	4181.02539062500000000000	4167.17919921875000000000	4177.43603515625000000000	4176.92285156250000000000	4166.66650390625000000000	4164.61523437500000000000	4172.30761718750000000000	4185.64111328125000000000	4183.07666015625000000000	4183.07666015625000000000	4220.51269531250000000000	4192.30761718750000000000	4174.35888671875000000000	0.00000000000000000000	10249.00000000000000000000	10226.00000000000000000000	0.00000000000000000000	0.00000000000000000000	0.00000000000000000000	1150.00000000000000000000	209.00000000000000000000	4.00000000000000000000	4.00000000000000000000	4.00000000000000000000	4.00000000000000000000	4.00000000000000000000	4.00000000000000000000	4.00000000000000000000	4.00000000000000000000	4.00000000000000000000	4.00000000000000000000	4.00000000000000000000	4.00000000000000000000	4.00000000000000000000	4.00000000000000000000	4.00000000000000000000	4.00000000000000000000
17.00000000000000000000	0.00000000000000000000	4164.10253906250000000000	4170.25634765625000000000	4173.84619140625000000000	4166.66650390625000000000	4151.79492187500000000000	4159.48730468750000000000	4153.84619140625000000000	4158.97412109375000000000	4176.41015625000000000000	4165.64111328125000000000	4167.17919921875000000000	4215.38427734375000000000	4172.30761718750000000000	4167.17919921875000000000	0.00000000000000000000	10249.00000000000000000000	10227.00000000000000000000	0.00000000000000000000	0.00000000000000000000	0.00000000000000000000	1150.00000000000000000000	217.00000000000000000000	4.00000000000000000000	4.00000000000000000000	4.00000000000000000000	4.00000000000000000000	4.00000000000000000000	4.00000000000000000000	4.00000000000000000000	4.00000000000000000000	4.00000000000000000000	4.00000000000000000000	4.00000000000000000000	4.00000000000000000000	4.00000000000000000000	4.00000000000000000000	4.00000000000000000000	4.00000000000000000000
18.00000000000000000000	0.00000000000000000000	4165.64111328125000000000	4185.12792968750000000000	4164.61523437500000000000	4176.92285156250000000000	4172.82031250000000000000	4174.35888671875000000000	4177.43603515625000000000	4185.64111328125000000000	4174.35888671875000000000	4190.76904296875000000000	4182.05126953125000000000	4211.28173828125000000000	4178.46142578125000000000	4165.64111328125000000000	0.00000000000000000000	10249.00000000000000000000	10227.00000000000000000000	0.00000000000000000000	0.00000000000000000000	0.00000000000000000000	1150.00000000000000000000	226.00000000000000000000	4.00000000000000000000	4.00000000000000000000	4.00000000000000000000	4.00000000000000000000	4.00000000000000000000	4.00000000000000000000	4.00000000000000000000	4.00000000000000000000	4.00000000000000000000	4.00000000000000000000	4.00000000000000000000	4.00000000000000000000	4.00000000000000000000	4.00000000000000000000	4.00000000000000000000	4.00000000000000000000
19.00000000000000000000	0.00000000000000000000	4162.05126953125000000000	4165.64111328125000000000	4164.10253906250000000000	4171.79492187500000000000	4176.41015625000000000000	4168.71777343750000000000	4168.71777343750000000000	4176.92285156250000000000	4173.84619140625000000000	4173.33300781250000000000	4174.87158203125000000000	4210.76904296875000000000	4162.05126953125000000000	4160.00000000000000000000	0.00000000000000000000	10249.00000000000000000000	10226.00000000000000000000	0.00000000000000000000	0.00000000000000000000	0.00000000000000000000	1150.00000000000000000000	234.00000000000000000000	4.00000000000000000000	4.00000000000000000000	4.00000000000000000000	4.00000000000000000000	4.00000000000000000000	4.00000000000000000000	4.00000000000000000000	4.00000000000000000000	4.00000000000000000000	4.00000000000000000000	4.00000000000000000000	4.00000000000000000000	4.00000000000000000000	4.00000000000000000000	4.00000000000000000000	4.00000000000000000000
20.00000000000000000000	0.00000000000000000000	4163.07666015625000000000	4164.10253906250000000000	4163.07666015625000000000	4167.17919921875000000000	4172.30761718750000000000	4170.25634765625000000000	4165.12792968750000000000	4163.58984375000000000000	4172.30761718750000000000	4163.58984375000000000000	4164.61523437500000000000	4206.66650390625000000000	4156.92285156250000000000	4156.92285156250000000000	0.00000000000000000000	10249.00000000000000000000	10226.00000000000000000000	0.00000000000000000000	0.00000000000000000000	0.00000000000000000000	1150.00000000000000000000	242.00000000000000000000	4.00000000000000000000	4.00000000000000000000	4.00000000000000000000	4.00000000000000000000	4.00000000000000000000	4.00000000000000000000	4.00000000000000000000	4.00000000000000000000	4.00000000000000000000	4.00000000000000000000	4.00000000000000000000	4.00000000000000000000	4.00000000000000000000	4.00000000000000000000	4.00000000000000000000	4.00000000000000000000
21.00000000000000000000	0.00000000000000000000	4176.41015625000000000000	4190.25634765625000000000	4167.69238281250000000000	4181.53857421875000000000	4194.35888671875000000000	4181.02539062500000000000	4175.89746093750000000000	4170.76904296875000000000	4180.00000000000000000000	4193.33300781250000000000	4174.35888671875000000000	4211.28173828125000000000	4175.38427734375000000000	4165.64111328125000000000	0.00000000000000000000	10249.00000000000000000000	10227.00000000000000000000	0.00000000000000000000	0.00000000000000000000	0.00000000000000000000	1150.00000000000000000000	251.00000000000000000000	4.00000000000000000000	4.00000000000000000000	4.00000000000000000000	4.00000000000000000000	4.00000000000000000000	4.00000000000000000000	4.00000000000000000000	4.00000000000000000000	4.00000000000000000000	4.00000000000000000000	4.00000000000000000000	4.00000000000000000000	4.00000000000000000000	4.00000000000000000000	4.00000000000000000000	4.00000000000000000000
22.00000000000000000000	0.00000000000000000000	4173.84619140625000000000	4175.38427734375000000000	4172.82031250000000000000	4172.82031250000000000000	4168.20507812500000000000	4166.66650390625000000000	4155.89746093750000000000	4144.61523437500000000000	4173.84619140625000000000	4164.10253906250000000000	4162.05126953125000000000	4204.61523437500000000000	4161.53857421875000000000	4164.61523437500000000000	0.00000000000000000000	10249.00000000000000000000	10227.00000000000000000000	0.00000000000000000000	0.00000000000000000000	0.00000000000000000000	1150.00000000000000000000	258.00000000000000000000	4.00000000000000000000	4.00000000000000000000	4.00000000000000000000	4.00000000000000000000	4.00000000000000000000	4.00000000000000000000	4.00000000000000000000	4.00000000000000000000	4.00000000000000000000	4.00000000000000000000	4.00000000000000000000	4.00000000000000000000	4.00000000000000000000	4.00000000000000000000	4.00000000000000000000	4.00000000000000000000
23.00000000000000000000	0.00000000000000000000	4170.25634765625000000000	4182.05126953125000000000	4167.69238281250000000000	4180.00000000000000000000	4160.51269531250000000000	4165.12792968750000000000	4164.10253906250000000000	4160.51269531250000000000	4175.38427734375000000000	4167.17919921875000000000	4180.51269531250000000000	4211.79492187500000000000	4185.64111328125000000000	4174.87158203125000000000	0.00000000000000000000	10249.00000000000000000000	10226.00000000000000000000	0.00000000000000000000	0.00000000000000000000	0.00000000000000000000	1150.00000000000000000000	265.00000000000000000000	4.00000000000000000000	4.00000000000000000000	4.00000000000000000000	4.00000000000000000000	4.00000000000000000000	4.00000000000000000000	4.00000000000000000000	4.00000000000000000000	4.00000000000000000000	4.00000000000000000000	4.00000000000000000000	4.00000000000000000000	4.00000000000000000000	4.00000000000000000000	4.00000000000000000000	4.00000000000000000000
24.00000000000000000000	0.00000000000000000000	4166.15380859375000000000	4167.69238281250000000000	4169.74365234375000000000	4176.41015625000000000000	4160.00000000000000000000	4159.48730468750000000000	4155.89746093750000000000	4162.05126953125000000000	4180.00000000000000000000	4165.64111328125000000000	4176.41015625000000000000	4220.00000000000000000000	4181.53857421875000000000	4176.41015625000000000000	0.00000000000000000000	10249.00000000000000000000	10226.00000000000000000000	0.00000000000000000000	0.00000000000000000000	0.00000000000000000000	1150.00000000000000000000	273.00000000000000000000	4.00000000000000000000	4.00000000000000000000	4.00000000000000000000	4.00000000000000000000	4.00000000000000000000	4.00000000000000000000	4.00000000000000000000	4.00000000000000000000	4.00000000000000000000	4.00000000000000000000	4.00000000000000000000	4.00000000000000000000	4.00000000000000000000	4.00000000000000000000	4.00000000000000000000	4.00000000000000000000
25.00000000000000000000	0.00000000000000000000	4162.05126953125000000000	4161.53857421875000000000	4162.05126953125000000000	4167.69238281250000000000	4171.79492187500000000000	4169.23046875000000000000	4159.48730468750000000000	4160.00000000000000000000	4171.79492187500000000000	4147.17919921875000000000	4164.10253906250000000000	4211.79492187500000000000	4165.12792968750000000000	4166.15380859375000000000	0.00000000000000000000	10248.00000000000000000000	10225.00000000000000000000	0.00000000000000000000	0.00000000000000000000	0.00000000000000000000	1150.00000000000000000000	281.00000000000000000000	4.00000000000000000000	4.00000000000000000000	4.00000000000000000000	4.00000000000000000000	4.00000000000000000000	4.00000000000000000000	4.00000000000000000000	4.00000000000000000000	4.00000000000000000000	4.00000000000000000000	4.00000000000000000000	4.00000000000000000000	4.00000000000000000000	4.00000000000000000000	4.00000000000000000000	4.00000000000000000000
26.00000000000000000000	0.00000000000000000000	4168.71777343750000000000	4182.56396484375000000000	4162.05126953125000000000	4184.10253906250000000000	4173.33300781250000000000	4182.05126953125000000000	4181.53857421875000000000	4182.05126953125000000000	4172.30761718750000000000	4164.10253906250000000000	4184.61523437500000000000	4214.87158203125000000000	4177.43603515625000000000	4166.15380859375000000000	0.00000000000000000000	10248.00000000000000000000	10225.00000000000000000000	0.00000000000000000000	0.00000000000000000000	0.00000000000000000000	1150.00000000000000000000	288.00000000000000000000	4.00000000000000000000	4.00000000000000000000	4.00000000000000000000	4.00000000000000000000	4.00000000000000000000	4.00000000000000000000	4.00000000000000000000	4.00000000000000000000	4.00000000000000000000	4.00000000000000000000	4.00000000000000000000	4.00000000000000000000	4.00000000000000000000	4.00000000000000000000	4.00000000000000000000	4.00000000000000000000
27.00000000000000000000	0.00000000000000000000	4163.58984375000000000000	4167.17919921875000000000	4166.15380859375000000000	4176.41015625000000000000	4144.10253906250000000000	4166.66650390625000000000	4162.05126953125000000000	4158.46142578125000000000	4168.71777343750000000000	4163.07666015625000000000	4164.61523437500000000000	4205.64111328125000000000	4153.84619140625000000000	4153.84619140625000000000	0.00000000000000000000	10249.00000000000000000000	10223.00000000000000000000	0.00000000000000000000	0.00000000000000000000	0.00000000000000000000	1150.00000000000000000000	296.00000000000000000000	4.00000000000000000000	4.00000000000000000000	4.00000000000000000000	4.00000000000000000000	4.00000000000000000000	4.00000000000000000000	4.00000000000000000000	4.00000000000000000000	4.00000000000000000000	4.00000000000000000000	4.00000000000000000000	4.00000000000000000000	4.00000000000000000000	4.00000000000000000000	4.00000000000000000000	4.00000000000000000000
28.00000000000000000000	0.00000000000000000000	4168.71777343750000000000	4189.74365234375000000000	4164.10253906250000000000	4179.48730468750000000000	4169.74365234375000000000	4174.87158203125000000000	4171.28173828125000000000	4161.53857421875000000000	4174.87158203125000000000	4194.35888671875000000000	4162.05126953125000000000	4205.12792968750000000000	4167.69238281250000000000	4157.94873046875000000000	0.00000000000000000000	10249.00000000000000000000	10223.00000000000000000000	0.00000000000000000000	0.00000000000000000000	0.00000000000000000000	1150.00000000000000000000	304.00000000000000000000	4.00000000000000000000	4.00000000000000000000	4.00000000000000000000	4.00000000000000000000	4.00000000000000000000	4.00000000000000000000	4.00000000000000000000	4.00000000000000000000	4.00000000000000000000	4.00000000000000000000	4.00000000000000000000	4.00000000000000000000	4.00000000000000000000	4.00000000000000000000	4.00000000000000000000	4.00000000000000000000
29.00000000000000000000	0.00000000000000000000	4181.02539062500000000000	4197.94873046875000000000	4177.94873046875000000000	4186.66650390625000000000	4145.12792968750000000000	4173.33300781250000000000	4169.23046875000000000000	4157.43603515625000000000	4178.97412109375000000000	4183.07666015625000000000	4165.64111328125000000000	4214.87158203125000000000	4173.84619140625000000000	4167.17919921875000000000	0.00000000000000000000	10248.00000000000000000000	10223.00000000000000000000	0.00000000000000000000	0.00000000000000000000	0.00000000000000000000	1150.00000000000000000000	313.00000000000000000000	4.00000000000000000000	4.00000000000000000000	4.00000000000000000000	4.00000000000000000000	4.00000000000000000000	4.00000000000000000000	4.00000000000000000000	4.00000000000000000000	4.00000000000000000000	4.00000000000000000000	4.00000000000000000000	4.00000000000000000000	4.00000000000000000000	4.00000000000000000000	4.00000000000000000000	4.00000000000000000000
30.00000000000000000000	0.00000000000000000000	4171.79492187500000000000	4178.97412109375000000000	4175.38427734375000000000	4183.58984375000000000000	4124.10253906250000000000	4164.61523437500000000000	4156.41015625000000000000	4146.15380859375000000000	4172.30761718750000000000	4151.79492187500000000000	4159.48730468750000000000	4208.71777343750000000000	4164.61523437500000000000	4163.58984375000000000000	0.00000000000000000000	10248.00000000000000000000	10223.00000000000000000000	0.00000000000000000000	0.00000000000000000000	0.00000000000000000000	1150.00000000000000000000	320.00000000000000000000	4.00000000000000000000	4.00000000000000000000	4.00000000000000000000	4.00000000000000000000	4.00000000000000000000	4.00000000000000000000	4.00000000000000000000	4.00000000000000000000	4.00000000000000000000	4.00000000000000000000	4.00000000000000000000	4.00000000000000000000	4.00000000000000000000	4.00000000000000000000	4.00000000000000000000	4.00000000000000000000
31.00000000000000000000	0.00000000000000000000	4165.12792968750000000000	4183.58984375000000000000	4166.15380859375000000000	4189.74365234375000000000	4188.20507812500000000000	4167.69238281250000000000	4162.56396484375000000000	4172.82031250000000000000	4180.00000000000000000000	4173.84619140625000000000	4175.38427734375000000000	4216.41015625000000000000	4186.15380859375000000000	4172.30761718750000000000	0.00000000000000000000	10249.00000000000000000000	10223.00000000000000000000	0.00000000000000000000	0.00000000000000000000	0.00000000000000000000	1150.00000000000000000000	328.00000000000000000000	4.00000000000000000000	4.00000000000000000000	4.00000000000000000000	4.00000000000000000000	4.00000000000000000000	4.00000000000000000000	4.00000000000000000000	4.00000000000000000000	4.00000000000000000000	4.00000000000000000000	4.00000000000000000000	4.00000000000000000000	4.00000000000000000000	4.00000000000000000000	4.00000000000000000000	4.00000000000000000000
32.00000000000000000000	0.00000000000000000000	4166.66650390625000000000	4168.20507812500000000000	4172.30761718750000000000	4172.30761718750000000000	4191.79492187500000000000	4154.35888671875000000000	4143.07666015625000000000	4157.94873046875000000000	4175.38427734375000000000	4145.12792968750000000000	4163.58984375000000000000	4219.48730468750000000000	4168.71777343750000000000	4172.30761718750000000000	0.00000000000000000000	10249.00000000000000000000	10223.00000000000000000000	0.00000000000000000000	0.00000000000000000000	0.00000000000000000000	1150.00000000000000000000	336.00000000000000000000	4.00000000000000000000	4.00000000000000000000	4.00000000000000000000	4.00000000000000000000	4.00000000000000000000	4.00000000000000000000	4.00000000000000000000	4.00000000000000000000	4.00000000000000000000	4.00000000000000000000	4.00000000000000000000	4.00000000000000000000	4.00000000000000000000	4.00000000000000000000	4.00000000000000000000	4.00000000000000000000
33.00000000000000000000	0.00000000000000000000	4169.74365234375000000000	4184.10253906250000000000	4168.20507812500000000000	4172.82031250000000000000	4187.69238281250000000000	4166.66650390625000000000	4162.05126953125000000000	4162.05126953125000000000	4171.79492187500000000000	4153.33300781250000000000	4168.71777343750000000000	4217.94873046875000000000	4170.25634765625000000000	4170.25634765625000000000	0.00000000000000000000	10249.00000000000000000000	10224.00000000000000000000	0.00000000000000000000	0.00000000000000000000	0.00000000000000000000	1150.00000000000000000000	345.00000000000000000000	4.00000000000000000000	4.00000000000000000000	4.00000000000000000000	4.00000000000000000000	4.00000000000000000000	4.00000000000000000000	4.00000000000000000000	4.00000000000000000000	4.00000000000000000000	4.00000000000000000000	4.00000000000000000000	4.00000000000000000000	4.00000000000000000000	4.00000000000000000000	4.00000000000000000000	4.00000000000000000000
34.00000000000000000000	0.00000000000000000000	4164.61523437500000000000	4181.02539062500000000000	4166.66650390625000000000	4174.87158203125000000000	4184.10253906250000000000	4172.30761718750000000000	4171.79492187500000000000	4169.23046875000000000000	4173.33300781250000000000	4178.46142578125000000000	4168.20507812500000000000	4219.48730468750000000000	4161.53857421875000000000	4164.10253906250000000000	0.00000000000000000000	10249.00000000000000000000	10224.00000000000000000000	0.00000000000000000000	0.00000000000000000000	0.00000000000000000000	1150.00000000000000000000	352.00000000000000000000	4.00000000000000000000	4.00000000000000000000	4.00000000000000000000	4.00000000000000000000	4.00000000000000000000	4.00000000000000000000	4.00000000000000000000	4.00000000000000000000	4.00000000000000000000	4.00000000000000000000	4.00000000000000000000	4.00000000000000000000	4.00000000000000000000	4.00000000000000000000	4.00000000000000000000	4.00000000000000000000
35.00000000000000000000	0.00000000000000000000	4163.58984375000000000000	4166.15380859375000000000	4167.17919921875000000000	4164.61523437500000000000	4164.10253906250000000000	4166.66650390625000000000	4160.51269531250000000000	4155.89746093750000000000	4167.17919921875000000000	4156.92285156250000000000	4154.35888671875000000000	4209.74365234375000000000	4148.71777343750000000000	4155.38427734375000000000	0.00000000000000000000	10249.00000000000000000000	10226.00000000000000000000	0.00000000000000000000	0.00000000000000000000	0.00000000000000000000	1150.00000000000000000000	359.00000000000000000000	4.00000000000000000000	4.00000000000000000000	4.00000000000000000000	4.00000000000000000000	4.00000000000000000000	4.00000000000000000000	4.00000000000000000000	4.00000000000000000000	4.00000000000000000000	4.00000000000000000000	4.00000000000000000000	4.00000000000000000000	4.00000000000000000000	4.00000000000000000000	4.00000000000000000000	4.00000000000000000000
36.00000000000000000000	0.00000000000000000000	4178.97412109375000000000	4188.71777343750000000000	4171.28173828125000000000	4177.94873046875000000000	4186.15380859375000000000	4178.97412109375000000000	4175.38427734375000000000	4167.17919921875000000000	4177.43603515625000000000	4163.58984375000000000000	4169.23046875000000000000	4214.35888671875000000000	4177.94873046875000000000	4167.17919921875000000000	0.00000000000000000000	10249.00000000000000000000	10226.00000000000000000000	0.00000000000000000000	0.00000000000000000000	0.00000000000000000000	1150.00000000000000000000	367.00000000000000000000	4.00000000000000000000	4.00000000000000000000	4.00000000000000000000	4.00000000000000000000	4.00000000000000000000	4.00000000000000000000	4.00000000000000000000	4.00000000000000000000	4.00000000000000000000	4.00000000000000000000	4.00000000000000000000	4.00000000000000000000	4.00000000000000000000	4.00000000000000000000	4.00000000000000000000	4.00000000000000000000
37.00000000000000000000	0.00000000000000000000	4173.33300781250000000000	4171.28173828125000000000	4171.79492187500000000000	4165.12792968750000000000	4173.84619140625000000000	4169.74365234375000000000	4161.02539062500000000000	4147.69238281250000000000	4175.89746093750000000000	4156.41015625000000000000	4153.33300781250000000000	4210.25634765625000000000	4156.92285156250000000000	4163.07666015625000000000	0.00000000000000000000	10248.00000000000000000000	10226.00000000000000000000	0.00000000000000000000	0.00000000000000000000	0.00000000000000000000	1150.00000000000000000000	374.00000000000000000000	4.00000000000000000000	4.00000000000000000000	4.00000000000000000000	4.00000000000000000000	4.00000000000000000000	4.00000000000000000000	4.00000000000000000000	4.00000000000000000000	4.00000000000000000000	4.00000000000000000000	4.00000000000000000000	4.00000000000000000000	4.00000000000000000000	4.00000000000000000000	4.00000000000000000000	4.00000000000000000000
38.00000000000000000000	0.00000000000000000000	4158.97412109375000000000	4170.76904296875000000000	4157.94873046875000000000	4165.64111328125000000000	4160.00000000000000000000	4166.15380859375000000000	4164.10253906250000000000	4164.10253906250000000000	4170.76904296875000000000	4168.20507812500000000000	4160.00000000000000000000	4206.15380859375000000000	4161.02539062500000000000	4162.56396484375000000000	0.00000000000000000000	10248.00000000000000000000	10226.00000000000000000000	0.00000000000000000000	0.00000000000000000000	0.00000000000000000000	1150.00000000000000000000	381.00000000000000000000	4.00000000000000000000	4.00000000000000000000	4.00000000000000000000	4.00000000000000000000	4.00000000000000000000	4.00000000000000000000	4.00000000000000000000	4.00000000000000000000	4.00000000000000000000	4.00000000000000000000	4.00000000000000000000	4.00000000000000000000	4.00000000000000000000	4.00000000000000000000	4.00000000000000000000	4.00000000000000000000
39.00000000000000000000	0.00000000000000000000	4156.92285156250000000000	4168.71777343750000000000	4161.53857421875000000000	4176.41015625000000000000	4148.71777343750000000000	4160.51269531250000000000	4162.56396484375000000000	4178.97412109375000000000	4178.97412109375000000000	4166.15380859375000000000	4175.38427734375000000000	4216.41015625000000000000	4179.48730468750000000000	4173.84619140625000000000	0.00000000000000000000	10247.00000000000000000000	10227.00000000000000000000	0.00000000000000000000	0.00000000000000000000	0.00000000000000000000	1150.00000000000000000000	389.00000000000000000000	4.00000000000000000000	4.00000000000000000000	4.00000000000000000000	4.00000000000000000000	4.00000000000000000000	4.00000000000000000000	4.00000000000000000000	4.00000000000000000000	4.00000000000000000000	4.00000000000000000000	4.00000000000000000000	4.00000000000000000000	4.00000000000000000000	4.00000000000000000000	4.00000000000000000000	4.00000000000000000000
40.00000000000000000000	0.00000000000000000000	4155.38427734375000000000	4148.20507812500000000000	4163.58984375000000000000	4161.02539062500000000000	4152.82031250000000000000	4157.94873046875000000000	4154.35888671875000000000	4155.89746093750000000000	4172.82031250000000000000	4150.76904296875000000000	4157.43603515625000000000	4209.23046875000000000000	4160.51269531250000000000	4165.12792968750000000000	0.00000000000000000000	10247.00000000000000000000	10227.00000000000000000000	0.00000000000000000000	0.00000000000000000000	0.00000000000000000000	1150.00000000000000000000	397.00000000000000000000	4.00000000000000000000	4.00000000000000000000	4.00000000000000000000	4.00000000000000000000	4.00000000000000000000	4.00000000000000000000	4.00000000000000000000	4.00000000000000000000	4.00000000000000000000	4.00000000000000000000	4.00000000000000000000	4.00000000000000000000	4.00000000000000000000	4.00000000000000000000	4.00000000000000000000	4.00000000000000000000
41.00000000000000000000	0.00000000000000000000	4163.07666015625000000000	4171.79492187500000000000	4160.00000000000000000000	4167.69238281250000000000	4180.51269531250000000000	4175.38427734375000000000	4181.53857421875000000000	4177.43603515625000000000	4168.71777343750000000000	4192.82031250000000000000	4168.71777343750000000000	4209.74365234375000000000	4164.10253906250000000000	4161.02539062500000000000	0.00000000000000000000	10247.00000000000000000000	10226.00000000000000000000	0.00000000000000000000	0.00000000000000000000	0.00000000000000000000	1150.00000000000000000000	405.00000000000000000000	4.00000000000000000000	4.00000000000000000000	4.00000000000000000000	4.00000000000000000000	4.00000000000000000000	4.00000000000000000000	4.00000000000000000000	4.00000000000000000000	4.00000000000000000000	4.00000000000000000000	4.00000000000000000000	4.00000000000000000000	4.00000000000000000000	4.00000000000000000000	4.00000000000000000000	4.00000000000000000000
42.00000000000000000000	0.00000000000000000000	4163.58984375000000000000	4165.12792968750000000000	4167.69238281250000000000	4165.64111328125000000000	4128.20507812500000000000	4164.10253906250000000000	4164.10253906250000000000	4167.69238281250000000000	4166.15380859375000000000	4174.35888671875000000000	4161.02539062500000000000	4211.28173828125000000000	4146.15380859375000000000	4157.43603515625000000000	0.00000000000000000000	10247.00000000000000000000	10226.00000000000000000000	0.00000000000000000000	0.00000000000000000000	0.00000000000000000000	1150.00000000000000000000	413.00000000000000000000	4.00000000000000000000	4.00000000000000000000	4.00000000000000000000	4.00000000000000000000	4.00000000000000000000	4.00000000000000000000	4.00000000000000000000	4.00000000000000000000	4.00000000000000000000	4.00000000000000000000	4.00000000000000000000	4.00000000000000000000	4.00000000000000000000	4.00000000000000000000	4.00000000000000000000	4.00000000000000000000
43.00000000000000000000	0.00000000000000000000	4165.12792968750000000000	4168.71777343750000000000	4165.12792968750000000000	4163.07666015625000000000	4141.02539062500000000000	4165.64111328125000000000	4160.51269531250000000000	4157.94873046875000000000	4172.30761718750000000000	4161.53857421875000000000	4156.41015625000000000000	4209.74365234375000000000	4159.48730468750000000000	4163.07666015625000000000	0.00000000000000000000	10245.00000000000000000000	10227.00000000000000000000	0.00000000000000000000	0.00000000000000000000	0.00000000000000000000	1150.00000000000000000000	421.00000000000000000000	4.00000000000000000000	4.00000000000000000000	4.00000000000000000000	4.00000000000000000000	4.00000000000000000000	4.00000000000000000000	4.00000000000000000000	4.00000000000000000000	4.00000000000000000000	4.00000000000000000000	4.00000000000000000000	4.00000000000000000000	4.00000000000000000000	4.00000000000000000000	4.00000000000000000000	4.00000000000000000000
44.00000000000000000000	0.00000000000000000000	4176.92285156250000000000	4184.10253906250000000000	4174.35888671875000000000	4165.64111328125000000000	4200.51269531250000000000	4174.87158203125000000000	4171.28173828125000000000	4163.07666015625000000000	4181.53857421875000000000	4183.58984375000000000000	4163.07666015625000000000	4215.38427734375000000000	4177.43603515625000000000	4171.28173828125000000000	0.00000000000000000000	10245.00000000000000000000	10227.00000000000000000000	0.00000000000000000000	0.00000000000000000000	0.00000000000000000000	1150.00000000000000000000	430.00000000000000000000	4.00000000000000000000	4.00000000000000000000	4.00000000000000000000	4.00000000000000000000	4.00000000000000000000	4.00000000000000000000	4.00000000000000000000	4.00000000000000000000	4.00000000000000000000	4.00000000000000000000	4.00000000000000000000	4.00000000000000000000	4.00000000000000000000	4.00000000000000000000	4.00000000000000000000	4.00000000000000000000
44.00000000000000000000	0.00000000000000000000	4176.92285156250000000000	4184.10253906250000000000	4174.35888671875000000000	4165.64111328125000000000	4200.51269531250000000000	4174.87158203125000000000	4171.28173828125000000000	4163.07666015625000000000	4181.53857421875000000000	4183.58984375000000000000	4163.07666015625000000000	4215.38427734375000000000	4177.43603515625000000000	4171.28173828125000000000	0.00000000000000000000	10245.00000000000000000000	10227.00000000000000000000	0.00000000000000000000	0.00000000000000000000	0.00000000000000000000	1150.00000000000000000000	438.00000000000000000000	4.00000000000000000000	4.00000000000000000000	4.00000000000000000000	4.00000000000000000000	4.00000000000000000000	4.00000000000000000000	4.00000000000000000000	4.00000000000000000000	4.00000000000000000000	4.00000000000000000000	4.00000000000000000000	4.00000000000000000000	4.00000000000000000000	4.00000000000000000000	4.00000000000000000000	4.00000000000000000000
45.00000000000000000000	0.00000000000000000000	4172.82031250000000000000	4171.79492187500000000000	4178.97412109375000000000	4154.87158203125000000000	4173.84619140625000000000	4167.17919921875000000000	4157.94873046875000000000	4153.84619140625000000000	4172.82031250000000000000	4163.07666015625000000000	4154.35888671875000000000	4208.71777343750000000000	4158.46142578125000000000	4162.56396484375000000000	0.00000000000000000000	10244.00000000000000000000	10227.00000000000000000000	0.00000000000000000000	0.00000000000000000000	0.00000000000000000000	1150.00000000000000000000	446.00000000000000000000	4.00000000000000000000	4.00000000000000000000	4.00000000000000000000	4.00000000000000000000	4.00000000000000000000	4.00000000000000000000	4.00000000000000000000	4.00000000000000000000	4.00000000000000000000	4.00000000000000000000	4.00000000000000000000	4.00000000000000000000	4.00000000000000000000	4.00000000000000000000	4.00000000000000000000	4.00000000000000000000
46.00000000000000000000	0.00000000000000000000	4165.12792968750000000000	4177.94873046875000000000	4166.15380859375000000000	4164.10253906250000000000	4171.79492187500000000000	4168.20507812500000000000	4165.12792968750000000000	4181.02539062500000000000	4175.89746093750000000000	4174.35888671875000000000	4174.35888671875000000000	4216.92285156250000000000	4182.05126953125000000000	4170.25634765625000000000	0.00000000000000000000	10244.00000000000000000000	10227.00000000000000000000	0.00000000000000000000	0.00000000000000000000	0.00000000000000000000	1150.00000000000000000000	455.00000000000000000000	4.00000000000000000000	4.00000000000000000000	4.00000000000000000000	4.00000000000000000000	4.00000000000000000000	4.00000000000000000000	4.00000000000000000000	4.00000000000000000000	4.00000000000000000000	4.00000000000000000000	4.00000000000000000000	4.00000000000000000000	4.00000000000000000000	4.00000000000000000000	4.00000000000000000000	4.00000000000000000000
47.00000000000000000000	0.00000000000000000000	4158.97412109375000000000	4156.41015625000000000000	4167.17919921875000000000	4154.35888671875000000000	4148.20507812500000000000	4157.43603515625000000000	4147.17919921875000000000	4170.25634765625000000000	4174.87158203125000000000	4171.79492187500000000000	4165.64111328125000000000	4218.97412109375000000000	4170.25634765625000000000	4171.28173828125000000000	0.00000000000000000000	10245.00000000000000000000	10226.00000000000000000000	0.00000000000000000000	0.00000000000000000000	0.00000000000000000000	1150.00000000000000000000	463.00000000000000000000	4.00000000000000000000	4.00000000000000000000	4.00000000000000000000	4.00000000000000000000	4.00000000000000000000	4.00000000000000000000	4.00000000000000000000	4.00000000000000000000	4.00000000000000000000	4.00000000000000000000	4.00000000000000000000	4.00000000000000000000	4.00000000000000000000	4.00000000000000000000	4.00000000000000000000	4.00000000000000000000
48.00000000000000000000	0.00000000000000000000	4160.51269531250000000000	4163.58984375000000000000	4164.61523437500000000000	4151.28173828125000000000	4120.00000000000000000000	4168.71777343750000000000	4158.97412109375000000000	4168.71777343750000000000	4165.12792968750000000000	4184.10253906250000000000	4159.48730468750000000000	4205.64111328125000000000	4157.43603515625000000000	4162.05126953125000000000	0.00000000000000000000	10245.00000000000000000000	10226.00000000000000000000	0.00000000000000000000	0.00000000000000000000	0.00000000000000000000	1150.00000000000000000000	471.00000000000000000000	4.00000000000000000000	4.00000000000000000000	4.00000000000000000000	4.00000000000000000000	4.00000000000000000000	4.00000000000000000000	4.00000000000000000000	4.00000000000000000000	4.00000000000000000000	4.00000000000000000000	4.00000000000000000000	4.00000000000000000000	4.00000000000000000000	4.00000000000000000000	4.00000000000000000000	4.00000000000000000000
49.00000000000000000000	0.00000000000000000000	4165.64111328125000000000	4180.00000000000000000000	4164.61523437500000000000	4163.58984375000000000000	4150.25634765625000000000	4179.48730468750000000000	4177.94873046875000000000	4185.64111328125000000000	4169.74365234375000000000	4198.97412109375000000000	4170.25634765625000000000	4210.25634765625000000000	4165.64111328125000000000	4159.48730468750000000000	0.00000000000000000000	10245.00000000000000000000	10226.00000000000000000000	0.00000000000000000000	0.00000000000000000000	0.00000000000000000000	1150.00000000000000000000	480.00000000000000000000	4.00000000000000000000	4.00000000000000000000	4.00000000000000000000	4.00000000000000000000	4.00000000000000000000	4.00000000000000000000	4.00000000000000000000	4.00000000000000000000	4.00000000000000000000	4.00000000000000000000	4.00000000000000000000	4.00000000000000000000	4.00000000000000000000	4.00000000000000000000	4.00000000000000000000	4.00000000000000000000
50.00000000000000000000	0.00000000000000000000	4162.56396484375000000000	4157.94873046875000000000	4167.69238281250000000000	4148.71777343750000000000	4182.05126953125000000000	4162.56396484375000000000	4154.35888671875000000000	4160.51269531250000000000	4168.71777343750000000000	4158.46142578125000000000	4150.76904296875000000000	4207.17919921875000000000	4148.71777343750000000000	4154.87158203125000000000	0.00000000000000000000	10245.00000000000000000000	10226.00000000000000000000	0.00000000000000000000	0.00000000000000000000	0.00000000000000000000	1150.00000000000000000000	487.00000000000000000000	4.00000000000000000000	4.00000000000000000000	4.00000000000000000000	4.00000000000000000000	4.00000000000000000000	4.00000000000000000000	4.00000000000000000000	4.00000000000000000000	4.00000000000000000000	4.00000000000000000000	4.00000000000000000000	4.00000000000000000000	4.00000000000000000000	4.00000000000000000000	4.00000000000000000000	4.00000000000000000000
51.00000000000000000000	0.00000000000000000000	4168.71777343750000000000	4182.05126953125000000000	4168.20507812500000000000	4156.41015625000000000000	4218.46142578125000000000	4172.30761718750000000000	4160.51269531250000000000	4162.56396484375000000000	4177.43603515625000000000	4168.20507812500000000000	4161.53857421875000000000	4207.17919921875000000000	4171.28173828125000000000	4168.71777343750000000000	0.00000000000000000000	10247.00000000000000000000	10226.00000000000000000000	0.00000000000000000000	0.00000000000000000000	0.00000000000000000000	1150.00000000000000000000	494.00000000000000000000	4.00000000000000000000	4.00000000000000000000	4.00000000000000000000	4.00000000000000000000	4.00000000000000000000	4.00000000000000000000	4.00000000000000000000	4.00000000000000000000	4.00000000000000000000	4.00000000000000000000	4.00000000000000000000	4.00000000000000000000	4.00000000000000000000	4.00000000000000000000	4.00000000000000000000	4.00000000000000000000
52.00000000000000000000	0.00000000000000000000	4171.79492187500000000000	4183.58984375000000000000	4178.97412109375000000000	4160.51269531250000000000	4185.12792968750000000000	4169.74365234375000000000	4151.79492187500000000000	4148.71777343750000000000	4180.51269531250000000000	4161.02539062500000000000	4157.94873046875000000000	4208.20507812500000000000	4168.20507812500000000000	4171.28173828125000000000	0.00000000000000000000	10247.00000000000000000000	10226.00000000000000000000	0.00000000000000000000	0.00000000000000000000	0.00000000000000000000	1150.00000000000000000000	502.00000000000000000000	4.00000000000000000000	4.00000000000000000000	4.00000000000000000000	4.00000000000000000000	4.00000000000000000000	4.00000000000000000000	4.00000000000000000000	4.00000000000000000000	4.00000000000000000000	4.00000000000000000000	4.00000000000000000000	4.00000000000000000000	4.00000000000000000000	4.00000000000000000000	4.00000000000000000000	4.00000000000000000000
53.00000000000000000000	0.00000000000000000000	4171.28173828125000000000	4178.46142578125000000000	4172.82031250000000000000	4160.51269531250000000000	4138.46142578125000000000	4162.05126953125000000000	4151.79492187500000000000	4152.82031250000000000000	4172.82031250000000000000	4158.97412109375000000000	4157.94873046875000000000	4207.17919921875000000000	4165.64111328125000000000	4166.66650390625000000000	0.00000000000000000000	10246.00000000000000000000	10225.00000000000000000000	0.00000000000000000000	0.00000000000000000000	0.00000000000000000000	1150.00000000000000000000	509.00000000000000000000	4.00000000000000000000	4.00000000000000000000	4.00000000000000000000	4.00000000000000000000	4.00000000000000000000	4.00000000000000000000	4.00000000000000000000	4.00000000000000000000	4.00000000000000000000	4.00000000000000000000	4.00000000000000000000	4.00000000000000000000	4.00000000000000000000	4.00000000000000000000	4.00000000000000000000	4.00000000000000000000
54.00000000000000000000	0.00000000000000000000	4173.33300781250000000000	4184.61523437500000000000	4168.71777343750000000000	4170.76904296875000000000	4153.33300781250000000000	4163.07666015625000000000	4164.61523437500000000000	4185.64111328125000000000	4176.92285156250000000000	4193.84619140625000000000	4182.05126953125000000000	4221.53857421875000000000	4187.69238281250000000000	4178.46142578125000000000	0.00000000000000000000	10246.00000000000000000000	10225.00000000000000000000	0.00000000000000000000	0.00000000000000000000	0.00000000000000000000	1150.00000000000000000000	516.00000000000000000000	4.00000000000000000000	4.00000000000000000000	4.00000000000000000000	4.00000000000000000000	4.00000000000000000000	4.00000000000000000000	4.00000000000000000000	4.00000000000000000000	4.00000000000000000000	4.00000000000000000000	4.00000000000000000000	4.00000000000000000000	4.00000000000000000000	4.00000000000000000000	4.00000000000000000000	4.00000000000000000000
55.00000000000000000000	0.00000000000000000000	4160.51269531250000000000	4156.92285156250000000000	4172.30761718750000000000	4152.30761718750000000000	4173.84619140625000000000	4158.97412109375000000000	4145.12792968750000000000	4165.12792968750000000000	4171.28173828125000000000	4172.30761718750000000000	4163.07666015625000000000	4212.30761718750000000000	4164.10253906250000000000	4171.28173828125000000000	0.00000000000000000000	10249.00000000000000000000	10227.00000000000000000000	0.00000000000000000000	0.00000000000000000000	0.00000000000000000000	1150.00000000000000000000	524.00000000000000000000	4.00000000000000000000	4.00000000000000000000	4.00000000000000000000	4.00000000000000000000	4.00000000000000000000	4.00000000000000000000	4.00000000000000000000	4.00000000000000000000	4.00000000000000000000	4.00000000000000000000	4.00000000000000000000	4.00000000000000000000	4.00000000000000000000	4.00000000000000000000	4.00000000000000000000	4.00000000000000000000
56.00000000000000000000	0.00000000000000000000	4160.51269531250000000000	4174.87158203125000000000	4170.25634765625000000000	4158.46142578125000000000	4201.02539062500000000000	4181.02539062500000000000	4170.25634765625000000000	4170.25634765625000000000	4169.74365234375000000000	4188.71777343750000000000	4162.56396484375000000000	4202.56396484375000000000	4166.66650390625000000000	4163.07666015625000000000	0.00000000000000000000	10249.00000000000000000000	10227.00000000000000000000	0.00000000000000000000	0.00000000000000000000	0.00000000000000000000	1150.00000000000000000000	531.00000000000000000000	4.00000000000000000000	4.00000000000000000000	4.00000000000000000000	4.00000000000000000000	4.00000000000000000000	4.00000000000000000000	4.00000000000000000000	4.00000000000000000000	4.00000000000000000000	4.00000000000000000000	4.00000000000000000000	4.00000000000000000000	4.00000000000000000000	4.00000000000000000000	4.00000000000000000000	4.00000000000000000000
57.00000000000000000000	0.00000000000000000000	4171.79492187500000000000	4182.56396484375000000000	4178.46142578125000000000	4164.10253906250000000000	4169.74365234375000000000	4183.07666015625000000000	4182.56396484375000000000	4171.28173828125000000000	4172.30761718750000000000	4202.05126953125000000000	4161.53857421875000000000	4208.71777343750000000000	4160.51269531250000000000	4163.07666015625000000000	0.00000000000000000000	10249.00000000000000000000	10227.00000000000000000000	0.00000000000000000000	0.00000000000000000000	0.00000000000000000000	1150.00000000000000000000	538.00000000000000000000	4.00000000000000000000	4.00000000000000000000	4.00000000000000000000	4.00000000000000000000	4.00000000000000000000	4.00000000000000000000	4.00000000000000000000	4.00000000000000000000	4.00000000000000000000	4.00000000000000000000	4.00000000000000000000	4.00000000000000000000	4.00000000000000000000	4.00000000000000000000	4.00000000000000000000	4.00000000000000000000
58.00000000000000000000	0.00000000000000000000	4169.23046875000000000000	4175.38427734375000000000	4174.87158203125000000000	4153.84619140625000000000	4175.89746093750000000000	4173.84619140625000000000	4168.20507812500000000000	4162.56396484375000000000	4170.25634765625000000000	4183.07666015625000000000	4153.84619140625000000000	4206.15380859375000000000	4155.89746093750000000000	4164.10253906250000000000	0.00000000000000000000	10249.00000000000000000000	10227.00000000000000000000	0.00000000000000000000	0.00000000000000000000	0.00000000000000000000	1150.00000000000000000000	546.00000000000000000000	4.00000000000000000000	4.00000000000000000000	4.00000000000000000000	4.00000000000000000000	4.00000000000000000000	4.00000000000000000000	4.00000000000000000000	4.00000000000000000000	4.00000000000000000000	4.00000000000000000000	4.00000000000000000000	4.00000000000000000000	4.00000000000000000000	4.00000000000000000000	4.00000000000000000000	4.00000000000000000000
59.00000000000000000000	0.00000000000000000000	4169.74365234375000000000	4187.69238281250000000000	4173.33300781250000000000	4162.05126953125000000000	4207.17919921875000000000	4173.84619140625000000000	4163.58984375000000000000	4172.82031250000000000000	4177.94873046875000000000	4184.61523437500000000000	4166.66650390625000000000	4209.23046875000000000000	4182.05126953125000000000	4173.33300781250000000000	0.00000000000000000000	10250.00000000000000000000	10226.00000000000000000000	0.00000000000000000000	0.00000000000000000000	0.00000000000000000000	1150.00000000000000000000	553.00000000000000000000	4.00000000000000000000	4.00000000000000000000	4.00000000000000000000	4.00000000000000000000	4.00000000000000000000	4.00000000000000000000	4.00000000000000000000	4.00000000000000000000	4.00000000000000000000	4.00000000000000000000	4.00000000000000000000	4.00000000000000000000	4.00000000000000000000	4.00000000000000000000	4.00000000000000000000	4.00000000000000000000
60.00000000000000000000	0.00000000000000000000	4167.69238281250000000000	4171.79492187500000000000	4175.89746093750000000000	4157.43603515625000000000	4141.53857421875000000000	4161.53857421875000000000	4144.10253906250000000000	4147.69238281250000000000	4173.84619140625000000000	4155.38427734375000000000	4151.79492187500000000000	4202.05126953125000000000	4165.12792968750000000000	4166.15380859375000000000	0.00000000000000000000	10250.00000000000000000000	10226.00000000000000000000	0.00000000000000000000	0.00000000000000000000	0.00000000000000000000	1150.00000000000000000000	560.00000000000000000000	4.00000000000000000000	4.00000000000000000000	4.00000000000000000000	4.00000000000000000000	4.00000000000000000000	4.00000000000000000000	4.00000000000000000000	4.00000000000000000000	4.00000000000000000000	4.00000000000000000000	4.00000000000000000000	4.00000000000000000000	4.00000000000000000000	4.00000000000000000000	4.00000000000000000000	4.00000000000000000000
61.00000000000000000000	0.00000000000000000000	4164.61523437500000000000	4177.43603515625000000000	4163.07666015625000000000	4163.07666015625000000000	4143.58984375000000000000	4168.20507812500000000000	4159.48730468750000000000	4161.53857421875000000000	4171.79492187500000000000	4171.79492187500000000000	4160.00000000000000000000	4203.58984375000000000000	4168.71777343750000000000	4167.17919921875000000000	0.00000000000000000000	10251.00000000000000000000	10224.00000000000000000000	0.00000000000000000000	0.00000000000000000000	0.00000000000000000000	1150.00000000000000000000	568.00000000000000000000	4.00000000000000000000	4.00000000000000000000	4.00000000000000000000	4.00000000000000000000	4.00000000000000000000	4.00000000000000000000	4.00000000000000000000	4.00000000000000000000	4.00000000000000000000	4.00000000000000000000	4.00000000000000000000	4.00000000000000000000	4.00000000000000000000	4.00000000000000000000	4.00000000000000000000	4.00000000000000000000
62.00000000000000000000	0.00000000000000000000	4162.56396484375000000000	4165.12792968750000000000	4167.17919921875000000000	4166.15380859375000000000	4166.15380859375000000000	4161.53857421875000000000	4156.41015625000000000000	4174.35888671875000000000	4172.30761718750000000000	4185.64111328125000000000	4164.10253906250000000000	4213.33300781250000000000	4166.15380859375000000000	4171.79492187500000000000	0.00000000000000000000	10251.00000000000000000000	10224.00000000000000000000	0.00000000000000000000	0.00000000000000000000	0.00000000000000000000	1150.00000000000000000000	575.00000000000000000000	4.00000000000000000000	4.00000000000000000000	4.00000000000000000000	4.00000000000000000000	4.00000000000000000000	4.00000000000000000000	4.00000000000000000000	4.00000000000000000000	4.00000000000000000000	4.00000000000000000000	4.00000000000000000000	4.00000000000000000000	4.00000000000000000000	4.00000000000000000000	4.00000000000000000000	4.00000000000000000000
63.00000000000000000000	0.00000000000000000000	4162.05126953125000000000	4161.02539062500000000000	4169.74365234375000000000	4160.51269531250000000000	4161.53857421875000000000	4164.61523437500000000000	4152.30761718750000000000	4164.10253906250000000000	4169.23046875000000000000	4170.76904296875000000000	4156.41015625000000000000	4206.66650390625000000000	4156.92285156250000000000	4167.69238281250000000000	0.00000000000000000000	10251.00000000000000000000	10225.00000000000000000000	0.00000000000000000000	0.00000000000000000000	0.00000000000000000000	1150.00000000000000000000	582.00000000000000000000	4.00000000000000000000	4.00000000000000000000	4.00000000000000000000	4.00000000000000000000	4.00000000000000000000	4.00000000000000000000	4.00000000000000000000	4.00000000000000000000	4.00000000000000000000	4.00000000000000000000	4.00000000000000000000	4.00000000000000000000	4.00000000000000000000	4.00000000000000000000	4.00000000000000000000	4.00000000000000000000
64.00000000000000000000	0.00000000000000000000	4172.82031250000000000000	4194.35888671875000000000	4166.15380859375000000000	4169.74365234375000000000	4192.30761718750000000000	4191.28173828125000000000	4180.51269531250000000000	4177.94873046875000000000	4174.87158203125000000000	4188.71777343750000000000	4170.76904296875000000000	4205.64111328125000000000	4173.84619140625000000000	4170.76904296875000000000	808.00000000000000000000	10251.00000000000000000000	10225.00000000000000000000	0.00000000000000000000	0.00000000000000000000	0.00000000000000000000	1150.00000000000000000000	590.00000000000000000000	4.00000000000000000000	4.00000000000000000000	4.00000000000000000000	4.00000000000000000000	4.00000000000000000000	4.00000000000000000000	4.00000000000000000000	4.00000000000000000000	4.00000000000000000000	4.00000000000000000000	4.00000000000000000000	4.00000000000000000000	4.00000000000000000000	4.00000000000000000000	4.00000000000000000000	4.00000000000000000000
65.00000000000000000000	0.00000000000000000000	4168.20507812500000000000	4173.33300781250000000000	4171.28173828125000000000	4157.94873046875000000000	4178.46142578125000000000	4177.43603515625000000000	4164.10253906250000000000	4157.43603515625000000000	4167.17919921875000000000	4169.23046875000000000000	4151.79492187500000000000	4197.94873046875000000000	4148.71777343750000000000	4158.46142578125000000000	985.00000000000000000000	10249.00000000000000000000	10225.00000000000000000000	0.00000000000000000000	0.00000000000000000000	0.00000000000000000000	1150.00000000000000000000	597.00000000000000000000	4.00000000000000000000	4.00000000000000000000	4.00000000000000000000	4.00000000000000000000	4.00000000000000000000	4.00000000000000000000	4.00000000000000000000	4.00000000000000000000	4.00000000000000000000	4.00000000000000000000	4.00000000000000000000	4.00000000000000000000	4.00000000000000000000	4.00000000000000000000	4.00000000000000000000	4.00000000000000000000
66.00000000000000000000	0.00000000000000000000	4165.12792968750000000000	4174.35888671875000000000	4168.71777343750000000000	4164.61523437500000000000	4183.07666015625000000000	4167.17919921875000000000	4160.51269531250000000000	4165.12792968750000000000	4168.71777343750000000000	4174.87158203125000000000	4154.87158203125000000000	4200.00000000000000000000	4162.05126953125000000000	4163.58984375000000000000	1042.00000000000000000000	10249.00000000000000000000	10225.00000000000000000000	0.00000000000000000000	0.00000000000000000000	0.00000000000000000000	1150.00000000000000000000	605.00000000000000000000	4.00000000000000000000	4.00000000000000000000	4.00000000000000000000	4.00000000000000000000	4.00000000000000000000	4.00000000000000000000	4.00000000000000000000	4.00000000000000000000	4.00000000000000000000	4.00000000000000000000	4.00000000000000000000	4.00000000000000000000	4.00000000000000000000	4.00000000000000000000	4.00000000000000000000	4.00000000000000000000
67.00000000000000000000	0.00000000000000000000	4172.30761718750000000000	4179.48730468750000000000	4173.33300781250000000000	4170.76904296875000000000	4192.30761718750000000000	4164.61523437500000000000	4155.38427734375000000000	4167.69238281250000000000	4181.02539062500000000000	4177.94873046875000000000	4162.05126953125000000000	4210.25634765625000000000	4177.43603515625000000000	4175.89746093750000000000	1579.00000000000000000000	10245.00000000000000000000	10225.00000000000000000000	0.00000000000000000000	0.00000000000000000000	0.00000000000000000000	1150.00000000000000000000	613.00000000000000000000	4.00000000000000000000	4.00000000000000000000	4.00000000000000000000	4.00000000000000000000	4.00000000000000000000	4.00000000000000000000	4.00000000000000000000	4.00000000000000000000	4.00000000000000000000	4.00000000000000000000	4.00000000000000000000	4.00000000000000000000	4.00000000000000000000	4.00000000000000000000	4.00000000000000000000	4.00000000000000000000
68.00000000000000000000	0.00000000000000000000	4167.17919921875000000000	4161.02539062500000000000	4170.25634765625000000000	4157.43603515625000000000	4174.87158203125000000000	4164.61523437500000000000	4147.69238281250000000000	4152.82031250000000000000	4173.33300781250000000000	4163.07666015625000000000	4148.71777343750000000000	4201.02539062500000000000	4157.94873046875000000000	4164.10253906250000000000	1569.00000000000000000000	10245.00000000000000000000	10225.00000000000000000000	0.00000000000000000000	0.00000000000000000000	0.00000000000000000000	1150.00000000000000000000	621.00000000000000000000	4.00000000000000000000	4.00000000000000000000	4.00000000000000000000	4.00000000000000000000	4.00000000000000000000	4.00000000000000000000	4.00000000000000000000	4.00000000000000000000	4.00000000000000000000	4.00000000000000000000	4.00000000000000000000	4.00000000000000000000	4.00000000000000000000	4.00000000000000000000	4.00000000000000000000	4.00000000000000000000
69.00000000000000000000	0.00000000000000000000	4163.07666015625000000000	4169.74365234375000000000	4163.58984375000000000000	4172.82031250000000000000	4178.46142578125000000000	4176.92285156250000000000	4166.66650390625000000000	4184.10253906250000000000	4172.82031250000000000000	4194.87158203125000000000	4167.17919921875000000000	4211.28173828125000000000	4173.33300781250000000000	4170.25634765625000000000	1095.00000000000000000000	10243.00000000000000000000	10225.00000000000000000000	0.00000000000000000000	0.00000000000000000000	0.00000000000000000000	1150.00000000000000000000	630.00000000000000000000	4.00000000000000000000	4.00000000000000000000	4.00000000000000000000	4.00000000000000000000	4.00000000000000000000	4.00000000000000000000	4.00000000000000000000	4.00000000000000000000	4.00000000000000000000	4.00000000000000000000	4.00000000000000000000	4.00000000000000000000	4.00000000000000000000	4.00000000000000000000	4.00000000000000000000	4.00000000000000000000
70.00000000000000000000	0.00000000000000000000	4160.51269531250000000000	4156.41015625000000000000	4169.74365234375000000000	4169.23046875000000000000	4162.05126953125000000000	4167.69238281250000000000	4152.30761718750000000000	4174.35888671875000000000	4171.79492187500000000000	4173.84619140625000000000	4159.48730468750000000000	4217.43603515625000000000	4165.64111328125000000000	4177.43603515625000000000	1117.00000000000000000000	10243.00000000000000000000	10225.00000000000000000000	0.00000000000000000000	0.00000000000000000000	0.00000000000000000000	1150.00000000000000000000	638.00000000000000000000	4.00000000000000000000	4.00000000000000000000	4.00000000000000000000	4.00000000000000000000	4.00000000000000000000	4.00000000000000000000	4.00000000000000000000	4.00000000000000000000	4.00000000000000000000	4.00000000000000000000	4.00000000000000000000	4.00000000000000000000	4.00000000000000000000	4.00000000000000000000	4.00000000000000000000	4.00000000000000000000
[truncated: 236 more rows]
