# Supplementary material for: Discriminating three motor imagery states of the same joint for brain-computer interface
Source: PeerJ. 2021 Aug 24;9:e12027. doi: 10.7717/peerj.12027 (PMC8395581; doi:10.7717/peerj.12027)
Supplement: Supplemental Information 1 [file peerj-09-12027-s001.zip › dataset/B/01-01-04.11.17.19.47.50.csv]

title:01	recorded:04.11.17 19.47.50	sampling:128	subject:01	labels:COUNTER INTERPOLATED AF3 F7 F3 FC5 T7 P7 O1 O2 P8 T8 FC6 F4 F8 AF4 RAW_CQ GYROX GYROY MARKER MARKER_HARDWARE SYNC TIME_STAMP_s TIME_STAMP_ms CQ_AF3 CQ_F7 CQ_F3 CQ_FC5 CQ_T7 CQ_P7 CQ_O1 CQ_O2 CQ_P8 CQ_T8 CQ_FC6 CQ_F4 CQ_F8 CQ_AF4 CQ_CMS CQ_DRL	chan:40	units:emotiv
62.00000000000000000000	0.00000000000000000000	4204.10253906250000000000	4222.56396484375000000000	4172.30761718750000000000	4214.35888671875000000000	4215.38427734375000000000	4192.82031250000000000000	4194.87158203125000000000	4203.58984375000000000000	4162.56396484375000000000	4202.05126953125000000000	4205.12792968750000000000	4187.69238281250000000000	4215.89746093750000000000	4208.71777343750000000000	0.00000000000000000000	10249.00000000000000000000	10226.00000000000000000000	0.00000000000000000000	0.00000000000000000000	0.00000000000000000000	1439.00000000000000000000	30.00000000000000000000	0.00000000000000000000	0.00000000000000000000	0.00000000000000000000	0.00000000000000000000	0.00000000000000000000	0.00000000000000000000	0.00000000000000000000	0.00000000000000000000	0.00000000000000000000	0.00000000000000000000	0.00000000000000000000	0.00000000000000000000	0.00000000000000000000	0.00000000000000000000	0.00000000000000000000	0.00000000000000000000
63.00000000000000000000	0.00000000000000000000	4205.12792968750000000000	4235.89746093750000000000	4175.89746093750000000000	4211.28173828125000000000	4255.89746093750000000000	4210.76904296875000000000	4217.94873046875000000000	4214.35888671875000000000	4164.10253906250000000000	4254.35888671875000000000	4209.23046875000000000000	4188.71777343750000000000	4216.41015625000000000000	4207.17919921875000000000	0.00000000000000000000	10250.00000000000000000000	10227.00000000000000000000	0.00000000000000000000	0.00000000000000000000	0.00000000000000000000	1439.00000000000000000000	39.00000000000000000000	0.00000000000000000000	0.00000000000000000000	0.00000000000000000000	0.00000000000000000000	0.00000000000000000000	0.00000000000000000000	0.00000000000000000000	0.00000000000000000000	0.00000000000000000000	0.00000000000000000000	0.00000000000000000000	0.00000000000000000000	0.00000000000000000000	0.00000000000000000000	0.00000000000000000000	0.00000000000000000000
64.00000000000000000000	0.00000000000000000000	4205.12792968750000000000	4217.43603515625000000000	4177.43603515625000000000	4198.46142578125000000000	4216.41015625000000000000	4195.38427734375000000000	4189.23046875000000000000	4193.33300781250000000000	4160.00000000000000000000	4226.15380859375000000000	4191.79492187500000000000	4181.53857421875000000000	4197.43603515625000000000	4202.56396484375000000000	861.00000000000000000000	10250.00000000000000000000	10227.00000000000000000000	0.00000000000000000000	0.00000000000000000000	0.00000000000000000000	1439.00000000000000000000	46.00000000000000000000	4.00000000000000000000	0.00000000000000000000	0.00000000000000000000	0.00000000000000000000	0.00000000000000000000	0.00000000000000000000	0.00000000000000000000	0.00000000000000000000	0.00000000000000000000	0.00000000000000000000	0.00000000000000000000	0.00000000000000000000	0.00000000000000000000	0.00000000000000000000	0.00000000000000000000	0.00000000000000000000
65.00000000000000000000	0.00000000000000000000	4223.58984375000000000000	4250.25634765625000000000	4180.51269531250000000000	4226.66650390625000000000	4229.74365234375000000000	4198.46142578125000000000	4206.66650390625000000000	4215.38427734375000000000	4170.25634765625000000000	4223.58984375000000000000	4212.82031250000000000000	4195.89746093750000000000	4238.97412109375000000000	4221.02539062500000000000	1072.00000000000000000000	10250.00000000000000000000	10228.00000000000000000000	0.00000000000000000000	0.00000000000000000000	0.00000000000000000000	1439.00000000000000000000	53.00000000000000000000	4.00000000000000000000	4.00000000000000000000	0.00000000000000000000	0.00000000000000000000	0.00000000000000000000	0.00000000000000000000	0.00000000000000000000	0.00000000000000000000	0.00000000000000000000	0.00000000000000000000	0.00000000000000000000	0.00000000000000000000	0.00000000000000000000	0.00000000000000000000	0.00000000000000000000	0.00000000000000000000
66.00000000000000000000	0.00000000000000000000	4216.92285156250000000000	4232.30761718750000000000	4184.61523437500000000000	4225.12792968750000000000	4215.38427734375000000000	4189.74365234375000000000	4190.25634765625000000000	4193.84619140625000000000	4168.71777343750000000000	4194.35888671875000000000	4201.53857421875000000000	4195.38427734375000000000	4220.51269531250000000000	4211.28173828125000000000	1172.00000000000000000000	10250.00000000000000000000	10228.00000000000000000000	0.00000000000000000000	0.00000000000000000000	0.00000000000000000000	1439.00000000000000000000	61.00000000000000000000	4.00000000000000000000	4.00000000000000000000	4.00000000000000000000	0.00000000000000000000	0.00000000000000000000	0.00000000000000000000	0.00000000000000000000	0.00000000000000000000	0.00000000000000000000	0.00000000000000000000	0.00000000000000000000	0.00000000000000000000	0.00000000000000000000	0.00000000000000000000	4.00000000000000000000	0.00000000000000000000
67.00000000000000000000	0.00000000000000000000	4203.07666015625000000000	4218.46142578125000000000	4172.82031250000000000000	4213.33300781250000000000	4199.48730468750000000000	4187.17919921875000000000	4188.71777343750000000000	4194.35888671875000000000	4166.15380859375000000000	4192.82031250000000000000	4197.94873046875000000000	4189.23046875000000000000	4203.07666015625000000000	4205.64111328125000000000	1685.00000000000000000000	10249.00000000000000000000	10228.00000000000000000000	0.00000000000000000000	0.00000000000000000000	0.00000000000000000000	1439.00000000000000000000	70.00000000000000000000	4.00000000000000000000	4.00000000000000000000	4.00000000000000000000	4.00000000000000000000	0.00000000000000000000	0.00000000000000000000	0.00000000000000000000	0.00000000000000000000	0.00000000000000000000	0.00000000000000000000	0.00000000000000000000	0.00000000000000000000	0.00000000000000000000	0.00000000000000000000	4.00000000000000000000	4.00000000000000000000
68.00000000000000000000	0.00000000000000000000	4205.12792968750000000000	4232.82031250000000000000	4172.30761718750000000000	4225.64111328125000000000	4204.10253906250000000000	4190.25634765625000000000	4206.66650390625000000000	4229.23046875000000000000	4169.23046875000000000000	4231.79492187500000000000	4218.97412109375000000000	4203.07666015625000000000	4227.17919921875000000000	4218.46142578125000000000	1784.00000000000000000000	10249.00000000000000000000	10228.00000000000000000000	0.00000000000000000000	0.00000000000000000000	0.00000000000000000000	1439.00000000000000000000	77.00000000000000000000	4.00000000000000000000	4.00000000000000000000	4.00000000000000000000	4.00000000000000000000	4.00000000000000000000	0.00000000000000000000	0.00000000000000000000	0.00000000000000000000	0.00000000000000000000	0.00000000000000000000	0.00000000000000000000	0.00000000000000000000	0.00000000000000000000	0.00000000000000000000	4.00000000000000000000	4.00000000000000000000
69.00000000000000000000	0.00000000000000000000	4201.02539062500000000000	4216.92285156250000000000	4172.82031250000000000000	4216.41015625000000000000	4185.12792968750000000000	4181.02539062500000000000	4186.15380859375000000000	4206.66650390625000000000	4162.05126953125000000000	4203.07666015625000000000	4200.00000000000000000000	4194.87158203125000000000	4203.58984375000000000000	4206.15380859375000000000	981.00000000000000000000	10251.00000000000000000000	10228.00000000000000000000	0.00000000000000000000	0.00000000000000000000	0.00000000000000000000	1439.00000000000000000000	85.00000000000000000000	4.00000000000000000000	4.00000000000000000000	4.00000000000000000000	4.00000000000000000000	4.00000000000000000000	4.00000000000000000000	0.00000000000000000000	0.00000000000000000000	0.00000000000000000000	0.00000000000000000000	0.00000000000000000000	0.00000000000000000000	0.00000000000000000000	0.00000000000000000000	4.00000000000000000000	4.00000000000000000000
70.00000000000000000000	0.00000000000000000000	4213.33300781250000000000	4253.84619140625000000000	4171.28173828125000000000	4231.79492187500000000000	4222.05126953125000000000	4202.05126953125000000000	4212.82031250000000000000	4221.53857421875000000000	4165.64111328125000000000	4225.12792968750000000000	4212.30761718750000000000	4197.43603515625000000000	4218.97412109375000000000	4210.76904296875000000000	1503.00000000000000000000	10251.00000000000000000000	10228.00000000000000000000	0.00000000000000000000	0.00000000000000000000	0.00000000000000000000	1439.00000000000000000000	94.00000000000000000000	4.00000000000000000000	4.00000000000000000000	4.00000000000000000000	4.00000000000000000000	4.00000000000000000000	4.00000000000000000000	4.00000000000000000000	0.00000000000000000000	0.00000000000000000000	0.00000000000000000000	0.00000000000000000000	0.00000000000000000000	0.00000000000000000000	0.00000000000000000000	4.00000000000000000000	4.00000000000000000000
71.00000000000000000000	0.00000000000000000000	4214.87158203125000000000	4247.69238281250000000000	4179.48730468750000000000	4225.64111328125000000000	4216.92285156250000000000	4204.61523437500000000000	4206.66650390625000000000	4208.71777343750000000000	4166.66650390625000000000	4230.25634765625000000000	4207.17919921875000000000	4190.25634765625000000000	4210.76904296875000000000	4202.56396484375000000000	1636.00000000000000000000	10250.00000000000000000000	10226.00000000000000000000	0.00000000000000000000	0.00000000000000000000	0.00000000000000000000	1439.00000000000000000000	102.00000000000000000000	4.00000000000000000000	4.00000000000000000000	4.00000000000000000000	4.00000000000000000000	4.00000000000000000000	4.00000000000000000000	4.00000000000000000000	4.00000000000000000000	0.00000000000000000000	0.00000000000000000000	0.00000000000000000000	0.00000000000000000000	0.00000000000000000000	0.00000000000000000000	4.00000000000000000000	4.00000000000000000000
72.00000000000000000000	0.00000000000000000000	4211.79492187500000000000	4232.82031250000000000000	4176.41015625000000000000	4216.92285156250000000000	4235.38427734375000000000	4200.00000000000000000000	4199.48730468750000000000	4197.94873046875000000000	4168.71777343750000000000	4218.97412109375000000000	4201.02539062500000000000	4178.46142578125000000000	4215.38427734375000000000	4200.00000000000000000000	880.00000000000000000000	10250.00000000000000000000	10226.00000000000000000000	0.00000000000000000000	0.00000000000000000000	0.00000000000000000000	1439.00000000000000000000	110.00000000000000000000	4.00000000000000000000	4.00000000000000000000	4.00000000000000000000	4.00000000000000000000	4.00000000000000000000	4.00000000000000000000	4.00000000000000000000	4.00000000000000000000	4.00000000000000000000	0.00000000000000000000	0.00000000000000000000	0.00000000000000000000	0.00000000000000000000	0.00000000000000000000	4.00000000000000000000	4.00000000000000000000
73.00000000000000000000	0.00000000000000000000	4219.48730468750000000000	4250.25634765625000000000	4178.46142578125000000000	4236.41015625000000000000	4259.48730468750000000000	4197.94873046875000000000	4205.12792968750000000000	4213.33300781250000000000	4173.84619140625000000000	4229.23046875000000000000	4218.46142578125000000000	4193.84619140625000000000	4244.61523437500000000000	4220.51269531250000000000	1692.00000000000000000000	10249.00000000000000000000	10226.00000000000000000000	0.00000000000000000000	0.00000000000000000000	0.00000000000000000000	1439.00000000000000000000	119.00000000000000000000	4.00000000000000000000	4.00000000000000000000	4.00000000000000000000	4.00000000000000000000	4.00000000000000000000	4.00000000000000000000	4.00000000000000000000	4.00000000000000000000	4.00000000000000000000	4.00000000000000000000	0.00000000000000000000	0.00000000000000000000	0.00000000000000000000	0.00000000000000000000	4.00000000000000000000	4.00000000000000000000
74.00000000000000000000	0.00000000000000000000	4209.74365234375000000000	4225.12792968750000000000	4180.00000000000000000000	4220.00000000000000000000	4171.79492187500000000000	4178.97412109375000000000	4167.69238281250000000000	4182.56396484375000000000	4164.61523437500000000000	4195.38427734375000000000	4196.92285156250000000000	4186.15380859375000000000	4211.28173828125000000000	4210.25634765625000000000	1779.00000000000000000000	10249.00000000000000000000	10226.00000000000000000000	0.00000000000000000000	0.00000000000000000000	0.00000000000000000000	1439.00000000000000000000	127.00000000000000000000	4.00000000000000000000	4.00000000000000000000	4.00000000000000000000	4.00000000000000000000	4.00000000000000000000	4.00000000000000000000	4.00000000000000000000	4.00000000000000000000	4.00000000000000000000	4.00000000000000000000	4.00000000000000000000	0.00000000000000000000	0.00000000000000000000	0.00000000000000000000	4.00000000000000000000	4.00000000000000000000
75.00000000000000000000	0.00000000000000000000	4208.71777343750000000000	4236.92285156250000000000	4171.79492187500000000000	4222.56396484375000000000	4185.12792968750000000000	4190.25634765625000000000	4193.84619140625000000000	4212.30761718750000000000	4166.66650390625000000000	4225.12792968750000000000	4210.76904296875000000000	4186.15380859375000000000	4226.66650390625000000000	4208.71777343750000000000	1529.00000000000000000000	10248.00000000000000000000	10224.00000000000000000000	0.00000000000000000000	0.00000000000000000000	0.00000000000000000000	1439.00000000000000000000	134.00000000000000000000	4.00000000000000000000	4.00000000000000000000	4.00000000000000000000	4.00000000000000000000	4.00000000000000000000	4.00000000000000000000	4.00000000000000000000	4.00000000000000000000	4.00000000000000000000	4.00000000000000000000	4.00000000000000000000	4.00000000000000000000	0.00000000000000000000	0.00000000000000000000	4.00000000000000000000	4.00000000000000000000
76.00000000000000000000	0.00000000000000000000	4200.51269531250000000000	4217.94873046875000000000	4170.76904296875000000000	4217.43603515625000000000	4217.94873046875000000000	4192.82031250000000000000	4200.00000000000000000000	4220.00000000000000000000	4163.58984375000000000000	4219.48730468750000000000	4212.30761718750000000000	4187.17919921875000000000	4217.94873046875000000000	4203.07666015625000000000	1308.00000000000000000000	10248.00000000000000000000	10224.00000000000000000000	0.00000000000000000000	0.00000000000000000000	0.00000000000000000000	1439.00000000000000000000	142.00000000000000000000	4.00000000000000000000	4.00000000000000000000	4.00000000000000000000	4.00000000000000000000	4.00000000000000000000	4.00000000000000000000	4.00000000000000000000	4.00000000000000000000	4.00000000000000000000	4.00000000000000000000	4.00000000000000000000	4.00000000000000000000	4.00000000000000000000	0.00000000000000000000	4.00000000000000000000	4.00000000000000000000
77.00000000000000000000	0.00000000000000000000	4201.02539062500000000000	4213.33300781250000000000	4171.79492187500000000000	4207.69238281250000000000	4195.38427734375000000000	4193.33300781250000000000	4193.33300781250000000000	4197.43603515625000000000	4158.97412109375000000000	4201.02539062500000000000	4197.94873046875000000000	4178.97412109375000000000	4198.97412109375000000000	4195.89746093750000000000	1525.00000000000000000000	10244.00000000000000000000	10226.00000000000000000000	0.00000000000000000000	0.00000000000000000000	0.00000000000000000000	1439.00000000000000000000	149.00000000000000000000	4.00000000000000000000	4.00000000000000000000	4.00000000000000000000	4.00000000000000000000	4.00000000000000000000	4.00000000000000000000	4.00000000000000000000	4.00000000000000000000	4.00000000000000000000	4.00000000000000000000	4.00000000000000000000	4.00000000000000000000	4.00000000000000000000	4.00000000000000000000	4.00000000000000000000	4.00000000000000000000
78.00000000000000000000	0.00000000000000000000	4223.58984375000000000000	4254.87158203125000000000	4180.51269531250000000000	4226.66650390625000000000	4222.56396484375000000000	4207.17919921875000000000	4212.30761718750000000000	4211.28173828125000000000	4169.74365234375000000000	4242.56396484375000000000	4210.25634765625000000000	4184.61523437500000000000	4225.12792968750000000000	4205.64111328125000000000	1779.00000000000000000000	10244.00000000000000000000	10226.00000000000000000000	0.00000000000000000000	0.00000000000000000000	0.00000000000000000000	1439.00000000000000000000	157.00000000000000000000	4.00000000000000000000	4.00000000000000000000	4.00000000000000000000	4.00000000000000000000	4.00000000000000000000	4.00000000000000000000	4.00000000000000000000	4.00000000000000000000	4.00000000000000000000	4.00000000000000000000	4.00000000000000000000	4.00000000000000000000	4.00000000000000000000	4.00000000000000000000	4.00000000000000000000	4.00000000000000000000
79.00000000000000000000	0.00000000000000000000	4216.92285156250000000000	4223.07666015625000000000	4182.05126953125000000000	4212.30761718750000000000	4218.97412109375000000000	4195.89746093750000000000	4187.17919921875000000000	4183.07666015625000000000	4166.66650390625000000000	4201.53857421875000000000	4190.25634765625000000000	4172.82031250000000000000	4199.48730468750000000000	4195.38427734375000000000	1529.00000000000000000000	10244.00000000000000000000	10226.00000000000000000000	0.00000000000000000000	0.00000000000000000000	0.00000000000000000000	1439.00000000000000000000	164.00000000000000000000	4.00000000000000000000	4.00000000000000000000	4.00000000000000000000	4.00000000000000000000	4.00000000000000000000	4.00000000000000000000	4.00000000000000000000	4.00000000000000000000	4.00000000000000000000	4.00000000000000000000	4.00000000000000000000	4.00000000000000000000	4.00000000000000000000	4.00000000000000000000	4.00000000000000000000	4.00000000000000000000
80.00000000000000000000	0.00000000000000000000	4211.28173828125000000000	4226.66650390625000000000	4176.92285156250000000000	4218.97412109375000000000	4211.28173828125000000000	4198.97412109375000000000	4200.00000000000000000000	4200.00000000000000000000	4166.66650390625000000000	4207.17919921875000000000	4207.17919921875000000000	4183.07666015625000000000	4217.43603515625000000000	4208.71777343750000000000	1308.00000000000000000000	10244.00000000000000000000	10226.00000000000000000000	0.00000000000000000000	0.00000000000000000000	0.00000000000000000000	1439.00000000000000000000	172.00000000000000000000	4.00000000000000000000	4.00000000000000000000	4.00000000000000000000	4.00000000000000000000	4.00000000000000000000	4.00000000000000000000	4.00000000000000000000	4.00000000000000000000	4.00000000000000000000	4.00000000000000000000	4.00000000000000000000	4.00000000000000000000	4.00000000000000000000	4.00000000000000000000	4.00000000000000000000	4.00000000000000000000
81.00000000000000000000	0.00000000000000000000	4210.25634765625000000000	4226.66650390625000000000	4183.58984375000000000000	4223.58984375000000000000	4164.10253906250000000000	4188.71777343750000000000	4188.71777343750000000000	4208.20507812500000000000	4168.20507812500000000000	4219.48730468750000000000	4211.28173828125000000000	4193.84619140625000000000	4220.51269531250000000000	4214.35888671875000000000	1525.00000000000000000000	10243.00000000000000000000	10226.00000000000000000000	0.00000000000000000000	0.00000000000000000000	0.00000000000000000000	1439.00000000000000000000	179.00000000000000000000	4.00000000000000000000	4.00000000000000000000	4.00000000000000000000	4.00000000000000000000	4.00000000000000000000	4.00000000000000000000	4.00000000000000000000	4.00000000000000000000	4.00000000000000000000	4.00000000000000000000	4.00000000000000000000	4.00000000000000000000	4.00000000000000000000	4.00000000000000000000	4.00000000000000000000	4.00000000000000000000
82.00000000000000000000	0.00000000000000000000	4203.07666015625000000000	4205.12792968750000000000	4178.97412109375000000000	4206.66650390625000000000	4157.94873046875000000000	4177.94873046875000000000	4173.84619140625000000000	4189.74365234375000000000	4165.12792968750000000000	4182.56396484375000000000	4192.82031250000000000000	4178.46142578125000000000	4200.00000000000000000000	4202.56396484375000000000	1779.00000000000000000000	10243.00000000000000000000	10226.00000000000000000000	0.00000000000000000000	0.00000000000000000000	0.00000000000000000000	1439.00000000000000000000	187.00000000000000000000	4.00000000000000000000	4.00000000000000000000	4.00000000000000000000	4.00000000000000000000	4.00000000000000000000	4.00000000000000000000	4.00000000000000000000	4.00000000000000000000	4.00000000000000000000	4.00000000000000000000	4.00000000000000000000	4.00000000000000000000	4.00000000000000000000	4.00000000000000000000	4.00000000000000000000	4.00000000000000000000
83.00000000000000000000	0.00000000000000000000	4207.17919921875000000000	4219.48730468750000000000	4173.84619140625000000000	4211.79492187500000000000	4238.97412109375000000000	4195.89746093750000000000	4206.66650390625000000000	4217.43603515625000000000	4168.20507812500000000000	4209.23046875000000000000	4212.82031250000000000000	4183.07666015625000000000	4219.48730468750000000000	4207.17919921875000000000	1529.00000000000000000000	10245.00000000000000000000	10226.00000000000000000000	0.00000000000000000000	0.00000000000000000000	0.00000000000000000000	1439.00000000000000000000	196.00000000000000000000	4.00000000000000000000	4.00000000000000000000	4.00000000000000000000	4.00000000000000000000	4.00000000000000000000	4.00000000000000000000	4.00000000000000000000	4.00000000000000000000	4.00000000000000000000	4.00000000000000000000	4.00000000000000000000	4.00000000000000000000	4.00000000000000000000	4.00000000000000000000	4.00000000000000000000	4.00000000000000000000
84.00000000000000000000	0.00000000000000000000	4199.48730468750000000000	4197.43603515625000000000	4173.84619140625000000000	4195.89746093750000000000	4225.64111328125000000000	4190.76904296875000000000	4187.69238281250000000000	4191.79492187500000000000	4159.48730468750000000000	4206.66650390625000000000	4192.82031250000000000000	4175.38427734375000000000	4182.56396484375000000000	4190.25634765625000000000	1308.00000000000000000000	10245.00000000000000000000	10226.00000000000000000000	0.00000000000000000000	0.00000000000000000000	0.00000000000000000000	1439.00000000000000000000	203.00000000000000000000	4.00000000000000000000	4.00000000000000000000	4.00000000000000000000	4.00000000000000000000	4.00000000000000000000	4.00000000000000000000	4.00000000000000000000	4.00000000000000000000	4.00000000000000000000	4.00000000000000000000	4.00000000000000000000	4.00000000000000000000	4.00000000000000000000	4.00000000000000000000	4.00000000000000000000	4.00000000000000000000
85.00000000000000000000	0.00000000000000000000	4210.76904296875000000000	4225.64111328125000000000	4177.43603515625000000000	4208.71777343750000000000	4212.30761718750000000000	4194.35888671875000000000	4198.46142578125000000000	4189.74365234375000000000	4164.10253906250000000000	4219.48730468750000000000	4192.82031250000000000000	4176.92285156250000000000	4194.87158203125000000000	4195.89746093750000000000	1525.00000000000000000000	10244.00000000000000000000	10225.00000000000000000000	0.00000000000000000000	0.00000000000000000000	0.00000000000000000000	1439.00000000000000000000	211.00000000000000000000	4.00000000000000000000	4.00000000000000000000	4.00000000000000000000	4.00000000000000000000	4.00000000000000000000	4.00000000000000000000	4.00000000000000000000	4.00000000000000000000	4.00000000000000000000	4.00000000000000000000	4.00000000000000000000	4.00000000000000000000	4.00000000000000000000	4.00000000000000000000	4.00000000000000000000	4.00000000000000000000
86.00000000000000000000	0.00000000000000000000	4222.05126953125000000000	4236.92285156250000000000	4187.69238281250000000000	4216.41015625000000000000	4195.89746093750000000000	4194.35888671875000000000	4198.97412109375000000000	4186.15380859375000000000	4169.74365234375000000000	4212.82031250000000000000	4198.46142578125000000000	4182.56396484375000000000	4211.79492187500000000000	4203.07666015625000000000	1779.00000000000000000000	10244.00000000000000000000	10225.00000000000000000000	0.00000000000000000000	0.00000000000000000000	0.00000000000000000000	1439.00000000000000000000	220.00000000000000000000	4.00000000000000000000	4.00000000000000000000	4.00000000000000000000	4.00000000000000000000	4.00000000000000000000	4.00000000000000000000	4.00000000000000000000	4.00000000000000000000	4.00000000000000000000	4.00000000000000000000	4.00000000000000000000	4.00000000000000000000	4.00000000000000000000	4.00000000000000000000	4.00000000000000000000	4.00000000000000000000
87.00000000000000000000	0.00000000000000000000	4204.61523437500000000000	4206.15380859375000000000	4178.46142578125000000000	4188.20507812500000000000	4171.28173828125000000000	4186.66650390625000000000	4177.43603515625000000000	4167.17919921875000000000	4161.53857421875000000000	4181.53857421875000000000	4180.51269531250000000000	4170.76904296875000000000	4187.17919921875000000000	4190.76904296875000000000	1529.00000000000000000000	10245.00000000000000000000	10225.00000000000000000000	0.00000000000000000000	0.00000000000000000000	0.00000000000000000000	1439.00000000000000000000	228.00000000000000000000	4.00000000000000000000	4.00000000000000000000	4.00000000000000000000	4.00000000000000000000	4.00000000000000000000	4.00000000000000000000	4.00000000000000000000	4.00000000000000000000	4.00000000000000000000	4.00000000000000000000	4.00000000000000000000	4.00000000000000000000	4.00000000000000000000	4.00000000000000000000	4.00000000000000000000	4.00000000000000000000
88.00000000000000000000	0.00000000000000000000	4199.48730468750000000000	4222.56396484375000000000	4170.76904296875000000000	4192.82031250000000000000	4202.05126953125000000000	4189.23046875000000000000	4193.33300781250000000000	4203.58984375000000000000	4164.61523437500000000000	4214.87158203125000000000	4200.51269531250000000000	4180.00000000000000000000	4210.76904296875000000000	4205.64111328125000000000	1308.00000000000000000000	10245.00000000000000000000	10225.00000000000000000000	0.00000000000000000000	0.00000000000000000000	0.00000000000000000000	1439.00000000000000000000	236.00000000000000000000	4.00000000000000000000	4.00000000000000000000	4.00000000000000000000	4.00000000000000000000	4.00000000000000000000	4.00000000000000000000	4.00000000000000000000	4.00000000000000000000	4.00000000000000000000	4.00000000000000000000	4.00000000000000000000	4.00000000000000000000	4.00000000000000000000	4.00000000000000000000	4.00000000000000000000	4.00000000000000000000
89.00000000000000000000	0.00000000000000000000	4194.87158203125000000000	4194.35888671875000000000	4177.43603515625000000000	4178.46142578125000000000	4171.79492187500000000000	4172.82031250000000000000	4167.69238281250000000000	4183.07666015625000000000	4162.05126953125000000000	4190.25634765625000000000	4191.28173828125000000000	4174.35888671875000000000	4189.74365234375000000000	4199.48730468750000000000	1525.00000000000000000000	10247.00000000000000000000	10227.00000000000000000000	0.00000000000000000000	0.00000000000000000000	0.00000000000000000000	1439.00000000000000000000	243.00000000000000000000	4.00000000000000000000	4.00000000000000000000	4.00000000000000000000	4.00000000000000000000	4.00000000000000000000	4.00000000000000000000	4.00000000000000000000	4.00000000000000000000	4.00000000000000000000	4.00000000000000000000	4.00000000000000000000	4.00000000000000000000	4.00000000000000000000	4.00000000000000000000	4.00000000000000000000	4.00000000000000000000
90.00000000000000000000	0.00000000000000000000	4204.61523437500000000000	4206.66650390625000000000	4179.48730468750000000000	4183.07666015625000000000	4184.61523437500000000000	4187.17919921875000000000	4187.69238281250000000000	4187.17919921875000000000	4164.10253906250000000000	4192.82031250000000000000	4195.38427734375000000000	4174.35888671875000000000	4193.84619140625000000000	4198.97412109375000000000	1779.00000000000000000000	10247.00000000000000000000	10227.00000000000000000000	0.00000000000000000000	0.00000000000000000000	0.00000000000000000000	1439.00000000000000000000	252.00000000000000000000	4.00000000000000000000	4.00000000000000000000	4.00000000000000000000	4.00000000000000000000	4.00000000000000000000	4.00000000000000000000	4.00000000000000000000	4.00000000000000000000	4.00000000000000000000	4.00000000000000000000	4.00000000000000000000	4.00000000000000000000	4.00000000000000000000	4.00000000000000000000	4.00000000000000000000	4.00000000000000000000
91.00000000000000000000	0.00000000000000000000	4208.71777343750000000000	4226.66650390625000000000	4181.53857421875000000000	4201.02539062500000000000	4206.15380859375000000000	4198.97412109375000000000	4208.71777343750000000000	4209.74365234375000000000	4165.12792968750000000000	4222.05126953125000000000	4204.10253906250000000000	4185.64111328125000000000	4202.56396484375000000000	4200.51269531250000000000	1529.00000000000000000000	10247.00000000000000000000	10229.00000000000000000000	0.00000000000000000000	0.00000000000000000000	0.00000000000000000000	1439.00000000000000000000	260.00000000000000000000	4.00000000000000000000	4.00000000000000000000	4.00000000000000000000	4.00000000000000000000	4.00000000000000000000	4.00000000000000000000	4.00000000000000000000	4.00000000000000000000	4.00000000000000000000	4.00000000000000000000	4.00000000000000000000	4.00000000000000000000	4.00000000000000000000	4.00000000000000000000	4.00000000000000000000	4.00000000000000000000
92.00000000000000000000	0.00000000000000000000	4198.97412109375000000000	4201.02539062500000000000	4179.48730468750000000000	4190.25634765625000000000	4174.87158203125000000000	4186.15380859375000000000	4185.12792968750000000000	4192.30761718750000000000	4158.97412109375000000000	4207.69238281250000000000	4184.61523437500000000000	4175.89746093750000000000	4181.53857421875000000000	4191.28173828125000000000	1308.00000000000000000000	10247.00000000000000000000	10229.00000000000000000000	0.00000000000000000000	0.00000000000000000000	0.00000000000000000000	1439.00000000000000000000	267.00000000000000000000	4.00000000000000000000	4.00000000000000000000	4.00000000000000000000	4.00000000000000000000	4.00000000000000000000	4.00000000000000000000	4.00000000000000000000	4.00000000000000000000	4.00000000000000000000	4.00000000000000000000	4.00000000000000000000	4.00000000000000000000	4.00000000000000000000	4.00000000000000000000	4.00000000000000000000	4.00000000000000000000
93.00000000000000000000	0.00000000000000000000	4217.94873046875000000000	4228.20507812500000000000	4184.61523437500000000000	4210.76904296875000000000	4210.76904296875000000000	4196.41015625000000000000	4203.58984375000000000000	4211.28173828125000000000	4168.71777343750000000000	4220.00000000000000000000	4205.12792968750000000000	4185.64111328125000000000	4222.56396484375000000000	4215.38427734375000000000	1525.00000000000000000000	10247.00000000000000000000	10230.00000000000000000000	0.00000000000000000000	0.00000000000000000000	0.00000000000000000000	1439.00000000000000000000	275.00000000000000000000	4.00000000000000000000	4.00000000000000000000	4.00000000000000000000	4.00000000000000000000	4.00000000000000000000	4.00000000000000000000	4.00000000000000000000	4.00000000000000000000	4.00000000000000000000	4.00000000000000000000	4.00000000000000000000	4.00000000000000000000	4.00000000000000000000	4.00000000000000000000	4.00000000000000000000	4.00000000000000000000
94.00000000000000000000	0.00000000000000000000	4217.94873046875000000000	4212.30761718750000000000	4189.74365234375000000000	4202.56396484375000000000	4217.43603515625000000000	4188.71777343750000000000	4179.48730468750000000000	4184.10253906250000000000	4167.17919921875000000000	4176.41015625000000000000	4193.33300781250000000000	4183.07666015625000000000	4203.07666015625000000000	4210.25634765625000000000	1779.00000000000000000000	10247.00000000000000000000	10230.00000000000000000000	0.00000000000000000000	0.00000000000000000000	0.00000000000000000000	1439.00000000000000000000	283.00000000000000000000	4.00000000000000000000	4.00000000000000000000	4.00000000000000000000	4.00000000000000000000	4.00000000000000000000	4.00000000000000000000	4.00000000000000000000	4.00000000000000000000	4.00000000000000000000	4.00000000000000000000	4.00000000000000000000	4.00000000000000000000	4.00000000000000000000	4.00000000000000000000	4.00000000000000000000	4.00000000000000000000
95.00000000000000000000	0.00000000000000000000	4206.15380859375000000000	4208.71777343750000000000	4178.46142578125000000000	4190.76904296875000000000	4216.41015625000000000000	4187.69238281250000000000	4177.94873046875000000000	4185.64111328125000000000	4166.66650390625000000000	4188.71777343750000000000	4191.28173828125000000000	4181.02539062500000000000	4191.28173828125000000000	4201.02539062500000000000	1529.00000000000000000000	10248.00000000000000000000	10229.00000000000000000000	0.00000000000000000000	0.00000000000000000000	0.00000000000000000000	1439.00000000000000000000	291.00000000000000000000	4.00000000000000000000	4.00000000000000000000	4.00000000000000000000	4.00000000000000000000	4.00000000000000000000	4.00000000000000000000	4.00000000000000000000	4.00000000000000000000	4.00000000000000000000	4.00000000000000000000	4.00000000000000000000	4.00000000000000000000	4.00000000000000000000	4.00000000000000000000	4.00000000000000000000	4.00000000000000000000
96.00000000000000000000	0.00000000000000000000	4204.10253906250000000000	4217.94873046875000000000	4177.43603515625000000000	4203.07666015625000000000	4190.25634765625000000000	4189.74365234375000000000	4194.87158203125000000000	4217.43603515625000000000	4168.71777343750000000000	4240.51269531250000000000	4206.66650390625000000000	4190.76904296875000000000	4209.74365234375000000000	4208.71777343750000000000	1308.00000000000000000000	10248.00000000000000000000	10229.00000000000000000000	0.00000000000000000000	0.00000000000000000000	0.00000000000000000000	1439.00000000000000000000	299.00000000000000000000	4.00000000000000000000	4.00000000000000000000	4.00000000000000000000	4.00000000000000000000	4.00000000000000000000	4.00000000000000000000	4.00000000000000000000	4.00000000000000000000	4.00000000000000000000	4.00000000000000000000	4.00000000000000000000	4.00000000000000000000	4.00000000000000000000	4.00000000000000000000	4.00000000000000000000	4.00000000000000000000
97.00000000000000000000	0.00000000000000000000	4194.35888671875000000000	4191.28173828125000000000	4178.97412109375000000000	4191.28173828125000000000	4154.35888671875000000000	4183.58984375000000000000	4179.48730468750000000000	4191.79492187500000000000	4160.51269531250000000000	4205.12792968750000000000	4183.07666015625000000000	4176.41015625000000000000	4183.58984375000000000000	4194.87158203125000000000	1525.00000000000000000000	10248.00000000000000000000	10228.00000000000000000000	0.00000000000000000000	0.00000000000000000000	0.00000000000000000000	1439.00000000000000000000	306.00000000000000000000	4.00000000000000000000	4.00000000000000000000	4.00000000000000000000	4.00000000000000000000	4.00000000000000000000	4.00000000000000000000	4.00000000000000000000	4.00000000000000000000	4.00000000000000000000	4.00000000000000000000	4.00000000000000000000	4.00000000000000000000	4.00000000000000000000	4.00000000000000000000	4.00000000000000000000	4.00000000000000000000
98.00000000000000000000	0.00000000000000000000	4206.15380859375000000000	4223.07666015625000000000	4179.48730468750000000000	4200.00000000000000000000	4216.41015625000000000000	4205.12792968750000000000	4210.25634765625000000000	4198.97412109375000000000	4167.17919921875000000000	4211.79492187500000000000	4197.94873046875000000000	4182.05126953125000000000	4202.56396484375000000000	4197.43603515625000000000	1779.00000000000000000000	10248.00000000000000000000	10228.00000000000000000000	0.00000000000000000000	0.00000000000000000000	0.00000000000000000000	1439.00000000000000000000	315.00000000000000000000	4.00000000000000000000	4.00000000000000000000	4.00000000000000000000	4.00000000000000000000	4.00000000000000000000	4.00000000000000000000	4.00000000000000000000	4.00000000000000000000	4.00000000000000000000	4.00000000000000000000	4.00000000000000000000	4.00000000000000000000	4.00000000000000000000	4.00000000000000000000	4.00000000000000000000	4.00000000000000000000
99.00000000000000000000	0.00000000000000000000	4208.71777343750000000000	4213.84619140625000000000	4183.58984375000000000000	4190.76904296875000000000	4191.79492187500000000000	4200.00000000000000000000	4196.92285156250000000000	4180.00000000000000000000	4164.10253906250000000000	4195.89746093750000000000	4195.89746093750000000000	4182.05126953125000000000	4193.84619140625000000000	4191.79492187500000000000	1529.00000000000000000000	10248.00000000000000000000	10228.00000000000000000000	0.00000000000000000000	0.00000000000000000000	0.00000000000000000000	1439.00000000000000000000	323.00000000000000000000	4.00000000000000000000	4.00000000000000000000	4.00000000000000000000	4.00000000000000000000	4.00000000000000000000	4.00000000000000000000	4.00000000000000000000	4.00000000000000000000	4.00000000000000000000	4.00000000000000000000	4.00000000000000000000	4.00000000000000000000	4.00000000000000000000	4.00000000000000000000	4.00000000000000000000	4.00000000000000000000
100.00000000000000000000	0.00000000000000000000	4204.61523437500000000000	4206.15380859375000000000	4182.05126953125000000000	4192.82031250000000000000	4170.25634765625000000000	4193.33300781250000000000	4189.74365234375000000000	4178.97412109375000000000	4163.58984375000000000000	4193.84619140625000000000	4193.84619140625000000000	4177.94873046875000000000	4202.05126953125000000000	4197.94873046875000000000	1308.00000000000000000000	10248.00000000000000000000	10228.00000000000000000000	0.00000000000000000000	0.00000000000000000000	0.00000000000000000000	1439.00000000000000000000	330.00000000000000000000	4.00000000000000000000	4.00000000000000000000	4.00000000000000000000	4.00000000000000000000	4.00000000000000000000	4.00000000000000000000	4.00000000000000000000	4.00000000000000000000	4.00000000000000000000	4.00000000000000000000	4.00000000000000000000	4.00000000000000000000	4.00000000000000000000	4.00000000000000000000	4.00000000000000000000	4.00000000000000000000
101.00000000000000000000	0.00000000000000000000	4207.69238281250000000000	4219.48730468750000000000	4189.23046875000000000000	4211.28173828125000000000	4231.28173828125000000000	4198.97412109375000000000	4201.53857421875000000000	4201.02539062500000000000	4174.87158203125000000000	4225.12792968750000000000	4206.15380859375000000000	4192.82031250000000000000	4227.17919921875000000000	4213.84619140625000000000	1525.00000000000000000000	10247.00000000000000000000	10227.00000000000000000000	0.00000000000000000000	0.00000000000000000000	0.00000000000000000000	1439.00000000000000000000	338.00000000000000000000	4.00000000000000000000	4.00000000000000000000	4.00000000000000000000	4.00000000000000000000	4.00000000000000000000	4.00000000000000000000	4.00000000000000000000	4.00000000000000000000	4.00000000000000000000	4.00000000000000000000	4.00000000000000000000	4.00000000000000000000	4.00000000000000000000	4.00000000000000000000	4.00000000000000000000	4.00000000000000000000
102.00000000000000000000	0.00000000000000000000	4197.43603515625000000000	4194.35888671875000000000	4186.15380859375000000000	4190.25634765625000000000	4207.17919921875000000000	4188.20507812500000000000	4180.00000000000000000000	4177.43603515625000000000	4167.17919921875000000000	4180.00000000000000000000	4186.15380859375000000000	4185.64111328125000000000	4189.74365234375000000000	4200.00000000000000000000	1779.00000000000000000000	10247.00000000000000000000	10227.00000000000000000000	0.00000000000000000000	0.00000000000000000000	0.00000000000000000000	1439.00000000000000000000	346.00000000000000000000	4.00000000000000000000	4.00000000000000000000	4.00000000000000000000	4.00000000000000000000	4.00000000000000000000	4.00000000000000000000	4.00000000000000000000	4.00000000000000000000	4.00000000000000000000	4.00000000000000000000	4.00000000000000000000	4.00000000000000000000	4.00000000000000000000	4.00000000000000000000	4.00000000000000000000	4.00000000000000000000
103.00000000000000000000	0.00000000000000000000	4198.46142578125000000000	4220.00000000000000000000	4174.35888671875000000000	4202.56396484375000000000	4175.38427734375000000000	4197.94873046875000000000	4209.74365234375000000000	4213.84619140625000000000	4163.07666015625000000000	4201.02539062500000000000	4201.53857421875000000000	4190.76904296875000000000	4203.07666015625000000000	4202.05126953125000000000	1529.00000000000000000000	10247.00000000000000000000	10228.00000000000000000000	0.00000000000000000000	0.00000000000000000000	0.00000000000000000000	1439.00000000000000000000	354.00000000000000000000	4.00000000000000000000	4.00000000000000000000	4.00000000000000000000	4.00000000000000000000	4.00000000000000000000	4.00000000000000000000	4.00000000000000000000	4.00000000000000000000	4.00000000000000000000	4.00000000000000000000	4.00000000000000000000	4.00000000000000000000	4.00000000000000000000	4.00000000000000000000	4.00000000000000000000	4.00000000000000000000
104.00000000000000000000	0.00000000000000000000	4190.25634765625000000000	4203.07666015625000000000	4176.41015625000000000000	4200.51269531250000000000	4166.66650390625000000000	4195.89746093750000000000	4204.10253906250000000000	4213.33300781250000000000	4161.02539062500000000000	4210.25634765625000000000	4197.94873046875000000000	4188.20507812500000000000	4192.30761718750000000000	4191.79492187500000000000	1308.00000000000000000000	10247.00000000000000000000	10228.00000000000000000000	0.00000000000000000000	0.00000000000000000000	0.00000000000000000000	1439.00000000000000000000	363.00000000000000000000	4.00000000000000000000	4.00000000000000000000	4.00000000000000000000	4.00000000000000000000	4.00000000000000000000	4.00000000000000000000	4.00000000000000000000	4.00000000000000000000	4.00000000000000000000	4.00000000000000000000	4.00000000000000000000	4.00000000000000000000	4.00000000000000000000	4.00000000000000000000	4.00000000000000000000	4.00000000000000000000
105.00000000000000000000	0.00000000000000000000	4191.79492187500000000000	4194.35888671875000000000	4176.92285156250000000000	4189.23046875000000000000	4217.94873046875000000000	4204.10253906250000000000	4199.48730468750000000000	4193.33300781250000000000	4164.61523437500000000000	4189.74365234375000000000	4192.30761718750000000000	4179.48730468750000000000	4188.71777343750000000000	4191.79492187500000000000	1525.00000000000000000000	10248.00000000000000000000	10230.00000000000000000000	0.00000000000000000000	0.00000000000000000000	0.00000000000000000000	1439.00000000000000000000	371.00000000000000000000	4.00000000000000000000	4.00000000000000000000	4.00000000000000000000	4.00000000000000000000	4.00000000000000000000	4.00000000000000000000	4.00000000000000000000	4.00000000000000000000	4.00000000000000000000	4.00000000000000000000	4.00000000000000000000	4.00000000000000000000	4.00000000000000000000	4.00000000000000000000	4.00000000000000000000	4.00000000000000000000
106.00000000000000000000	0.00000000000000000000	4215.38427734375000000000	4237.94873046875000000000	4184.61523437500000000000	4211.28173828125000000000	4260.00000000000000000000	4218.97412109375000000000	4220.51269531250000000000	4212.30761718750000000000	4171.28173828125000000000	4210.25634765625000000000	4210.25634765625000000000	4189.74365234375000000000	4220.51269531250000000000	4208.71777343750000000000	1779.00000000000000000000	10248.00000000000000000000	10230.00000000000000000000	0.00000000000000000000	0.00000000000000000000	0.00000000000000000000	1439.00000000000000000000	379.00000000000000000000	4.00000000000000000000	4.00000000000000000000	4.00000000000000000000	4.00000000000000000000	4.00000000000000000000	4.00000000000000000000	4.00000000000000000000	4.00000000000000000000	4.00000000000000000000	4.00000000000000000000	4.00000000000000000000	4.00000000000000000000	4.00000000000000000000	4.00000000000000000000	4.00000000000000000000	4.00000000000000000000
107.00000000000000000000	0.00000000000000000000	4208.20507812500000000000	4218.46142578125000000000	4188.71777343750000000000	4202.05126953125000000000	4204.10253906250000000000	4201.53857421875000000000	4192.30761718750000000000	4185.64111328125000000000	4162.56396484375000000000	4184.10253906250000000000	4188.20507812500000000000	4182.05126953125000000000	4194.87158203125000000000	4196.41015625000000000000	1529.00000000000000000000	10250.00000000000000000000	10229.00000000000000000000	0.00000000000000000000	0.00000000000000000000	0.00000000000000000000	1439.00000000000000000000	388.00000000000000000000	4.00000000000000000000	4.00000000000000000000	4.00000000000000000000	4.00000000000000000000	4.00000000000000000000	4.00000000000000000000	4.00000000000000000000	4.00000000000000000000	4.00000000000000000000	4.00000000000000000000	4.00000000000000000000	4.00000000000000000000	4.00000000000000000000	4.00000000000000000000	4.00000000000000000000	4.00000000000000000000
108.00000000000000000000	0.00000000000000000000	4205.64111328125000000000	4224.10253906250000000000	4185.12792968750000000000	4209.23046875000000000000	4208.20507812500000000000	4204.61523437500000000000	4204.61523437500000000000	4203.58984375000000000000	4168.71777343750000000000	4206.66650390625000000000	4207.69238281250000000000	4195.89746093750000000000	4229.74365234375000000000	4213.33300781250000000000	1308.00000000000000000000	10250.00000000000000000000	10229.00000000000000000000	0.00000000000000000000	0.00000000000000000000	0.00000000000000000000	1439.00000000000000000000	396.00000000000000000000	4.00000000000000000000	4.00000000000000000000	4.00000000000000000000	4.00000000000000000000	4.00000000000000000000	4.00000000000000000000	4.00000000000000000000	4.00000000000000000000	4.00000000000000000000	4.00000000000000000000	4.00000000000000000000	4.00000000000000000000	4.00000000000000000000	4.00000000000000000000	4.00000000000000000000	4.00000000000000000000
109.00000000000000000000	0.00000000000000000000	4208.71777343750000000000	4222.05126953125000000000	4189.23046875000000000000	4213.33300781250000000000	4196.92285156250000000000	4198.97412109375000000000	4195.38427734375000000000	4207.69238281250000000000	4171.79492187500000000000	4213.33300781250000000000	4217.43603515625000000000	4210.25634765625000000000	4242.56396484375000000000	4224.10253906250000000000	1525.00000000000000000000	10250.00000000000000000000	10228.00000000000000000000	0.00000000000000000000	0.00000000000000000000	0.00000000000000000000	1439.00000000000000000000	405.00000000000000000000	4.00000000000000000000	4.00000000000000000000	4.00000000000000000000	4.00000000000000000000	4.00000000000000000000	4.00000000000000000000	4.00000000000000000000	4.00000000000000000000	4.00000000000000000000	4.00000000000000000000	4.00000000000000000000	4.00000000000000000000	4.00000000000000000000	4.00000000000000000000	4.00000000000000000000	4.00000000000000000000
110.00000000000000000000	0.00000000000000000000	4205.12792968750000000000	4211.79492187500000000000	4184.61523437500000000000	4204.10253906250000000000	4181.02539062500000000000	4195.89746093750000000000	4189.74365234375000000000	4200.00000000000000000000	4165.12792968750000000000	4203.07666015625000000000	4202.05126953125000000000	4202.56396484375000000000	4209.74365234375000000000	4208.20507812500000000000	1779.00000000000000000000	10250.00000000000000000000	10228.00000000000000000000	0.00000000000000000000	0.00000000000000000000	0.00000000000000000000	1439.00000000000000000000	413.00000000000000000000	4.00000000000000000000	4.00000000000000000000	4.00000000000000000000	4.00000000000000000000	4.00000000000000000000	4.00000000000000000000	4.00000000000000000000	4.00000000000000000000	4.00000000000000000000	4.00000000000000000000	4.00000000000000000000	4.00000000000000000000	4.00000000000000000000	4.00000000000000000000	4.00000000000000000000	4.00000000000000000000
111.00000000000000000000	0.00000000000000000000	4204.61523437500000000000	4223.58984375000000000000	4182.56396484375000000000	4210.76904296875000000000	4220.51269531250000000000	4213.84619140625000000000	4219.48730468750000000000	4228.71777343750000000000	4168.20507812500000000000	4240.51269531250000000000	4214.35888671875000000000	4206.66650390625000000000	4213.84619140625000000000	4204.61523437500000000000	1529.00000000000000000000	10249.00000000000000000000	10227.00000000000000000000	0.00000000000000000000	0.00000000000000000000	0.00000000000000000000	1439.00000000000000000000	421.00000000000000000000	4.00000000000000000000	4.00000000000000000000	4.00000000000000000000	4.00000000000000000000	4.00000000000000000000	4.00000000000000000000	4.00000000000000000000	4.00000000000000000000	4.00000000000000000000	4.00000000000000000000	4.00000000000000000000	4.00000000000000000000	4.00000000000000000000	4.00000000000000000000	4.00000000000000000000	4.00000000000000000000
112.00000000000000000000	0.00000000000000000000	4197.94873046875000000000	4196.41015625000000000000	4184.61523437500000000000	4192.30761718750000000000	4192.82031250000000000000	4206.15380859375000000000	4197.94873046875000000000	4206.66650390625000000000	4163.58984375000000000000	4218.97412109375000000000	4201.02539062500000000000	4195.89746093750000000000	4200.00000000000000000000	4195.89746093750000000000	1308.00000000000000000000	10249.00000000000000000000	10227.00000000000000000000	0.00000000000000000000	0.00000000000000000000	0.00000000000000000000	1439.00000000000000000000	430.00000000000000000000	4.00000000000000000000	4.00000000000000000000	4.00000000000000000000	4.00000000000000000000	4.00000000000000000000	4.00000000000000000000	4.00000000000000000000	4.00000000000000000000	4.00000000000000000000	4.00000000000000000000	4.00000000000000000000	4.00000000000000000000	4.00000000000000000000	4.00000000000000000000	4.00000000000000000000	4.00000000000000000000
113.00000000000000000000	0.00000000000000000000	4219.48730468750000000000	4232.82031250000000000000	4188.71777343750000000000	4207.69238281250000000000	4198.97412109375000000000	4212.30761718750000000000	4216.92285156250000000000	4223.07666015625000000000	4168.20507812500000000000	4238.46142578125000000000	4218.97412109375000000000	4205.12792968750000000000	4242.05126953125000000000	4212.82031250000000000000	1525.00000000000000000000	10250.00000000000000000000	10228.00000000000000000000	0.00000000000000000000	0.00000000000000000000	0.00000000000000000000	1439.00000000000000000000	438.00000000000000000000	4.00000000000000000000	4.00000000000000000000	4.00000000000000000000	4.00000000000000000000	4.00000000000000000000	4.00000000000000000000	4.00000000000000000000	4.00000000000000000000	4.00000000000000000000	4.00000000000000000000	4.00000000000000000000	4.00000000000000000000	4.00000000000000000000	4.00000000000000000000	4.00000000000000000000	4.00000000000000000000
114.00000000000000000000	0.00000000000000000000	4230.25634765625000000000	4244.61523437500000000000	4198.97412109375000000000	4218.46142578125000000000	4204.61523437500000000000	4210.25634765625000000000	4217.43603515625000000000	4214.87158203125000000000	4173.84619140625000000000	4238.97412109375000000000	4226.66650390625000000000	4215.89746093750000000000	4259.48730468750000000000	4218.97412109375000000000	1779.00000000000000000000	10250.00000000000000000000	10228.00000000000000000000	0.00000000000000000000	0.00000000000000000000	0.00000000000000000000	1439.00000000000000000000	446.00000000000000000000	4.00000000000000000000	4.00000000000000000000	4.00000000000000000000	4.00000000000000000000	4.00000000000000000000	4.00000000000000000000	4.00000000000000000000	4.00000000000000000000	4.00000000000000000000	4.00000000000000000000	4.00000000000000000000	4.00000000000000000000	4.00000000000000000000	4.00000000000000000000	4.00000000000000000000	4.00000000000000000000
115.00000000000000000000	0.00000000000000000000	4218.46142578125000000000	4228.20507812500000000000	4193.84619140625000000000	4207.17919921875000000000	4181.53857421875000000000	4200.00000000000000000000	4197.94873046875000000000	4186.15380859375000000000	4170.76904296875000000000	4214.87158203125000000000	4213.33300781250000000000	4203.58984375000000000000	4253.84619140625000000000	4213.33300781250000000000	1529.00000000000000000000	10246.00000000000000000000	10225.00000000000000000000	0.00000000000000000000	0.00000000000000000000	0.00000000000000000000	1439.00000000000000000000	455.00000000000000000000	4.00000000000000000000	4.00000000000000000000	4.00000000000000000000	4.00000000000000000000	4.00000000000000000000	4.00000000000000000000	4.00000000000000000000	4.00000000000000000000	4.00000000000000000000	4.00000000000000000000	4.00000000000000000000	4.00000000000000000000	4.00000000000000000000	4.00000000000000000000	4.00000000000000000000	4.00000000000000000000
116.00000000000000000000	0.00000000000000000000	4225.12792968750000000000	4256.41015625000000000000	4194.87158203125000000000	4226.15380859375000000000	4188.71777343750000000000	4200.00000000000000000000	4213.84619140625000000000	4222.56396484375000000000	4173.33300781250000000000	4255.38427734375000000000	4243.07666015625000000000	4220.00000000000000000000	4298.46142578125000000000	4234.35888671875000000000	1308.00000000000000000000	10246.00000000000000000000	10225.00000000000000000000	0.00000000000000000000	0.00000000000000000000	0.00000000000000000000	1439.00000000000000000000	463.00000000000000000000	4.00000000000000000000	4.00000000000000000000	4.00000000000000000000	4.00000000000000000000	4.00000000000000000000	4.00000000000000000000	4.00000000000000000000	4.00000000000000000000	4.00000000000000000000	4.00000000000000000000	4.00000000000000000000	4.00000000000000000000	4.00000000000000000000	4.00000000000000000000	4.00000000000000000000	4.00000000000000000000
117.00000000000000000000	0.00000000000000000000	4221.02539062500000000000	4227.69238281250000000000	4197.94873046875000000000	4207.69238281250000000000	4165.64111328125000000000	4188.71777343750000000000	4187.17919921875000000000	4206.15380859375000000000	4166.66650390625000000000	4233.84619140625000000000	4235.38427734375000000000	4223.07666015625000000000	4282.05126953125000000000	4230.25634765625000000000	1525.00000000000000000000	10246.00000000000000000000	10226.00000000000000000000	0.00000000000000000000	0.00000000000000000000	0.00000000000000000000	1439.00000000000000000000	471.00000000000000000000	4.00000000000000000000	4.00000000000000000000	4.00000000000000000000	4.00000000000000000000	4.00000000000000000000	4.00000000000000000000	4.00000000000000000000	4.00000000000000000000	4.00000000000000000000	4.00000000000000000000	4.00000000000000000000	4.00000000000000000000	4.00000000000000000000	4.00000000000000000000	4.00000000000000000000	4.00000000000000000000
118.00000000000000000000	0.00000000000000000000	4222.56396484375000000000	4237.94873046875000000000	4191.28173828125000000000	4197.94873046875000000000	4210.76904296875000000000	4210.25634765625000000000	4213.33300781250000000000	4212.30761718750000000000	4168.71777343750000000000	4249.23046875000000000000	4241.02539062500000000000	4218.97412109375000000000	4292.82031250000000000000	4229.74365234375000000000	1779.00000000000000000000	10246.00000000000000000000	10226.00000000000000000000	0.00000000000000000000	0.00000000000000000000	0.00000000000000000000	1439.00000000000000000000	480.00000000000000000000	4.00000000000000000000	4.00000000000000000000	4.00000000000000000000	4.00000000000000000000	4.00000000000000000000	4.00000000000000000000	4.00000000000000000000	4.00000000000000000000	4.00000000000000000000	4.00000000000000000000	4.00000000000000000000	4.00000000000000000000	4.00000000000000000000	4.00000000000000000000	4.00000000000000000000	4.00000000000000000000
119.00000000000000000000	0.00000000000000000000	4227.69238281250000000000	4248.71777343750000000000	4195.38427734375000000000	4199.48730468750000000000	4224.61523437500000000000	4217.94873046875000000000	4229.74365234375000000000	4227.69238281250000000000	4169.23046875000000000000	4275.89746093750000000000	4248.20507812500000000000	4218.97412109375000000000	4304.10253906250000000000	4228.20507812500000000000	1529.00000000000000000000	10247.00000000000000000000	10228.00000000000000000000	0.00000000000000000000	0.00000000000000000000	0.00000000000000000000	1439.00000000000000000000	488.00000000000000000000	4.00000000000000000000	4.00000000000000000000	4.00000000000000000000	4.00000000000000000000	4.00000000000000000000	4.00000000000000000000	4.00000000000000000000	4.00000000000000000000	4.00000000000000000000	4.00000000000000000000	4.00000000000000000000	4.00000000000000000000	4.00000000000000000000	4.00000000000000000000	4.00000000000000000000	4.00000000000000000000
120.00000000000000000000	0.00000000000000000000	4227.17919921875000000000	4230.25634765625000000000	4196.92285156250000000000	4186.15380859375000000000	4176.41015625000000000000	4201.02539062500000000000	4204.61523437500000000000	4214.87158203125000000000	4166.66650390625000000000	4252.82031250000000000000	4234.35888671875000000000	4214.87158203125000000000	4293.84619140625000000000	4221.53857421875000000000	1308.00000000000000000000	10247.00000000000000000000	10228.00000000000000000000	0.00000000000000000000	0.00000000000000000000	0.00000000000000000000	1439.00000000000000000000	497.00000000000000000000	4.00000000000000000000	4.00000000000000000000	4.00000000000000000000	4.00000000000000000000	4.00000000000000000000	4.00000000000000000000	4.00000000000000000000	4.00000000000000000000	4.00000000000000000000	4.00000000000000000000	4.00000000000000000000	4.00000000000000000000	4.00000000000000000000	4.00000000000000000000	4.00000000000000000000	4.00000000000000000000
121.00000000000000000000	0.00000000000000000000	4244.61523437500000000000	4261.02539062500000000000	4203.07666015625000000000	4207.17919921875000000000	4198.97412109375000000000	4211.28173828125000000000	4223.58984375000000000000	4233.84619140625000000000	4178.46142578125000000000	4276.41015625000000000000	4258.97412109375000000000	4232.30761718750000000000	4340.51269531250000000000	4246.15380859375000000000	1525.00000000000000000000	10248.00000000000000000000	10229.00000000000000000000	0.00000000000000000000	0.00000000000000000000	0.00000000000000000000	1439.00000000000000000000	504.00000000000000000000	4.00000000000000000000	4.00000000000000000000	4.00000000000000000000	4.00000000000000000000	4.00000000000000000000	4.00000000000000000000	4.00000000000000000000	4.00000000000000000000	4.00000000000000000000	4.00000000000000000000	4.00000000000000000000	4.00000000000000000000	4.00000000000000000000	4.00000000000000000000	4.00000000000000000000	4.00000000000000000000
122.00000000000000000000	0.00000000000000000000	4239.48730468750000000000	4241.53857421875000000000	4206.66650390625000000000	4201.53857421875000000000	4181.02539062500000000000	4202.56396484375000000000	4202.56396484375000000000	4198.97412109375000000000	4172.82031250000000000000	4253.84619140625000000000	4248.20507812500000000000	4226.15380859375000000000	4330.76904296875000000000	4242.56396484375000000000	1779.00000000000000000000	10248.00000000000000000000	10229.00000000000000000000	0.00000000000000000000	0.00000000000000000000	0.00000000000000000000	1439.00000000000000000000	511.00000000000000000000	4.00000000000000000000	4.00000000000000000000	4.00000000000000000000	4.00000000000000000000	4.00000000000000000000	4.00000000000000000000	4.00000000000000000000	4.00000000000000000000	4.00000000000000000000	4.00000000000000000000	4.00000000000000000000	4.00000000000000000000	4.00000000000000000000	4.00000000000000000000	4.00000000000000000000	4.00000000000000000000
123.00000000000000000000	0.00000000000000000000	4230.76904296875000000000	4238.97412109375000000000	4193.84619140625000000000	4202.05126953125000000000	4188.20507812500000000000	4199.48730468750000000000	4204.61523437500000000000	4206.66650390625000000000	4169.74365234375000000000	4261.02539062500000000000	4253.33300781250000000000	4225.64111328125000000000	4338.46142578125000000000	4241.02539062500000000000	1529.00000000000000000000	10247.00000000000000000000	10227.00000000000000000000	0.00000000000000000000	0.00000000000000000000	0.00000000000000000000	1439.00000000000000000000	519.00000000000000000000	4.00000000000000000000	4.00000000000000000000	4.00000000000000000000	4.00000000000000000000	4.00000000000000000000	4.00000000000000000000	4.00000000000000000000	4.00000000000000000000	4.00000000000000000000	4.00000000000000000000	4.00000000000000000000	4.00000000000000000000	4.00000000000000000000	4.00000000000000000000	4.00000000000000000000	4.00000000000000000000
124.00000000000000000000	0.00000000000000000000	4231.79492187500000000000	4237.43603515625000000000	4191.28173828125000000000	4210.76904296875000000000	4197.94873046875000000000	4200.51269531250000000000	4208.20507812500000000000	4237.94873046875000000000	4173.33300781250000000000	4290.76904296875000000000	4273.33300781250000000000	4243.07666015625000000000	4356.41015625000000000000	4249.74365234375000000000	1308.00000000000000000000	10247.00000000000000000000	10227.00000000000000000000	0.00000000000000000000	0.00000000000000000000	0.00000000000000000000	1439.00000000000000000000	526.00000000000000000000	4.00000000000000000000	4.00000000000000000000	4.00000000000000000000	4.00000000000000000000	4.00000000000000000000	4.00000000000000000000	4.00000000000000000000	4.00000000000000000000	4.00000000000000000000	4.00000000000000000000	4.00000000000000000000	4.00000000000000000000	4.00000000000000000000	4.00000000000000000000	4.00000000000000000000	4.00000000000000000000
125.00000000000000000000	0.00000000000000000000	4226.66650390625000000000	4205.64111328125000000000	4193.84619140625000000000	4198.46142578125000000000	4158.97412109375000000000	4195.38427734375000000000	4190.25634765625000000000	4214.87158203125000000000	4165.64111328125000000000	4273.33300781250000000000	4256.92285156250000000000	4232.82031250000000000000	4334.35888671875000000000	4238.46142578125000000000	1525.00000000000000000000	10247.00000000000000000000	10228.00000000000000000000	0.00000000000000000000	0.00000000000000000000	0.00000000000000000000	1439.00000000000000000000	533.00000000000000000000	4.00000000000000000000	4.00000000000000000000	4.00000000000000000000	4.00000000000000000000	4.00000000000000000000	4.00000000000000000000	4.00000000000000000000	4.00000000000000000000	4.00000000000000000000	4.00000000000000000000	4.00000000000000000000	4.00000000000000000000	4.00000000000000000000	4.00000000000000000000	4.00000000000000000000	4.00000000000000000000
126.00000000000000000000	0.00000000000000000000	4235.89746093750000000000	4230.76904296875000000000	4193.84619140625000000000	4216.92285156250000000000	4197.94873046875000000000	4214.87158203125000000000	4224.10253906250000000000	4229.23046875000000000000	4167.69238281250000000000	4306.15380859375000000000	4268.20507812500000000000	4230.76904296875000000000	4358.46142578125000000000	4239.48730468750000000000	1779.00000000000000000000	10247.00000000000000000000	10228.00000000000000000000	0.00000000000000000000	0.00000000000000000000	0.00000000000000000000	1439.00000000000000000000	541.00000000000000000000	4.00000000000000000000	4.00000000000000000000	4.00000000000000000000	4.00000000000000000000	4.00000000000000000000	4.00000000000000000000	4.00000000000000000000	4.00000000000000000000	4.00000000000000000000	4.00000000000000000000	4.00000000000000000000	4.00000000000000000000	4.00000000000000000000	4.00000000000000000000	4.00000000000000000000	4.00000000000000000000
127.00000000000000000000	0.00000000000000000000	4230.25634765625000000000	4210.25634765625000000000	4195.89746093750000000000	4211.28173828125000000000	4190.25634765625000000000	4205.12792968750000000000	4209.23046875000000000000	4210.76904296875000000000	4165.12792968750000000000	4291.79492187500000000000	4253.33300781250000000000	4222.56396484375000000000	4336.41015625000000000000	4223.58984375000000000000	50.00000000000000000000	10249.00000000000000000000	10229.00000000000000000000	0.00000000000000000000	0.00000000000000000000	0.00000000000000000000	1439.00000000000000000000	548.00000000000000000000	4.00000000000000000000	4.00000000000000000000	4.00000000000000000000	4.00000000000000000000	4.00000000000000000000	4.00000000000000000000	4.00000000000000000000	4.00000000000000000000	4.00000000000000000000	4.00000000000000000000	4.00000000000000000000	4.00000000000000000000	4.00000000000000000000	4.00000000000000000000	4.00000000000000000000	4.00000000000000000000
0.00000000000000000000	0.00000000000000000000	4230.25634765625000000000	4203.07666015625000000000	4195.89746093750000000000	4212.30761718750000000000	4166.15380859375000000000	4197.94873046875000000000	4206.15380859375000000000	4213.33300781250000000000	4169.74365234375000000000	4284.10253906250000000000	4255.89746093750000000000	4223.58984375000000000000	4341.53857421875000000000	4231.28173828125000000000	887.00000000000000000000	10249.00000000000000000000	10229.00000000000000000000	0.00000000000000000000	0.00000000000000000000	0.00000000000000000000	1439.00000000000000000000	555.00000000000000000000	4.00000000000000000000	4.00000000000000000000	4.00000000000000000000	4.00000000000000000000	4.00000000000000000000	4.00000000000000000000	4.00000000000000000000	4.00000000000000000000	4.00000000000000000000	4.00000000000000000000	4.00000000000000000000	4.00000000000000000000	4.00000000000000000000	4.00000000000000000000	4.00000000000000000000	4.00000000000000000000
1.00000000000000000000	0.00000000000000000000	4234.35888671875000000000	4210.25634765625000000000	4200.00000000000000000000	4226.66650390625000000000	4160.51269531250000000000	4195.38427734375000000000	4205.12792968750000000000	4226.66650390625000000000	4174.87158203125000000000	4286.66650390625000000000	4268.71777343750000000000	4235.38427734375000000000	4365.12792968750000000000	4244.61523437500000000000	1081.00000000000000000000	10251.00000000000000000000	10229.00000000000000000000	0.00000000000000000000	0.00000000000000000000	0.00000000000000000000	1439.00000000000000000000	563.00000000000000000000	4.00000000000000000000	4.00000000000000000000	4.00000000000000000000	4.00000000000000000000	4.00000000000000000000	4.00000000000000000000	4.00000000000000000000	4.00000000000000000000	4.00000000000000000000	4.00000000000000000000	4.00000000000000000000	4.00000000000000000000	4.00000000000000000000	4.00000000000000000000	4.00000000000000000000	4.00000000000000000000
2.00000000000000000000	0.00000000000000000000	4215.89746093750000000000	4171.79492187500000000000	4187.69238281250000000000	4200.51269531250000000000	4132.30761718750000000000	4180.51269531250000000000	4166.15380859375000000000	4184.10253906250000000000	4163.07666015625000000000	4234.87158203125000000000	4239.48730468750000000000	4215.89746093750000000000	4325.12792968750000000000	4220.00000000000000000000	1209.00000000000000000000	10251.00000000000000000000	10229.00000000000000000000	0.00000000000000000000	0.00000000000000000000	0.00000000000000000000	1439.00000000000000000000	570.00000000000000000000	4.00000000000000000000	4.00000000000000000000	4.00000000000000000000	4.00000000000000000000	4.00000000000000000000	4.00000000000000000000	4.00000000000000000000	4.00000000000000000000	4.00000000000000000000	4.00000000000000000000	4.00000000000000000000	4.00000000000000000000	4.00000000000000000000	4.00000000000000000000	4.00000000000000000000	4.00000000000000000000
3.00000000000000000000	0.00000000000000000000	4210.76904296875000000000	4181.02539062500000000000	4178.46142578125000000000	4202.56396484375000000000	4161.02539062500000000000	4191.79492187500000000000	4183.58984375000000000000	4206.66650390625000000000	4164.61523437500000000000	4262.05126953125000000000	4255.38427734375000000000	4218.97412109375000000000	4337.94873046875000000000	4222.56396484375000000000	1746.00000000000000000000	10253.00000000000000000000	10228.00000000000000000000	0.00000000000000000000	0.00000000000000000000	0.00000000000000000000	1439.00000000000000000000	578.00000000000000000000	4.00000000000000000000	4.00000000000000000000	4.00000000000000000000	4.00000000000000000000	4.00000000000000000000	4.00000000000000000000	4.00000000000000000000	4.00000000000000000000	4.00000000000000000000	4.00000000000000000000	4.00000000000000000000	4.00000000000000000000	4.00000000000000000000	4.00000000000000000000	4.00000000000000000000	4.00000000000000000000
4.00000000000000000000	0.00000000000000000000	4202.05126953125000000000	4151.28173828125000000000	4182.56396484375000000000	4193.33300781250000000000	4122.05126953125000000000	4185.12792968750000000000	4171.28173828125000000000	4203.58984375000000000000	4162.56396484375000000000	4256.92285156250000000000	4250.25634765625000000000	4218.97412109375000000000	4319.48730468750000000000	4216.41015625000000000000	1850.00000000000000000000	10253.00000000000000000000	10228.00000000000000000000	0.00000000000000000000	0.00000000000000000000	0.00000000000000000000	1439.00000000000000000000	585.00000000000000000000	4.00000000000000000000	4.00000000000000000000	4.00000000000000000000	4.00000000000000000000	4.00000000000000000000	4.00000000000000000000	4.00000000000000000000	4.00000000000000000000	4.00000000000000000000	4.00000000000000000000	4.00000000000000000000	4.00000000000000000000	4.00000000000000000000	4.00000000000000000000	4.00000000000000000000	4.00000000000000000000
5.00000000000000000000	0.00000000000000000000	4198.97412109375000000000	4144.10253906250000000000	4174.35888671875000000000	4182.56396484375000000000	4107.17919921875000000000	4186.15380859375000000000	4172.82031250000000000000	4185.12792968750000000000	4162.56396484375000000000	4247.17919921875000000000	4236.41015625000000000000	4207.17919921875000000000	4307.69238281250000000000	4206.66650390625000000000	1026.00000000000000000000	10251.00000000000000000000	10226.00000000000000000000	0.00000000000000000000	0.00000000000000000000	0.00000000000000000000	1439.00000000000000000000	592.00000000000000000000	4.00000000000000000000	4.00000000000000000000	4.00000000000000000000	4.00000000000000000000	4.00000000000000000000	4.00000000000000000000	4.00000000000000000000	4.00000000000000000000	4.00000000000000000000	4.00000000000000000000	4.00000000000000000000	4.00000000000000000000	4.00000000000000000000	4.00000000000000000000	4.00000000000000000000	4.00000000000000000000
6.00000000000000000000	0.00000000000000000000	4208.20507812500000000000	4171.28173828125000000000	4174.35888671875000000000	4188.71777343750000000000	4158.97412109375000000000	4199.48730468750000000000	4193.84619140625000000000	4191.28173828125000000000	4171.28173828125000000000	4277.94873046875000000000	4245.64111328125000000000	4210.25634765625000000000	4325.12792968750000000000	4209.23046875000000000000	1520.00000000000000000000	10251.00000000000000000000	10226.00000000000000000000	0.00000000000000000000	0.00000000000000000000	0.00000000000000000000	1439.00000000000000000000	600.00000000000000000000	4.00000000000000000000	4.00000000000000000000	4.00000000000000000000	4.00000000000000000000	4.00000000000000000000	4.00000000000000000000	4.00000000000000000000	4.00000000000000000000	4.00000000000000000000	4.00000000000000000000	4.00000000000000000000	4.00000000000000000000	4.00000000000000000000	4.00000000000000000000	4.00000000000000000000	4.00000000000000000000
7.00000000000000000000	0.00000000000000000000	4195.89746093750000000000	4138.46142578125000000000	4176.92285156250000000000	4168.71777343750000000000	4133.84619140625000000000	4187.69238281250000000000	4166.66650390625000000000	4169.23046875000000000000	4164.61523437500000000000	4241.53857421875000000000	4226.66650390625000000000	4199.48730468750000000000	4293.84619140625000000000	4195.89746093750000000000	1577.00000000000000000000	10246.00000000000000000000	10224.00000000000000000000	0.00000000000000000000	0.00000000000000000000	0.00000000000000000000	1439.00000000000000000000	607.00000000000000000000	4.00000000000000000000	4.00000000000000000000	4.00000000000000000000	4.00000000000000000000	4.00000000000000000000	4.00000000000000000000	4.00000000000000000000	4.00000000000000000000	4.00000000000000000000	4.00000000000000000000	4.00000000000000000000	4.00000000000000000000	4.00000000000000000000	4.00000000000000000000	4.00000000000000000000	4.00000000000000000000
8.00000000000000000000	0.00000000000000000000	4192.82031250000000000000	4145.64111328125000000000	4172.82031250000000000000	4181.53857421875000000000	4136.92285156250000000000	4188.71777343750000000000	4182.05126953125000000000	4204.61523437500000000000	4167.69238281250000000000	4252.30761718750000000000	4246.15380859375000000000	4212.82031250000000000000	4321.02539062500000000000	4212.82031250000000000000	897.00000000000000000000	10246.00000000000000000000	10224.00000000000000000000	0.00000000000000000000	0.00000000000000000000	0.00000000000000000000	1439.00000000000000000000	615.00000000000000000000	4.00000000000000000000	4.00000000000000000000	4.00000000000000000000	4.00000000000000000000	4.00000000000000000000	4.00000000000000000000	4.00000000000000000000	4.00000000000000000000	4.00000000000000000000	4.00000000000000000000	4.00000000000000000000	4.00000000000000000000	4.00000000000000000000	4.00000000000000000000	4.00000000000000000000	4.00000000000000000000
9.00000000000000000000	0.00000000000000000000	4186.66650390625000000000	4128.20507812500000000000	4172.82031250000000000000	4180.51269531250000000000	4125.64111328125000000000	4180.00000000000000000000	4173.33300781250000000000	4208.71777343750000000000	4170.25634765625000000000	4245.12792968750000000000	4246.15380859375000000000	4219.48730468750000000000	4321.53857421875000000000	4215.38427734375000000000	1674.00000000000000000000	10245.00000000000000000000	10226.00000000000000000000	0.00000000000000000000	0.00000000000000000000	0.00000000000000000000	1439.00000000000000000000	624.00000000000000000000	4.00000000000000000000	4.00000000000000000000	4.00000000000000000000	4.00000000000000000000	4.00000000000000000000	4.00000000000000000000	4.00000000000000000000	4.00000000000000000000	4.00000000000000000000	4.00000000000000000000	4.00000000000000000000	4.00000000000000000000	4.00000000000000000000	4.00000000000000000000	4.00000000000000000000	4.00000000000000000000
10.00000000000000000000	0.00000000000000000000	4183.07666015625000000000	4116.92285156250000000000	4165.12792968750000000000	4169.23046875000000000000	4123.07666015625000000000	4183.07666015625000000000	4171.79492187500000000000	4203.07666015625000000000	4166.15380859375000000000	4237.43603515625000000000	4234.87158203125000000000	4206.15380859375000000000	4297.43603515625000000000	4201.53857421875000000000	1730.00000000000000000000	10245.00000000000000000000	10226.00000000000000000000	0.00000000000000000000	0.00000000000000000000	0.00000000000000000000	1439.00000000000000000000	632.00000000000000000000	4.00000000000000000000	4.00000000000000000000	4.00000000000000000000	4.00000000000000000000	4.00000000000000000000	4.00000000000000000000	4.00000000000000000000	4.00000000000000000000	4.00000000000000000000	4.00000000000000000000	4.00000000000000000000	4.00000000000000000000	4.00000000000000000000	4.00000000000000000000	4.00000000000000000000	4.00000000000000000000
11.00000000000000000000	0.00000000000000000000	4190.25634765625000000000	4137.94873046875000000000	4166.66650390625000000000	4184.10253906250000000000	4152.30761718750000000000	4194.35888671875000000000	4198.97412109375000000000	4228.71777343750000000000	4166.66650390625000000000	4287.17919921875000000000	4245.64111328125000000000	4211.28173828125000000000	4300.51269531250000000000	4204.10253906250000000000	1496.00000000000000000000	10242.00000000000000000000	10227.00000000000000000000	0.00000000000000000000	0.00000000000000000000	0.00000000000000000000	1439.00000000000000000000	641.00000000000000000000	4.00000000000000000000	4.00000000000000000000	4.00000000000000000000	4.00000000000000000000	4.00000000000000000000	4.00000000000000000000	4.00000000000000000000	4.00000000000000000000	4.00000000000000000000	4.00000000000000000000	4.00000000000000000000	4.00000000000000000000	4.00000000000000000000	4.00000000000000000000	4.00000000000000000000	4.00000000000000000000
12.00000000000000000000	0.00000000000000000000	4178.97412109375000000000	4115.38427734375000000000	4167.69238281250000000000	4168.71777343750000000000	4123.07666015625000000000	4185.64111328125000000000	4180.51269531250000000000	4201.02539062500000000000	4161.02539062500000000000	4266.15380859375000000000	4222.05126953125000000000	4204.61523437500000000000	4264.61523437500000000000	4192.30761718750000000000	1324.00000000000000000000	10242.00000000000000000000	10227.00000000000000000000	0.00000000000000000000	0.00000000000000000000	0.00000000000000000000	1439.00000000000000000000	649.00000000000000000000	4.00000000000000000000	4.00000000000000000000	4.00000000000000000000	4.00000000000000000000	4.00000000000000000000	4.00000000000000000000	4.00000000000000000000	4.00000000000000000000	4.00000000000000000000	4.00000000000000000000	4.00000000000000000000	4.00000000000000000000	4.00000000000000000000	4.00000000000000000000	4.00000000000000000000	4.00000000000000000000
13.00000000000000000000	0.00000000000000000000	4188.71777343750000000000	4144.10253906250000000000	4163.07666015625000000000	4178.97412109375000000000	4146.66650390625000000000	4202.05126953125000000000	4201.53857421875000000000	4212.82031250000000000000	4170.25634765625000000000	4268.71777343750000000000	4231.79492187500000000000	4208.71777343750000000000	4281.02539062500000000000	4196.41015625000000000000	1494.00000000000000000000	10243.00000000000000000000	10228.00000000000000000000	0.00000000000000000000	0.00000000000000000000	0.00000000000000000000	1439.00000000000000000000	657.00000000000000000000	4.00000000000000000000	4.00000000000000000000	4.00000000000000000000	4.00000000000000000000	4.00000000000000000000	4.00000000000000000000	4.00000000000000000000	4.00000000000000000000	4.00000000000000000000	4.00000000000000000000	4.00000000000000000000	4.00000000000000000000	4.00000000000000000000	4.00000000000000000000	4.00000000000000000000	4.00000000000000000000
14.00000000000000000000	0.00000000000000000000	4193.33300781250000000000	4142.56396484375000000000	4168.20507812500000000000	4181.53857421875000000000	4152.82031250000000000000	4199.48730468750000000000	4195.89746093750000000000	4201.02539062500000000000	4173.33300781250000000000	4253.33300781250000000000	4225.12792968750000000000	4203.07666015625000000000	4269.74365234375000000000	4188.71777343750000000000	1730.00000000000000000000	10243.00000000000000000000	10228.00000000000000000000	0.00000000000000000000	0.00000000000000000000	0.00000000000000000000	1439.00000000000000000000	666.00000000000000000000	4.00000000000000000000	4.00000000000000000000	4.00000000000000000000	4.00000000000000000000	4.00000000000000000000	4.00000000000000000000	4.00000000000000000000	4.00000000000000000000	4.00000000000000000000	4.00000000000000000000	4.00000000000000000000	4.00000000000000000000	4.00000000000000000000	4.00000000000000000000	4.00000000000000000000	4.00000000000000000000
15.00000000000000000000	0.00000000000000000000	4176.92285156250000000000	4124.10253906250000000000	4167.69238281250000000000	4166.15380859375000000000	4149.23046875000000000000	4190.25634765625000000000	4182.56396484375000000000	4183.58984375000000000000	4168.71777343750000000000	4229.23046875000000000000	4209.74365234375000000000	4194.87158203125000000000	4245.64111328125000000000	4181.53857421875000000000	1496.00000000000000000000	10243.00000000000000000000	10225.00000000000000000000	0.00000000000000000000	0.00000000000000000000	0.00000000000000000000	1439.00000000000000000000	674.00000000000000000000	4.00000000000000000000	4.00000000000000000000	4.00000000000000000000	4.00000000000000000000	4.00000000000000000000	4.00000000000000000000	4.00000000000000000000	4.00000000000000000000	4.00000000000000000000	4.00000000000000000000	4.00000000000000000000	4.00000000000000000000	4.00000000000000000000	4.00000000000000000000	4.00000000000000000000	4.00000000000000000000
16.00000000000000000000	0.00000000000000000000	4180.00000000000000000000	4146.15380859375000000000	4167.17919921875000000000	4181.02539062500000000000	4174.87158203125000000000	4197.94873046875000000000	4199.48730468750000000000	4221.53857421875000000000	4172.82031250000000000000	4265.12792968750000000000	4238.97412109375000000000	4221.02539062500000000000	4282.05126953125000000000	4202.56396484375000000000	0.00000000000000000000	10243.00000000000000000000	10225.00000000000000000000	0.00000000000000000000	0.00000000000000000000	0.00000000000000000000	1439.00000000000000000000	682.00000000000000000000	4.00000000000000000000	4.00000000000000000000	4.00000000000000000000	4.00000000000000000000	4.00000000000000000000	4.00000000000000000000	4.00000000000000000000	4.00000000000000000000	4.00000000000000000000	4.00000000000000000000	4.00000000000000000000	4.00000000000000000000	4.00000000000000000000	4.00000000000000000000	4.00000000000000000000	4.00000000000000000000
17.00000000000000000000	0.00000000000000000000	4174.35888671875000000000	4115.89746093750000000000	4166.15380859375000000000	4167.69238281250000000000	4123.07666015625000000000	4178.97412109375000000000	4169.23046875000000000000	4198.97412109375000000000	4164.10253906250000000000	4233.33300781250000000000	4224.61523437500000000000	4218.46142578125000000000	4261.02539062500000000000	4195.38427734375000000000	0.00000000000000000000	10245.00000000000000000000	10226.00000000000000000000	0.00000000000000000000	0.00000000000000000000	0.00000000000000000000	1439.00000000000000000000	690.00000000000000000000	4.00000000000000000000	4.00000000000000000000	4.00000000000000000000	4.00000000000000000000	4.00000000000000000000	4.00000000000000000000	4.00000000000000000000	4.00000000000000000000	4.00000000000000000000	4.00000000000000000000	4.00000000000000000000	4.00000000000000000000	4.00000000000000000000	4.00000000000000000000	4.00000000000000000000	4.00000000000000000000
18.00000000000000000000	0.00000000000000000000	4178.46142578125000000000	4129.23046875000000000000	4163.07666015625000000000	4169.23046875000000000000	4139.48730468750000000000	4191.28173828125000000000	4192.82031250000000000000	4210.25634765625000000000	4165.64111328125000000000	4239.48730468750000000000	4229.74365234375000000000	4212.82031250000000000000	4258.46142578125000000000	4194.87158203125000000000	0.00000000000000000000	10245.00000000000000000000	10226.00000000000000000000	0.00000000000000000000	0.00000000000000000000	0.00000000000000000000	1439.00000000000000000000	697.00000000000000000000	4.00000000000000000000	4.00000000000000000000	4.00000000000000000000	4.00000000000000000000	4.00000000000000000000	4.00000000000000000000	4.00000000000000000000	4.00000000000000000000	4.00000000000000000000	4.00000000000000000000	4.00000000000000000000	4.00000000000000000000	4.00000000000000000000	4.00000000000000000000	4.00000000000000000000	4.00000000000000000000
19.00000000000000000000	0.00000000000000000000	4180.00000000000000000000	4135.38427734375000000000	4170.25634765625000000000	4169.74365234375000000000	4173.84619140625000000000	4206.66650390625000000000	4206.66650390625000000000	4219.48730468750000000000	4167.69238281250000000000	4257.94873046875000000000	4231.28173828125000000000	4214.87158203125000000000	4249.74365234375000000000	4189.23046875000000000000	0.00000000000000000000	10250.00000000000000000000	10226.00000000000000000000	0.00000000000000000000	0.00000000000000000000	0.00000000000000000000	1439.00000000000000000000	704.00000000000000000000	4.00000000000000000000	4.00000000000000000000	4.00000000000000000000	4.00000000000000000000	4.00000000000000000000	4.00000000000000000000	4.00000000000000000000	4.00000000000000000000	4.00000000000000000000	4.00000000000000000000	4.00000000000000000000	4.00000000000000000000	4.00000000000000000000	4.00000000000000000000	4.00000000000000000000	4.00000000000000000000
20.00000000000000000000	0.00000000000000000000	4175.38427734375000000000	4117.94873046875000000000	4170.25634765625000000000	4157.43603515625000000000	4158.46142578125000000000	4197.43603515625000000000	4188.20507812500000000000	4195.38427734375000000000	4162.56396484375000000000	4234.35888671875000000000	4207.69238281250000000000	4203.58984375000000000000	4230.76904296875000000000	4180.00000000000000000000	0.00000000000000000000	10250.00000000000000000000	10226.00000000000000000000	0.00000000000000000000	0.00000000000000000000	0.00000000000000000000	1439.00000000000000000000	712.00000000000000000000	4.00000000000000000000	4.00000000000000000000	4.00000000000000000000	4.00000000000000000000	4.00000000000000000000	4.00000000000000000000	4.00000000000000000000	4.00000000000000000000	4.00000000000000000000	4.00000000000000000000	4.00000000000000000000	4.00000000000000000000	4.00000000000000000000	4.00000000000000000000	4.00000000000000000000	4.00000000000000000000
21.00000000000000000000	0.00000000000000000000	4190.25634765625000000000	4147.69238281250000000000	4171.28173828125000000000	4174.87158203125000000000	4174.87158203125000000000	4196.41015625000000000000	4196.92285156250000000000	4206.66650390625000000000	4172.30761718750000000000	4240.00000000000000000000	4221.02539062500000000000	4214.35888671875000000000	4261.53857421875000000000	4198.46142578125000000000	0.00000000000000000000	10251.00000000000000000000	10225.00000000000000000000	0.00000000000000000000	0.00000000000000000000	0.00000000000000000000	1439.00000000000000000000	720.00000000000000000000	4.00000000000000000000	4.00000000000000000000	4.00000000000000000000	4.00000000000000000000	4.00000000000000000000	4.00000000000000000000	4.00000000000000000000	4.00000000000000000000	4.00000000000000000000	4.00000000000000000000	4.00000000000000000000	4.00000000000000000000	4.00000000000000000000	4.00000000000000000000	4.00000000000000000000	4.00000000000000000000
22.00000000000000000000	0.00000000000000000000	4185.64111328125000000000	4126.15380859375000000000	4171.79492187500000000000	4160.51269531250000000000	4146.15380859375000000000	4180.00000000000000000000	4161.02539062500000000000	4170.76904296875000000000	4168.20507812500000000000	4202.56396484375000000000	4204.10253906250000000000	4207.69238281250000000000	4231.79492187500000000000	4188.71777343750000000000	0.00000000000000000000	10251.00000000000000000000	10225.00000000000000000000	0.00000000000000000000	0.00000000000000000000	0.00000000000000000000	1439.00000000000000000000	727.00000000000000000000	4.00000000000000000000	4.00000000000000000000	4.00000000000000000000	4.00000000000000000000	4.00000000000000000000	4.00000000000000000000	4.00000000000000000000	4.00000000000000000000	4.00000000000000000000	4.00000000000000000000	4.00000000000000000000	4.00000000000000000000	4.00000000000000000000	4.00000000000000000000	4.00000000000000000000	4.00000000000000000000
23.00000000000000000000	0.00000000000000000000	4177.94873046875000000000	4126.15380859375000000000	4163.07666015625000000000	4160.00000000000000000000	4130.25634765625000000000	4177.43603515625000000000	4162.56396484375000000000	4178.97412109375000000000	4163.58984375000000000000	4221.02539062500000000000	4207.17919921875000000000	4203.58984375000000000000	4232.30761718750000000000	4187.69238281250000000000	0.00000000000000000000	10252.00000000000000000000	10225.00000000000000000000	0.00000000000000000000	0.00000000000000000000	0.00000000000000000000	1439.00000000000000000000	735.00000000000000000000	4.00000000000000000000	4.00000000000000000000	4.00000000000000000000	4.00000000000000000000	4.00000000000000000000	4.00000000000000000000	4.00000000000000000000	4.00000000000000000000	4.00000000000000000000	4.00000000000000000000	4.00000000000000000000	4.00000000000000000000	4.00000000000000000000	4.00000000000000000000	4.00000000000000000000	4.00000000000000000000
24.00000000000000000000	0.00000000000000000000	4169.74365234375000000000	4120.51269531250000000000	4163.07666015625000000000	4159.48730468750000000000	4112.82031250000000000000	4170.25634765625000000000	4161.53857421875000000000	4197.94873046875000000000	4164.10253906250000000000	4237.43603515625000000000	4215.89746093750000000000	4212.30761718750000000000	4236.41015625000000000000	4192.82031250000000000000	0.00000000000000000000	10252.00000000000000000000	10225.00000000000000000000	0.00000000000000000000	0.00000000000000000000	0.00000000000000000000	1439.00000000000000000000	743.00000000000000000000	4.00000000000000000000	4.00000000000000000000	4.00000000000000000000	4.00000000000000000000	4.00000000000000000000	4.00000000000000000000	4.00000000000000000000	4.00000000000000000000	4.00000000000000000000	4.00000000000000000000	4.00000000000000000000	4.00000000000000000000	4.00000000000000000000	4.00000000000000000000	4.00000000000000000000	4.00000000000000000000
25.00000000000000000000	0.00000000000000000000	4158.97412109375000000000	4092.82031250000000000000	4158.46142578125000000000	4129.74365234375000000000	4105.64111328125000000000	4165.64111328125000000000	4149.23046875000000000000	4174.87158203125000000000	4160.51269531250000000000	4198.46142578125000000000	4195.38427734375000000000	4198.97412109375000000000	4202.05126953125000000000	4180.00000000000000000000	0.00000000000000000000	10251.00000000000000000000	10225.00000000000000000000	0.00000000000000000000	0.00000000000000000000	0.00000000000000000000	1439.00000000000000000000	752.00000000000000000000	4.00000000000000000000	4.00000000000000000000	4.00000000000000000000	4.00000000000000000000	4.00000000000000000000	4.00000000000000000000	4.00000000000000000000	4.00000000000000000000	4.00000000000000000000	4.00000000000000000000	4.00000000000000000000	4.00000000000000000000	4.00000000000000000000	4.00000000000000000000	4.00000000000000000000	4.00000000000000000000
26.00000000000000000000	0.00000000000000000000	4168.20507812500000000000	4117.43603515625000000000	4155.89746093750000000000	4133.84619140625000000000	4146.15380859375000000000	4189.23046875000000000000	4194.35888671875000000000	4197.94873046875000000000	4164.61523437500000000000	4224.10253906250000000000	4203.58984375000000000000	4191.79492187500000000000	4209.23046875000000000000	4175.89746093750000000000	0.00000000000000000000	10251.00000000000000000000	10225.00000000000000000000	0.00000000000000000000	0.00000000000000000000	0.00000000000000000000	1439.00000000000000000000	760.00000000000000000000	4.00000000000000000000	4.00000000000000000000	4.00000000000000000000	4.00000000000000000000	4.00000000000000000000	4.00000000000000000000	4.00000000000000000000	4.00000000000000000000	4.00000000000000000000	4.00000000000000000000	4.00000000000000000000	4.00000000000000000000	4.00000000000000000000	4.00000000000000000000	4.00000000000000000000	4.00000000000000000000
27.00000000000000000000	0.00000000000000000000	4157.43603515625000000000	4090.76904296875000000000	4154.35888671875000000000	4120.51269531250000000000	4107.69238281250000000000	4186.66650390625000000000	4185.12792968750000000000	4189.74365234375000000000	4161.02539062500000000000	4207.69238281250000000000	4182.05126953125000000000	4174.87158203125000000000	4174.35888671875000000000	4152.82031250000000000000	0.00000000000000000000	10250.00000000000000000000	10226.00000000000000000000	0.00000000000000000000	0.00000000000000000000	0.00000000000000000000	1439.00000000000000000000	768.00000000000000000000	4.00000000000000000000	4.00000000000000000000	4.00000000000000000000	4.00000000000000000000	4.00000000000000000000	4.00000000000000000000	4.00000000000000000000	4.00000000000000000000	4.00000000000000000000	4.00000000000000000000	4.00000000000000000000	4.00000000000000000000	4.00000000000000000000	4.00000000000000000000	4.00000000000000000000	4.00000000000000000000
28.00000000000000000000	0.00000000000000000000	4155.89746093750000000000	4092.82031250000000000000	4149.23046875000000000000	4118.97412109375000000000	4128.20507812500000000000	4192.30761718750000000000	4188.20507812500000000000	4197.43603515625000000000	4167.69238281250000000000	4198.46142578125000000000	4182.05126953125000000000	4179.48730468750000000000	4188.71777343750000000000	4161.53857421875000000000	0.00000000000000000000	10250.00000000000000000000	10226.00000000000000000000	0.00000000000000000000	0.00000000000000000000	0.00000000000000000000	1439.00000000000000000000	776.00000000000000000000	4.00000000000000000000	4.00000000000000000000	4.00000000000000000000	4.00000000000000000000	4.00000000000000000000	4.00000000000000000000	4.00000000000000000000	4.00000000000000000000	4.00000000000000000000	4.00000000000000000000	4.00000000000000000000	4.00000000000000000000	4.00000000000000000000	4.00000000000000000000	4.00000000000000000000	4.00000000000000000000
29.00000000000000000000	0.00000000000000000000	4165.64111328125000000000	4110.76904296875000000000	4161.02539062500000000000	4130.76904296875000000000	4158.97412109375000000000	4188.71777343750000000000	4186.66650390625000000000	4191.28173828125000000000	4172.82031250000000000000	4183.58984375000000000000	4192.30761718750000000000	4193.84619140625000000000	4214.87158203125000000000	4180.51269531250000000000	0.00000000000000000000	10251.00000000000000000000	10227.00000000000000000000	0.00000000000000000000	0.00000000000000000000	0.00000000000000000000	1439.00000000000000000000	784.00000000000000000000	4.00000000000000000000	4.00000000000000000000	4.00000000000000000000	4.00000000000000000000	4.00000000000000000000	4.00000000000000000000	4.00000000000000000000	4.00000000000000000000	4.00000000000000000000	4.00000000000000000000	4.00000000000000000000	4.00000000000000000000	4.00000000000000000000	4.00000000000000000000	4.00000000000000000000	4.00000000000000000000
30.00000000000000000000	0.00000000000000000000	4156.41015625000000000000	4089.23071289062500000000	4162.05126953125000000000	4117.94873046875000000000	4100.00000000000000000000	4167.69238281250000000000	4153.84619140625000000000	4153.33300781250000000000	4161.53857421875000000000	4147.17919921875000000000	4171.79492187500000000000	4179.48730468750000000000	4178.46142578125000000000	4165.64111328125000000000	0.00000000000000000000	10251.00000000000000000000	10227.00000000000000000000	0.00000000000000000000	0.00000000000000000000	0.00000000000000000000	1439.00000000000000000000	791.00000000000000000000	4.00000000000000000000	4.00000000000000000000	4.00000000000000000000	4.00000000000000000000	4.00000000000000000000	4.00000000000000000000	4.00000000000000000000	4.00000000000000000000	4.00000000000000000000	4.00000000000000000000	4.00000000000000000000	4.00000000000000000000	4.00000000000000000000	4.00000000000000000000	4.00000000000000000000	4.00000000000000000000
31.00000000000000000000	0.00000000000000000000	4156.92285156250000000000	4109.74365234375000000000	4152.82031250000000000000	4131.28173828125000000000	4111.79492187500000000000	4176.92285156250000000000	4173.84619140625000000000	4187.17919921875000000000	4166.66650390625000000000	4211.28173828125000000000	4191.79492187500000000000	4188.20507812500000000000	4195.38427734375000000000	4172.30761718750000000000	0.00000000000000000000	10250.00000000000000000000	10228.00000000000000000000	0.00000000000000000000	0.00000000000000000000	0.00000000000000000000	1439.00000000000000000000	798.00000000000000000000	4.00000000000000000000	4.00000000000000000000	4.00000000000000000000	4.00000000000000000000	4.00000000000000000000	4.00000000000000000000	4.00000000000000000000	4.00000000000000000000	4.00000000000000000000	4.00000000000000000000	4.00000000000000000000	4.00000000000000000000	4.00000000000000000000	4.00000000000000000000	4.00000000000000000000	4.00000000000000000000
32.00000000000000000000	0.00000000000000000000	4146.66650390625000000000	4087.17944335937500000000	4151.79492187500000000000	4121.53857421875000000000	4113.33300781250000000000	4169.23046875000000000000	4160.00000000000000000000	4180.51269531250000000000	4163.58984375000000000000	4205.12792968750000000000	4180.00000000000000000000	4184.61523437500000000000	4176.41015625000000000000	4161.02539062500000000000	0.00000000000000000000	10250.00000000000000000000	10228.00000000000000000000	0.00000000000000000000	0.00000000000000000000	0.00000000000000000000	1439.00000000000000000000	806.00000000000000000000	4.00000000000000000000	4.00000000000000000000	4.00000000000000000000	4.00000000000000000000	4.00000000000000000000	4.00000000000000000000	4.00000000000000000000	4.00000000000000000000	4.00000000000000000000	4.00000000000000000000	4.00000000000000000000	4.00000000000000000000	4.00000000000000000000	4.00000000000000000000	4.00000000000000000000	4.00000000000000000000
33.00000000000000000000	0.00000000000000000000	4145.12792968750000000000	4089.74340820312500000000	4148.71777343750000000000	4118.97412109375000000000	4127.17919921875000000000	4178.46142578125000000000	4173.84619140625000000000	4186.66650390625000000000	4163.58984375000000000000	4183.58984375000000000000	4172.30761718750000000000	4173.84619140625000000000	4167.17919921875000000000	4150.76904296875000000000	0.00000000000000000000	10249.00000000000000000000	10227.00000000000000000000	0.00000000000000000000	0.00000000000000000000	0.00000000000000000000	1439.00000000000000000000	814.00000000000000000000	4.00000000000000000000	4.00000000000000000000	4.00000000000000000000	4.00000000000000000000	4.00000000000000000000	4.00000000000000000000	4.00000000000000000000	4.00000000000000000000	4.00000000000000000000	4.00000000000000000000	4.00000000000000000000	4.00000000000000000000	4.00000000000000000000	4.00000000000000000000	4.00000000000000000000	4.00000000000000000000
34.00000000000000000000	0.00000000000000000000	4157.43603515625000000000	4114.87158203125000000000	4154.35888671875000000000	4133.84619140625000000000	4139.48730468750000000000	4192.30761718750000000000	4194.87158203125000000000	4203.58984375000000000000	4169.74365234375000000000	4200.00000000000000000000	4186.15380859375000000000	4178.46142578125000000000	4180.51269531250000000000	4160.00000000000000000000	0.00000000000000000000	10249.00000000000000000000	10227.00000000000000000000	0.00000000000000000000	0.00000000000000000000	0.00000000000000000000	1439.00000000000000000000	821.00000000000000000000	4.00000000000000000000	4.00000000000000000000	4.00000000000000000000	4.00000000000000000000	4.00000000000000000000	4.00000000000000000000	4.00000000000000000000	4.00000000000000000000	4.00000000000000000000	4.00000000000000000000	4.00000000000000000000	4.00000000000000000000	4.00000000000000000000	4.00000000000000000000	4.00000000000000000000	4.00000000000000000000
35.00000000000000000000	0.00000000000000000000	4152.82031250000000000000	4091.28198242187500000000	4153.33300781250000000000	4124.10253906250000000000	4094.35888671875000000000	4178.97412109375000000000	4163.07666015625000000000	4161.53857421875000000000	4162.05126953125000000000	4154.35888671875000000000	4167.17919921875000000000	4169.74365234375000000000	4157.43603515625000000000	4157.43603515625000000000	0.00000000000000000000	10249.00000000000000000000	10228.00000000000000000000	0.00000000000000000000	0.00000000000000000000	0.00000000000000000000	1439.00000000000000000000	829.00000000000000000000	4.00000000000000000000	4.00000000000000000000	4.00000000000000000000	4.00000000000000000000	4.00000000000000000000	4.00000000000000000000	4.00000000000000000000	4.00000000000000000000	4.00000000000000000000	4.00000000000000000000	4.00000000000000000000	4.00000000000000000000	4.00000000000000000000	4.00000000000000000000	4.00000000000000000000	4.00000000000000000000
36.00000000000000000000	0.00000000000000000000	4158.46142578125000000000	4113.33300781250000000000	4152.82031250000000000000	4147.17919921875000000000	4128.20507812500000000000	4184.10253906250000000000	4175.38427734375000000000	4182.56396484375000000000	4167.69238281250000000000	4174.35888671875000000000	4188.20507812500000000000	4186.66650390625000000000	4195.38427734375000000000	4178.46142578125000000000	0.00000000000000000000	10249.00000000000000000000	10228.00000000000000000000	0.00000000000000000000	0.00000000000000000000	0.00000000000000000000	1439.00000000000000000000	838.00000000000000000000	4.00000000000000000000	4.00000000000000000000	4.00000000000000000000	4.00000000000000000000	4.00000000000000000000	4.00000000000000000000	4.00000000000000000000	4.00000000000000000000	4.00000000000000000000	4.00000000000000000000	4.00000000000000000000	4.00000000000000000000	4.00000000000000000000	4.00000000000000000000	4.00000000000000000000	4.00000000000000000000
37.00000000000000000000	0.00000000000000000000	4151.28173828125000000000	4098.46142578125000000000	4160.00000000000000000000	4145.12792968750000000000	4122.05126953125000000000	4170.25634765625000000000	4157.94873046875000000000	4181.53857421875000000000	4167.69238281250000000000	4180.51269531250000000000	4185.12792968750000000000	4192.82031250000000000000	4190.76904296875000000000	4174.87158203125000000000	0.00000000000000000000	10249.00000000000000000000	10226.00000000000000000000	0.00000000000000000000	0.00000000000000000000	0.00000000000000000000	1439.00000000000000000000	846.00000000000000000000	4.00000000000000000000	4.00000000000000000000	4.00000000000000000000	4.00000000000000000000	4.00000000000000000000	4.00000000000000000000	4.00000000000000000000	4.00000000000000000000	4.00000000000000000000	4.00000000000000000000	4.00000000000000000000	4.00000000000000000000	4.00000000000000000000	4.00000000000000000000	4.00000000000000000000	4.00000000000000000000
38.00000000000000000000	0.00000000000000000000	4148.20507812500000000000	4092.30761718750000000000	4154.35888671875000000000	4133.84619140625000000000	4110.25634765625000000000	4168.71777343750000000000	4158.97412109375000000000	4177.43603515625000000000	4164.10253906250000000000	4178.97412109375000000000	4176.41015625000000000000	4182.05126953125000000000	4174.87158203125000000000	4162.56396484375000000000	0.00000000000000000000	10249.00000000000000000000	10226.00000000000000000000	0.00000000000000000000	0.00000000000000000000	0.00000000000000000000	1439.00000000000000000000	854.00000000000000000000	4.00000000000000000000	4.00000000000000000000	4.00000000000000000000	4.00000000000000000000	4.00000000000000000000	4.00000000000000000000	4.00000000000000000000	4.00000000000000000000	4.00000000000000000000	4.00000000000000000000	4.00000000000000000000	4.00000000000000000000	4.00000000000000000000	4.00000000000000000000	4.00000000000000000000	4.00000000000000000000
39.00000000000000000000	0.00000000000000000000	4158.46142578125000000000	4114.87158203125000000000	4154.35888671875000000000	4151.28173828125000000000	4138.97412109375000000000	4189.74365234375000000000	4189.74365234375000000000	4206.66650390625000000000	4168.20507812500000000000	4211.79492187500000000000	4192.30761718750000000000	4188.20507812500000000000	4187.17919921875000000000	4168.71777343750000000000	0.00000000000000000000	10248.00000000000000000000	10226.00000000000000000000	0.00000000000000000000	0.00000000000000000000	0.00000000000000000000	1439.00000000000000000000	863.00000000000000000000	4.00000000000000000000	4.00000000000000000000	4.00000000000000000000	4.00000000000000000000	4.00000000000000000000	4.00000000000000000000	4.00000000000000000000	4.00000000000000000000	4.00000000000000000000	4.00000000000000000000	4.00000000000000000000	4.00000000000000000000	4.00000000000000000000	4.00000000000000000000	4.00000000000000000000	4.00000000000000000000
40.00000000000000000000	0.00000000000000000000	4150.25634765625000000000	4089.23071289062500000000	4154.87158203125000000000	4138.46142578125000000000	4112.30761718750000000000	4183.07666015625000000000	4168.71777343750000000000	4178.46142578125000000000	4161.53857421875000000000	4181.53857421875000000000	4171.79492187500000000000	4177.43603515625000000000	4156.92285156250000000000	4156.41015625000000000000	0.00000000000000000000	10248.00000000000000000000	10226.00000000000000000000	0.00000000000000000000	0.00000000000000000000	0.00000000000000000000	1439.00000000000000000000	870.00000000000000000000	4.00000000000000000000	4.00000000000000000000	4.00000000000000000000	4.00000000000000000000	4.00000000000000000000	4.00000000000000000000	4.00000000000000000000	4.00000000000000000000	4.00000000000000000000	4.00000000000000000000	4.00000000000000000000	4.00000000000000000000	4.00000000000000000000	4.00000000000000000000	4.00000000000000000000	4.00000000000000000000
41.00000000000000000000	0.00000000000000000000	4160.00000000000000000000	4120.51269531250000000000	4155.89746093750000000000	4151.28173828125000000000	4148.20507812500000000000	4187.17919921875000000000	4186.15380859375000000000	4184.61523437500000000000	4168.71777343750000000000	4184.61523437500000000000	4182.05126953125000000000	4183.58984375000000000000	4184.10253906250000000000	4165.64111328125000000000	0.00000000000000000000	10246.00000000000000000000	10226.00000000000000000000	0.00000000000000000000	0.00000000000000000000	0.00000000000000000000	1439.00000000000000000000	877.00000000000000000000	4.00000000000000000000	4.00000000000000000000	4.00000000000000000000	4.00000000000000000000	4.00000000000000000000	4.00000000000000000000	4.00000000000000000000	4.00000000000000000000	4.00000000000000000000	4.00000000000000000000	4.00000000000000000000	4.00000000000000000000	4.00000000000000000000	4.00000000000000000000	4.00000000000000000000	4.00000000000000000000
42.00000000000000000000	0.00000000000000000000	4166.15380859375000000000	4126.66650390625000000000	4167.17919921875000000000	4156.92285156250000000000	4150.76904296875000000000	4188.20507812500000000000	4183.07666015625000000000	4178.46142578125000000000	4171.79492187500000000000	4165.64111328125000000000	4179.48730468750000000000	4187.69238281250000000000	4186.15380859375000000000	4168.20507812500000000000	0.00000000000000000000	10246.00000000000000000000	10226.00000000000000000000	0.00000000000000000000	0.00000000000000000000	0.00000000000000000000	1439.00000000000000000000	885.00000000000000000000	4.00000000000000000000	4.00000000000000000000	4.00000000000000000000	4.00000000000000000000	4.00000000000000000000	4.00000000000000000000	4.00000000000000000000	4.00000000000000000000	4.00000000000000000000	4.00000000000000000000	4.00000000000000000000	4.00000000000000000000	4.00000000000000000000	4.00000000000000000000	4.00000000000000000000	4.00000000000000000000
43.00000000000000000000	0.00000000000000000000	4156.41015625000000000000	4113.84619140625000000000	4161.53857421875000000000	4148.71777343750000000000	4113.33300781250000000000	4189.74365234375000000000	4181.02539062500000000000	4176.92285156250000000000	4167.17919921875000000000	4160.51269531250000000000	4174.87158203125000000000	4183.07666015625000000000	4176.41015625000000000000	4165.12792968750000000000	0.00000000000000000000	10248.00000000000000000000	10224.00000000000000000000	0.00000000000000000000	0.00000000000000000000	0.00000000000000000000	1439.00000000000000000000	893.00000000000000000000	4.00000000000000000000	4.00000000000000000000	4.00000000000000000000	4.00000000000000000000	4.00000000000000000000	4.00000000000000000000	4.00000000000000000000	4.00000000000000000000	4.00000000000000000000	4.00000000000000000000	4.00000000000000000000	4.00000000000000000000	4.00000000000000000000	4.00000000000000000000	4.00000000000000000000	4.00000000000000000000
44.00000000000000000000	0.00000000000000000000	4153.84619140625000000000	4122.56396484375000000000	4153.33300781250000000000	4160.51269531250000000000	4125.64111328125000000000	4187.17919921875000000000	4194.35888671875000000000	4211.79492187500000000000	4169.74365234375000000000	4212.30761718750000000000	4200.00000000000000000000	4197.43603515625000000000	4202.56396484375000000000	4174.87158203125000000000	0.00000000000000000000	10248.00000000000000000000	10224.00000000000000000000	0.00000000000000000000	0.00000000000000000000	0.00000000000000000000	1439.00000000000000000000	900.00000000000000000000	4.00000000000000000000	4.00000000000000000000	4.00000000000000000000	4.00000000000000000000	4.00000000000000000000	4.00000000000000000000	4.00000000000000000000	4.00000000000000000000	4.00000000000000000000	4.00000000000000000000	4.00000000000000000000	4.00000000000000000000	4.00000000000000000000	4.00000000000000000000	4.00000000000000000000	4.00000000000000000000
45.00000000000000000000	0.00000000000000000000	4147.69238281250000000000	4092.82031250000000000000	4155.38427734375000000000	4145.64111328125000000000	4126.15380859375000000000	4170.76904296875000000000	4168.20507812500000000000	4193.33300781250000000000	4163.07666015625000000000	4193.33300781250000000000	4182.05126953125000000000	4188.71777343750000000000	4179.48730468750000000000	4165.12792968750000000000	0.00000000000000000000	10248.00000000000000000000	10224.00000000000000000000	0.00000000000000000000	0.00000000000000000000	0.00000000000000000000	1439.00000000000000000000	908.00000000000000000000	4.00000000000000000000	4.00000000000000000000	4.00000000000000000000	4.00000000000000000000	4.00000000000000000000	4.00000000000000000000	4.00000000000000000000	4.00000000000000000000	4.00000000000000000000	4.00000000000000000000	4.00000000000000000000	4.00000000000000000000	4.00000000000000000000	4.00000000000000000000	4.00000000000000000000	4.00000000000000000000
46.00000000000000000000	0.00000000000000000000	4165.12792968750000000000	4128.71777343750000000000	4160.51269531250000000000	4157.43603515625000000000	4173.33300781250000000000	4193.84619140625000000000	4204.61523437500000000000	4217.43603515625000000000	4164.61523437500000000000	4212.82031250000000000000	4194.35888671875000000000	4193.33300781250000000000	4200.51269531250000000000	4178.46142578125000000000	0.00000000000000000000	10248.00000000000000000000	10224.00000000000000000000	0.00000000000000000000	0.00000000000000000000	0.00000000000000000000	1439.00000000000000000000	915.00000000000000000000	4.00000000000000000000	4.00000000000000000000	4.00000000000000000000	4.00000000000000000000	4.00000000000000000000	4.00000000000000000000	4.00000000000000000000	4.00000000000000000000	4.00000000000000000000	4.00000000000000000000	4.00000000000000000000	4.00000000000000000000	4.00000000000000000000	4.00000000000000000000	4.00000000000000000000	4.00000000000000000000
47.00000000000000000000	0.00000000000000000000	4175.38427734375000000000	4144.10253906250000000000	4165.12792968750000000000	4165.12792968750000000000	4161.53857421875000000000	4198.46142578125000000000	4211.28173828125000000000	4217.43603515625000000000	4167.17919921875000000000	4219.48730468750000000000	4201.53857421875000000000	4201.53857421875000000000	4200.00000000000000000000	4177.94873046875000000000	0.00000000000000000000	10248.00000000000000000000	10223.00000000000000000000	0.00000000000000000000	0.00000000000000000000	0.00000000000000000000	1439.00000000000000000000	923.00000000000000000000	4.00000000000000000000	4.00000000000000000000	4.00000000000000000000	4.00000000000000000000	4.00000000000000000000	4.00000000000000000000	4.00000000000000000000	4.00000000000000000000	4.00000000000000000000	4.00000000000000000000	4.00000000000000000000	4.00000000000000000000	4.00000000000000000000	4.00000000000000000000	4.00000000000000000000	4.00000000000000000000
48.00000000000000000000	0.00000000000000000000	4172.82031250000000000000	4132.82031250000000000000	4161.53857421875000000000	4156.92285156250000000000	4136.92285156250000000000	4185.64111328125000000000	4183.58984375000000000000	4187.69238281250000000000	4166.66650390625000000000	4201.53857421875000000000	4189.23046875000000000000	4193.84619140625000000000	4185.12792968750000000000	4166.15380859375000000000	0.00000000000000000000	10248.00000000000000000000	10223.00000000000000000000	0.00000000000000000000	0.00000000000000000000	0.00000000000000000000	1439.00000000000000000000	930.00000000000000000000	4.00000000000000000000	4.00000000000000000000	4.00000000000000000000	4.00000000000000000000	4.00000000000000000000	4.00000000000000000000	4.00000000000000000000	4.00000000000000000000	4.00000000000000000000	4.00000000000000000000	4.00000000000000000000	4.00000000000000000000	4.00000000000000000000	4.00000000000000000000	4.00000000000000000000	4.00000000000000000000
49.00000000000000000000	0.00000000000000000000	4184.61523437500000000000	4160.51269531250000000000	4169.23046875000000000000	4173.33300781250000000000	4185.12792968750000000000	4193.33300781250000000000	4194.35888671875000000000	4203.07666015625000000000	4174.87158203125000000000	4233.33300781250000000000	4203.58984375000000000000	4202.05126953125000000000	4217.43603515625000000000	4184.10253906250000000000	0.00000000000000000000	10248.00000000000000000000	10223.00000000000000000000	0.00000000000000000000	0.00000000000000000000	0.00000000000000000000	1439.00000000000000000000	938.00000000000000000000	4.00000000000000000000	4.00000000000000000000	4.00000000000000000000	4.00000000000000000000	4.00000000000000000000	4.00000000000000000000	4.00000000000000000000	4.00000000000000000000	4.00000000000000000000	4.00000000000000000000	4.00000000000000000000	4.00000000000000000000	4.00000000000000000000	4.00000000000000000000	4.00000000000000000000	4.00000000000000000000
50.00000000000000000000	0.00000000000000000000	4175.89746093750000000000	4134.35888671875000000000	4172.82031250000000000000	4156.92285156250000000000	4166.15380859375000000000	4183.07666015625000000000	4174.87158203125000000000	4180.00000000000000000000	4169.23046875000000000000	4198.46142578125000000000	4186.66650390625000000000	4194.35888671875000000000	4192.30761718750000000000	4180.00000000000000000000	0.00000000000000000000	10248.00000000000000000000	10223.00000000000000000000	0.00000000000000000000	0.00000000000000000000	0.00000000000000000000	1439.00000000000000000000	947.00000000000000000000	4.00000000000000000000	4.00000000000000000000	4.00000000000000000000	4.00000000000000000000	4.00000000000000000000	4.00000000000000000000	4.00000000000000000000	4.00000000000000000000	4.00000000000000000000	4.00000000000000000000	4.00000000000000000000	4.00000000000000000000	4.00000000000000000000	4.00000000000000000000	4.00000000000000000000	4.00000000000000000000
51.00000000000000000000	0.00000000000000000000	4173.84619140625000000000	4140.00000000000000000000	4163.07666015625000000000	4161.02539062500000000000	4164.61523437500000000000	4189.23046875000000000000	4197.43603515625000000000	4209.23046875000000000000	4169.74365234375000000000	4209.74365234375000000000	4202.05126953125000000000	4203.58984375000000000000	4208.20507812500000000000	4184.10253906250000000000	0.00000000000000000000	10246.00000000000000000000	10223.00000000000000000000	0.00000000000000000000	0.00000000000000000000	0.00000000000000000000	1439.00000000000000000000	955.00000000000000000000	4.00000000000000000000	4.00000000000000000000	4.00000000000000000000	4.00000000000000000000	4.00000000000000000000	4.00000000000000000000	4.00000000000000000000	4.00000000000000000000	4.00000000000000000000	4.00000000000000000000	4.00000000000000000000	4.00000000000000000000	4.00000000000000000000	4.00000000000000000000	4.00000000000000000000	4.00000000000000000000
52.00000000000000000000	0.00000000000000000000	4174.35888671875000000000	4138.97412109375000000000	4166.66650390625000000000	4169.74365234375000000000	4161.53857421875000000000	4190.25634765625000000000	4201.53857421875000000000	4231.28173828125000000000	4170.25634765625000000000	4241.53857421875000000000	4211.79492187500000000000	4217.43603515625000000000	4215.89746093750000000000	4187.17919921875000000000	0.00000000000000000000	10246.00000000000000000000	10223.00000000000000000000	0.00000000000000000000	0.00000000000000000000	0.00000000000000000000	1439.00000000000000000000	963.00000000000000000000	4.00000000000000000000	4.00000000000000000000	4.00000000000000000000	4.00000000000000000000	4.00000000000000000000	4.00000000000000000000	4.00000000000000000000	4.00000000000000000000	4.00000000000000000000	4.00000000000000000000	4.00000000000000000000	4.00000000000000000000	4.00000000000000000000	4.00000000000000000000	4.00000000000000000000	4.00000000000000000000
53.00000000000000000000	0.00000000000000000000	4172.82031250000000000000	4131.28173828125000000000	4169.23046875000000000000	4161.53857421875000000000	4156.92285156250000000000	4187.17919921875000000000	4190.76904296875000000000	4206.15380859375000000000	4166.66650390625000000000	4226.15380859375000000000	4194.87158203125000000000	4209.23046875000000000000	4193.33300781250000000000	4182.56396484375000000000	0.00000000000000000000	10246.00000000000000000000	10225.00000000000000000000	0.00000000000000000000	0.00000000000000000000	0.00000000000000000000	1439.00000000000000000000	972.00000000000000000000	4.00000000000000000000	4.00000000000000000000	4.00000000000000000000	4.00000000000000000000	4.00000000000000000000	4.00000000000000000000	4.00000000000000000000	4.00000000000000000000	4.00000000000000000000	4.00000000000000000000	4.00000000000000000000	4.00000000000000000000	4.00000000000000000000	4.00000000000000000000	4.00000000000000000000	4.00000000000000000000
54.00000000000000000000	0.00000000000000000000	4190.25634765625000000000	4175.89746093750000000000	4172.82031250000000000000	4180.00000000000000000000	4201.02539062500000000000	4207.69238281250000000000	4226.15380859375000000000	4226.15380859375000000000	4170.76904296875000000000	4242.56396484375000000000	4216.92285156250000000000	4218.46142578125000000000	4223.58984375000000000000	4193.84619140625000000000	0.00000000000000000000	10246.00000000000000000000	10225.00000000000000000000	0.00000000000000000000	0.00000000000000000000	0.00000000000000000000	1439.00000000000000000000	980.00000000000000000000	4.00000000000000000000	4.00000000000000000000	4.00000000000000000000	4.00000000000000000000	4.00000000000000000000	4.00000000000000000000	4.00000000000000000000	4.00000000000000000000	4.00000000000000000000	4.00000000000000000000	4.00000000000000000000	4.00000000000000000000	4.00000000000000000000	4.00000000000000000000	4.00000000000000000000	4.00000000000000000000
55.00000000000000000000	0.00000000000000000000	4188.20507812500000000000	4155.38427734375000000000	4177.94873046875000000000	4166.66650390625000000000	4181.02539062500000000000	4197.94873046875000000000	4208.20507812500000000000	4213.33300781250000000000	4163.58984375000000000000	4224.61523437500000000000	4208.20507812500000000000	4213.84619140625000000000	4208.71777343750000000000	4183.58984375000000000000	0.00000000000000000000	10245.00000000000000000000	10225.00000000000000000000	0.00000000000000000000	0.00000000000000000000	0.00000000000000000000	1439.00000000000000000000	989.00000000000000000000	4.00000000000000000000	4.00000000000000000000	4.00000000000000000000	4.00000000000000000000	4.00000000000000000000	4.00000000000000000000	4.00000000000000000000	4.00000000000000000000	4.00000000000000000000	4.00000000000000000000	4.00000000000000000000	4.00000000000000000000	4.00000000000000000000	4.00000000000000000000	4.00000000000000000000	4.00000000000000000000
56.00000000000000000000	0.00000000000000000000	4194.87158203125000000000	4167.69238281250000000000	4178.97412109375000000000	4173.33300781250000000000	4202.05126953125000000000	4197.94873046875000000000	4214.87158203125000000000	4231.28173828125000000000	4170.76904296875000000000	4250.25634765625000000000	4217.94873046875000000000	4221.02539062500000000000	4233.84619140625000000000	4200.00000000000000000000	0.00000000000000000000	10245.00000000000000000000	10225.00000000000000000000	0.00000000000000000000	0.00000000000000000000	0.00000000000000000000	1439.00000000000000000000	997.00000000000000000000	4.00000000000000000000	4.00000000000000000000	4.00000000000000000000	4.00000000000000000000	4.00000000000000000000	4.00000000000000000000	4.00000000000000000000	4.00000000000000000000	4.00000000000000000000	4.00000000000000000000	4.00000000000000000000	4.00000000000000000000	4.00000000000000000000	4.00000000000000000000	4.00000000000000000000	4.00000000000000000000
57.00000000000000000000	0.00000000000000000000	4207.17919921875000000000	4194.35888671875000000000	4187.17919921875000000000	4189.74365234375000000000	4218.97412109375000000000	4201.53857421875000000000	4217.43603515625000000000	4237.43603515625000000000	4178.97412109375000000000	4261.53857421875000000000	4229.23046875000000000000	4236.41015625000000000000	4260.51269531250000000000	4217.43603515625000000000	0.00000000000000000000	10245.00000000000000000000	10224.00000000000000000000	0.00000000000000000000	0.00000000000000000000	0.00000000000000000000	1440.00000000000000000000	5.00000000000000000000	4.00000000000000000000	4.00000000000000000000	4.00000000000000000000	4.00000000000000000000	4.00000000000000000000	4.00000000000000000000	4.00000000000000000000	4.00000000000000000000	4.00000000000000000000	4.00000000000000000000	4.00000000000000000000	4.00000000000000000000	4.00000000000000000000	4.00000000000000000000	4.00000000000000000000	4.00000000000000000000
58.00000000000000000000	0.00000000000000000000	4202.56396484375000000000	4179.48730468750000000000	4183.58984375000000000000	4175.38427734375000000000	4184.10253906250000000000	4196.92285156250000000000	4199.48730468750000000000	4204.61523437500000000000	4170.25634765625000000000	4216.92285156250000000000	4214.35888671875000000000	4228.20507812500000000000	4237.94873046875000000000	4205.64111328125000000000	0.00000000000000000000	10245.00000000000000000000	10224.00000000000000000000	0.00000000000000000000	0.00000000000000000000	0.00000000000000000000	1440.00000000000000000000	14.00000000000000000000	4.00000000000000000000	4.00000000000000000000	4.00000000000000000000	4.00000000000000000000	4.00000000000000000000	4.00000000000000000000	4.00000000000000000000	4.00000000000000000000	4.00000000000000000000	4.00000000000000000000	4.00000000000000000000	4.00000000000000000000	4.00000000000000000000	4.00000000000000000000	4.00000000000000000000	4.00000000000000000000
59.00000000000000000000	0.00000000000000000000	4205.12792968750000000000	4197.43603515625000000000	4177.43603515625000000000	4190.25634765625000000000	4198.46142578125000000000	4207.17919921875000000000	4232.82031250000000000000	4241.02539062500000000000	4174.87158203125000000000	4254.35888671875000000000	4243.07666015625000000000	4240.51269531250000000000	4263.58984375000000000000	4216.92285156250000000000	0.00000000000000000000	10246.00000000000000000000	10224.00000000000000000000	0.00000000000000000000	0.00000000000000000000	0.00000000000000000000	1440.00000000000000000000	22.00000000000000000000	4.00000000000000000000	4.00000000000000000000	4.00000000000000000000	4.00000000000000000000	4.00000000000000000000	4.00000000000000000000	4.00000000000000000000	4.00000000000000000000	4.00000000000000000000	4.00000000000000000000	4.00000000000000000000	4.00000000000000000000	4.00000000000000000000	4.00000000000000000000	4.00000000000000000000	4.00000000000000000000
60.00000000000000000000	0.00000000000000000000	4198.97412109375000000000	4177.43603515625000000000	4180.51269531250000000000	4182.05126953125000000000	4187.17919921875000000000	4196.92285156250000000000	4221.02539062500000000000	4242.56396484375000000000	4173.33300781250000000000	4267.69238281250000000000	4238.46142578125000000000	4242.56396484375000000000	4250.76904296875000000000	4213.33300781250000000000	0.00000000000000000000	10246.00000000000000000000	10224.00000000000000000000	0.00000000000000000000	0.00000000000000000000	0.00000000000000000000	1440.00000000000000000000	30.00000000000000000000	4.00000000000000000000	4.00000000000000000000	4.00000000000000000000	4.00000000000000000000	4.00000000000000000000	4.00000000000000000000	4.00000000000000000000	4.00000000000000000000	4.00000000000000000000	4.00000000000000000000	4.00000000000000000000	4.00000000000000000000	4.00000000000000000000	4.00000000000000000000	4.00000000000000000000	4.00000000000000000000
61.00000000000000000000	0.00000000000000000000	4210.76904296875000000000	4198.97412109375000000000	4182.56396484375000000000	4173.33300781250000000000	4231.28173828125000000000	4210.76904296875000000000	4235.38427734375000000000	4245.12792968750000000000	4172.30761718750000000000	4287.17919921875000000000	4238.46142578125000000000	4243.07666015625000000000	4258.46142578125000000000	4217.43603515625000000000	0.00000000000000000000	10246.00000000000000000000	10225.00000000000000000000	0.00000000000000000000	0.00000000000000000000	0.00000000000000000000	1440.00000000000000000000	38.00000000000000000000	4.00000000000000000000	4.00000000000000000000	4.00000000000000000000	4.00000000000000000000	4.00000000000000000000	4.00000000000000000000	4.00000000000000000000	4.00000000000000000000	4.00000000000000000000	4.00000000000000000000	4.00000000000000000000	4.00000000000000000000	4.00000000000000000000	4.00000000000000000000	4.00000000000000000000	4.00000000000000000000
62.00000000000000000000	0.00000000000000000000	4230.25634765625000000000	4231.79492187500000000000	4196.41015625000000000000	4178.97412109375000000000	4276.92285156250000000000	4225.64111328125000000000	4261.02539062500000000000	4253.84619140625000000000	4176.92285156250000000000	4303.07666015625000000000	4251.28173828125000000000	4251.28173828125000000000	4278.97412109375000000000	4228.20507812500000000000	0.00000000000000000000	10246.00000000000000000000	10225.00000000000000000000	0.00000000000000000000	0.00000000000000000000	0.00000000000000000000	1440.00000000000000000000	46.00000000000000000000	4.00000000000000000000	4.00000000000000000000	4.00000000000000000000	4.00000000000000000000	4.00000000000000000000	4.00000000000000000000	4.00000000000000000000	4.00000000000000000000	4.00000000000000000000	4.00000000000000000000	4.00000000000000000000	4.00000000000000000000	4.00000000000000000000	4.00000000000000000000	4.00000000000000000000	4.00000000000000000000
63.00000000000000000000	0.00000000000000000000	4221.53857421875000000000	4211.79492187500000000000	4201.53857421875000000000	4168.71777343750000000000	4249.23046875000000000000	4210.76904296875000000000	4248.20507812500000000000	4238.46142578125000000000	4174.35888671875000000000	4274.35888671875000000000	4237.94873046875000000000	4246.15380859375000000000	4261.02539062500000000000	4222.05126953125000000000	0.00000000000000000000	10247.00000000000000000000	10225.00000000000000000000	0.00000000000000000000	0.00000000000000000000	0.00000000000000000000	1440.00000000000000000000	53.00000000000000000000	4.00000000000000000000	4.00000000000000000000	4.00000000000000000000	4.00000000000000000000	4.00000000000000000000	4.00000000000000000000	4.00000000000000000000	4.00000000000000000000	4.00000000000000000000	4.00000000000000000000	4.00000000000000000000	4.00000000000000000000	4.00000000000000000000	4.00000000000000000000	4.00000000000000000000	4.00000000000000000000
64.00000000000000000000	0.00000000000000000000	4227.17919921875000000000	4232.82031250000000000000	4202.56396484375000000000	4194.87158203125000000000	4268.71777343750000000000	4215.38427734375000000000	4266.15380859375000000000	4280.51269531250000000000	4179.48730468750000000000	4315.89746093750000000000	4262.56396484375000000000	4268.20507812500000000000	4299.48730468750000000000	4245.12792968750000000000	856.00000000000000000000	10247.00000000000000000000	10225.00000000000000000000	0.00000000000000000000	0.00000000000000000000	0.00000000000000000000	1440.00000000000000000000	60.00000000000000000000	4.00000000000000000000	4.00000000000000000000	4.00000000000000000000	4.00000000000000000000	4.00000000000000000000	4.00000000000000000000	4.00000000000000000000	4.00000000000000000000	4.00000000000000000000	4.00000000000000000000	4.00000000000000000000	4.00000000000000000000	4.00000000000000000000	4.00000000000000000000	4.00000000000000000000	4.00000000000000000000
65.00000000000000000000	0.00000000000000000000	4229.23046875000000000000	4222.05126953125000000000	4205.12792968750000000000	4194.87158203125000000000	4244.61523437500000000000	4209.74365234375000000000	4242.56396484375000000000	4267.17919921875000000000	4175.38427734375000000000	4309.74365234375000000000	4260.51269531250000000000	4273.33300781250000000000	4300.51269531250000000000	4245.64111328125000000000	1069.00000000000000000000	10246.00000000000000000000	10226.00000000000000000000	0.00000000000000000000	0.00000000000000000000	0.00000000000000000000	1440.00000000000000000000	68.00000000000000000000	4.00000000000000000000	4.00000000000000000000	4.00000000000000000000	4.00000000000000000000	4.00000000000000000000	4.00000000000000000000	4.00000000000000000000	4.00000000000000000000	4.00000000000000000000	4.00000000000000000000	4.00000000000000000000	4.00000000000000000000	4.00000000000000000000	4.00000000000000000000	4.00000000000000000000	4.00000000000000000000
66.00000000000000000000	0.00000000000000000000	4227.69238281250000000000	4225.64111328125000000000	4196.41015625000000000000	4188.20507812500000000000	4244.61523437500000000000	4217.43603515625000000000	4252.82031250000000000000	4263.07666015625000000000	4172.82031250000000000000	4314.87158203125000000000	4260.51269531250000000000	4264.61523437500000000000	4303.07666015625000000000	4237.94873046875000000000	1156.00000000000000000000	10246.00000000000000000000	10226.00000000000000000000	0.00000000000000000000	0.00000000000000000000	0.00000000000000000000	1440.00000000000000000000	75.00000000000000000000	4.00000000000000000000	4.00000000000000000000	4.00000000000000000000	4.00000000000000000000	4.00000000000000000000	4.00000000000000000000	4.00000000000000000000	4.00000000000000000000	4.00000000000000000000	4.00000000000000000000	4.00000000000000000000	4.00000000000000000000	4.00000000000000000000	4.00000000000000000000	4.00000000000000000000	4.00000000000000000000
67.00000000000000000000	0.00000000000000000000	4226.15380859375000000000	4231.79492187500000000000	4194.87158203125000000000	4195.89746093750000000000	4278.97412109375000000000	4228.20507812500000000000	4278.97412109375000000000	4295.89746093750000000000	4173.33300781250000000000	4357.43554687500000000000	4273.33300781250000000000	4270.25634765625000000000	4307.17919921875000000000	4239.48730468750000000000	1673.00000000000000000000	10248.00000000000000000000	10227.00000000000000000000	0.00000000000000000000	0.00000000000000000000	0.00000000000000000000	1440.00000000000000000000	82.00000000000000000000	4.00000000000000000000	4.00000000000000000000	4.00000000000000000000	4.00000000000000000000	4.00000000000000000000	4.00000000000000000000	4.00000000000000000000	4.00000000000000000000	4.00000000000000000000	4.00000000000000000000	4.00000000000000000000	4.00000000000000000000	4.00000000000000000000	4.00000000000000000000	4.00000000000000000000	4.00000000000000000000
68.00000000000000000000	0.00000000000000000000	4215.89746093750000000000	4196.41015625000000000000	4192.82031250000000000000	4174.87158203125000000000	4248.20507812500000000000	4217.94873046875000000000	4252.30761718750000000000	4270.25634765625000000000	4167.17919921875000000000	4311.79492187500000000000	4248.71777343750000000000	4257.43603515625000000000	4266.15380859375000000000	4223.07666015625000000000	1780.00000000000000000000	10248.00000000000000000000	10227.00000000000000000000	0.00000000000000000000	0.00000000000000000000	0.00000000000000000000	1440.00000000000000000000	90.00000000000000000000	4.00000000000000000000	4.00000000000000000000	4.00000000000000000000	4.00000000000000000000	4.00000000000000000000	4.00000000000000000000	4.00000000000000000000	4.00000000000000000000	4.00000000000000000000	4.00000000000000000000	4.00000000000000000000	4.00000000000000000000	4.00000000000000000000	4.00000000000000000000	4.00000000000000000000	4.00000000000000000000
69.00000000000000000000	0.00000000000000000000	4231.79492187500000000000	4233.33300781250000000000	4194.87158203125000000000	4188.71777343750000000000	4265.64111328125000000000	4227.69238281250000000000	4273.33300781250000000000	4278.97412109375000000000	4178.97412109375000000000	4306.66650390625000000000	4260.00000000000000000000	4264.10253906250000000000	4296.92285156250000000000	4232.82031250000000000000	987.00000000000000000000	10249.00000000000000000000	10226.00000000000000000000	0.00000000000000000000	0.00000000000000000000	0.00000000000000000000	1440.00000000000000000000	97.00000000000000000000	4.00000000000000000000	4.00000000000000000000	4.00000000000000000000	4.00000000000000000000	4.00000000000000000000	4.00000000000000000000	4.00000000000000000000	4.00000000000000000000	4.00000000000000000000	4.00000000000000000000	4.00000000000000000000	4.00000000000000000000	4.00000000000000000000	4.00000000000000000000	4.00000000000000000000	4.00000000000000000000
70.00000000000000000000	0.00000000000000000000	4231.28173828125000000000	4227.69238281250000000000	4202.05126953125000000000	4189.23046875000000000000	4258.97412109375000000000	4218.97412109375000000000	4257.43603515625000000000	4259.48730468750000000000	4178.46142578125000000000	4295.89746093750000000000	4249.74365234375000000000	4261.53857421875000000000	4292.30761718750000000000	4231.79492187500000000000	1529.00000000000000000000	10249.00000000000000000000	10226.00000000000000000000	0.00000000000000000000	0.00000000000000000000	0.00000000000000000000	1440.00000000000000000000	105.00000000000000000000	4.00000000000000000000	4.00000000000000000000	4.00000000000000000000	4.00000000000000000000	4.00000000000000000000	4.00000000000000000000	4.00000000000000000000	4.00000000000000000000	4.00000000000000000000	4.00000000000000000000	4.00000000000000000000	4.00000000000000000000	4.00000000000000000000	4.00000000000000000000	4.00000000000000000000	4.00000000000000000000
71.00000000000000000000	0.00000000000000000000	4216.92285156250000000000	4203.58984375000000000000	4192.82031250000000000000	4182.56396484375000000000	4238.97412109375000000000	4211.28173828125000000000	4241.02539062500000000000	4245.64111328125000000000	4169.23046875000000000000	4288.71777343750000000000	4240.51269531250000000000	4248.71777343750000000000	4278.46142578125000000000	4229.74365234375000000000	1629.00000000000000000000	10250.00000000000000000000	10225.00000000000000000000	0.00000000000000000000	0.00000000000000000000	0.00000000000000000000	1440.00000000000000000000	112.00000000000000000000	4.00000000000000000000	4.00000000000000000000	4.00000000000000000000	4.00000000000000000000	4.00000000000000000000	4.00000000000000000000	4.00000000000000000000	4.00000000000000000000	4.00000000000000000000	4.00000000000000000000	4.00000000000000000000	4.00000000000000000000	4.00000000000000000000	4.00000000000000000000	4.00000000000000000000	4.00000000000000000000
72.00000000000000000000	0.00000000000000000000	4216.41015625000000000000	4210.76904296875000000000	4188.71777343750000000000	4196.41015625000000000000	4238.46142578125000000000	4210.25634765625000000000	4247.17919921875000000000	4266.66650390625000000000	4174.87158203125000000000	4309.74365234375000000000	4261.53857421875000000000	4258.46142578125000000000	4296.41015625000000000000	4237.94873046875000000000	883.00000000000000000000	10250.00000000000000000000	10225.00000000000000000000	0.00000000000000000000	0.00000000000000000000	0.00000000000000000000	1440.00000000000000000000	119.00000000000000000000	4.00000000000000000000	4.00000000000000000000	4.00000000000000000000	4.00000000000000000000	4.00000000000000000000	4.00000000000000000000	4.00000000000000000000	4.00000000000000000000	4.00000000000000000000	4.00000000000000000000	4.00000000000000000000	4.00000000000000000000	4.00000000000000000000	4.00000000000000000000	4.00000000000000000000	4.00000000000000000000
73.00000000000000000000	0.00000000000000000000	4208.71777343750000000000	4186.15380859375000000000	4190.25634765625000000000	4179.48730468750000000000	4215.89746093750000000000	4198.97412109375000000000	4222.05126953125000000000	4242.05126953125000000000	4172.82031250000000000000	4269.23046875000000000000	4240.00000000000000000000	4249.74365234375000000000	4261.02539062500000000000	4225.64111328125000000000	1715.00000000000000000000	10249.00000000000000000000	10225.00000000000000000000	0.00000000000000000000	0.00000000000000000000	0.00000000000000000000	1440.00000000000000000000	127.00000000000000000000	4.00000000000000000000	4.00000000000000000000	4.00000000000000000000	4.00000000000000000000	4.00000000000000000000	4.00000000000000000000	4.00000000000000000000	4.00000000000000000000	4.00000000000000000000	4.00000000000000000000	4.00000000000000000000	4.00000000000000000000	4.00000000000000000000	4.00000000000000000000	4.00000000000000000000	4.00000000000000000000
74.00000000000000000000	0.00000000000000000000	4216.92285156250000000000	4217.43603515625000000000	4187.69238281250000000000	4190.76904296875000000000	4255.89746093750000000000	4218.46142578125000000000	4256.41015625000000000000	4264.61523437500000000000	4175.38427734375000000000	4298.46142578125000000000	4247.17919921875000000000	4252.30761718750000000000	4272.30761718750000000000	4233.84619140625000000000	1751.00000000000000000000	10249.00000000000000000000	10225.00000000000000000000	0.00000000000000000000	0.00000000000000000000	0.00000000000000000000	1440.00000000000000000000	134.00000000000000000000	4.00000000000000000000	4.00000000000000000000	4.00000000000000000000	4.00000000000000000000	4.00000000000000000000	4.00000000000000000000	4.00000000000000000000	4.00000000000000000000	4.00000000000000000000	4.00000000000000000000	4.00000000000000000000	4.00000000000000000000	4.00000000000000000000	4.00000000000000000000	4.00000000000000000000	4.00000000000000000000
75.00000000000000000000	0.00000000000000000000	4220.51269531250000000000	4218.46142578125000000000	4191.28173828125000000000	4191.28173828125000000000	4244.61523437500000000000	4216.92285156250000000000	4259.48730468750000000000	4261.53857421875000000000	4172.82031250000000000000	4298.97412109375000000000	4243.58984375000000000000	4250.76904296875000000000	4260.51269531250000000000	4223.07666015625000000000	1509.00000000000000000000	10247.00000000000000000000	10226.00000000000000000000	0.00000000000000000000	0.00000000000000000000	0.00000000000000000000	1440.00000000000000000000	141.00000000000000000000	4.00000000000000000000	4.00000000000000000000	4.00000000000000000000	4.00000000000000000000	4.00000000000000000000	4.00000000000000000000	4.00000000000000000000	4.00000000000000000000	4.00000000000000000000	4.00000000000000000000	4.00000000000000000000	4.00000000000000000000	4.00000000000000000000	4.00000000000000000000	4.00000000000000000000	4.00000000000000000000
76.00000000000000000000	0.00000000000000000000	4222.56396484375000000000	4207.17919921875000000000	4189.74365234375000000000	4182.05126953125000000000	4228.20507812500000000000	4208.20507812500000000000	4242.56396484375000000000	4246.15380859375000000000	4170.76904296875000000000	4257.43603515625000000000	4229.23046875000000000000	4242.05126953125000000000	4242.05126953125000000000	4211.28173828125000000000	1355.00000000000000000000	10247.00000000000000000000	10226.00000000000000000000	0.00000000000000000000	0.00000000000000000000	0.00000000000000000000	1440.00000000000000000000	149.00000000000000000000	4.00000000000000000000	4.00000000000000000000	4.00000000000000000000	4.00000000000000000000	4.00000000000000000000	4.00000000000000000000	4.00000000000000000000	4.00000000000000000000	4.00000000000000000000	4.00000000000000000000	4.00000000000000000000	4.00000000000000000000	4.00000000000000000000	4.00000000000000000000	4.00000000000000000000	4.00000000000000000000
77.00000000000000000000	0.00000000000000000000	4237.43603515625000000000	4230.76904296875000000000	4196.41015625000000000000	4202.05126953125000000000	4263.58984375000000000000	4216.92285156250000000000	4254.35888671875000000000	4266.15380859375000000000	4181.02539062500000000000	4285.64111328125000000000	4244.61523437500000000000	4257.94873046875000000000	4278.46142578125000000000	4231.79492187500000000000	1519.00000000000000000000	10245.00000000000000000000	10226.00000000000000000000	0.00000000000000000000	0.00000000000000000000	0.00000000000000000000	1440.00000000000000000000	156.00000000000000000000	4.00000000000000000000	4.00000000000000000000	4.00000000000000000000	4.00000000000000000000	4.00000000000000000000	4.00000000000000000000	4.00000000000000000000	4.00000000000000000000	4.00000000000000000000	4.00000000000000000000	4.00000000000000000000	4.00000000000000000000	4.00000000000000000000	4.00000000000000000000	4.00000000000000000000	4.00000000000000000000
78.00000000000000000000	0.00000000000000000000	4227.17919921875000000000	4204.61523437500000000000	4198.97412109375000000000	4191.79492187500000000000	4235.89746093750000000000	4208.20507812500000000000	4230.76904296875000000000	4235.89746093750000000000	4175.89746093750000000000	4279.48730468750000000000	4229.74365234375000000000	4252.30761718750000000000	4261.53857421875000000000	4226.15380859375000000000	1751.00000000000000000000	10245.00000000000000000000	10226.00000000000000000000	0.00000000000000000000	0.00000000000000000000	0.00000000000000000000	1440.00000000000000000000	163.00000000000000000000	4.00000000000000000000	4.00000000000000000000	4.00000000000000000000	4.00000000000000000000	4.00000000000000000000	4.00000000000000000000	4.00000000000000000000	4.00000000000000000000	4.00000000000000000000	4.00000000000000000000	4.00000000000000000000	4.00000000000000000000	4.00000000000000000000	4.00000000000000000000	4.00000000000000000000	4.00000000000000000000
79.00000000000000000000	0.00000000000000000000	4223.07666015625000000000	4220.51269531250000000000	4191.79492187500000000000	4201.53857421875000000000	4257.94873046875000000000	4220.00000000000000000000	4253.33300781250000000000	4261.02539062500000000000	4173.84619140625000000000	4298.46142578125000000000	4246.66650390625000000000	4258.97412109375000000000	4275.89746093750000000000	4232.82031250000000000000	1509.00000000000000000000	10247.00000000000000000000	10229.00000000000000000000	0.00000000000000000000	0.00000000000000000000	0.00000000000000000000	1440.00000000000000000000	172.00000000000000000000	4.00000000000000000000	4.00000000000000000000	4.00000000000000000000	4.00000000000000000000	4.00000000000000000000	4.00000000000000000000	4.00000000000000000000	4.00000000000000000000	4.00000000000000000000	4.00000000000000000000	4.00000000000000000000	4.00000000000000000000	4.00000000000000000000	4.00000000000000000000	4.00000000000000000000	4.00000000000000000000
80.00000000000000000000	0.00000000000000000000	4224.61523437500000000000	4217.43603515625000000000	4195.38427734375000000000	4207.69238281250000000000	4260.00000000000000000000	4221.02539062500000000000	4255.38427734375000000000	4279.48730468750000000000	4173.33300781250000000000	4300.51269531250000000000	4253.33300781250000000000	4275.89746093750000000000	4280.00000000000000000000	4237.43603515625000000000	1355.00000000000000000000	10247.00000000000000000000	10229.00000000000000000000	0.00000000000000000000	0.00000000000000000000	0.00000000000000000000	1440.00000000000000000000	180.00000000000000000000	4.00000000000000000000	4.00000000000000000000	4.00000000000000000000	4.00000000000000000000	4.00000000000000000000	4.00000000000000000000	4.00000000000000000000	4.00000000000000000000	4.00000000000000000000	4.00000000000000000000	4.00000000000000000000	4.00000000000000000000	4.00000000000000000000	4.00000000000000000000	4.00000000000000000000	4.00000000000000000000
81.00000000000000000000	0.00000000000000000000	4225.64111328125000000000	4204.10253906250000000000	4195.89746093750000000000	4200.00000000000000000000	4242.05126953125000000000	4217.94873046875000000000	4250.76904296875000000000	4262.05126953125000000000	4173.33300781250000000000	4292.30761718750000000000	4241.02539062500000000000	4269.74365234375000000000	4268.20507812500000000000	4231.79492187500000000000	1519.00000000000000000000	10248.00000000000000000000	10228.00000000000000000000	0.00000000000000000000	0.00000000000000000000	0.00000000000000000000	1440.00000000000000000000	188.00000000000000000000	4.00000000000000000000	4.00000000000000000000	4.00000000000000000000	4.00000000000000000000	4.00000000000000000000	4.00000000000000000000	4.00000000000000000000	4.00000000000000000000	4.00000000000000000000	4.00000000000000000000	4.00000000000000000000	4.00000000000000000000	4.00000000000000000000	4.00000000000000000000	4.00000000000000000000	4.00000000000000000000
82.00000000000000000000	0.00000000000000000000	4238.97412109375000000000	4242.56396484375000000000	4196.41015625000000000000	4217.43603515625000000000	4287.17919921875000000000	4237.43603515625000000000	4285.64111328125000000000	4281.53857421875000000000	4178.97412109375000000000	4331.28173828125000000000	4259.48730468750000000000	4270.25634765625000000000	4290.76904296875000000000	4238.46142578125000000000	1751.00000000000000000000	10248.00000000000000000000	10228.00000000000000000000	0.00000000000000000000	0.00000000000000000000	0.00000000000000000000	1440.00000000000000000000	197.00000000000000000000	4.00000000000000000000	4.00000000000000000000	4.00000000000000000000	4.00000000000000000000	4.00000000000000000000	4.00000000000000000000	4.00000000000000000000	4.00000000000000000000	4.00000000000000000000	4.00000000000000000000	4.00000000000000000000	4.00000000000000000000	4.00000000000000000000	4.00000000000000000000	4.00000000000000000000	4.00000000000000000000
83.00000000000000000000	0.00000000000000000000	4231.28173828125000000000	4219.48730468750000000000	4192.30761718750000000000	4200.51269531250000000000	4258.46142578125000000000	4228.71777343750000000000	4261.02539062500000000000	4258.46142578125000000000	4169.23046875000000000000	4300.51269531250000000000	4240.00000000000000000000	4262.56396484375000000000	4257.43603515625000000000	4224.61523437500000000000	1509.00000000000000000000	10249.00000000000000000000	10229.00000000000000000000	0.00000000000000000000	0.00000000000000000000	0.00000000000000000000	1440.00000000000000000000	205.00000000000000000000	4.00000000000000000000	4.00000000000000000000	4.00000000000000000000	4.00000000000000000000	4.00000000000000000000	4.00000000000000000000	4.00000000000000000000	4.00000000000000000000	4.00000000000000000000	4.00000000000000000000	4.00000000000000000000	4.00000000000000000000	4.00000000000000000000	4.00000000000000000000	4.00000000000000000000	4.00000000000000000000
84.00000000000000000000	0.00000000000000000000	4233.84619140625000000000	4225.12792968750000000000	4188.71777343750000000000	4206.15380859375000000000	4255.38427734375000000000	4225.64111328125000000000	4256.41015625000000000000	4266.15380859375000000000	4174.35888671875000000000	4301.02539062500000000000	4247.17919921875000000000	4272.30761718750000000000	4278.97412109375000000000	4237.43603515625000000000	1355.00000000000000000000	10249.00000000000000000000	10229.00000000000000000000	0.00000000000000000000	0.00000000000000000000	0.00000000000000000000	1440.00000000000000000000	214.00000000000000000000	4.00000000000000000000	4.00000000000000000000	4.00000000000000000000	4.00000000000000000000	4.00000000000000000000	4.00000000000000000000	4.00000000000000000000	4.00000000000000000000	4.00000000000000000000	4.00000000000000000000	4.00000000000000000000	4.00000000000000000000	4.00000000000000000000	4.00000000000000000000	4.00000000000000000000	4.00000000000000000000
85.00000000000000000000	0.00000000000000000000	4238.97412109375000000000	4234.87158203125000000000	4201.02539062500000000000	4220.00000000000000000000	4263.58984375000000000000	4218.97412109375000000000	4247.17919921875000000000	4269.74365234375000000000	4180.51269531250000000000	4288.71777343750000000000	4253.84619140625000000000	4277.94873046875000000000	4297.94873046875000000000	4248.20507812500000000000	1519.00000000000000000000	10250.00000000000000000000	10230.00000000000000000000	0.00000000000000000000	0.00000000000000000000	0.00000000000000000000	1440.00000000000000000000	222.00000000000000000000	4.00000000000000000000	4.00000000000000000000	4.00000000000000000000	4.00000000000000000000	4.00000000000000000000	4.00000000000000000000	4.00000000000000000000	4.00000000000000000000	4.00000000000000000000	4.00000000000000000000	4.00000000000000000000	4.00000000000000000000	4.00000000000000000000	4.00000000000000000000	4.00000000000000000000	4.00000000000000000000
86.00000000000000000000	0.00000000000000000000	4226.15380859375000000000	4220.00000000000000000000	4195.89746093750000000000	4205.64111328125000000000	4234.87158203125000000000	4211.79492187500000000000	4232.30761718750000000000	4253.84619140625000000000	4171.79492187500000000000	4248.20507812500000000000	4233.33300781250000000000	4261.02539062500000000000	4263.58984375000000000000	4227.69238281250000000000	1751.00000000000000000000	10250.00000000000000000000	10230.00000000000000000000	0.00000000000000000000	0.00000000000000000000	0.00000000000000000000	1440.00000000000000000000	230.00000000000000000000	4.00000000000000000000	4.00000000000000000000	4.00000000000000000000	4.00000000000000000000	4.00000000000000000000	4.00000000000000000000	4.00000000000000000000	4.00000000000000000000	4.00000000000000000000	4.00000000000000000000	4.00000000000000000000	4.00000000000000000000	4.00000000000000000000	4.00000000000000000000	4.00000000000000000000	4.00000000000000000000
87.00000000000000000000	0.00000000000000000000	4223.58984375000000000000	4234.87158203125000000000	4184.10253906250000000000	4217.43603515625000000000	4260.51269531250000000000	4227.17919921875000000000	4260.00000000000000000000	4285.64111328125000000000	4175.38427734375000000000	4293.84619140625000000000	4251.79492187500000000000	4271.79492187500000000000	4273.33300781250000000000	4228.20507812500000000000	1509.00000000000000000000	10252.00000000000000000000	10228.00000000000000000000	0.00000000000000000000	0.00000000000000000000	0.00000000000000000000	1440.00000000000000000000	239.00000000000000000000	4.00000000000000000000	4.00000000000000000000	4.00000000000000000000	4.00000000000000000000	4.00000000000000000000	4.00000000000000000000	4.00000000000000000000	4.00000000000000000000	4.00000000000000000000	4.00000000000000000000	4.00000000000000000000	4.00000000000000000000	4.00000000000000000000	4.00000000000000000000	4.00000000000000000000	4.00000000000000000000
88.00000000000000000000	0.00000000000000000000	4212.30761718750000000000	4202.05126953125000000000	4184.61523437500000000000	4208.71777343750000000000	4239.48730468750000000000	4216.92285156250000000000	4235.38427734375000000000	4259.48730468750000000000	4171.28173828125000000000	4281.53857421875000000000	4234.87158203125000000000	4268.71777343750000000000	4248.20507812500000000000	4221.02539062500000000000	1355.00000000000000000000	10252.00000000000000000000	10228.00000000000000000000	0.00000000000000000000	0.00000000000000000000	0.00000000000000000000	1440.00000000000000000000	247.00000000000000000000	4.00000000000000000000	4.00000000000000000000	4.00000000000000000000	4.00000000000000000000	4.00000000000000000000	4.00000000000000000000	4.00000000000000000000	4.00000000000000000000	4.00000000000000000000	4.00000000000000000000	4.00000000000000000000	4.00000000000000000000	4.00000000000000000000	4.00000000000000000000	4.00000000000000000000	4.00000000000000000000
89.00000000000000000000	0.00000000000000000000	4220.51269531250000000000	4221.53857421875000000000	4186.15380859375000000000	4213.33300781250000000000	4229.74365234375000000000	4220.51269531250000000000	4246.15380859375000000000	4249.74365234375000000000	4168.71777343750000000000	4271.28173828125000000000	4231.79492187500000000000	4264.10253906250000000000	4257.43603515625000000000	4221.02539062500000000000	1519.00000000000000000000	10253.00000000000000000000	10227.00000000000000000000	0.00000000000000000000	0.00000000000000000000	0.00000000000000000000	1440.00000000000000000000	255.00000000000000000000	4.00000000000000000000	4.00000000000000000000	4.00000000000000000000	4.00000000000000000000	4.00000000000000000000	4.00000000000000000000	4.00000000000000000000	4.00000000000000000000	4.00000000000000000000	4.00000000000000000000	4.00000000000000000000	4.00000000000000000000	4.00000000000000000000	4.00000000000000000000	4.00000000000000000000	4.00000000000000000000
90.00000000000000000000	0.00000000000000000000	4235.38427734375000000000	4246.15380859375000000000	4192.30761718750000000000	4225.64111328125000000000	4239.48730468750000000000	4227.17919921875000000000	4257.94873046875000000000	4247.17919921875000000000	4168.71777343750000000000	4276.41015625000000000000	4239.48730468750000000000	4266.66650390625000000000	4265.64111328125000000000	4216.92285156250000000000	1751.00000000000000000000	10253.00000000000000000000	10227.00000000000000000000	0.00000000000000000000	0.00000000000000000000	0.00000000000000000000	1440.00000000000000000000	264.00000000000000000000	4.00000000000000000000	4.00000000000000000000	4.00000000000000000000	4.00000000000000000000	4.00000000000000000000	4.00000000000000000000	4.00000000000000000000	4.00000000000000000000	4.00000000000000000000	4.00000000000000000000	4.00000000000000000000	4.00000000000000000000	4.00000000000000000000	4.00000000000000000000	4.00000000000000000000	4.00000000000000000000
91.00000000000000000000	0.00000000000000000000	4223.58984375000000000000	4220.51269531250000000000	4190.25634765625000000000	4215.38427734375000000000	4247.69238281250000000000	4219.48730468750000000000	4231.28173828125000000000	4217.94873046875000000000	4166.15380859375000000000	4250.76904296875000000000	4223.07666015625000000000	4255.89746093750000000000	4241.53857421875000000000	4207.17919921875000000000	1509.00000000000000000000	10252.00000000000000000000	10226.00000000000000000000	0.00000000000000000000	0.00000000000000000000	0.00000000000000000000	1440.00000000000000000000	272.00000000000000000000	4.00000000000000000000	4.00000000000000000000	4.00000000000000000000	4.00000000000000000000	4.00000000000000000000	4.00000000000000000000	4.00000000000000000000	4.00000000000000000000	4.00000000000000000000	4.00000000000000000000	4.00000000000000000000	4.00000000000000000000	4.00000000000000000000	4.00000000000000000000	4.00000000000000000000	4.00000000000000000000
92.00000000000000000000	0.00000000000000000000	4226.66650390625000000000	4240.00000000000000000000	4191.28173828125000000000	4235.38427734375000000000	4288.71777343750000000000	4225.12792968750000000000	4248.71777343750000000000	4253.84619140625000000000	4180.00000000000000000000	4282.56396484375000000000	4245.12792968750000000000	4272.82031250000000000000	4283.07666015625000000000	4233.84619140625000000000	1355.00000000000000000000	10252.00000000000000000000	10226.00000000000000000000	0.00000000000000000000	0.00000000000000000000	0.00000000000000000000	1440.00000000000000000000	280.00000000000000000000	4.00000000000000000000	4.00000000000000000000	4.00000000000000000000	4.00000000000000000000	4.00000000000000000000	4.00000000000000000000	4.00000000000000000000	4.00000000000000000000	4.00000000000000000000	4.00000000000000000000	4.00000000000000000000	4.00000000000000000000	4.00000000000000000000	4.00000000000000000000	4.00000000000000000000	4.00000000000000000000
93.00000000000000000000	0.00000000000000000000	4226.66650390625000000000	4220.51269531250000000000	4194.87158203125000000000	4230.25634765625000000000	4227.17919921875000000000	4209.74365234375000000000	4232.82031250000000000000	4249.23046875000000000000	4176.92285156250000000000	4271.28173828125000000000	4237.43603515625000000000	4273.33300781250000000000	4272.82031250000000000000	4227.69238281250000000000	1519.00000000000000000000	10250.00000000000000000000	10226.00000000000000000000	0.00000000000000000000	0.00000000000000000000	0.00000000000000000000	1440.00000000000000000000	289.00000000000000000000	4.00000000000000000000	4.00000000000000000000	4.00000000000000000000	4.00000000000000000000	4.00000000000000000000	4.00000000000000000000	4.00000000000000000000	4.00000000000000000000	4.00000000000000000000	4.00000000000000000000	4.00000000000000000000	4.00000000000000000000	4.00000000000000000000	4.00000000000000000000	4.00000000000000000000	4.00000000000000000000
94.00000000000000000000	0.00000000000000000000	4222.56396484375000000000	4224.10253906250000000000	4186.15380859375000000000	4226.66650390625000000000	4216.41015625000000000000	4220.51269531250000000000	4247.17919921875000000000	4254.35888671875000000000	4170.76904296875000000000	4283.58984375000000000000	4236.92285156250000000000	4264.10253906250000000000	4261.02539062500000000000	4212.82031250000000000000	1751.00000000000000000000	10250.00000000000000000000	10226.00000000000000000000	0.00000000000000000000	0.00000000000000000000	0.00000000000000000000	1440.00000000000000000000	297.00000000000000000000	4.00000000000000000000	4.00000000000000000000	4.00000000000000000000	4.00000000000000000000	4.00000000000000000000	4.00000000000000000000	4.00000000000000000000	4.00000000000000000000	4.00000000000000000000	4.00000000000000000000	4.00000000000000000000	4.00000000000000000000	4.00000000000000000000	4.00000000000000000000	4.00000000000000000000	4.00000000000000000000
95.00000000000000000000	0.00000000000000000000	4214.87158203125000000000	4228.20507812500000000000	4184.61523437500000000000	4231.28173828125000000000	4268.71777343750000000000	4233.33300781250000000000	4261.53857421875000000000	4275.89746093750000000000	4173.33300781250000000000	4297.94873046875000000000	4244.10253906250000000000	4267.69238281250000000000	4258.46142578125000000000	4207.69238281250000000000	1509.00000000000000000000	10248.00000000000000000000	10226.00000000000000000000	0.00000000000000000000	0.00000000000000000000	0.00000000000000000000	1440.00000000000000000000	306.00000000000000000000	4.00000000000000000000	4.00000000000000000000	4.00000000000000000000	4.00000000000000000000	4.00000000000000000000	4.00000000000000000000	4.00000000000000000000	4.00000000000000000000	4.00000000000000000000	4.00000000000000000000	4.00000000000000000000	4.00000000000000000000	4.00000000000000000000	4.00000000000000000000	4.00000000000000000000	4.00000000000000000000
96.00000000000000000000	0.00000000000000000000	4203.58984375000000000000	4193.84619140625000000000	4181.53857421875000000000	4210.25634765625000000000	4249.74365234375000000000	4218.46142578125000000000	4232.82031250000000000000	4251.79492187500000000000	4167.69238281250000000000	4242.56396484375000000000	4216.92285156250000000000	4256.41015625000000000000	4223.07666015625000000000	4192.30761718750000000000	1355.00000000000000000000	10248.00000000000000000000	10226.00000000000000000000	0.00000000000000000000	0.00000000000000000000	0.00000000000000000000	1440.00000000000000000000	314.00000000000000000000	4.00000000000000000000	4.00000000000000000000	4.00000000000000000000	4.00000000000000000000	4.00000000000000000000	4.00000000000000000000	4.00000000000000000000	4.00000000000000000000	4.00000000000000000000	4.00000000000000000000	4.00000000000000000000	4.00000000000000000000	4.00000000000000000000	4.00000000000000000000	4.00000000000000000000	4.00000000000000000000
97.00000000000000000000	0.00000000000000000000	4222.05126953125000000000	4231.79492187500000000000	4182.05126953125000000000	4220.51269531250000000000	4252.30761718750000000000	4227.17919921875000000000	4255.38427734375000000000	4258.97412109375000000000	4173.84619140625000000000	4264.61523437500000000000	4230.76904296875000000000	4263.58984375000000000000	4252.82031250000000000000	4206.66650390625000000000	1519.00000000000000000000	10246.00000000000000000000	10227.00000000000000000000	0.00000000000000000000	0.00000000000000000000	0.00000000000000000000	1440.00000000000000000000	322.00000000000000000000	4.00000000000000000000	4.00000000000000000000	4.00000000000000000000	4.00000000000000000000	4.00000000000000000000	4.00000000000000000000	4.00000000000000000000	4.00000000000000000000	4.00000000000000000000	4.00000000000000000000	4.00000000000000000000	4.00000000000000000000	4.00000000000000000000	4.00000000000000000000	4.00000000000000000000	4.00000000000000000000
98.00000000000000000000	0.00000000000000000000	4221.02539062500000000000	4224.61523437500000000000	4187.69238281250000000000	4207.69238281250000000000	4221.02539062500000000000	4221.53857421875000000000	4237.43603515625000000000	4222.05126953125000000000	4172.82031250000000000000	4253.84619140625000000000	4219.48730468750000000000	4257.94873046875000000000	4241.02539062500000000000	4202.56396484375000000000	1751.00000000000000000000	10246.00000000000000000000	10227.00000000000000000000	0.00000000000000000000	0.00000000000000000000	0.00000000000000000000	1440.00000000000000000000	331.00000000000000000000	4.00000000000000000000	4.00000000000000000000	4.00000000000000000000	4.00000000000000000000	4.00000000000000000000	4.00000000000000000000	4.00000000000000000000	4.00000000000000000000	4.00000000000000000000	4.00000000000000000000	4.00000000000000000000	4.00000000000000000000	4.00000000000000000000	4.00000000000000000000	4.00000000000000000000	4.00000000000000000000
98.00000000000000000000	0.00000000000000000000	4221.02539062500000000000	4224.61523437500000000000	4187.69238281250000000000	4207.69238281250000000000	4221.02539062500000000000	4221.53857421875000000000	4237.43603515625000000000	4222.05126953125000000000	4172.82031250000000000000	4253.84619140625000000000	4219.48730468750000000000	4257.94873046875000000000	4241.02539062500000000000	4202.56396484375000000000	1751.00000000000000000000	10246.00000000000000000000	10227.00000000000000000000	0.00000000000000000000	0.00000000000000000000	0.00000000000000000000	1440.00000000000000000000	339.00000000000000000000	4.00000000000000000000	4.00000000000000000000	4.00000000000000000000	4.00000000000000000000	4.00000000000000000000	4.00000000000000000000	4.00000000000000000000	4.00000000000000000000	4.00000000000000000000	4.00000000000000000000	4.00000000000000000000	4.00000000000000000000	4.00000000000000000000	4.00000000000000000000	4.00000000000000000000	4.00000000000000000000
99.00000000000000000000	0.00000000000000000000	4207.69238281250000000000	4205.12792968750000000000	4178.46142578125000000000	4195.89746093750000000000	4228.20507812500000000000	4217.94873046875000000000	4227.69238281250000000000	4218.97412109375000000000	4173.33300781250000000000	4229.23046875000000000000	4214.87158203125000000000	4254.35888671875000000000	4234.87158203125000000000	4201.53857421875000000000	1509.00000000000000000000	10246.00000000000000000000	10226.00000000000000000000	0.00000000000000000000	0.00000000000000000000	0.00000000000000000000	1440.00000000000000000000	347.00000000000000000000	4.00000000000000000000	4.00000000000000000000	4.00000000000000000000	4.00000000000000000000	4.00000000000000000000	4.00000000000000000000	4.00000000000000000000	4.00000000000000000000	4.00000000000000000000	4.00000000000000000000	4.00000000000000000000	4.00000000000000000000	4.00000000000000000000	4.00000000000000000000	4.00000000000000000000	4.00000000000000000000
100.00000000000000000000	0.00000000000000000000	4208.71777343750000000000	4214.87158203125000000000	4178.97412109375000000000	4208.20507812500000000000	4246.66650390625000000000	4214.87158203125000000000	4233.84619140625000000000	4255.89746093750000000000	4180.00000000000000000000	4240.00000000000000000000	4235.38427734375000000000	4272.30761718750000000000	4258.46142578125000000000	4215.38427734375000000000	1355.00000000000000000000	10246.00000000000000000000	10226.00000000000000000000	0.00000000000000000000	0.00000000000000000000	0.00000000000000000000	1440.00000000000000000000	356.00000000000000000000	4.00000000000000000000	4.00000000000000000000	4.00000000000000000000	4.00000000000000000000	4.00000000000000000000	4.00000000000000000000	4.00000000000000000000	4.00000000000000000000	4.00000000000000000000	4.00000000000000000000	4.00000000000000000000	4.00000000000000000000	4.00000000000000000000	4.00000000000000000000	4.00000000000000000000	4.00000000000000000000
101.00000000000000000000	0.00000000000000000000	4203.07666015625000000000	4188.71777343750000000000	4181.02539062500000000000	4188.71777343750000000000	4194.87158203125000000000	4201.02539062500000000000	4206.66650390625000000000	4229.74365234375000000000	4169.74365234375000000000	4214.87158203125000000000	4214.87158203125000000000	4257.43603515625000000000	4228.20507812500000000000	4200.51269531250000000000	1519.00000000000000000000	10244.00000000000000000000	10228.00000000000000000000	0.00000000000000000000	0.00000000000000000000	0.00000000000000000000	1440.00000000000000000000	363.00000000000000000000	4.00000000000000000000	4.00000000000000000000	4.00000000000000000000	4.00000000000000000000	4.00000000000000000000	4.00000000000000000000	4.00000000000000000000	4.00000000000000000000	4.00000000000000000000	4.00000000000000000000	4.00000000000000000000	4.00000000000000000000	4.00000000000000000000	4.00000000000000000000	4.00000000000000000000	4.00000000000000000000
102.00000000000000000000	0.00000000000000000000	4210.25634765625000000000	4212.30761718750000000000	4177.43603515625000000000	4197.43603515625000000000	4223.58984375000000000000	4223.58984375000000000000	4239.48730468750000000000	4244.10253906250000000000	4171.28173828125000000000	4261.02539062500000000000	4224.61523437500000000000	4255.89746093750000000000	4240.00000000000000000000	4200.51269531250000000000	1751.00000000000000000000	10244.00000000000000000000	10228.00000000000000000000	0.00000000000000000000	0.00000000000000000000	0.00000000000000000000	1440.00000000000000000000	370.00000000000000000000	4.00000000000000000000	4.00000000000000000000	4.00000000000000000000	4.00000000000000000000	4.00000000000000000000	4.00000000000000000000	4.00000000000000000000	4.00000000000000000000	4.00000000000000000000	4.00000000000000000000	4.00000000000000000000	4.00000000000000000000	4.00000000000000000000	4.00000000000000000000	4.00000000000000000000	4.00000000000000000000
103.00000000000000000000	0.00000000000000000000	4209.74365234375000000000	4206.15380859375000000000	4180.00000000000000000000	4197.94873046875000000000	4234.35888671875000000000	4227.69238281250000000000	4240.51269531250000000000	4240.51269531250000000000	4171.79492187500000000000	4256.92285156250000000000	4217.43603515625000000000	4255.89746093750000000000	4221.53857421875000000000	4192.30761718750000000000	1509.00000000000000000000	10244.00000000000000000000	10229.00000000000000000000	0.00000000000000000000	0.00000000000000000000	0.00000000000000000000	1440.00000000000000000000	378.00000000000000000000	4.00000000000000000000	4.00000000000000000000	4.00000000000000000000	4.00000000000000000000	4.00000000000000000000	4.00000000000000000000	4.00000000000000000000	4.00000000000000000000	4.00000000000000000000	4.00000000000000000000	4.00000000000000000000	4.00000000000000000000	4.00000000000000000000	4.00000000000000000000	4.00000000000000000000	4.00000000000000000000
104.00000000000000000000	0.00000000000000000000	4210.76904296875000000000	4201.53857421875000000000	4180.51269531250000000000	4195.89746093750000000000	4215.89746093750000000000	4220.51269531250000000000	4230.25634765625000000000	4230.25634765625000000000	4169.74365234375000000000	4217.94873046875000000000	4205.64111328125000000000	4249.74365234375000000000	4214.35888671875000000000	4190.76904296875000000000	1355.00000000000000000000	10244.00000000000000000000	10229.00000000000000000000	0.00000000000000000000	0.00000000000000000000	0.00000000000000000000	1440.00000000000000000000	385.00000000000000000000	4.00000000000000000000	4.00000000000000000000	4.00000000000000000000	4.00000000000000000000	4.00000000000000000000	4.00000000000000000000	4.00000000000000000000	4.00000000000000000000	4.00000000000000000000	4.00000000000000000000	4.00000000000000000000	4.00000000000000000000	4.00000000000000000000	4.00000000000000000000	4.00000000000000000000	4.00000000000000000000
105.00000000000000000000	0.00000000000000000000	4218.97412109375000000000	4223.58984375000000000000	4185.64111328125000000000	4212.82031250000000000000	4227.17919921875000000000	4221.53857421875000000000	4238.46142578125000000000	4240.00000000000000000000	4174.35888671875000000000	4234.35888671875000000000	4219.48730468750000000000	4257.94873046875000000000	4244.10253906250000000000	4205.12792968750000000000	1519.00000000000000000000	10245.00000000000000000000	10228.00000000000000000000	0.00000000000000000000	0.00000000000000000000	0.00000000000000000000	1440.00000000000000000000	393.00000000000000000000	4.00000000000000000000	4.00000000000000000000	4.00000000000000000000	4.00000000000000000000	4.00000000000000000000	4.00000000000000000000	4.00000000000000000000	4.00000000000000000000	4.00000000000000000000	4.00000000000000000000	4.00000000000000000000	4.00000000000000000000	4.00000000000000000000	4.00000000000000000000	4.00000000000000000000	4.00000000000000000000
106.00000000000000000000	0.00000000000000000000	4204.61523437500000000000	4199.48730468750000000000	4184.10253906250000000000	4198.46142578125000000000	4212.30761718750000000000	4211.28173828125000000000	4214.87158203125000000000	4212.30761718750000000000	4173.33300781250000000000	4217.94873046875000000000	4198.46142578125000000000	4247.17919921875000000000	4214.35888671875000000000	4192.82031250000000000000	1751.00000000000000000000	10245.00000000000000000000	10228.00000000000000000000	0.00000000000000000000	0.00000000000000000000	0.00000000000000000000	1440.00000000000000000000	400.00000000000000000000	4.00000000000000000000	4.00000000000000000000	4.00000000000000000000	4.00000000000000000000	4.00000000000000000000	4.00000000000000000000	4.00000000000000000000	4.00000000000000000000	4.00000000000000000000	4.00000000000000000000	4.00000000000000000000	4.00000000000000000000	4.00000000000000000000	4.00000000000000000000	4.00000000000000000000	4.00000000000000000000
107.00000000000000000000	0.00000000000000000000	4206.66650390625000000000	4217.94873046875000000000	4176.92285156250000000000	4210.76904296875000000000	4233.84619140625000000000	4218.97412109375000000000	4236.41015625000000000000	4246.15380859375000000000	4179.48730468750000000000	4249.74365234375000000000	4214.87158203125000000000	4257.94873046875000000000	4230.76904296875000000000	4200.51269531250000000000	1509.00000000000000000000	10246.00000000000000000000	10227.00000000000000000000	0.00000000000000000000	0.00000000000000000000	0.00000000000000000000	1440.00000000000000000000	407.00000000000000000000	4.00000000000000000000	4.00000000000000000000	4.00000000000000000000	4.00000000000000000000	4.00000000000000000000	4.00000000000000000000	4.00000000000000000000	4.00000000000000000000	4.00000000000000000000	4.00000000000000000000	4.00000000000000000000	4.00000000000000000000	4.00000000000000000000	4.00000000000000000000	4.00000000000000000000	4.00000000000000000000
108.00000000000000000000	0.00000000000000000000	4203.58984375000000000000	4201.02539062500000000000	4178.46142578125000000000	4210.76904296875000000000	4208.20507812500000000000	4206.15380859375000000000	4218.46142578125000000000	4242.56396484375000000000	4174.87158203125000000000	4244.10253906250000000000	4214.87158203125000000000	4263.58984375000000000000	4225.12792968750000000000	4197.94873046875000000000	1355.00000000000000000000	10246.00000000000000000000	10227.00000000000000000000	0.00000000000000000000	0.00000000000000000000	0.00000000000000000000	1440.00000000000000000000	415.00000000000000000000	4.00000000000000000000	4.00000000000000000000	4.00000000000000000000	4.00000000000000000000	4.00000000000000000000	4.00000000000000000000	4.00000000000000000000	4.00000000000000000000	4.00000000000000000000	4.00000000000000000000	4.00000000000000000000	4.00000000000000000000	4.00000000000000000000	4.00000000000000000000	4.00000000000000000000	4.00000000000000000000
109.00000000000000000000	0.00000000000000000000	4194.87158203125000000000	4185.12792968750000000000	4172.82031250000000000000	4196.41015625000000000000	4194.35888671875000000000	4202.56396484375000000000	4204.61523437500000000000	4203.58984375000000000000	4168.20507812500000000000	4212.30761718750000000000	4195.89746093750000000000	4248.20507812500000000000	4202.56396484375000000000	4186.15380859375000000000	1519.00000000000000000000	10248.00000000000000000000	10222.00000000000000000000	0.00000000000000000000	0.00000000000000000000	0.00000000000000000000	1440.00000000000000000000	422.00000000000000000000	4.00000000000000000000	4.00000000000000000000	4.00000000000000000000	4.00000000000000000000	4.00000000000000000000	4.00000000000000000000	4.00000000000000000000	4.00000000000000000000	4.00000000000000000000	4.00000000000000000000	4.00000000000000000000	4.00000000000000000000	4.00000000000000000000	4.00000000000000000000	4.00000000000000000000	4.00000000000000000000
110.00000000000000000000	0.00000000000000000000	4205.64111328125000000000	4220.51269531250000000000	4175.38427734375000000000	4210.76904296875000000000	4240.51269531250000000000	4225.64111328125000000000	4236.41015625000000000000	4221.02539062500000000000	4171.79492187500000000000	4236.92285156250000000000	4208.20507812500000000000	4253.33300781250000000000	4217.43603515625000000000	4190.76904296875000000000	1751.00000000000000000000	10248.00000000000000000000	10222.00000000000000000000	0.00000000000000000000	0.00000000000000000000	0.00000000000000000000	1440.00000000000000000000	429.00000000000000000000	4.00000000000000000000	4.00000000000000000000	4.00000000000000000000	4.00000000000000000000	4.00000000000000000000	4.00000000000000000000	4.00000000000000000000	4.00000000000000000000	4.00000000000000000000	4.00000000000000000000	4.00000000000000000000	4.00000000000000000000	4.00000000000000000000	4.00000000000000000000	4.00000000000000000000	4.00000000000000000000
111.00000000000000000000	0.00000000000000000000	4200.51269531250000000000	4195.89746093750000000000	4177.43603515625000000000	4196.41015625000000000000	4209.23046875000000000000	4211.79492187500000000000	4214.35888671875000000000	4202.05126953125000000000	4163.07666015625000000000	4211.79492187500000000000	4187.17919921875000000000	4244.61523437500000000000	4181.53857421875000000000	4173.33300781250000000000	1509.00000000000000000000	10248.00000000000000000000	10221.00000000000000000000	0.00000000000000000000	0.00000000000000000000	0.00000000000000000000	1440.00000000000000000000	437.00000000000000000000	4.00000000000000000000	4.00000000000000000000	4.00000000000000000000	4.00000000000000000000	4.00000000000000000000	4.00000000000000000000	4.00000000000000000000	4.00000000000000000000	4.00000000000000000000	4.00000000000000000000	4.00000000000000000000	4.00000000000000000000	4.00000000000000000000	4.00000000000000000000	4.00000000000000000000	4.00000000000000000000
112.00000000000000000000	0.00000000000000000000	4205.12792968750000000000	4205.12792968750000000000	4171.28173828125000000000	4201.53857421875000000000	4210.25634765625000000000	4204.61523437500000000000	4216.92285156250000000000	4210.25634765625000000000	4168.71777343750000000000	4216.92285156250000000000	4193.84619140625000000000	4245.64111328125000000000	4201.02539062500000000000	4184.10253906250000000000	1355.00000000000000000000	10248.00000000000000000000	10221.00000000000000000000	0.00000000000000000000	0.00000000000000000000	0.00000000000000000000	1440.00000000000000000000	444.00000000000000000000	4.00000000000000000000	4.00000000000000000000	4.00000000000000000000	4.00000000000000000000	4.00000000000000000000	4.00000000000000000000	4.00000000000000000000	4.00000000000000000000	4.00000000000000000000	4.00000000000000000000	4.00000000000000000000	4.00000000000000000000	4.00000000000000000000	4.00000000000000000000	4.00000000000000000000	4.00000000000000000000
113.00000000000000000000	0.00000000000000000000	4209.74365234375000000000	4206.66650390625000000000	4178.46142578125000000000	4206.15380859375000000000	4207.69238281250000000000	4199.48730468750000000000	4205.64111328125000000000	4205.64111328125000000000	4178.97412109375000000000	4201.53857421875000000000	4196.92285156250000000000	4253.33300781250000000000	4217.43603515625000000000	4196.41015625000000000000	1519.00000000000000000000	10250.00000000000000000000	10225.00000000000000000000	0.00000000000000000000	0.00000000000000000000	0.00000000000000000000	1440.00000000000000000000	451.00000000000000000000	4.00000000000000000000	4.00000000000000000000	4.00000000000000000000	4.00000000000000000000	4.00000000000000000000	4.00000000000000000000	4.00000000000000000000	4.00000000000000000000	4.00000000000000000000	4.00000000000000000000	4.00000000000000000000	4.00000000000000000000	4.00000000000000000000	4.00000000000000000000	4.00000000000000000000	4.00000000000000000000
114.00000000000000000000	0.00000000000000000000	4202.56396484375000000000	4195.89746093750000000000	4176.41015625000000000000	4196.41015625000000000000	4187.17919921875000000000	4197.43603515625000000000	4197.43603515625000000000	4202.05126953125000000000	4173.84619140625000000000	4179.48730468750000000000	4190.76904296875000000000	4252.82031250000000000000	4203.58984375000000000000	4191.28173828125000000000	1751.00000000000000000000	10250.00000000000000000000	10225.00000000000000000000	0.00000000000000000000	0.00000000000000000000	0.00000000000000000000	1440.00000000000000000000	459.00000000000000000000	4.00000000000000000000	4.00000000000000000000	4.00000000000000000000	4.00000000000000000000	4.00000000000000000000	4.00000000000000000000	4.00000000000000000000	4.00000000000000000000	4.00000000000000000000	4.00000000000000000000	4.00000000000000000000	4.00000000000000000000	4.00000000000000000000	4.00000000000000000000	4.00000000000000000000	4.00000000000000000000
115.00000000000000000000	0.00000000000000000000	4204.10253906250000000000	4216.41015625000000000000	4172.30761718750000000000	4213.33300781250000000000	4206.15380859375000000000	4204.61523437500000000000	4232.82031250000000000000	4255.89746093750000000000	4171.28173828125000000000	4236.92285156250000000000	4221.02539062500000000000	4269.74365234375000000000	4228.20507812500000000000	4202.05126953125000000000	1509.00000000000000000000	10249.00000000000000000000	10227.00000000000000000000	0.00000000000000000000	0.00000000000000000000	0.00000000000000000000	1440.00000000000000000000	466.00000000000000000000	4.00000000000000000000	4.00000000000000000000	4.00000000000000000000	4.00000000000000000000	4.00000000000000000000	4.00000000000000000000	4.00000000000000000000	4.00000000000000000000	4.00000000000000000000	4.00000000000000000000	4.00000000000000000000	4.00000000000000000000	4.00000000000000000000	4.00000000000000000000	4.00000000000000000000	4.00000000000000000000
116.00000000000000000000	0.00000000000000000000	4197.94873046875000000000	4192.30761718750000000000	4175.89746093750000000000	4204.10253906250000000000	4182.56396484375000000000	4195.38427734375000000000	4213.33300781250000000000	4235.38427734375000000000	4167.17919921875000000000	4226.66650390625000000000	4207.69238281250000000000	4264.10253906250000000000	4206.15380859375000000000	4191.79492187500000000000	1355.00000000000000000000	10249.00000000000000000000	10227.00000000000000000000	0.00000000000000000000	0.00000000000000000000	0.00000000000000000000	1440.00000000000000000000	473.00000000000000000000	4.00000000000000000000	4.00000000000000000000	4.00000000000000000000	4.00000000000000000000	4.00000000000000000000	4.00000000000000000000	4.00000000000000000000	4.00000000000000000000	4.00000000000000000000	4.00000000000000000000	4.00000000000000000000	4.00000000000000000000	4.00000000000000000000	4.00000000000000000000	4.00000000000000000000	4.00000000000000000000
117.00000000000000000000	0.00000000000000000000	4211.28173828125000000000	4222.56396484375000000000	4176.41015625000000000000	4212.82031250000000000000	4230.25634765625000000000	4219.48730468750000000000	4232.30761718750000000000	4231.28173828125000000000	4174.87158203125000000000	4235.38427734375000000000	4208.20507812500000000000	4261.02539062500000000000	4218.97412109375000000000	4194.87158203125000000000	1519.00000000000000000000	10251.00000000000000000000	10229.00000000000000000000	0.00000000000000000000	0.00000000000000000000	0.00000000000000000000	1440.00000000000000000000	481.00000000000000000000	4.00000000000000000000	4.00000000000000000000	4.00000000000000000000	4.00000000000000000000	4.00000000000000000000	4.00000000000000000000	4.00000000000000000000	4.00000000000000000000	4.00000000000000000000	4.00000000000000000000	4.00000000000000000000	4.00000000000000000000	4.00000000000000000000	4.00000000000000000000	4.00000000000000000000	4.00000000000000000000
118.00000000000000000000	0.00000000000000000000	4216.92285156250000000000	4234.87158203125000000000	4182.05126953125000000000	4220.00000000000000000000	4267.69238281250000000000	4230.25634765625000000000	4247.17919921875000000000	4239.48730468750000000000	4175.38427734375000000000	4257.43603515625000000000	4210.25634765625000000000	4258.97412109375000000000	4218.97412109375000000000	4192.82031250000000000000	1751.00000000000000000000	10251.00000000000000000000	10229.00000000000000000000	0.00000000000000000000	0.00000000000000000000	0.00000000000000000000	1440.00000000000000000000	488.00000000000000000000	4.00000000000000000000	4.00000000000000000000	4.00000000000000000000	4.00000000000000000000	4.00000000000000000000	4.00000000000000000000	4.00000000000000000000	4.00000000000000000000	4.00000000000000000000	4.00000000000000000000	4.00000000000000000000	4.00000000000000000000	4.00000000000000000000	4.00000000000000000000	4.00000000000000000000	4.00000000000000000000
119.00000000000000000000	0.00000000000000000000	4198.97412109375000000000	4197.43603515625000000000	4176.41015625000000000000	4202.05126953125000000000	4237.43603515625000000000	4213.33300781250000000000	4226.15380859375000000000	4224.10253906250000000000	4167.17919921875000000000	4231.79492187500000000000	4192.30761718750000000000	4245.12792968750000000000	4193.84619140625000000000	4181.53857421875000000000	1509.00000000000000000000	10252.00000000000000000000	10228.00000000000000000000	0.00000000000000000000	0.00000000000000000000	0.00000000000000000000	1440.00000000000000000000	496.00000000000000000000	4.00000000000000000000	4.00000000000000000000	4.00000000000000000000	4.00000000000000000000	4.00000000000000000000	4.00000000000000000000	4.00000000000000000000	4.00000000000000000000	4.00000000000000000000	4.00000000000000000000	4.00000000000000000000	4.00000000000000000000	4.00000000000000000000	4.00000000000000000000	4.00000000000000000000	4.00000000000000000000
120.00000000000000000000	0.00000000000000000000	4204.61523437500000000000	4217.94873046875000000000	4172.82031250000000000000	4218.46142578125000000000	4237.94873046875000000000	4212.30761718750000000000	4233.33300781250000000000	4235.89746093750000000000	4175.38427734375000000000	4240.51269531250000000000	4212.82031250000000000000	4261.53857421875000000000	4232.82031250000000000000	4201.53857421875000000000	1355.00000000000000000000	10252.00000000000000000000	10228.00000000000000000000	0.00000000000000000000	0.00000000000000000000	0.00000000000000000000	1440.00000000000000000000	503.00000000000000000000	4.00000000000000000000	4.00000000000000000000	4.00000000000000000000	4.00000000000000000000	4.00000000000000000000	4.00000000000000000000	4.00000000000000000000	4.00000000000000000000	4.00000000000000000000	4.00000000000000000000	4.00000000000000000000	4.00000000000000000000	4.00000000000000000000	4.00000000000000000000	4.00000000000000000000	4.00000000000000000000
121.00000000000000000000	0.00000000000000000000	4202.05126953125000000000	4207.17919921875000000000	4176.92285156250000000000	4210.76904296875000000000	4197.43603515625000000000	4197.94873046875000000000	4201.53857421875000000000	4196.92285156250000000000	4173.84619140625000000000	4211.28173828125000000000	4196.92285156250000000000	4258.97412109375000000000	4212.82031250000000000000	4193.84619140625000000000	1519.00000000000000000000	10251.00000000000000000000	10226.00000000000000000000	0.00000000000000000000	0.00000000000000000000	0.00000000000000000000	1440.00000000000000000000	510.00000000000000000000	4.00000000000000000000	4.00000000000000000000	4.00000000000000000000	4.00000000000000000000	4.00000000000000000000	4.00000000000000000000	4.00000000000000000000	4.00000000000000000000	4.00000000000000000000	4.00000000000000000000	4.00000000000000000000	4.00000000000000000000	4.00000000000000000000	4.00000000000000000000	4.00000000000000000000	4.00000000000000000000
122.00000000000000000000	0.00000000000000000000	4198.46142578125000000000	4210.76904296875000000000	4172.30761718750000000000	4213.84619140625000000000	4218.46142578125000000000	4208.20507812500000000000	4222.56396484375000000000	4217.94873046875000000000	4174.35888671875000000000	4238.97412109375000000000	4198.97412109375000000000	4252.30761718750000000000	4209.74365234375000000000	4189.23046875000000000000	1751.00000000000000000000	10251.00000000000000000000	10226.00000000000000000000	0.00000000000000000000	0.00000000000000000000	0.00000000000000000000	1440.00000000000000000000	518.00000000000000000000	4.00000000000000000000	4.00000000000000000000	4.00000000000000000000	4.00000000000000000000	4.00000000000000000000	4.00000000000000000000	4.00000000000000000000	4.00000000000000000000	4.00000000000000000000	4.00000000000000000000	4.00000000000000000000	4.00000000000000000000	4.00000000000000000000	4.00000000000000000000	4.00000000000000000000	4.00000000000000000000
123.00000000000000000000	0.00000000000000000000	4195.89746093750000000000	4207.17919921875000000000	4171.28173828125000000000	4222.05126953125000000000	4235.38427734375000000000	4217.94873046875000000000	4244.10253906250000000000	4256.92285156250000000000	4173.84619140625000000000	4266.66650390625000000000	4214.35888671875000000000	4258.97412109375000000000	4220.51269531250000000000	4188.71777343750000000000	1509.00000000000000000000	10250.00000000000000000000	10227.00000000000000000000	0.00000000000000000000	0.00000000000000000000	0.00000000000000000000	1440.00000000000000000000	525.00000000000000000000	4.00000000000000000000	4.00000000000000000000	4.00000000000000000000	4.00000000000000000000	4.00000000000000000000	4.00000000000000000000	4.00000000000000000000	4.00000000000000000000	4.00000000000000000000	4.00000000000000000000	4.00000000000000000000	4.00000000000000000000	4.00000000000000000000	4.00000000000000000000	4.00000000000000000000	4.00000000000000000000
124.00000000000000000000	0.00000000000000000000	4190.76904296875000000000	4188.20507812500000000000	4169.23046875000000000000	4202.05126953125000000000	4200.00000000000000000000	4207.69238281250000000000	4216.92285156250000000000	4222.56396484375000000000	4166.15380859375000000000	4219.48730468750000000000	4194.87158203125000000000	4248.20507812500000000000	4191.79492187500000000000	4172.82031250000000000000	1355.00000000000000000000	10250.00000000000000000000	10227.00000000000000000000	0.00000000000000000000	0.00000000000000000000	0.00000000000000000000	1440.00000000000000000000	532.00000000000000000000	4.00000000000000000000	4.00000000000000000000	4.00000000000000000000	4.00000000000000000000	4.00000000000000000000	4.00000000000000000000	4.00000000000000000000	4.00000000000000000000	4.00000000000000000000	4.00000000000000000000	4.00000000000000000000	4.00000000000000000000	4.00000000000000000000	4.00000000000000000000	4.00000000000000000000	4.00000000000000000000
125.00000000000000000000	0.00000000000000000000	4217.94873046875000000000	4241.53857421875000000000	4178.97412109375000000000	4226.15380859375000000000	4250.76904296875000000000	4227.69238281250000000000	4243.07666015625000000000	4235.38427734375000000000	4178.46142578125000000000	4246.15380859375000000000	4209.74365234375000000000	4258.97412109375000000000	4224.61523437500000000000	4190.76904296875000000000	1519.00000000000000000000	10249.00000000000000000000	10229.00000000000000000000	0.00000000000000000000	0.00000000000000000000	0.00000000000000000000	1440.00000000000000000000	540.00000000000000000000	4.00000000000000000000	4.00000000000000000000	4.00000000000000000000	4.00000000000000000000	4.00000000000000000000	4.00000000000000000000	4.00000000000000000000	4.00000000000000000000	4.00000000000000000000	4.00000000000000000000	4.00000000000000000000	4.00000000000000000000	4.00000000000000000000	4.00000000000000000000	4.00000000000000000000	4.00000000000000000000
126.00000000000000000000	0.00000000000000000000	4224.61523437500000000000	4237.94873046875000000000	4191.28173828125000000000	4231.79492187500000000000	4236.92285156250000000000	4230.76904296875000000000	4240.00000000000000000000	4229.74365234375000000000	4178.46142578125000000000	4226.15380859375000000000	4208.20507812500000000000	4261.53857421875000000000	4228.20507812500000000000	4197.43603515625000000000	1751.00000000000000000000	10249.00000000000000000000	10229.00000000000000000000	0.00000000000000000000	0.00000000000000000000	0.00000000000000000000	1440.00000000000000000000	547.00000000000000000000	4.00000000000000000000	4.00000000000000000000	4.00000000000000000000	4.00000000000000000000	4.00000000000000000000	4.00000000000000000000	4.00000000000000000000	4.00000000000000000000	4.00000000000000000000	4.00000000000000000000	4.00000000000000000000	4.00000000000000000000	4.00000000000000000000	4.00000000000000000000	4.00000000000000000000	4.00000000000000000000
127.00000000000000000000	0.00000000000000000000	4214.87158203125000000000	4227.17919921875000000000	4183.07666015625000000000	4228.71777343750000000000	4221.53857421875000000000	4225.64111328125000000000	4238.97412109375000000000	4236.92285156250000000000	4170.25634765625000000000	4210.76904296875000000000	4215.38427734375000000000	4265.12792968750000000000	4240.51269531250000000000	4202.05126953125000000000	50.00000000000000000000	10248.00000000000000000000	10229.00000000000000000000	0.00000000000000000000	0.00000000000000000000	0.00000000000000000000	1440.00000000000000000000	554.00000000000000000000	4.00000000000000000000	4.00000000000000000000	4.00000000000000000000	4.00000000000000000000	4.00000000000000000000	4.00000000000000000000	4.00000000000000000000	4.00000000000000000000	4.00000000000000000000	4.00000000000000000000	4.00000000000000000000	4.00000000000000000000	4.00000000000000000000	4.00000000000000000000	4.00000000000000000000	4.00000000000000000000
0.00000000000000000000	0.00000000000000000000	4209.74365234375000000000	4224.10253906250000000000	4180.00000000000000000000	4230.76904296875000000000	4246.15380859375000000000	4214.35888671875000000000	4227.69238281250000000000	4249.74365234375000000000	4172.82031250000000000000	4251.79492187500000000000	4225.64111328125000000000	4273.84619140625000000000	4253.33300781250000000000	4209.74365234375000000000	888.00000000000000000000	10248.00000000000000000000	10229.00000000000000000000	0.00000000000000000000	0.00000000000000000000	0.00000000000000000000	1440.00000000000000000000	562.00000000000000000000	4.00000000000000000000	4.00000000000000000000	4.00000000000000000000	4.00000000000000000000	4.00000000000000000000	4.00000000000000000000	4.00000000000000000000	4.00000000000000000000	4.00000000000000000000	4.00000000000000000000	4.00000000000000000000	4.00000000000000000000	4.00000000000000000000	4.00000000000000000000	4.00000000000000000000	4.00000000000000000000
1.00000000000000000000	0.00000000000000000000	4202.05126953125000000000	4192.30761718750000000000	4177.43603515625000000000	4206.15380859375000000000	4220.51269531250000000000	4203.58984375000000000000	4203.58984375000000000000	4226.66650390625000000000	4169.74365234375000000000	4242.56396484375000000000	4200.00000000000000000000	4256.92285156250000000000	4215.38427734375000000000	4195.89746093750000000000	1080.00000000000000000000	10248.00000000000000000000	10228.00000000000000000000	0.00000000000000000000	0.00000000000000000000	0.00000000000000000000	1440.00000000000000000000	569.00000000000000000000	4.00000000000000000000	4.00000000000000000000	4.00000000000000000000	4.00000000000000000000	4.00000000000000000000	4.00000000000000000000	4.00000000000000000000	4.00000000000000000000	4.00000000000000000000	4.00000000000000000000	4.00000000000000000000	4.00000000000000000000	4.00000000000000000000	4.00000000000000000000	4.00000000000000000000	4.00000000000000000000
2.00000000000000000000	0.00000000000000000000	4213.84619140625000000000	4227.69238281250000000000	4175.38427734375000000000	4207.69238281250000000000	4240.51269531250000000000	4227.69238281250000000000	4247.17919921875000000000	4254.87158203125000000000	4171.79492187500000000000	4260.51269531250000000000	4215.89746093750000000000	4262.56396484375000000000	4229.74365234375000000000	4201.53857421875000000000	1213.00000000000000000000	10248.00000000000000000000	10228.00000000000000000000	0.00000000000000000000	0.00000000000000000000	0.00000000000000000000	1440.00000000000000000000	576.00000000000000000000	4.00000000000000000000	4.00000000000000000000	4.00000000000000000000	4.00000000000000000000	4.00000000000000000000	4.00000000000000000000	4.00000000000000000000	4.00000000000000000000	4.00000000000000000000	4.00000000000000000000	4.00000000000000000000	4.00000000000000000000	4.00000000000000000000	4.00000000000000000000	4.00000000000000000000	4.00000000000000000000
3.00000000000000000000	0.00000000000000000000	4211.28173828125000000000	4223.58984375000000000000	4180.00000000000000000000	4193.84619140625000000000	4231.79492187500000000000	4221.53857421875000000000	4234.35888671875000000000	4231.28173828125000000000	4167.17919921875000000000	4242.05126953125000000000	4203.07666015625000000000	4260.00000000000000000000	4204.61523437500000000000	4189.23046875000000000000	1741.00000000000000000000	10246.00000000000000000000	10227.00000000000000000000	0.00000000000000000000	0.00000000000000000000	0.00000000000000000000	1440.00000000000000000000	585.00000000000000000000	4.00000000000000000000	4.00000000000000000000	4.00000000000000000000	4.00000000000000000000	4.00000000000000000000	4.00000000000000000000	4.00000000000000000000	4.00000000000000000000	4.00000000000000000000	4.00000000000000000000	4.00000000000000000000	4.00000000000000000000	4.00000000000000000000	4.00000000000000000000	4.00000000000000000000	4.00000000000000000000
4.00000000000000000000	0.00000000000000000000	4212.82031250000000000000	4228.20507812500000000000	4180.00000000000000000000	4199.48730468750000000000	4232.30761718750000000000	4212.82031250000000000000	4220.51269531250000000000	4216.41015625000000000000	4171.28173828125000000000	4233.33300781250000000000	4193.33300781250000000000	4252.82031250000000000000	4200.00000000000000000000	4187.17919921875000000000	1845.00000000000000000000	10246.00000000000000000000	10227.00000000000000000000	0.00000000000000000000	0.00000000000000000000	0.00000000000000000000	1440.00000000000000000000	593.00000000000000000000	4.00000000000000000000	4.00000000000000000000	4.00000000000000000000	4.00000000000000000000	4.00000000000000000000	4.00000000000000000000	4.00000000000000000000	4.00000000000000000000	4.00000000000000000000	4.00000000000000000000	4.00000000000000000000	4.00000000000000000000	4.00000000000000000000	4.00000000000000000000	4.00000000000000000000	4.00000000000000000000
5.00000000000000000000	0.00000000000000000000	4227.17919921875000000000	4258.46142578125000000000	4188.20507812500000000000	4225.64111328125000000000	4254.87158203125000000000	4220.00000000000000000000	4234.35888671875000000000	4232.82031250000000000000	4182.05126953125000000000	4244.10253906250000000000	4213.33300781250000000000	4264.61523437500000000000	4231.79492187500000000000	4204.61523437500000000000	1015.00000000000000000000	10248.00000000000000000000	10226.00000000000000000000	0.00000000000000000000	0.00000000000000000000	0.00000000000000000000	1440.00000000000000000000	601.00000000000000000000	4.00000000000000000000	4.00000000000000000000	4.00000000000000000000	4.00000000000000000000	4.00000000000000000000	4.00000000000000000000	4.00000000000000000000	4.00000000000000000000	4.00000000000000000000	4.00000000000000000000	4.00000000000000000000	4.00000000000000000000	4.00000000000000000000	4.00000000000000000000	4.00000000000000000000	4.00000000000000000000
6.00000000000000000000	0.00000000000000000000	4218.46142578125000000000	4233.33300781250000000000	4187.17919921875000000000	4207.69238281250000000000	4218.46142578125000000000	4211.79492187500000000000	4212.82031250000000000000	4202.05126953125000000000	4175.38427734375000000000	4207.17919921875000000000	4196.41015625000000000000	4255.89746093750000000000	4203.58984375000000000000	4197.94873046875000000000	1488.00000000000000000000	10248.00000000000000000000	10226.00000000000000000000	0.00000000000000000000	0.00000000000000000000	0.00000000000000000000	1440.00000000000000000000	610.00000000000000000000	4.00000000000000000000	4.00000000000000000000	4.00000000000000000000	4.00000000000000000000	4.00000000000000000000	4.00000000000000000000	4.00000000000000000000	4.00000000000000000000	4.00000000000000000000	4.00000000000000000000	4.00000000000000000000	4.00000000000000000000	4.00000000000000000000	4.00000000000000000000	4.00000000000000000000	4.00000000000000000000
7.00000000000000000000	0.00000000000000000000	4213.84619140625000000000	4249.74365234375000000000	4181.53857421875000000000	4218.97412109375000000000	4231.28173828125000000000	4222.56396484375000000000	4235.38427734375000000000	4240.51269531250000000000	4176.41015625000000000000	4238.46142578125000000000	4214.87158203125000000000	4267.17919921875000000000	4223.58984375000000000000	4207.17919921875000000000	1574.00000000000000000000	10247.00000000000000000000	10226.00000000000000000000	0.00000000000000000000	0.00000000000000000000	0.00000000000000000000	1440.00000000000000000000	618.00000000000000000000	4.00000000000000000000	4.00000000000000000000	4.00000000000000000000	4.00000000000000000000	4.00000000000000000000	4.00000000000000000000	4.00000000000000000000	4.00000000000000000000	4.00000000000000000000	4.00000000000000000000	4.00000000000000000000	4.00000000000000000000	4.00000000000000000000	4.00000000000000000000	4.00000000000000000000	4.00000000000000000000
8.00000000000000000000	0.00000000000000000000	4203.58984375000000000000	4231.28173828125000000000	4183.07666015625000000000	4217.94873046875000000000	4228.71777343750000000000	4215.38427734375000000000	4226.15380859375000000000	4252.82031250000000000000	4171.79492187500000000000	4226.15380859375000000000	4212.30761718750000000000	4271.28173828125000000000	4212.82031250000000000000	4200.00000000000000000000	900.00000000000000000000	10247.00000000000000000000	10226.00000000000000000000	0.00000000000000000000	0.00000000000000000000	0.00000000000000000000	1440.00000000000000000000	627.00000000000000000000	4.00000000000000000000	4.00000000000000000000	4.00000000000000000000	4.00000000000000000000	4.00000000000000000000	4.00000000000000000000	4.00000000000000000000	4.00000000000000000000	4.00000000000000000000	4.00000000000000000000	4.00000000000000000000	4.00000000000000000000	4.00000000000000000000	4.00000000000000000000	4.00000000000000000000	4.00000000000000000000
9.00000000000000000000	0.00000000000000000000	4203.07666015625000000000	4217.43603515625000000000	4176.92285156250000000000	4205.12792968750000000000	4241.02539062500000000000	4215.89746093750000000000	4230.76904296875000000000	4236.41015625000000000000	4170.25634765625000000000	4205.64111328125000000000	4200.00000000000000000000	4258.97412109375000000000	4196.92285156250000000000	4192.30761718750000000000	1663.00000000000000000000	10247.00000000000000000000	10228.00000000000000000000	0.00000000000000000000	0.00000000000000000000	0.00000000000000000000	1440.00000000000000000000	635.00000000000000000000	4.00000000000000000000	4.00000000000000000000	4.00000000000000000000	4.00000000000000000000	4.00000000000000000000	4.00000000000000000000	4.00000000000000000000	4.00000000000000000000	4.00000000000000000000	4.00000000000000000000	4.00000000000000000000	4.00000000000000000000	4.00000000000000000000	4.00000000000000000000	4.00000000000000000000	4.00000000000000000000
10.00000000000000000000	0.00000000000000000000	4220.51269531250000000000	4249.23046875000000000000	4183.07666015625000000000	4224.10253906250000000000	4272.30761718750000000000	4234.35888671875000000000	4267.69238281250000000000	4254.87158203125000000000	4178.46142578125000000000	4254.35888671875000000000	4218.46142578125000000000	4269.23046875000000000000	4218.97412109375000000000	4201.53857421875000000000	1764.00000000000000000000	10247.00000000000000000000	10228.00000000000000000000	0.00000000000000000000	0.00000000000000000000	0.00000000000000000000	1440.00000000000000000000	643.00000000000000000000	4.00000000000000000000	4.00000000000000000000	4.00000000000000000000	4.00000000000000000000	4.00000000000000000000	4.00000000000000000000	4.00000000000000000000	4.00000000000000000000	4.00000000000000000000	4.00000000000000000000	4.00000000000000000000	4.00000000000000000000	4.00000000000000000000	4.00000000000000000000	4.00000000000000000000	4.00000000000000000000
11.00000000000000000000	0.00000000000000000000	4216.92285156250000000000	4231.79492187500000000000	4187.17919921875000000000	4217.94873046875000000000	4227.17919921875000000000	4221.02539062500000000000	4240.51269531250000000000	4234.35888671875000000000	4172.30761718750000000000	4243.07666015625000000000	4198.97412109375000000000	4262.56396484375000000000	4190.76904296875000000000	4188.71777343750000000000	1512.00000000000000000000	10246.00000000000000000000	10228.00000000000000000000	0.00000000000000000000	0.00000000000000000000	0.00000000000000000000	1440.00000000000000000000	652.00000000000000000000	4.00000000000000000000	4.00000000000000000000	4.00000000000000000000	4.00000000000000000000	4.00000000000000000000	4.00000000000000000000	4.00000000000000000000	4.00000000000000000000	4.00000000000000000000	4.00000000000000000000	4.00000000000000000000	4.00000000000000000000	4.00000000000000000000	4.00000000000000000000	4.00000000000000000000	4.00000000000000000000
12.00000000000000000000	0.00000000000000000000	4221.53857421875000000000	4252.82031250000000000000	4183.58984375000000000000	4230.25634765625000000000	4243.58984375000000000000	4217.94873046875000000000	4242.56396484375000000000	4245.12792968750000000000	4177.94873046875000000000	4249.74365234375000000000	4211.79492187500000000000	4268.71777343750000000000	4220.51269531250000000000	4202.05126953125000000000	1333.00000000000000000000	10246.00000000000000000000	10228.00000000000000000000	0.00000000000000000000	0.00000000000000000000	0.00000000000000000000	1440.00000000000000000000	660.00000000000000000000	4.00000000000000000000	4.00000000000000000000	4.00000000000000000000	4.00000000000000000000	4.00000000000000000000	4.00000000000000000000	4.00000000000000000000	4.00000000000000000000	4.00000000000000000000	4.00000000000000000000	4.00000000000000000000	4.00000000000000000000	4.00000000000000000000	4.00000000000000000000	4.00000000000000000000	4.00000000000000000000
13.00000000000000000000	0.00000000000000000000	4221.02539062500000000000	4244.10253906250000000000	4190.25634765625000000000	4231.79492187500000000000	4253.33300781250000000000	4213.33300781250000000000	4230.25634765625000000000	4229.23046875000000000000	4180.00000000000000000000	4224.10253906250000000000	4213.84619140625000000000	4275.38427734375000000000	4230.76904296875000000000	4207.69238281250000000000	1504.00000000000000000000	10246.00000000000000000000	10229.00000000000000000000	0.00000000000000000000	0.00000000000000000000	0.00000000000000000000	1440.00000000000000000000	668.00000000000000000000	4.00000000000000000000	4.00000000000000000000	4.00000000000000000000	4.00000000000000000000	4.00000000000000000000	4.00000000000000000000	4.00000000000000000000	4.00000000000000000000	4.00000000000000000000	4.00000000000000000000	4.00000000000000000000	4.00000000000000000000	4.00000000000000000000	4.00000000000000000000	4.00000000000000000000	4.00000000000000000000
14.00000000000000000000	0.00000000000000000000	4209.23046875000000000000	4219.48730468750000000000	4184.61523437500000000000	4216.41015625000000000000	4237.94873046875000000000	4213.84619140625000000000	4219.48730468750000000000	4213.84619140625000000000	4173.84619140625000000000	4201.02539062500000000000	4201.02539062500000000000	4264.61523437500000000000	4204.61523437500000000000	4193.33300781250000000000	1764.00000000000000000000	10246.00000000000000000000	10229.00000000000000000000	0.00000000000000000000	0.00000000000000000000	0.00000000000000000000	1440.00000000000000000000	677.00000000000000000000	4.00000000000000000000	4.00000000000000000000	4.00000000000000000000	4.00000000000000000000	4.00000000000000000000	4.00000000000000000000	4.00000000000000000000	4.00000000000000000000	4.00000000000000000000	4.00000000000000000000	4.00000000000000000000	4.00000000000000000000	4.00000000000000000000	4.00000000000000000000	4.00000000000000000000	4.00000000000000000000
15.00000000000000000000	0.00000000000000000000	4209.74365234375000000000	4234.35888671875000000000	4178.97412109375000000000	4228.71777343750000000000	4246.66650390625000000000	4221.02539062500000000000	4246.66650390625000000000	4253.33300781250000000000	4177.43603515625000000000	4251.28173828125000000000	4216.41015625000000000000	4273.33300781250000000000	4214.87158203125000000000	4196.92285156250000000000	1512.00000000000000000000	10248.00000000000000000000	10227.00000000000000000000	0.00000000000000000000	0.00000000000000000000	0.00000000000000000000	1440.00000000000000000000	685.00000000000000000000	4.00000000000000000000	4.00000000000000000000	4.00000000000000000000	4.00000000000000000000	4.00000000000000000000	4.00000000000000000000	4.00000000000000000000	4.00000000000000000000	4.00000000000000000000	4.00000000000000000000	4.00000000000000000000	4.00000000000000000000	4.00000000000000000000	4.00000000000000000000	4.00000000000000000000	4.00000000000000000000
16.00000000000000000000	0.00000000000000000000	4198.97412109375000000000	4210.25634765625000000000	4179.48730468750000000000	4214.87158203125000000000	4208.20507812500000000000	4205.12792968750000000000	4234.87158203125000000000	4229.23046875000000000000	4167.69238281250000000000	4221.02539062500000000000	4194.35888671875000000000	4266.15380859375000000000	4187.17919921875000000000	4186.66650390625000000000	0.00000000000000000000	10248.00000000000000000000	10227.00000000000000000000	0.00000000000000000000	0.00000000000000000000	0.00000000000000000000	1440.00000000000000000000	693.00000000000000000000	4.00000000000000000000	4.00000000000000000000	4.00000000000000000000	4.00000000000000000000	4.00000000000000000000	4.00000000000000000000	4.00000000000000000000	4.00000000000000000000	4.00000000000000000000	4.00000000000000000000	4.00000000000000000000	4.00000000000000000000	4.00000000000000000000	4.00000000000000000000	4.00000000000000000000	4.00000000000000000000
17.00000000000000000000	0.00000000000000000000	4205.64111328125000000000	4236.41015625000000000000	4180.00000000000000000000	4218.46142578125000000000	4238.97412109375000000000	4220.00000000000000000000	4259.48730468750000000000	4231.79492187500000000000	4167.69238281250000000000	4210.25634765625000000000	4203.07666015625000000000	4264.10253906250000000000	4200.51269531250000000000	4189.23046875000000000000	0.00000000000000000000	10248.00000000000000000000	10226.00000000000000000000	0.00000000000000000000	0.00000000000000000000	0.00000000000000000000	1440.00000000000000000000	702.00000000000000000000	4.00000000000000000000	4.00000000000000000000	4.00000000000000000000	4.00000000000000000000	4.00000000000000000000	4.00000000000000000000	4.00000000000000000000	4.00000000000000000000	4.00000000000000000000	4.00000000000000000000	4.00000000000000000000	4.00000000000000000000	4.00000000000000000000	4.00000000000000000000	4.00000000000000000000	4.00000000000000000000
18.00000000000000000000	0.00000000000000000000	4214.87158203125000000000	4241.53857421875000000000	4186.15380859375000000000	4220.00000000000000000000	4251.28173828125000000000	4224.10253906250000000000	4254.35888671875000000000	4232.30761718750000000000	4173.33300781250000000000	4216.92285156250000000000	4204.61523437500000000000	4264.10253906250000000000	4196.41015625000000000000	4182.05126953125000000000	0.00000000000000000000	10248.00000000000000000000	10226.00000000000000000000	0.00000000000000000000	0.00000000000000000000	0.00000000000000000000	1440.00000000000000000000	710.00000000000000000000	4.00000000000000000000	4.00000000000000000000	4.00000000000000000000	4.00000000000000000000	4.00000000000000000000	4.00000000000000000000	4.00000000000000000000	4.00000000000000000000	4.00000000000000000000	4.00000000000000000000	4.00000000000000000000	4.00000000000000000000	4.00000000000000000000	4.00000000000000000000	4.00000000000000000000	4.00000000000000000000
19.00000000000000000000	0.00000000000000000000	4207.17919921875000000000	4215.38427734375000000000	4180.51269531250000000000	4209.74365234375000000000	4224.10253906250000000000	4211.79492187500000000000	4232.30761718750000000000	4219.48730468750000000000	4172.30761718750000000000	4214.35888671875000000000	4186.15380859375000000000	4256.92285156250000000000	4182.05126953125000000000	4172.30761718750000000000	0.00000000000000000000	10246.00000000000000000000	10226.00000000000000000000	0.00000000000000000000	0.00000000000000000000	0.00000000000000000000	1440.00000000000000000000	718.00000000000000000000	4.00000000000000000000	4.00000000000000000000	4.00000000000000000000	4.00000000000000000000	4.00000000000000000000	4.00000000000000000000	4.00000000000000000000	4.00000000000000000000	4.00000000000000000000	4.00000000000000000000	4.00000000000000000000	4.00000000000000000000	4.00000000000000000000	4.00000000000000000000	4.00000000000000000000	4.00000000000000000000
20.00000000000000000000	0.00000000000000000000	4211.79492187500000000000	4238.46142578125000000000	4181.53857421875000000000	4228.20507812500000000000	4245.64111328125000000000	4216.92285156250000000000	4252.30761718750000000000	4252.82031250000000000000	4178.97412109375000000000	4236.41015625000000000000	4213.84619140625000000000	4274.87158203125000000000	4228.20507812500000000000	4200.51269531250000000000	0.00000000000000000000	10246.00000000000000000000	10226.00000000000000000000	0.00000000000000000000	0.00000000000000000000	0.00000000000000000000	1440.00000000000000000000	727.00000000000000000000	4.00000000000000000000	4.00000000000000000000	4.00000000000000000000	4.00000000000000000000	4.00000000000000000000	4.00000000000000000000	4.00000000000000000000	4.00000000000000000000	4.00000000000000000000	4.00000000000000000000	4.00000000000000000000	4.00000000000000000000	4.00000000000000000000	4.00000000000000000000	4.00000000000000000000	4.00000000000000000000
21.00000000000000000000	0.00000000000000000000	4207.69238281250000000000	4220.51269531250000000000	4186.15380859375000000000	4216.41015625000000000000	4208.20507812500000000000	4205.12792968750000000000	4224.61523437500000000000	4232.82031250000000000000	4174.87158203125000000000	4188.71777343750000000000	4204.10253906250000000000	4268.20507812500000000000	4209.23046875000000000000	4194.35888671875000000000	0.00000000000000000000	10247.00000000000000000000	10226.00000000000000000000	0.00000000000000000000	0.00000000000000000000	0.00000000000000000000	1440.00000000000000000000	735.00000000000000000000	4.00000000000000000000	4.00000000000000000000	4.00000000000000000000	4.00000000000000000000	4.00000000000000000000	4.00000000000000000000	4.00000000000000000000	4.00000000000000000000	4.00000000000000000000	4.00000000000000000000	4.00000000000000000000	4.00000000000000000000	4.00000000000000000000	4.00000000000000000000	4.00000000000000000000	4.00000000000000000000
22.00000000000000000000	0.00000000000000000000	4209.74365234375000000000	4227.17919921875000000000	4180.00000000000000000000	4219.48730468750000000000	4213.84619140625000000000	4214.87158203125000000000	4241.53857421875000000000	4246.15380859375000000000	4173.84619140625000000000	4216.92285156250000000000	4204.61523437500000000000	4263.58984375000000000000	4205.12792968750000000000	4184.61523437500000000000	0.00000000000000000000	10247.00000000000000000000	10226.00000000000000000000	0.00000000000000000000	0.00000000000000000000	0.00000000000000000000	1440.00000000000000000000	743.00000000000000000000	4.00000000000000000000	4.00000000000000000000	4.00000000000000000000	4.00000000000000000000	4.00000000000000000000	4.00000000000000000000	4.00000000000000000000	4.00000000000000000000	4.00000000000000000000	4.00000000000000000000	4.00000000000000000000	4.00000000000000000000	4.00000000000000000000	4.00000000000000000000	4.00000000000000000000	4.00000000000000000000
23.00000000000000000000	0.00000000000000000000	4210.25634765625000000000	4228.71777343750000000000	4183.07666015625000000000	4226.66650390625000000000	4241.53857421875000000000	4222.05126953125000000000	4254.87158203125000000000	4255.89746093750000000000	4175.89746093750000000000	4262.56396484375000000000	4214.35888671875000000000	4274.35888671875000000000	4208.20507812500000000000	4188.71777343750000000000	0.00000000000000000000	10248.00000000000000000000	10226.00000000000000000000	0.00000000000000000000	0.00000000000000000000	0.00000000000000000000	1440.00000000000000000000	752.00000000000000000000	4.00000000000000000000	4.00000000000000000000	4.00000000000000000000	4.00000000000000000000	4.00000000000000000000	4.00000000000000000000	4.00000000000000000000	4.00000000000000000000	4.00000000000000000000	4.00000000000000000000	4.00000000000000000000	4.00000000000000000000	4.00000000000000000000	4.00000000000000000000	4.00000000000000000000	4.00000000000000000000
24.00000000000000000000	0.00000000000000000000	4210.25634765625000000000	4222.05126953125000000000	4185.12792968750000000000	4213.33300781250000000000	4247.69238281250000000000	4217.43603515625000000000	4231.79492187500000000000	4226.66650390625000000000	4173.33300781250000000000	4226.15380859375000000000	4204.10253906250000000000	4271.28173828125000000000	4199.48730468750000000000	4190.76904296875000000000	0.00000000000000000000	10248.00000000000000000000	10226.00000000000000000000	0.00000000000000000000	0.00000000000000000000	0.00000000000000000000	1440.00000000000000000000	760.00000000000000000000	4.00000000000000000000	4.00000000000000000000	4.00000000000000000000	4.00000000000000000000	4.00000000000000000000	4.00000000000000000000	4.00000000000000000000	4.00000000000000000000	4.00000000000000000000	4.00000000000000000000	4.00000000000000000000	4.00000000000000000000	4.00000000000000000000	4.00000000000000000000	4.00000000000000000000	4.00000000000000000000
25.00000000000000000000	0.00000000000000000000	4233.84619140625000000000	4266.15380859375000000000	4191.79492187500000000000	4233.33300781250000000000	4287.69238281250000000000	4230.76904296875000000000	4249.74365234375000000000	4247.17919921875000000000	4181.02539062500000000000	4247.69238281250000000000	4219.48730468750000000000	4282.05126953125000000000	4237.94873046875000000000	4205.64111328125000000000	0.00000000000000000000	10247.00000000000000000000	10227.00000000000000000000	0.00000000000000000000	0.00000000000000000000	0.00000000000000000000	1440.00000000000000000000	769.00000000000000000000	4.00000000000000000000	4.00000000000000000000	4.00000000000000000000	4.00000000000000000000	4.00000000000000000000	4.00000000000000000000	4.00000000000000000000	4.00000000000000000000	4.00000000000000000000	4.00000000000000000000	4.00000000000000000000	4.00000000000000000000	4.00000000000000000000	4.00000000000000000000	4.00000000000000000000	4.00000000000000000000
26.00000000000000000000	0.00000000000000000000	4224.10253906250000000000	4235.89746093750000000000	4196.41015625000000000000	4224.10253906250000000000	4241.02539062500000000000	4215.89746093750000000000	4227.17919921875000000000	4218.97412109375000000000	4173.33300781250000000000	4233.84619140625000000000	4200.51269531250000000000	4271.28173828125000000000	4211.79492187500000000000	4192.30761718750000000000	0.00000000000000000000	10247.00000000000000000000	10227.00000000000000000000	0.00000000000000000000	0.00000000000000000000	0.00000000000000000000	1440.00000000000000000000	777.00000000000000000000	4.00000000000000000000	4.00000000000000000000	4.00000000000000000000	4.00000000000000000000	4.00000000000000000000	4.00000000000000000000	4.00000000000000000000	4.00000000000000000000	4.00000000000000000000	4.00000000000000000000	4.00000000000000000000	4.00000000000000000000	4.00000000000000000000	4.00000000000000000000	4.00000000000000000000	4.00000000000000000000
27.00000000000000000000	0.00000000000000000000	4209.23046875000000000000	4224.10253906250000000000	4183.07666015625000000000	4218.97412109375000000000	4221.53857421875000000000	4208.71777343750000000000	4224.61523437500000000000	4211.28173828125000000000	4171.79492187500000000000	4223.07666015625000000000	4203.07666015625000000000	4267.69238281250000000000	4209.23046875000000000000	4193.84619140625000000000	0.00000000000000000000	10249.00000000000000000000	10226.00000000000000000000	0.00000000000000000000	0.00000000000000000000	0.00000000000000000000	1440.00000000000000000000	785.00000000000000000000	4.00000000000000000000	4.00000000000000000000	4.00000000000000000000	4.00000000000000000000	4.00000000000000000000	4.00000000000000000000	4.00000000000000000000	4.00000000000000000000	4.00000000000000000000	4.00000000000000000000	4.00000000000000000000	4.00000000000000000000	4.00000000000000000000	4.00000000000000000000	4.00000000000000000000	4.00000000000000000000
28.00000000000000000000	0.00000000000000000000	4210.76904296875000000000	4232.82031250000000000000	4180.51269531250000000000	4229.23046875000000000000	4230.25634765625000000000	4206.66650390625000000000	4219.48730468750000000000	4226.66650390625000000000	4176.41015625000000000000	4222.56396484375000000000	4213.33300781250000000000	4278.46142578125000000000	4225.12792968750000000000	4204.61523437500000000000	0.00000000000000000000	10249.00000000000000000000	10226.00000000000000000000	0.00000000000000000000	0.00000000000000000000	0.00000000000000000000	1440.00000000000000000000	794.00000000000000000000	4.00000000000000000000	4.00000000000000000000	4.00000000000000000000	4.00000000000000000000	4.00000000000000000000	4.00000000000000000000	4.00000000000000000000	4.00000000000000000000	4.00000000000000000000	4.00000000000000000000	4.00000000000000000000	4.00000000000000000000	4.00000000000000000000	4.00000000000000000000	4.00000000000000000000	4.00000000000000000000
29.00000000000000000000	0.00000000000000000000	4202.56396484375000000000	4209.23046875000000000000	4181.53857421875000000000	4214.87158203125000000000	4209.74365234375000000000	4200.51269531250000000000	4202.05126953125000000000	4205.64111328125000000000	4172.30761718750000000000	4194.87158203125000000000	4192.82031250000000000000	4263.07666015625000000000	4198.46142578125000000000	4188.71777343750000000000	0.00000000000000000000	10247.00000000000000000000	10227.00000000000000000000	0.00000000000000000000	0.00000000000000000000	0.00000000000000000000	1440.00000000000000000000	802.00000000000000000000	4.00000000000000000000	4.00000000000000000000	4.00000000000000000000	4.00000000000000000000	4.00000000000000000000	4.00000000000000000000	4.00000000000000000000	4.00000000000000000000	4.00000000000000000000	4.00000000000000000000	4.00000000000000000000	4.00000000000000000000	4.00000000000000000000	4.00000000000000000000	4.00000000000000000000	4.00000000000000000000
30.00000000000000000000	0.00000000000000000000	4209.23046875000000000000	4235.38427734375000000000	4181.53857421875000000000	4226.66650390625000000000	4248.71777343750000000000	4224.61523437500000000000	4247.17919921875000000000	4231.79492187500000000000	4176.41015625000000000000	4245.64111328125000000000	4213.84619140625000000000	4264.10253906250000000000	4218.46142578125000000000	4194.35888671875000000000	0.00000000000000000000	10247.00000000000000000000	10227.00000000000000000000	0.00000000000000000000	0.00000000000000000000	0.00000000000000000000	1440.00000000000000000000	810.00000000000000000000	4.00000000000000000000	4.00000000000000000000	4.00000000000000000000	4.00000000000000000000	4.00000000000000000000	4.00000000000000000000	4.00000000000000000000	4.00000000000000000000	4.00000000000000000000	4.00000000000000000000	4.00000000000000000000	4.00000000000000000000	4.00000000000000000000	4.00000000000000000000	4.00000000000000000000	4.00000000000000000000
31.00000000000000000000	0.00000000000000000000	4207.69238281250000000000	4222.05126953125000000000	4184.10253906250000000000	4220.00000000000000000000	4227.69238281250000000000	4221.53857421875000000000	4236.41015625000000000000	4223.07666015625000000000	4167.69238281250000000000	4233.33300781250000000000	4203.07666015625000000000	4259.48730468750000000000	4198.46142578125000000000	4186.15380859375000000000	0.00000000000000000000	10248.00000000000000000000	10227.00000000000000000000	0.00000000000000000000	0.00000000000000000000	0.00000000000000000000	1440.00000000000000000000	819.00000000000000000000	4.00000000000000000000	4.00000000000000000000	4.00000000000000000000	4.00000000000000000000	4.00000000000000000000	4.00000000000000000000	4.00000000000000000000	4.00000000000000000000	4.00000000000000000000	4.00000000000000000000	4.00000000000000000000	4.00000000000000000000	4.00000000000000000000	4.00000000000000000000	4.00000000000000000000	4.00000000000000000000
32.00000000000000000000	0.00000000000000000000	4211.79492187500000000000	4230.25634765625000000000	4182.05126953125000000000	4220.51269531250000000000	4219.48730468750000000000	4216.41015625000000000000	4225.64111328125000000000	4223.58984375000000000000	4167.69238281250000000000	4199.48730468750000000000	4196.41015625000000000000	4253.84619140625000000000	4204.10253906250000000000	4188.71777343750000000000	0.00000000000000000000	10248.00000000000000000000	10227.00000000000000000000	0.00000000000000000000	0.00000000000000000000	0.00000000000000000000	1440.00000000000000000000	827.00000000000000000000	4.00000000000000000000	4.00000000000000000000	4.00000000000000000000	4.00000000000000000000	4.00000000000000000000	4.00000000000000000000	4.00000000000000000000	4.00000000000000000000	4.00000000000000000000	4.00000000000000000000	4.00000000000000000000	4.00000000000000000000	4.00000000000000000000	4.00000000000000000000	4.00000000000000000000	4.00000000000000000000
33.00000000000000000000	0.00000000000000000000	4223.58984375000000000000	4254.87158203125000000000	4188.20507812500000000000	4230.25634765625000000000	4241.53857421875000000000	4217.43603515625000000000	4230.25634765625000000000	4229.23046875000000000000	4178.97412109375000000000	4216.92285156250000000000	4209.74365234375000000000	4257.94873046875000000000	4230.76904296875000000000	4203.58984375000000000000	0.00000000000000000000	10248.00000000000000000000	10228.00000000000000000000	0.00000000000000000000	0.00000000000000000000	0.00000000000000000000	1440.00000000000000000000	835.00000000000000000000	4.00000000000000000000	4.00000000000000000000	4.00000000000000000000	4.00000000000000000000	4.00000000000000000000	4.00000000000000000000	4.00000000000000000000	4.00000000000000000000	4.00000000000000000000	4.00000000000000000000	4.00000000000000000000	4.00000000000000000000	4.00000000000000000000	4.00000000000000000000	4.00000000000000000000	4.00000000000000000000
34.00000000000000000000	0.00000000000000000000	4214.35888671875000000000	4225.12792968750000000000	4188.71777343750000000000	4202.05126953125000000000	4212.82031250000000000000	4208.20507812500000000000	4208.71777343750000000000	4198.97412109375000000000	4172.82031250000000000000	4211.79492187500000000000	4194.35888671875000000000	4246.66650390625000000000	4202.56396484375000000000	4195.89746093750000000000	0.00000000000000000000	10248.00000000000000000000	10228.00000000000000000000	0.00000000000000000000	0.00000000000000000000	0.00000000000000000000	1440.00000000000000000000	843.00000000000000000000	4.00000000000000000000	4.00000000000000000000	4.00000000000000000000	4.00000000000000000000	4.00000000000000000000	4.00000000000000000000	4.00000000000000000000	4.00000000000000000000	4.00000000000000000000	4.00000000000000000000	4.00000000000000000000	4.00000000000000000000	4.00000000000000000000	4.00000000000000000000	4.00000000000000000000	4.00000000000000000000
35.00000000000000000000	0.00000000000000000000	4215.38427734375000000000	4238.46142578125000000000	4185.64111328125000000000	4208.71777343750000000000	4237.43603515625000000000	4218.46142578125000000000	4234.87158203125000000000	4242.56396484375000000000	4175.38427734375000000000	4245.64111328125000000000	4220.00000000000000000000	4267.69238281250000000000	4232.30761718750000000000	4212.82031250000000000000	0.00000000000000000000	10247.00000000000000000000	10227.00000000000000000000	0.00000000000000000000	0.00000000000000000000	0.00000000000000000000	1440.00000000000000000000	850.00000000000000000000	4.00000000000000000000	4.00000000000000000000	4.00000000000000000000	4.00000000000000000000	4.00000000000000000000	4.00000000000000000000	4.00000000000000000000	4.00000000000000000000	4.00000000000000000000	4.00000000000000000000	4.00000000000000000000	4.00000000000000000000	4.00000000000000000000	4.00000000000000000000	4.00000000000000000000	4.00000000000000000000
36.00000000000000000000	0.00000000000000000000	4208.71777343750000000000	4224.61523437500000000000	4185.64111328125000000000	4207.17919921875000000000	4235.89746093750000000000	4211.28173828125000000000	4223.07666015625000000000	4239.48730468750000000000	4173.33300781250000000000	4227.17919921875000000000	4217.94873046875000000000	4275.38427734375000000000	4229.23046875000000000000	4211.79492187500000000000	0.00000000000000000000	10247.00000000000000000000	10227.00000000000000000000	0.00000000000000000000	0.00000000000000000000	0.00000000000000000000	1440.00000000000000000000	857.00000000000000000000	4.00000000000000000000	4.00000000000000000000	4.00000000000000000000	4.00000000000000000000	4.00000000000000000000	4.00000000000000000000	4.00000000000000000000	4.00000000000000000000	4.00000000000000000000	4.00000000000000000000	4.00000000000000000000	4.00000000000000000000	4.00000000000000000000	4.00000000000000000000	4.00000000000000000000	4.00000000000000000000
37.00000000000000000000	0.00000000000000000000	4206.66650390625000000000	4225.12792968750000000000	4180.51269531250000000000	4200.51269531250000000000	4234.35888671875000000000	4216.41015625000000000000	4224.10253906250000000000	4216.92285156250000000000	4166.66650390625000000000	4213.33300781250000000000	4205.64111328125000000000	4261.02539062500000000000	4215.38427734375000000000	4203.07666015625000000000	0.00000000000000000000	10247.00000000000000000000	10225.00000000000000000000	0.00000000000000000000	0.00000000000000000000	0.00000000000000000000	1440.00000000000000000000	865.00000000000000000000	4.00000000000000000000	4.00000000000000000000	4.00000000000000000000	4.00000000000000000000	4.00000000000000000000	4.00000000000000000000	4.00000000000000000000	4.00000000000000000000	4.00000000000000000000	4.00000000000000000000	4.00000000000000000000	4.00000000000000000000	4.00000000000000000000	4.00000000000000000000	4.00000000000000000000	4.00000000000000000000
38.00000000000000000000	0.00000000000000000000	4217.43603515625000000000	4248.20507812500000000000	4185.64111328125000000000	4211.28173828125000000000	4246.15380859375000000000	4230.76904296875000000000	4247.69238281250000000000	4232.30761718750000000000	4170.76904296875000000000	4237.43603515625000000000	4219.48730468750000000000	4263.58984375000000000000	4221.53857421875000000000	4202.05126953125000000000	0.00000000000000000000	10247.00000000000000000000	10225.00000000000000000000	0.00000000000000000000	0.00000000000000000000	0.00000000000000000000	1440.00000000000000000000	872.00000000000000000000	4.00000000000000000000	4.00000000000000000000	4.00000000000000000000	4.00000000000000000000	4.00000000000000000000	4.00000000000000000000	4.00000000000000000000	4.00000000000000000000	4.00000000000000000000	4.00000000000000000000	4.00000000000000000000	4.00000000000000000000	4.00000000000000000000	4.00000000000000000000	4.00000000000000000000	4.00000000000000000000
39.00000000000000000000	0.00000000000000000000	4213.33300781250000000000	4225.12792968750000000000	4185.64111328125000000000	4193.33300781250000000000	4216.92285156250000000000	4216.92285156250000000000	4223.07666015625000000000	4208.20507812500000000000	4171.79492187500000000000	4214.35888671875000000000	4199.48730468750000000000	4254.35888671875000000000	4192.82031250000000000000	4186.66650390625000000000	0.00000000000000000000	10247.00000000000000000000	10228.00000000000000000000	0.00000000000000000000	0.00000000000000000000	0.00000000000000000000	1440.00000000000000000000	880.00000000000000000000	4.00000000000000000000	4.00000000000000000000	4.00000000000000000000	4.00000000000000000000	4.00000000000000000000	4.00000000000000000000	4.00000000000000000000	4.00000000000000000000	4.00000000000000000000	4.00000000000000000000	4.00000000000000000000	4.00000000000000000000	4.00000000000000000000	4.00000000000000000000	4.00000000000000000000	4.00000000000000000000
40.00000000000000000000	0.00000000000000000000	4221.02539062500000000000	4249.74365234375000000000	4183.58984375000000000000	4208.71777343750000000000	4248.20507812500000000000	4216.92285156250000000000	4234.35888671875000000000	4222.05126953125000000000	4180.00000000000000000000	4239.48730468750000000000	4209.74365234375000000000	4264.10253906250000000000	4230.25634765625000000000	4204.61523437500000000000	0.00000000000000000000	10247.00000000000000000000	10228.00000000000000000000	0.00000000000000000000	0.00000000000000000000	0.00000000000000000000	1440.00000000000000000000	887.00000000000000000000	4.00000000000000000000	4.00000000000000000000	4.00000000000000000000	4.00000000000000000000	4.00000000000000000000	4.00000000000000000000	4.00000000000000000000	4.00000000000000000000	4.00000000000000000000	4.00000000000000000000	4.00000000000000000000	4.00000000000000000000	4.00000000000000000000	4.00000000000000000000	4.00000000000000000000	4.00000000000000000000
41.00000000000000000000	0.00000000000000000000	4217.94873046875000000000	4236.92285156250000000000	4189.74365234375000000000	4213.84619140625000000000	4233.33300781250000000000	4204.61523437500000000000	4215.38427734375000000000	4210.25634765625000000000	4176.41015625000000000000	4212.30761718750000000000	4207.69238281250000000000	4270.25634765625000000000	4230.76904296875000000000	4210.25634765625000000000	0.00000000000000000000	10246.00000000000000000000	10228.00000000000000000000	0.00000000000000000000	0.00000000000000000000	0.00000000000000000000	1440.00000000000000000000	894.00000000000000000000	4.00000000000000000000	4.00000000000000000000	4.00000000000000000000	4.00000000000000000000	4.00000000000000000000	4.00000000000000000000	4.00000000000000000000	4.00000000000000000000	4.00000000000000000000	4.00000000000000000000	4.00000000000000000000	4.00000000000000000000	4.00000000000000000000	4.00000000000000000000	4.00000000000000000000	4.00000000000000000000
42.00000000000000000000	0.00000000000000000000	4211.28173828125000000000	4223.58984375000000000000	4184.61523437500000000000	4207.17919921875000000000	4213.84619140625000000000	4205.64111328125000000000	4211.28173828125000000000	4204.10253906250000000000	4170.76904296875000000000	4188.71777343750000000000	4205.12792968750000000000	4263.07666015625000000000	4212.82031250000000000000	4203.07666015625000000000	0.00000000000000000000	10246.00000000000000000000	10228.00000000000000000000	0.00000000000000000000	0.00000000000000000000	0.00000000000000000000	1440.00000000000000000000	902.00000000000000000000	4.00000000000000000000	4.00000000000000000000	4.00000000000000000000	4.00000000000000000000	4.00000000000000000000	4.00000000000000000000	4.00000000000000000000	4.00000000000000000000	4.00000000000000000000	4.00000000000000000000	4.00000000000000000000	4.00000000000000000000	4.00000000000000000000	4.00000000000000000000	4.00000000000000000000	4.00000000000000000000
43.00000000000000000000	0.00000000000000000000	4213.33300781250000000000	4242.56396484375000000000	4182.05126953125000000000	4221.02539062500000000000	4244.10253906250000000000	4220.00000000000000000000	4236.92285156250000000000	4235.89746093750000000000	4175.89746093750000000000	4229.74365234375000000000	4224.61523437500000000000	4270.76904296875000000000	4230.76904296875000000000	4206.66650390625000000000	0.00000000000000000000	10249.00000000000000000000	10226.00000000000000000000	0.00000000000000000000	0.00000000000000000000	0.00000000000000000000	1440.00000000000000000000	909.00000000000000000000	4.00000000000000000000	4.00000000000000000000	4.00000000000000000000	4.00000000000000000000	4.00000000000000000000	4.00000000000000000000	4.00000000000000000000	4.00000000000000000000	4.00000000000000000000	4.00000000000000000000	4.00000000000000000000	4.00000000000000000000	4.00000000000000000000	4.00000000000000000000	4.00000000000000000000	4.00000000000000000000
44.00000000000000000000	0.00000000000000000000	4198.46142578125000000000	4209.23046875000000000000	4179.48730468750000000000	4201.53857421875000000000	4211.28173828125000000000	4205.64111328125000000000	4210.25634765625000000000	4212.30761718750000000000	4169.74365234375000000000	4197.94873046875000000000	4200.51269531250000000000	4260.51269531250000000000	4195.38427734375000000000	4190.25634765625000000000	0.00000000000000000000	10249.00000000000000000000	10226.00000000000000000000	0.00000000000000000000	0.00000000000000000000	0.00000000000000000000	1440.00000000000000000000	916.00000000000000000000	4.00000000000000000000	4.00000000000000000000	4.00000000000000000000	4.00000000000000000000	4.00000000000000000000	4.00000000000000000000	4.00000000000000000000	4.00000000000000000000	4.00000000000000000000	4.00000000000000000000	4.00000000000000000000	4.00000000000000000000	4.00000000000000000000	4.00000000000000000000	4.00000000000000000000	4.00000000000000000000
45.00000000000000000000	0.00000000000000000000	4214.87158203125000000000	4239.48730468750000000000	4180.00000000000000000000	4209.23046875000000000000	4226.66650390625000000000	4218.97412109375000000000	4231.79492187500000000000	4230.25634765625000000000	4175.38427734375000000000	4224.61523437500000000000	4214.87158203125000000000	4268.71777343750000000000	4216.92285156250000000000	4200.51269531250000000000	0.00000000000000000000	10249.00000000000000000000	10226.00000000000000000000	0.00000000000000000000	0.00000000000000000000	0.00000000000000000000	1440.00000000000000000000	924.00000000000000000000	4.00000000000000000000	4.00000000000000000000	4.00000000000000000000	4.00000000000000000000	4.00000000000000000000	4.00000000000000000000	4.00000000000000000000	4.00000000000000000000	4.00000000000000000000	4.00000000000000000000	4.00000000000000000000	4.00000000000000000000	4.00000000000000000000	4.00000000000000000000	4.00000000000000000000	4.00000000000000000000
46.00000000000000000000	0.00000000000000000000	4228.71777343750000000000	4255.89746093750000000000	4191.28173828125000000000	4213.33300781250000000000	4236.41015625000000000000	4224.61523437500000000000	4232.82031250000000000000	4225.64111328125000000000	4175.89746093750000000000	4244.61523437500000000000	4218.46142578125000000000	4273.33300781250000000000	4225.64111328125000000000	4202.05126953125000000000	0.00000000000000000000	10249.00000000000000000000	10226.00000000000000000000	0.00000000000000000000	0.00000000000000000000	0.00000000000000000000	1440.00000000000000000000	931.00000000000000000000	4.00000000000000000000	4.00000000000000000000	4.00000000000000000000	4.00000000000000000000	4.00000000000000000000	4.00000000000000000000	4.00000000000000000000	4.00000000000000000000	4.00000000000000000000	4.00000000000000000000	4.00000000000000000000	4.00000000000000000000	4.00000000000000000000	4.00000000000000000000	4.00000000000000000000	4.00000000000000000000
47.00000000000000000000	0.00000000000000000000	4215.89746093750000000000	4237.43603515625000000000	4188.20507812500000000000	4203.07666015625000000000	4226.66650390625000000000	4214.35888671875000000000	4216.92285156250000000000	4202.56396484375000000000	4170.25634765625000000000	4205.64111328125000000000	4203.07666015625000000000	4260.51269531250000000000	4210.76904296875000000000	4196.92285156250000000000	0.00000000000000000000	10249.00000000000000000000	10227.00000000000000000000	0.00000000000000000000	0.00000000000000000000	0.00000000000000000000	1440.00000000000000000000	938.00000000000000000000	4.00000000000000000000	4.00000000000000000000	4.00000000000000000000	4.00000000000000000000	4.00000000000000000000	4.00000000000000000000	4.00000000000000000000	4.00000000000000000000	4.00000000000000000000	4.00000000000000000000	4.00000000000000000000	4.00000000000000000000	4.00000000000000000000	4.00000000000000000000	4.00000000000000000000	4.00000000000000000000
48.00000000000000000000	0.00000000000000000000	4213.33300781250000000000	4248.71777343750000000000	4186.66650390625000000000	4218.46142578125000000000	4247.69238281250000000000	4215.89746093750000000000	4230.76904296875000000000	4236.92285156250000000000	4177.94873046875000000000	4216.92285156250000000000	4223.58984375000000000000	4273.84619140625000000000	4237.43603515625000000000	4213.33300781250000000000	0.00000000000000000000	10249.00000000000000000000	10227.00000000000000000000	0.00000000000000000000	0.00000000000000000000	0.00000000000000000000	1440.00000000000000000000	946.00000000000000000000	4.00000000000000000000	4.00000000000000000000	4.00000000000000000000	4.00000000000000000000	4.00000000000000000000	4.00000000000000000000	4.00000000000000000000	4.00000000000000000000	4.00000000000000000000	4.00000000000000000000	4.00000000000000000000	4.00000000000000000000	4.00000000000000000000	4.00000000000000000000	4.00000000000000000000	4.00000000000000000000
49.00000000000000000000	0.00000000000000000000	4203.58984375000000000000	4214.87158203125000000000	4187.69238281250000000000	4203.58984375000000000000	4203.07666015625000000000	4198.46142578125000000000	4198.46142578125000000000	4217.43603515625000000000	4172.82031250000000000000	4201.53857421875000000000	4203.58984375000000000000	4269.74365234375000000000	4211.28173828125000000000	4197.94873046875000000000	0.00000000000000000000	10250.00000000000000000000	10228.00000000000000000000	0.00000000000000000000	0.00000000000000000000	0.00000000000000000000	1440.00000000000000000000	953.00000000000000000000	4.00000000000000000000	4.00000000000000000000	4.00000000000000000000	4.00000000000000000000	4.00000000000000000000	4.00000000000000000000	4.00000000000000000000	4.00000000000000000000	4.00000000000000000000	4.00000000000000000000	4.00000000000000000000	4.00000000000000000000	4.00000000000000000000	4.00000000000000000000	4.00000000000000000000	4.00000000000000000000
50.00000000000000000000	0.00000000000000000000	4204.10253906250000000000	4227.69238281250000000000	4179.48730468750000000000	4210.25634765625000000000	4211.28173828125000000000	4203.07666015625000000000	4210.25634765625000000000	4215.38427734375000000000	4173.84619140625000000000	4221.02539062500000000000	4207.17919921875000000000	4268.20507812500000000000	4218.46142578125000000000	4193.84619140625000000000	0.00000000000000000000	10250.00000000000000000000	10228.00000000000000000000	0.00000000000000000000	0.00000000000000000000	0.00000000000000000000	1440.00000000000000000000	960.00000000000000000000	4.00000000000000000000	4.00000000000000000000	4.00000000000000000000	4.00000000000000000000	4.00000000000000000000	4.00000000000000000000	4.00000000000000000000	4.00000000000000000000	4.00000000000000000000	4.00000000000000000000	4.00000000000000000000	4.00000000000000000000	4.00000000000000000000	4.00000000000000000000	4.00000000000000000000	4.00000000000000000000
51.00000000000000000000	0.00000000000000000000	4205.12792968750000000000	4234.87158203125000000000	4181.02539062500000000000	4216.41015625000000000000	4227.17919921875000000000	4208.20507812500000000000	4215.38427734375000000000	4213.84619140625000000000	4174.35888671875000000000	4221.02539062500000000000	4215.38427734375000000000	4271.79492187500000000000	4213.84619140625000000000	4195.89746093750000000000	0.00000000000000000000	10251.00000000000000000000	10227.00000000000000000000	0.00000000000000000000	0.00000000000000000000	0.00000000000000000000	1440.00000000000000000000	968.00000000000000000000	4.00000000000000000000	4.00000000000000000000	4.00000000000000000000	4.00000000000000000000	4.00000000000000000000	4.00000000000000000000	4.00000000000000000000	4.00000000000000000000	4.00000000000000000000	4.00000000000000000000	4.00000000000000000000	4.00000000000000000000	4.00000000000000000000	4.00000000000000000000	4.00000000000000000000	4.00000000000000000000
52.00000000000000000000	0.00000000000000000000	4204.61523437500000000000	4221.53857421875000000000	4183.07666015625000000000	4205.12792968750000000000	4213.33300781250000000000	4210.76904296875000000000	4205.12792968750000000000	4202.56396484375000000000	4168.20507812500000000000	4185.64111328125000000000	4199.48730468750000000000	4264.61523437500000000000	4193.84619140625000000000	4191.28173828125000000000	0.00000000000000000000	10251.00000000000000000000	10227.00000000000000000000	0.00000000000000000000	0.00000000000000000000	0.00000000000000000000	1440.00000000000000000000	975.00000000000000000000	4.00000000000000000000	4.00000000000000000000	4.00000000000000000000	4.00000000000000000000	4.00000000000000000000	4.00000000000000000000	4.00000000000000000000	4.00000000000000000000	4.00000000000000000000	4.00000000000000000000	4.00000000000000000000	4.00000000000000000000	4.00000000000000000000	4.00000000000000000000	4.00000000000000000000	4.00000000000000000000
53.00000000000000000000	0.00000000000000000000	4222.56396484375000000000	4256.92285156250000000000	4189.23046875000000000000	4228.71777343750000000000	4242.05126953125000000000	4225.64111328125000000000	4231.28173828125000000000	4225.64111328125000000000	4176.92285156250000000000	4211.28173828125000000000	4212.30761718750000000000	4274.87158203125000000000	4229.23046875000000000000	4205.64111328125000000000	0.00000000000000000000	10249.00000000000000000000	10226.00000000000000000000	0.00000000000000000000	0.00000000000000000000	0.00000000000000000000	1440.00000000000000000000	982.00000000000000000000	4.00000000000000000000	4.00000000000000000000	4.00000000000000000000	4.00000000000000000000	4.00000000000000000000	4.00000000000000000000	4.00000000000000000000	4.00000000000000000000	4.00000000000000000000	4.00000000000000000000	4.00000000000000000000	4.00000000000000000000	4.00000000000000000000	4.00000000000000000000	4.00000000000000000000	4.00000000000000000000
54.00000000000000000000	0.00000000000000000000	4217.43603515625000000000	4238.97412109375000000000	4191.28173828125000000000	4222.05126953125000000000	4220.00000000000000000000	4211.28173828125000000000	4210.76904296875000000000	4197.43603515625000000000	4174.35888671875000000000	4180.00000000000000000000	4194.87158203125000000000	4267.69238281250000000000	4207.17919921875000000000	4195.89746093750000000000	0.00000000000000000000	10249.00000000000000000000	10226.00000000000000000000	0.00000000000000000000	0.00000000000000000000	0.00000000000000000000	1440.00000000000000000000	990.00000000000000000000	4.00000000000000000000	4.00000000000000000000	4.00000000000000000000	4.00000000000000000000	4.00000000000000000000	4.00000000000000000000	4.00000000000000000000	4.00000000000000000000	4.00000000000000000000	4.00000000000000000000	4.00000000000000000000	4.00000000000000000000	4.00000000000000000000	4.00000000000000000000	4.00000000000000000000	4.00000000000000000000
55.00000000000000000000	0.00000000000000000000	4211.79492187500000000000	4241.53857421875000000000	4182.05126953125000000000	4221.53857421875000000000	4228.20507812500000000000	4212.82031250000000000000	4221.53857421875000000000	4221.02539062500000000000	4173.33300781250000000000	4171.28173828125000000000	4209.74365234375000000000	4275.89746093750000000000	4220.51269531250000000000	4207.17919921875000000000	0.00000000000000000000	10248.00000000000000000000	10225.00000000000000000000	0.00000000000000000000	0.00000000000000000000	0.00000000000000000000	1440.00000000000000000000	997.00000000000000000000	4.00000000000000000000	4.00000000000000000000	4.00000000000000000000	4.00000000000000000000	4.00000000000000000000	4.00000000000000000000	4.00000000000000000000	4.00000000000000000000	4.00000000000000000000	4.00000000000000000000	4.00000000000000000000	4.00000000000000000000	4.00000000000000000000	4.00000000000000000000	4.00000000000000000000	4.00000000000000000000
56.00000000000000000000	0.00000000000000000000	4212.82031250000000000000	4235.89746093750000000000	4186.15380859375000000000	4228.71777343750000000000	4222.05126953125000000000	4210.76904296875000000000	4221.02539062500000000000	4238.97412109375000000000	4173.84619140625000000000	4193.84619140625000000000	4227.17919921875000000000	4290.25634765625000000000	4238.46142578125000000000	4218.97412109375000000000	0.00000000000000000000	10248.00000000000000000000	10225.00000000000000000000	0.00000000000000000000	0.00000000000000000000	0.00000000000000000000	1441.00000000000000000000	4.00000000000000000000	4.00000000000000000000	4.00000000000000000000	4.00000000000000000000	4.00000000000000000000	4.00000000000000000000	4.00000000000000000000	4.00000000000000000000	4.00000000000000000000	4.00000000000000000000	4.00000000000000000000	4.00000000000000000000	4.00000000000000000000	4.00000000000000000000	4.00000000000000000000	4.00000000000000000000	4.00000000000000000000
57.00000000000000000000	0.00000000000000000000	4207.69238281250000000000	4210.76904296875000000000	4188.20507812500000000000	4215.89746093750000000000	4203.07666015625000000000	4204.61523437500000000000	4202.05126953125000000000	4203.07666015625000000000	4170.25634765625000000000	4202.56396484375000000000	4201.53857421875000000000	4272.82031250000000000000	4206.15380859375000000000	4199.48730468750000000000	0.00000000000000000000	10246.00000000000000000000	10225.00000000000000000000	0.00000000000000000000	0.00000000000000000000	0.00000000000000000000	1441.00000000000000000000	12.00000000000000000000	4.00000000000000000000	4.00000000000000000000	4.00000000000000000000	4.00000000000000000000	4.00000000000000000000	4.00000000000000000000	4.00000000000000000000	4.00000000000000000000	4.00000000000000000000	4.00000000000000000000	4.00000000000000000000	4.00000000000000000000	4.00000000000000000000	4.00000000000000000000	4.00000000000000000000	4.00000000000000000000
58.00000000000000000000	0.00000000000000000000	4214.87158203125000000000	4245.12792968750000000000	4183.07666015625000000000	4228.20507812500000000000	4254.87158203125000000000	4230.25634765625000000000	4239.48730468750000000000	4228.71777343750000000000	4176.41015625000000000000	4249.74365234375000000000	4212.82031250000000000000	4277.43603515625000000000	4215.89746093750000000000	4198.46142578125000000000	0.00000000000000000000	10246.00000000000000000000	10225.00000000000000000000	0.00000000000000000000	0.00000000000000000000	0.00000000000000000000	1441.00000000000000000000	19.00000000000000000000	4.00000000000000000000	4.00000000000000000000	4.00000000000000000000	4.00000000000000000000	4.00000000000000000000	4.00000000000000000000	4.00000000000000000000	4.00000000000000000000	4.00000000000000000000	4.00000000000000000000	4.00000000000000000000	4.00000000000000000000	4.00000000000000000000	4.00000000000000000000	4.00000000000000000000	4.00000000000000000000
59.00000000000000000000	0.00000000000000000000	4205.64111328125000000000	4228.20507812500000000000	4180.00000000000000000000	4214.87158203125000000000	4215.38427734375000000000	4220.00000000000000000000	4217.43603515625000000000	4216.92285156250000000000	4169.74365234375000000000	4212.82031250000000000000	4200.51269531250000000000	4272.82031250000000000000	4188.71777343750000000000	4187.17919921875000000000	0.00000000000000000000	10244.00000000000000000000	10228.00000000000000000000	0.00000000000000000000	0.00000000000000000000	0.00000000000000000000	1441.00000000000000000000	27.00000000000000000000	4.00000000000000000000	4.00000000000000000000	4.00000000000000000000	4.00000000000000000000	4.00000000000000000000	4.00000000000000000000	4.00000000000000000000	4.00000000000000000000	4.00000000000000000000	4.00000000000000000000	4.00000000000000000000	4.00000000000000000000	4.00000000000000000000	4.00000000000000000000	4.00000000000000000000	4.00000000000000000000
60.00000000000000000000	0.00000000000000000000	4211.28173828125000000000	4238.97412109375000000000	4180.51269531250000000000	4219.48730468750000000000	4197.94873046875000000000	4210.76904296875000000000	4208.20507812500000000000	4210.76904296875000000000	4170.76904296875000000000	4195.89746093750000000000	4198.46142578125000000000	4265.64111328125000000000	4198.46142578125000000000	4194.35888671875000000000	0.00000000000000000000	10244.00000000000000000000	10228.00000000000000000000	0.00000000000000000000	0.00000000000000000000	0.00000000000000000000	1441.00000000000000000000	35.00000000000000000000	4.00000000000000000000	4.00000000000000000000	4.00000000000000000000	4.00000000000000000000	4.00000000000000000000	4.00000000000000000000	4.00000000000000000000	4.00000000000000000000	4.00000000000000000000	4.00000000000000000000	4.00000000000000000000	4.00000000000000000000	4.00000000000000000000	4.00000000000000000000	4.00000000000000000000	4.00000000000000000000
61.00000000000000000000	0.00000000000000000000	4227.69238281250000000000	4264.61523437500000000000	4193.33300781250000000000	4234.35888671875000000000	4233.84619140625000000000	4214.87158203125000000000	4213.84619140625000000000	4209.74365234375000000000	4179.48730468750000000000	4203.58984375000000000000	4206.15380859375000000000	4271.79492187500000000000	4221.02539062500000000000	4208.71777343750000000000	0.00000000000000000000	10244.00000000000000000000	10230.00000000000000000000	0.00000000000000000000	0.00000000000000000000	0.00000000000000000000	1441.00000000000000000000	43.00000000000000000000	4.00000000000000000000	4.00000000000000000000	4.00000000000000000000	4.00000000000000000000	4.00000000000000000000	4.00000000000000000000	4.00000000000000000000	4.00000000000000000000	4.00000000000000000000	4.00000000000000000000	4.00000000000000000000	4.00000000000000000000	4.00000000000000000000	4.00000000000000000000	4.00000000000000000000	4.00000000000000000000
62.00000000000000000000	0.00000000000000000000	4217.94873046875000000000	4241.53857421875000000000	4188.71777343750000000000	4215.38427734375000000000	4221.02539062500000000000	4210.25634765625000000000	4195.38427734375000000000	4180.00000000000000000000	4174.35888671875000000000	4153.33300781250000000000	4191.79492187500000000000	4266.15380859375000000000	4193.84619140625000000000	4195.89746093750000000000	0.00000000000000000000	10244.00000000000000000000	10230.00000000000000000000	0.00000000000000000000	0.00000000000000000000	0.00000000000000000000	1441.00000000000000000000	52.00000000000000000000	4.00000000000000000000	4.00000000000000000000	4.00000000000000000000	4.00000000000000000000	4.00000000000000000000	4.00000000000000000000	4.00000000000000000000	4.00000000000000000000	4.00000000000000000000	4.00000000000000000000	4.00000000000000000000	4.00000000000000000000	4.00000000000000000000	4.00000000000000000000	4.00000000000000000000	4.00000000000000000000
63.00000000000000000000	0.00000000000000000000	4213.33300781250000000000	4258.46142578125000000000	4179.48730468750000000000	4228.71777343750000000000	4227.17919921875000000000	4215.38427734375000000000	4216.92285156250000000000	4213.33300781250000000000	4173.33300781250000000000	4173.33300781250000000000	4217.43603515625000000000	4278.97412109375000000000	4213.84619140625000000000	4203.58984375000000000000	0.00000000000000000000	10243.00000000000000000000	10231.00000000000000000000	0.00000000000000000000	0.00000000000000000000	0.00000000000000000000	1441.00000000000000000000	60.00000000000000000000	4.00000000000000000000	4.00000000000000000000	4.00000000000000000000	4.00000000000000000000	4.00000000000000000000	4.00000000000000000000	4.00000000000000000000	4.00000000000000000000	4.00000000000000000000	4.00000000000000000000	4.00000000000000000000	4.00000000000000000000	4.00000000000000000000	4.00000000000000000000	4.00000000000000000000	4.00000000000000000000
64.00000000000000000000	0.00000000000000000000	4201.53857421875000000000	4232.82031250000000000000	4181.53857421875000000000	4220.51269531250000000000	4196.41015625000000000000	4197.94873046875000000000	4192.82031250000000000000	4197.43603515625000000000	4163.58984375000000000000	4165.64111328125000000000	4199.48730468750000000000	4270.76904296875000000000	4186.66650390625000000000	4195.89746093750000000000	859.00000000000000000000	10243.00000000000000000000	10231.00000000000000000000	0.00000000000000000000	0.00000000000000000000	0.00000000000000000000	1441.00000000000000000000	68.00000000000000000000	4.00000000000000000000	4.00000000000000000000	4.00000000000000000000	4.00000000000000000000	4.00000000000000000000	4.00000000000000000000	4.00000000000000000000	4.00000000000000000000	4.00000000000000000000	4.00000000000000000000	4.00000000000000000000	4.00000000000000000000	4.00000000000000000000	4.00000000000000000000	4.00000000000000000000	4.00000000000000000000
65.00000000000000000000	0.00000000000000000000	4206.66650390625000000000	4242.05126953125000000000	4177.94873046875000000000	4213.84619140625000000000	4211.28173828125000000000	4207.69238281250000000000	4198.97412109375000000000	4180.51269531250000000000	4165.64111328125000000000	4164.61523437500000000000	4185.12792968750000000000	4258.46142578125000000000	4176.41015625000000000000	4192.30761718750000000000	1058.00000000000000000000	10245.00000000000000000000	10227.00000000000000000000	0.00000000000000000000	0.00000000000000000000	0.00000000000000000000	1441.00000000000000000000	77.00000000000000000000	4.00000000000000000000	4.00000000000000000000	4.00000000000000000000	4.00000000000000000000	4.00000000000000000000	4.00000000000000000000	4.00000000000000000000	4.00000000000000000000	4.00000000000000000000	4.00000000000000000000	4.00000000000000000000	4.00000000000000000000	4.00000000000000000000	4.00000000000000000000	4.00000000000000000000	4.00000000000000000000
66.00000000000000000000	0.00000000000000000000	4226.15380859375000000000	4286.66650390625000000000	4184.61523437500000000000	4230.25634765625000000000	4235.89746093750000000000	4225.12792968750000000000	4223.58984375000000000000	4198.97412109375000000000	4176.41015625000000000000	4189.74365234375000000000	4201.02539062500000000000	4269.23046875000000000000	4196.41015625000000000000	4196.92285156250000000000	1161.00000000000000000000	10245.00000000000000000000	10227.00000000000000000000	0.00000000000000000000	0.00000000000000000000	0.00000000000000000000	1441.00000000000000000000	85.00000000000000000000	4.00000000000000000000	4.00000000000000000000	4.00000000000000000000	4.00000000000000000000	4.00000000000000000000	4.00000000000000000000	4.00000000000000000000	4.00000000000000000000	4.00000000000000000000	4.00000000000000000000	4.00000000000000000000	4.00000000000000000000	4.00000000000000000000	4.00000000000000000000	4.00000000000000000000	4.00000000000000000000
67.00000000000000000000	0.00000000000000000000	4216.92285156250000000000	4269.23046875000000000000	4187.69238281250000000000	4217.43603515625000000000	4201.02539062500000000000	4209.23046875000000000000	4196.41015625000000000000	4178.46142578125000000000	4168.71777343750000000000	4161.02539062500000000000	4180.51269531250000000000	4260.00000000000000000000	4171.79492187500000000000	4182.56396484375000000000	1677.00000000000000000000	10246.00000000000000000000	10227.00000000000000000000	0.00000000000000000000	0.00000000000000000000	0.00000000000000000000	1441.00000000000000000000	93.00000000000000000000	4.00000000000000000000	4.00000000000000000000	4.00000000000000000000	4.00000000000000000000	4.00000000000000000000	4.00000000000000000000	4.00000000000000000000	4.00000000000000000000	4.00000000000000000000	4.00000000000000000000	4.00000000000000000000	4.00000000000000000000	4.00000000000000000000	4.00000000000000000000	4.00000000000000000000	4.00000000000000000000
68.00000000000000000000	0.00000000000000000000	4223.07666015625000000000	4291.28173828125000000000	4187.17919921875000000000	4234.35888671875000000000	4236.92285156250000000000	4212.82031250000000000000	4211.28173828125000000000	4197.43603515625000000000	4174.87158203125000000000	4179.48730468750000000000	4195.89746093750000000000	4268.20507812500000000000	4204.61523437500000000000	4201.53857421875000000000	1783.00000000000000000000	10246.00000000000000000000	10227.00000000000000000000	0.00000000000000000000	0.00000000000000000000	0.00000000000000000000	1441.00000000000000000000	102.00000000000000000000	4.00000000000000000000	4.00000000000000000000	4.00000000000000000000	4.00000000000000000000	4.00000000000000000000	4.00000000000000000000	4.00000000000000000000	4.00000000000000000000	4.00000000000000000000	4.00000000000000000000	4.00000000000000000000	4.00000000000000000000	4.00000000000000000000	4.00000000000000000000	4.00000000000000000000	4.00000000000000000000
69.00000000000000000000	0.00000000000000000000	4231.28173828125000000000	4292.30761718750000000000	4193.84619140625000000000	4238.46142578125000000000	4230.25634765625000000000	4204.61523437500000000000	4193.33300781250000000000	4184.61523437500000000000	4176.92285156250000000000	4142.56396484375000000000	4195.89746093750000000000	4275.38427734375000000000	4202.05126953125000000000	4208.71777343750000000000	1170.00000000000000000000	10248.00000000000000000000	10225.00000000000000000000	0.00000000000000000000	0.00000000000000000000	0.00000000000000000000	1441.00000000000000000000	110.00000000000000000000	4.00000000000000000000	4.00000000000000000000	4.00000000000000000000	4.00000000000000000000	4.00000000000000000000	4.00000000000000000000	4.00000000000000000000	4.00000000000000000000	4.00000000000000000000	4.00000000000000000000	4.00000000000000000000	4.00000000000000000000	4.00000000000000000000	4.00000000000000000000	4.00000000000000000000	4.00000000000000000000
70.00000000000000000000	0.00000000000000000000	4225.12792968750000000000	4296.41015625000000000000	4185.64111328125000000000	4229.23046875000000000000	4208.20507812500000000000	4200.00000000000000000000	4185.64111328125000000000	4182.05126953125000000000	4167.69238281250000000000	4116.92285156250000000000	4190.76904296875000000000	4270.76904296875000000000	4186.15380859375000000000	4200.00000000000000000000	1538.00000000000000000000	10248.00000000000000000000	10225.00000000000000000000	0.00000000000000000000	0.00000000000000000000	0.00000000000000000000	1441.00000000000000000000	118.00000000000000000000	4.00000000000000000000	4.00000000000000000000	4.00000000000000000000	4.00000000000000000000	4.00000000000000000000	4.00000000000000000000	4.00000000000000000000	4.00000000000000000000	4.00000000000000000000	4.00000000000000000000	4.00000000000000000000	4.00000000000000000000	4.00000000000000000000	4.00000000000000000000	4.00000000000000000000	4.00000000000000000000
71.00000000000000000000	0.00000000000000000000	4217.94873046875000000000	4310.25634765625000000000	4177.94873046875000000000	4236.41015625000000000000	4222.56396484375000000000	4206.66650390625000000000	4205.12792968750000000000	4209.23046875000000000000	4165.64111328125000000000	4158.97412109375000000000	4200.51269531250000000000	4272.30761718750000000000	4191.79492187500000000000	4200.51269531250000000000	1622.00000000000000000000	10250.00000000000000000000	10224.00000000000000000000	0.00000000000000000000	0.00000000000000000000	0.00000000000000000000	1441.00000000000000000000	127.00000000000000000000	4.00000000000000000000	4.00000000000000000000	4.00000000000000000000	4.00000000000000000000	4.00000000000000000000	4.00000000000000000000	4.00000000000000000000	4.00000000000000000000	4.00000000000000000000	4.00000000000000000000	4.00000000000000000000	4.00000000000000000000	4.00000000000000000000	4.00000000000000000000	4.00000000000000000000	4.00000000000000000000
72.00000000000000000000	0.00000000000000000000	4209.74365234375000000000	4278.97412109375000000000	4175.89746093750000000000	4220.00000000000000000000	4202.56396484375000000000	4198.97412109375000000000	4180.51269531250000000000	4170.76904296875000000000	4163.58984375000000000000	4135.38427734375000000000	4174.35888671875000000000	4255.38427734375000000000	4154.87158203125000000000	4187.17919921875000000000	875.00000000000000000000	10250.00000000000000000000	10224.00000000000000000000	0.00000000000000000000	0.00000000000000000000	0.00000000000000000000	1441.00000000000000000000	135.00000000000000000000	4.00000000000000000000	4.00000000000000000000	4.00000000000000000000	4.00000000000000000000	4.00000000000000000000	4.00000000000000000000	4.00000000000000000000	4.00000000000000000000	4.00000000000000000000	4.00000000000000000000	4.00000000000000000000	4.00000000000000000000	4.00000000000000000000	4.00000000000000000000	4.00000000000000000000	4.00000000000000000000
73.00000000000000000000	0.00000000000000000000	4230.25634765625000000000	4316.92285156250000000000	4183.07666015625000000000	4234.87158203125000000000	4236.92285156250000000000	4213.84619140625000000000	4200.00000000000000000000	4172.82031250000000000000	4175.38427734375000000000	4156.92285156250000000000	4186.15380859375000000000	4261.53857421875000000000	4175.38427734375000000000	4198.46142578125000000000	1736.00000000000000000000	10250.00000000000000000000	10222.00000000000000000000	0.00000000000000000000	0.00000000000000000000	0.00000000000000000000	1441.00000000000000000000	143.00000000000000000000	4.00000000000000000000	4.00000000000000000000	4.00000000000000000000	4.00000000000000000000	4.00000000000000000000	4.00000000000000000000	4.00000000000000000000	4.00000000000000000000	4.00000000000000000000	4.00000000000000000000	4.00000000000000000000	4.00000000000000000000	4.00000000000000000000	4.00000000000000000000	4.00000000000000000000	4.00000000000000000000
74.00000000000000000000	0.00000000000000000000	4232.30761718750000000000	4319.48730468750000000000	4193.33300781250000000000	4233.33300781250000000000	4229.74365234375000000000	4209.74365234375000000000	4192.30761718750000000000	4161.02539062500000000000	4175.89746093750000000000	4151.28173828125000000000	4179.48730468750000000000	4260.51269531250000000000	4168.71777343750000000000	4193.84619140625000000000	1730.00000000000000000000	10250.00000000000000000000	10222.00000000000000000000	0.00000000000000000000	0.00000000000000000000	0.00000000000000000000	1441.00000000000000000000	152.00000000000000000000	4.00000000000000000000	4.00000000000000000000	4.00000000000000000000	4.00000000000000000000	4.00000000000000000000	4.00000000000000000000	4.00000000000000000000	4.00000000000000000000	4.00000000000000000000	4.00000000000000000000	4.00000000000000000000	4.00000000000000000000	4.00000000000000000000	4.00000000000000000000	4.00000000000000000000	4.00000000000000000000
75.00000000000000000000	0.00000000000000000000	4217.43603515625000000000	4298.97412109375000000000	4183.58984375000000000000	4221.02539062500000000000	4207.69238281250000000000	4196.41015625000000000000	4177.94873046875000000000	4150.25634765625000000000	4169.23046875000000000000	4113.84619140625000000000	4164.10253906250000000000	4247.69238281250000000000	4152.82031250000000000000	4186.15380859375000000000	1487.00000000000000000000	10249.00000000000000000000	10224.00000000000000000000	0.00000000000000000000	0.00000000000000000000	0.00000000000000000000	1441.00000000000000000000	160.00000000000000000000	4.00000000000000000000	4.00000000000000000000	4.00000000000000000000	4.00000000000000000000	4.00000000000000000000	4.00000000000000000000	4.00000000000000000000	4.00000000000000000000	4.00000000000000000000	4.00000000000000000000	4.00000000000000000000	4.00000000000000000000	4.00000000000000000000	4.00000000000000000000	4.00000000000000000000	4.00000000000000000000
76.00000000000000000000	0.00000000000000000000	4223.07666015625000000000	4320.00000000000000000000	4184.10253906250000000000	4242.05126953125000000000	4225.64111328125000000000	4193.84619140625000000000	4184.61523437500000000000	4178.46142578125000000000	4173.84619140625000000000	4127.69238281250000000000	4185.64111328125000000000	4263.58984375000000000000	4183.07666015625000000000	4205.12792968750000000000	1353.00000000000000000000	10249.00000000000000000000	10224.00000000000000000000	0.00000000000000000000	0.00000000000000000000	0.00000000000000000000	1441.00000000000000000000	169.00000000000000000000	4.00000000000000000000	4.00000000000000000000	4.00000000000000000000	4.00000000000000000000	4.00000000000000000000	4.00000000000000000000	4.00000000000000000000	4.00000000000000000000	4.00000000000000000000	4.00000000000000000000	4.00000000000000000000	4.00000000000000000000	4.00000000000000000000	4.00000000000000000000	4.00000000000000000000	4.00000000000000000000
77.00000000000000000000	0.00000000000000000000	4218.97412109375000000000	4300.51269531250000000000	4190.25634765625000000000	4231.28173828125000000000	4185.64111328125000000000	4183.07666015625000000000	4154.35888671875000000000	4151.28173828125000000000	4165.12792968750000000000	4098.46142578125000000000	4172.30761718750000000000	4259.48730468750000000000	4158.97412109375000000000	4197.94873046875000000000	1505.00000000000000000000	10249.00000000000000000000	10226.00000000000000000000	0.00000000000000000000	0.00000000000000000000	0.00000000000000000000	1441.00000000000000000000	177.00000000000000000000	4.00000000000000000000	4.00000000000000000000	4.00000000000000000000	4.00000000000000000000	4.00000000000000000000	4.00000000000000000000	4.00000000000000000000	4.00000000000000000000	4.00000000000000000000	4.00000000000000000000	4.00000000000000000000	4.00000000000000000000	4.00000000000000000000	4.00000000000000000000	4.00000000000000000000	4.00000000000000000000
78.00000000000000000000	0.00000000000000000000	4220.00000000000000000000	4316.92285156250000000000	4181.02539062500000000000	4235.89746093750000000000	4215.89746093750000000000	4201.53857421875000000000	4183.58984375000000000000	4172.82031250000000000000	4165.12792968750000000000	4120.00000000000000000000	4180.51269531250000000000	4259.48730468750000000000	4162.56396484375000000000	4196.92285156250000000000	1730.00000000000000000000	10249.00000000000000000000	10226.00000000000000000000	0.00000000000000000000	0.00000000000000000000	0.00000000000000000000	1441.00000000000000000000	185.00000000000000000000	4.00000000000000000000	4.00000000000000000000	4.00000000000000000000	4.00000000000000000000	4.00000000000000000000	4.00000000000000000000	4.00000000000000000000	4.00000000000000000000	4.00000000000000000000	4.00000000000000000000	4.00000000000000000000	4.00000000000000000000	4.00000000000000000000	4.00000000000000000000	4.00000000000000000000	4.00000000000000000000
79.00000000000000000000	0.00000000000000000000	4214.87158203125000000000	4306.15380859375000000000	4176.92285156250000000000	4233.33300781250000000000	4231.28173828125000000000	4202.56396484375000000000	4190.25634765625000000000	4182.56396484375000000000	4166.15380859375000000000	4134.35888671875000000000	4177.43603515625000000000	4257.94873046875000000000	4142.56396484375000000000	4186.66650390625000000000	1487.00000000000000000000	10250.00000000000000000000	10227.00000000000000000000	0.00000000000000000000	0.00000000000000000000	0.00000000000000000000	1441.00000000000000000000	194.00000000000000000000	4.00000000000000000000	4.00000000000000000000	4.00000000000000000000	4.00000000000000000000	4.00000000000000000000	4.00000000000000000000	4.00000000000000000000	4.00000000000000000000	4.00000000000000000000	4.00000000000000000000	4.00000000000000000000	4.00000000000000000000	4.00000000000000000000	4.00000000000000000000	4.00000000000000000000	4.00000000000000000000
80.00000000000000000000	0.00000000000000000000	4210.76904296875000000000	4296.92285156250000000000	4175.89746093750000000000	4224.61523437500000000000	4190.76904296875000000000	4193.84619140625000000000	4171.28173828125000000000	4157.94873046875000000000	4166.15380859375000000000	4113.84619140625000000000	4163.58984375000000000000	4244.61523437500000000000	4121.02539062500000000000	4176.92285156250000000000	1353.00000000000000000000	10250.00000000000000000000	10227.00000000000000000000	0.00000000000000000000	0.00000000000000000000	0.00000000000000000000	1441.00000000000000000000	202.00000000000000000000	4.00000000000000000000	4.00000000000000000000	4.00000000000000000000	4.00000000000000000000	4.00000000000000000000	4.00000000000000000000	4.00000000000000000000	4.00000000000000000000	4.00000000000000000000	4.00000000000000000000	4.00000000000000000000	4.00000000000000000000	4.00000000000000000000	4.00000000000000000000	4.00000000000000000000	4.00000000000000000000
81.00000000000000000000	0.00000000000000000000	4228.71777343750000000000	4335.38427734375000000000	4180.51269531250000000000	4247.17919921875000000000	4212.82031250000000000000	4204.10253906250000000000	4186.15380859375000000000	4170.25634765625000000000	4174.35888671875000000000	4126.15380859375000000000	4179.48730468750000000000	4250.76904296875000000000	4157.43603515625000000000	4191.28173828125000000000	1505.00000000000000000000	10251.00000000000000000000	10224.00000000000000000000	0.00000000000000000000	0.00000000000000000000	0.00000000000000000000	1441.00000000000000000000	210.00000000000000000000	4.00000000000000000000	4.00000000000000000000	4.00000000000000000000	4.00000000000000000000	4.00000000000000000000	4.00000000000000000000	4.00000000000000000000	4.00000000000000000000	4.00000000000000000000	4.00000000000000000000	4.00000000000000000000	4.00000000000000000000	4.00000000000000000000	4.00000000000000000000	4.00000000000000000000	4.00000000000000000000
82.00000000000000000000	0.00000000000000000000	4222.05126953125000000000	4303.58984375000000000000	4181.53857421875000000000	4231.79492187500000000000	4220.51269531250000000000	4192.82031250000000000000	4164.61523437500000000000	4144.10253906250000000000	4166.15380859375000000000	4084.10253906250000000000	4158.46142578125000000000	4242.56396484375000000000	4133.33300781250000000000	4181.53857421875000000000	1730.00000000000000000000	10251.00000000000000000000	10224.00000000000000000000	0.00000000000000000000	0.00000000000000000000	0.00000000000000000000	1441.00000000000000000000	219.00000000000000000000	4.00000000000000000000	4.00000000000000000000	4.00000000000000000000	4.00000000000000000000	4.00000000000000000000	4.00000000000000000000	4.00000000000000000000	4.00000000000000000000	4.00000000000000000000	4.00000000000000000000	4.00000000000000000000	4.00000000000000000000	4.00000000000000000000	4.00000000000000000000	4.00000000000000000000	4.00000000000000000000
83.00000000000000000000	0.00000000000000000000	4210.25634765625000000000	4299.48730468750000000000	4172.82031250000000000000	4232.30761718750000000000	4242.05126953125000000000	4196.41015625000000000000	4178.97412109375000000000	4156.41015625000000000000	4165.64111328125000000000	4092.82031250000000000000	4171.28173828125000000000	4249.23046875000000000000	4141.53857421875000000000	4188.20507812500000000000	1487.00000000000000000000	10250.00000000000000000000	10224.00000000000000000000	0.00000000000000000000	0.00000000000000000000	0.00000000000000000000	1441.00000000000000000000	227.00000000000000000000	4.00000000000000000000	4.00000000000000000000	4.00000000000000000000	4.00000000000000000000	4.00000000000000000000	4.00000000000000000000	4.00000000000000000000	4.00000000000000000000	4.00000000000000000000	4.00000000000000000000	4.00000000000000000000	4.00000000000000000000	4.00000000000000000000	4.00000000000000000000	4.00000000000000000000	4.00000000000000000000
84.00000000000000000000	0.00000000000000000000	4202.56396484375000000000	4291.79492187500000000000	4173.33300781250000000000	4237.94873046875000000000	4212.30761718750000000000	4191.79492187500000000000	4171.79492187500000000000	4160.00000000000000000000	4168.71777343750000000000	4101.53857421875000000000	4178.46142578125000000000	4254.87158203125000000000	4147.69238281250000000000	4191.79492187500000000000	1353.00000000000000000000	10250.00000000000000000000	10224.00000000000000000000	0.00000000000000000000	0.00000000000000000000	0.00000000000000000000	1441.00000000000000000000	235.00000000000000000000	4.00000000000000000000	4.00000000000000000000	4.00000000000000000000	4.00000000000000000000	4.00000000000000000000	4.00000000000000000000	4.00000000000000000000	4.00000000000000000000	4.00000000000000000000	4.00000000000000000000	4.00000000000000000000	4.00000000000000000000	4.00000000000000000000	4.00000000000000000000	4.00000000000000000000	4.00000000000000000000
85.00000000000000000000	0.00000000000000000000	4203.07666015625000000000	4273.84619140625000000000	4174.35888671875000000000	4225.64111328125000000000	4181.02539062500000000000	4188.71777343750000000000	4162.05126953125000000000	4142.56396484375000000000	4167.69238281250000000000	4085.64086914062500000000	4158.97412109375000000000	4238.46142578125000000000	4127.17919921875000000000	4182.05126953125000000000	1505.00000000000000000000	10249.00000000000000000000	10224.00000000000000000000	0.00000000000000000000	0.00000000000000000000	0.00000000000000000000	1441.00000000000000000000	243.00000000000000000000	4.00000000000000000000	4.00000000000000000000	4.00000000000000000000	4.00000000000000000000	4.00000000000000000000	4.00000000000000000000	4.00000000000000000000	4.00000000000000000000	4.00000000000000000000	4.00000000000000000000	4.00000000000000000000	4.00000000000000000000	4.00000000000000000000	4.00000000000000000000	4.00000000000000000000	4.00000000000000000000
86.00000000000000000000	0.00000000000000000000	4223.07666015625000000000	4312.82031250000000000000	4180.51269531250000000000	4246.15380859375000000000	4230.25634765625000000000	4213.33300781250000000000	4208.20507812500000000000	4180.51269531250000000000	4173.84619140625000000000	4149.23046875000000000000	4183.07666015625000000000	4250.25634765625000000000	4153.84619140625000000000	4194.35888671875000000000	1730.00000000000000000000	10249.00000000000000000000	10224.00000000000000000000	0.00000000000000000000	0.00000000000000000000	0.00000000000000000000	1441.00000000000000000000	250.00000000000000000000	4.00000000000000000000	4.00000000000000000000	4.00000000000000000000	4.00000000000000000000	4.00000000000000000000	4.00000000000000000000	4.00000000000000000000	4.00000000000000000000	4.00000000000000000000	4.00000000000000000000	4.00000000000000000000	4.00000000000000000000	4.00000000000000000000	4.00000000000000000000	4.00000000000000000000	4.00000000000000000000
87.00000000000000000000	0.00000000000000000000	4213.33300781250000000000	4295.89746093750000000000	4183.58984375000000000000	4236.41015625000000000000	4209.23046875000000000000	4201.02539062500000000000	4186.66650390625000000000	4165.12792968750000000000	4165.64111328125000000000	4144.10253906250000000000	4170.76904296875000000000	4245.64111328125000000000	4130.76904296875000000000	4182.56396484375000000000	1487.00000000000000000000	10245.00000000000000000000	10227.00000000000000000000	0.00000000000000000000	0.00000000000000000000	0.00000000000000000000	1441.00000000000000000000	257.00000000000000000000	4.00000000000000000000	4.00000000000000000000	4.00000000000000000000	4.00000000000000000000	4.00000000000000000000	4.00000000000000000000	4.00000000000000000000	4.00000000000000000000	4.00000000000000000000	4.00000000000000000000	4.00000000000000000000	4.00000000000000000000	4.00000000000000000000	4.00000000000000000000	4.00000000000000000000	4.00000000000000000000
88.00000000000000000000	0.00000000000000000000	4209.23046875000000000000	4295.89746093750000000000	4176.92285156250000000000	4235.38427734375000000000	4210.25634765625000000000	4198.97412109375000000000	4187.69238281250000000000	4167.69238281250000000000	4166.66650390625000000000	4121.02539062500000000000	4168.71777343750000000000	4240.51269531250000000000	4143.58984375000000000000	4183.58984375000000000000	1353.00000000000000000000	10245.00000000000000000000	10227.00000000000000000000	0.00000000000000000000	0.00000000000000000000	0.00000000000000000000	1441.00000000000000000000	265.00000000000000000000	4.00000000000000000000	4.00000000000000000000	4.00000000000000000000	4.00000000000000000000	4.00000000000000000000	4.00000000000000000000	4.00000000000000000000	4.00000000000000000000	4.00000000000000000000	4.00000000000000000000	4.00000000000000000000	4.00000000000000000000	4.00000000000000000000	4.00000000000000000000	4.00000000000000000000	4.00000000000000000000
89.00000000000000000000	0.00000000000000000000	4217.43603515625000000000	4295.89746093750000000000	4181.53857421875000000000	4241.53857421875000000000	4215.89746093750000000000	4204.61523437500000000000	4196.92285156250000000000	4174.87158203125000000000	4172.82031250000000000000	4116.92285156250000000000	4174.35888671875000000000	4245.64111328125000000000	4157.94873046875000000000	4192.30761718750000000000	1505.00000000000000000000	10246.00000000000000000000	10229.00000000000000000000	0.00000000000000000000	0.00000000000000000000	0.00000000000000000000	1441.00000000000000000000	272.00000000000000000000	4.00000000000000000000	4.00000000000000000000	4.00000000000000000000	4.00000000000000000000	4.00000000000000000000	4.00000000000000000000	4.00000000000000000000	4.00000000000000000000	4.00000000000000000000	4.00000000000000000000	4.00000000000000000000	4.00000000000000000000	4.00000000000000000000	4.00000000000000000000	4.00000000000000000000	4.00000000000000000000
90.00000000000000000000	0.00000000000000000000	4207.17919921875000000000	4270.76904296875000000000	4177.94873046875000000000	4224.61523437500000000000	4194.87158203125000000000	4198.46142578125000000000	4179.48730468750000000000	4158.97412109375000000000	4169.74365234375000000000	4112.30761718750000000000	4157.43603515625000000000	4234.87158203125000000000	4127.17919921875000000000	4180.51269531250000000000	1730.00000000000000000000	10246.00000000000000000000	10229.00000000000000000000	0.00000000000000000000	0.00000000000000000000	0.00000000000000000000	1441.00000000000000000000	279.00000000000000000000	4.00000000000000000000	4.00000000000000000000	4.00000000000000000000	4.00000000000000000000	4.00000000000000000000	4.00000000000000000000	4.00000000000000000000	4.00000000000000000000	4.00000000000000000000	4.00000000000000000000	4.00000000000000000000	4.00000000000000000000	4.00000000000000000000	4.00000000000000000000	4.00000000000000000000	4.00000000000000000000
91.00000000000000000000	0.00000000000000000000	4204.61523437500000000000	4288.20507812500000000000	4172.82031250000000000000	4237.94873046875000000000	4212.82031250000000000000	4204.61523437500000000000	4201.53857421875000000000	4204.10253906250000000000	4174.35888671875000000000	4160.51269531250000000000	4182.05126953125000000000	4246.66650390625000000000	4152.30761718750000000000	4191.28173828125000000000	1487.00000000000000000000	10244.00000000000000000000	10231.00000000000000000000	0.00000000000000000000	0.00000000000000000000	0.00000000000000000000	1441.00000000000000000000	287.00000000000000000000	4.00000000000000000000	4.00000000000000000000	4.00000000000000000000	4.00000000000000000000	4.00000000000000000000	4.00000000000000000000	4.00000000000000000000	4.00000000000000000000	4.00000000000000000000	4.00000000000000000000	4.00000000000000000000	4.00000000000000000000	4.00000000000000000000	4.00000000000000000000	4.00000000000000000000	4.00000000000000000000
92.00000000000000000000	0.00000000000000000000	4194.35888671875000000000	4255.89746093750000000000	4173.84619140625000000000	4227.17919921875000000000	4169.23046875000000000000	4193.33300781250000000000	4181.02539062500000000000	4186.66650390625000000000	4168.20507812500000000000	4133.84619140625000000000	4172.82031250000000000000	4245.12792968750000000000	4134.35888671875000000000	4183.07666015625000000000	1353.00000000000000000000	10244.00000000000000000000	10231.00000000000000000000	0.00000000000000000000	0.00000000000000000000	0.00000000000000000000	1441.00000000000000000000	294.00000000000000000000	4.00000000000000000000	4.00000000000000000000	4.00000000000000000000	4.00000000000000000000	4.00000000000000000000	4.00000000000000000000	4.00000000000000000000	4.00000000000000000000	4.00000000000000000000	4.00000000000000000000	4.00000000000000000000	4.00000000000000000000	4.00000000000000000000	4.00000000000000000000	4.00000000000000000000	4.00000000000000000000
93.00000000000000000000	0.00000000000000000000	4195.89746093750000000000	4257.43603515625000000000	4169.23046875000000000000	4219.48730468750000000000	4186.66650390625000000000	4203.07666015625000000000	4189.74365234375000000000	4166.66650390625000000000	4165.12792968750000000000	4122.05126953125000000000	4165.64111328125000000000	4234.87158203125000000000	4124.61523437500000000000	4173.84619140625000000000	1505.00000000000000000000	10244.00000000000000000000	10229.00000000000000000000	0.00000000000000000000	0.00000000000000000000	0.00000000000000000000	1441.00000000000000000000	302.00000000000000000000	4.00000000000000000000	4.00000000000000000000	4.00000000000000000000	4.00000000000000000000	4.00000000000000000000	4.00000000000000000000	4.00000000000000000000	4.00000000000000000000	4.00000000000000000000	4.00000000000000000000	4.00000000000000000000	4.00000000000000000000	4.00000000000000000000	4.00000000000000000000	4.00000000000000000000	4.00000000000000000000
94.00000000000000000000	0.00000000000000000000	4200.00000000000000000000	4270.76904296875000000000	4172.30761718750000000000	4221.53857421875000000000	4237.43603515625000000000	4216.41015625000000000000	4205.12792968750000000000	4165.64111328125000000000	4166.15380859375000000000	4125.64111328125000000000	4167.17919921875000000000	4230.25634765625000000000	4126.15380859375000000000	4168.71777343750000000000	1730.00000000000000000000	10244.00000000000000000000	10229.00000000000000000000	0.00000000000000000000	0.00000000000000000000	0.00000000000000000000	1441.00000000000000000000	309.00000000000000000000	4.00000000000000000000	4.00000000000000000000	4.00000000000000000000	4.00000000000000000000	4.00000000000000000000	4.00000000000000000000	4.00000000000000000000	4.00000000000000000000	4.00000000000000000000	4.00000000000000000000	4.00000000000000000000	4.00000000000000000000	4.00000000000000000000	4.00000000000000000000	4.00000000000000000000	4.00000000000000000000
95.00000000000000000000	0.00000000000000000000	4187.17919921875000000000	4235.38427734375000000000	4168.20507812500000000000	4201.02539062500000000000	4212.30761718750000000000	4201.53857421875000000000	4176.41015625000000000000	4140.00000000000000000000	4161.02539062500000000000	4086.66650390625000000000	4143.58984375000000000000	4213.84619140625000000000	4101.53857421875000000000	4156.41015625000000000000	1487.00000000000000000000	10244.00000000000000000000	10228.00000000000000000000	0.00000000000000000000	0.00000000000000000000	0.00000000000000000000	1441.00000000000000000000	316.00000000000000000000	4.00000000000000000000	4.00000000000000000000	4.00000000000000000000	4.00000000000000000000	4.00000000000000000000	4.00000000000000000000	4.00000000000000000000	4.00000000000000000000	4.00000000000000000000	4.00000000000000000000	4.00000000000000000000	4.00000000000000000000	4.00000000000000000000	4.00000000000000000000	4.00000000000000000000	4.00000000000000000000
96.00000000000000000000	0.00000000000000000000	4197.43603515625000000000	4260.51269531250000000000	4169.74365234375000000000	4218.97412109375000000000	4222.05126953125000000000	4204.10253906250000000000	4192.30761718750000000000	4169.23046875000000000000	4174.35888671875000000000	4128.20507812500000000000	4168.20507812500000000000	4230.25634765625000000000	4143.07666015625000000000	4180.00000000000000000000	1353.00000000000000000000	10244.00000000000000000000	10228.00000000000000000000	0.00000000000000000000	0.00000000000000000000	0.00000000000000000000	1441.00000000000000000000	324.00000000000000000000	4.00000000000000000000	4.00000000000000000000	4.00000000000000000000	4.00000000000000000000	4.00000000000000000000	4.00000000000000000000	4.00000000000000000000	4.00000000000000000000	4.00000000000000000000	4.00000000000000000000	4.00000000000000000000	4.00000000000000000000	4.00000000000000000000	4.00000000000000000000	4.00000000000000000000	4.00000000000000000000
97.00000000000000000000	0.00000000000000000000	4198.46142578125000000000	4252.30761718750000000000	4181.02539062500000000000	4216.92285156250000000000	4195.38427734375000000000	4194.87158203125000000000	4174.87158203125000000000	4151.79492187500000000000	4172.82031250000000000000	4106.66650390625000000000	4166.15380859375000000000	4236.41015625000000000000	4135.38427734375000000000	4181.53857421875000000000	1505.00000000000000000000	10244.00000000000000000000	10228.00000000000000000000	0.00000000000000000000	0.00000000000000000000	0.00000000000000000000	1441.00000000000000000000	331.00000000000000000000	4.00000000000000000000	4.00000000000000000000	4.00000000000000000000	4.00000000000000000000	4.00000000000000000000	4.00000000000000000000	4.00000000000000000000	4.00000000000000000000	4.00000000000000000000	4.00000000000000000000	4.00000000000000000000	4.00000000000000000000	4.00000000000000000000	4.00000000000000000000	4.00000000000000000000	4.00000000000000000000
98.00000000000000000000	0.00000000000000000000	4190.76904296875000000000	4244.61523437500000000000	4171.28173828125000000000	4209.74365234375000000000	4176.41015625000000000000	4192.82031250000000000000	4171.79492187500000000000	4145.64111328125000000000	4164.10253906250000000000	4088.71777343750000000000	4156.41015625000000000000	4226.15380859375000000000	4118.97412109375000000000	4171.79492187500000000000	1730.00000000000000000000	10244.00000000000000000000	10228.00000000000000000000	0.00000000000000000000	0.00000000000000000000	0.00000000000000000000	1441.00000000000000000000	338.00000000000000000000	4.00000000000000000000	4.00000000000000000000	4.00000000000000000000	4.00000000000000000000	4.00000000000000000000	4.00000000000000000000	4.00000000000000000000	4.00000000000000000000	4.00000000000000000000	4.00000000000000000000	4.00000000000000000000	4.00000000000000000000	4.00000000000000000000	4.00000000000000000000	4.00000000000000000000	4.00000000000000000000
99.00000000000000000000	0.00000000000000000000	4186.15380859375000000000	4248.20507812500000000000	4164.10253906250000000000	4214.35888671875000000000	4186.15380859375000000000	4198.97412109375000000000	4178.97412109375000000000	4169.23046875000000000000	4165.64111328125000000000	4131.79492187500000000000	4163.58984375000000000000	4229.23046875000000000000	4123.07666015625000000000	4171.79492187500000000000	1487.00000000000000000000	10242.00000000000000000000	10228.00000000000000000000	0.00000000000000000000	0.00000000000000000000	0.00000000000000000000	1441.00000000000000000000	346.00000000000000000000	4.00000000000000000000	4.00000000000000000000	4.00000000000000000000	4.00000000000000000000	4.00000000000000000000	4.00000000000000000000	4.00000000000000000000	4.00000000000000000000	4.00000000000000000000	4.00000000000000000000	4.00000000000000000000	4.00000000000000000000	4.00000000000000000000	4.00000000000000000000	4.00000000000000000000	4.00000000000000000000
100.00000000000000000000	0.00000000000000000000	4177.43603515625000000000	4218.97412109375000000000	4165.12792968750000000000	4190.25634765625000000000	4157.94873046875000000000	4192.30761718750000000000	4157.94873046875000000000	4140.00000000000000000000	4160.00000000000000000000	4099.48730468750000000000	4144.10253906250000000000	4221.02539062500000000000	4092.30761718750000000000	4158.46142578125000000000	1353.00000000000000000000	10242.00000000000000000000	10228.00000000000000000000	0.00000000000000000000	0.00000000000000000000	0.00000000000000000000	1441.00000000000000000000	353.00000000000000000000	4.00000000000000000000	4.00000000000000000000	4.00000000000000000000	4.00000000000000000000	4.00000000000000000000	4.00000000000000000000	4.00000000000000000000	4.00000000000000000000	4.00000000000000000000	4.00000000000000000000	4.00000000000000000000	4.00000000000000000000	4.00000000000000000000	4.00000000000000000000	4.00000000000000000000	4.00000000000000000000
101.00000000000000000000	0.00000000000000000000	4195.89746093750000000000	4252.82031250000000000000	4168.71777343750000000000	4203.07666015625000000000	4188.20507812500000000000	4207.17919921875000000000	4189.74365234375000000000	4156.41015625000000000000	4167.17919921875000000000	4107.69238281250000000000	4162.05126953125000000000	4225.64111328125000000000	4118.46142578125000000000	4166.66650390625000000000	1505.00000000000000000000	10245.00000000000000000000	10228.00000000000000000000	0.00000000000000000000	0.00000000000000000000	0.00000000000000000000	1441.00000000000000000000	361.00000000000000000000	4.00000000000000000000	4.00000000000000000000	4.00000000000000000000	4.00000000000000000000	4.00000000000000000000	4.00000000000000000000	4.00000000000000000000	4.00000000000000000000	4.00000000000000000000	4.00000000000000000000	4.00000000000000000000	4.00000000000000000000	4.00000000000000000000	4.00000000000000000000	4.00000000000000000000	4.00000000000000000000
102.00000000000000000000	0.00000000000000000000	4193.84619140625000000000	4240.00000000000000000000	4172.82031250000000000000	4206.15380859375000000000	4182.05126953125000000000	4203.58984375000000000000	4179.48730468750000000000	4144.61523437500000000000	4170.76904296875000000000	4111.28173828125000000000	4150.25634765625000000000	4217.94873046875000000000	4104.61523437500000000000	4158.97412109375000000000	1730.00000000000000000000	10245.00000000000000000000	10228.00000000000000000000	0.00000000000000000000	0.00000000000000000000	0.00000000000000000000	1441.00000000000000000000	369.00000000000000000000	4.00000000000000000000	4.00000000000000000000	4.00000000000000000000	4.00000000000000000000	4.00000000000000000000	4.00000000000000000000	4.00000000000000000000	4.00000000000000000000	4.00000000000000000000	4.00000000000000000000	4.00000000000000000000	4.00000000000000000000	4.00000000000000000000	4.00000000000000000000	4.00000000000000000000	4.00000000000000000000
103.00000000000000000000	0.00000000000000000000	4180.51269531250000000000	4220.00000000000000000000	4167.69238281250000000000	4193.33300781250000000000	4170.25634765625000000000	4203.07666015625000000000	4173.84619140625000000000	4142.56396484375000000000	4170.76904296875000000000	4112.30761718750000000000	4143.07666015625000000000	4213.84619140625000000000	4102.56396484375000000000	4160.51269531250000000000	1487.00000000000000000000	10247.00000000000000000000	10226.00000000000000000000	0.00000000000000000000	0.00000000000000000000	0.00000000000000000000	1441.00000000000000000000	377.00000000000000000000	4.00000000000000000000	4.00000000000000000000	4.00000000000000000000	4.00000000000000000000	4.00000000000000000000	4.00000000000000000000	4.00000000000000000000	4.00000000000000000000	4.00000000000000000000	4.00000000000000000000	4.00000000000000000000	4.00000000000000000000	4.00000000000000000000	4.00000000000000000000	4.00000000000000000000	4.00000000000000000000
104.00000000000000000000	0.00000000000000000000	4188.20507812500000000000	4242.05126953125000000000	4171.28173828125000000000	4200.00000000000000000000	4194.35888671875000000000	4206.15380859375000000000	4188.20507812500000000000	4174.35888671875000000000	4175.89746093750000000000	4130.25634765625000000000	4174.35888671875000000000	4232.82031250000000000000	4147.17919921875000000000	4185.64111328125000000000	1353.00000000000000000000	10247.00000000000000000000	10226.00000000000000000000	0.00000000000000000000	0.00000000000000000000	0.00000000000000000000	1441.00000000000000000000	386.00000000000000000000	4.00000000000000000000	4.00000000000000000000	4.00000000000000000000	4.00000000000000000000	4.00000000000000000000	4.00000000000000000000	4.00000000000000000000	4.00000000000000000000	4.00000000000000000000	4.00000000000000000000	4.00000000000000000000	4.00000000000000000000	4.00000000000000000000	4.00000000000000000000	4.00000000000000000000	4.00000000000000000000
105.00000000000000000000	0.00000000000000000000	4187.69238281250000000000	4224.10253906250000000000	4173.84619140625000000000	4193.33300781250000000000	4165.12792968750000000000	4186.66650390625000000000	4156.41015625000000000000	4151.28173828125000000000	4168.20507812500000000000	4094.87158203125000000000	4162.05126953125000000000	4224.10253906250000000000	4124.61523437500000000000	4176.92285156250000000000	1505.00000000000000000000	10247.00000000000000000000	10226.00000000000000000000	0.00000000000000000000	0.00000000000000000000	0.00000000000000000000	1441.00000000000000000000	394.00000000000000000000	4.00000000000000000000	4.00000000000000000000	4.00000000000000000000	4.00000000000000000000	4.00000000000000000000	4.00000000000000000000	4.00000000000000000000	4.00000000000000000000	4.00000000000000000000	4.00000000000000000000	4.00000000000000000000	4.00000000000000000000	4.00000000000000000000	4.00000000000000000000	4.00000000000000000000	4.00000000000000000000
106.00000000000000000000	0.00000000000000000000	4194.35888671875000000000	4245.12792968750000000000	4169.23046875000000000000	4212.30761718750000000000	4204.61523437500000000000	4204.61523437500000000000	4183.58984375000000000000	4174.87158203125000000000	4168.71777343750000000000	4131.79492187500000000000	4167.69238281250000000000	4223.07666015625000000000	4130.76904296875000000000	4174.35888671875000000000	1730.00000000000000000000	10247.00000000000000000000	10226.00000000000000000000	0.00000000000000000000	0.00000000000000000000	0.00000000000000000000	1441.00000000000000000000	402.00000000000000000000	4.00000000000000000000	4.00000000000000000000	4.00000000000000000000	4.00000000000000000000	4.00000000000000000000	4.00000000000000000000	4.00000000000000000000	4.00000000000000000000	4.00000000000000000000	4.00000000000000000000	4.00000000000000000000	4.00000000000000000000	4.00000000000000000000	4.00000000000000000000	4.00000000000000000000	4.00000000000000000000
107.00000000000000000000	0.00000000000000000000	4189.74365234375000000000	4237.94873046875000000000	4172.82031250000000000000	4204.10253906250000000000	4208.71777343750000000000	4210.76904296875000000000	4186.15380859375000000000	4174.35888671875000000000	4167.17919921875000000000	4144.61523437500000000000	4165.64111328125000000000	4222.56396484375000000000	4120.00000000000000000000	4165.12792968750000000000	1487.00000000000000000000	10248.00000000000000000000	10226.00000000000000000000	0.00000000000000000000	0.00000000000000000000	0.00000000000000000000	1441.00000000000000000000	411.00000000000000000000	4.00000000000000000000	4.00000000000000000000	4.00000000000000000000	4.00000000000000000000	4.00000000000000000000	4.00000000000000000000	4.00000000000000000000	4.00000000000000000000	4.00000000000000000000	4.00000000000000000000	4.00000000000000000000	4.00000000000000000000	4.00000000000000000000	4.00000000000000000000	4.00000000000000000000	4.00000000000000000000
108.00000000000000000000	0.00000000000000000000	4191.28173828125000000000	4234.35888671875000000000	4171.28173828125000000000	4195.38427734375000000000	4155.38427734375000000000	4204.10253906250000000000	4171.28173828125000000000	4152.82031250000000000000	4164.10253906250000000000	4125.12792968750000000000	4161.02539062500000000000	4216.41015625000000000000	4115.89746093750000000000	4165.12792968750000000000	1353.00000000000000000000	10248.00000000000000000000	10226.00000000000000000000	0.00000000000000000000	0.00000000000000000000	0.00000000000000000000	1441.00000000000000000000	419.00000000000000000000	4.00000000000000000000	4.00000000000000000000	4.00000000000000000000	4.00000000000000000000	4.00000000000000000000	4.00000000000000000000	4.00000000000000000000	4.00000000000000000000	4.00000000000000000000	4.00000000000000000000	4.00000000000000000000	4.00000000000000000000	4.00000000000000000000	4.00000000000000000000	4.00000000000000000000	4.00000000000000000000
109.00000000000000000000	0.00000000000000000000	4211.79492187500000000000	4266.66650390625000000000	4176.41015625000000000000	4222.56396484375000000000	4175.89746093750000000000	4211.28173828125000000000	4190.25634765625000000000	4169.23046875000000000000	4173.33300781250000000000	4144.61523437500000000000	4176.92285156250000000000	4230.25634765625000000000	4147.17919921875000000000	4183.58984375000000000000	1505.00000000000000000000	10247.00000000000000000000	10225.00000000000000000000	0.00000000000000000000	0.00000000000000000000	0.00000000000000000000	1441.00000000000000000000	427.00000000000000000000	4.00000000000000000000	4.00000000000000000000	4.00000000000000000000	4.00000000000000000000	4.00000000000000000000	4.00000000000000000000	4.00000000000000000000	4.00000000000000000000	4.00000000000000000000	4.00000000000000000000	4.00000000000000000000	4.00000000000000000000	4.00000000000000000000	4.00000000000000000000	4.00000000000000000000	4.00000000000000000000
110.00000000000000000000	0.00000000000000000000	4201.53857421875000000000	4238.46142578125000000000	4179.48730468750000000000	4202.56396484375000000000	4193.84619140625000000000	4203.58984375000000000000	4172.30761718750000000000	4147.69238281250000000000	4171.28173828125000000000	4104.10253906250000000000	4156.41015625000000000000	4222.56396484375000000000	4120.00000000000000000000	4172.30761718750000000000	1730.00000000000000000000	10247.00000000000000000000	10225.00000000000000000000	0.00000000000000000000	0.00000000000000000000	0.00000000000000000000	1441.00000000000000000000	436.00000000000000000000	4.00000000000000000000	4.00000000000000000000	4.00000000000000000000	4.00000000000000000000	4.00000000000000000000	4.00000000000000000000	4.00000000000000000000	4.00000000000000000000	4.00000000000000000000	4.00000000000000000000	4.00000000000000000000	4.00000000000000000000	4.00000000000000000000	4.00000000000000000000	4.00000000000000000000	4.00000000000000000000
111.00000000000000000000	0.00000000000000000000	4194.87158203125000000000	4249.23046875000000000000	4174.35888671875000000000	4203.07666015625000000000	4221.53857421875000000000	4208.20507812500000000000	4187.17919921875000000000	4170.76904296875000000000	4171.79492187500000000000	4114.87158203125000000000	4177.43603515625000000000	4228.71777343750000000000	4146.15380859375000000000	4186.15380859375000000000	1487.00000000000000000000	10244.00000000000000000000	10225.00000000000000000000	0.00000000000000000000	0.00000000000000000000	0.00000000000000000000	1441.00000000000000000000	444.00000000000000000000	4.00000000000000000000	4.00000000000000000000	4.00000000000000000000	4.00000000000000000000	4.00000000000000000000	4.00000000000000000000	4.00000000000000000000	4.00000000000000000000	4.00000000000000000000	4.00000000000000000000	4.00000000000000000000	4.00000000000000000000	4.00000000000000000000	4.00000000000000000000	4.00000000000000000000	4.00000000000000000000
112.00000000000000000000	0.00000000000000000000	4192.82031250000000000000	4236.41015625000000000000	4172.82031250000000000000	4210.25634765625000000000	4186.15380859375000000000	4194.35888671875000000000	4173.84619140625000000000	4168.20507812500000000000	4168.20507812500000000000	4131.79492187500000000000	4182.56396484375000000000	4234.87158203125000000000	4149.74365234375000000000	4189.74365234375000000000	1353.00000000000000000000	10244.00000000000000000000	10225.00000000000000000000	0.00000000000000000000	0.00000000000000000000	0.00000000000000000000	1441.00000000000000000000	452.00000000000000000000	4.00000000000000000000	4.00000000000000000000	4.00000000000000000000	4.00000000000000000000	4.00000000000000000000	4.00000000000000000000	4.00000000000000000000	4.00000000000000000000	4.00000000000000000000	4.00000000000000000000	4.00000000000000000000	4.00000000000000000000	4.00000000000000000000	4.00000000000000000000	4.00000000000000000000	4.00000000000000000000
113.00000000000000000000	0.00000000000000000000	4183.58984375000000000000	4209.74365234375000000000	4165.12792968750000000000	4195.38427734375000000000	4155.38427734375000000000	4186.15380859375000000000	4159.48730468750000000000	4138.97412109375000000000	4164.61523437500000000000	4123.58984375000000000000	4154.35888671875000000000	4215.89746093750000000000	4114.35888671875000000000	4167.17919921875000000000	1505.00000000000000000000	10243.00000000000000000000	10225.00000000000000000000	0.00000000000000000000	0.00000000000000000000	0.00000000000000000000	1441.00000000000000000000	461.00000000000000000000	4.00000000000000000000	4.00000000000000000000	4.00000000000000000000	4.00000000000000000000	4.00000000000000000000	4.00000000000000000000	4.00000000000000000000	4.00000000000000000000	4.00000000000000000000	4.00000000000000000000	4.00000000000000000000	4.00000000000000000000	4.00000000000000000000	4.00000000000000000000	4.00000000000000000000	4.00000000000000000000
114.00000000000000000000	0.00000000000000000000	4192.30761718750000000000	4242.56396484375000000000	4167.69238281250000000000	4206.66650390625000000000	4197.43603515625000000000	4209.74365234375000000000	4194.35888671875000000000	4167.17919921875000000000	4171.28173828125000000000	4144.10253906250000000000	4171.28173828125000000000	4217.94873046875000000000	4132.82031250000000000000	4173.33300781250000000000	1730.00000000000000000000	10243.00000000000000000000	10225.00000000000000000000	0.00000000000000000000	0.00000000000000000000	0.00000000000000000000	1441.00000000000000000000	469.00000000000000000000	4.00000000000000000000	4.00000000000000000000	4.00000000000000000000	4.00000000000000000000	4.00000000000000000000	4.00000000000000000000	4.00000000000000000000	4.00000000000000000000	4.00000000000000000000	4.00000000000000000000	4.00000000000000000000	4.00000000000000000000	4.00000000000000000000	4.00000000000000000000	4.00000000000000000000	4.00000000000000000000
115.00000000000000000000	0.00000000000000000000	4188.20507812500000000000	4225.64111328125000000000	4170.76904296875000000000	4193.84619140625000000000	4164.61523437500000000000	4203.58984375000000000000	4174.35888671875000000000	4151.79492187500000000000	4162.56396484375000000000	4106.66650390625000000000	4159.48730468750000000000	4208.71777343750000000000	4108.71777343750000000000	4164.10253906250000000000	1487.00000000000000000000	10242.00000000000000000000	10224.00000000000000000000	0.00000000000000000000	0.00000000000000000000	0.00000000000000000000	1441.00000000000000000000	478.00000000000000000000	4.00000000000000000000	4.00000000000000000000	4.00000000000000000000	4.00000000000000000000	4.00000000000000000000	4.00000000000000000000	4.00000000000000000000	4.00000000000000000000	4.00000000000000000000	4.00000000000000000000	4.00000000000000000000	4.00000000000000000000	4.00000000000000000000	4.00000000000000000000	4.00000000000000000000	4.00000000000000000000
116.00000000000000000000	0.00000000000000000000	4192.82031250000000000000	4238.46142578125000000000	4166.15380859375000000000	4202.05126953125000000000	4178.46142578125000000000	4201.53857421875000000000	4181.53857421875000000000	4159.48730468750000000000	4167.69238281250000000000	4130.76904296875000000000	4161.53857421875000000000	4211.79492187500000000000	4125.64111328125000000000	4169.74365234375000000000	1353.00000000000000000000	10242.00000000000000000000	10224.00000000000000000000	0.00000000000000000000	0.00000000000000000000	0.00000000000000000000	1441.00000000000000000000	485.00000000000000000000	4.00000000000000000000	4.00000000000000000000	4.00000000000000000000	4.00000000000000000000	4.00000000000000000000	4.00000000000000000000	4.00000000000000000000	4.00000000000000000000	4.00000000000000000000	4.00000000000000000000	4.00000000000000000000	4.00000000000000000000	4.00000000000000000000	4.00000000000000000000	4.00000000000000000000	4.00000000000000000000
117.00000000000000000000	0.00000000000000000000	4202.56396484375000000000	4248.71777343750000000000	4175.89746093750000000000	4213.33300781250000000000	4201.53857421875000000000	4198.46142578125000000000	4181.53857421875000000000	4159.48730468750000000000	4175.89746093750000000000	4138.46142578125000000000	4168.71777343750000000000	4223.58984375000000000000	4145.64111328125000000000	4182.05126953125000000000	1505.00000000000000000000	10243.00000000000000000000	10226.00000000000000000000	0.00000000000000000000	0.00000000000000000000	0.00000000000000000000	1441.00000000000000000000	492.00000000000000000000	4.00000000000000000000	4.00000000000000000000	4.00000000000000000000	4.00000000000000000000	4.00000000000000000000	4.00000000000000000000	4.00000000000000000000	4.00000000000000000000	4.00000000000000000000	4.00000000000000000000	4.00000000000000000000	4.00000000000000000000	4.00000000000000000000	4.00000000000000000000	4.00000000000000000000	4.00000000000000000000
118.00000000000000000000	0.00000000000000000000	4198.46142578125000000000	4229.23046875000000000000	4176.41015625000000000000	4200.00000000000000000000	4173.84619140625000000000	4193.84619140625000000000	4165.12792968750000000000	4144.61523437500000000000	4167.69238281250000000000	4097.94873046875000000000	4162.05126953125000000000	4214.35888671875000000000	4128.71777343750000000000	4176.41015625000000000000	1730.00000000000000000000	10243.00000000000000000000	10226.00000000000000000000	0.00000000000000000000	0.00000000000000000000	0.00000000000000000000	1441.00000000000000000000	500.00000000000000000000	4.00000000000000000000	4.00000000000000000000	4.00000000000000000000	4.00000000000000000000	4.00000000000000000000	4.00000000000000000000	4.00000000000000000000	4.00000000000000000000	4.00000000000000000000	4.00000000000000000000	4.00000000000000000000	4.00000000000000000000	4.00000000000000000000	4.00000000000000000000	4.00000000000000000000	4.00000000000000000000
119.00000000000000000000	0.00000000000000000000	4197.94873046875000000000	4244.61523437500000000000	4171.79492187500000000000	4213.84619140625000000000	4170.76904296875000000000	4202.05126953125000000000	4189.74365234375000000000	4188.71777343750000000000	4170.25634765625000000000	4155.89746093750000000000	4187.17919921875000000000	4221.02539062500000000000	4153.33300781250000000000	4184.61523437500000000000	1487.00000000000000000000	10244.00000000000000000000	10228.00000000000000000000	0.00000000000000000000	0.00000000000000000000	0.00000000000000000000	1441.00000000000000000000	507.00000000000000000000	4.00000000000000000000	4.00000000000000000000	4.00000000000000000000	4.00000000000000000000	4.00000000000000000000	4.00000000000000000000	4.00000000000000000000	4.00000000000000000000	4.00000000000000000000	4.00000000000000000000	4.00000000000000000000	4.00000000000000000000	4.00000000000000000000	4.00000000000000000000	4.00000000000000000000	4.00000000000000000000
120.00000000000000000000	0.00000000000000000000	4184.10253906250000000000	4213.84619140625000000000	4172.30761718750000000000	4201.02539062500000000000	4135.89746093750000000000	4185.64111328125000000000	4166.15380859375000000000	4170.76904296875000000000	4165.12792968750000000000	4152.30761718750000000000	4169.74365234375000000000	4211.79492187500000000000	4126.66650390625000000000	4174.87158203125000000000	1353.00000000000000000000	10244.00000000000000000000	10228.00000000000000000000	0.00000000000000000000	0.00000000000000000000	0.00000000000000000000	1441.00000000000000000000	514.00000000000000000000	4.00000000000000000000	4.00000000000000000000	4.00000000000000000000	4.00000000000000000000	4.00000000000000000000	4.00000000000000000000	4.00000000000000000000	4.00000000000000000000	4.00000000000000000000	4.00000000000000000000	4.00000000000000000000	4.00000000000000000000	4.00000000000000000000	4.00000000000000000000	4.00000000000000000000	4.00000000000000000000
121.00000000000000000000	0.00000000000000000000	4193.33300781250000000000	4230.76904296875000000000	4168.20507812500000000000	4202.56396484375000000000	4178.46142578125000000000	4194.87158203125000000000	4175.38427734375000000000	4161.02539062500000000000	4165.12792968750000000000	4129.74365234375000000000	4169.74365234375000000000	4208.20507812500000000000	4127.69238281250000000000	4176.41015625000000000000	1505.00000000000000000000	10245.00000000000000000000	10225.00000000000000000000	0.00000000000000000000	0.00000000000000000000	0.00000000000000000000	1441.00000000000000000000	522.00000000000000000000	4.00000000000000000000	4.00000000000000000000	4.00000000000000000000	4.00000000000000000000	4.00000000000000000000	4.00000000000000000000	4.00000000000000000000	4.00000000000000000000	4.00000000000000000000	4.00000000000000000000	4.00000000000000000000	4.00000000000000000000	4.00000000000000000000	4.00000000000000000000	4.00000000000000000000	4.00000000000000000000
122.00000000000000000000	0.00000000000000000000	4207.69238281250000000000	4251.28173828125000000000	4172.82031250000000000000	4216.41015625000000000000	4213.84619140625000000000	4204.61523437500000000000	4187.69238281250000000000	4162.56396484375000000000	4167.69238281250000000000	4138.46142578125000000000	4176.92285156250000000000	4210.76904296875000000000	4135.89746093750000000000	4178.46142578125000000000	1730.00000000000000000000	10245.00000000000000000000	10225.00000000000000000000	0.00000000000000000000	0.00000000000000000000	0.00000000000000000000	1441.00000000000000000000	529.00000000000000000000	4.00000000000000000000	4.00000000000000000000	4.00000000000000000000	4.00000000000000000000	4.00000000000000000000	4.00000000000000000000	4.00000000000000000000	4.00000000000000000000	4.00000000000000000000	4.00000000000000000000	4.00000000000000000000	4.00000000000000000000	4.00000000000000000000	4.00000000000000000000	4.00000000000000000000	4.00000000000000000000
123.00000000000000000000	0.00000000000000000000	4194.35888671875000000000	4224.10253906250000000000	4171.79492187500000000000	4204.10253906250000000000	4181.53857421875000000000	4189.74365234375000000000	4166.15380859375000000000	4135.89746093750000000000	4162.05126953125000000000	4120.51269531250000000000	4155.89746093750000000000	4196.92285156250000000000	4117.43603515625000000000	4170.25634765625000000000	1487.00000000000000000000	10246.00000000000000000000	10226.00000000000000000000	0.00000000000000000000	0.00000000000000000000	0.00000000000000000000	1441.00000000000000000000	536.00000000000000000000	4.00000000000000000000	4.00000000000000000000	4.00000000000000000000	4.00000000000000000000	4.00000000000000000000	4.00000000000000000000	4.00000000000000000000	4.00000000000000000000	4.00000000000000000000	4.00000000000000000000	4.00000000000000000000	4.00000000000000000000	4.00000000000000000000	4.00000000000000000000	4.00000000000000000000	4.00000000000000000000
124.00000000000000000000	0.00000000000000000000	4197.43603515625000000000	4241.53857421875000000000	4173.33300781250000000000	4218.46142578125000000000	4202.56396484375000000000	4194.87158203125000000000	4177.94873046875000000000	4158.97412109375000000000	4170.76904296875000000000	4140.00000000000000000000	4175.38427734375000000000	4211.28173828125000000000	4158.97412109375000000000	4190.25634765625000000000	1353.00000000000000000000	10246.00000000000000000000	10226.00000000000000000000	0.00000000000000000000	0.00000000000000000000	0.00000000000000000000	1441.00000000000000000000	544.00000000000000000000	4.00000000000000000000	4.00000000000000000000	4.00000000000000000000	4.00000000000000000000	4.00000000000000000000	4.00000000000000000000	4.00000000000000000000	4.00000000000000000000	4.00000000000000000000	4.00000000000000000000	4.00000000000000000000	4.00000000000000000000	4.00000000000000000000	4.00000000000000000000	4.00000000000000000000	4.00000000000000000000
125.00000000000000000000	0.00000000000000000000	4193.84619140625000000000	4218.97412109375000000000	4177.43603515625000000000	4208.20507812500000000000	4173.33300781250000000000	4183.58984375000000000000	4153.33300781250000000000	4142.05126953125000000000	4171.79492187500000000000	4118.46142578125000000000	4165.64111328125000000000	4211.28173828125000000000	4143.58984375000000000000	4181.02539062500000000000	1505.00000000000000000000	10245.00000000000000000000	10228.00000000000000000000	0.00000000000000000000	0.00000000000000000000	0.00000000000000000000	1441.00000000000000000000	552.00000000000000000000	4.00000000000000000000	4.00000000000000000000	4.00000000000000000000	4.00000000000000000000	4.00000000000000000000	4.00000000000000000000	4.00000000000000000000	4.00000000000000000000	4.00000000000000000000	4.00000000000000000000	4.00000000000000000000	4.00000000000000000000	4.00000000000000000000	4.00000000000000000000	4.00000000000000000000	4.00000000000000000000
126.00000000000000000000	0.00000000000000000000	4189.74365234375000000000	4223.07666015625000000000	4169.74365234375000000000	4204.61523437500000000000	4162.56396484375000000000	4187.69238281250000000000	4169.23046875000000000000	4151.79492187500000000000	4169.74365234375000000000	4128.20507812500000000000	4168.20507812500000000000	4208.20507812500000000000	4134.35888671875000000000	4176.92285156250000000000	1730.00000000000000000000	10245.00000000000000000000	10228.00000000000000000000	0.00000000000000000000	0.00000000000000000000	0.00000000000000000000	1441.00000000000000000000	560.00000000000000000000	4.00000000000000000000	4.00000000000000000000	4.00000000000000000000	4.00000000000000000000	4.00000000000000000000	4.00000000000000000000	4.00000000000000000000	4.00000000000000000000	4.00000000000000000000	4.00000000000000000000	4.00000000000000000000	4.00000000000000000000	4.00000000000000000000	4.00000000000000000000	4.00000000000000000000	4.00000000000000000000
127.00000000000000000000	0.00000000000000000000	4186.15380859375000000000	4234.35888671875000000000	4167.69238281250000000000	4211.28173828125000000000	4165.64111328125000000000	4193.33300781250000000000	4189.74365234375000000000	4180.51269531250000000000	4166.66650390625000000000	4154.35888671875000000000	4180.51269531250000000000	4215.89746093750000000000	4137.43603515625000000000	4183.07666015625000000000	50.00000000000000000000	10244.00000000000000000000	10227.00000000000000000000	0.00000000000000000000	0.00000000000000000000	0.00000000000000000000	1441.00000000000000000000	569.00000000000000000000	4.00000000000000000000	4.00000000000000000000	4.00000000000000000000	4.00000000000000000000	4.00000000000000000000	4.00000000000000000000	4.00000000000000000000	4.00000000000000000000	4.00000000000000000000	4.00000000000000000000	4.00000000000000000000	4.00000000000000000000	4.00000000000000000000	4.00000000000000000000	4.00000000000000000000	4.00000000000000000000
0.00000000000000000000	0.00000000000000000000	4175.38427734375000000000	4198.46142578125000000000	4164.10253906250000000000	4187.17919921875000000000	4129.23046875000000000000	4182.05126953125000000000	4162.05126953125000000000	4150.76904296875000000000	4159.48730468750000000000	4114.87158203125000000000	4151.28173828125000000000	4198.46142578125000000000	4100.51269531250000000000	4164.10253906250000000000	694.00000000000000000000	10244.00000000000000000000	10227.00000000000000000000	0.00000000000000000000	0.00000000000000000000	0.00000000000000000000	1441.00000000000000000000	577.00000000000000000000	4.00000000000000000000	4.00000000000000000000	4.00000000000000000000	4.00000000000000000000	4.00000000000000000000	4.00000000000000000000	4.00000000000000000000	4.00000000000000000000	4.00000000000000000000	4.00000000000000000000	4.00000000000000000000	4.00000000000000000000	4.00000000000000000000	4.00000000000000000000	4.00000000000000000000	4.00000000000000000000
1.00000000000000000000	0.00000000000000000000	4193.33300781250000000000	4227.17919921875000000000	4166.66650390625000000000	4200.51269531250000000000	4170.76904296875000000000	4197.94873046875000000000	4188.71777343750000000000	4161.53857421875000000000	4172.30761718750000000000	4133.84619140625000000000	4166.66650390625000000000	4201.53857421875000000000	4130.76904296875000000000	4172.30761718750000000000	1076.00000000000000000000	10243.00000000000000000000	10227.00000000000000000000	0.00000000000000000000	0.00000000000000000000	0.00000000000000000000	1441.00000000000000000000	585.00000000000000000000	4.00000000000000000000	4.00000000000000000000	4.00000000000000000000	4.00000000000000000000	4.00000000000000000000	4.00000000000000000000	4.00000000000000000000	4.00000000000000000000	4.00000000000000000000	4.00000000000000000000	4.00000000000000000000	4.00000000000000000000	4.00000000000000000000	4.00000000000000000000	4.00000000000000000000	4.00000000000000000000
2.00000000000000000000	0.00000000000000000000	4194.35888671875000000000	4222.05126953125000000000	4175.38427734375000000000	4200.51269531250000000000	4180.51269531250000000000	4194.35888671875000000000	4180.00000000000000000000	4143.07666015625000000000	4172.30761718750000000000	4122.56396484375000000000	4163.07666015625000000000	4202.05126953125000000000	4128.20507812500000000000	4172.30761718750000000000	1196.00000000000000000000	10243.00000000000000000000	10227.00000000000000000000	0.00000000000000000000	0.00000000000000000000	0.00000000000000000000	1441.00000000000000000000	594.00000000000000000000	4.00000000000000000000	4.00000000000000000000	4.00000000000000000000	4.00000000000000000000	4.00000000000000000000	4.00000000000000000000	4.00000000000000000000	4.00000000000000000000	4.00000000000000000000	4.00000000000000000000	4.00000000000000000000	4.00000000000000000000	4.00000000000000000000	4.00000000000000000000	4.00000000000000000000	4.00000000000000000000
3.00000000000000000000	0.00000000000000000000	4182.56396484375000000000	4210.25634765625000000000	4166.15380859375000000000	4192.82031250000000000000	4181.02539062500000000000	4187.69238281250000000000	4169.74365234375000000000	4142.05126953125000000000	4168.20507812500000000000	4120.00000000000000000000	4154.35888671875000000000	4197.94873046875000000000	4122.56396484375000000000	4173.84619140625000000000	1711.00000000000000000000	10244.00000000000000000000	10228.00000000000000000000	0.00000000000000000000	0.00000000000000000000	0.00000000000000000000	1441.00000000000000000000	602.00000000000000000000	4.00000000000000000000	4.00000000000000000000	4.00000000000000000000	4.00000000000000000000	4.00000000000000000000	4.00000000000000000000	4.00000000000000000000	4.00000000000000000000	4.00000000000000000000	4.00000000000000000000	4.00000000000000000000	4.00000000000000000000	4.00000000000000000000	4.00000000000000000000	4.00000000000000000000	4.00000000000000000000
4.00000000000000000000	0.00000000000000000000	4181.53857421875000000000	4211.79492187500000000000	4162.56396484375000000000	4200.00000000000000000000	4176.92285156250000000000	4184.10253906250000000000	4170.25634765625000000000	4163.58984375000000000000	4171.79492187500000000000	4142.05126953125000000000	4167.69238281250000000000	4208.20507812500000000000	4138.46142578125000000000	4184.10253906250000000000	1822.00000000000000000000	10244.00000000000000000000	10228.00000000000000000000	0.00000000000000000000	0.00000000000000000000	0.00000000000000000000	1441.00000000000000000000	610.00000000000000000000	4.00000000000000000000	4.00000000000000000000	4.00000000000000000000	4.00000000000000000000	4.00000000000000000000	4.00000000000000000000	4.00000000000000000000	4.00000000000000000000	4.00000000000000000000	4.00000000000000000000	4.00000000000000000000	4.00000000000000000000	4.00000000000000000000	4.00000000000000000000	4.00000000000000000000	4.00000000000000000000
5.00000000000000000000	0.00000000000000000000	4172.30761718750000000000	4183.07666015625000000000	4163.07666015625000000000	4183.58984375000000000000	4126.66650390625000000000	4173.33300781250000000000	4145.64111328125000000000	4131.79492187500000000000	4165.12792968750000000000	4103.07666015625000000000	4153.84619140625000000000	4196.92285156250000000000	4112.30761718750000000000	4171.79492187500000000000	1014.00000000000000000000	10247.00000000000000000000	10229.00000000000000000000	0.00000000000000000000	0.00000000000000000000	0.00000000000000000000	1441.00000000000000000000	619.00000000000000000000	4.00000000000000000000	4.00000000000000000000	4.00000000000000000000	4.00000000000000000000	4.00000000000000000000	4.00000000000000000000	4.00000000000000000000	4.00000000000000000000	4.00000000000000000000	4.00000000000000000000	4.00000000000000000000	4.00000000000000000000	4.00000000000000000000	4.00000000000000000000	4.00000000000000000000	4.00000000000000000000
6.00000000000000000000	0.00000000000000000000	4180.51269531250000000000	4213.84619140625000000000	4163.58984375000000000000	4199.48730468750000000000	4172.82031250000000000000	4194.35888671875000000000	4184.10253906250000000000	4162.56396484375000000000	4168.71777343750000000000	4140.51269531250000000000	4172.82031250000000000000	4203.58984375000000000000	4137.94873046875000000000	4179.48730468750000000000	1480.00000000000000000000	10247.00000000000000000000	10229.00000000000000000000	0.00000000000000000000	0.00000000000000000000	0.00000000000000000000	1441.00000000000000000000	627.00000000000000000000	4.00000000000000000000	4.00000000000000000000	4.00000000000000000000	4.00000000000000000000	4.00000000000000000000	4.00000000000000000000	4.00000000000000000000	4.00000000000000000000	4.00000000000000000000	4.00000000000000000000	4.00000000000000000000	4.00000000000000000000	4.00000000000000000000	4.00000000000000000000	4.00000000000000000000	4.00000000000000000000
7.00000000000000000000	0.00000000000000000000	4180.00000000000000000000	4208.71777343750000000000	4167.69238281250000000000	4196.41015625000000000000	4181.02539062500000000000	4192.30761718750000000000	4178.46142578125000000000	4162.05126953125000000000	4166.66650390625000000000	4140.51269531250000000000	4166.15380859375000000000	4202.56396484375000000000	4125.12792968750000000000	4170.76904296875000000000	1400.00000000000000000000	10249.00000000000000000000	10229.00000000000000000000	0.00000000000000000000	0.00000000000000000000	0.00000000000000000000	1441.00000000000000000000	635.00000000000000000000	4.00000000000000000000	4.00000000000000000000	4.00000000000000000000	4.00000000000000000000	4.00000000000000000000	4.00000000000000000000	4.00000000000000000000	4.00000000000000000000	4.00000000000000000000	4.00000000000000000000	4.00000000000000000000	4.00000000000000000000	4.00000000000000000000	4.00000000000000000000	4.00000000000000000000	4.00000000000000000000
8.00000000000000000000	0.00000000000000000000	4180.51269531250000000000	4208.71777343750000000000	4163.58984375000000000000	4186.66650390625000000000	4157.94873046875000000000	4188.20507812500000000000	4162.05126953125000000000	4138.97412109375000000000	4165.64111328125000000000	4104.10253906250000000000	4155.89746093750000000000	4192.30761718750000000000	4113.84619140625000000000	4163.07666015625000000000	887.00000000000000000000	10249.00000000000000000000	10229.00000000000000000000	0.00000000000000000000	0.00000000000000000000	0.00000000000000000000	1441.00000000000000000000	644.00000000000000000000	4.00000000000000000000	4.00000000000000000000	4.00000000000000000000	4.00000000000000000000	4.00000000000000000000	4.00000000000000000000	4.00000000000000000000	4.00000000000000000000	4.00000000000000000000	4.00000000000000000000	4.00000000000000000000	4.00000000000000000000	4.00000000000000000000	4.00000000000000000000	4.00000000000000000000	4.00000000000000000000
9.00000000000000000000	0.00000000000000000000	4195.89746093750000000000	4243.07666015625000000000	4172.30761718750000000000	4208.71777343750000000000	4184.61523437500000000000	4198.46142578125000000000	4178.46142578125000000000	4154.35888671875000000000	4175.38427734375000000000	4117.94873046875000000000	4172.82031250000000000000	4205.12792968750000000000	4146.15380859375000000000	4179.48730468750000000000	1670.00000000000000000000	10248.00000000000000000000	10230.00000000000000000000	0.00000000000000000000	0.00000000000000000000	0.00000000000000000000	1441.00000000000000000000	652.00000000000000000000	4.00000000000000000000	4.00000000000000000000	4.00000000000000000000	4.00000000000000000000	4.00000000000000000000	4.00000000000000000000	4.00000000000000000000	4.00000000000000000000	4.00000000000000000000	4.00000000000000000000	4.00000000000000000000	4.00000000000000000000	4.00000000000000000000	4.00000000000000000000	4.00000000000000000000	4.00000000000000000000
10.00000000000000000000	0.00000000000000000000	4187.69238281250000000000	4213.84619140625000000000	4177.43603515625000000000	4198.97412109375000000000	4160.51269531250000000000	4181.53857421875000000000	4155.38427734375000000000	4128.20507812500000000000	4171.28173828125000000000	4091.79467773437500000000	4152.82031250000000000000	4198.46142578125000000000	4123.58984375000000000000	4174.35888671875000000000	1791.00000000000000000000	10248.00000000000000000000	10230.00000000000000000000	0.00000000000000000000	0.00000000000000000000	0.00000000000000000000	1441.00000000000000000000	661.00000000000000000000	4.00000000000000000000	4.00000000000000000000	4.00000000000000000000	4.00000000000000000000	4.00000000000000000000	4.00000000000000000000	4.00000000000000000000	4.00000000000000000000	4.00000000000000000000	4.00000000000000000000	4.00000000000000000000	4.00000000000000000000	4.00000000000000000000	4.00000000000000000000	4.00000000000000000000	4.00000000000000000000
11.00000000000000000000	0.00000000000000000000	4187.17919921875000000000	4218.46142578125000000000	4168.71777343750000000000	4206.66650390625000000000	4170.76904296875000000000	4183.58984375000000000000	4172.82031250000000000000	4150.76904296875000000000	4170.76904296875000000000	4118.46142578125000000000	4171.28173828125000000000	4205.12792968750000000000	4145.64111328125000000000	4186.15380859375000000000	1528.00000000000000000000	10249.00000000000000000000	10230.00000000000000000000	0.00000000000000000000	0.00000000000000000000	0.00000000000000000000	1441.00000000000000000000	669.00000000000000000000	4.00000000000000000000	4.00000000000000000000	4.00000000000000000000	4.00000000000000000000	4.00000000000000000000	4.00000000000000000000	4.00000000000000000000	4.00000000000000000000	4.00000000000000000000	4.00000000000000000000	4.00000000000000000000	4.00000000000000000000	4.00000000000000000000	4.00000000000000000000	4.00000000000000000000	4.00000000000000000000
12.00000000000000000000	0.00000000000000000000	4183.58984375000000000000	4205.64111328125000000000	4166.66650390625000000000	4209.74365234375000000000	4151.28173828125000000000	4180.00000000000000000000	4166.15380859375000000000	4156.92285156250000000000	4166.15380859375000000000	4118.97412109375000000000	4174.87158203125000000000	4210.76904296875000000000	4144.61523437500000000000	4185.64111328125000000000	1166.00000000000000000000	10249.00000000000000000000	10230.00000000000000000000	0.00000000000000000000	0.00000000000000000000	0.00000000000000000000	1441.00000000000000000000	677.00000000000000000000	4.00000000000000000000	4.00000000000000000000	4.00000000000000000000	4.00000000000000000000	4.00000000000000000000	4.00000000000000000000	4.00000000000000000000	4.00000000000000000000	4.00000000000000000000	4.00000000000000000000	4.00000000000000000000	4.00000000000000000000	4.00000000000000000000	4.00000000000000000000	4.00000000000000000000	4.00000000000000000000
13.00000000000000000000	0.00000000000000000000	4176.92285156250000000000	4196.41015625000000000000	4165.12792968750000000000	4205.12792968750000000000	4131.28173828125000000000	4177.43603515625000000000	4158.46142578125000000000	4143.07666015625000000000	4163.07666015625000000000	4095.89721679687500000000	4158.97412109375000000000	4198.97412109375000000000	4124.10253906250000000000	4175.38427734375000000000	1512.00000000000000000000	10250.00000000000000000000	10233.00000000000000000000	0.00000000000000000000	0.00000000000000000000	0.00000000000000000000	1441.00000000000000000000	686.00000000000000000000	4.00000000000000000000	4.00000000000000000000	4.00000000000000000000	4.00000000000000000000	4.00000000000000000000	4.00000000000000000000	4.00000000000000000000	4.00000000000000000000	4.00000000000000000000	4.00000000000000000000	4.00000000000000000000	4.00000000000000000000	4.00000000000000000000	4.00000000000000000000	4.00000000000000000000	4.00000000000000000000
14.00000000000000000000	0.00000000000000000000	4187.69238281250000000000	4225.12792968750000000000	4169.74365234375000000000	4220.51269531250000000000	4184.61523437500000000000	4194.87158203125000000000	4187.17919921875000000000	4164.10253906250000000000	4170.76904296875000000000	4140.00000000000000000000	4174.87158203125000000000	4204.10253906250000000000	4142.56396484375000000000	4180.51269531250000000000	1791.00000000000000000000	10250.00000000000000000000	10233.00000000000000000000	0.00000000000000000000	0.00000000000000000000	0.00000000000000000000	1441.00000000000000000000	694.00000000000000000000	4.00000000000000000000	4.00000000000000000000	4.00000000000000000000	4.00000000000000000000	4.00000000000000000000	4.00000000000000000000	4.00000000000000000000	4.00000000000000000000	4.00000000000000000000	4.00000000000000000000	4.00000000000000000000	4.00000000000000000000	4.00000000000000000000	4.00000000000000000000	4.00000000000000000000	4.00000000000000000000
15.00000000000000000000	0.00000000000000000000	4185.12792968750000000000	4202.05126953125000000000	4171.28173828125000000000	4203.58984375000000000000	4176.41015625000000000000	4190.76904296875000000000	4167.69238281250000000000	4140.00000000000000000000	4164.10253906250000000000	4135.89746093750000000000	4156.92285156250000000000	4195.38427734375000000000	4117.43603515625000000000	4164.10253906250000000000	1528.00000000000000000000	10250.00000000000000000000	10232.00000000000000000000	0.00000000000000000000	0.00000000000000000000	0.00000000000000000000	1441.00000000000000000000	702.00000000000000000000	4.00000000000000000000	4.00000000000000000000	4.00000000000000000000	4.00000000000000000000	4.00000000000000000000	4.00000000000000000000	4.00000000000000000000	4.00000000000000000000	4.00000000000000000000	4.00000000000000000000	4.00000000000000000000	4.00000000000000000000	4.00000000000000000000	4.00000000000000000000	4.00000000000000000000	4.00000000000000000000
16.00000000000000000000	0.00000000000000000000	4195.38427734375000000000	4226.66650390625000000000	4170.25634765625000000000	4216.41015625000000000000	4172.30761718750000000000	4193.33300781250000000000	4180.51269531250000000000	4152.82031250000000000000	4170.76904296875000000000	4142.05126953125000000000	4167.69238281250000000000	4201.53857421875000000000	4148.71777343750000000000	4174.35888671875000000000	0.00000000000000000000	10250.00000000000000000000	10232.00000000000000000000	0.00000000000000000000	0.00000000000000000000	0.00000000000000000000	1441.00000000000000000000	711.00000000000000000000	4.00000000000000000000	4.00000000000000000000	4.00000000000000000000	4.00000000000000000000	4.00000000000000000000	4.00000000000000000000	4.00000000000000000000	4.00000000000000000000	4.00000000000000000000	4.00000000000000000000	4.00000000000000000000	4.00000000000000000000	4.00000000000000000000	4.00000000000000000000	4.00000000000000000000	4.00000000000000000000
17.00000000000000000000	0.00000000000000000000	4200.51269531250000000000	4229.74365234375000000000	4180.00000000000000000000	4222.56396484375000000000	4165.12792968750000000000	4184.61523437500000000000	4172.82031250000000000000	4155.38427734375000000000	4177.94873046875000000000	4127.17919921875000000000	4173.84619140625000000000	4208.20507812500000000000	4159.48730468750000000000	4184.10253906250000000000	0.00000000000000000000	10248.00000000000000000000	10232.00000000000000000000	0.00000000000000000000	0.00000000000000000000	0.00000000000000000000	1441.00000000000000000000	719.00000000000000000000	4.00000000000000000000	4.00000000000000000000	4.00000000000000000000	4.00000000000000000000	4.00000000000000000000	4.00000000000000000000	4.00000000000000000000	4.00000000000000000000	4.00000000000000000000	4.00000000000000000000	4.00000000000000000000	4.00000000000000000000	4.00000000000000000000	4.00000000000000000000	4.00000000000000000000	4.00000000000000000000
18.00000000000000000000	0.00000000000000000000	4189.23046875000000000000	4198.97412109375000000000	4173.84619140625000000000	4203.58984375000000000000	4164.61523437500000000000	4179.48730468750000000000	4158.46142578125000000000	4146.66650390625000000000	4170.76904296875000000000	4115.38427734375000000000	4162.05126953125000000000	4198.97412109375000000000	4130.76904296875000000000	4174.35888671875000000000	0.00000000000000000000	10248.00000000000000000000	10232.00000000000000000000	0.00000000000000000000	0.00000000000000000000	0.00000000000000000000	1441.00000000000000000000	728.00000000000000000000	4.00000000000000000000	4.00000000000000000000	4.00000000000000000000	4.00000000000000000000	4.00000000000000000000	4.00000000000000000000	4.00000000000000000000	4.00000000000000000000	4.00000000000000000000	4.00000000000000000000	4.00000000000000000000	4.00000000000000000000	4.00000000000000000000	4.00000000000000000000	4.00000000000000000000	4.00000000000000000000
19.00000000000000000000	0.00000000000000000000	4185.12792968750000000000	4212.82031250000000000000	4164.61523437500000000000	4218.97412109375000000000	4187.69238281250000000000	4188.20507812500000000000	4182.05126953125000000000	4181.02539062500000000000	4168.71777343750000000000	4163.58984375000000000000	4183.58984375000000000000	4211.79492187500000000000	4153.84619140625000000000	4181.02539062500000000000	0.00000000000000000000	10245.00000000000000000000	10231.00000000000000000000	0.00000000000000000000	0.00000000000000000000	0.00000000000000000000	1441.00000000000000000000	736.00000000000000000000	4.00000000000000000000	4.00000000000000000000	4.00000000000000000000	4.00000000000000000000	4.00000000000000000000	4.00000000000000000000	4.00000000000000000000	4.00000000000000000000	4.00000000000000000000	4.00000000000000000000	4.00000000000000000000	4.00000000000000000000	4.00000000000000000000	4.00000000000000000000	4.00000000000000000000	4.00000000000000000000
20.00000000000000000000	0.00000000000000000000	4172.82031250000000000000	4186.66650390625000000000	4164.61523437500000000000	4207.69238281250000000000	4142.05126953125000000000	4174.35888671875000000000	4156.92285156250000000000	4148.20507812500000000000	4162.56396484375000000000	4129.74365234375000000000	4165.12792968750000000000	4205.12792968750000000000	4133.84619140625000000000	4169.74365234375000000000	0.00000000000000000000	10245.00000000000000000000	10231.00000000000000000000	0.00000000000000000000	0.00000000000000000000	0.00000000000000000000	1441.00000000000000000000	744.00000000000000000000	4.00000000000000000000	4.00000000000000000000	4.00000000000000000000	4.00000000000000000000	4.00000000000000000000	4.00000000000000000000	4.00000000000000000000	4.00000000000000000000	4.00000000000000000000	4.00000000000000000000	4.00000000000000000000	4.00000000000000000000	4.00000000000000000000	4.00000000000000000000	4.00000000000000000000	4.00000000000000000000
21.00000000000000000000	0.00000000000000000000	4187.69238281250000000000	4210.76904296875000000000	4167.69238281250000000000	4209.23046875000000000000	4164.61523437500000000000	4191.79492187500000000000	4176.92285156250000000000	4148.20507812500000000000	4167.69238281250000000000	4127.17919921875000000000	4167.69238281250000000000	4204.10253906250000000000	4142.05126953125000000000	4175.89746093750000000000	0.00000000000000000000	10244.00000000000000000000	10232.00000000000000000000	0.00000000000000000000	0.00000000000000000000	0.00000000000000000000	1441.00000000000000000000	753.00000000000000000000	4.00000000000000000000	4.00000000000000000000	4.00000000000000000000	4.00000000000000000000	4.00000000000000000000	4.00000000000000000000	4.00000000000000000000	4.00000000000000000000	4.00000000000000000000	4.00000000000000000000	4.00000000000000000000	4.00000000000000000000	4.00000000000000000000	4.00000000000000000000	4.00000000000000000000	4.00000000000000000000
22.00000000000000000000	0.00000000000000000000	4201.53857421875000000000	4230.25634765625000000000	4177.43603515625000000000	4217.94873046875000000000	4175.38427734375000000000	4198.97412109375000000000	4188.71777343750000000000	4158.97412109375000000000	4168.20507812500000000000	4143.07666015625000000000	4176.41015625000000000000	4212.82031250000000000000	4149.23046875000000000000	4181.02539062500000000000	0.00000000000000000000	10244.00000000000000000000	10232.00000000000000000000	0.00000000000000000000	0.00000000000000000000	0.00000000000000000000	1441.00000000000000000000	761.00000000000000000000	4.00000000000000000000	4.00000000000000000000	4.00000000000000000000	4.00000000000000000000	4.00000000000000000000	4.00000000000000000000	4.00000000000000000000	4.00000000000000000000	4.00000000000000000000	4.00000000000000000000	4.00000000000000000000	4.00000000000000000000	4.00000000000000000000	4.00000000000000000000	4.00000000000000000000	4.00000000000000000000
23.00000000000000000000	0.00000000000000000000	4187.17919921875000000000	4204.10253906250000000000	4172.82031250000000000000	4207.17919921875000000000	4133.33300781250000000000	4178.97412109375000000000	4165.64111328125000000000	4139.48730468750000000000	4158.46142578125000000000	4123.07666015625000000000	4162.05126953125000000000	4202.05126953125000000000	4134.87158203125000000000	4171.79492187500000000000	0.00000000000000000000	10243.00000000000000000000	10233.00000000000000000000	0.00000000000000000000	0.00000000000000000000	0.00000000000000000000	1441.00000000000000000000	770.00000000000000000000	4.00000000000000000000	4.00000000000000000000	4.00000000000000000000	4.00000000000000000000	4.00000000000000000000	4.00000000000000000000	4.00000000000000000000	4.00000000000000000000	4.00000000000000000000	4.00000000000000000000	4.00000000000000000000	4.00000000000000000000	4.00000000000000000000	4.00000000000000000000	4.00000000000000000000	4.00000000000000000000
24.00000000000000000000	0.00000000000000000000	4193.33300781250000000000	4224.61523437500000000000	4171.28173828125000000000	4220.00000000000000000000	4168.71777343750000000000	4181.53857421875000000000	4181.02539062500000000000	4163.07666015625000000000	4168.71777343750000000000	4149.74365234375000000000	4180.00000000000000000000	4212.82031250000000000000	4174.87158203125000000000	4191.79492187500000000000	0.00000000000000000000	10243.00000000000000000000	10233.00000000000000000000	0.00000000000000000000	0.00000000000000000000	0.00000000000000000000	1441.00000000000000000000	778.00000000000000000000	4.00000000000000000000	4.00000000000000000000	4.00000000000000000000	4.00000000000000000000	4.00000000000000000000	4.00000000000000000000	4.00000000000000000000	4.00000000000000000000	4.00000000000000000000	4.00000000000000000000	4.00000000000000000000	4.00000000000000000000	4.00000000000000000000	4.00000000000000000000	4.00000000000000000000	4.00000000000000000000
25.00000000000000000000	0.00000000000000000000	4193.33300781250000000000	4208.71777343750000000000	4176.92285156250000000000	4208.20507812500000000000	4158.97412109375000000000	4172.30761718750000000000	4157.43603515625000000000	4142.56396484375000000000	4169.23046875000000000000	4108.20507812500000000000	4165.64111328125000000000	4209.74365234375000000000	4153.33300781250000000000	4186.15380859375000000000	0.00000000000000000000	10243.00000000000000000000	10233.00000000000000000000	0.00000000000000000000	0.00000000000000000000	0.00000000000000000000	1441.00000000000000000000	786.00000000000000000000	4.00000000000000000000	4.00000000000000000000	4.00000000000000000000	4.00000000000000000000	4.00000000000000000000	4.00000000000000000000	4.00000000000000000000	4.00000000000000000000	4.00000000000000000000	4.00000000000000000000	4.00000000000000000000	4.00000000000000000000	4.00000000000000000000	4.00000000000000000000	4.00000000000000000000	4.00000000000000000000
26.00000000000000000000	0.00000000000000000000	4189.23046875000000000000	4210.25634765625000000000	4169.74365234375000000000	4210.25634765625000000000	4167.17919921875000000000	4178.97412109375000000000	4171.28173828125000000000	4157.43603515625000000000	4165.12792968750000000000	4108.20507812500000000000	4170.76904296875000000000	4208.71777343750000000000	4146.15380859375000000000	4180.51269531250000000000	0.00000000000000000000	10243.00000000000000000000	10233.00000000000000000000	0.00000000000000000000	0.00000000000000000000	0.00000000000000000000	1441.00000000000000000000	795.00000000000000000000	4.00000000000000000000	4.00000000000000000000	4.00000000000000000000	4.00000000000000000000	4.00000000000000000000	4.00000000000000000000	4.00000000000000000000	4.00000000000000000000	4.00000000000000000000	4.00000000000000000000	4.00000000000000000000	4.00000000000000000000	4.00000000000000000000	4.00000000000000000000	4.00000000000000000000	4.00000000000000000000
27.00000000000000000000	0.00000000000000000000	4185.12792968750000000000	4204.61523437500000000000	4169.74365234375000000000	4213.33300781250000000000	4175.89746093750000000000	4183.07666015625000000000	4185.12792968750000000000	4178.46142578125000000000	4164.61523437500000000000	4150.25634765625000000000	4182.56396484375000000000	4214.87158203125000000000	4153.84619140625000000000	4182.05126953125000000000	0.00000000000000000000	10246.00000000000000000000	10234.00000000000000000000	0.00000000000000000000	0.00000000000000000000	0.00000000000000000000	1441.00000000000000000000	803.00000000000000000000	4.00000000000000000000	4.00000000000000000000	4.00000000000000000000	4.00000000000000000000	4.00000000000000000000	4.00000000000000000000	4.00000000000000000000	4.00000000000000000000	4.00000000000000000000	4.00000000000000000000	4.00000000000000000000	4.00000000000000000000	4.00000000000000000000	4.00000000000000000000	4.00000000000000000000	4.00000000000000000000
28.00000000000000000000	0.00000000000000000000	4182.05126953125000000000	4183.58984375000000000000	4172.30761718750000000000	4193.33300781250000000000	4135.38427734375000000000	4172.82031250000000000000	4164.10253906250000000000	4149.74365234375000000000	4163.07666015625000000000	4133.33300781250000000000	4162.56396484375000000000	4204.61523437500000000000	4132.82031250000000000000	4172.30761718750000000000	0.00000000000000000000	10246.00000000000000000000	10234.00000000000000000000	0.00000000000000000000	0.00000000000000000000	0.00000000000000000000	1441.00000000000000000000	811.00000000000000000000	4.00000000000000000000	4.00000000000000000000	4.00000000000000000000	4.00000000000000000000	4.00000000000000000000	4.00000000000000000000	4.00000000000000000000	4.00000000000000000000	4.00000000000000000000	4.00000000000000000000	4.00000000000000000000	4.00000000000000000000	4.00000000000000000000	4.00000000000000000000	4.00000000000000000000	4.00000000000000000000
29.00000000000000000000	0.00000000000000000000	4202.05126953125000000000	4229.74365234375000000000	4176.92285156250000000000	4216.41015625000000000000	4179.48730468750000000000	4191.28173828125000000000	4192.82031250000000000000	4171.28173828125000000000	4172.82031250000000000000	4163.07666015625000000000	4180.00000000000000000000	4216.41015625000000000000	4161.53857421875000000000	4184.61523437500000000000	0.00000000000000000000	10247.00000000000000000000	10233.00000000000000000000	0.00000000000000000000	0.00000000000000000000	0.00000000000000000000	1441.00000000000000000000	820.00000000000000000000	4.00000000000000000000	4.00000000000000000000	4.00000000000000000000	4.00000000000000000000	4.00000000000000000000	4.00000000000000000000	4.00000000000000000000	4.00000000000000000000	4.00000000000000000000	4.00000000000000000000	4.00000000000000000000	4.00000000000000000000	4.00000000000000000000	4.00000000000000000000	4.00000000000000000000	4.00000000000000000000
30.00000000000000000000	0.00000000000000000000	4201.02539062500000000000	4211.28173828125000000000	4179.48730468750000000000	4205.64111328125000000000	4189.23046875000000000000	4188.20507812500000000000	4177.43603515625000000000	4148.71777343750000000000	4168.20507812500000000000	4152.82031250000000000000	4164.61523437500000000000	4209.74365234375000000000	4141.53857421875000000000	4178.46142578125000000000	0.00000000000000000000	10247.00000000000000000000	10233.00000000000000000000	0.00000000000000000000	0.00000000000000000000	0.00000000000000000000	1441.00000000000000000000	828.00000000000000000000	4.00000000000000000000	4.00000000000000000000	4.00000000000000000000	4.00000000000000000000	4.00000000000000000000	4.00000000000000000000	4.00000000000000000000	4.00000000000000000000	4.00000000000000000000	4.00000000000000000000	4.00000000000000000000	4.00000000000000000000	4.00000000000000000000	4.00000000000000000000	4.00000000000000000000	4.00000000000000000000
31.00000000000000000000	0.00000000000000000000	4194.87158203125000000000	4196.92285156250000000000	4171.28173828125000000000	4193.33300781250000000000	4174.35888671875000000000	4182.05126953125000000000	4167.69238281250000000000	4141.53857421875000000000	4166.15380859375000000000	4139.48730468750000000000	4164.61523437500000000000	4205.64111328125000000000	4149.23046875000000000000	4185.64111328125000000000	0.00000000000000000000	10246.00000000000000000000	10231.00000000000000000000	0.00000000000000000000	0.00000000000000000000	0.00000000000000000000	1441.00000000000000000000	837.00000000000000000000	4.00000000000000000000	4.00000000000000000000	4.00000000000000000000	4.00000000000000000000	4.00000000000000000000	4.00000000000000000000	4.00000000000000000000	4.00000000000000000000	4.00000000000000000000	4.00000000000000000000	4.00000000000000000000	4.00000000000000000000	4.00000000000000000000	4.00000000000000000000	4.00000000000000000000	4.00000000000000000000
32.00000000000000000000	0.00000000000000000000	4196.92285156250000000000	4210.76904296875000000000	4178.46142578125000000000	4212.30761718750000000000	4173.84619140625000000000	4175.89746093750000000000	4164.10253906250000000000	4163.58984375000000000000	4171.79492187500000000000	4141.53857421875000000000	4187.17919921875000000000	4225.64111328125000000000	4178.46142578125000000000	4202.05126953125000000000	0.00000000000000000000	10246.00000000000000000000	10231.00000000000000000000	0.00000000000000000000	0.00000000000000000000	0.00000000000000000000	1441.00000000000000000000	845.00000000000000000000	4.00000000000000000000	4.00000000000000000000	4.00000000000000000000	4.00000000000000000000	4.00000000000000000000	4.00000000000000000000	4.00000000000000000000	4.00000000000000000000	4.00000000000000000000	4.00000000000000000000	4.00000000000000000000	4.00000000000000000000	4.00000000000000000000	4.00000000000000000000	4.00000000000000000000	4.00000000000000000000
33.00000000000000000000	0.00000000000000000000	4188.20507812500000000000	4192.30761718750000000000	4180.51269531250000000000	4203.07666015625000000000	4144.10253906250000000000	4165.12792968750000000000	4145.12792968750000000000	4144.61523437500000000000	4166.15380859375000000000	4118.97412109375000000000	4168.20507812500000000000	4218.97412109375000000000	4146.15380859375000000000	4185.64111328125000000000	0.00000000000000000000	10246.00000000000000000000	10230.00000000000000000000	0.00000000000000000000	0.00000000000000000000	0.00000000000000000000	1441.00000000000000000000	853.00000000000000000000	4.00000000000000000000	4.00000000000000000000	4.00000000000000000000	4.00000000000000000000	4.00000000000000000000	4.00000000000000000000	4.00000000000000000000	4.00000000000000000000	4.00000000000000000000	4.00000000000000000000	4.00000000000000000000	4.00000000000000000000	4.00000000000000000000	4.00000000000000000000	4.00000000000000000000	4.00000000000000000000
34.00000000000000000000	0.00000000000000000000	4197.43603515625000000000	4218.97412109375000000000	4173.84619140625000000000	4210.25634765625000000000	4143.58984375000000000000	4186.15380859375000000000	4186.66650390625000000000	4170.76904296875000000000	4167.69238281250000000000	4170.25634765625000000000	4181.02539062500000000000	4223.07666015625000000000	4162.05126953125000000000	4187.69238281250000000000	0.00000000000000000000	10246.00000000000000000000	10230.00000000000000000000	0.00000000000000000000	0.00000000000000000000	0.00000000000000000000	1441.00000000000000000000	862.00000000000000000000	4.00000000000000000000	4.00000000000000000000	4.00000000000000000000	4.00000000000000000000	4.00000000000000000000	4.00000000000000000000	4.00000000000000000000	4.00000000000000000000	4.00000000000000000000	4.00000000000000000000	4.00000000000000000000	4.00000000000000000000	4.00000000000000000000	4.00000000000000000000	4.00000000000000000000	4.00000000000000000000
35.00000000000000000000	0.00000000000000000000	4194.87158203125000000000	4202.05126953125000000000	4177.94873046875000000000	4199.48730468750000000000	4129.23046875000000000000	4183.07666015625000000000	4177.94873046875000000000	4160.00000000000000000000	4162.05126953125000000000	4160.51269531250000000000	4172.30761718750000000000	4221.02539062500000000000	4145.64111328125000000000	4178.97412109375000000000	0.00000000000000000000	10250.00000000000000000000	10229.00000000000000000000	0.00000000000000000000	0.00000000000000000000	0.00000000000000000000	1441.00000000000000000000	870.00000000000000000000	4.00000000000000000000	4.00000000000000000000	4.00000000000000000000	4.00000000000000000000	4.00000000000000000000	4.00000000000000000000	4.00000000000000000000	4.00000000000000000000	4.00000000000000000000	4.00000000000000000000	4.00000000000000000000	4.00000000000000000000	4.00000000000000000000	4.00000000000000000000	4.00000000000000000000	4.00000000000000000000
36.00000000000000000000	0.00000000000000000000	4194.35888671875000000000	4200.51269531250000000000	4175.38427734375000000000	4198.46142578125000000000	4185.12792968750000000000	4182.56396484375000000000	4173.33300781250000000000	4150.25634765625000000000	4164.10253906250000000000	4131.79492187500000000000	4165.12792968750000000000	4212.30761718750000000000	4140.00000000000000000000	4176.92285156250000000000	0.00000000000000000000	10250.00000000000000000000	10229.00000000000000000000	0.00000000000000000000	0.00000000000000000000	0.00000000000000000000	1441.00000000000000000000	878.00000000000000000000	4.00000000000000000000	4.00000000000000000000	4.00000000000000000000	4.00000000000000000000	4.00000000000000000000	4.00000000000000000000	4.00000000000000000000	4.00000000000000000000	4.00000000000000000000	4.00000000000000000000	4.00000000000000000000	4.00000000000000000000	4.00000000000000000000	4.00000000000000000000	4.00000000000000000000	4.00000000000000000000
37.00000000000000000000	0.00000000000000000000	4206.15380859375000000000	4229.23046875000000000000	4178.97412109375000000000	4217.94873046875000000000	4229.23046875000000000000	4191.28173828125000000000	4190.76904296875000000000	4165.12792968750000000000	4175.89746093750000000000	4155.38427734375000000000	4180.51269531250000000000	4220.51269531250000000000	4168.71777343750000000000	4191.28173828125000000000	0.00000000000000000000	10251.00000000000000000000	10230.00000000000000000000	0.00000000000000000000	0.00000000000000000000	0.00000000000000000000	1441.00000000000000000000	887.00000000000000000000	4.00000000000000000000	4.00000000000000000000	4.00000000000000000000	4.00000000000000000000	4.00000000000000000000	4.00000000000000000000	4.00000000000000000000	4.00000000000000000000	4.00000000000000000000	4.00000000000000000000	4.00000000000000000000	4.00000000000000000000	4.00000000000000000000	4.00000000000000000000	4.00000000000000000000	4.00000000000000000000
38.00000000000000000000	0.00000000000000000000	4195.89746093750000000000	4205.64111328125000000000	4180.51269531250000000000	4200.00000000000000000000	4173.84619140625000000000	4180.00000000000000000000	4163.58984375000000000000	4139.48730468750000000000	4167.17919921875000000000	4130.76904296875000000000	4164.61523437500000000000	4213.33300781250000000000	4149.74365234375000000000	4181.53857421875000000000	0.00000000000000000000	10251.00000000000000000000	10230.00000000000000000000	0.00000000000000000000	0.00000000000000000000	0.00000000000000000000	1441.00000000000000000000	895.00000000000000000000	4.00000000000000000000	4.00000000000000000000	4.00000000000000000000	4.00000000000000000000	4.00000000000000000000	4.00000000000000000000	4.00000000000000000000	4.00000000000000000000	4.00000000000000000000	4.00000000000000000000	4.00000000000000000000	4.00000000000000000000	4.00000000000000000000	4.00000000000000000000	4.00000000000000000000	4.00000000000000000000
39.00000000000000000000	0.00000000000000000000	4193.33300781250000000000	4223.07666015625000000000	4175.38427734375000000000	4204.10253906250000000000	4184.10253906250000000000	4184.61523437500000000000	4181.53857421875000000000	4175.38427734375000000000	4168.71777343750000000000	4155.38427734375000000000	4187.69238281250000000000	4223.07666015625000000000	4178.97412109375000000000	4191.79492187500000000000	0.00000000000000000000	10251.00000000000000000000	10230.00000000000000000000	0.00000000000000000000	0.00000000000000000000	0.00000000000000000000	1441.00000000000000000000	904.00000000000000000000	4.00000000000000000000	4.00000000000000000000	4.00000000000000000000	4.00000000000000000000	4.00000000000000000000	4.00000000000000000000	4.00000000000000000000	4.00000000000000000000	4.00000000000000000000	4.00000000000000000000	4.00000000000000000000	4.00000000000000000000	4.00000000000000000000	4.00000000000000000000	4.00000000000000000000	4.00000000000000000000
40.00000000000000000000	0.00000000000000000000	4188.20507812500000000000	4211.28173828125000000000	4176.41015625000000000000	4201.02539062500000000000	4163.07666015625000000000	4173.84619140625000000000	4172.30761718750000000000	4181.53857421875000000000	4168.71777343750000000000	4159.48730468750000000000	4189.23046875000000000000	4228.20507812500000000000	4171.79492187500000000000	4192.82031250000000000000	0.00000000000000000000	10251.00000000000000000000	10230.00000000000000000000	0.00000000000000000000	0.00000000000000000000	0.00000000000000000000	1441.00000000000000000000	912.00000000000000000000	4.00000000000000000000	4.00000000000000000000	4.00000000000000000000	4.00000000000000000000	4.00000000000000000000	4.00000000000000000000	4.00000000000000000000	4.00000000000000000000	4.00000000000000000000	4.00000000000000000000	4.00000000000000000000	4.00000000000000000000	4.00000000000000000000	4.00000000000000000000	4.00000000000000000000	4.00000000000000000000
41.00000000000000000000	0.00000000000000000000	4189.74365234375000000000	4209.23046875000000000000	4174.35888671875000000000	4198.97412109375000000000	4157.43603515625000000000	4178.97412109375000000000	4172.30761718750000000000	4165.64111328125000000000	4164.61523437500000000000	4154.87158203125000000000	4179.48730468750000000000	4220.51269531250000000000	4158.46142578125000000000	4185.64111328125000000000	0.00000000000000000000	10251.00000000000000000000	10230.00000000000000000000	0.00000000000000000000	0.00000000000000000000	0.00000000000000000000	1441.00000000000000000000	919.00000000000000000000	4.00000000000000000000	4.00000000000000000000	4.00000000000000000000	4.00000000000000000000	4.00000000000000000000	4.00000000000000000000	4.00000000000000000000	4.00000000000000000000	4.00000000000000000000	4.00000000000000000000	4.00000000000000000000	4.00000000000000000000	4.00000000000000000000	4.00000000000000000000	4.00000000000000000000	4.00000000000000000000
42.00000000000000000000	0.00000000000000000000	4204.61523437500000000000	4242.56396484375000000000	4178.46142578125000000000	4221.53857421875000000000	4202.05126953125000000000	4202.56396484375000000000	4204.10253906250000000000	4178.97412109375000000000	4167.69238281250000000000	4182.56396484375000000000	4192.82031250000000000000	4222.56396484375000000000	4174.35888671875000000000	4187.17919921875000000000	0.00000000000000000000	10251.00000000000000000000	10230.00000000000000000000	0.00000000000000000000	0.00000000000000000000	0.00000000000000000000	1441.00000000000000000000	927.00000000000000000000	4.00000000000000000000	4.00000000000000000000	4.00000000000000000000	4.00000000000000000000	4.00000000000000000000	4.00000000000000000000	4.00000000000000000000	4.00000000000000000000	4.00000000000000000000	4.00000000000000000000	4.00000000000000000000	4.00000000000000000000	4.00000000000000000000	4.00000000000000000000	4.00000000000000000000	4.00000000000000000000
43.00000000000000000000	0.00000000000000000000	4193.33300781250000000000	4216.41015625000000000000	4176.41015625000000000000	4204.10253906250000000000	4164.10253906250000000000	4187.17919921875000000000	4177.94873046875000000000	4144.61523437500000000000	4164.10253906250000000000	4148.71777343750000000000	4165.64111328125000000000	4207.17919921875000000000	4135.89746093750000000000	4168.71777343750000000000	0.00000000000000000000	10252.00000000000000000000	10230.00000000000000000000	0.00000000000000000000	0.00000000000000000000	0.00000000000000000000	1441.00000000000000000000	934.00000000000000000000	4.00000000000000000000	4.00000000000000000000	4.00000000000000000000	4.00000000000000000000	4.00000000000000000000	4.00000000000000000000	4.00000000000000000000	4.00000000000000000000	4.00000000000000000000	4.00000000000000000000	4.00000000000000000000	4.00000000000000000000	4.00000000000000000000	4.00000000000000000000	4.00000000000000000000	4.00000000000000000000
44.00000000000000000000	0.00000000000000000000	4196.41015625000000000000	4230.76904296875000000000	4173.33300781250000000000	4209.74365234375000000000	4181.53857421875000000000	4183.58984375000000000000	4182.05126953125000000000	4158.97412109375000000000	4174.87158203125000000000	4165.64111328125000000000	4178.97412109375000000000	4217.43603515625000000000	4170.76904296875000000000	4186.66650390625000000000	0.00000000000000000000	10252.00000000000000000000	10230.00000000000000000000	0.00000000000000000000	0.00000000000000000000	0.00000000000000000000	1441.00000000000000000000	942.00000000000000000000	4.00000000000000000000	4.00000000000000000000	4.00000000000000000000	4.00000000000000000000	4.00000000000000000000	4.00000000000000000000	4.00000000000000000000	4.00000000000000000000	4.00000000000000000000	4.00000000000000000000	4.00000000000000000000	4.00000000000000000000	4.00000000000000000000	4.00000000000000000000	4.00000000000000000000	4.00000000000000000000
45.00000000000000000000	0.00000000000000000000	4203.07666015625000000000	4226.66650390625000000000	4182.05126953125000000000	4215.38427734375000000000	4188.20507812500000000000	4178.97412109375000000000	4171.28173828125000000000	4157.43603515625000000000	4178.46142578125000000000	4156.41015625000000000000	4191.28173828125000000000	4226.15380859375000000000	4201.02539062500000000000	4196.92285156250000000000	0.00000000000000000000	10251.00000000000000000000	10231.00000000000000000000	0.00000000000000000000	0.00000000000000000000	0.00000000000000000000	1441.00000000000000000000	949.00000000000000000000	4.00000000000000000000	4.00000000000000000000	4.00000000000000000000	4.00000000000000000000	4.00000000000000000000	4.00000000000000000000	4.00000000000000000000	4.00000000000000000000	4.00000000000000000000	4.00000000000000000000	4.00000000000000000000	4.00000000000000000000	4.00000000000000000000	4.00000000000000000000	4.00000000000000000000	4.00000000000000000000
46.00000000000000000000	0.00000000000000000000	4197.94873046875000000000	4212.30761718750000000000	4176.41015625000000000000	4206.66650390625000000000	4158.97412109375000000000	4176.41015625000000000000	4161.02539062500000000000	4146.15380859375000000000	4170.76904296875000000000	4135.38427734375000000000	4183.07666015625000000000	4216.92285156250000000000	4190.76904296875000000000	4185.12792968750000000000	0.00000000000000000000	10251.00000000000000000000	10231.00000000000000000000	0.00000000000000000000	0.00000000000000000000	0.00000000000000000000	1441.00000000000000000000	956.00000000000000000000	4.00000000000000000000	4.00000000000000000000	4.00000000000000000000	4.00000000000000000000	4.00000000000000000000	4.00000000000000000000	4.00000000000000000000	4.00000000000000000000	4.00000000000000000000	4.00000000000000000000	4.00000000000000000000	4.00000000000000000000	4.00000000000000000000	4.00000000000000000000	4.00000000000000000000	4.00000000000000000000
47.00000000000000000000	0.00000000000000000000	4196.41015625000000000000	4223.07666015625000000000	4171.79492187500000000000	4214.35888671875000000000	4183.58984375000000000000	4182.56396484375000000000	4183.58984375000000000000	4186.66650390625000000000	4174.87158203125000000000	4191.79492187500000000000	4202.05126953125000000000	4233.84619140625000000000	4210.25634765625000000000	4191.28173828125000000000	0.00000000000000000000	10249.00000000000000000000	10232.00000000000000000000	0.00000000000000000000	0.00000000000000000000	0.00000000000000000000	1441.00000000000000000000	964.00000000000000000000	4.00000000000000000000	4.00000000000000000000	4.00000000000000000000	4.00000000000000000000	4.00000000000000000000	4.00000000000000000000	4.00000000000000000000	4.00000000000000000000	4.00000000000000000000	4.00000000000000000000	4.00000000000000000000	4.00000000000000000000	4.00000000000000000000	4.00000000000000000000	4.00000000000000000000	4.00000000000000000000
48.00000000000000000000	0.00000000000000000000	4182.05126953125000000000	4181.53857421875000000000	4172.82031250000000000000	4189.74365234375000000000	4156.92285156250000000000	4170.25634765625000000000	4163.58984375000000000000	4172.30761718750000000000	4168.71777343750000000000	4177.94873046875000000000	4189.74365234375000000000	4229.23046875000000000000	4193.33300781250000000000	4186.15380859375000000000	0.00000000000000000000	10249.00000000000000000000	10232.00000000000000000000	0.00000000000000000000	0.00000000000000000000	0.00000000000000000000	1441.00000000000000000000	971.00000000000000000000	4.00000000000000000000	4.00000000000000000000	4.00000000000000000000	4.00000000000000000000	4.00000000000000000000	4.00000000000000000000	4.00000000000000000000	4.00000000000000000000	4.00000000000000000000	4.00000000000000000000	4.00000000000000000000	4.00000000000000000000	4.00000000000000000000	4.00000000000000000000	4.00000000000000000000	4.00000000000000000000
49.00000000000000000000	0.00000000000000000000	4193.33300781250000000000	4205.64111328125000000000	4172.82031250000000000000	4197.43603515625000000000	4154.35888671875000000000	4187.69238281250000000000	4185.64111328125000000000	4174.87158203125000000000	4168.71777343750000000000	4189.74365234375000000000	4200.00000000000000000000	4226.15380859375000000000	4215.38427734375000000000	4193.84619140625000000000	0.00000000000000000000	10249.00000000000000000000	10231.00000000000000000000	0.00000000000000000000	0.00000000000000000000	0.00000000000000000000	1441.00000000000000000000	978.00000000000000000000	4.00000000000000000000	4.00000000000000000000	4.00000000000000000000	4.00000000000000000000	4.00000000000000000000	4.00000000000000000000	4.00000000000000000000	4.00000000000000000000	4.00000000000000000000	4.00000000000000000000	4.00000000000000000000	4.00000000000000000000	4.00000000000000000000	4.00000000000000000000	4.00000000000000000000	4.00000000000000000000
50.00000000000000000000	0.00000000000000000000	4205.64111328125000000000	4222.56396484375000000000	4178.97412109375000000000	4205.12792968750000000000	4156.92285156250000000000	4190.25634765625000000000	4184.10253906250000000000	4166.66650390625000000000	4168.71777343750000000000	4203.58984375000000000000	4199.48730468750000000000	4228.20507812500000000000	4216.92285156250000000000	4187.69238281250000000000	0.00000000000000000000	10249.00000000000000000000	10231.00000000000000000000	0.00000000000000000000	0.00000000000000000000	0.00000000000000000000	1441.00000000000000000000	986.00000000000000000000	4.00000000000000000000	4.00000000000000000000	4.00000000000000000000	4.00000000000000000000	4.00000000000000000000	4.00000000000000000000	4.00000000000000000000	4.00000000000000000000	4.00000000000000000000	4.00000000000000000000	4.00000000000000000000	4.00000000000000000000	4.00000000000000000000	4.00000000000000000000	4.00000000000000000000	4.00000000000000000000
51.00000000000000000000	0.00000000000000000000	4195.38427734375000000000	4193.84619140625000000000	4175.38427734375000000000	4185.12792968750000000000	4159.48730468750000000000	4172.82031250000000000000	4163.07666015625000000000	4156.41015625000000000000	4165.12792968750000000000	4179.48730468750000000000	4190.25634765625000000000	4223.58984375000000000000	4214.87158203125000000000	4184.61523437500000000000	0.00000000000000000000	10246.00000000000000000000	10231.00000000000000000000	0.00000000000000000000	0.00000000000000000000	0.00000000000000000000	1441.00000000000000000000	993.00000000000000000000	4.00000000000000000000	4.00000000000000000000	4.00000000000000000000	4.00000000000000000000	4.00000000000000000000	4.00000000000000000000	4.00000000000000000000	4.00000000000000000000	4.00000000000000000000	4.00000000000000000000	4.00000000000000000000	4.00000000000000000000	4.00000000000000000000	4.00000000000000000000	4.00000000000000000000	4.00000000000000000000
52.00000000000000000000	0.00000000000000000000	4202.05126953125000000000	4204.61523437500000000000	4176.41015625000000000000	4194.87158203125000000000	4176.41015625000000000000	4175.38427734375000000000	4180.00000000000000000000	4184.10253906250000000000	4175.38427734375000000000	4203.58984375000000000000	4221.02539062500000000000	4243.58984375000000000000	4271.79492187500000000000	4215.38427734375000000000	0.00000000000000000000	10246.00000000000000000000	10231.00000000000000000000	0.00000000000000000000	0.00000000000000000000	0.00000000000000000000	1442.00000000000000000000	1.00000000000000000000	4.00000000000000000000	4.00000000000000000000	4.00000000000000000000	4.00000000000000000000	4.00000000000000000000	4.00000000000000000000	4.00000000000000000000	4.00000000000000000000	4.00000000000000000000	4.00000000000000000000	4.00000000000000000000	4.00000000000000000000	4.00000000000000000000	4.00000000000000000000	4.00000000000000000000	4.00000000000000000000
53.00000000000000000000	0.00000000000000000000	4203.58984375000000000000	4184.61523437500000000000	4182.56396484375000000000	4188.20507812500000000000	4122.56396484375000000000	4163.58984375000000000000	4147.17919921875000000000	4144.10253906250000000000	4174.35888671875000000000	4176.41015625000000000000	4210.76904296875000000000	4241.53857421875000000000	4254.87158203125000000000	4207.69238281250000000000	0.00000000000000000000	10246.00000000000000000000	10230.00000000000000000000	0.00000000000000000000	0.00000000000000000000	0.00000000000000000000	1442.00000000000000000000	8.00000000000000000000	4.00000000000000000000	4.00000000000000000000	4.00000000000000000000	4.00000000000000000000	4.00000000000000000000	4.00000000000000000000	4.00000000000000000000	4.00000000000000000000	4.00000000000000000000	4.00000000000000000000	4.00000000000000000000	4.00000000000000000000	4.00000000000000000000	4.00000000000000000000	4.00000000000000000000	4.00000000000000000000
54.00000000000000000000	0.00000000000000000000	4205.12792968750000000000	4196.92285156250000000000	4177.43603515625000000000	4195.89746093750000000000	4140.51269531250000000000	4173.84619140625000000000	4160.51269531250000000000	4158.46142578125000000000	4171.79492187500000000000	4188.20507812500000000000	4218.46142578125000000000	4240.51269531250000000000	4252.82031250000000000000	4202.05126953125000000000	0.00000000000000000000	10246.00000000000000000000	10230.00000000000000000000	0.00000000000000000000	0.00000000000000000000	0.00000000000000000000	1442.00000000000000000000	15.00000000000000000000	4.00000000000000000000	4.00000000000000000000	4.00000000000000000000	4.00000000000000000000	4.00000000000000000000	4.00000000000000000000	4.00000000000000000000	4.00000000000000000000	4.00000000000000000000	4.00000000000000000000	4.00000000000000000000	4.00000000000000000000	4.00000000000000000000	4.00000000000000000000	4.00000000000000000000	4.00000000000000000000
55.00000000000000000000	0.00000000000000000000	4197.94873046875000000000	4190.76904296875000000000	4175.89746093750000000000	4193.33300781250000000000	4145.64111328125000000000	4179.48730468750000000000	4172.30761718750000000000	4186.66650390625000000000	4167.17919921875000000000	4214.87158203125000000000	4224.61523437500000000000	4245.12792968750000000000	4255.38427734375000000000	4204.10253906250000000000	0.00000000000000000000	10246.00000000000000000000	10229.00000000000000000000	0.00000000000000000000	0.00000000000000000000	0.00000000000000000000	1442.00000000000000000000	23.00000000000000000000	4.00000000000000000000	4.00000000000000000000	4.00000000000000000000	4.00000000000000000000	4.00000000000000000000	4.00000000000000000000	4.00000000000000000000	4.00000000000000000000	4.00000000000000000000	4.00000000000000000000	4.00000000000000000000	4.00000000000000000000	4.00000000000000000000	4.00000000000000000000	4.00000000000000000000	4.00000000000000000000
56.00000000000000000000	0.00000000000000000000	4192.82031250000000000000	4165.12792968750000000000	4173.33300781250000000000	4166.15380859375000000000	4115.38427734375000000000	4170.76904296875000000000	4153.84619140625000000000	4156.92285156250000000000	4165.12792968750000000000	4200.51269531250000000000	4201.53857421875000000000	4232.30761718750000000000	4236.41015625000000000000	4192.82031250000000000000	0.00000000000000000000	10246.00000000000000000000	10229.00000000000000000000	0.00000000000000000000	0.00000000000000000000	0.00000000000000000000	1442.00000000000000000000	30.00000000000000000000	4.00000000000000000000	4.00000000000000000000	4.00000000000000000000	4.00000000000000000000	4.00000000000000000000	4.00000000000000000000	4.00000000000000000000	4.00000000000000000000	4.00000000000000000000	4.00000000000000000000	4.00000000000000000000	4.00000000000000000000	4.00000000000000000000	4.00000000000000000000	4.00000000000000000000	4.00000000000000000000
57.00000000000000000000	0.00000000000000000000	4216.41015625000000000000	4205.64111328125000000000	4178.46142578125000000000	4180.51269531250000000000	4180.00000000000000000000	4185.12792968750000000000	4178.97412109375000000000	4169.23046875000000000000	4175.89746093750000000000	4232.82031250000000000000	4224.61523437500000000000	4241.53857421875000000000	4274.35888671875000000000	4204.61523437500000000000	0.00000000000000000000	10247.00000000000000000000	10229.00000000000000000000	0.00000000000000000000	0.00000000000000000000	0.00000000000000000000	1442.00000000000000000000	37.00000000000000000000	4.00000000000000000000	4.00000000000000000000	4.00000000000000000000	4.00000000000000000000	4.00000000000000000000	4.00000000000000000000	4.00000000000000000000	4.00000000000000000000	4.00000000000000000000	4.00000000000000000000	4.00000000000000000000	4.00000000000000000000	4.00000000000000000000	4.00000000000000000000	4.00000000000000000000	4.00000000000000000000
58.00000000000000000000	0.00000000000000000000	4211.28173828125000000000	4186.66650390625000000000	4184.10253906250000000000	4174.35888671875000000000	4159.48730468750000000000	4174.35888671875000000000	4155.38427734375000000000	4150.25634765625000000000	4169.74365234375000000000	4205.64111328125000000000	4219.48730468750000000000	4237.94873046875000000000	4258.46142578125000000000	4197.43603515625000000000	0.00000000000000000000	10247.00000000000000000000	10229.00000000000000000000	0.00000000000000000000	0.00000000000000000000	0.00000000000000000000	1442.00000000000000000000	45.00000000000000000000	4.00000000000000000000	4.00000000000000000000	4.00000000000000000000	4.00000000000000000000	4.00000000000000000000	4.00000000000000000000	4.00000000000000000000	4.00000000000000000000	4.00000000000000000000	4.00000000000000000000	4.00000000000000000000	4.00000000000000000000	4.00000000000000000000	4.00000000000000000000	4.00000000000000000000	4.00000000000000000000
59.00000000000000000000	0.00000000000000000000	4202.05126953125000000000	4174.35888671875000000000	4176.92285156250000000000	4177.43603515625000000000	4125.12792968750000000000	4167.69238281250000000000	4152.30761718750000000000	4162.05126953125000000000	4169.74365234375000000000	4203.58984375000000000000	4224.10253906250000000000	4242.05126953125000000000	4269.74365234375000000000	4202.05126953125000000000	0.00000000000000000000	10248.00000000000000000000	10229.00000000000000000000	0.00000000000000000000	0.00000000000000000000	0.00000000000000000000	1442.00000000000000000000	52.00000000000000000000	4.00000000000000000000	4.00000000000000000000	4.00000000000000000000	4.00000000000000000000	4.00000000000000000000	4.00000000000000000000	4.00000000000000000000	4.00000000000000000000	4.00000000000000000000	4.00000000000000000000	4.00000000000000000000	4.00000000000000000000	4.00000000000000000000	4.00000000000000000000	4.00000000000000000000	4.00000000000000000000
60.00000000000000000000	0.00000000000000000000	4204.61523437500000000000	4177.43603515625000000000	4180.51269531250000000000	4190.76904296875000000000	4129.74365234375000000000	4164.10253906250000000000	4155.38427734375000000000	4180.00000000000000000000	4177.43603515625000000000	4225.12792968750000000000	4238.97412109375000000000	4257.94873046875000000000	4298.46142578125000000000	4217.43603515625000000000	0.00000000000000000000	10248.00000000000000000000	10229.00000000000000000000	0.00000000000000000000	0.00000000000000000000	0.00000000000000000000	1442.00000000000000000000	60.00000000000000000000	4.00000000000000000000	4.00000000000000000000	4.00000000000000000000	4.00000000000000000000	4.00000000000000000000	4.00000000000000000000	4.00000000000000000000	4.00000000000000000000	4.00000000000000000000	4.00000000000000000000	4.00000000000000000000	4.00000000000000000000	4.00000000000000000000	4.00000000000000000000	4.00000000000000000000	4.00000000000000000000
61.00000000000000000000	0.00000000000000000000	4195.89746093750000000000	4157.43603515625000000000	4180.51269531250000000000	4174.87158203125000000000	4098.97412109375000000000	4158.46142578125000000000	4138.97412109375000000000	4152.30761718750000000000	4169.74365234375000000000	4195.89746093750000000000	4222.05126953125000000000	4247.17919921875000000000	4275.38427734375000000000	4207.69238281250000000000	0.00000000000000000000	10247.00000000000000000000	10227.00000000000000000000	0.00000000000000000000	0.00000000000000000000	0.00000000000000000000	1442.00000000000000000000	67.00000000000000000000	4.00000000000000000000	4.00000000000000000000	4.00000000000000000000	4.00000000000000000000	4.00000000000000000000	4.00000000000000000000	4.00000000000000000000	4.00000000000000000000	4.00000000000000000000	4.00000000000000000000	4.00000000000000000000	4.00000000000000000000	4.00000000000000000000	4.00000000000000000000	4.00000000000000000000	4.00000000000000000000
62.00000000000000000000	0.00000000000000000000	4198.46142578125000000000	4181.53857421875000000000	4173.33300781250000000000	4183.07666015625000000000	4128.71777343750000000000	4178.46142578125000000000	4175.89746093750000000000	4181.53857421875000000000	4171.28173828125000000000	4230.76904296875000000000	4237.94873046875000000000	4249.74365234375000000000	4285.64111328125000000000	4209.23046875000000000000	0.00000000000000000000	10247.00000000000000000000	10227.00000000000000000000	0.00000000000000000000	0.00000000000000000000	0.00000000000000000000	1442.00000000000000000000	74.00000000000000000000	4.00000000000000000000	4.00000000000000000000	4.00000000000000000000	4.00000000000000000000	4.00000000000000000000	4.00000000000000000000	4.00000000000000000000	4.00000000000000000000	4.00000000000000000000	4.00000000000000000000	4.00000000000000000000	4.00000000000000000000	4.00000000000000000000	4.00000000000000000000	4.00000000000000000000	4.00000000000000000000
63.00000000000000000000	0.00000000000000000000	4192.30761718750000000000	4156.41015625000000000000	4173.33300781250000000000	4168.71777343750000000000	4138.97412109375000000000	4173.33300781250000000000	4164.10253906250000000000	4173.84619140625000000000	4167.69238281250000000000	4222.05126953125000000000	4224.10253906250000000000	4244.61523437500000000000	4257.94873046875000000000	4194.35888671875000000000	0.00000000000000000000	10248.00000000000000000000	10227.00000000000000000000	0.00000000000000000000	0.00000000000000000000	0.00000000000000000000	1442.00000000000000000000	82.00000000000000000000	4.00000000000000000000	4.00000000000000000000	4.00000000000000000000	4.00000000000000000000	4.00000000000000000000	4.00000000000000000000	4.00000000000000000000	4.00000000000000000000	4.00000000000000000000	4.00000000000000000000	4.00000000000000000000	4.00000000000000000000	4.00000000000000000000	4.00000000000000000000	4.00000000000000000000	4.00000000000000000000
64.00000000000000000000	0.00000000000000000000	4200.00000000000000000000	4159.48730468750000000000	4178.46142578125000000000	4164.61523437500000000000	4148.71777343750000000000	4174.87158203125000000000	4165.12792968750000000000	4173.33300781250000000000	4170.76904296875000000000	4220.51269531250000000000	4224.10253906250000000000	4244.61523437500000000000	4266.15380859375000000000	4198.46142578125000000000	842.00000000000000000000	10248.00000000000000000000	10227.00000000000000000000	0.00000000000000000000	0.00000000000000000000	0.00000000000000000000	1442.00000000000000000000	89.00000000000000000000	4.00000000000000000000	4.00000000000000000000	4.00000000000000000000	4.00000000000000000000	4.00000000000000000000	4.00000000000000000000	4.00000000000000000000	4.00000000000000000000	4.00000000000000000000	4.00000000000000000000	4.00000000000000000000	4.00000000000000000000	4.00000000000000000000	4.00000000000000000000	4.00000000000000000000	4.00000000000000000000
65.00000000000000000000	0.00000000000000000000	4212.30761718750000000000	4184.10253906250000000000	4188.71777343750000000000	4179.48730468750000000000	4158.46142578125000000000	4181.53857421875000000000	4175.89746093750000000000	4181.53857421875000000000	4177.94873046875000000000	4249.23046875000000000000	4238.97412109375000000000	4255.38427734375000000000	4293.33300781250000000000	4210.76904296875000000000	1074.00000000000000000000	10245.00000000000000000000	10225.00000000000000000000	0.00000000000000000000	0.00000000000000000000	0.00000000000000000000	1442.00000000000000000000	97.00000000000000000000	4.00000000000000000000	4.00000000000000000000	4.00000000000000000000	4.00000000000000000000	4.00000000000000000000	4.00000000000000000000	4.00000000000000000000	4.00000000000000000000	4.00000000000000000000	4.00000000000000000000	4.00000000000000000000	4.00000000000000000000	4.00000000000000000000	4.00000000000000000000	4.00000000000000000000	4.00000000000000000000
66.00000000000000000000	0.00000000000000000000	4191.79492187500000000000	4140.00000000000000000000	4175.89746093750000000000	4154.35888671875000000000	4111.79492187500000000000	4164.61523437500000000000	4143.58984375000000000000	4139.48730468750000000000	4167.17919921875000000000	4212.30761718750000000000	4205.64111328125000000000	4234.35888671875000000000	4245.64111328125000000000	4186.15380859375000000000	1199.00000000000000000000	10245.00000000000000000000	10225.00000000000000000000	0.00000000000000000000	0.00000000000000000000	0.00000000000000000000	1442.00000000000000000000	104.00000000000000000000	4.00000000000000000000	4.00000000000000000000	4.00000000000000000000	4.00000000000000000000	4.00000000000000000000	4.00000000000000000000	4.00000000000000000000	4.00000000000000000000	4.00000000000000000000	4.00000000000000000000	4.00000000000000000000	4.00000000000000000000	4.00000000000000000000	4.00000000000000000000	4.00000000000000000000	4.00000000000000000000
67.00000000000000000000	0.00000000000000000000	4176.92285156250000000000	4126.15380859375000000000	4157.43603515625000000000	4152.30761718750000000000	4112.82031250000000000000	4162.56396484375000000000	4148.20507812500000000000	4161.53857421875000000000	4167.17919921875000000000	4213.33300781250000000000	4208.71777343750000000000	4232.30761718750000000000	4241.53857421875000000000	4185.12792968750000000000	1727.00000000000000000000	10246.00000000000000000000	10225.00000000000000000000	0.00000000000000000000	0.00000000000000000000	0.00000000000000000000	1442.00000000000000000000	111.00000000000000000000	4.00000000000000000000	4.00000000000000000000	4.00000000000000000000	4.00000000000000000000	4.00000000000000000000	4.00000000000000000000	4.00000000000000000000	4.00000000000000000000	4.00000000000000000000	4.00000000000000000000	4.00000000000000000000	4.00000000000000000000	4.00000000000000000000	4.00000000000000000000	4.00000000000000000000	4.00000000000000000000
68.00000000000000000000	0.00000000000000000000	4155.89746093750000000000	4090.25634765625000000000	4154.35888671875000000000	4137.94873046875000000000	4082.05126953125000000000	4146.66650390625000000000	4118.46142578125000000000	4158.46142578125000000000	4164.61523437500000000000	4188.71777343750000000000	4195.89746093750000000000	4227.17919921875000000000	4213.33300781250000000000	4176.41015625000000000000	1843.00000000000000000000	10246.00000000000000000000	10225.00000000000000000000	0.00000000000000000000	0.00000000000000000000	0.00000000000000000000	1442.00000000000000000000	119.00000000000000000000	4.00000000000000000000	4.00000000000000000000	4.00000000000000000000	4.00000000000000000000	4.00000000000000000000	4.00000000000000000000	4.00000000000000000000	4.00000000000000000000	4.00000000000000000000	4.00000000000000000000	4.00000000000000000000	4.00000000000000000000	4.00000000000000000000	4.00000000000000000000	4.00000000000000000000	4.00000000000000000000
69.00000000000000000000	0.00000000000000000000	4148.20507812500000000000	4087.17944335937500000000	4149.23046875000000000000	4120.51269531250000000000	4070.76904296875000000000	4149.74365234375000000000	4120.51269531250000000000	4141.53857421875000000000	4161.53857421875000000000	4189.74365234375000000000	4182.56396484375000000000	4212.30761718750000000000	4192.82031250000000000000	4160.00000000000000000000	1042.00000000000000000000	10246.00000000000000000000	10223.00000000000000000000	0.00000000000000000000	0.00000000000000000000	0.00000000000000000000	1442.00000000000000000000	126.00000000000000000000	4.00000000000000000000	4.00000000000000000000	4.00000000000000000000	4.00000000000000000000	4.00000000000000000000	4.00000000000000000000	4.00000000000000000000	4.00000000000000000000	4.00000000000000000000	4.00000000000000000000	4.00000000000000000000	4.00000000000000000000	4.00000000000000000000	4.00000000000000000000	4.00000000000000000000	4.00000000000000000000
70.00000000000000000000	0.00000000000000000000	4163.07666015625000000000	4112.82031250000000000000	4153.33300781250000000000	4126.66650390625000000000	4101.02539062500000000000	4167.17919921875000000000	4155.38427734375000000000	4147.17919921875000000000	4164.61523437500000000000	4222.05126953125000000000	4195.89746093750000000000	4216.41015625000000000000	4202.56396484375000000000	4156.41015625000000000000	1538.00000000000000000000	10246.00000000000000000000	10223.00000000000000000000	0.00000000000000000000	0.00000000000000000000	0.00000000000000000000	1442.00000000000000000000	133.00000000000000000000	4.00000000000000000000	4.00000000000000000000	4.00000000000000000000	4.00000000000000000000	4.00000000000000000000	4.00000000000000000000	4.00000000000000000000	4.00000000000000000000	4.00000000000000000000	4.00000000000000000000	4.00000000000000000000	4.00000000000000000000	4.00000000000000000000	4.00000000000000000000	4.00000000000000000000	4.00000000000000000000
71.00000000000000000000	0.00000000000000000000	4160.51269531250000000000	4087.17944335937500000000	4157.94873046875000000000	4117.43603515625000000000	4089.23071289062500000000	4155.89746093750000000000	4129.23046875000000000000	4116.41015625000000000000	4160.00000000000000000000	4174.87158203125000000000	4174.87158203125000000000	4207.69238281250000000000	4174.87158203125000000000	4149.23046875000000000000	1561.00000000000000000000	10245.00000000000000000000	10224.00000000000000000000	0.00000000000000000000	0.00000000000000000000	0.00000000000000000000	1442.00000000000000000000	141.00000000000000000000	4.00000000000000000000	4.00000000000000000000	4.00000000000000000000	4.00000000000000000000	4.00000000000000000000	4.00000000000000000000	4.00000000000000000000	4.00000000000000000000	4.00000000000000000000	4.00000000000000000000	4.00000000000000000000	4.00000000000000000000	4.00000000000000000000	4.00000000000000000000	4.00000000000000000000	4.00000000000000000000
72.00000000000000000000	0.00000000000000000000	4166.15380859375000000000	4113.33300781250000000000	4159.48730468750000000000	4140.51269531250000000000	4110.25634765625000000000	4159.48730468750000000000	4134.35888671875000000000	4135.38427734375000000000	4169.74365234375000000000	4169.23046875000000000000	4188.71777343750000000000	4218.97412109375000000000	4210.76904296875000000000	4172.82031250000000000000	891.00000000000000000000	10245.00000000000000000000	10224.00000000000000000000	0.00000000000000000000	0.00000000000000000000	0.00000000000000000000	1442.00000000000000000000	148.00000000000000000000	4.00000000000000000000	4.00000000000000000000	4.00000000000000000000	4.00000000000000000000	4.00000000000000000000	4.00000000000000000000	4.00000000000000000000	4.00000000000000000000	4.00000000000000000000	4.00000000000000000000	4.00000000000000000000	4.00000000000000000000	4.00000000000000000000	4.00000000000000000000	4.00000000000000000000	4.00000000000000000000
73.00000000000000000000	0.00000000000000000000	4163.58984375000000000000	4101.02539062500000000000	4163.07666015625000000000	4136.41015625000000000000	4082.56396484375000000000	4148.20507812500000000000	4120.51269531250000000000	4124.61523437500000000000	4171.79492187500000000000	4148.71777343750000000000	4186.66650390625000000000	4224.10253906250000000000	4204.61523437500000000000	4170.76904296875000000000	1707.00000000000000000000	10242.00000000000000000000	10224.00000000000000000000	0.00000000000000000000	0.00000000000000000000	0.00000000000000000000	1442.00000000000000000000	156.00000000000000000000	4.00000000000000000000	4.00000000000000000000	4.00000000000000000000	4.00000000000000000000	4.00000000000000000000	4.00000000000000000000	4.00000000000000000000	4.00000000000000000000	4.00000000000000000000	4.00000000000000000000	4.00000000000000000000	4.00000000000000000000	4.00000000000000000000	4.00000000000000000000	4.00000000000000000000	4.00000000000000000000
74.00000000000000000000	0.00000000000000000000	4154.87158203125000000000	4078.97436523437500000000	4153.33300781250000000000	4116.41015625000000000000	4080.51269531250000000000	4144.10253906250000000000	4120.51269531250000000000	4118.46142578125000000000	4167.17919921875000000000	4144.61523437500000000000	4175.89746093750000000000	4214.87158203125000000000	4175.38427734375000000000	4157.94873046875000000000	1718.00000000000000000000	10242.00000000000000000000	10224.00000000000000000000	0.00000000000000000000	0.00000000000000000000	0.00000000000000000000	1442.00000000000000000000	163.00000000000000000000	4.00000000000000000000	4.00000000000000000000	4.00000000000000000000	4.00000000000000000000	4.00000000000000000000	4.00000000000000000000	4.00000000000000000000	4.00000000000000000000	4.00000000000000000000	4.00000000000000000000	4.00000000000000000000	4.00000000000000000000	4.00000000000000000000	4.00000000000000000000	4.00000000000000000000	4.00000000000000000000
75.00000000000000000000	0.00000000000000000000	4156.41015625000000000000	4096.92285156250000000000	4153.33300781250000000000	4130.76904296875000000000	4115.89746093750000000000	4154.87158203125000000000	4143.58984375000000000000	4154.87158203125000000000	4169.74365234375000000000	4185.12792968750000000000	4195.38427734375000000000	4224.61523437500000000000	4197.94873046875000000000	4171.79492187500000000000	1489.00000000000000000000	10244.00000000000000000000	10224.00000000000000000000	0.00000000000000000000	0.00000000000000000000	0.00000000000000000000	1442.00000000000000000000	171.00000000000000000000	4.00000000000000000000	4.00000000000000000000	4.00000000000000000000	4.00000000000000000000	4.00000000000000000000	4.00000000000000000000	4.00000000000000000000	4.00000000000000000000	4.00000000000000000000	4.00000000000000000000	4.00000000000000000000	4.00000000000000000000	4.00000000000000000000	4.00000000000000000000	4.00000000000000000000	4.00000000000000000000
76.00000000000000000000	0.00000000000000000000	4148.71777343750000000000	4074.87158203125000000000	4156.41015625000000000000	4118.46142578125000000000	4067.69213867187500000000	4146.66650390625000000000	4117.43603515625000000000	4129.74365234375000000000	4164.10253906250000000000	4160.00000000000000000000	4181.02539062500000000000	4218.97412109375000000000	4173.84619140625000000000	4163.07666015625000000000	1312.00000000000000000000	10244.00000000000000000000	10224.00000000000000000000	0.00000000000000000000	0.00000000000000000000	0.00000000000000000000	1442.00000000000000000000	180.00000000000000000000	4.00000000000000000000	4.00000000000000000000	4.00000000000000000000	4.00000000000000000000	4.00000000000000000000	4.00000000000000000000	4.00000000000000000000	4.00000000000000000000	4.00000000000000000000	4.00000000000000000000	4.00000000000000000000	4.00000000000000000000	4.00000000000000000000	4.00000000000000000000	4.00000000000000000000	4.00000000000000000000
77.00000000000000000000	0.00000000000000000000	4163.58984375000000000000	4106.15380859375000000000	4155.89746093750000000000	4127.17919921875000000000	4096.41015625000000000000	4163.58984375000000000000	4144.61523437500000000000	4146.15380859375000000000	4170.25634765625000000000	4192.82031250000000000000	4192.30761718750000000000	4223.07666015625000000000	4186.66650390625000000000	4166.66650390625000000000	1494.00000000000000000000	10246.00000000000000000000	10225.00000000000000000000	0.00000000000000000000	0.00000000000000000000	0.00000000000000000000	1442.00000000000000000000	188.00000000000000000000	4.00000000000000000000	4.00000000000000000000	4.00000000000000000000	4.00000000000000000000	4.00000000000000000000	4.00000000000000000000	4.00000000000000000000	4.00000000000000000000	4.00000000000000000000	4.00000000000000000000	4.00000000000000000000	4.00000000000000000000	4.00000000000000000000	4.00000000000000000000	4.00000000000000000000	4.00000000000000000000
78.00000000000000000000	0.00000000000000000000	4166.15380859375000000000	4108.20507812500000000000	4163.07666015625000000000	4118.46142578125000000000	4115.89746093750000000000	4167.17919921875000000000	4150.25634765625000000000	4143.07666015625000000000	4168.71777343750000000000	4197.43603515625000000000	4182.56396484375000000000	4215.38427734375000000000	4177.43603515625000000000	4160.51269531250000000000	1718.00000000000000000000	10246.00000000000000000000	10225.00000000000000000000	0.00000000000000000000	0.00000000000000000000	0.00000000000000000000	1442.00000000000000000000	197.00000000000000000000	4.00000000000000000000	4.00000000000000000000	4.00000000000000000000	4.00000000000000000000	4.00000000000000000000	4.00000000000000000000	4.00000000000000000000	4.00000000000000000000	4.00000000000000000000	4.00000000000000000000	4.00000000000000000000	4.00000000000000000000	4.00000000000000000000	4.00000000000000000000	4.00000000000000000000	4.00000000000000000000
79.00000000000000000000	0.00000000000000000000	4150.76904296875000000000	4083.58959960937500000000	4160.00000000000000000000	4093.84594726562500000000	4093.33325195312500000000	4158.97412109375000000000	4134.35888671875000000000	4122.56396484375000000000	4162.05126953125000000000	4156.92285156250000000000	4163.07666015625000000000	4200.51269531250000000000	4161.53857421875000000000	4152.82031250000000000000	1489.00000000000000000000	10246.00000000000000000000	10224.00000000000000000000	0.00000000000000000000	0.00000000000000000000	0.00000000000000000000	1442.00000000000000000000	205.00000000000000000000	4.00000000000000000000	4.00000000000000000000	4.00000000000000000000	4.00000000000000000000	4.00000000000000000000	4.00000000000000000000	4.00000000000000000000	4.00000000000000000000	4.00000000000000000000	4.00000000000000000000	4.00000000000000000000	4.00000000000000000000	4.00000000000000000000	4.00000000000000000000	4.00000000000000000000	4.00000000000000000000
80.00000000000000000000	0.00000000000000000000	4156.41015625000000000000	4107.69238281250000000000	4162.05126953125000000000	4121.02539062500000000000	4117.43603515625000000000	4160.00000000000000000000	4146.15380859375000000000	4153.84619140625000000000	4174.35888671875000000000	4169.23046875000000000000	4189.23046875000000000000	4221.02539062500000000000	4200.51269531250000000000	4175.38427734375000000000	1312.00000000000000000000	10246.00000000000000000000	10224.00000000000000000000	0.00000000000000000000	0.00000000000000000000	0.00000000000000000000	1442.00000000000000000000	213.00000000000000000000	4.00000000000000000000	4.00000000000000000000	4.00000000000000000000	4.00000000000000000000	4.00000000000000000000	4.00000000000000000000	4.00000000000000000000	4.00000000000000000000	4.00000000000000000000	4.00000000000000000000	4.00000000000000000000	4.00000000000000000000	4.00000000000000000000	4.00000000000000000000	4.00000000000000000000	4.00000000000000000000
[truncated: 236 more rows]
