# Supplementary material for: Discriminating three motor imagery states of the same joint for brain-computer interface
Source: PeerJ. 2021 Aug 24;9:e12027. doi: 10.7717/peerj.12027 (PMC8395581; doi:10.7717/peerj.12027)
Supplement: Supplemental Information 1 [file peerj-09-12027-s001.zip › dataset/B/01-01-04.11.17.19.53.43.csv]

title:01	recorded:04.11.17 19.53.43	sampling:128	subject:01	labels:COUNTER INTERPOLATED AF3 F7 F3 FC5 T7 P7 O1 O2 P8 T8 FC6 F4 F8 AF4 RAW_CQ GYROX GYROY MARKER MARKER_HARDWARE SYNC TIME_STAMP_s TIME_STAMP_ms CQ_AF3 CQ_F7 CQ_F3 CQ_FC5 CQ_T7 CQ_P7 CQ_O1 CQ_O2 CQ_P8 CQ_T8 CQ_FC6 CQ_F4 CQ_F8 CQ_AF4 CQ_CMS CQ_DRL	chan:40	units:emotiv
17.00000000000000000000	0.00000000000000000000	4200.00000000000000000000	4194.35888671875000000000	4179.48730468750000000000	4213.84619140625000000000	4194.87158203125000000000	4192.30761718750000000000	4192.30761718750000000000	4190.76904296875000000000	4170.76904296875000000000	4235.89746093750000000000	4209.23046875000000000000	4213.84619140625000000000	4200.00000000000000000000	4187.69238281250000000000	0.00000000000000000000	10245.00000000000000000000	10225.00000000000000000000	0.00000000000000000000	0.00000000000000000000	0.00000000000000000000	1792.00000000000000000000	709.00000000000000000000	0.00000000000000000000	0.00000000000000000000	0.00000000000000000000	0.00000000000000000000	0.00000000000000000000	0.00000000000000000000	0.00000000000000000000	0.00000000000000000000	0.00000000000000000000	0.00000000000000000000	0.00000000000000000000	0.00000000000000000000	0.00000000000000000000	0.00000000000000000000	0.00000000000000000000	0.00000000000000000000
18.00000000000000000000	0.00000000000000000000	4209.74365234375000000000	4212.82031250000000000000	4191.79492187500000000000	4227.69238281250000000000	4215.89746093750000000000	4194.87158203125000000000	4200.00000000000000000000	4198.46142578125000000000	4176.41015625000000000000	4238.97412109375000000000	4225.64111328125000000000	4225.64111328125000000000	4228.71777343750000000000	4203.58984375000000000000	0.00000000000000000000	10245.00000000000000000000	10225.00000000000000000000	0.00000000000000000000	0.00000000000000000000	0.00000000000000000000	1792.00000000000000000000	717.00000000000000000000	0.00000000000000000000	0.00000000000000000000	0.00000000000000000000	0.00000000000000000000	0.00000000000000000000	0.00000000000000000000	0.00000000000000000000	0.00000000000000000000	0.00000000000000000000	0.00000000000000000000	0.00000000000000000000	0.00000000000000000000	0.00000000000000000000	0.00000000000000000000	0.00000000000000000000	0.00000000000000000000
19.00000000000000000000	0.00000000000000000000	4198.97412109375000000000	4188.20507812500000000000	4184.10253906250000000000	4211.79492187500000000000	4203.07666015625000000000	4185.64111328125000000000	4178.97412109375000000000	4187.69238281250000000000	4172.82031250000000000000	4208.20507812500000000000	4211.79492187500000000000	4218.46142578125000000000	4201.02539062500000000000	4190.76904296875000000000	0.00000000000000000000	10245.00000000000000000000	10227.00000000000000000000	0.00000000000000000000	0.00000000000000000000	0.00000000000000000000	1792.00000000000000000000	725.00000000000000000000	0.00000000000000000000	0.00000000000000000000	0.00000000000000000000	0.00000000000000000000	0.00000000000000000000	0.00000000000000000000	0.00000000000000000000	0.00000000000000000000	0.00000000000000000000	0.00000000000000000000	0.00000000000000000000	0.00000000000000000000	0.00000000000000000000	0.00000000000000000000	0.00000000000000000000	0.00000000000000000000
20.00000000000000000000	0.00000000000000000000	4197.94873046875000000000	4206.66650390625000000000	4175.89746093750000000000	4222.56396484375000000000	4215.38427734375000000000	4197.43603515625000000000	4204.61523437500000000000	4224.10253906250000000000	4173.33300781250000000000	4246.15380859375000000000	4229.23046875000000000000	4225.12792968750000000000	4220.00000000000000000000	4195.38427734375000000000	0.00000000000000000000	10245.00000000000000000000	10227.00000000000000000000	0.00000000000000000000	0.00000000000000000000	0.00000000000000000000	1792.00000000000000000000	733.00000000000000000000	0.00000000000000000000	0.00000000000000000000	0.00000000000000000000	0.00000000000000000000	0.00000000000000000000	0.00000000000000000000	0.00000000000000000000	0.00000000000000000000	0.00000000000000000000	0.00000000000000000000	0.00000000000000000000	0.00000000000000000000	0.00000000000000000000	0.00000000000000000000	0.00000000000000000000	0.00000000000000000000
21.00000000000000000000	0.00000000000000000000	4193.33300781250000000000	4190.76904296875000000000	4184.61523437500000000000	4213.33300781250000000000	4195.89746093750000000000	4190.76904296875000000000	4197.43603515625000000000	4209.74365234375000000000	4170.76904296875000000000	4243.07666015625000000000	4224.10253906250000000000	4230.25634765625000000000	4210.76904296875000000000	4194.35888671875000000000	0.00000000000000000000	10245.00000000000000000000	10227.00000000000000000000	0.00000000000000000000	0.00000000000000000000	0.00000000000000000000	1792.00000000000000000000	742.00000000000000000000	0.00000000000000000000	0.00000000000000000000	0.00000000000000000000	0.00000000000000000000	0.00000000000000000000	0.00000000000000000000	0.00000000000000000000	0.00000000000000000000	0.00000000000000000000	0.00000000000000000000	0.00000000000000000000	0.00000000000000000000	0.00000000000000000000	0.00000000000000000000	0.00000000000000000000	0.00000000000000000000
22.00000000000000000000	0.00000000000000000000	4202.05126953125000000000	4201.53857421875000000000	4184.10253906250000000000	4213.33300781250000000000	4221.02539062500000000000	4205.12792968750000000000	4213.84619140625000000000	4211.28173828125000000000	4172.30761718750000000000	4240.51269531250000000000	4222.05126953125000000000	4226.15380859375000000000	4212.30761718750000000000	4196.41015625000000000000	0.00000000000000000000	10245.00000000000000000000	10227.00000000000000000000	0.00000000000000000000	0.00000000000000000000	0.00000000000000000000	1792.00000000000000000000	750.00000000000000000000	0.00000000000000000000	0.00000000000000000000	0.00000000000000000000	0.00000000000000000000	0.00000000000000000000	0.00000000000000000000	0.00000000000000000000	0.00000000000000000000	0.00000000000000000000	0.00000000000000000000	0.00000000000000000000	0.00000000000000000000	0.00000000000000000000	0.00000000000000000000	0.00000000000000000000	0.00000000000000000000
23.00000000000000000000	0.00000000000000000000	4212.30761718750000000000	4218.46142578125000000000	4188.71777343750000000000	4220.00000000000000000000	4240.51269531250000000000	4216.92285156250000000000	4226.66650390625000000000	4228.20507812500000000000	4173.84619140625000000000	4260.00000000000000000000	4230.25634765625000000000	4230.25634765625000000000	4217.43603515625000000000	4197.94873046875000000000	0.00000000000000000000	10248.00000000000000000000	10227.00000000000000000000	0.00000000000000000000	0.00000000000000000000	0.00000000000000000000	1792.00000000000000000000	757.00000000000000000000	0.00000000000000000000	0.00000000000000000000	0.00000000000000000000	0.00000000000000000000	0.00000000000000000000	0.00000000000000000000	0.00000000000000000000	0.00000000000000000000	0.00000000000000000000	0.00000000000000000000	0.00000000000000000000	0.00000000000000000000	0.00000000000000000000	0.00000000000000000000	0.00000000000000000000	0.00000000000000000000
24.00000000000000000000	0.00000000000000000000	4203.07666015625000000000	4192.82031250000000000000	4187.69238281250000000000	4198.97412109375000000000	4208.71777343750000000000	4201.02539062500000000000	4200.51269531250000000000	4202.05126953125000000000	4167.17919921875000000000	4234.35888671875000000000	4215.38427734375000000000	4222.56396484375000000000	4193.33300781250000000000	4188.20507812500000000000	0.00000000000000000000	10248.00000000000000000000	10227.00000000000000000000	0.00000000000000000000	0.00000000000000000000	0.00000000000000000000	1792.00000000000000000000	765.00000000000000000000	0.00000000000000000000	0.00000000000000000000	0.00000000000000000000	0.00000000000000000000	0.00000000000000000000	0.00000000000000000000	0.00000000000000000000	0.00000000000000000000	0.00000000000000000000	0.00000000000000000000	0.00000000000000000000	0.00000000000000000000	0.00000000000000000000	0.00000000000000000000	0.00000000000000000000	0.00000000000000000000
25.00000000000000000000	0.00000000000000000000	4207.17919921875000000000	4211.79492187500000000000	4183.07666015625000000000	4209.74365234375000000000	4240.51269531250000000000	4202.56396484375000000000	4213.84619140625000000000	4213.33300781250000000000	4169.74365234375000000000	4241.02539062500000000000	4229.23046875000000000000	4225.12792968750000000000	4223.07666015625000000000	4201.53857421875000000000	0.00000000000000000000	10249.00000000000000000000	10229.00000000000000000000	0.00000000000000000000	0.00000000000000000000	0.00000000000000000000	1792.00000000000000000000	773.00000000000000000000	0.00000000000000000000	0.00000000000000000000	0.00000000000000000000	0.00000000000000000000	0.00000000000000000000	0.00000000000000000000	0.00000000000000000000	0.00000000000000000000	0.00000000000000000000	0.00000000000000000000	0.00000000000000000000	0.00000000000000000000	0.00000000000000000000	0.00000000000000000000	0.00000000000000000000	0.00000000000000000000
26.00000000000000000000	0.00000000000000000000	4201.02539062500000000000	4192.82031250000000000000	4186.15380859375000000000	4203.07666015625000000000	4210.76904296875000000000	4185.12792968750000000000	4190.25634765625000000000	4195.89746093750000000000	4172.82031250000000000000	4211.28173828125000000000	4220.00000000000000000000	4222.56396484375000000000	4207.69238281250000000000	4197.94873046875000000000	0.00000000000000000000	10249.00000000000000000000	10229.00000000000000000000	0.00000000000000000000	0.00000000000000000000	0.00000000000000000000	1792.00000000000000000000	781.00000000000000000000	0.00000000000000000000	0.00000000000000000000	0.00000000000000000000	0.00000000000000000000	0.00000000000000000000	0.00000000000000000000	0.00000000000000000000	0.00000000000000000000	0.00000000000000000000	0.00000000000000000000	0.00000000000000000000	0.00000000000000000000	0.00000000000000000000	0.00000000000000000000	0.00000000000000000000	0.00000000000000000000
27.00000000000000000000	0.00000000000000000000	4195.38427734375000000000	4190.76904296875000000000	4178.46142578125000000000	4196.92285156250000000000	4187.69238281250000000000	4187.69238281250000000000	4195.38427734375000000000	4202.56396484375000000000	4173.33300781250000000000	4216.92285156250000000000	4220.00000000000000000000	4216.92285156250000000000	4201.53857421875000000000	4189.74365234375000000000	0.00000000000000000000	10249.00000000000000000000	10229.00000000000000000000	0.00000000000000000000	0.00000000000000000000	0.00000000000000000000	1792.00000000000000000000	789.00000000000000000000	0.00000000000000000000	0.00000000000000000000	0.00000000000000000000	0.00000000000000000000	0.00000000000000000000	0.00000000000000000000	0.00000000000000000000	0.00000000000000000000	0.00000000000000000000	0.00000000000000000000	0.00000000000000000000	0.00000000000000000000	0.00000000000000000000	0.00000000000000000000	0.00000000000000000000	0.00000000000000000000
28.00000000000000000000	0.00000000000000000000	4194.87158203125000000000	4200.00000000000000000000	4175.89746093750000000000	4209.23046875000000000000	4216.41015625000000000000	4198.97412109375000000000	4217.43603515625000000000	4227.17919921875000000000	4170.25634765625000000000	4247.17919921875000000000	4233.84619140625000000000	4221.02539062500000000000	4211.28173828125000000000	4186.66650390625000000000	0.00000000000000000000	10249.00000000000000000000	10229.00000000000000000000	0.00000000000000000000	0.00000000000000000000	0.00000000000000000000	1792.00000000000000000000	798.00000000000000000000	0.00000000000000000000	0.00000000000000000000	0.00000000000000000000	0.00000000000000000000	0.00000000000000000000	0.00000000000000000000	0.00000000000000000000	0.00000000000000000000	0.00000000000000000000	0.00000000000000000000	0.00000000000000000000	0.00000000000000000000	0.00000000000000000000	0.00000000000000000000	0.00000000000000000000	0.00000000000000000000
29.00000000000000000000	0.00000000000000000000	4181.02539062500000000000	4168.71777343750000000000	4175.38427734375000000000	4195.89746093750000000000	4200.00000000000000000000	4187.69238281250000000000	4190.25634765625000000000	4193.33300781250000000000	4165.12792968750000000000	4206.66650390625000000000	4205.64111328125000000000	4208.71777343750000000000	4172.30761718750000000000	4171.79492187500000000000	0.00000000000000000000	10251.00000000000000000000	10229.00000000000000000000	0.00000000000000000000	0.00000000000000000000	0.00000000000000000000	1792.00000000000000000000	806.00000000000000000000	0.00000000000000000000	0.00000000000000000000	0.00000000000000000000	0.00000000000000000000	0.00000000000000000000	0.00000000000000000000	0.00000000000000000000	0.00000000000000000000	0.00000000000000000000	0.00000000000000000000	0.00000000000000000000	0.00000000000000000000	0.00000000000000000000	0.00000000000000000000	0.00000000000000000000	0.00000000000000000000
30.00000000000000000000	0.00000000000000000000	4192.82031250000000000000	4204.10253906250000000000	4175.38427734375000000000	4215.89746093750000000000	4216.92285156250000000000	4201.53857421875000000000	4206.66650390625000000000	4203.58984375000000000000	4175.89746093750000000000	4228.20507812500000000000	4216.92285156250000000000	4213.84619140625000000000	4199.48730468750000000000	4186.66650390625000000000	0.00000000000000000000	10251.00000000000000000000	10229.00000000000000000000	0.00000000000000000000	0.00000000000000000000	0.00000000000000000000	1792.00000000000000000000	813.00000000000000000000	0.00000000000000000000	0.00000000000000000000	0.00000000000000000000	0.00000000000000000000	0.00000000000000000000	0.00000000000000000000	0.00000000000000000000	0.00000000000000000000	0.00000000000000000000	0.00000000000000000000	0.00000000000000000000	0.00000000000000000000	0.00000000000000000000	0.00000000000000000000	0.00000000000000000000	0.00000000000000000000
31.00000000000000000000	0.00000000000000000000	4200.51269531250000000000	4203.58984375000000000000	4185.64111328125000000000	4219.48730468750000000000	4207.69238281250000000000	4195.89746093750000000000	4196.41015625000000000000	4193.33300781250000000000	4177.43603515625000000000	4219.48730468750000000000	4221.53857421875000000000	4220.51269531250000000000	4204.10253906250000000000	4187.17919921875000000000	0.00000000000000000000	10252.00000000000000000000	10229.00000000000000000000	0.00000000000000000000	0.00000000000000000000	0.00000000000000000000	1792.00000000000000000000	821.00000000000000000000	0.00000000000000000000	0.00000000000000000000	0.00000000000000000000	0.00000000000000000000	0.00000000000000000000	0.00000000000000000000	0.00000000000000000000	0.00000000000000000000	0.00000000000000000000	0.00000000000000000000	0.00000000000000000000	0.00000000000000000000	0.00000000000000000000	0.00000000000000000000	0.00000000000000000000	0.00000000000000000000
32.00000000000000000000	0.00000000000000000000	4194.87158203125000000000	4190.25634765625000000000	4183.07666015625000000000	4207.17919921875000000000	4208.71777343750000000000	4191.79492187500000000000	4195.38427734375000000000	4191.28173828125000000000	4172.82031250000000000000	4204.10253906250000000000	4217.94873046875000000000	4215.38427734375000000000	4203.07666015625000000000	4186.15380859375000000000	0.00000000000000000000	10252.00000000000000000000	10229.00000000000000000000	0.00000000000000000000	0.00000000000000000000	0.00000000000000000000	1792.00000000000000000000	829.00000000000000000000	0.00000000000000000000	0.00000000000000000000	0.00000000000000000000	0.00000000000000000000	0.00000000000000000000	0.00000000000000000000	0.00000000000000000000	0.00000000000000000000	0.00000000000000000000	0.00000000000000000000	0.00000000000000000000	0.00000000000000000000	0.00000000000000000000	0.00000000000000000000	0.00000000000000000000	0.00000000000000000000
33.00000000000000000000	0.00000000000000000000	4194.35888671875000000000	4204.61523437500000000000	4181.53857421875000000000	4213.84619140625000000000	4224.10253906250000000000	4194.35888671875000000000	4210.25634765625000000000	4223.58984375000000000000	4174.87158203125000000000	4241.02539062500000000000	4233.84619140625000000000	4226.66650390625000000000	4228.71777343750000000000	4201.53857421875000000000	0.00000000000000000000	10251.00000000000000000000	10228.00000000000000000000	0.00000000000000000000	0.00000000000000000000	0.00000000000000000000	1792.00000000000000000000	836.00000000000000000000	0.00000000000000000000	0.00000000000000000000	0.00000000000000000000	0.00000000000000000000	0.00000000000000000000	0.00000000000000000000	0.00000000000000000000	0.00000000000000000000	0.00000000000000000000	0.00000000000000000000	0.00000000000000000000	0.00000000000000000000	0.00000000000000000000	0.00000000000000000000	0.00000000000000000000	0.00000000000000000000
34.00000000000000000000	0.00000000000000000000	4184.10253906250000000000	4177.94873046875000000000	4180.51269531250000000000	4198.97412109375000000000	4188.20507812500000000000	4178.97412109375000000000	4181.53857421875000000000	4200.00000000000000000000	4168.71777343750000000000	4219.48730468750000000000	4218.97412109375000000000	4219.48730468750000000000	4196.41015625000000000000	4188.20507812500000000000	0.00000000000000000000	10251.00000000000000000000	10228.00000000000000000000	0.00000000000000000000	0.00000000000000000000	0.00000000000000000000	1792.00000000000000000000	844.00000000000000000000	0.00000000000000000000	0.00000000000000000000	0.00000000000000000000	0.00000000000000000000	0.00000000000000000000	0.00000000000000000000	0.00000000000000000000	0.00000000000000000000	0.00000000000000000000	0.00000000000000000000	0.00000000000000000000	0.00000000000000000000	0.00000000000000000000	0.00000000000000000000	0.00000000000000000000	0.00000000000000000000
35.00000000000000000000	0.00000000000000000000	4193.33300781250000000000	4198.97412109375000000000	4175.38427734375000000000	4207.69238281250000000000	4214.35888671875000000000	4196.92285156250000000000	4207.69238281250000000000	4211.28173828125000000000	4168.71777343750000000000	4233.33300781250000000000	4226.15380859375000000000	4215.38427734375000000000	4204.10253906250000000000	4184.10253906250000000000	0.00000000000000000000	10250.00000000000000000000	10227.00000000000000000000	0.00000000000000000000	0.00000000000000000000	0.00000000000000000000	1792.00000000000000000000	851.00000000000000000000	0.00000000000000000000	0.00000000000000000000	0.00000000000000000000	0.00000000000000000000	0.00000000000000000000	0.00000000000000000000	0.00000000000000000000	0.00000000000000000000	0.00000000000000000000	0.00000000000000000000	0.00000000000000000000	0.00000000000000000000	0.00000000000000000000	0.00000000000000000000	0.00000000000000000000	0.00000000000000000000
36.00000000000000000000	0.00000000000000000000	4195.38427734375000000000	4198.46142578125000000000	4182.05126953125000000000	4207.17919921875000000000	4214.35888671875000000000	4198.97412109375000000000	4209.23046875000000000000	4211.79492187500000000000	4169.74365234375000000000	4229.23046875000000000000	4220.00000000000000000000	4219.48730468750000000000	4196.92285156250000000000	4181.53857421875000000000	0.00000000000000000000	10250.00000000000000000000	10227.00000000000000000000	0.00000000000000000000	0.00000000000000000000	0.00000000000000000000	1792.00000000000000000000	859.00000000000000000000	0.00000000000000000000	0.00000000000000000000	0.00000000000000000000	0.00000000000000000000	0.00000000000000000000	0.00000000000000000000	0.00000000000000000000	0.00000000000000000000	0.00000000000000000000	0.00000000000000000000	0.00000000000000000000	0.00000000000000000000	0.00000000000000000000	0.00000000000000000000	0.00000000000000000000	0.00000000000000000000
37.00000000000000000000	0.00000000000000000000	4188.71777343750000000000	4190.25634765625000000000	4180.51269531250000000000	4198.97412109375000000000	4204.10253906250000000000	4192.82031250000000000000	4192.30761718750000000000	4198.46142578125000000000	4171.28173828125000000000	4205.12792968750000000000	4210.76904296875000000000	4212.30761718750000000000	4192.30761718750000000000	4181.02539062500000000000	0.00000000000000000000	10248.00000000000000000000	10227.00000000000000000000	0.00000000000000000000	0.00000000000000000000	0.00000000000000000000	1792.00000000000000000000	867.00000000000000000000	0.00000000000000000000	0.00000000000000000000	0.00000000000000000000	0.00000000000000000000	0.00000000000000000000	0.00000000000000000000	0.00000000000000000000	0.00000000000000000000	0.00000000000000000000	0.00000000000000000000	0.00000000000000000000	0.00000000000000000000	0.00000000000000000000	0.00000000000000000000	0.00000000000000000000	0.00000000000000000000
38.00000000000000000000	0.00000000000000000000	4197.94873046875000000000	4214.35888671875000000000	4179.48730468750000000000	4212.30761718750000000000	4225.64111328125000000000	4193.84619140625000000000	4200.51269531250000000000	4201.53857421875000000000	4176.92285156250000000000	4215.38427734375000000000	4223.58984375000000000000	4215.38427734375000000000	4223.07666015625000000000	4195.38427734375000000000	0.00000000000000000000	10248.00000000000000000000	10227.00000000000000000000	0.00000000000000000000	0.00000000000000000000	0.00000000000000000000	1792.00000000000000000000	875.00000000000000000000	0.00000000000000000000	0.00000000000000000000	0.00000000000000000000	0.00000000000000000000	0.00000000000000000000	0.00000000000000000000	0.00000000000000000000	0.00000000000000000000	0.00000000000000000000	0.00000000000000000000	0.00000000000000000000	0.00000000000000000000	0.00000000000000000000	0.00000000000000000000	0.00000000000000000000	0.00000000000000000000
39.00000000000000000000	0.00000000000000000000	4191.79492187500000000000	4187.69238281250000000000	4181.02539062500000000000	4197.43603515625000000000	4190.76904296875000000000	4176.41015625000000000000	4178.46142578125000000000	4174.35888671875000000000	4175.38427734375000000000	4185.64111328125000000000	4205.64111328125000000000	4213.33300781250000000000	4194.87158203125000000000	4185.12792968750000000000	0.00000000000000000000	10247.00000000000000000000	10227.00000000000000000000	0.00000000000000000000	0.00000000000000000000	0.00000000000000000000	1792.00000000000000000000	883.00000000000000000000	0.00000000000000000000	0.00000000000000000000	0.00000000000000000000	0.00000000000000000000	0.00000000000000000000	0.00000000000000000000	0.00000000000000000000	0.00000000000000000000	0.00000000000000000000	0.00000000000000000000	0.00000000000000000000	0.00000000000000000000	0.00000000000000000000	0.00000000000000000000	0.00000000000000000000	0.00000000000000000000
40.00000000000000000000	0.00000000000000000000	4189.23046875000000000000	4193.84619140625000000000	4178.46142578125000000000	4206.15380859375000000000	4209.74365234375000000000	4190.25634765625000000000	4204.61523437500000000000	4213.84619140625000000000	4177.94873046875000000000	4223.58984375000000000000	4219.48730468750000000000	4220.00000000000000000000	4206.66650390625000000000	4190.25634765625000000000	0.00000000000000000000	10247.00000000000000000000	10227.00000000000000000000	0.00000000000000000000	0.00000000000000000000	0.00000000000000000000	1792.00000000000000000000	891.00000000000000000000	0.00000000000000000000	0.00000000000000000000	0.00000000000000000000	0.00000000000000000000	0.00000000000000000000	0.00000000000000000000	0.00000000000000000000	0.00000000000000000000	0.00000000000000000000	0.00000000000000000000	0.00000000000000000000	0.00000000000000000000	0.00000000000000000000	0.00000000000000000000	0.00000000000000000000	0.00000000000000000000
41.00000000000000000000	0.00000000000000000000	4182.56396484375000000000	4183.58984375000000000000	4181.53857421875000000000	4206.66650390625000000000	4201.53857421875000000000	4188.71777343750000000000	4202.56396484375000000000	4221.53857421875000000000	4174.35888671875000000000	4236.92285156250000000000	4226.15380859375000000000	4225.12792968750000000000	4207.17919921875000000000	4190.76904296875000000000	0.00000000000000000000	10245.00000000000000000000	10227.00000000000000000000	0.00000000000000000000	0.00000000000000000000	0.00000000000000000000	1792.00000000000000000000	899.00000000000000000000	0.00000000000000000000	0.00000000000000000000	0.00000000000000000000	0.00000000000000000000	0.00000000000000000000	0.00000000000000000000	0.00000000000000000000	0.00000000000000000000	0.00000000000000000000	0.00000000000000000000	0.00000000000000000000	0.00000000000000000000	0.00000000000000000000	0.00000000000000000000	0.00000000000000000000	0.00000000000000000000
42.00000000000000000000	0.00000000000000000000	4180.00000000000000000000	4173.33300781250000000000	4177.43603515625000000000	4188.71777343750000000000	4181.02539062500000000000	4185.64111328125000000000	4190.25634765625000000000	4188.20507812500000000000	4169.23046875000000000000	4202.56396484375000000000	4212.82031250000000000000	4213.33300781250000000000	4186.15380859375000000000	4180.00000000000000000000	0.00000000000000000000	10245.00000000000000000000	10227.00000000000000000000	0.00000000000000000000	0.00000000000000000000	0.00000000000000000000	1792.00000000000000000000	907.00000000000000000000	0.00000000000000000000	0.00000000000000000000	0.00000000000000000000	0.00000000000000000000	0.00000000000000000000	0.00000000000000000000	0.00000000000000000000	0.00000000000000000000	0.00000000000000000000	0.00000000000000000000	0.00000000000000000000	0.00000000000000000000	0.00000000000000000000	0.00000000000000000000	0.00000000000000000000	0.00000000000000000000
43.00000000000000000000	0.00000000000000000000	4196.41015625000000000000	4207.17919921875000000000	4181.02539062500000000000	4198.46142578125000000000	4224.10253906250000000000	4205.12792968750000000000	4221.02539062500000000000	4207.17919921875000000000	4174.35888671875000000000	4233.84619140625000000000	4223.07666015625000000000	4216.41015625000000000000	4202.05126953125000000000	4185.64111328125000000000	0.00000000000000000000	10244.00000000000000000000	10228.00000000000000000000	0.00000000000000000000	0.00000000000000000000	0.00000000000000000000	1792.00000000000000000000	915.00000000000000000000	0.00000000000000000000	0.00000000000000000000	0.00000000000000000000	0.00000000000000000000	0.00000000000000000000	0.00000000000000000000	0.00000000000000000000	0.00000000000000000000	0.00000000000000000000	0.00000000000000000000	0.00000000000000000000	0.00000000000000000000	0.00000000000000000000	0.00000000000000000000	0.00000000000000000000	0.00000000000000000000
44.00000000000000000000	0.00000000000000000000	4189.74365234375000000000	4179.48730468750000000000	4186.15380859375000000000	4184.10253906250000000000	4193.84619140625000000000	4191.28173828125000000000	4195.89746093750000000000	4188.71777343750000000000	4170.25634765625000000000	4217.94873046875000000000	4203.07666015625000000000	4210.76904296875000000000	4170.25634765625000000000	4174.87158203125000000000	0.00000000000000000000	10244.00000000000000000000	10228.00000000000000000000	0.00000000000000000000	0.00000000000000000000	0.00000000000000000000	1792.00000000000000000000	924.00000000000000000000	0.00000000000000000000	0.00000000000000000000	0.00000000000000000000	0.00000000000000000000	0.00000000000000000000	0.00000000000000000000	0.00000000000000000000	0.00000000000000000000	0.00000000000000000000	0.00000000000000000000	0.00000000000000000000	0.00000000000000000000	0.00000000000000000000	0.00000000000000000000	0.00000000000000000000	0.00000000000000000000
45.00000000000000000000	0.00000000000000000000	4190.76904296875000000000	4187.17919921875000000000	4177.94873046875000000000	4189.23046875000000000000	4187.17919921875000000000	4191.79492187500000000000	4195.89746093750000000000	4197.94873046875000000000	4171.79492187500000000000	4208.20507812500000000000	4210.25634765625000000000	4213.33300781250000000000	4188.20507812500000000000	4186.15380859375000000000	0.00000000000000000000	10244.00000000000000000000	10227.00000000000000000000	0.00000000000000000000	0.00000000000000000000	0.00000000000000000000	1792.00000000000000000000	931.00000000000000000000	0.00000000000000000000	0.00000000000000000000	0.00000000000000000000	0.00000000000000000000	0.00000000000000000000	0.00000000000000000000	0.00000000000000000000	0.00000000000000000000	0.00000000000000000000	0.00000000000000000000	0.00000000000000000000	0.00000000000000000000	0.00000000000000000000	0.00000000000000000000	0.00000000000000000000	0.00000000000000000000
46.00000000000000000000	0.00000000000000000000	4196.41015625000000000000	4195.38427734375000000000	4180.51269531250000000000	4194.35888671875000000000	4193.33300781250000000000	4190.76904296875000000000	4194.35888671875000000000	4208.71777343750000000000	4174.35888671875000000000	4198.97412109375000000000	4224.10253906250000000000	4226.15380859375000000000	4205.12792968750000000000	4200.00000000000000000000	0.00000000000000000000	10244.00000000000000000000	10227.00000000000000000000	0.00000000000000000000	0.00000000000000000000	0.00000000000000000000	1792.00000000000000000000	939.00000000000000000000	0.00000000000000000000	0.00000000000000000000	0.00000000000000000000	0.00000000000000000000	0.00000000000000000000	0.00000000000000000000	0.00000000000000000000	0.00000000000000000000	0.00000000000000000000	0.00000000000000000000	0.00000000000000000000	0.00000000000000000000	0.00000000000000000000	0.00000000000000000000	0.00000000000000000000	0.00000000000000000000
47.00000000000000000000	0.00000000000000000000	4189.23046875000000000000	4174.87158203125000000000	4181.53857421875000000000	4173.84619140625000000000	4186.15380859375000000000	4185.12792968750000000000	4187.17919921875000000000	4198.97412109375000000000	4170.76904296875000000000	4202.05126953125000000000	4213.84619140625000000000	4217.94873046875000000000	4185.12792968750000000000	4192.82031250000000000000	0.00000000000000000000	10245.00000000000000000000	10228.00000000000000000000	0.00000000000000000000	0.00000000000000000000	0.00000000000000000000	1792.00000000000000000000	947.00000000000000000000	0.00000000000000000000	0.00000000000000000000	0.00000000000000000000	0.00000000000000000000	0.00000000000000000000	0.00000000000000000000	0.00000000000000000000	0.00000000000000000000	0.00000000000000000000	0.00000000000000000000	0.00000000000000000000	0.00000000000000000000	0.00000000000000000000	0.00000000000000000000	0.00000000000000000000	0.00000000000000000000
48.00000000000000000000	0.00000000000000000000	4192.30761718750000000000	4193.33300781250000000000	4178.97412109375000000000	4181.53857421875000000000	4221.02539062500000000000	4201.02539062500000000000	4218.46142578125000000000	4227.17919921875000000000	4171.79492187500000000000	4262.05126953125000000000	4225.12792968750000000000	4220.51269531250000000000	4198.97412109375000000000	4196.41015625000000000000	0.00000000000000000000	10245.00000000000000000000	10228.00000000000000000000	0.00000000000000000000	0.00000000000000000000	0.00000000000000000000	1792.00000000000000000000	954.00000000000000000000	0.00000000000000000000	0.00000000000000000000	0.00000000000000000000	0.00000000000000000000	0.00000000000000000000	0.00000000000000000000	0.00000000000000000000	0.00000000000000000000	0.00000000000000000000	0.00000000000000000000	0.00000000000000000000	0.00000000000000000000	0.00000000000000000000	0.00000000000000000000	0.00000000000000000000	0.00000000000000000000
49.00000000000000000000	0.00000000000000000000	4185.12792968750000000000	4172.30761718750000000000	4180.00000000000000000000	4171.79492187500000000000	4193.84619140625000000000	4191.79492187500000000000	4195.89746093750000000000	4201.53857421875000000000	4165.64111328125000000000	4225.12792968750000000000	4204.61523437500000000000	4217.94873046875000000000	4166.15380859375000000000	4181.53857421875000000000	0.00000000000000000000	10248.00000000000000000000	10226.00000000000000000000	0.00000000000000000000	0.00000000000000000000	0.00000000000000000000	1792.00000000000000000000	961.00000000000000000000	0.00000000000000000000	0.00000000000000000000	0.00000000000000000000	0.00000000000000000000	0.00000000000000000000	0.00000000000000000000	0.00000000000000000000	0.00000000000000000000	0.00000000000000000000	0.00000000000000000000	0.00000000000000000000	0.00000000000000000000	0.00000000000000000000	0.00000000000000000000	0.00000000000000000000	0.00000000000000000000
50.00000000000000000000	0.00000000000000000000	4192.82031250000000000000	4188.71777343750000000000	4178.46142578125000000000	4171.79492187500000000000	4200.00000000000000000000	4197.43603515625000000000	4202.05126953125000000000	4194.35888671875000000000	4169.23046875000000000000	4206.15380859375000000000	4202.56396484375000000000	4213.33300781250000000000	4175.89746093750000000000	4183.58984375000000000000	0.00000000000000000000	10248.00000000000000000000	10226.00000000000000000000	0.00000000000000000000	0.00000000000000000000	0.00000000000000000000	1792.00000000000000000000	969.00000000000000000000	0.00000000000000000000	0.00000000000000000000	0.00000000000000000000	0.00000000000000000000	0.00000000000000000000	0.00000000000000000000	0.00000000000000000000	0.00000000000000000000	0.00000000000000000000	0.00000000000000000000	0.00000000000000000000	0.00000000000000000000	0.00000000000000000000	0.00000000000000000000	0.00000000000000000000	0.00000000000000000000
51.00000000000000000000	0.00000000000000000000	4204.10253906250000000000	4207.17919921875000000000	4184.61523437500000000000	4174.87158203125000000000	4218.46142578125000000000	4197.43603515625000000000	4210.76904296875000000000	4197.94873046875000000000	4175.89746093750000000000	4222.56396484375000000000	4209.23046875000000000000	4218.46142578125000000000	4191.79492187500000000000	4192.30761718750000000000	0.00000000000000000000	10247.00000000000000000000	10225.00000000000000000000	0.00000000000000000000	0.00000000000000000000	0.00000000000000000000	1792.00000000000000000000	978.00000000000000000000	0.00000000000000000000	0.00000000000000000000	0.00000000000000000000	0.00000000000000000000	0.00000000000000000000	0.00000000000000000000	0.00000000000000000000	0.00000000000000000000	0.00000000000000000000	0.00000000000000000000	0.00000000000000000000	0.00000000000000000000	0.00000000000000000000	0.00000000000000000000	0.00000000000000000000	0.00000000000000000000
52.00000000000000000000	0.00000000000000000000	4192.82031250000000000000	4185.12792968750000000000	4180.51269531250000000000	4157.43603515625000000000	4193.33300781250000000000	4187.17919921875000000000	4189.74365234375000000000	4181.53857421875000000000	4169.74365234375000000000	4195.89746093750000000000	4192.30761718750000000000	4211.79492187500000000000	4164.61523437500000000000	4184.10253906250000000000	0.00000000000000000000	10247.00000000000000000000	10225.00000000000000000000	0.00000000000000000000	0.00000000000000000000	0.00000000000000000000	1792.00000000000000000000	986.00000000000000000000	0.00000000000000000000	0.00000000000000000000	0.00000000000000000000	0.00000000000000000000	0.00000000000000000000	0.00000000000000000000	0.00000000000000000000	0.00000000000000000000	0.00000000000000000000	0.00000000000000000000	0.00000000000000000000	0.00000000000000000000	0.00000000000000000000	0.00000000000000000000	0.00000000000000000000	0.00000000000000000000
53.00000000000000000000	0.00000000000000000000	4189.74365234375000000000	4201.53857421875000000000	4177.43603515625000000000	4170.25634765625000000000	4209.23046875000000000000	4195.38427734375000000000	4206.15380859375000000000	4216.92285156250000000000	4170.25634765625000000000	4220.51269531250000000000	4214.35888671875000000000	4218.97412109375000000000	4196.92285156250000000000	4198.97412109375000000000	0.00000000000000000000	10247.00000000000000000000	10225.00000000000000000000	0.00000000000000000000	0.00000000000000000000	0.00000000000000000000	1792.00000000000000000000	994.00000000000000000000	0.00000000000000000000	0.00000000000000000000	0.00000000000000000000	0.00000000000000000000	0.00000000000000000000	0.00000000000000000000	0.00000000000000000000	0.00000000000000000000	0.00000000000000000000	0.00000000000000000000	0.00000000000000000000	0.00000000000000000000	0.00000000000000000000	0.00000000000000000000	0.00000000000000000000	0.00000000000000000000
54.00000000000000000000	0.00000000000000000000	4181.53857421875000000000	4174.35888671875000000000	4184.10253906250000000000	4160.51269531250000000000	4187.17919921875000000000	4181.02539062500000000000	4185.12792968750000000000	4201.53857421875000000000	4169.23046875000000000000	4204.10253906250000000000	4210.25634765625000000000	4218.46142578125000000000	4188.20507812500000000000	4197.94873046875000000000	0.00000000000000000000	10247.00000000000000000000	10225.00000000000000000000	0.00000000000000000000	0.00000000000000000000	0.00000000000000000000	1793.00000000000000000000	3.00000000000000000000	0.00000000000000000000	0.00000000000000000000	0.00000000000000000000	0.00000000000000000000	0.00000000000000000000	0.00000000000000000000	0.00000000000000000000	0.00000000000000000000	0.00000000000000000000	0.00000000000000000000	0.00000000000000000000	0.00000000000000000000	0.00000000000000000000	0.00000000000000000000	0.00000000000000000000	0.00000000000000000000
55.00000000000000000000	0.00000000000000000000	4183.58984375000000000000	4177.94873046875000000000	4175.89746093750000000000	4157.43603515625000000000	4199.48730468750000000000	4192.30761718750000000000	4194.87158203125000000000	4196.41015625000000000000	4168.71777343750000000000	4201.02539062500000000000	4203.07666015625000000000	4210.76904296875000000000	4177.43603515625000000000	4189.23046875000000000000	0.00000000000000000000	10248.00000000000000000000	10224.00000000000000000000	0.00000000000000000000	0.00000000000000000000	0.00000000000000000000	1793.00000000000000000000	11.00000000000000000000	0.00000000000000000000	0.00000000000000000000	0.00000000000000000000	0.00000000000000000000	0.00000000000000000000	0.00000000000000000000	0.00000000000000000000	0.00000000000000000000	0.00000000000000000000	0.00000000000000000000	0.00000000000000000000	0.00000000000000000000	0.00000000000000000000	0.00000000000000000000	0.00000000000000000000	0.00000000000000000000
56.00000000000000000000	0.00000000000000000000	4191.79492187500000000000	4199.48730468750000000000	4175.38427734375000000000	4167.17919921875000000000	4222.05126953125000000000	4205.12792968750000000000	4214.35888671875000000000	4212.82031250000000000000	4169.74365234375000000000	4225.12792968750000000000	4210.76904296875000000000	4216.92285156250000000000	4177.43603515625000000000	4185.12792968750000000000	0.00000000000000000000	10248.00000000000000000000	10224.00000000000000000000	0.00000000000000000000	0.00000000000000000000	0.00000000000000000000	1793.00000000000000000000	19.00000000000000000000	0.00000000000000000000	0.00000000000000000000	0.00000000000000000000	0.00000000000000000000	0.00000000000000000000	0.00000000000000000000	0.00000000000000000000	0.00000000000000000000	0.00000000000000000000	0.00000000000000000000	0.00000000000000000000	0.00000000000000000000	0.00000000000000000000	0.00000000000000000000	0.00000000000000000000	0.00000000000000000000
57.00000000000000000000	0.00000000000000000000	4186.66650390625000000000	4180.51269531250000000000	4180.51269531250000000000	4152.82031250000000000000	4195.89746093750000000000	4192.30761718750000000000	4194.87158203125000000000	4190.76904296875000000000	4166.15380859375000000000	4210.25634765625000000000	4199.48730468750000000000	4212.30761718750000000000	4158.46142578125000000000	4175.89746093750000000000	0.00000000000000000000	10246.00000000000000000000	10224.00000000000000000000	0.00000000000000000000	0.00000000000000000000	0.00000000000000000000	1793.00000000000000000000	27.00000000000000000000	0.00000000000000000000	0.00000000000000000000	0.00000000000000000000	0.00000000000000000000	0.00000000000000000000	0.00000000000000000000	0.00000000000000000000	0.00000000000000000000	0.00000000000000000000	0.00000000000000000000	0.00000000000000000000	0.00000000000000000000	0.00000000000000000000	0.00000000000000000000	0.00000000000000000000	0.00000000000000000000
58.00000000000000000000	0.00000000000000000000	4195.38427734375000000000	4207.17919921875000000000	4183.07666015625000000000	4168.71777343750000000000	4224.10253906250000000000	4201.02539062500000000000	4211.79492187500000000000	4203.58984375000000000000	4172.30761718750000000000	4232.82031250000000000000	4214.87158203125000000000	4217.94873046875000000000	4197.43603515625000000000	4191.28173828125000000000	0.00000000000000000000	10246.00000000000000000000	10224.00000000000000000000	0.00000000000000000000	0.00000000000000000000	0.00000000000000000000	1793.00000000000000000000	34.00000000000000000000	0.00000000000000000000	0.00000000000000000000	0.00000000000000000000	0.00000000000000000000	0.00000000000000000000	0.00000000000000000000	0.00000000000000000000	0.00000000000000000000	0.00000000000000000000	0.00000000000000000000	0.00000000000000000000	0.00000000000000000000	0.00000000000000000000	0.00000000000000000000	0.00000000000000000000	0.00000000000000000000
59.00000000000000000000	0.00000000000000000000	4195.38427734375000000000	4192.30761718750000000000	4188.20507812500000000000	4164.61523437500000000000	4204.10253906250000000000	4188.71777343750000000000	4188.71777343750000000000	4186.66650390625000000000	4175.89746093750000000000	4204.61523437500000000000	4209.74365234375000000000	4224.61523437500000000000	4188.71777343750000000000	4190.25634765625000000000	0.00000000000000000000	10247.00000000000000000000	10224.00000000000000000000	0.00000000000000000000	0.00000000000000000000	0.00000000000000000000	1793.00000000000000000000	41.00000000000000000000	0.00000000000000000000	0.00000000000000000000	0.00000000000000000000	0.00000000000000000000	0.00000000000000000000	0.00000000000000000000	0.00000000000000000000	0.00000000000000000000	0.00000000000000000000	0.00000000000000000000	0.00000000000000000000	0.00000000000000000000	0.00000000000000000000	0.00000000000000000000	0.00000000000000000000	0.00000000000000000000
60.00000000000000000000	0.00000000000000000000	4195.38427734375000000000	4194.87158203125000000000	4180.51269531250000000000	4163.58984375000000000000	4186.15380859375000000000	4187.69238281250000000000	4191.79492187500000000000	4197.94873046875000000000	4174.35888671875000000000	4211.28173828125000000000	4213.33300781250000000000	4224.10253906250000000000	4185.12792968750000000000	4189.23046875000000000000	0.00000000000000000000	10247.00000000000000000000	10224.00000000000000000000	0.00000000000000000000	0.00000000000000000000	0.00000000000000000000	1793.00000000000000000000	49.00000000000000000000	0.00000000000000000000	0.00000000000000000000	0.00000000000000000000	0.00000000000000000000	0.00000000000000000000	0.00000000000000000000	0.00000000000000000000	0.00000000000000000000	0.00000000000000000000	0.00000000000000000000	0.00000000000000000000	0.00000000000000000000	0.00000000000000000000	0.00000000000000000000	0.00000000000000000000	0.00000000000000000000
61.00000000000000000000	0.00000000000000000000	4196.41015625000000000000	4212.30761718750000000000	4179.48730468750000000000	4177.94873046875000000000	4193.84619140625000000000	4193.84619140625000000000	4211.79492187500000000000	4222.56396484375000000000	4170.76904296875000000000	4250.76904296875000000000	4228.20507812500000000000	4229.23046875000000000000	4200.51269531250000000000	4198.97412109375000000000	0.00000000000000000000	10247.00000000000000000000	10224.00000000000000000000	0.00000000000000000000	0.00000000000000000000	0.00000000000000000000	1793.00000000000000000000	56.00000000000000000000	0.00000000000000000000	0.00000000000000000000	0.00000000000000000000	0.00000000000000000000	0.00000000000000000000	0.00000000000000000000	0.00000000000000000000	0.00000000000000000000	0.00000000000000000000	0.00000000000000000000	0.00000000000000000000	0.00000000000000000000	0.00000000000000000000	0.00000000000000000000	0.00000000000000000000	0.00000000000000000000
62.00000000000000000000	0.00000000000000000000	4182.56396484375000000000	4180.00000000000000000000	4179.48730468750000000000	4160.00000000000000000000	4168.71777343750000000000	4184.10253906250000000000	4183.58984375000000000000	4190.25634765625000000000	4165.64111328125000000000	4205.12792968750000000000	4206.66650390625000000000	4217.94873046875000000000	4169.74365234375000000000	4186.15380859375000000000	0.00000000000000000000	10247.00000000000000000000	10224.00000000000000000000	0.00000000000000000000	0.00000000000000000000	0.00000000000000000000	1793.00000000000000000000	64.00000000000000000000	0.00000000000000000000	0.00000000000000000000	0.00000000000000000000	0.00000000000000000000	0.00000000000000000000	0.00000000000000000000	0.00000000000000000000	0.00000000000000000000	0.00000000000000000000	0.00000000000000000000	0.00000000000000000000	0.00000000000000000000	0.00000000000000000000	0.00000000000000000000	0.00000000000000000000	0.00000000000000000000
63.00000000000000000000	0.00000000000000000000	4199.48730468750000000000	4209.74365234375000000000	4181.02539062500000000000	4174.35888671875000000000	4220.00000000000000000000	4203.58984375000000000000	4212.82031250000000000000	4212.82031250000000000000	4173.33300781250000000000	4225.12792968750000000000	4218.97412109375000000000	4223.58984375000000000000	4195.89746093750000000000	4193.84619140625000000000	0.00000000000000000000	10247.00000000000000000000	10224.00000000000000000000	0.00000000000000000000	0.00000000000000000000	0.00000000000000000000	1793.00000000000000000000	72.00000000000000000000	0.00000000000000000000	0.00000000000000000000	0.00000000000000000000	0.00000000000000000000	0.00000000000000000000	0.00000000000000000000	0.00000000000000000000	0.00000000000000000000	0.00000000000000000000	0.00000000000000000000	0.00000000000000000000	0.00000000000000000000	0.00000000000000000000	0.00000000000000000000	0.00000000000000000000	0.00000000000000000000
64.00000000000000000000	0.00000000000000000000	4210.25634765625000000000	4213.33300781250000000000	4189.74365234375000000000	4178.46142578125000000000	4233.33300781250000000000	4200.51269531250000000000	4212.82031250000000000000	4202.56396484375000000000	4174.35888671875000000000	4236.41015625000000000000	4216.41015625000000000000	4230.76904296875000000000	4192.30761718750000000000	4195.38427734375000000000	926.00000000000000000000	10247.00000000000000000000	10224.00000000000000000000	0.00000000000000000000	0.00000000000000000000	0.00000000000000000000	1793.00000000000000000000	80.00000000000000000000	4.00000000000000000000	0.00000000000000000000	0.00000000000000000000	0.00000000000000000000	0.00000000000000000000	0.00000000000000000000	0.00000000000000000000	0.00000000000000000000	0.00000000000000000000	0.00000000000000000000	0.00000000000000000000	0.00000000000000000000	0.00000000000000000000	0.00000000000000000000	0.00000000000000000000	0.00000000000000000000
65.00000000000000000000	0.00000000000000000000	4197.43603515625000000000	4197.94873046875000000000	4181.02539062500000000000	4171.79492187500000000000	4214.87158203125000000000	4191.28173828125000000000	4197.94873046875000000000	4193.84619140625000000000	4171.28173828125000000000	4222.56396484375000000000	4209.23046875000000000000	4220.00000000000000000000	4187.69238281250000000000	4194.87158203125000000000	1221.00000000000000000000	10247.00000000000000000000	10224.00000000000000000000	0.00000000000000000000	0.00000000000000000000	0.00000000000000000000	1793.00000000000000000000	88.00000000000000000000	4.00000000000000000000	4.00000000000000000000	0.00000000000000000000	0.00000000000000000000	0.00000000000000000000	0.00000000000000000000	0.00000000000000000000	0.00000000000000000000	0.00000000000000000000	0.00000000000000000000	0.00000000000000000000	0.00000000000000000000	0.00000000000000000000	0.00000000000000000000	0.00000000000000000000	0.00000000000000000000
66.00000000000000000000	0.00000000000000000000	4190.25634765625000000000	4198.97412109375000000000	4177.43603515625000000000	4180.51269531250000000000	4214.35888671875000000000	4189.23046875000000000000	4198.97412109375000000000	4237.94873046875000000000	4174.35888671875000000000	4230.76904296875000000000	4224.61523437500000000000	4227.69238281250000000000	4210.25634765625000000000	4205.12792968750000000000	1337.00000000000000000000	10247.00000000000000000000	10224.00000000000000000000	0.00000000000000000000	0.00000000000000000000	0.00000000000000000000	1793.00000000000000000000	96.00000000000000000000	4.00000000000000000000	4.00000000000000000000	4.00000000000000000000	0.00000000000000000000	0.00000000000000000000	0.00000000000000000000	0.00000000000000000000	0.00000000000000000000	0.00000000000000000000	0.00000000000000000000	0.00000000000000000000	0.00000000000000000000	0.00000000000000000000	0.00000000000000000000	4.00000000000000000000	0.00000000000000000000
67.00000000000000000000	0.00000000000000000000	4185.64111328125000000000	4176.41015625000000000000	4182.05126953125000000000	4167.17919921875000000000	4178.97412109375000000000	4178.46142578125000000000	4181.53857421875000000000	4226.15380859375000000000	4171.79492187500000000000	4203.07666015625000000000	4213.33300781250000000000	4227.69238281250000000000	4184.10253906250000000000	4197.94873046875000000000	1914.00000000000000000000	10246.00000000000000000000	10224.00000000000000000000	0.00000000000000000000	0.00000000000000000000	0.00000000000000000000	1793.00000000000000000000	104.00000000000000000000	4.00000000000000000000	4.00000000000000000000	4.00000000000000000000	4.00000000000000000000	0.00000000000000000000	0.00000000000000000000	0.00000000000000000000	0.00000000000000000000	0.00000000000000000000	0.00000000000000000000	0.00000000000000000000	0.00000000000000000000	0.00000000000000000000	0.00000000000000000000	4.00000000000000000000	4.00000000000000000000
68.00000000000000000000	0.00000000000000000000	4196.41015625000000000000	4207.69238281250000000000	4177.94873046875000000000	4178.97412109375000000000	4207.69238281250000000000	4201.53857421875000000000	4215.89746093750000000000	4222.56396484375000000000	4172.30761718750000000000	4237.43603515625000000000	4226.66650390625000000000	4227.69238281250000000000	4200.51269531250000000000	4205.12792968750000000000	2022.00000000000000000000	10246.00000000000000000000	10224.00000000000000000000	0.00000000000000000000	0.00000000000000000000	0.00000000000000000000	1793.00000000000000000000	113.00000000000000000000	4.00000000000000000000	4.00000000000000000000	4.00000000000000000000	4.00000000000000000000	4.00000000000000000000	0.00000000000000000000	0.00000000000000000000	0.00000000000000000000	0.00000000000000000000	0.00000000000000000000	0.00000000000000000000	0.00000000000000000000	0.00000000000000000000	0.00000000000000000000	4.00000000000000000000	4.00000000000000000000
69.00000000000000000000	0.00000000000000000000	4189.74365234375000000000	4195.38427734375000000000	4177.94873046875000000000	4172.30761718750000000000	4205.12792968750000000000	4197.43603515625000000000	4205.64111328125000000000	4203.07666015625000000000	4167.69238281250000000000	4238.97412109375000000000	4220.00000000000000000000	4225.12792968750000000000	4182.05126953125000000000	4193.84619140625000000000	1249.00000000000000000000	10245.00000000000000000000	10225.00000000000000000000	0.00000000000000000000	0.00000000000000000000	0.00000000000000000000	1793.00000000000000000000	120.00000000000000000000	4.00000000000000000000	4.00000000000000000000	4.00000000000000000000	4.00000000000000000000	4.00000000000000000000	4.00000000000000000000	0.00000000000000000000	0.00000000000000000000	0.00000000000000000000	0.00000000000000000000	0.00000000000000000000	0.00000000000000000000	0.00000000000000000000	0.00000000000000000000	4.00000000000000000000	4.00000000000000000000
70.00000000000000000000	0.00000000000000000000	4184.10253906250000000000	4181.02539062500000000000	4174.35888671875000000000	4158.46142578125000000000	4188.71777343750000000000	4188.71777343750000000000	4189.74365234375000000000	4192.82031250000000000000	4167.17919921875000000000	4211.79492187500000000000	4205.12792968750000000000	4216.41015625000000000000	4163.58984375000000000000	4181.53857421875000000000	1662.00000000000000000000	10245.00000000000000000000	10225.00000000000000000000	0.00000000000000000000	0.00000000000000000000	0.00000000000000000000	1793.00000000000000000000	128.00000000000000000000	4.00000000000000000000	4.00000000000000000000	4.00000000000000000000	4.00000000000000000000	4.00000000000000000000	4.00000000000000000000	4.00000000000000000000	0.00000000000000000000	0.00000000000000000000	0.00000000000000000000	0.00000000000000000000	0.00000000000000000000	0.00000000000000000000	0.00000000000000000000	4.00000000000000000000	4.00000000000000000000
71.00000000000000000000	0.00000000000000000000	4201.53857421875000000000	4212.82031250000000000000	4178.97412109375000000000	4179.48730468750000000000	4214.87158203125000000000	4200.51269531250000000000	4211.79492187500000000000	4212.30761718750000000000	4175.38427734375000000000	4233.84619140625000000000	4224.61523437500000000000	4229.23046875000000000000	4205.12792968750000000000	4203.58984375000000000000	1783.00000000000000000000	10245.00000000000000000000	10224.00000000000000000000	0.00000000000000000000	0.00000000000000000000	0.00000000000000000000	1793.00000000000000000000	135.00000000000000000000	4.00000000000000000000	4.00000000000000000000	4.00000000000000000000	4.00000000000000000000	4.00000000000000000000	4.00000000000000000000	4.00000000000000000000	4.00000000000000000000	0.00000000000000000000	0.00000000000000000000	0.00000000000000000000	0.00000000000000000000	0.00000000000000000000	0.00000000000000000000	4.00000000000000000000	4.00000000000000000000
72.00000000000000000000	0.00000000000000000000	4196.41015625000000000000	4186.66650390625000000000	4183.07666015625000000000	4166.15380859375000000000	4186.15380859375000000000	4186.15380859375000000000	4186.15380859375000000000	4183.58984375000000000000	4171.28173828125000000000	4206.15380859375000000000	4211.28173828125000000000	4225.64111328125000000000	4189.23046875000000000000	4197.43603515625000000000	719.00000000000000000000	10245.00000000000000000000	10224.00000000000000000000	0.00000000000000000000	0.00000000000000000000	0.00000000000000000000	1793.00000000000000000000	143.00000000000000000000	4.00000000000000000000	4.00000000000000000000	4.00000000000000000000	4.00000000000000000000	4.00000000000000000000	4.00000000000000000000	4.00000000000000000000	4.00000000000000000000	4.00000000000000000000	0.00000000000000000000	0.00000000000000000000	0.00000000000000000000	0.00000000000000000000	0.00000000000000000000	4.00000000000000000000	4.00000000000000000000
73.00000000000000000000	0.00000000000000000000	4190.76904296875000000000	4188.20507812500000000000	4173.84619140625000000000	4161.53857421875000000000	4196.41015625000000000000	4186.15380859375000000000	4194.87158203125000000000	4201.02539062500000000000	4173.33300781250000000000	4213.84619140625000000000	4218.46142578125000000000	4219.48730468750000000000	4192.30761718750000000000	4190.76904296875000000000	1884.00000000000000000000	10246.00000000000000000000	10225.00000000000000000000	0.00000000000000000000	0.00000000000000000000	0.00000000000000000000	1793.00000000000000000000	151.00000000000000000000	4.00000000000000000000	4.00000000000000000000	4.00000000000000000000	4.00000000000000000000	4.00000000000000000000	4.00000000000000000000	4.00000000000000000000	4.00000000000000000000	4.00000000000000000000	4.00000000000000000000	0.00000000000000000000	0.00000000000000000000	0.00000000000000000000	0.00000000000000000000	4.00000000000000000000	4.00000000000000000000
74.00000000000000000000	0.00000000000000000000	4183.07666015625000000000	4174.35888671875000000000	4171.79492187500000000000	4156.92285156250000000000	4185.64111328125000000000	4177.94873046875000000000	4189.74365234375000000000	4207.17919921875000000000	4172.30761718750000000000	4212.30761718750000000000	4221.02539062500000000000	4223.58984375000000000000	4185.64111328125000000000	4188.20507812500000000000	2028.00000000000000000000	10246.00000000000000000000	10225.00000000000000000000	0.00000000000000000000	0.00000000000000000000	0.00000000000000000000	1793.00000000000000000000	159.00000000000000000000	4.00000000000000000000	4.00000000000000000000	4.00000000000000000000	4.00000000000000000000	4.00000000000000000000	4.00000000000000000000	4.00000000000000000000	4.00000000000000000000	4.00000000000000000000	4.00000000000000000000	4.00000000000000000000	0.00000000000000000000	0.00000000000000000000	0.00000000000000000000	4.00000000000000000000	4.00000000000000000000
75.00000000000000000000	0.00000000000000000000	4178.46142578125000000000	4158.97412109375000000000	4167.69238281250000000000	4147.69238281250000000000	4173.33300781250000000000	4179.48730468750000000000	4181.53857421875000000000	4189.74365234375000000000	4167.17919921875000000000	4196.92285156250000000000	4205.12792968750000000000	4220.00000000000000000000	4172.82031250000000000000	4183.07666015625000000000	1639.00000000000000000000	10244.00000000000000000000	10225.00000000000000000000	0.00000000000000000000	0.00000000000000000000	0.00000000000000000000	1793.00000000000000000000	168.00000000000000000000	4.00000000000000000000	4.00000000000000000000	4.00000000000000000000	4.00000000000000000000	4.00000000000000000000	4.00000000000000000000	4.00000000000000000000	4.00000000000000000000	4.00000000000000000000	4.00000000000000000000	4.00000000000000000000	4.00000000000000000000	0.00000000000000000000	0.00000000000000000000	4.00000000000000000000	4.00000000000000000000
76.00000000000000000000	0.00000000000000000000	4193.33300781250000000000	4198.46142578125000000000	4171.28173828125000000000	4162.05126953125000000000	4216.41015625000000000000	4201.53857421875000000000	4213.33300781250000000000	4208.20507812500000000000	4174.35888671875000000000	4232.30761718750000000000	4215.38427734375000000000	4224.10253906250000000000	4197.43603515625000000000	4186.15380859375000000000	1385.00000000000000000000	10244.00000000000000000000	10225.00000000000000000000	0.00000000000000000000	0.00000000000000000000	0.00000000000000000000	1793.00000000000000000000	176.00000000000000000000	4.00000000000000000000	4.00000000000000000000	4.00000000000000000000	4.00000000000000000000	4.00000000000000000000	4.00000000000000000000	4.00000000000000000000	4.00000000000000000000	4.00000000000000000000	4.00000000000000000000	4.00000000000000000000	4.00000000000000000000	4.00000000000000000000	0.00000000000000000000	4.00000000000000000000	4.00000000000000000000
77.00000000000000000000	0.00000000000000000000	4185.12792968750000000000	4180.00000000000000000000	4175.38427734375000000000	4146.15380859375000000000	4188.20507812500000000000	4189.23046875000000000000	4190.76904296875000000000	4182.56396484375000000000	4173.33300781250000000000	4198.97412109375000000000	4195.38427734375000000000	4215.89746093750000000000	4166.15380859375000000000	4170.76904296875000000000	1531.00000000000000000000	10244.00000000000000000000	10225.00000000000000000000	0.00000000000000000000	0.00000000000000000000	0.00000000000000000000	1793.00000000000000000000	183.00000000000000000000	4.00000000000000000000	4.00000000000000000000	4.00000000000000000000	4.00000000000000000000	4.00000000000000000000	4.00000000000000000000	4.00000000000000000000	4.00000000000000000000	4.00000000000000000000	4.00000000000000000000	4.00000000000000000000	4.00000000000000000000	4.00000000000000000000	4.00000000000000000000	4.00000000000000000000	4.00000000000000000000
78.00000000000000000000	0.00000000000000000000	4178.97412109375000000000	4183.58984375000000000000	4167.17919921875000000000	4149.23046875000000000000	4194.35888671875000000000	4189.74365234375000000000	4189.74365234375000000000	4187.69238281250000000000	4170.25634765625000000000	4197.43603515625000000000	4194.35888671875000000000	4213.33300781250000000000	4178.97412109375000000000	4184.10253906250000000000	2028.00000000000000000000	10244.00000000000000000000	10225.00000000000000000000	0.00000000000000000000	0.00000000000000000000	0.00000000000000000000	1793.00000000000000000000	190.00000000000000000000	4.00000000000000000000	4.00000000000000000000	4.00000000000000000000	4.00000000000000000000	4.00000000000000000000	4.00000000000000000000	4.00000000000000000000	4.00000000000000000000	4.00000000000000000000	4.00000000000000000000	4.00000000000000000000	4.00000000000000000000	4.00000000000000000000	4.00000000000000000000	4.00000000000000000000	4.00000000000000000000
79.00000000000000000000	0.00000000000000000000	4181.53857421875000000000	4186.66650390625000000000	4170.25634765625000000000	4152.82031250000000000000	4201.02539062500000000000	4181.53857421875000000000	4185.12792968750000000000	4188.71777343750000000000	4171.79492187500000000000	4207.17919921875000000000	4198.97412109375000000000	4221.53857421875000000000	4190.76904296875000000000	4196.92285156250000000000	1639.00000000000000000000	10245.00000000000000000000	10226.00000000000000000000	0.00000000000000000000	0.00000000000000000000	0.00000000000000000000	1793.00000000000000000000	198.00000000000000000000	4.00000000000000000000	4.00000000000000000000	4.00000000000000000000	4.00000000000000000000	4.00000000000000000000	4.00000000000000000000	4.00000000000000000000	4.00000000000000000000	4.00000000000000000000	4.00000000000000000000	4.00000000000000000000	4.00000000000000000000	4.00000000000000000000	4.00000000000000000000	4.00000000000000000000	4.00000000000000000000
80.00000000000000000000	0.00000000000000000000	4178.46142578125000000000	4171.79492187500000000000	4168.20507812500000000000	4131.28173828125000000000	4171.79492187500000000000	4175.38427734375000000000	4176.41015625000000000000	4176.92285156250000000000	4170.76904296875000000000	4191.28173828125000000000	4191.28173828125000000000	4215.38427734375000000000	4167.69238281250000000000	4180.51269531250000000000	1385.00000000000000000000	10245.00000000000000000000	10226.00000000000000000000	0.00000000000000000000	0.00000000000000000000	0.00000000000000000000	1793.00000000000000000000	206.00000000000000000000	4.00000000000000000000	4.00000000000000000000	4.00000000000000000000	4.00000000000000000000	4.00000000000000000000	4.00000000000000000000	4.00000000000000000000	4.00000000000000000000	4.00000000000000000000	4.00000000000000000000	4.00000000000000000000	4.00000000000000000000	4.00000000000000000000	4.00000000000000000000	4.00000000000000000000	4.00000000000000000000
81.00000000000000000000	0.00000000000000000000	4181.53857421875000000000	4189.74365234375000000000	4162.56396484375000000000	4141.02539062500000000000	4186.66650390625000000000	4193.84619140625000000000	4206.66650390625000000000	4214.87158203125000000000	4171.28173828125000000000	4231.28173828125000000000	4212.30761718750000000000	4222.56396484375000000000	4186.66650390625000000000	4184.61523437500000000000	1531.00000000000000000000	10245.00000000000000000000	10226.00000000000000000000	0.00000000000000000000	0.00000000000000000000	0.00000000000000000000	1793.00000000000000000000	214.00000000000000000000	4.00000000000000000000	4.00000000000000000000	4.00000000000000000000	4.00000000000000000000	4.00000000000000000000	4.00000000000000000000	4.00000000000000000000	4.00000000000000000000	4.00000000000000000000	4.00000000000000000000	4.00000000000000000000	4.00000000000000000000	4.00000000000000000000	4.00000000000000000000	4.00000000000000000000	4.00000000000000000000
82.00000000000000000000	0.00000000000000000000	4170.76904296875000000000	4163.07666015625000000000	4164.61523437500000000000	4132.82031250000000000000	4162.56396484375000000000	4181.02539062500000000000	4183.07666015625000000000	4191.79492187500000000000	4168.20507812500000000000	4208.71777343750000000000	4199.48730468750000000000	4219.48730468750000000000	4160.51269531250000000000	4180.00000000000000000000	2028.00000000000000000000	10245.00000000000000000000	10226.00000000000000000000	0.00000000000000000000	0.00000000000000000000	0.00000000000000000000	1793.00000000000000000000	223.00000000000000000000	4.00000000000000000000	4.00000000000000000000	4.00000000000000000000	4.00000000000000000000	4.00000000000000000000	4.00000000000000000000	4.00000000000000000000	4.00000000000000000000	4.00000000000000000000	4.00000000000000000000	4.00000000000000000000	4.00000000000000000000	4.00000000000000000000	4.00000000000000000000	4.00000000000000000000	4.00000000000000000000
83.00000000000000000000	0.00000000000000000000	4182.56396484375000000000	4185.64111328125000000000	4166.66650390625000000000	4135.89746093750000000000	4185.12792968750000000000	4187.69238281250000000000	4191.28173828125000000000	4186.15380859375000000000	4174.35888671875000000000	4205.64111328125000000000	4202.56396484375000000000	4214.87158203125000000000	4171.79492187500000000000	4182.56396484375000000000	1639.00000000000000000000	10245.00000000000000000000	10227.00000000000000000000	0.00000000000000000000	0.00000000000000000000	0.00000000000000000000	1793.00000000000000000000	231.00000000000000000000	4.00000000000000000000	4.00000000000000000000	4.00000000000000000000	4.00000000000000000000	4.00000000000000000000	4.00000000000000000000	4.00000000000000000000	4.00000000000000000000	4.00000000000000000000	4.00000000000000000000	4.00000000000000000000	4.00000000000000000000	4.00000000000000000000	4.00000000000000000000	4.00000000000000000000	4.00000000000000000000
84.00000000000000000000	0.00000000000000000000	4196.92285156250000000000	4204.61523437500000000000	4177.94873046875000000000	4144.10253906250000000000	4213.33300781250000000000	4195.89746093750000000000	4201.53857421875000000000	4193.33300781250000000000	4174.87158203125000000000	4216.92285156250000000000	4211.79492187500000000000	4222.05126953125000000000	4185.12792968750000000000	4185.64111328125000000000	1385.00000000000000000000	10245.00000000000000000000	10227.00000000000000000000	0.00000000000000000000	0.00000000000000000000	0.00000000000000000000	1793.00000000000000000000	238.00000000000000000000	4.00000000000000000000	4.00000000000000000000	4.00000000000000000000	4.00000000000000000000	4.00000000000000000000	4.00000000000000000000	4.00000000000000000000	4.00000000000000000000	4.00000000000000000000	4.00000000000000000000	4.00000000000000000000	4.00000000000000000000	4.00000000000000000000	4.00000000000000000000	4.00000000000000000000	4.00000000000000000000
85.00000000000000000000	0.00000000000000000000	4180.51269531250000000000	4169.23046875000000000000	4174.35888671875000000000	4130.25634765625000000000	4184.61523437500000000000	4183.07666015625000000000	4177.43603515625000000000	4171.79492187500000000000	4166.66650390625000000000	4178.97412109375000000000	4195.38427734375000000000	4216.41015625000000000000	4157.94873046875000000000	4178.97412109375000000000	1531.00000000000000000000	10244.00000000000000000000	10229.00000000000000000000	0.00000000000000000000	0.00000000000000000000	0.00000000000000000000	1793.00000000000000000000	246.00000000000000000000	4.00000000000000000000	4.00000000000000000000	4.00000000000000000000	4.00000000000000000000	4.00000000000000000000	4.00000000000000000000	4.00000000000000000000	4.00000000000000000000	4.00000000000000000000	4.00000000000000000000	4.00000000000000000000	4.00000000000000000000	4.00000000000000000000	4.00000000000000000000	4.00000000000000000000	4.00000000000000000000
86.00000000000000000000	0.00000000000000000000	4180.51269531250000000000	4185.12792968750000000000	4166.15380859375000000000	4144.10253906250000000000	4200.51269531250000000000	4188.20507812500000000000	4190.25634765625000000000	4194.87158203125000000000	4172.82031250000000000000	4197.43603515625000000000	4217.43603515625000000000	4226.66650390625000000000	4192.82031250000000000000	4197.94873046875000000000	2028.00000000000000000000	10244.00000000000000000000	10229.00000000000000000000	0.00000000000000000000	0.00000000000000000000	0.00000000000000000000	1793.00000000000000000000	254.00000000000000000000	4.00000000000000000000	4.00000000000000000000	4.00000000000000000000	4.00000000000000000000	4.00000000000000000000	4.00000000000000000000	4.00000000000000000000	4.00000000000000000000	4.00000000000000000000	4.00000000000000000000	4.00000000000000000000	4.00000000000000000000	4.00000000000000000000	4.00000000000000000000	4.00000000000000000000	4.00000000000000000000
87.00000000000000000000	0.00000000000000000000	4184.61523437500000000000	4177.43603515625000000000	4172.30761718750000000000	4139.48730468750000000000	4181.53857421875000000000	4175.89746093750000000000	4173.84619140625000000000	4183.58984375000000000000	4174.87158203125000000000	4192.30761718750000000000	4213.84619140625000000000	4229.74365234375000000000	4186.66650390625000000000	4197.94873046875000000000	1639.00000000000000000000	10244.00000000000000000000	10229.00000000000000000000	0.00000000000000000000	0.00000000000000000000	0.00000000000000000000	1793.00000000000000000000	262.00000000000000000000	4.00000000000000000000	4.00000000000000000000	4.00000000000000000000	4.00000000000000000000	4.00000000000000000000	4.00000000000000000000	4.00000000000000000000	4.00000000000000000000	4.00000000000000000000	4.00000000000000000000	4.00000000000000000000	4.00000000000000000000	4.00000000000000000000	4.00000000000000000000	4.00000000000000000000	4.00000000000000000000
88.00000000000000000000	0.00000000000000000000	4186.66650390625000000000	4185.64111328125000000000	4168.20507812500000000000	4139.48730468750000000000	4195.89746093750000000000	4186.15380859375000000000	4193.33300781250000000000	4193.84619140625000000000	4170.76904296875000000000	4208.20507812500000000000	4213.33300781250000000000	4224.10253906250000000000	4183.58984375000000000000	4193.33300781250000000000	1385.00000000000000000000	10244.00000000000000000000	10229.00000000000000000000	0.00000000000000000000	0.00000000000000000000	0.00000000000000000000	1793.00000000000000000000	270.00000000000000000000	4.00000000000000000000	4.00000000000000000000	4.00000000000000000000	4.00000000000000000000	4.00000000000000000000	4.00000000000000000000	4.00000000000000000000	4.00000000000000000000	4.00000000000000000000	4.00000000000000000000	4.00000000000000000000	4.00000000000000000000	4.00000000000000000000	4.00000000000000000000	4.00000000000000000000	4.00000000000000000000
89.00000000000000000000	0.00000000000000000000	4183.58984375000000000000	4191.28173828125000000000	4168.20507812500000000000	4144.61523437500000000000	4210.25634765625000000000	4196.41015625000000000000	4210.76904296875000000000	4210.76904296875000000000	4166.66650390625000000000	4233.33300781250000000000	4225.64111328125000000000	4228.20507812500000000000	4190.25634765625000000000	4190.25634765625000000000	1531.00000000000000000000	10245.00000000000000000000	10230.00000000000000000000	0.00000000000000000000	0.00000000000000000000	0.00000000000000000000	1793.00000000000000000000	277.00000000000000000000	4.00000000000000000000	4.00000000000000000000	4.00000000000000000000	4.00000000000000000000	4.00000000000000000000	4.00000000000000000000	4.00000000000000000000	4.00000000000000000000	4.00000000000000000000	4.00000000000000000000	4.00000000000000000000	4.00000000000000000000	4.00000000000000000000	4.00000000000000000000	4.00000000000000000000	4.00000000000000000000
90.00000000000000000000	0.00000000000000000000	4178.97412109375000000000	4164.10253906250000000000	4170.76904296875000000000	4126.66650390625000000000	4168.20507812500000000000	4180.51269531250000000000	4183.07666015625000000000	4184.10253906250000000000	4166.15380859375000000000	4208.71777343750000000000	4211.28173828125000000000	4221.53857421875000000000	4166.15380859375000000000	4178.46142578125000000000	2028.00000000000000000000	10245.00000000000000000000	10230.00000000000000000000	0.00000000000000000000	0.00000000000000000000	0.00000000000000000000	1793.00000000000000000000	285.00000000000000000000	4.00000000000000000000	4.00000000000000000000	4.00000000000000000000	4.00000000000000000000	4.00000000000000000000	4.00000000000000000000	4.00000000000000000000	4.00000000000000000000	4.00000000000000000000	4.00000000000000000000	4.00000000000000000000	4.00000000000000000000	4.00000000000000000000	4.00000000000000000000	4.00000000000000000000	4.00000000000000000000
91.00000000000000000000	0.00000000000000000000	4196.41015625000000000000	4195.89746093750000000000	4173.33300781250000000000	4145.64111328125000000000	4200.00000000000000000000	4188.71777343750000000000	4202.05126953125000000000	4202.05126953125000000000	4176.41015625000000000000	4229.74365234375000000000	4224.61523437500000000000	4230.25634765625000000000	4200.00000000000000000000	4195.89746093750000000000	1639.00000000000000000000	10246.00000000000000000000	10228.00000000000000000000	0.00000000000000000000	0.00000000000000000000	0.00000000000000000000	1793.00000000000000000000	293.00000000000000000000	4.00000000000000000000	4.00000000000000000000	4.00000000000000000000	4.00000000000000000000	4.00000000000000000000	4.00000000000000000000	4.00000000000000000000	4.00000000000000000000	4.00000000000000000000	4.00000000000000000000	4.00000000000000000000	4.00000000000000000000	4.00000000000000000000	4.00000000000000000000	4.00000000000000000000	4.00000000000000000000
92.00000000000000000000	0.00000000000000000000	4192.30761718750000000000	4185.64111328125000000000	4176.41015625000000000000	4141.02539062500000000000	4196.92285156250000000000	4181.53857421875000000000	4183.07666015625000000000	4180.00000000000000000000	4174.87158203125000000000	4196.41015625000000000000	4212.30761718750000000000	4232.82031250000000000000	4187.69238281250000000000	4193.84619140625000000000	1385.00000000000000000000	10246.00000000000000000000	10228.00000000000000000000	0.00000000000000000000	0.00000000000000000000	0.00000000000000000000	1793.00000000000000000000	301.00000000000000000000	4.00000000000000000000	4.00000000000000000000	4.00000000000000000000	4.00000000000000000000	4.00000000000000000000	4.00000000000000000000	4.00000000000000000000	4.00000000000000000000	4.00000000000000000000	4.00000000000000000000	4.00000000000000000000	4.00000000000000000000	4.00000000000000000000	4.00000000000000000000	4.00000000000000000000	4.00000000000000000000
93.00000000000000000000	0.00000000000000000000	4180.51269531250000000000	4174.35888671875000000000	4167.17919921875000000000	4130.25634765625000000000	4183.58984375000000000000	4181.53857421875000000000	4183.07666015625000000000	4178.97412109375000000000	4171.28173828125000000000	4182.05126953125000000000	4207.17919921875000000000	4222.56396484375000000000	4176.41015625000000000000	4187.69238281250000000000	1531.00000000000000000000	10247.00000000000000000000	10228.00000000000000000000	0.00000000000000000000	0.00000000000000000000	0.00000000000000000000	1793.00000000000000000000	308.00000000000000000000	4.00000000000000000000	4.00000000000000000000	4.00000000000000000000	4.00000000000000000000	4.00000000000000000000	4.00000000000000000000	4.00000000000000000000	4.00000000000000000000	4.00000000000000000000	4.00000000000000000000	4.00000000000000000000	4.00000000000000000000	4.00000000000000000000	4.00000000000000000000	4.00000000000000000000	4.00000000000000000000
94.00000000000000000000	0.00000000000000000000	4181.02539062500000000000	4178.46142578125000000000	4167.69238281250000000000	4141.02539062500000000000	4187.17919921875000000000	4181.02539062500000000000	4201.02539062500000000000	4213.84619140625000000000	4173.84619140625000000000	4222.56396484375000000000	4227.17919921875000000000	4232.30761718750000000000	4195.38427734375000000000	4196.41015625000000000000	2028.00000000000000000000	10247.00000000000000000000	10228.00000000000000000000	0.00000000000000000000	0.00000000000000000000	0.00000000000000000000	1793.00000000000000000000	316.00000000000000000000	4.00000000000000000000	4.00000000000000000000	4.00000000000000000000	4.00000000000000000000	4.00000000000000000000	4.00000000000000000000	4.00000000000000000000	4.00000000000000000000	4.00000000000000000000	4.00000000000000000000	4.00000000000000000000	4.00000000000000000000	4.00000000000000000000	4.00000000000000000000	4.00000000000000000000	4.00000000000000000000
95.00000000000000000000	0.00000000000000000000	4175.38427734375000000000	4155.38427734375000000000	4169.23046875000000000000	4124.10253906250000000000	4162.56396484375000000000	4169.74365234375000000000	4175.89746093750000000000	4186.66650390625000000000	4169.23046875000000000000	4202.05126953125000000000	4213.84619140625000000000	4233.84619140625000000000	4174.35888671875000000000	4187.17919921875000000000	1639.00000000000000000000	10248.00000000000000000000	10228.00000000000000000000	0.00000000000000000000	0.00000000000000000000	0.00000000000000000000	1793.00000000000000000000	325.00000000000000000000	4.00000000000000000000	4.00000000000000000000	4.00000000000000000000	4.00000000000000000000	4.00000000000000000000	4.00000000000000000000	4.00000000000000000000	4.00000000000000000000	4.00000000000000000000	4.00000000000000000000	4.00000000000000000000	4.00000000000000000000	4.00000000000000000000	4.00000000000000000000	4.00000000000000000000	4.00000000000000000000
96.00000000000000000000	0.00000000000000000000	4187.69238281250000000000	4192.30761718750000000000	4165.64111328125000000000	4130.76904296875000000000	4195.38427734375000000000	4192.82031250000000000000	4200.51269531250000000000	4190.25634765625000000000	4170.76904296875000000000	4215.89746093750000000000	4221.53857421875000000000	4234.35888671875000000000	4189.74365234375000000000	4191.28173828125000000000	1385.00000000000000000000	10248.00000000000000000000	10228.00000000000000000000	0.00000000000000000000	0.00000000000000000000	0.00000000000000000000	1793.00000000000000000000	333.00000000000000000000	4.00000000000000000000	4.00000000000000000000	4.00000000000000000000	4.00000000000000000000	4.00000000000000000000	4.00000000000000000000	4.00000000000000000000	4.00000000000000000000	4.00000000000000000000	4.00000000000000000000	4.00000000000000000000	4.00000000000000000000	4.00000000000000000000	4.00000000000000000000	4.00000000000000000000	4.00000000000000000000
97.00000000000000000000	0.00000000000000000000	4188.71777343750000000000	4183.07666015625000000000	4170.76904296875000000000	4128.71777343750000000000	4185.64111328125000000000	4185.64111328125000000000	4194.35888671875000000000	4184.61523437500000000000	4170.25634765625000000000	4197.94873046875000000000	4213.33300781250000000000	4229.74365234375000000000	4172.30761718750000000000	4184.10253906250000000000	1531.00000000000000000000	10250.00000000000000000000	10228.00000000000000000000	0.00000000000000000000	0.00000000000000000000	0.00000000000000000000	1793.00000000000000000000	341.00000000000000000000	4.00000000000000000000	4.00000000000000000000	4.00000000000000000000	4.00000000000000000000	4.00000000000000000000	4.00000000000000000000	4.00000000000000000000	4.00000000000000000000	4.00000000000000000000	4.00000000000000000000	4.00000000000000000000	4.00000000000000000000	4.00000000000000000000	4.00000000000000000000	4.00000000000000000000	4.00000000000000000000
98.00000000000000000000	0.00000000000000000000	4185.12792968750000000000	4170.76904296875000000000	4168.20507812500000000000	4129.23046875000000000000	4180.00000000000000000000	4175.89746093750000000000	4182.05126953125000000000	4183.07666015625000000000	4170.25634765625000000000	4188.71777343750000000000	4210.76904296875000000000	4224.61523437500000000000	4176.92285156250000000000	4184.10253906250000000000	2028.00000000000000000000	10250.00000000000000000000	10228.00000000000000000000	0.00000000000000000000	0.00000000000000000000	0.00000000000000000000	1793.00000000000000000000	349.00000000000000000000	4.00000000000000000000	4.00000000000000000000	4.00000000000000000000	4.00000000000000000000	4.00000000000000000000	4.00000000000000000000	4.00000000000000000000	4.00000000000000000000	4.00000000000000000000	4.00000000000000000000	4.00000000000000000000	4.00000000000000000000	4.00000000000000000000	4.00000000000000000000	4.00000000000000000000	4.00000000000000000000
99.00000000000000000000	0.00000000000000000000	4196.92285156250000000000	4196.92285156250000000000	4171.28173828125000000000	4150.76904296875000000000	4203.07666015625000000000	4179.48730468750000000000	4192.82031250000000000000	4202.05126953125000000000	4175.38427734375000000000	4226.66650390625000000000	4232.30761718750000000000	4239.48730468750000000000	4219.48730468750000000000	4207.17919921875000000000	1639.00000000000000000000	10248.00000000000000000000	10227.00000000000000000000	0.00000000000000000000	0.00000000000000000000	0.00000000000000000000	1793.00000000000000000000	357.00000000000000000000	4.00000000000000000000	4.00000000000000000000	4.00000000000000000000	4.00000000000000000000	4.00000000000000000000	4.00000000000000000000	4.00000000000000000000	4.00000000000000000000	4.00000000000000000000	4.00000000000000000000	4.00000000000000000000	4.00000000000000000000	4.00000000000000000000	4.00000000000000000000	4.00000000000000000000	4.00000000000000000000
100.00000000000000000000	0.00000000000000000000	4189.23046875000000000000	4172.30761718750000000000	4172.30761718750000000000	4134.87158203125000000000	4170.76904296875000000000	4168.71777343750000000000	4170.76904296875000000000	4177.43603515625000000000	4173.33300781250000000000	4201.02539062500000000000	4217.43603515625000000000	4233.84619140625000000000	4191.28173828125000000000	4200.51269531250000000000	1385.00000000000000000000	10248.00000000000000000000	10227.00000000000000000000	0.00000000000000000000	0.00000000000000000000	0.00000000000000000000	1793.00000000000000000000	365.00000000000000000000	4.00000000000000000000	4.00000000000000000000	4.00000000000000000000	4.00000000000000000000	4.00000000000000000000	4.00000000000000000000	4.00000000000000000000	4.00000000000000000000	4.00000000000000000000	4.00000000000000000000	4.00000000000000000000	4.00000000000000000000	4.00000000000000000000	4.00000000000000000000	4.00000000000000000000	4.00000000000000000000
101.00000000000000000000	0.00000000000000000000	4183.07666015625000000000	4183.58984375000000000000	4162.56396484375000000000	4136.92285156250000000000	4191.79492187500000000000	4185.64111328125000000000	4196.92285156250000000000	4204.61523437500000000000	4171.79492187500000000000	4226.15380859375000000000	4229.23046875000000000000	4229.23046875000000000000	4200.00000000000000000000	4197.43603515625000000000	1531.00000000000000000000	10248.00000000000000000000	10227.00000000000000000000	0.00000000000000000000	0.00000000000000000000	0.00000000000000000000	1793.00000000000000000000	372.00000000000000000000	4.00000000000000000000	4.00000000000000000000	4.00000000000000000000	4.00000000000000000000	4.00000000000000000000	4.00000000000000000000	4.00000000000000000000	4.00000000000000000000	4.00000000000000000000	4.00000000000000000000	4.00000000000000000000	4.00000000000000000000	4.00000000000000000000	4.00000000000000000000	4.00000000000000000000	4.00000000000000000000
102.00000000000000000000	0.00000000000000000000	4177.94873046875000000000	4173.33300781250000000000	4164.61523437500000000000	4136.41015625000000000000	4186.15380859375000000000	4181.53857421875000000000	4192.30761718750000000000	4207.17919921875000000000	4166.66650390625000000000	4233.84619140625000000000	4229.74365234375000000000	4233.33300781250000000000	4191.79492187500000000000	4187.69238281250000000000	2028.00000000000000000000	10248.00000000000000000000	10227.00000000000000000000	0.00000000000000000000	0.00000000000000000000	0.00000000000000000000	1793.00000000000000000000	379.00000000000000000000	4.00000000000000000000	4.00000000000000000000	4.00000000000000000000	4.00000000000000000000	4.00000000000000000000	4.00000000000000000000	4.00000000000000000000	4.00000000000000000000	4.00000000000000000000	4.00000000000000000000	4.00000000000000000000	4.00000000000000000000	4.00000000000000000000	4.00000000000000000000	4.00000000000000000000	4.00000000000000000000
103.00000000000000000000	0.00000000000000000000	4181.53857421875000000000	4170.76904296875000000000	4166.66650390625000000000	4131.79492187500000000000	4172.30761718750000000000	4177.43603515625000000000	4178.97412109375000000000	4182.56396484375000000000	4167.17919921875000000000	4204.61523437500000000000	4215.38427734375000000000	4225.12792968750000000000	4175.38427734375000000000	4178.97412109375000000000	1639.00000000000000000000	10249.00000000000000000000	10225.00000000000000000000	0.00000000000000000000	0.00000000000000000000	0.00000000000000000000	1793.00000000000000000000	387.00000000000000000000	4.00000000000000000000	4.00000000000000000000	4.00000000000000000000	4.00000000000000000000	4.00000000000000000000	4.00000000000000000000	4.00000000000000000000	4.00000000000000000000	4.00000000000000000000	4.00000000000000000000	4.00000000000000000000	4.00000000000000000000	4.00000000000000000000	4.00000000000000000000	4.00000000000000000000	4.00000000000000000000
104.00000000000000000000	0.00000000000000000000	4197.43603515625000000000	4203.07666015625000000000	4169.74365234375000000000	4146.15380859375000000000	4207.69238281250000000000	4191.79492187500000000000	4197.94873046875000000000	4192.30761718750000000000	4173.84619140625000000000	4213.84619140625000000000	4225.12792968750000000000	4228.71777343750000000000	4198.97412109375000000000	4190.25634765625000000000	1385.00000000000000000000	10249.00000000000000000000	10225.00000000000000000000	0.00000000000000000000	0.00000000000000000000	0.00000000000000000000	1793.00000000000000000000	396.00000000000000000000	4.00000000000000000000	4.00000000000000000000	4.00000000000000000000	4.00000000000000000000	4.00000000000000000000	4.00000000000000000000	4.00000000000000000000	4.00000000000000000000	4.00000000000000000000	4.00000000000000000000	4.00000000000000000000	4.00000000000000000000	4.00000000000000000000	4.00000000000000000000	4.00000000000000000000	4.00000000000000000000
105.00000000000000000000	0.00000000000000000000	4185.64111328125000000000	4170.76904296875000000000	4169.23046875000000000000	4127.17919921875000000000	4175.38427734375000000000	4177.94873046875000000000	4174.87158203125000000000	4171.28173828125000000000	4168.20507812500000000000	4185.64111328125000000000	4207.17919921875000000000	4225.64111328125000000000	4177.43603515625000000000	4181.02539062500000000000	1531.00000000000000000000	10249.00000000000000000000	10224.00000000000000000000	0.00000000000000000000	0.00000000000000000000	0.00000000000000000000	1793.00000000000000000000	404.00000000000000000000	4.00000000000000000000	4.00000000000000000000	4.00000000000000000000	4.00000000000000000000	4.00000000000000000000	4.00000000000000000000	4.00000000000000000000	4.00000000000000000000	4.00000000000000000000	4.00000000000000000000	4.00000000000000000000	4.00000000000000000000	4.00000000000000000000	4.00000000000000000000	4.00000000000000000000	4.00000000000000000000
106.00000000000000000000	0.00000000000000000000	4178.97412109375000000000	4174.87158203125000000000	4163.07666015625000000000	4131.79492187500000000000	4169.74365234375000000000	4179.48730468750000000000	4185.12792968750000000000	4190.25634765625000000000	4171.79492187500000000000	4200.00000000000000000000	4215.38427734375000000000	4229.23046875000000000000	4196.92285156250000000000	4188.20507812500000000000	2028.00000000000000000000	10249.00000000000000000000	10224.00000000000000000000	0.00000000000000000000	0.00000000000000000000	0.00000000000000000000	1793.00000000000000000000	412.00000000000000000000	4.00000000000000000000	4.00000000000000000000	4.00000000000000000000	4.00000000000000000000	4.00000000000000000000	4.00000000000000000000	4.00000000000000000000	4.00000000000000000000	4.00000000000000000000	4.00000000000000000000	4.00000000000000000000	4.00000000000000000000	4.00000000000000000000	4.00000000000000000000	4.00000000000000000000	4.00000000000000000000
107.00000000000000000000	0.00000000000000000000	4179.48730468750000000000	4170.76904296875000000000	4170.76904296875000000000	4134.87158203125000000000	4167.69238281250000000000	4171.79492187500000000000	4176.92285156250000000000	4190.76904296875000000000	4174.87158203125000000000	4201.53857421875000000000	4222.05126953125000000000	4235.89746093750000000000	4202.05126953125000000000	4195.89746093750000000000	1639.00000000000000000000	10247.00000000000000000000	10224.00000000000000000000	0.00000000000000000000	0.00000000000000000000	0.00000000000000000000	1793.00000000000000000000	421.00000000000000000000	4.00000000000000000000	4.00000000000000000000	4.00000000000000000000	4.00000000000000000000	4.00000000000000000000	4.00000000000000000000	4.00000000000000000000	4.00000000000000000000	4.00000000000000000000	4.00000000000000000000	4.00000000000000000000	4.00000000000000000000	4.00000000000000000000	4.00000000000000000000	4.00000000000000000000	4.00000000000000000000
108.00000000000000000000	0.00000000000000000000	4179.48730468750000000000	4155.89746093750000000000	4166.15380859375000000000	4122.05126953125000000000	4168.20507812500000000000	4168.71777343750000000000	4169.74365234375000000000	4177.43603515625000000000	4169.74365234375000000000	4187.69238281250000000000	4213.33300781250000000000	4226.66650390625000000000	4181.53857421875000000000	4186.15380859375000000000	1385.00000000000000000000	10247.00000000000000000000	10224.00000000000000000000	0.00000000000000000000	0.00000000000000000000	0.00000000000000000000	1793.00000000000000000000	429.00000000000000000000	4.00000000000000000000	4.00000000000000000000	4.00000000000000000000	4.00000000000000000000	4.00000000000000000000	4.00000000000000000000	4.00000000000000000000	4.00000000000000000000	4.00000000000000000000	4.00000000000000000000	4.00000000000000000000	4.00000000000000000000	4.00000000000000000000	4.00000000000000000000	4.00000000000000000000	4.00000000000000000000
109.00000000000000000000	0.00000000000000000000	4186.15380859375000000000	4184.61523437500000000000	4160.51269531250000000000	4133.33300781250000000000	4203.07666015625000000000	4189.74365234375000000000	4204.61523437500000000000	4207.69238281250000000000	4173.33300781250000000000	4224.61523437500000000000	4225.12792968750000000000	4232.30761718750000000000	4192.30761718750000000000	4187.69238281250000000000	1531.00000000000000000000	10244.00000000000000000000	10224.00000000000000000000	0.00000000000000000000	0.00000000000000000000	0.00000000000000000000	1793.00000000000000000000	436.00000000000000000000	4.00000000000000000000	4.00000000000000000000	4.00000000000000000000	4.00000000000000000000	4.00000000000000000000	4.00000000000000000000	4.00000000000000000000	4.00000000000000000000	4.00000000000000000000	4.00000000000000000000	4.00000000000000000000	4.00000000000000000000	4.00000000000000000000	4.00000000000000000000	4.00000000000000000000	4.00000000000000000000
110.00000000000000000000	0.00000000000000000000	4173.84619140625000000000	4159.48730468750000000000	4164.61523437500000000000	4118.46142578125000000000	4169.74365234375000000000	4179.48730468750000000000	4184.61523437500000000000	4183.58984375000000000000	4170.25634765625000000000	4193.33300781250000000000	4203.58984375000000000000	4227.17919921875000000000	4157.43603515625000000000	4173.33300781250000000000	2028.00000000000000000000	10244.00000000000000000000	10224.00000000000000000000	0.00000000000000000000	0.00000000000000000000	0.00000000000000000000	1793.00000000000000000000	444.00000000000000000000	4.00000000000000000000	4.00000000000000000000	4.00000000000000000000	4.00000000000000000000	4.00000000000000000000	4.00000000000000000000	4.00000000000000000000	4.00000000000000000000	4.00000000000000000000	4.00000000000000000000	4.00000000000000000000	4.00000000000000000000	4.00000000000000000000	4.00000000000000000000	4.00000000000000000000	4.00000000000000000000
111.00000000000000000000	0.00000000000000000000	4177.43603515625000000000	4171.28173828125000000000	4165.64111328125000000000	4122.56396484375000000000	4180.00000000000000000000	4178.46142578125000000000	4187.17919921875000000000	4188.20507812500000000000	4169.74365234375000000000	4192.82031250000000000000	4204.10253906250000000000	4222.56396484375000000000	4179.48730468750000000000	4179.48730468750000000000	1639.00000000000000000000	10244.00000000000000000000	10226.00000000000000000000	0.00000000000000000000	0.00000000000000000000	0.00000000000000000000	1793.00000000000000000000	452.00000000000000000000	4.00000000000000000000	4.00000000000000000000	4.00000000000000000000	4.00000000000000000000	4.00000000000000000000	4.00000000000000000000	4.00000000000000000000	4.00000000000000000000	4.00000000000000000000	4.00000000000000000000	4.00000000000000000000	4.00000000000000000000	4.00000000000000000000	4.00000000000000000000	4.00000000000000000000	4.00000000000000000000
112.00000000000000000000	0.00000000000000000000	4187.17919921875000000000	4185.12792968750000000000	4170.76904296875000000000	4131.28173828125000000000	4188.71777343750000000000	4176.92285156250000000000	4184.10253906250000000000	4190.25634765625000000000	4173.33300781250000000000	4199.48730468750000000000	4207.69238281250000000000	4228.20507812500000000000	4194.87158203125000000000	4187.69238281250000000000	1385.00000000000000000000	10244.00000000000000000000	10226.00000000000000000000	0.00000000000000000000	0.00000000000000000000	0.00000000000000000000	1793.00000000000000000000	460.00000000000000000000	4.00000000000000000000	4.00000000000000000000	4.00000000000000000000	4.00000000000000000000	4.00000000000000000000	4.00000000000000000000	4.00000000000000000000	4.00000000000000000000	4.00000000000000000000	4.00000000000000000000	4.00000000000000000000	4.00000000000000000000	4.00000000000000000000	4.00000000000000000000	4.00000000000000000000	4.00000000000000000000
113.00000000000000000000	0.00000000000000000000	4180.51269531250000000000	4163.07666015625000000000	4167.17919921875000000000	4119.48730468750000000000	4162.56396484375000000000	4174.87158203125000000000	4174.35888671875000000000	4176.92285156250000000000	4170.25634765625000000000	4176.41015625000000000000	4194.87158203125000000000	4221.53857421875000000000	4164.61523437500000000000	4180.51269531250000000000	1531.00000000000000000000	10246.00000000000000000000	10227.00000000000000000000	0.00000000000000000000	0.00000000000000000000	0.00000000000000000000	1793.00000000000000000000	468.00000000000000000000	4.00000000000000000000	4.00000000000000000000	4.00000000000000000000	4.00000000000000000000	4.00000000000000000000	4.00000000000000000000	4.00000000000000000000	4.00000000000000000000	4.00000000000000000000	4.00000000000000000000	4.00000000000000000000	4.00000000000000000000	4.00000000000000000000	4.00000000000000000000	4.00000000000000000000	4.00000000000000000000
114.00000000000000000000	0.00000000000000000000	4184.61523437500000000000	4181.02539062500000000000	4167.17919921875000000000	4134.35888671875000000000	4188.20507812500000000000	4188.71777343750000000000	4207.17919921875000000000	4220.51269531250000000000	4170.25634765625000000000	4220.00000000000000000000	4220.51269531250000000000	4231.79492187500000000000	4198.46142578125000000000	4196.41015625000000000000	2028.00000000000000000000	10246.00000000000000000000	10227.00000000000000000000	0.00000000000000000000	0.00000000000000000000	0.00000000000000000000	1793.00000000000000000000	476.00000000000000000000	4.00000000000000000000	4.00000000000000000000	4.00000000000000000000	4.00000000000000000000	4.00000000000000000000	4.00000000000000000000	4.00000000000000000000	4.00000000000000000000	4.00000000000000000000	4.00000000000000000000	4.00000000000000000000	4.00000000000000000000	4.00000000000000000000	4.00000000000000000000	4.00000000000000000000	4.00000000000000000000
115.00000000000000000000	0.00000000000000000000	4183.07666015625000000000	4170.76904296875000000000	4176.41015625000000000000	4126.15380859375000000000	4172.30761718750000000000	4180.51269531250000000000	4195.38427734375000000000	4208.20507812500000000000	4169.23046875000000000000	4216.41015625000000000000	4218.97412109375000000000	4235.89746093750000000000	4203.58984375000000000000	4197.43603515625000000000	1639.00000000000000000000	10247.00000000000000000000	10227.00000000000000000000	0.00000000000000000000	0.00000000000000000000	0.00000000000000000000	1793.00000000000000000000	483.00000000000000000000	4.00000000000000000000	4.00000000000000000000	4.00000000000000000000	4.00000000000000000000	4.00000000000000000000	4.00000000000000000000	4.00000000000000000000	4.00000000000000000000	4.00000000000000000000	4.00000000000000000000	4.00000000000000000000	4.00000000000000000000	4.00000000000000000000	4.00000000000000000000	4.00000000000000000000	4.00000000000000000000
116.00000000000000000000	0.00000000000000000000	4192.82031250000000000000	4193.33300781250000000000	4175.38427734375000000000	4128.71777343750000000000	4207.17919921875000000000	4197.43603515625000000000	4215.89746093750000000000	4207.17919921875000000000	4174.35888671875000000000	4225.64111328125000000000	4222.56396484375000000000	4233.84619140625000000000	4212.30761718750000000000	4198.97412109375000000000	1385.00000000000000000000	10247.00000000000000000000	10227.00000000000000000000	0.00000000000000000000	0.00000000000000000000	0.00000000000000000000	1793.00000000000000000000	491.00000000000000000000	4.00000000000000000000	4.00000000000000000000	4.00000000000000000000	4.00000000000000000000	4.00000000000000000000	4.00000000000000000000	4.00000000000000000000	4.00000000000000000000	4.00000000000000000000	4.00000000000000000000	4.00000000000000000000	4.00000000000000000000	4.00000000000000000000	4.00000000000000000000	4.00000000000000000000	4.00000000000000000000
117.00000000000000000000	0.00000000000000000000	4200.51269531250000000000	4203.07666015625000000000	4174.87158203125000000000	4139.48730468750000000000	4238.97412109375000000000	4207.17919921875000000000	4229.23046875000000000000	4219.48730468750000000000	4173.84619140625000000000	4238.46142578125000000000	4226.66650390625000000000	4237.94873046875000000000	4209.23046875000000000000	4197.94873046875000000000	1531.00000000000000000000	10248.00000000000000000000	10228.00000000000000000000	0.00000000000000000000	0.00000000000000000000	0.00000000000000000000	1793.00000000000000000000	499.00000000000000000000	4.00000000000000000000	4.00000000000000000000	4.00000000000000000000	4.00000000000000000000	4.00000000000000000000	4.00000000000000000000	4.00000000000000000000	4.00000000000000000000	4.00000000000000000000	4.00000000000000000000	4.00000000000000000000	4.00000000000000000000	4.00000000000000000000	4.00000000000000000000	4.00000000000000000000	4.00000000000000000000
118.00000000000000000000	0.00000000000000000000	4188.20507812500000000000	4173.33300781250000000000	4168.71777343750000000000	4129.23046875000000000000	4192.82031250000000000000	4188.71777343750000000000	4197.43603515625000000000	4195.38427734375000000000	4166.15380859375000000000	4206.15380859375000000000	4211.79492187500000000000	4228.71777343750000000000	4190.25634765625000000000	4189.74365234375000000000	2028.00000000000000000000	10248.00000000000000000000	10228.00000000000000000000	0.00000000000000000000	0.00000000000000000000	0.00000000000000000000	1793.00000000000000000000	507.00000000000000000000	4.00000000000000000000	4.00000000000000000000	4.00000000000000000000	4.00000000000000000000	4.00000000000000000000	4.00000000000000000000	4.00000000000000000000	4.00000000000000000000	4.00000000000000000000	4.00000000000000000000	4.00000000000000000000	4.00000000000000000000	4.00000000000000000000	4.00000000000000000000	4.00000000000000000000	4.00000000000000000000
119.00000000000000000000	0.00000000000000000000	4190.25634765625000000000	4189.23046875000000000000	4167.17919921875000000000	4147.69238281250000000000	4200.00000000000000000000	4189.74365234375000000000	4204.61523437500000000000	4209.74365234375000000000	4172.82031250000000000000	4229.74365234375000000000	4231.28173828125000000000	4237.94873046875000000000	4233.84619140625000000000	4207.69238281250000000000	1639.00000000000000000000	10249.00000000000000000000	10228.00000000000000000000	0.00000000000000000000	0.00000000000000000000	0.00000000000000000000	1793.00000000000000000000	515.00000000000000000000	4.00000000000000000000	4.00000000000000000000	4.00000000000000000000	4.00000000000000000000	4.00000000000000000000	4.00000000000000000000	4.00000000000000000000	4.00000000000000000000	4.00000000000000000000	4.00000000000000000000	4.00000000000000000000	4.00000000000000000000	4.00000000000000000000	4.00000000000000000000	4.00000000000000000000	4.00000000000000000000
120.00000000000000000000	0.00000000000000000000	4186.66650390625000000000	4164.10253906250000000000	4176.92285156250000000000	4144.10253906250000000000	4189.74365234375000000000	4177.94873046875000000000	4183.58984375000000000000	4197.43603515625000000000	4173.33300781250000000000	4209.74365234375000000000	4220.51269531250000000000	4241.02539062500000000000	4216.41015625000000000000	4201.02539062500000000000	1385.00000000000000000000	10249.00000000000000000000	10228.00000000000000000000	0.00000000000000000000	0.00000000000000000000	0.00000000000000000000	1793.00000000000000000000	524.00000000000000000000	4.00000000000000000000	4.00000000000000000000	4.00000000000000000000	4.00000000000000000000	4.00000000000000000000	4.00000000000000000000	4.00000000000000000000	4.00000000000000000000	4.00000000000000000000	4.00000000000000000000	4.00000000000000000000	4.00000000000000000000	4.00000000000000000000	4.00000000000000000000	4.00000000000000000000	4.00000000000000000000
121.00000000000000000000	0.00000000000000000000	4185.64111328125000000000	4167.69238281250000000000	4168.71777343750000000000	4147.69238281250000000000	4183.58984375000000000000	4185.64111328125000000000	4195.38427734375000000000	4205.64111328125000000000	4169.74365234375000000000	4203.07666015625000000000	4217.94873046875000000000	4230.76904296875000000000	4197.43603515625000000000	4194.35888671875000000000	1531.00000000000000000000	10250.00000000000000000000	10229.00000000000000000000	0.00000000000000000000	0.00000000000000000000	0.00000000000000000000	1793.00000000000000000000	532.00000000000000000000	4.00000000000000000000	4.00000000000000000000	4.00000000000000000000	4.00000000000000000000	4.00000000000000000000	4.00000000000000000000	4.00000000000000000000	4.00000000000000000000	4.00000000000000000000	4.00000000000000000000	4.00000000000000000000	4.00000000000000000000	4.00000000000000000000	4.00000000000000000000	4.00000000000000000000	4.00000000000000000000
122.00000000000000000000	0.00000000000000000000	4184.61523437500000000000	4177.94873046875000000000	4163.58984375000000000000	4158.46142578125000000000	4174.87158203125000000000	4186.66650390625000000000	4207.69238281250000000000	4214.35888671875000000000	4168.20507812500000000000	4218.97412109375000000000	4227.69238281250000000000	4231.79492187500000000000	4195.89746093750000000000	4195.89746093750000000000	2028.00000000000000000000	10250.00000000000000000000	10229.00000000000000000000	0.00000000000000000000	0.00000000000000000000	0.00000000000000000000	1793.00000000000000000000	540.00000000000000000000	4.00000000000000000000	4.00000000000000000000	4.00000000000000000000	4.00000000000000000000	4.00000000000000000000	4.00000000000000000000	4.00000000000000000000	4.00000000000000000000	4.00000000000000000000	4.00000000000000000000	4.00000000000000000000	4.00000000000000000000	4.00000000000000000000	4.00000000000000000000	4.00000000000000000000	4.00000000000000000000
123.00000000000000000000	0.00000000000000000000	4177.94873046875000000000	4148.71777343750000000000	4164.10253906250000000000	4144.10253906250000000000	4155.38427734375000000000	4170.76904296875000000000	4179.48730468750000000000	4185.64111328125000000000	4164.61523437500000000000	4190.76904296875000000000	4207.17919921875000000000	4225.12792968750000000000	4170.76904296875000000000	4181.02539062500000000000	1639.00000000000000000000	10251.00000000000000000000	10230.00000000000000000000	0.00000000000000000000	0.00000000000000000000	0.00000000000000000000	1793.00000000000000000000	549.00000000000000000000	4.00000000000000000000	4.00000000000000000000	4.00000000000000000000	4.00000000000000000000	4.00000000000000000000	4.00000000000000000000	4.00000000000000000000	4.00000000000000000000	4.00000000000000000000	4.00000000000000000000	4.00000000000000000000	4.00000000000000000000	4.00000000000000000000	4.00000000000000000000	4.00000000000000000000	4.00000000000000000000
124.00000000000000000000	0.00000000000000000000	4195.89746093750000000000	4181.02539062500000000000	4168.71777343750000000000	4167.17919921875000000000	4206.15380859375000000000	4189.74365234375000000000	4205.12792968750000000000	4205.12792968750000000000	4172.30761718750000000000	4217.94873046875000000000	4221.53857421875000000000	4229.74365234375000000000	4203.07666015625000000000	4191.28173828125000000000	1385.00000000000000000000	10251.00000000000000000000	10230.00000000000000000000	0.00000000000000000000	0.00000000000000000000	0.00000000000000000000	1793.00000000000000000000	556.00000000000000000000	4.00000000000000000000	4.00000000000000000000	4.00000000000000000000	4.00000000000000000000	4.00000000000000000000	4.00000000000000000000	4.00000000000000000000	4.00000000000000000000	4.00000000000000000000	4.00000000000000000000	4.00000000000000000000	4.00000000000000000000	4.00000000000000000000	4.00000000000000000000	4.00000000000000000000	4.00000000000000000000
125.00000000000000000000	0.00000000000000000000	4193.84619140625000000000	4172.82031250000000000000	4176.41015625000000000000	4171.28173828125000000000	4188.20507812500000000000	4183.07666015625000000000	4195.38427734375000000000	4183.07666015625000000000	4171.28173828125000000000	4200.00000000000000000000	4214.87158203125000000000	4227.69238281250000000000	4187.69238281250000000000	4189.74365234375000000000	1531.00000000000000000000	10252.00000000000000000000	10229.00000000000000000000	0.00000000000000000000	0.00000000000000000000	0.00000000000000000000	1793.00000000000000000000	563.00000000000000000000	4.00000000000000000000	4.00000000000000000000	4.00000000000000000000	4.00000000000000000000	4.00000000000000000000	4.00000000000000000000	4.00000000000000000000	4.00000000000000000000	4.00000000000000000000	4.00000000000000000000	4.00000000000000000000	4.00000000000000000000	4.00000000000000000000	4.00000000000000000000	4.00000000000000000000	4.00000000000000000000
126.00000000000000000000	0.00000000000000000000	4183.07666015625000000000	4163.07666015625000000000	4166.66650390625000000000	4168.20507812500000000000	4169.23046875000000000000	4177.94873046875000000000	4186.66650390625000000000	4180.00000000000000000000	4168.71777343750000000000	4190.25634765625000000000	4212.30761718750000000000	4224.10253906250000000000	4183.07666015625000000000	4187.69238281250000000000	2028.00000000000000000000	10252.00000000000000000000	10229.00000000000000000000	0.00000000000000000000	0.00000000000000000000	0.00000000000000000000	1793.00000000000000000000	571.00000000000000000000	4.00000000000000000000	4.00000000000000000000	4.00000000000000000000	4.00000000000000000000	4.00000000000000000000	4.00000000000000000000	4.00000000000000000000	4.00000000000000000000	4.00000000000000000000	4.00000000000000000000	4.00000000000000000000	4.00000000000000000000	4.00000000000000000000	4.00000000000000000000	4.00000000000000000000	4.00000000000000000000
127.00000000000000000000	0.00000000000000000000	4185.12792968750000000000	4172.30761718750000000000	4163.07666015625000000000	4182.56396484375000000000	4185.12792968750000000000	4179.48730468750000000000	4195.38427734375000000000	4217.43603515625000000000	4173.33300781250000000000	4223.58984375000000000000	4230.76904296875000000000	4238.46142578125000000000	4210.76904296875000000000	4202.05126953125000000000	50.00000000000000000000	10252.00000000000000000000	10228.00000000000000000000	0.00000000000000000000	0.00000000000000000000	0.00000000000000000000	1793.00000000000000000000	578.00000000000000000000	4.00000000000000000000	4.00000000000000000000	4.00000000000000000000	4.00000000000000000000	4.00000000000000000000	4.00000000000000000000	4.00000000000000000000	4.00000000000000000000	4.00000000000000000000	4.00000000000000000000	4.00000000000000000000	4.00000000000000000000	4.00000000000000000000	4.00000000000000000000	4.00000000000000000000	4.00000000000000000000
0.00000000000000000000	0.00000000000000000000	4175.38427734375000000000	4143.07666015625000000000	4164.10253906250000000000	4169.23046875000000000000	4153.84619140625000000000	4168.71777343750000000000	4182.56396484375000000000	4205.12792968750000000000	4169.23046875000000000000	4197.94873046875000000000	4215.38427734375000000000	4230.76904296875000000000	4184.10253906250000000000	4192.30761718750000000000	949.00000000000000000000	10252.00000000000000000000	10228.00000000000000000000	0.00000000000000000000	0.00000000000000000000	0.00000000000000000000	1793.00000000000000000000	585.00000000000000000000	4.00000000000000000000	4.00000000000000000000	4.00000000000000000000	4.00000000000000000000	4.00000000000000000000	4.00000000000000000000	4.00000000000000000000	4.00000000000000000000	4.00000000000000000000	4.00000000000000000000	4.00000000000000000000	4.00000000000000000000	4.00000000000000000000	4.00000000000000000000	4.00000000000000000000	4.00000000000000000000
1.00000000000000000000	0.00000000000000000000	4176.92285156250000000000	4158.97412109375000000000	4160.00000000000000000000	4178.46142578125000000000	4178.46142578125000000000	4185.64111328125000000000	4218.46142578125000000000	4222.56396484375000000000	4168.71777343750000000000	4214.35888671875000000000	4223.58984375000000000000	4226.15380859375000000000	4192.82031250000000000000	4186.66650390625000000000	1235.00000000000000000000	10248.00000000000000000000	10228.00000000000000000000	0.00000000000000000000	0.00000000000000000000	0.00000000000000000000	1793.00000000000000000000	593.00000000000000000000	4.00000000000000000000	4.00000000000000000000	4.00000000000000000000	4.00000000000000000000	4.00000000000000000000	4.00000000000000000000	4.00000000000000000000	4.00000000000000000000	4.00000000000000000000	4.00000000000000000000	4.00000000000000000000	4.00000000000000000000	4.00000000000000000000	4.00000000000000000000	4.00000000000000000000	4.00000000000000000000
2.00000000000000000000	0.00000000000000000000	4173.33300781250000000000	4145.64111328125000000000	4162.56396484375000000000	4172.82031250000000000000	4173.84619140625000000000	4178.46142578125000000000	4208.20507812500000000000	4211.28173828125000000000	4167.17919921875000000000	4206.66650390625000000000	4218.46142578125000000000	4228.20507812500000000000	4173.33300781250000000000	4172.30761718750000000000	1596.00000000000000000000	10248.00000000000000000000	10228.00000000000000000000	0.00000000000000000000	0.00000000000000000000	0.00000000000000000000	1793.00000000000000000000	601.00000000000000000000	4.00000000000000000000	4.00000000000000000000	4.00000000000000000000	4.00000000000000000000	4.00000000000000000000	4.00000000000000000000	4.00000000000000000000	4.00000000000000000000	4.00000000000000000000	4.00000000000000000000	4.00000000000000000000	4.00000000000000000000	4.00000000000000000000	4.00000000000000000000	4.00000000000000000000	4.00000000000000000000
3.00000000000000000000	0.00000000000000000000	4173.33300781250000000000	4144.10253906250000000000	4159.48730468750000000000	4167.17919921875000000000	4167.17919921875000000000	4175.38427734375000000000	4193.84619140625000000000	4198.97412109375000000000	4169.74365234375000000000	4195.38427734375000000000	4213.33300781250000000000	4219.48730468750000000000	4169.74365234375000000000	4173.84619140625000000000	1703.00000000000000000000	10247.00000000000000000000	10227.00000000000000000000	0.00000000000000000000	0.00000000000000000000	0.00000000000000000000	1793.00000000000000000000	610.00000000000000000000	4.00000000000000000000	4.00000000000000000000	4.00000000000000000000	4.00000000000000000000	4.00000000000000000000	4.00000000000000000000	4.00000000000000000000	4.00000000000000000000	4.00000000000000000000	4.00000000000000000000	4.00000000000000000000	4.00000000000000000000	4.00000000000000000000	4.00000000000000000000	4.00000000000000000000	4.00000000000000000000
4.00000000000000000000	0.00000000000000000000	4187.69238281250000000000	4168.71777343750000000000	4165.12792968750000000000	4182.05126953125000000000	4190.25634765625000000000	4182.56396484375000000000	4204.61523437500000000000	4214.35888671875000000000	4174.35888671875000000000	4214.87158203125000000000	4228.20507812500000000000	4225.64111328125000000000	4206.66650390625000000000	4194.35888671875000000000	2064.00000000000000000000	10247.00000000000000000000	10227.00000000000000000000	0.00000000000000000000	0.00000000000000000000	0.00000000000000000000	1793.00000000000000000000	617.00000000000000000000	4.00000000000000000000	4.00000000000000000000	4.00000000000000000000	4.00000000000000000000	4.00000000000000000000	4.00000000000000000000	4.00000000000000000000	4.00000000000000000000	4.00000000000000000000	4.00000000000000000000	4.00000000000000000000	4.00000000000000000000	4.00000000000000000000	4.00000000000000000000	4.00000000000000000000	4.00000000000000000000
5.00000000000000000000	0.00000000000000000000	4175.89746093750000000000	4136.92285156250000000000	4166.66650390625000000000	4161.02539062500000000000	4156.92285156250000000000	4166.66650390625000000000	4177.94873046875000000000	4185.12792968750000000000	4170.25634765625000000000	4181.53857421875000000000	4212.82031250000000000000	4223.58984375000000000000	4180.00000000000000000000	4184.61523437500000000000	1278.00000000000000000000	10248.00000000000000000000	10228.00000000000000000000	0.00000000000000000000	0.00000000000000000000	0.00000000000000000000	1793.00000000000000000000	625.00000000000000000000	4.00000000000000000000	4.00000000000000000000	4.00000000000000000000	4.00000000000000000000	4.00000000000000000000	4.00000000000000000000	4.00000000000000000000	4.00000000000000000000	4.00000000000000000000	4.00000000000000000000	4.00000000000000000000	4.00000000000000000000	4.00000000000000000000	4.00000000000000000000	4.00000000000000000000	4.00000000000000000000
6.00000000000000000000	0.00000000000000000000	4167.17919921875000000000	4149.74365234375000000000	4155.38427734375000000000	4164.10253906250000000000	4168.71777343750000000000	4176.41015625000000000000	4197.43603515625000000000	4204.61523437500000000000	4171.79492187500000000000	4205.64111328125000000000	4225.64111328125000000000	4224.10253906250000000000	4184.61523437500000000000	4185.64111328125000000000	1657.00000000000000000000	10248.00000000000000000000	10228.00000000000000000000	0.00000000000000000000	0.00000000000000000000	0.00000000000000000000	1793.00000000000000000000	633.00000000000000000000	4.00000000000000000000	4.00000000000000000000	4.00000000000000000000	4.00000000000000000000	4.00000000000000000000	4.00000000000000000000	4.00000000000000000000	4.00000000000000000000	4.00000000000000000000	4.00000000000000000000	4.00000000000000000000	4.00000000000000000000	4.00000000000000000000	4.00000000000000000000	4.00000000000000000000	4.00000000000000000000
7.00000000000000000000	0.00000000000000000000	4161.53857421875000000000	4138.97412109375000000000	4153.84619140625000000000	4164.61523437500000000000	4146.66650390625000000000	4168.71777343750000000000	4190.25634765625000000000	4205.64111328125000000000	4168.71777343750000000000	4200.00000000000000000000	4226.15380859375000000000	4222.05126953125000000000	4173.33300781250000000000	4182.56396484375000000000	1735.00000000000000000000	10248.00000000000000000000	10230.00000000000000000000	0.00000000000000000000	0.00000000000000000000	0.00000000000000000000	1793.00000000000000000000	641.00000000000000000000	4.00000000000000000000	4.00000000000000000000	4.00000000000000000000	4.00000000000000000000	4.00000000000000000000	4.00000000000000000000	4.00000000000000000000	4.00000000000000000000	4.00000000000000000000	4.00000000000000000000	4.00000000000000000000	4.00000000000000000000	4.00000000000000000000	4.00000000000000000000	4.00000000000000000000	4.00000000000000000000
8.00000000000000000000	0.00000000000000000000	4160.51269531250000000000	4124.61523437500000000000	4150.25634765625000000000	4150.76904296875000000000	4133.84619140625000000000	4165.64111328125000000000	4178.97412109375000000000	4185.12792968750000000000	4166.15380859375000000000	4170.25634765625000000000	4213.33300781250000000000	4212.30761718750000000000	4159.48730468750000000000	4177.43603515625000000000	729.00000000000000000000	10248.00000000000000000000	10230.00000000000000000000	0.00000000000000000000	0.00000000000000000000	0.00000000000000000000	1793.00000000000000000000	649.00000000000000000000	4.00000000000000000000	4.00000000000000000000	4.00000000000000000000	4.00000000000000000000	4.00000000000000000000	4.00000000000000000000	4.00000000000000000000	4.00000000000000000000	4.00000000000000000000	4.00000000000000000000	4.00000000000000000000	4.00000000000000000000	4.00000000000000000000	4.00000000000000000000	4.00000000000000000000	4.00000000000000000000
9.00000000000000000000	0.00000000000000000000	4176.41015625000000000000	4162.56396484375000000000	4156.41015625000000000000	4163.07666015625000000000	4182.05126953125000000000	4186.66650390625000000000	4203.58984375000000000000	4197.43603515625000000000	4172.30761718750000000000	4200.51269531250000000000	4227.17919921875000000000	4223.58984375000000000000	4182.56396484375000000000	4188.20507812500000000000	1845.00000000000000000000	10248.00000000000000000000	10228.00000000000000000000	0.00000000000000000000	0.00000000000000000000	0.00000000000000000000	1793.00000000000000000000	657.00000000000000000000	4.00000000000000000000	4.00000000000000000000	4.00000000000000000000	4.00000000000000000000	4.00000000000000000000	4.00000000000000000000	4.00000000000000000000	4.00000000000000000000	4.00000000000000000000	4.00000000000000000000	4.00000000000000000000	4.00000000000000000000	4.00000000000000000000	4.00000000000000000000	4.00000000000000000000	4.00000000000000000000
10.00000000000000000000	0.00000000000000000000	4173.33300781250000000000	4146.66650390625000000000	4164.10253906250000000000	4154.87158203125000000000	4157.94873046875000000000	4174.35888671875000000000	4175.38427734375000000000	4171.79492187500000000000	4168.20507812500000000000	4175.89746093750000000000	4211.28173828125000000000	4220.00000000000000000000	4153.84619140625000000000	4176.41015625000000000000	2023.00000000000000000000	10248.00000000000000000000	10228.00000000000000000000	0.00000000000000000000	0.00000000000000000000	0.00000000000000000000	1793.00000000000000000000	665.00000000000000000000	4.00000000000000000000	4.00000000000000000000	4.00000000000000000000	4.00000000000000000000	4.00000000000000000000	4.00000000000000000000	4.00000000000000000000	4.00000000000000000000	4.00000000000000000000	4.00000000000000000000	4.00000000000000000000	4.00000000000000000000	4.00000000000000000000	4.00000000000000000000	4.00000000000000000000	4.00000000000000000000
11.00000000000000000000	0.00000000000000000000	4170.25634765625000000000	4149.74365234375000000000	4158.46142578125000000000	4157.94873046875000000000	4158.97412109375000000000	4168.20507812500000000000	4173.84619140625000000000	4184.10253906250000000000	4168.71777343750000000000	4174.35888671875000000000	4215.38427734375000000000	4216.92285156250000000000	4172.30761718750000000000	4182.05126953125000000000	1636.00000000000000000000	10248.00000000000000000000	10227.00000000000000000000	0.00000000000000000000	0.00000000000000000000	0.00000000000000000000	1793.00000000000000000000	673.00000000000000000000	4.00000000000000000000	4.00000000000000000000	4.00000000000000000000	4.00000000000000000000	4.00000000000000000000	4.00000000000000000000	4.00000000000000000000	4.00000000000000000000	4.00000000000000000000	4.00000000000000000000	4.00000000000000000000	4.00000000000000000000	4.00000000000000000000	4.00000000000000000000	4.00000000000000000000	4.00000000000000000000
12.00000000000000000000	0.00000000000000000000	4165.12792968750000000000	4141.53857421875000000000	4161.53857421875000000000	4153.84619140625000000000	4148.20507812500000000000	4153.33300781250000000000	4159.48730468750000000000	4183.58984375000000000000	4172.30761718750000000000	4168.71777343750000000000	4216.41015625000000000000	4224.10253906250000000000	4181.53857421875000000000	4187.17919921875000000000	1366.00000000000000000000	10248.00000000000000000000	10227.00000000000000000000	0.00000000000000000000	0.00000000000000000000	0.00000000000000000000	1793.00000000000000000000	681.00000000000000000000	4.00000000000000000000	4.00000000000000000000	4.00000000000000000000	4.00000000000000000000	4.00000000000000000000	4.00000000000000000000	4.00000000000000000000	4.00000000000000000000	4.00000000000000000000	4.00000000000000000000	4.00000000000000000000	4.00000000000000000000	4.00000000000000000000	4.00000000000000000000	4.00000000000000000000	4.00000000000000000000
13.00000000000000000000	0.00000000000000000000	4160.51269531250000000000	4130.76904296875000000000	4160.51269531250000000000	4142.05126953125000000000	4128.71777343750000000000	4151.28173828125000000000	4150.25634765625000000000	4168.71777343750000000000	4169.23046875000000000000	4153.84619140625000000000	4208.20507812500000000000	4220.00000000000000000000	4160.51269531250000000000	4177.43603515625000000000	1525.00000000000000000000	10247.00000000000000000000	10227.00000000000000000000	0.00000000000000000000	0.00000000000000000000	0.00000000000000000000	1793.00000000000000000000	688.00000000000000000000	4.00000000000000000000	4.00000000000000000000	4.00000000000000000000	4.00000000000000000000	4.00000000000000000000	4.00000000000000000000	4.00000000000000000000	4.00000000000000000000	4.00000000000000000000	4.00000000000000000000	4.00000000000000000000	4.00000000000000000000	4.00000000000000000000	4.00000000000000000000	4.00000000000000000000	4.00000000000000000000
14.00000000000000000000	0.00000000000000000000	4166.66650390625000000000	4154.35888671875000000000	4159.48730468750000000000	4153.84619140625000000000	4154.35888671875000000000	4173.33300781250000000000	4183.07666015625000000000	4194.35888671875000000000	4169.74365234375000000000	4188.20507812500000000000	4227.69238281250000000000	4222.56396484375000000000	4173.33300781250000000000	4182.56396484375000000000	2023.00000000000000000000	10247.00000000000000000000	10227.00000000000000000000	0.00000000000000000000	0.00000000000000000000	0.00000000000000000000	1793.00000000000000000000	695.00000000000000000000	4.00000000000000000000	4.00000000000000000000	4.00000000000000000000	4.00000000000000000000	4.00000000000000000000	4.00000000000000000000	4.00000000000000000000	4.00000000000000000000	4.00000000000000000000	4.00000000000000000000	4.00000000000000000000	4.00000000000000000000	4.00000000000000000000	4.00000000000000000000	4.00000000000000000000	4.00000000000000000000
15.00000000000000000000	0.00000000000000000000	4155.38427734375000000000	4123.07666015625000000000	4159.48730468750000000000	4133.84619140625000000000	4126.66650390625000000000	4161.53857421875000000000	4162.05126953125000000000	4167.69238281250000000000	4165.64111328125000000000	4160.51269531250000000000	4206.66650390625000000000	4212.30761718750000000000	4140.51269531250000000000	4172.30761718750000000000	1636.00000000000000000000	10249.00000000000000000000	10225.00000000000000000000	0.00000000000000000000	0.00000000000000000000	0.00000000000000000000	1793.00000000000000000000	704.00000000000000000000	4.00000000000000000000	4.00000000000000000000	4.00000000000000000000	4.00000000000000000000	4.00000000000000000000	4.00000000000000000000	4.00000000000000000000	4.00000000000000000000	4.00000000000000000000	4.00000000000000000000	4.00000000000000000000	4.00000000000000000000	4.00000000000000000000	4.00000000000000000000	4.00000000000000000000	4.00000000000000000000
16.00000000000000000000	0.00000000000000000000	4161.53857421875000000000	4141.53857421875000000000	4155.89746093750000000000	4133.84619140625000000000	4150.76904296875000000000	4166.66650390625000000000	4175.89746093750000000000	4172.30761718750000000000	4168.20507812500000000000	4169.23046875000000000000	4204.10253906250000000000	4212.30761718750000000000	4154.87158203125000000000	4176.41015625000000000000	0.00000000000000000000	10249.00000000000000000000	10225.00000000000000000000	0.00000000000000000000	0.00000000000000000000	0.00000000000000000000	1793.00000000000000000000	712.00000000000000000000	4.00000000000000000000	4.00000000000000000000	4.00000000000000000000	4.00000000000000000000	4.00000000000000000000	4.00000000000000000000	4.00000000000000000000	4.00000000000000000000	4.00000000000000000000	4.00000000000000000000	4.00000000000000000000	4.00000000000000000000	4.00000000000000000000	4.00000000000000000000	4.00000000000000000000	4.00000000000000000000
17.00000000000000000000	0.00000000000000000000	4172.30761718750000000000	4156.92285156250000000000	4163.07666015625000000000	4137.94873046875000000000	4173.33300781250000000000	4169.74365234375000000000	4182.56396484375000000000	4178.46142578125000000000	4171.28173828125000000000	4179.48730468750000000000	4211.28173828125000000000	4221.02539062500000000000	4167.69238281250000000000	4182.05126953125000000000	0.00000000000000000000	10248.00000000000000000000	10224.00000000000000000000	0.00000000000000000000	0.00000000000000000000	0.00000000000000000000	1793.00000000000000000000	720.00000000000000000000	4.00000000000000000000	4.00000000000000000000	4.00000000000000000000	4.00000000000000000000	4.00000000000000000000	4.00000000000000000000	4.00000000000000000000	4.00000000000000000000	4.00000000000000000000	4.00000000000000000000	4.00000000000000000000	4.00000000000000000000	4.00000000000000000000	4.00000000000000000000	4.00000000000000000000	4.00000000000000000000
18.00000000000000000000	0.00000000000000000000	4164.10253906250000000000	4134.35888671875000000000	4160.00000000000000000000	4121.53857421875000000000	4141.02539062500000000000	4158.97412109375000000000	4156.92285156250000000000	4158.46142578125000000000	4169.74365234375000000000	4147.17919921875000000000	4200.51269531250000000000	4209.74365234375000000000	4147.69238281250000000000	4175.38427734375000000000	0.00000000000000000000	10248.00000000000000000000	10224.00000000000000000000	0.00000000000000000000	0.00000000000000000000	0.00000000000000000000	1793.00000000000000000000	729.00000000000000000000	4.00000000000000000000	4.00000000000000000000	4.00000000000000000000	4.00000000000000000000	4.00000000000000000000	4.00000000000000000000	4.00000000000000000000	4.00000000000000000000	4.00000000000000000000	4.00000000000000000000	4.00000000000000000000	4.00000000000000000000	4.00000000000000000000	4.00000000000000000000	4.00000000000000000000	4.00000000000000000000
19.00000000000000000000	0.00000000000000000000	4168.20507812500000000000	4152.30761718750000000000	4156.92285156250000000000	4136.41015625000000000000	4149.74365234375000000000	4163.58984375000000000000	4170.25634765625000000000	4189.23046875000000000000	4175.38427734375000000000	4175.38427734375000000000	4221.02539062500000000000	4216.92285156250000000000	4181.53857421875000000000	4191.79492187500000000000	0.00000000000000000000	10249.00000000000000000000	10225.00000000000000000000	0.00000000000000000000	0.00000000000000000000	0.00000000000000000000	1793.00000000000000000000	737.00000000000000000000	4.00000000000000000000	4.00000000000000000000	4.00000000000000000000	4.00000000000000000000	4.00000000000000000000	4.00000000000000000000	4.00000000000000000000	4.00000000000000000000	4.00000000000000000000	4.00000000000000000000	4.00000000000000000000	4.00000000000000000000	4.00000000000000000000	4.00000000000000000000	4.00000000000000000000	4.00000000000000000000
20.00000000000000000000	0.00000000000000000000	4161.53857421875000000000	4130.76904296875000000000	4162.56396484375000000000	4129.23046875000000000000	4128.71777343750000000000	4149.74365234375000000000	4153.33300781250000000000	4178.97412109375000000000	4169.74365234375000000000	4161.53857421875000000000	4210.76904296875000000000	4218.46142578125000000000	4168.71777343750000000000	4186.66650390625000000000	0.00000000000000000000	10249.00000000000000000000	10225.00000000000000000000	0.00000000000000000000	0.00000000000000000000	0.00000000000000000000	1793.00000000000000000000	746.00000000000000000000	4.00000000000000000000	4.00000000000000000000	4.00000000000000000000	4.00000000000000000000	4.00000000000000000000	4.00000000000000000000	4.00000000000000000000	4.00000000000000000000	4.00000000000000000000	4.00000000000000000000	4.00000000000000000000	4.00000000000000000000	4.00000000000000000000	4.00000000000000000000	4.00000000000000000000	4.00000000000000000000
21.00000000000000000000	0.00000000000000000000	4160.51269531250000000000	4142.56396484375000000000	4158.46142578125000000000	4126.66650390625000000000	4142.05126953125000000000	4163.07666015625000000000	4172.30761718750000000000	4181.02539062500000000000	4165.64111328125000000000	4171.28173828125000000000	4209.74365234375000000000	4210.76904296875000000000	4166.15380859375000000000	4178.46142578125000000000	0.00000000000000000000	10249.00000000000000000000	10225.00000000000000000000	0.00000000000000000000	0.00000000000000000000	0.00000000000000000000	1793.00000000000000000000	754.00000000000000000000	4.00000000000000000000	4.00000000000000000000	4.00000000000000000000	4.00000000000000000000	4.00000000000000000000	4.00000000000000000000	4.00000000000000000000	4.00000000000000000000	4.00000000000000000000	4.00000000000000000000	4.00000000000000000000	4.00000000000000000000	4.00000000000000000000	4.00000000000000000000	4.00000000000000000000	4.00000000000000000000
22.00000000000000000000	0.00000000000000000000	4160.51269531250000000000	4151.79492187500000000000	4160.00000000000000000000	4130.25634765625000000000	4155.89746093750000000000	4171.79492187500000000000	4184.10253906250000000000	4188.20507812500000000000	4167.69238281250000000000	4190.76904296875000000000	4214.87158203125000000000	4212.82031250000000000000	4163.07666015625000000000	4173.33300781250000000000	0.00000000000000000000	10249.00000000000000000000	10225.00000000000000000000	0.00000000000000000000	0.00000000000000000000	0.00000000000000000000	1793.00000000000000000000	762.00000000000000000000	4.00000000000000000000	4.00000000000000000000	4.00000000000000000000	4.00000000000000000000	4.00000000000000000000	4.00000000000000000000	4.00000000000000000000	4.00000000000000000000	4.00000000000000000000	4.00000000000000000000	4.00000000000000000000	4.00000000000000000000	4.00000000000000000000	4.00000000000000000000	4.00000000000000000000	4.00000000000000000000
23.00000000000000000000	0.00000000000000000000	4153.84619140625000000000	4130.25634765625000000000	4160.51269531250000000000	4121.02539062500000000000	4134.35888671875000000000	4157.94873046875000000000	4156.41015625000000000000	4166.15380859375000000000	4167.17919921875000000000	4157.43603515625000000000	4196.41015625000000000000	4209.23046875000000000000	4143.07666015625000000000	4166.15380859375000000000	0.00000000000000000000	10249.00000000000000000000	10225.00000000000000000000	0.00000000000000000000	0.00000000000000000000	0.00000000000000000000	1793.00000000000000000000	771.00000000000000000000	4.00000000000000000000	4.00000000000000000000	4.00000000000000000000	4.00000000000000000000	4.00000000000000000000	4.00000000000000000000	4.00000000000000000000	4.00000000000000000000	4.00000000000000000000	4.00000000000000000000	4.00000000000000000000	4.00000000000000000000	4.00000000000000000000	4.00000000000000000000	4.00000000000000000000	4.00000000000000000000
24.00000000000000000000	0.00000000000000000000	4171.28173828125000000000	4165.64111328125000000000	4164.10253906250000000000	4146.66650390625000000000	4174.35888671875000000000	4170.76904296875000000000	4176.92285156250000000000	4188.20507812500000000000	4175.38427734375000000000	4176.92285156250000000000	4214.35888671875000000000	4219.48730468750000000000	4186.15380859375000000000	4188.71777343750000000000	0.00000000000000000000	10249.00000000000000000000	10225.00000000000000000000	0.00000000000000000000	0.00000000000000000000	0.00000000000000000000	1793.00000000000000000000	779.00000000000000000000	4.00000000000000000000	4.00000000000000000000	4.00000000000000000000	4.00000000000000000000	4.00000000000000000000	4.00000000000000000000	4.00000000000000000000	4.00000000000000000000	4.00000000000000000000	4.00000000000000000000	4.00000000000000000000	4.00000000000000000000	4.00000000000000000000	4.00000000000000000000	4.00000000000000000000	4.00000000000000000000
25.00000000000000000000	0.00000000000000000000	4170.25634765625000000000	4152.30761718750000000000	4169.23046875000000000000	4140.51269531250000000000	4149.74365234375000000000	4162.56396484375000000000	4164.61523437500000000000	4172.30761718750000000000	4172.30761718750000000000	4156.41015625000000000000	4208.20507812500000000000	4220.51269531250000000000	4171.79492187500000000000	4185.64111328125000000000	0.00000000000000000000	10248.00000000000000000000	10225.00000000000000000000	0.00000000000000000000	0.00000000000000000000	0.00000000000000000000	1793.00000000000000000000	788.00000000000000000000	4.00000000000000000000	4.00000000000000000000	4.00000000000000000000	4.00000000000000000000	4.00000000000000000000	4.00000000000000000000	4.00000000000000000000	4.00000000000000000000	4.00000000000000000000	4.00000000000000000000	4.00000000000000000000	4.00000000000000000000	4.00000000000000000000	4.00000000000000000000	4.00000000000000000000	4.00000000000000000000
26.00000000000000000000	0.00000000000000000000	4160.00000000000000000000	4141.02539062500000000000	4158.46142578125000000000	4132.30761718750000000000	4130.76904296875000000000	4160.51269531250000000000	4166.15380859375000000000	4172.82031250000000000000	4168.71777343750000000000	4150.25634765625000000000	4205.64111328125000000000	4213.84619140625000000000	4158.46142578125000000000	4175.89746093750000000000	0.00000000000000000000	10248.00000000000000000000	10225.00000000000000000000	0.00000000000000000000	0.00000000000000000000	0.00000000000000000000	1793.00000000000000000000	796.00000000000000000000	4.00000000000000000000	4.00000000000000000000	4.00000000000000000000	4.00000000000000000000	4.00000000000000000000	4.00000000000000000000	4.00000000000000000000	4.00000000000000000000	4.00000000000000000000	4.00000000000000000000	4.00000000000000000000	4.00000000000000000000	4.00000000000000000000	4.00000000000000000000	4.00000000000000000000	4.00000000000000000000
27.00000000000000000000	0.00000000000000000000	4157.94873046875000000000	4145.12792968750000000000	4156.41015625000000000000	4141.02539062500000000000	4149.74365234375000000000	4158.97412109375000000000	4168.20507812500000000000	4188.20507812500000000000	4170.76904296875000000000	4173.33300781250000000000	4213.33300781250000000000	4220.51269531250000000000	4167.17919921875000000000	4180.00000000000000000000	0.00000000000000000000	10249.00000000000000000000	10226.00000000000000000000	0.00000000000000000000	0.00000000000000000000	0.00000000000000000000	1793.00000000000000000000	804.00000000000000000000	4.00000000000000000000	4.00000000000000000000	4.00000000000000000000	4.00000000000000000000	4.00000000000000000000	4.00000000000000000000	4.00000000000000000000	4.00000000000000000000	4.00000000000000000000	4.00000000000000000000	4.00000000000000000000	4.00000000000000000000	4.00000000000000000000	4.00000000000000000000	4.00000000000000000000	4.00000000000000000000
28.00000000000000000000	0.00000000000000000000	4153.33300781250000000000	4127.17919921875000000000	4156.41015625000000000000	4127.17919921875000000000	4129.74365234375000000000	4149.74365234375000000000	4145.64111328125000000000	4167.17919921875000000000	4168.71777343750000000000	4154.35888671875000000000	4196.92285156250000000000	4211.79492187500000000000	4143.07666015625000000000	4172.30761718750000000000	0.00000000000000000000	10249.00000000000000000000	10226.00000000000000000000	0.00000000000000000000	0.00000000000000000000	0.00000000000000000000	1793.00000000000000000000	813.00000000000000000000	4.00000000000000000000	4.00000000000000000000	4.00000000000000000000	4.00000000000000000000	4.00000000000000000000	4.00000000000000000000	4.00000000000000000000	4.00000000000000000000	4.00000000000000000000	4.00000000000000000000	4.00000000000000000000	4.00000000000000000000	4.00000000000000000000	4.00000000000000000000	4.00000000000000000000	4.00000000000000000000
29.00000000000000000000	0.00000000000000000000	4166.66650390625000000000	4158.97412109375000000000	4154.87158203125000000000	4141.53857421875000000000	4154.87158203125000000000	4171.79492187500000000000	4180.00000000000000000000	4188.20507812500000000000	4172.82031250000000000000	4182.05126953125000000000	4212.30761718750000000000	4213.33300781250000000000	4168.20507812500000000000	4178.97412109375000000000	0.00000000000000000000	10248.00000000000000000000	10227.00000000000000000000	0.00000000000000000000	0.00000000000000000000	0.00000000000000000000	1793.00000000000000000000	821.00000000000000000000	4.00000000000000000000	4.00000000000000000000	4.00000000000000000000	4.00000000000000000000	4.00000000000000000000	4.00000000000000000000	4.00000000000000000000	4.00000000000000000000	4.00000000000000000000	4.00000000000000000000	4.00000000000000000000	4.00000000000000000000	4.00000000000000000000	4.00000000000000000000	4.00000000000000000000	4.00000000000000000000
30.00000000000000000000	0.00000000000000000000	4167.69238281250000000000	4145.64111328125000000000	4163.07666015625000000000	4137.43603515625000000000	4144.10253906250000000000	4166.66650390625000000000	4172.30761718750000000000	4167.69238281250000000000	4171.79492187500000000000	4166.15380859375000000000	4201.02539062500000000000	4215.38427734375000000000	4155.38427734375000000000	4172.82031250000000000000	0.00000000000000000000	10248.00000000000000000000	10227.00000000000000000000	0.00000000000000000000	0.00000000000000000000	0.00000000000000000000	1793.00000000000000000000	829.00000000000000000000	4.00000000000000000000	4.00000000000000000000	4.00000000000000000000	4.00000000000000000000	4.00000000000000000000	4.00000000000000000000	4.00000000000000000000	4.00000000000000000000	4.00000000000000000000	4.00000000000000000000	4.00000000000000000000	4.00000000000000000000	4.00000000000000000000	4.00000000000000000000	4.00000000000000000000	4.00000000000000000000
31.00000000000000000000	0.00000000000000000000	4163.07666015625000000000	4140.00000000000000000000	4160.00000000000000000000	4131.79492187500000000000	4136.92285156250000000000	4158.97412109375000000000	4158.97412109375000000000	4157.43603515625000000000	4171.28173828125000000000	4155.38427734375000000000	4194.35888671875000000000	4208.20507812500000000000	4153.84619140625000000000	4174.35888671875000000000	0.00000000000000000000	10248.00000000000000000000	10226.00000000000000000000	0.00000000000000000000	0.00000000000000000000	0.00000000000000000000	1793.00000000000000000000	838.00000000000000000000	4.00000000000000000000	4.00000000000000000000	4.00000000000000000000	4.00000000000000000000	4.00000000000000000000	4.00000000000000000000	4.00000000000000000000	4.00000000000000000000	4.00000000000000000000	4.00000000000000000000	4.00000000000000000000	4.00000000000000000000	4.00000000000000000000	4.00000000000000000000	4.00000000000000000000	4.00000000000000000000
32.00000000000000000000	0.00000000000000000000	4163.07666015625000000000	4153.33300781250000000000	4158.46142578125000000000	4145.64111328125000000000	4144.10253906250000000000	4153.33300781250000000000	4159.48730468750000000000	4175.38427734375000000000	4173.33300781250000000000	4174.87158203125000000000	4208.71777343750000000000	4213.84619140625000000000	4177.43603515625000000000	4186.66650390625000000000	0.00000000000000000000	10248.00000000000000000000	10226.00000000000000000000	0.00000000000000000000	0.00000000000000000000	0.00000000000000000000	1793.00000000000000000000	846.00000000000000000000	4.00000000000000000000	4.00000000000000000000	4.00000000000000000000	4.00000000000000000000	4.00000000000000000000	4.00000000000000000000	4.00000000000000000000	4.00000000000000000000	4.00000000000000000000	4.00000000000000000000	4.00000000000000000000	4.00000000000000000000	4.00000000000000000000	4.00000000000000000000	4.00000000000000000000	4.00000000000000000000
33.00000000000000000000	0.00000000000000000000	4153.33300781250000000000	4120.00000000000000000000	4155.89746093750000000000	4131.28173828125000000000	4118.46142578125000000000	4141.02539062500000000000	4138.46142578125000000000	4152.82031250000000000000	4168.71777343750000000000	4139.48730468750000000000	4194.87158203125000000000	4206.15380859375000000000	4148.20507812500000000000	4171.28173828125000000000	0.00000000000000000000	10248.00000000000000000000	10226.00000000000000000000	0.00000000000000000000	0.00000000000000000000	0.00000000000000000000	1793.00000000000000000000	855.00000000000000000000	4.00000000000000000000	4.00000000000000000000	4.00000000000000000000	4.00000000000000000000	4.00000000000000000000	4.00000000000000000000	4.00000000000000000000	4.00000000000000000000	4.00000000000000000000	4.00000000000000000000	4.00000000000000000000	4.00000000000000000000	4.00000000000000000000	4.00000000000000000000	4.00000000000000000000	4.00000000000000000000
34.00000000000000000000	0.00000000000000000000	4158.46142578125000000000	4136.92285156250000000000	4151.79492187500000000000	4138.46142578125000000000	4153.84619140625000000000	4161.53857421875000000000	4167.69238281250000000000	4176.41015625000000000000	4170.25634765625000000000	4168.20507812500000000000	4209.23046875000000000000	4207.17919921875000000000	4161.02539062500000000000	4172.30761718750000000000	0.00000000000000000000	10248.00000000000000000000	10226.00000000000000000000	0.00000000000000000000	0.00000000000000000000	0.00000000000000000000	1793.00000000000000000000	863.00000000000000000000	4.00000000000000000000	4.00000000000000000000	4.00000000000000000000	4.00000000000000000000	4.00000000000000000000	4.00000000000000000000	4.00000000000000000000	4.00000000000000000000	4.00000000000000000000	4.00000000000000000000	4.00000000000000000000	4.00000000000000000000	4.00000000000000000000	4.00000000000000000000	4.00000000000000000000	4.00000000000000000000
35.00000000000000000000	0.00000000000000000000	4155.89746093750000000000	4132.82031250000000000000	4159.48730468750000000000	4135.89746093750000000000	4138.46142578125000000000	4157.94873046875000000000	4158.46142578125000000000	4172.82031250000000000000	4168.71777343750000000000	4171.79492187500000000000	4203.58984375000000000000	4210.25634765625000000000	4146.66650390625000000000	4170.25634765625000000000	0.00000000000000000000	10250.00000000000000000000	10226.00000000000000000000	0.00000000000000000000	0.00000000000000000000	0.00000000000000000000	1793.00000000000000000000	871.00000000000000000000	4.00000000000000000000	4.00000000000000000000	4.00000000000000000000	4.00000000000000000000	4.00000000000000000000	4.00000000000000000000	4.00000000000000000000	4.00000000000000000000	4.00000000000000000000	4.00000000000000000000	4.00000000000000000000	4.00000000000000000000	4.00000000000000000000	4.00000000000000000000	4.00000000000000000000	4.00000000000000000000
36.00000000000000000000	0.00000000000000000000	4155.89746093750000000000	4135.89746093750000000000	4159.48730468750000000000	4135.38427734375000000000	4128.20507812500000000000	4157.94873046875000000000	4154.87158203125000000000	4165.12792968750000000000	4168.71777343750000000000	4157.43603515625000000000	4193.84619140625000000000	4202.56396484375000000000	4141.02539062500000000000	4168.20507812500000000000	0.00000000000000000000	10250.00000000000000000000	10226.00000000000000000000	0.00000000000000000000	0.00000000000000000000	0.00000000000000000000	1793.00000000000000000000	880.00000000000000000000	4.00000000000000000000	4.00000000000000000000	4.00000000000000000000	4.00000000000000000000	4.00000000000000000000	4.00000000000000000000	4.00000000000000000000	4.00000000000000000000	4.00000000000000000000	4.00000000000000000000	4.00000000000000000000	4.00000000000000000000	4.00000000000000000000	4.00000000000000000000	4.00000000000000000000	4.00000000000000000000
37.00000000000000000000	0.00000000000000000000	4169.74365234375000000000	4165.12792968750000000000	4162.05126953125000000000	4154.87158203125000000000	4163.07666015625000000000	4168.71777343750000000000	4174.87158203125000000000	4178.97412109375000000000	4172.82031250000000000000	4176.92285156250000000000	4207.17919921875000000000	4209.23046875000000000000	4171.28173828125000000000	4180.00000000000000000000	0.00000000000000000000	10249.00000000000000000000	10225.00000000000000000000	0.00000000000000000000	0.00000000000000000000	0.00000000000000000000	1793.00000000000000000000	888.00000000000000000000	4.00000000000000000000	4.00000000000000000000	4.00000000000000000000	4.00000000000000000000	4.00000000000000000000	4.00000000000000000000	4.00000000000000000000	4.00000000000000000000	4.00000000000000000000	4.00000000000000000000	4.00000000000000000000	4.00000000000000000000	4.00000000000000000000	4.00000000000000000000	4.00000000000000000000	4.00000000000000000000
38.00000000000000000000	0.00000000000000000000	4160.51269531250000000000	4135.38427734375000000000	4165.12792968750000000000	4137.94873046875000000000	4129.74365234375000000000	4154.87158203125000000000	4145.12792968750000000000	4144.10253906250000000000	4168.71777343750000000000	4143.58984375000000000000	4186.66650390625000000000	4206.66650390625000000000	4148.20507812500000000000	4171.28173828125000000000	0.00000000000000000000	10249.00000000000000000000	10225.00000000000000000000	0.00000000000000000000	0.00000000000000000000	0.00000000000000000000	1793.00000000000000000000	896.00000000000000000000	4.00000000000000000000	4.00000000000000000000	4.00000000000000000000	4.00000000000000000000	4.00000000000000000000	4.00000000000000000000	4.00000000000000000000	4.00000000000000000000	4.00000000000000000000	4.00000000000000000000	4.00000000000000000000	4.00000000000000000000	4.00000000000000000000	4.00000000000000000000	4.00000000000000000000	4.00000000000000000000
39.00000000000000000000	0.00000000000000000000	4156.92285156250000000000	4145.64111328125000000000	4160.00000000000000000000	4145.64111328125000000000	4131.79492187500000000000	4159.48730468750000000000	4162.56396484375000000000	4165.64111328125000000000	4171.28173828125000000000	4166.15380859375000000000	4195.89746093750000000000	4211.28173828125000000000	4169.23046875000000000000	4180.00000000000000000000	0.00000000000000000000	10249.00000000000000000000	10225.00000000000000000000	0.00000000000000000000	0.00000000000000000000	0.00000000000000000000	1793.00000000000000000000	905.00000000000000000000	4.00000000000000000000	4.00000000000000000000	4.00000000000000000000	4.00000000000000000000	4.00000000000000000000	4.00000000000000000000	4.00000000000000000000	4.00000000000000000000	4.00000000000000000000	4.00000000000000000000	4.00000000000000000000	4.00000000000000000000	4.00000000000000000000	4.00000000000000000000	4.00000000000000000000	4.00000000000000000000
40.00000000000000000000	0.00000000000000000000	4154.35888671875000000000	4140.00000000000000000000	4162.05126953125000000000	4150.76904296875000000000	4129.74365234375000000000	4151.28173828125000000000	4161.02539062500000000000	4178.46142578125000000000	4171.79492187500000000000	4175.89746093750000000000	4203.07666015625000000000	4216.92285156250000000000	4170.25634765625000000000	4182.05126953125000000000	0.00000000000000000000	10249.00000000000000000000	10225.00000000000000000000	0.00000000000000000000	0.00000000000000000000	0.00000000000000000000	1793.00000000000000000000	913.00000000000000000000	4.00000000000000000000	4.00000000000000000000	4.00000000000000000000	4.00000000000000000000	4.00000000000000000000	4.00000000000000000000	4.00000000000000000000	4.00000000000000000000	4.00000000000000000000	4.00000000000000000000	4.00000000000000000000	4.00000000000000000000	4.00000000000000000000	4.00000000000000000000	4.00000000000000000000	4.00000000000000000000
41.00000000000000000000	0.00000000000000000000	4152.30761718750000000000	4132.30761718750000000000	4160.00000000000000000000	4140.00000000000000000000	4140.00000000000000000000	4159.48730468750000000000	4159.48730468750000000000	4171.28173828125000000000	4169.23046875000000000000	4165.64111328125000000000	4196.41015625000000000000	4208.20507812500000000000	4158.46142578125000000000	4174.35888671875000000000	0.00000000000000000000	10250.00000000000000000000	10225.00000000000000000000	0.00000000000000000000	0.00000000000000000000	0.00000000000000000000	1793.00000000000000000000	922.00000000000000000000	4.00000000000000000000	4.00000000000000000000	4.00000000000000000000	4.00000000000000000000	4.00000000000000000000	4.00000000000000000000	4.00000000000000000000	4.00000000000000000000	4.00000000000000000000	4.00000000000000000000	4.00000000000000000000	4.00000000000000000000	4.00000000000000000000	4.00000000000000000000	4.00000000000000000000	4.00000000000000000000
42.00000000000000000000	0.00000000000000000000	4164.10253906250000000000	4158.97412109375000000000	4161.53857421875000000000	4148.71777343750000000000	4177.94873046875000000000	4183.58984375000000000000	4191.28173828125000000000	4194.35888671875000000000	4173.84619140625000000000	4197.94873046875000000000	4211.79492187500000000000	4212.82031250000000000000	4177.43603515625000000000	4177.94873046875000000000	0.00000000000000000000	10250.00000000000000000000	10225.00000000000000000000	0.00000000000000000000	0.00000000000000000000	0.00000000000000000000	1793.00000000000000000000	930.00000000000000000000	4.00000000000000000000	4.00000000000000000000	4.00000000000000000000	4.00000000000000000000	4.00000000000000000000	4.00000000000000000000	4.00000000000000000000	4.00000000000000000000	4.00000000000000000000	4.00000000000000000000	4.00000000000000000000	4.00000000000000000000	4.00000000000000000000	4.00000000000000000000	4.00000000000000000000	4.00000000000000000000
43.00000000000000000000	0.00000000000000000000	4160.51269531250000000000	4136.92285156250000000000	4164.61523437500000000000	4133.84619140625000000000	4143.58984375000000000000	4164.10253906250000000000	4168.71777343750000000000	4168.71777343750000000000	4170.76904296875000000000	4170.25634765625000000000	4195.89746093750000000000	4208.20507812500000000000	4148.20507812500000000000	4164.10253906250000000000	0.00000000000000000000	10248.00000000000000000000	10227.00000000000000000000	0.00000000000000000000	0.00000000000000000000	0.00000000000000000000	1793.00000000000000000000	938.00000000000000000000	4.00000000000000000000	4.00000000000000000000	4.00000000000000000000	4.00000000000000000000	4.00000000000000000000	4.00000000000000000000	4.00000000000000000000	4.00000000000000000000	4.00000000000000000000	4.00000000000000000000	4.00000000000000000000	4.00000000000000000000	4.00000000000000000000	4.00000000000000000000	4.00000000000000000000	4.00000000000000000000
44.00000000000000000000	0.00000000000000000000	4167.17919921875000000000	4157.94873046875000000000	4162.05126953125000000000	4145.64111328125000000000	4152.30761718750000000000	4162.05126953125000000000	4172.30761718750000000000	4176.92285156250000000000	4172.82031250000000000000	4175.38427734375000000000	4200.00000000000000000000	4207.69238281250000000000	4171.79492187500000000000	4174.35888671875000000000	0.00000000000000000000	10248.00000000000000000000	10227.00000000000000000000	0.00000000000000000000	0.00000000000000000000	0.00000000000000000000	1793.00000000000000000000	946.00000000000000000000	4.00000000000000000000	4.00000000000000000000	4.00000000000000000000	4.00000000000000000000	4.00000000000000000000	4.00000000000000000000	4.00000000000000000000	4.00000000000000000000	4.00000000000000000000	4.00000000000000000000	4.00000000000000000000	4.00000000000000000000	4.00000000000000000000	4.00000000000000000000	4.00000000000000000000	4.00000000000000000000
45.00000000000000000000	0.00000000000000000000	4167.69238281250000000000	4157.94873046875000000000	4168.71777343750000000000	4151.79492187500000000000	4151.79492187500000000000	4160.00000000000000000000	4162.56396484375000000000	4175.89746093750000000000	4175.38427734375000000000	4169.23046875000000000000	4200.51269531250000000000	4212.82031250000000000000	4180.51269531250000000000	4182.05126953125000000000	0.00000000000000000000	10248.00000000000000000000	10227.00000000000000000000	0.00000000000000000000	0.00000000000000000000	0.00000000000000000000	1793.00000000000000000000	953.00000000000000000000	4.00000000000000000000	4.00000000000000000000	4.00000000000000000000	4.00000000000000000000	4.00000000000000000000	4.00000000000000000000	4.00000000000000000000	4.00000000000000000000	4.00000000000000000000	4.00000000000000000000	4.00000000000000000000	4.00000000000000000000	4.00000000000000000000	4.00000000000000000000	4.00000000000000000000	4.00000000000000000000
46.00000000000000000000	0.00000000000000000000	4158.97412109375000000000	4138.97412109375000000000	4165.12792968750000000000	4137.43603515625000000000	4141.02539062500000000000	4156.41015625000000000000	4148.71777343750000000000	4165.12792968750000000000	4170.76904296875000000000	4150.76904296875000000000	4195.38427734375000000000	4209.23046875000000000000	4159.48730468750000000000	4172.82031250000000000000	0.00000000000000000000	10248.00000000000000000000	10227.00000000000000000000	0.00000000000000000000	0.00000000000000000000	0.00000000000000000000	1793.00000000000000000000	960.00000000000000000000	4.00000000000000000000	4.00000000000000000000	4.00000000000000000000	4.00000000000000000000	4.00000000000000000000	4.00000000000000000000	4.00000000000000000000	4.00000000000000000000	4.00000000000000000000	4.00000000000000000000	4.00000000000000000000	4.00000000000000000000	4.00000000000000000000	4.00000000000000000000	4.00000000000000000000	4.00000000000000000000
47.00000000000000000000	0.00000000000000000000	4166.15380859375000000000	4165.64111328125000000000	4161.02539062500000000000	4151.28173828125000000000	4173.33300781250000000000	4165.12792968750000000000	4174.87158203125000000000	4197.94873046875000000000	4171.28173828125000000000	4195.89746093750000000000	4220.51269531250000000000	4222.56396484375000000000	4186.15380859375000000000	4183.07666015625000000000	0.00000000000000000000	10247.00000000000000000000	10227.00000000000000000000	0.00000000000000000000	0.00000000000000000000	0.00000000000000000000	1793.00000000000000000000	968.00000000000000000000	4.00000000000000000000	4.00000000000000000000	4.00000000000000000000	4.00000000000000000000	4.00000000000000000000	4.00000000000000000000	4.00000000000000000000	4.00000000000000000000	4.00000000000000000000	4.00000000000000000000	4.00000000000000000000	4.00000000000000000000	4.00000000000000000000	4.00000000000000000000	4.00000000000000000000	4.00000000000000000000
48.00000000000000000000	0.00000000000000000000	4157.43603515625000000000	4143.07666015625000000000	4164.61523437500000000000	4137.94873046875000000000	4135.89746093750000000000	4146.66650390625000000000	4152.82031250000000000000	4170.76904296875000000000	4167.69238281250000000000	4173.33300781250000000000	4202.05126953125000000000	4219.48730468750000000000	4160.51269531250000000000	4174.87158203125000000000	0.00000000000000000000	10247.00000000000000000000	10227.00000000000000000000	0.00000000000000000000	0.00000000000000000000	0.00000000000000000000	1793.00000000000000000000	975.00000000000000000000	4.00000000000000000000	4.00000000000000000000	4.00000000000000000000	4.00000000000000000000	4.00000000000000000000	4.00000000000000000000	4.00000000000000000000	4.00000000000000000000	4.00000000000000000000	4.00000000000000000000	4.00000000000000000000	4.00000000000000000000	4.00000000000000000000	4.00000000000000000000	4.00000000000000000000	4.00000000000000000000
49.00000000000000000000	0.00000000000000000000	4160.51269531250000000000	4156.41015625000000000000	4159.48730468750000000000	4139.48730468750000000000	4149.74365234375000000000	4160.51269531250000000000	4164.61523437500000000000	4166.66650390625000000000	4169.23046875000000000000	4172.82031250000000000000	4199.48730468750000000000	4210.25634765625000000000	4163.58984375000000000000	4171.28173828125000000000	0.00000000000000000000	10246.00000000000000000000	10228.00000000000000000000	0.00000000000000000000	0.00000000000000000000	0.00000000000000000000	1793.00000000000000000000	983.00000000000000000000	4.00000000000000000000	4.00000000000000000000	4.00000000000000000000	4.00000000000000000000	4.00000000000000000000	4.00000000000000000000	4.00000000000000000000	4.00000000000000000000	4.00000000000000000000	4.00000000000000000000	4.00000000000000000000	4.00000000000000000000	4.00000000000000000000	4.00000000000000000000	4.00000000000000000000	4.00000000000000000000
50.00000000000000000000	0.00000000000000000000	4168.20507812500000000000	4168.20507812500000000000	4167.17919921875000000000	4148.20507812500000000000	4172.82031250000000000000	4171.28173828125000000000	4172.82031250000000000000	4173.33300781250000000000	4169.23046875000000000000	4186.66650390625000000000	4205.64111328125000000000	4212.82031250000000000000	4172.30761718750000000000	4171.79492187500000000000	0.00000000000000000000	10246.00000000000000000000	10228.00000000000000000000	0.00000000000000000000	0.00000000000000000000	0.00000000000000000000	1793.00000000000000000000	990.00000000000000000000	4.00000000000000000000	4.00000000000000000000	4.00000000000000000000	4.00000000000000000000	4.00000000000000000000	4.00000000000000000000	4.00000000000000000000	4.00000000000000000000	4.00000000000000000000	4.00000000000000000000	4.00000000000000000000	4.00000000000000000000	4.00000000000000000000	4.00000000000000000000	4.00000000000000000000	4.00000000000000000000
51.00000000000000000000	0.00000000000000000000	4163.07666015625000000000	4147.69238281250000000000	4168.20507812500000000000	4137.94873046875000000000	4145.64111328125000000000	4158.46142578125000000000	4157.94873046875000000000	4157.43603515625000000000	4165.64111328125000000000	4166.66650390625000000000	4191.79492187500000000000	4209.23046875000000000000	4163.58984375000000000000	4170.76904296875000000000	0.00000000000000000000	10246.00000000000000000000	10226.00000000000000000000	0.00000000000000000000	0.00000000000000000000	0.00000000000000000000	1793.00000000000000000000	997.00000000000000000000	4.00000000000000000000	4.00000000000000000000	4.00000000000000000000	4.00000000000000000000	4.00000000000000000000	4.00000000000000000000	4.00000000000000000000	4.00000000000000000000	4.00000000000000000000	4.00000000000000000000	4.00000000000000000000	4.00000000000000000000	4.00000000000000000000	4.00000000000000000000	4.00000000000000000000	4.00000000000000000000
52.00000000000000000000	0.00000000000000000000	4170.25634765625000000000	4166.66650390625000000000	4162.56396484375000000000	4152.82031250000000000000	4161.53857421875000000000	4160.51269531250000000000	4175.38427734375000000000	4180.51269531250000000000	4173.33300781250000000000	4182.56396484375000000000	4209.23046875000000000000	4220.00000000000000000000	4200.51269531250000000000	4187.17919921875000000000	0.00000000000000000000	10246.00000000000000000000	10226.00000000000000000000	0.00000000000000000000	0.00000000000000000000	0.00000000000000000000	1794.00000000000000000000	5.00000000000000000000	4.00000000000000000000	4.00000000000000000000	4.00000000000000000000	4.00000000000000000000	4.00000000000000000000	4.00000000000000000000	4.00000000000000000000	4.00000000000000000000	4.00000000000000000000	4.00000000000000000000	4.00000000000000000000	4.00000000000000000000	4.00000000000000000000	4.00000000000000000000	4.00000000000000000000	4.00000000000000000000
53.00000000000000000000	0.00000000000000000000	4165.12792968750000000000	4144.10253906250000000000	4166.15380859375000000000	4141.53857421875000000000	4131.79492187500000000000	4144.61523437500000000000	4149.74365234375000000000	4164.61523437500000000000	4172.82031250000000000000	4149.74365234375000000000	4200.00000000000000000000	4216.92285156250000000000	4177.43603515625000000000	4176.92285156250000000000	0.00000000000000000000	10246.00000000000000000000	10227.00000000000000000000	0.00000000000000000000	0.00000000000000000000	0.00000000000000000000	1794.00000000000000000000	12.00000000000000000000	4.00000000000000000000	4.00000000000000000000	4.00000000000000000000	4.00000000000000000000	4.00000000000000000000	4.00000000000000000000	4.00000000000000000000	4.00000000000000000000	4.00000000000000000000	4.00000000000000000000	4.00000000000000000000	4.00000000000000000000	4.00000000000000000000	4.00000000000000000000	4.00000000000000000000	4.00000000000000000000
54.00000000000000000000	0.00000000000000000000	4164.10253906250000000000	4153.33300781250000000000	4164.10253906250000000000	4137.43603515625000000000	4138.46142578125000000000	4157.43603515625000000000	4165.12792968750000000000	4172.30761718750000000000	4169.74365234375000000000	4167.69238281250000000000	4197.43603515625000000000	4211.79492187500000000000	4174.35888671875000000000	4173.84619140625000000000	0.00000000000000000000	10246.00000000000000000000	10227.00000000000000000000	0.00000000000000000000	0.00000000000000000000	0.00000000000000000000	1794.00000000000000000000	19.00000000000000000000	4.00000000000000000000	4.00000000000000000000	4.00000000000000000000	4.00000000000000000000	4.00000000000000000000	4.00000000000000000000	4.00000000000000000000	4.00000000000000000000	4.00000000000000000000	4.00000000000000000000	4.00000000000000000000	4.00000000000000000000	4.00000000000000000000	4.00000000000000000000	4.00000000000000000000	4.00000000000000000000
55.00000000000000000000	0.00000000000000000000	4165.64111328125000000000	4166.15380859375000000000	4165.64111328125000000000	4140.51269531250000000000	4164.61523437500000000000	4167.17919921875000000000	4184.10253906250000000000	4187.17919921875000000000	4168.20507812500000000000	4207.69238281250000000000	4203.07666015625000000000	4223.58984375000000000000	4182.56396484375000000000	4181.02539062500000000000	0.00000000000000000000	10246.00000000000000000000	10226.00000000000000000000	0.00000000000000000000	0.00000000000000000000	0.00000000000000000000	1794.00000000000000000000	27.00000000000000000000	4.00000000000000000000	4.00000000000000000000	4.00000000000000000000	4.00000000000000000000	4.00000000000000000000	4.00000000000000000000	4.00000000000000000000	4.00000000000000000000	4.00000000000000000000	4.00000000000000000000	4.00000000000000000000	4.00000000000000000000	4.00000000000000000000	4.00000000000000000000	4.00000000000000000000	4.00000000000000000000
56.00000000000000000000	0.00000000000000000000	4161.02539062500000000000	4148.20507812500000000000	4165.12792968750000000000	4130.76904296875000000000	4148.71777343750000000000	4154.87158203125000000000	4162.05126953125000000000	4167.17919921875000000000	4166.66650390625000000000	4177.43603515625000000000	4190.76904296875000000000	4218.97412109375000000000	4161.02539062500000000000	4174.35888671875000000000	0.00000000000000000000	10246.00000000000000000000	10226.00000000000000000000	0.00000000000000000000	0.00000000000000000000	0.00000000000000000000	1794.00000000000000000000	34.00000000000000000000	4.00000000000000000000	4.00000000000000000000	4.00000000000000000000	4.00000000000000000000	4.00000000000000000000	4.00000000000000000000	4.00000000000000000000	4.00000000000000000000	4.00000000000000000000	4.00000000000000000000	4.00000000000000000000	4.00000000000000000000	4.00000000000000000000	4.00000000000000000000	4.00000000000000000000	4.00000000000000000000
57.00000000000000000000	0.00000000000000000000	4181.02539062500000000000	4186.66650390625000000000	4173.84619140625000000000	4151.79492187500000000000	4187.17919921875000000000	4167.69238281250000000000	4182.56396484375000000000	4185.12792968750000000000	4174.87158203125000000000	4192.82031250000000000000	4207.17919921875000000000	4224.61523437500000000000	4195.89746093750000000000	4187.17919921875000000000	0.00000000000000000000	10245.00000000000000000000	10227.00000000000000000000	0.00000000000000000000	0.00000000000000000000	0.00000000000000000000	1794.00000000000000000000	42.00000000000000000000	4.00000000000000000000	4.00000000000000000000	4.00000000000000000000	4.00000000000000000000	4.00000000000000000000	4.00000000000000000000	4.00000000000000000000	4.00000000000000000000	4.00000000000000000000	4.00000000000000000000	4.00000000000000000000	4.00000000000000000000	4.00000000000000000000	4.00000000000000000000	4.00000000000000000000	4.00000000000000000000
58.00000000000000000000	0.00000000000000000000	4185.12792968750000000000	4180.51269531250000000000	4184.10253906250000000000	4143.07666015625000000000	4176.41015625000000000000	4165.12792968750000000000	4172.82031250000000000000	4167.17919921875000000000	4174.35888671875000000000	4183.58984375000000000000	4197.43603515625000000000	4227.17919921875000000000	4189.23046875000000000000	4183.58984375000000000000	0.00000000000000000000	10245.00000000000000000000	10227.00000000000000000000	0.00000000000000000000	0.00000000000000000000	0.00000000000000000000	1794.00000000000000000000	49.00000000000000000000	4.00000000000000000000	4.00000000000000000000	4.00000000000000000000	4.00000000000000000000	4.00000000000000000000	4.00000000000000000000	4.00000000000000000000	4.00000000000000000000	4.00000000000000000000	4.00000000000000000000	4.00000000000000000000	4.00000000000000000000	4.00000000000000000000	4.00000000000000000000	4.00000000000000000000	4.00000000000000000000
59.00000000000000000000	0.00000000000000000000	4175.89746093750000000000	4173.33300781250000000000	4168.71777343750000000000	4158.46142578125000000000	4162.56396484375000000000	4166.66650390625000000000	4175.89746093750000000000	4177.43603515625000000000	4172.82031250000000000000	4188.20507812500000000000	4198.97412109375000000000	4222.05126953125000000000	4191.28173828125000000000	4185.64111328125000000000	0.00000000000000000000	10247.00000000000000000000	10227.00000000000000000000	0.00000000000000000000	0.00000000000000000000	0.00000000000000000000	1794.00000000000000000000	56.00000000000000000000	4.00000000000000000000	4.00000000000000000000	4.00000000000000000000	4.00000000000000000000	4.00000000000000000000	4.00000000000000000000	4.00000000000000000000	4.00000000000000000000	4.00000000000000000000	4.00000000000000000000	4.00000000000000000000	4.00000000000000000000	4.00000000000000000000	4.00000000000000000000	4.00000000000000000000	4.00000000000000000000
60.00000000000000000000	0.00000000000000000000	4171.79492187500000000000	4171.28173828125000000000	4164.61523437500000000000	4215.89746093750000000000	4161.02539062500000000000	4159.48730468750000000000	4173.84619140625000000000	4197.94873046875000000000	4172.82031250000000000000	4203.07666015625000000000	4212.82031250000000000000	4225.12792968750000000000	4206.66650390625000000000	4194.87158203125000000000	0.00000000000000000000	10247.00000000000000000000	10227.00000000000000000000	0.00000000000000000000	0.00000000000000000000	0.00000000000000000000	1794.00000000000000000000	64.00000000000000000000	4.00000000000000000000	4.00000000000000000000	4.00000000000000000000	4.00000000000000000000	4.00000000000000000000	4.00000000000000000000	4.00000000000000000000	4.00000000000000000000	4.00000000000000000000	4.00000000000000000000	4.00000000000000000000	4.00000000000000000000	4.00000000000000000000	4.00000000000000000000	4.00000000000000000000	4.00000000000000000000
61.00000000000000000000	0.00000000000000000000	4162.56396484375000000000	4142.56396484375000000000	4168.20507812500000000000	4223.58984375000000000000	4144.10253906250000000000	4147.17919921875000000000	4148.71777343750000000000	4164.61523437500000000000	4166.66650390625000000000	4167.17919921875000000000	4191.28173828125000000000	4210.76904296875000000000	4173.84619140625000000000	4177.43603515625000000000	0.00000000000000000000	10247.00000000000000000000	10226.00000000000000000000	0.00000000000000000000	0.00000000000000000000	0.00000000000000000000	1794.00000000000000000000	71.00000000000000000000	4.00000000000000000000	4.00000000000000000000	4.00000000000000000000	4.00000000000000000000	4.00000000000000000000	4.00000000000000000000	4.00000000000000000000	4.00000000000000000000	4.00000000000000000000	4.00000000000000000000	4.00000000000000000000	4.00000000000000000000	4.00000000000000000000	4.00000000000000000000	4.00000000000000000000	4.00000000000000000000
62.00000000000000000000	0.00000000000000000000	4168.20507812500000000000	4169.74365234375000000000	4164.10253906250000000000	4222.56396484375000000000	4181.02539062500000000000	4173.33300781250000000000	4184.61523437500000000000	4180.51269531250000000000	4168.71777343750000000000	4195.38427734375000000000	4200.51269531250000000000	4205.64111328125000000000	4183.07666015625000000000	4174.35888671875000000000	0.00000000000000000000	10247.00000000000000000000	10226.00000000000000000000	0.00000000000000000000	0.00000000000000000000	0.00000000000000000000	1794.00000000000000000000	78.00000000000000000000	4.00000000000000000000	4.00000000000000000000	4.00000000000000000000	4.00000000000000000000	4.00000000000000000000	4.00000000000000000000	4.00000000000000000000	4.00000000000000000000	4.00000000000000000000	4.00000000000000000000	4.00000000000000000000	4.00000000000000000000	4.00000000000000000000	4.00000000000000000000	4.00000000000000000000	4.00000000000000000000
63.00000000000000000000	0.00000000000000000000	4164.61523437500000000000	4156.41015625000000000000	4165.64111328125000000000	4212.30761718750000000000	4156.41015625000000000000	4167.17919921875000000000	4171.79492187500000000000	4165.12792968750000000000	4167.69238281250000000000	4181.02539062500000000000	4191.79492187500000000000	4205.12792968750000000000	4164.61523437500000000000	4167.69238281250000000000	0.00000000000000000000	10248.00000000000000000000	10227.00000000000000000000	0.00000000000000000000	0.00000000000000000000	0.00000000000000000000	1794.00000000000000000000	86.00000000000000000000	4.00000000000000000000	4.00000000000000000000	4.00000000000000000000	4.00000000000000000000	4.00000000000000000000	4.00000000000000000000	4.00000000000000000000	4.00000000000000000000	4.00000000000000000000	4.00000000000000000000	4.00000000000000000000	4.00000000000000000000	4.00000000000000000000	4.00000000000000000000	4.00000000000000000000	4.00000000000000000000
64.00000000000000000000	0.00000000000000000000	4167.17919921875000000000	4156.41015625000000000000	4166.15380859375000000000	4215.38427734375000000000	4151.79492187500000000000	4156.92285156250000000000	4161.53857421875000000000	4157.94873046875000000000	4171.28173828125000000000	4158.97412109375000000000	4184.10253906250000000000	4201.53857421875000000000	4167.69238281250000000000	4171.79492187500000000000	961.00000000000000000000	10248.00000000000000000000	10227.00000000000000000000	0.00000000000000000000	0.00000000000000000000	0.00000000000000000000	1794.00000000000000000000	93.00000000000000000000	4.00000000000000000000	4.00000000000000000000	4.00000000000000000000	4.00000000000000000000	4.00000000000000000000	4.00000000000000000000	4.00000000000000000000	4.00000000000000000000	4.00000000000000000000	4.00000000000000000000	4.00000000000000000000	4.00000000000000000000	4.00000000000000000000	4.00000000000000000000	4.00000000000000000000	4.00000000000000000000
65.00000000000000000000	0.00000000000000000000	4180.51269531250000000000	4181.02539062500000000000	4173.33300781250000000000	4230.25634765625000000000	4186.15380859375000000000	4162.56396484375000000000	4177.43603515625000000000	4181.02539062500000000000	4179.48730468750000000000	4182.05126953125000000000	4201.02539062500000000000	4213.84619140625000000000	4198.97412109375000000000	4189.74365234375000000000	1225.00000000000000000000	10249.00000000000000000000	10224.00000000000000000000	0.00000000000000000000	0.00000000000000000000	0.00000000000000000000	1794.00000000000000000000	101.00000000000000000000	4.00000000000000000000	4.00000000000000000000	4.00000000000000000000	4.00000000000000000000	4.00000000000000000000	4.00000000000000000000	4.00000000000000000000	4.00000000000000000000	4.00000000000000000000	4.00000000000000000000	4.00000000000000000000	4.00000000000000000000	4.00000000000000000000	4.00000000000000000000	4.00000000000000000000	4.00000000000000000000
66.00000000000000000000	0.00000000000000000000	4172.30761718750000000000	4152.30761718750000000000	4171.79492187500000000000	4213.84619140625000000000	4150.76904296875000000000	4154.35888671875000000000	4156.92285156250000000000	4157.94873046875000000000	4174.35888671875000000000	4163.07666015625000000000	4189.74365234375000000000	4209.23046875000000000000	4174.35888671875000000000	4182.05126953125000000000	1456.00000000000000000000	10249.00000000000000000000	10224.00000000000000000000	0.00000000000000000000	0.00000000000000000000	0.00000000000000000000	1794.00000000000000000000	108.00000000000000000000	4.00000000000000000000	4.00000000000000000000	4.00000000000000000000	4.00000000000000000000	4.00000000000000000000	4.00000000000000000000	4.00000000000000000000	4.00000000000000000000	4.00000000000000000000	4.00000000000000000000	4.00000000000000000000	4.00000000000000000000	4.00000000000000000000	4.00000000000000000000	4.00000000000000000000	4.00000000000000000000
67.00000000000000000000	0.00000000000000000000	4169.74365234375000000000	4167.17919921875000000000	4162.56396484375000000000	4216.92285156250000000000	4160.51269531250000000000	4165.64111328125000000000	4180.51269531250000000000	4187.69238281250000000000	4171.28173828125000000000	4195.89746093750000000000	4203.07666015625000000000	4207.69238281250000000000	4191.79492187500000000000	4186.15380859375000000000	1911.00000000000000000000	10248.00000000000000000000	10224.00000000000000000000	0.00000000000000000000	0.00000000000000000000	0.00000000000000000000	1794.00000000000000000000	115.00000000000000000000	4.00000000000000000000	4.00000000000000000000	4.00000000000000000000	4.00000000000000000000	4.00000000000000000000	4.00000000000000000000	4.00000000000000000000	4.00000000000000000000	4.00000000000000000000	4.00000000000000000000	4.00000000000000000000	4.00000000000000000000	4.00000000000000000000	4.00000000000000000000	4.00000000000000000000	4.00000000000000000000
68.00000000000000000000	0.00000000000000000000	4163.58984375000000000000	4154.35888671875000000000	4166.15380859375000000000	4202.05126953125000000000	4162.05126953125000000000	4157.94873046875000000000	4174.35888671875000000000	4195.38427734375000000000	4167.69238281250000000000	4194.87158203125000000000	4199.48730468750000000000	4208.71777343750000000000	4181.53857421875000000000	4178.97412109375000000000	2087.00000000000000000000	10248.00000000000000000000	10224.00000000000000000000	0.00000000000000000000	0.00000000000000000000	0.00000000000000000000	1794.00000000000000000000	123.00000000000000000000	4.00000000000000000000	4.00000000000000000000	4.00000000000000000000	4.00000000000000000000	4.00000000000000000000	4.00000000000000000000	4.00000000000000000000	4.00000000000000000000	4.00000000000000000000	4.00000000000000000000	4.00000000000000000000	4.00000000000000000000	4.00000000000000000000	4.00000000000000000000	4.00000000000000000000	4.00000000000000000000
69.00000000000000000000	0.00000000000000000000	4164.61523437500000000000	4149.23046875000000000000	4165.12792968750000000000	4188.71777343750000000000	4168.71777343750000000000	4163.07666015625000000000	4170.25634765625000000000	4177.43603515625000000000	4168.20507812500000000000	4177.43603515625000000000	4191.28173828125000000000	4204.10253906250000000000	4171.79492187500000000000	4172.30761718750000000000	1317.00000000000000000000	10245.00000000000000000000	10225.00000000000000000000	0.00000000000000000000	0.00000000000000000000	0.00000000000000000000	1794.00000000000000000000	130.00000000000000000000	4.00000000000000000000	4.00000000000000000000	4.00000000000000000000	4.00000000000000000000	4.00000000000000000000	4.00000000000000000000	4.00000000000000000000	4.00000000000000000000	4.00000000000000000000	4.00000000000000000000	4.00000000000000000000	4.00000000000000000000	4.00000000000000000000	4.00000000000000000000	4.00000000000000000000	4.00000000000000000000
70.00000000000000000000	0.00000000000000000000	4178.46142578125000000000	4178.46142578125000000000	4167.17919921875000000000	4205.12792968750000000000	4192.82031250000000000000	4178.97412109375000000000	4191.28173828125000000000	4183.58984375000000000000	4172.82031250000000000000	4201.02539062500000000000	4203.58984375000000000000	4210.76904296875000000000	4189.74365234375000000000	4183.58984375000000000000	1448.00000000000000000000	10245.00000000000000000000	10225.00000000000000000000	0.00000000000000000000	0.00000000000000000000	0.00000000000000000000	1794.00000000000000000000	137.00000000000000000000	4.00000000000000000000	4.00000000000000000000	4.00000000000000000000	4.00000000000000000000	4.00000000000000000000	4.00000000000000000000	4.00000000000000000000	4.00000000000000000000	4.00000000000000000000	4.00000000000000000000	4.00000000000000000000	4.00000000000000000000	4.00000000000000000000	4.00000000000000000000	4.00000000000000000000	4.00000000000000000000
71.00000000000000000000	0.00000000000000000000	4170.25634765625000000000	4151.79492187500000000000	4170.25634765625000000000	4192.30761718750000000000	4152.82031250000000000000	4160.51269531250000000000	4163.58984375000000000000	4159.48730468750000000000	4167.69238281250000000000	4167.17919921875000000000	4183.58984375000000000000	4201.53857421875000000000	4162.05126953125000000000	4170.76904296875000000000	1699.00000000000000000000	10245.00000000000000000000	10224.00000000000000000000	0.00000000000000000000	0.00000000000000000000	0.00000000000000000000	1794.00000000000000000000	145.00000000000000000000	4.00000000000000000000	4.00000000000000000000	4.00000000000000000000	4.00000000000000000000	4.00000000000000000000	4.00000000000000000000	4.00000000000000000000	4.00000000000000000000	4.00000000000000000000	4.00000000000000000000	4.00000000000000000000	4.00000000000000000000	4.00000000000000000000	4.00000000000000000000	4.00000000000000000000	4.00000000000000000000
72.00000000000000000000	0.00000000000000000000	4171.79492187500000000000	4164.61523437500000000000	4167.69238281250000000000	4204.10253906250000000000	4159.48730468750000000000	4160.00000000000000000000	4171.28173828125000000000	4181.02539062500000000000	4171.79492187500000000000	4171.28173828125000000000	4196.41015625000000000000	4203.07666015625000000000	4195.38427734375000000000	4178.97412109375000000000	734.00000000000000000000	10245.00000000000000000000	10224.00000000000000000000	0.00000000000000000000	0.00000000000000000000	0.00000000000000000000	1794.00000000000000000000	153.00000000000000000000	4.00000000000000000000	4.00000000000000000000	4.00000000000000000000	4.00000000000000000000	4.00000000000000000000	4.00000000000000000000	4.00000000000000000000	4.00000000000000000000	4.00000000000000000000	4.00000000000000000000	4.00000000000000000000	4.00000000000000000000	4.00000000000000000000	4.00000000000000000000	4.00000000000000000000	4.00000000000000000000
73.00000000000000000000	0.00000000000000000000	4169.74365234375000000000	4157.94873046875000000000	4171.28173828125000000000	4201.02539062500000000000	4151.28173828125000000000	4150.25634765625000000000	4156.92285156250000000000	4175.89746093750000000000	4173.84619140625000000000	4167.69238281250000000000	4197.94873046875000000000	4212.30761718750000000000	4197.43603515625000000000	4187.17919921875000000000	1661.00000000000000000000	10245.00000000000000000000	10228.00000000000000000000	0.00000000000000000000	0.00000000000000000000	0.00000000000000000000	1794.00000000000000000000	162.00000000000000000000	4.00000000000000000000	4.00000000000000000000	4.00000000000000000000	4.00000000000000000000	4.00000000000000000000	4.00000000000000000000	4.00000000000000000000	4.00000000000000000000	4.00000000000000000000	4.00000000000000000000	4.00000000000000000000	4.00000000000000000000	4.00000000000000000000	4.00000000000000000000	4.00000000000000000000	4.00000000000000000000
74.00000000000000000000	0.00000000000000000000	4158.46142578125000000000	4140.00000000000000000000	4162.05126953125000000000	4179.48730468750000000000	4143.07666015625000000000	4147.69238281250000000000	4150.25634765625000000000	4162.05126953125000000000	4170.25634765625000000000	4162.56396484375000000000	4181.02539062500000000000	4204.10253906250000000000	4166.66650390625000000000	4177.43603515625000000000	1962.00000000000000000000	10245.00000000000000000000	10228.00000000000000000000	0.00000000000000000000	0.00000000000000000000	0.00000000000000000000	1794.00000000000000000000	170.00000000000000000000	4.00000000000000000000	4.00000000000000000000	4.00000000000000000000	4.00000000000000000000	4.00000000000000000000	4.00000000000000000000	4.00000000000000000000	4.00000000000000000000	4.00000000000000000000	4.00000000000000000000	4.00000000000000000000	4.00000000000000000000	4.00000000000000000000	4.00000000000000000000	4.00000000000000000000	4.00000000000000000000
75.00000000000000000000	0.00000000000000000000	4164.10253906250000000000	4160.00000000000000000000	4158.46142578125000000000	4193.33300781250000000000	4172.82031250000000000000	4164.61523437500000000000	4186.15380859375000000000	4193.84619140625000000000	4170.76904296875000000000	4201.53857421875000000000	4195.89746093750000000000	4206.66650390625000000000	4186.15380859375000000000	4180.51269531250000000000	1602.00000000000000000000	10246.00000000000000000000	10228.00000000000000000000	0.00000000000000000000	0.00000000000000000000	0.00000000000000000000	1794.00000000000000000000	178.00000000000000000000	4.00000000000000000000	4.00000000000000000000	4.00000000000000000000	4.00000000000000000000	4.00000000000000000000	4.00000000000000000000	4.00000000000000000000	4.00000000000000000000	4.00000000000000000000	4.00000000000000000000	4.00000000000000000000	4.00000000000000000000	4.00000000000000000000	4.00000000000000000000	4.00000000000000000000	4.00000000000000000000
76.00000000000000000000	0.00000000000000000000	4165.12792968750000000000	4143.07666015625000000000	4164.10253906250000000000	4185.12792968750000000000	4149.23046875000000000000	4158.46142578125000000000	4169.74365234375000000000	4175.89746093750000000000	4166.66650390625000000000	4172.30761718750000000000	4186.15380859375000000000	4203.58984375000000000000	4167.69238281250000000000	4172.82031250000000000000	1347.00000000000000000000	10246.00000000000000000000	10228.00000000000000000000	0.00000000000000000000	0.00000000000000000000	0.00000000000000000000	1794.00000000000000000000	187.00000000000000000000	4.00000000000000000000	4.00000000000000000000	4.00000000000000000000	4.00000000000000000000	4.00000000000000000000	4.00000000000000000000	4.00000000000000000000	4.00000000000000000000	4.00000000000000000000	4.00000000000000000000	4.00000000000000000000	4.00000000000000000000	4.00000000000000000000	4.00000000000000000000	4.00000000000000000000	4.00000000000000000000
77.00000000000000000000	0.00000000000000000000	4179.48730468750000000000	4175.38427734375000000000	4167.17919921875000000000	4192.30761718750000000000	4187.17919921875000000000	4170.76904296875000000000	4181.02539062500000000000	4175.89746093750000000000	4171.79492187500000000000	4179.48730468750000000000	4195.89746093750000000000	4208.20507812500000000000	4185.12792968750000000000	4182.05126953125000000000	1510.00000000000000000000	10247.00000000000000000000	10226.00000000000000000000	0.00000000000000000000	0.00000000000000000000	0.00000000000000000000	1794.00000000000000000000	195.00000000000000000000	4.00000000000000000000	4.00000000000000000000	4.00000000000000000000	4.00000000000000000000	4.00000000000000000000	4.00000000000000000000	4.00000000000000000000	4.00000000000000000000	4.00000000000000000000	4.00000000000000000000	4.00000000000000000000	4.00000000000000000000	4.00000000000000000000	4.00000000000000000000	4.00000000000000000000	4.00000000000000000000
78.00000000000000000000	0.00000000000000000000	4185.12792968750000000000	4185.64111328125000000000	4176.92285156250000000000	4199.48730468750000000000	4199.48730468750000000000	4168.71777343750000000000	4178.46142578125000000000	4165.12792968750000000000	4176.92285156250000000000	4179.48730468750000000000	4200.00000000000000000000	4216.41015625000000000000	4191.79492187500000000000	4186.66650390625000000000	1962.00000000000000000000	10247.00000000000000000000	10226.00000000000000000000	0.00000000000000000000	0.00000000000000000000	0.00000000000000000000	1794.00000000000000000000	204.00000000000000000000	4.00000000000000000000	4.00000000000000000000	4.00000000000000000000	4.00000000000000000000	4.00000000000000000000	4.00000000000000000000	4.00000000000000000000	4.00000000000000000000	4.00000000000000000000	4.00000000000000000000	4.00000000000000000000	4.00000000000000000000	4.00000000000000000000	4.00000000000000000000	4.00000000000000000000	4.00000000000000000000
79.00000000000000000000	0.00000000000000000000	4171.28173828125000000000	4158.46142578125000000000	4170.76904296875000000000	4188.20507812500000000000	4160.51269531250000000000	4155.89746093750000000000	4163.07666015625000000000	4156.92285156250000000000	4171.79492187500000000000	4153.84619140625000000000	4191.79492187500000000000	4206.66650390625000000000	4176.41015625000000000000	4176.92285156250000000000	1602.00000000000000000000	10248.00000000000000000000	10226.00000000000000000000	0.00000000000000000000	0.00000000000000000000	0.00000000000000000000	1794.00000000000000000000	212.00000000000000000000	4.00000000000000000000	4.00000000000000000000	4.00000000000000000000	4.00000000000000000000	4.00000000000000000000	4.00000000000000000000	4.00000000000000000000	4.00000000000000000000	4.00000000000000000000	4.00000000000000000000	4.00000000000000000000	4.00000000000000000000	4.00000000000000000000	4.00000000000000000000	4.00000000000000000000	4.00000000000000000000
80.00000000000000000000	0.00000000000000000000	4169.23046875000000000000	4167.69238281250000000000	4165.12792968750000000000	4195.89746093750000000000	4173.33300781250000000000	4155.89746093750000000000	4174.87158203125000000000	4191.79492187500000000000	4169.74365234375000000000	4188.71777343750000000000	4208.71777343750000000000	4211.79492187500000000000	4197.43603515625000000000	4184.61523437500000000000	1347.00000000000000000000	10248.00000000000000000000	10226.00000000000000000000	0.00000000000000000000	0.00000000000000000000	0.00000000000000000000	1794.00000000000000000000	220.00000000000000000000	4.00000000000000000000	4.00000000000000000000	4.00000000000000000000	4.00000000000000000000	4.00000000000000000000	4.00000000000000000000	4.00000000000000000000	4.00000000000000000000	4.00000000000000000000	4.00000000000000000000	4.00000000000000000000	4.00000000000000000000	4.00000000000000000000	4.00000000000000000000	4.00000000000000000000	4.00000000000000000000
81.00000000000000000000	0.00000000000000000000	4163.58984375000000000000	4143.07666015625000000000	4169.74365234375000000000	4186.15380859375000000000	4141.02539062500000000000	4140.00000000000000000000	4146.66650390625000000000	4161.53857421875000000000	4167.17919921875000000000	4168.20507812500000000000	4191.28173828125000000000	4213.84619140625000000000	4169.23046875000000000000	4179.48730468750000000000	1510.00000000000000000000	10248.00000000000000000000	10227.00000000000000000000	0.00000000000000000000	0.00000000000000000000	0.00000000000000000000	1794.00000000000000000000	229.00000000000000000000	4.00000000000000000000	4.00000000000000000000	4.00000000000000000000	4.00000000000000000000	4.00000000000000000000	4.00000000000000000000	4.00000000000000000000	4.00000000000000000000	4.00000000000000000000	4.00000000000000000000	4.00000000000000000000	4.00000000000000000000	4.00000000000000000000	4.00000000000000000000	4.00000000000000000000	4.00000000000000000000
82.00000000000000000000	0.00000000000000000000	4170.76904296875000000000	4160.00000000000000000000	4166.15380859375000000000	4192.30761718750000000000	4145.12792968750000000000	4157.43603515625000000000	4167.69238281250000000000	4162.05126953125000000000	4171.28173828125000000000	4169.74365234375000000000	4195.38427734375000000000	4211.79492187500000000000	4175.38427734375000000000	4181.53857421875000000000	1962.00000000000000000000	10248.00000000000000000000	10227.00000000000000000000	0.00000000000000000000	0.00000000000000000000	0.00000000000000000000	1794.00000000000000000000	237.00000000000000000000	4.00000000000000000000	4.00000000000000000000	4.00000000000000000000	4.00000000000000000000	4.00000000000000000000	4.00000000000000000000	4.00000000000000000000	4.00000000000000000000	4.00000000000000000000	4.00000000000000000000	4.00000000000000000000	4.00000000000000000000	4.00000000000000000000	4.00000000000000000000	4.00000000000000000000	4.00000000000000000000
83.00000000000000000000	0.00000000000000000000	4174.35888671875000000000	4166.15380859375000000000	4167.17919921875000000000	4183.58984375000000000000	4166.15380859375000000000	4164.10253906250000000000	4177.43603515625000000000	4174.35888671875000000000	4171.28173828125000000000	4180.00000000000000000000	4202.05126953125000000000	4210.25634765625000000000	4174.87158203125000000000	4177.43603515625000000000	1602.00000000000000000000	10249.00000000000000000000	10227.00000000000000000000	0.00000000000000000000	0.00000000000000000000	0.00000000000000000000	1794.00000000000000000000	245.00000000000000000000	4.00000000000000000000	4.00000000000000000000	4.00000000000000000000	4.00000000000000000000	4.00000000000000000000	4.00000000000000000000	4.00000000000000000000	4.00000000000000000000	4.00000000000000000000	4.00000000000000000000	4.00000000000000000000	4.00000000000000000000	4.00000000000000000000	4.00000000000000000000	4.00000000000000000000	4.00000000000000000000
84.00000000000000000000	0.00000000000000000000	4171.28173828125000000000	4152.30761718750000000000	4168.20507812500000000000	4167.17919921875000000000	4156.92285156250000000000	4149.74365234375000000000	4152.30761718750000000000	4155.89746093750000000000	4167.17919921875000000000	4158.97412109375000000000	4186.15380859375000000000	4201.02539062500000000000	4157.94873046875000000000	4169.74365234375000000000	1347.00000000000000000000	10249.00000000000000000000	10227.00000000000000000000	0.00000000000000000000	0.00000000000000000000	0.00000000000000000000	1794.00000000000000000000	254.00000000000000000000	4.00000000000000000000	4.00000000000000000000	4.00000000000000000000	4.00000000000000000000	4.00000000000000000000	4.00000000000000000000	4.00000000000000000000	4.00000000000000000000	4.00000000000000000000	4.00000000000000000000	4.00000000000000000000	4.00000000000000000000	4.00000000000000000000	4.00000000000000000000	4.00000000000000000000	4.00000000000000000000
85.00000000000000000000	0.00000000000000000000	4187.69238281250000000000	4189.23046875000000000000	4173.84619140625000000000	4198.97412109375000000000	4183.58984375000000000000	4162.56396484375000000000	4170.76904296875000000000	4175.38427734375000000000	4175.38427734375000000000	4182.56396484375000000000	4203.07666015625000000000	4215.38427734375000000000	4200.00000000000000000000	4190.25634765625000000000	1510.00000000000000000000	10250.00000000000000000000	10229.00000000000000000000	0.00000000000000000000	0.00000000000000000000	0.00000000000000000000	1794.00000000000000000000	262.00000000000000000000	4.00000000000000000000	4.00000000000000000000	4.00000000000000000000	4.00000000000000000000	4.00000000000000000000	4.00000000000000000000	4.00000000000000000000	4.00000000000000000000	4.00000000000000000000	4.00000000000000000000	4.00000000000000000000	4.00000000000000000000	4.00000000000000000000	4.00000000000000000000	4.00000000000000000000	4.00000000000000000000
86.00000000000000000000	0.00000000000000000000	4180.00000000000000000000	4163.58984375000000000000	4175.89746093750000000000	4193.33300781250000000000	4156.92285156250000000000	4155.89746093750000000000	4151.28173828125000000000	4155.38427734375000000000	4173.33300781250000000000	4152.30761718750000000000	4191.28173828125000000000	4214.35888671875000000000	4177.43603515625000000000	4180.00000000000000000000	1962.00000000000000000000	10250.00000000000000000000	10229.00000000000000000000	0.00000000000000000000	0.00000000000000000000	0.00000000000000000000	1794.00000000000000000000	271.00000000000000000000	4.00000000000000000000	4.00000000000000000000	4.00000000000000000000	4.00000000000000000000	4.00000000000000000000	4.00000000000000000000	4.00000000000000000000	4.00000000000000000000	4.00000000000000000000	4.00000000000000000000	4.00000000000000000000	4.00000000000000000000	4.00000000000000000000	4.00000000000000000000	4.00000000000000000000	4.00000000000000000000
87.00000000000000000000	0.00000000000000000000	4167.17919921875000000000	4150.76904296875000000000	4160.00000000000000000000	4184.10253906250000000000	4156.41015625000000000000	4157.94873046875000000000	4153.84619140625000000000	4164.61523437500000000000	4167.69238281250000000000	4157.94873046875000000000	4190.25634765625000000000	4201.02539062500000000000	4171.28173828125000000000	4170.25634765625000000000	1602.00000000000000000000	10250.00000000000000000000	10228.00000000000000000000	0.00000000000000000000	0.00000000000000000000	0.00000000000000000000	1794.00000000000000000000	279.00000000000000000000	4.00000000000000000000	4.00000000000000000000	4.00000000000000000000	4.00000000000000000000	4.00000000000000000000	4.00000000000000000000	4.00000000000000000000	4.00000000000000000000	4.00000000000000000000	4.00000000000000000000	4.00000000000000000000	4.00000000000000000000	4.00000000000000000000	4.00000000000000000000	4.00000000000000000000	4.00000000000000000000
88.00000000000000000000	0.00000000000000000000	4163.07666015625000000000	4155.89746093750000000000	4158.97412109375000000000	4194.87158203125000000000	4164.10253906250000000000	4151.79492187500000000000	4157.94873046875000000000	4183.07666015625000000000	4167.17919921875000000000	4178.46142578125000000000	4200.00000000000000000000	4207.69238281250000000000	4182.56396484375000000000	4173.84619140625000000000	1347.00000000000000000000	10250.00000000000000000000	10228.00000000000000000000	0.00000000000000000000	0.00000000000000000000	0.00000000000000000000	1794.00000000000000000000	287.00000000000000000000	4.00000000000000000000	4.00000000000000000000	4.00000000000000000000	4.00000000000000000000	4.00000000000000000000	4.00000000000000000000	4.00000000000000000000	4.00000000000000000000	4.00000000000000000000	4.00000000000000000000	4.00000000000000000000	4.00000000000000000000	4.00000000000000000000	4.00000000000000000000	4.00000000000000000000	4.00000000000000000000
89.00000000000000000000	0.00000000000000000000	4159.48730468750000000000	4149.74365234375000000000	4163.07666015625000000000	4184.10253906250000000000	4141.53857421875000000000	4141.02539062500000000000	4138.46142578125000000000	4157.94873046875000000000	4165.64111328125000000000	4143.07666015625000000000	4185.12792968750000000000	4205.64111328125000000000	4156.92285156250000000000	4163.58984375000000000000	1510.00000000000000000000	10249.00000000000000000000	10227.00000000000000000000	0.00000000000000000000	0.00000000000000000000	0.00000000000000000000	1794.00000000000000000000	296.00000000000000000000	4.00000000000000000000	4.00000000000000000000	4.00000000000000000000	4.00000000000000000000	4.00000000000000000000	4.00000000000000000000	4.00000000000000000000	4.00000000000000000000	4.00000000000000000000	4.00000000000000000000	4.00000000000000000000	4.00000000000000000000	4.00000000000000000000	4.00000000000000000000	4.00000000000000000000	4.00000000000000000000
90.00000000000000000000	0.00000000000000000000	4177.43603515625000000000	4187.17919921875000000000	4165.64111328125000000000	4197.43603515625000000000	4169.23046875000000000000	4166.15380859375000000000	4167.69238281250000000000	4169.74365234375000000000	4171.79492187500000000000	4170.76904296875000000000	4197.43603515625000000000	4208.20507812500000000000	4177.94873046875000000000	4172.82031250000000000000	1962.00000000000000000000	10249.00000000000000000000	10227.00000000000000000000	0.00000000000000000000	0.00000000000000000000	0.00000000000000000000	1794.00000000000000000000	304.00000000000000000000	4.00000000000000000000	4.00000000000000000000	4.00000000000000000000	4.00000000000000000000	4.00000000000000000000	4.00000000000000000000	4.00000000000000000000	4.00000000000000000000	4.00000000000000000000	4.00000000000000000000	4.00000000000000000000	4.00000000000000000000	4.00000000000000000000	4.00000000000000000000	4.00000000000000000000	4.00000000000000000000
91.00000000000000000000	0.00000000000000000000	4175.89746093750000000000	4166.66650390625000000000	4172.30761718750000000000	4192.82031250000000000000	4146.15380859375000000000	4157.94873046875000000000	4154.87158203125000000000	4147.17919921875000000000	4170.76904296875000000000	4161.02539062500000000000	4186.15380859375000000000	4205.12792968750000000000	4165.12792968750000000000	4170.25634765625000000000	1602.00000000000000000000	10244.00000000000000000000	10226.00000000000000000000	0.00000000000000000000	0.00000000000000000000	0.00000000000000000000	1794.00000000000000000000	313.00000000000000000000	4.00000000000000000000	4.00000000000000000000	4.00000000000000000000	4.00000000000000000000	4.00000000000000000000	4.00000000000000000000	4.00000000000000000000	4.00000000000000000000	4.00000000000000000000	4.00000000000000000000	4.00000000000000000000	4.00000000000000000000	4.00000000000000000000	4.00000000000000000000	4.00000000000000000000	4.00000000000000000000
92.00000000000000000000	0.00000000000000000000	4168.71777343750000000000	4162.56396484375000000000	4166.15380859375000000000	4189.74365234375000000000	4154.35888671875000000000	4152.30761718750000000000	4154.35888671875000000000	4145.64111328125000000000	4170.76904296875000000000	4149.74365234375000000000	4185.12792968750000000000	4199.48730468750000000000	4169.74365234375000000000	4171.79492187500000000000	1347.00000000000000000000	10244.00000000000000000000	10226.00000000000000000000	0.00000000000000000000	0.00000000000000000000	0.00000000000000000000	1794.00000000000000000000	321.00000000000000000000	4.00000000000000000000	4.00000000000000000000	4.00000000000000000000	4.00000000000000000000	4.00000000000000000000	4.00000000000000000000	4.00000000000000000000	4.00000000000000000000	4.00000000000000000000	4.00000000000000000000	4.00000000000000000000	4.00000000000000000000	4.00000000000000000000	4.00000000000000000000	4.00000000000000000000	4.00000000000000000000
93.00000000000000000000	0.00000000000000000000	4175.38427734375000000000	4177.94873046875000000000	4166.15380859375000000000	4196.92285156250000000000	4174.35888671875000000000	4151.28173828125000000000	4160.00000000000000000000	4166.15380859375000000000	4173.33300781250000000000	4161.53857421875000000000	4203.07666015625000000000	4209.23046875000000000000	4194.35888671875000000000	4181.53857421875000000000	1510.00000000000000000000	10243.00000000000000000000	10227.00000000000000000000	0.00000000000000000000	0.00000000000000000000	0.00000000000000000000	1794.00000000000000000000	329.00000000000000000000	4.00000000000000000000	4.00000000000000000000	4.00000000000000000000	4.00000000000000000000	4.00000000000000000000	4.00000000000000000000	4.00000000000000000000	4.00000000000000000000	4.00000000000000000000	4.00000000000000000000	4.00000000000000000000	4.00000000000000000000	4.00000000000000000000	4.00000000000000000000	4.00000000000000000000	4.00000000000000000000
94.00000000000000000000	0.00000000000000000000	4172.30761718750000000000	4152.82031250000000000000	4165.12792968750000000000	4181.53857421875000000000	4128.71777343750000000000	4140.00000000000000000000	4136.41015625000000000000	4148.20507812500000000000	4167.69238281250000000000	4141.53857421875000000000	4190.25634765625000000000	4206.15380859375000000000	4180.00000000000000000000	4175.89746093750000000000	1962.00000000000000000000	10243.00000000000000000000	10227.00000000000000000000	0.00000000000000000000	0.00000000000000000000	0.00000000000000000000	1794.00000000000000000000	338.00000000000000000000	4.00000000000000000000	4.00000000000000000000	4.00000000000000000000	4.00000000000000000000	4.00000000000000000000	4.00000000000000000000	4.00000000000000000000	4.00000000000000000000	4.00000000000000000000	4.00000000000000000000	4.00000000000000000000	4.00000000000000000000	4.00000000000000000000	4.00000000000000000000	4.00000000000000000000	4.00000000000000000000
95.00000000000000000000	0.00000000000000000000	4176.41015625000000000000	4174.35888671875000000000	4161.02539062500000000000	4194.35888671875000000000	4149.23046875000000000000	4156.92285156250000000000	4164.10253906250000000000	4172.30761718750000000000	4167.69238281250000000000	4178.97412109375000000000	4204.10253906250000000000	4210.76904296875000000000	4201.02539062500000000000	4183.58984375000000000000	1602.00000000000000000000	10243.00000000000000000000	10228.00000000000000000000	0.00000000000000000000	0.00000000000000000000	0.00000000000000000000	1794.00000000000000000000	346.00000000000000000000	4.00000000000000000000	4.00000000000000000000	4.00000000000000000000	4.00000000000000000000	4.00000000000000000000	4.00000000000000000000	4.00000000000000000000	4.00000000000000000000	4.00000000000000000000	4.00000000000000000000	4.00000000000000000000	4.00000000000000000000	4.00000000000000000000	4.00000000000000000000	4.00000000000000000000	4.00000000000000000000
96.00000000000000000000	0.00000000000000000000	4173.84619140625000000000	4168.20507812500000000000	4167.17919921875000000000	4187.69238281250000000000	4152.30761718750000000000	4154.35888671875000000000	4154.35888671875000000000	4163.58984375000000000000	4166.66650390625000000000	4171.28173828125000000000	4197.94873046875000000000	4211.79492187500000000000	4180.00000000000000000000	4175.89746093750000000000	1347.00000000000000000000	10243.00000000000000000000	10228.00000000000000000000	0.00000000000000000000	0.00000000000000000000	0.00000000000000000000	1794.00000000000000000000	354.00000000000000000000	4.00000000000000000000	4.00000000000000000000	4.00000000000000000000	4.00000000000000000000	4.00000000000000000000	4.00000000000000000000	4.00000000000000000000	4.00000000000000000000	4.00000000000000000000	4.00000000000000000000	4.00000000000000000000	4.00000000000000000000	4.00000000000000000000	4.00000000000000000000	4.00000000000000000000	4.00000000000000000000
97.00000000000000000000	0.00000000000000000000	4180.00000000000000000000	4177.43603515625000000000	4168.20507812500000000000	4182.05126953125000000000	4157.43603515625000000000	4159.48730468750000000000	4156.92285156250000000000	4160.00000000000000000000	4170.76904296875000000000	4160.00000000000000000000	4189.74365234375000000000	4207.69238281250000000000	4182.05126953125000000000	4175.38427734375000000000	1510.00000000000000000000	10244.00000000000000000000	10229.00000000000000000000	0.00000000000000000000	0.00000000000000000000	0.00000000000000000000	1794.00000000000000000000	363.00000000000000000000	4.00000000000000000000	4.00000000000000000000	4.00000000000000000000	4.00000000000000000000	4.00000000000000000000	4.00000000000000000000	4.00000000000000000000	4.00000000000000000000	4.00000000000000000000	4.00000000000000000000	4.00000000000000000000	4.00000000000000000000	4.00000000000000000000	4.00000000000000000000	4.00000000000000000000	4.00000000000000000000
98.00000000000000000000	0.00000000000000000000	4195.38427734375000000000	4205.12792968750000000000	4174.35888671875000000000	4199.48730468750000000000	4177.94873046875000000000	4169.23046875000000000000	4174.87158203125000000000	4172.30761718750000000000	4176.41015625000000000000	4181.02539062500000000000	4194.35888671875000000000	4216.92285156250000000000	4218.46142578125000000000	4189.74365234375000000000	1962.00000000000000000000	10244.00000000000000000000	10229.00000000000000000000	0.00000000000000000000	0.00000000000000000000	0.00000000000000000000	1794.00000000000000000000	371.00000000000000000000	4.00000000000000000000	4.00000000000000000000	4.00000000000000000000	4.00000000000000000000	4.00000000000000000000	4.00000000000000000000	4.00000000000000000000	4.00000000000000000000	4.00000000000000000000	4.00000000000000000000	4.00000000000000000000	4.00000000000000000000	4.00000000000000000000	4.00000000000000000000	4.00000000000000000000	4.00000000000000000000
99.00000000000000000000	0.00000000000000000000	4184.61523437500000000000	4175.89746093750000000000	4174.35888671875000000000	4181.53857421875000000000	4142.05126953125000000000	4153.84619140625000000000	4143.07666015625000000000	4135.89746093750000000000	4167.17919921875000000000	4147.17919921875000000000	4171.79492187500000000000	4206.15380859375000000000	4193.33300781250000000000	4182.05126953125000000000	1602.00000000000000000000	10242.00000000000000000000	10227.00000000000000000000	0.00000000000000000000	0.00000000000000000000	0.00000000000000000000	1794.00000000000000000000	380.00000000000000000000	4.00000000000000000000	4.00000000000000000000	4.00000000000000000000	4.00000000000000000000	4.00000000000000000000	4.00000000000000000000	4.00000000000000000000	4.00000000000000000000	4.00000000000000000000	4.00000000000000000000	4.00000000000000000000	4.00000000000000000000	4.00000000000000000000	4.00000000000000000000	4.00000000000000000000	4.00000000000000000000
100.00000000000000000000	0.00000000000000000000	4176.92285156250000000000	4184.61523437500000000000	4164.10253906250000000000	4178.46142578125000000000	4150.76904296875000000000	4156.92285156250000000000	4153.33300781250000000000	4157.94873046875000000000	4169.23046875000000000000	4164.10253906250000000000	4187.69238281250000000000	4205.64111328125000000000	4213.33300781250000000000	4191.28173828125000000000	1347.00000000000000000000	10242.00000000000000000000	10227.00000000000000000000	0.00000000000000000000	0.00000000000000000000	0.00000000000000000000	1794.00000000000000000000	388.00000000000000000000	4.00000000000000000000	4.00000000000000000000	4.00000000000000000000	4.00000000000000000000	4.00000000000000000000	4.00000000000000000000	4.00000000000000000000	4.00000000000000000000	4.00000000000000000000	4.00000000000000000000	4.00000000000000000000	4.00000000000000000000	4.00000000000000000000	4.00000000000000000000	4.00000000000000000000	4.00000000000000000000
101.00000000000000000000	0.00000000000000000000	4170.25634765625000000000	4170.25634765625000000000	4165.64111328125000000000	4172.82031250000000000000	4135.89746093750000000000	4143.07666015625000000000	4140.00000000000000000000	4158.46142578125000000000	4173.84619140625000000000	4158.97412109375000000000	4186.15380859375000000000	4212.82031250000000000000	4213.33300781250000000000	4190.76904296875000000000	1510.00000000000000000000	10242.00000000000000000000	10226.00000000000000000000	0.00000000000000000000	0.00000000000000000000	0.00000000000000000000	1794.00000000000000000000	396.00000000000000000000	4.00000000000000000000	4.00000000000000000000	4.00000000000000000000	4.00000000000000000000	4.00000000000000000000	4.00000000000000000000	4.00000000000000000000	4.00000000000000000000	4.00000000000000000000	4.00000000000000000000	4.00000000000000000000	4.00000000000000000000	4.00000000000000000000	4.00000000000000000000	4.00000000000000000000	4.00000000000000000000
102.00000000000000000000	0.00000000000000000000	4175.89746093750000000000	4172.82031250000000000000	4165.64111328125000000000	4169.23046875000000000000	4138.46142578125000000000	4143.07666015625000000000	4138.46142578125000000000	4143.07666015625000000000	4170.25634765625000000000	4143.07666015625000000000	4176.92285156250000000000	4205.64111328125000000000	4203.07666015625000000000	4184.10253906250000000000	1962.00000000000000000000	10242.00000000000000000000	10226.00000000000000000000	0.00000000000000000000	0.00000000000000000000	0.00000000000000000000	1794.00000000000000000000	405.00000000000000000000	4.00000000000000000000	4.00000000000000000000	4.00000000000000000000	4.00000000000000000000	4.00000000000000000000	4.00000000000000000000	4.00000000000000000000	4.00000000000000000000	4.00000000000000000000	4.00000000000000000000	4.00000000000000000000	4.00000000000000000000	4.00000000000000000000	4.00000000000000000000	4.00000000000000000000	4.00000000000000000000
103.00000000000000000000	0.00000000000000000000	4194.35888671875000000000	4212.30761718750000000000	4171.79492187500000000000	4184.61523437500000000000	4168.71777343750000000000	4158.97412109375000000000	4166.15380859375000000000	4163.58984375000000000000	4168.20507812500000000000	4146.15380859375000000000	4195.38427734375000000000	4211.28173828125000000000	4223.07666015625000000000	4191.28173828125000000000	1602.00000000000000000000	10244.00000000000000000000	10227.00000000000000000000	0.00000000000000000000	0.00000000000000000000	0.00000000000000000000	1794.00000000000000000000	413.00000000000000000000	4.00000000000000000000	4.00000000000000000000	4.00000000000000000000	4.00000000000000000000	4.00000000000000000000	4.00000000000000000000	4.00000000000000000000	4.00000000000000000000	4.00000000000000000000	4.00000000000000000000	4.00000000000000000000	4.00000000000000000000	4.00000000000000000000	4.00000000000000000000	4.00000000000000000000	4.00000000000000000000
104.00000000000000000000	0.00000000000000000000	4186.66650390625000000000	4188.71777343750000000000	4173.84619140625000000000	4170.25634765625000000000	4125.12792968750000000000	4144.61523437500000000000	4140.51269531250000000000	4141.02539062500000000000	4166.66650390625000000000	4124.10253906250000000000	4182.05126953125000000000	4208.71777343750000000000	4200.51269531250000000000	4180.00000000000000000000	1347.00000000000000000000	10244.00000000000000000000	10227.00000000000000000000	0.00000000000000000000	0.00000000000000000000	0.00000000000000000000	1794.00000000000000000000	422.00000000000000000000	4.00000000000000000000	4.00000000000000000000	4.00000000000000000000	4.00000000000000000000	4.00000000000000000000	4.00000000000000000000	4.00000000000000000000	4.00000000000000000000	4.00000000000000000000	4.00000000000000000000	4.00000000000000000000	4.00000000000000000000	4.00000000000000000000	4.00000000000000000000	4.00000000000000000000	4.00000000000000000000
105.00000000000000000000	0.00000000000000000000	4190.25634765625000000000	4206.66650390625000000000	4167.17919921875000000000	4179.48730468750000000000	4142.05126953125000000000	4148.71777343750000000000	4149.74365234375000000000	4148.71777343750000000000	4173.84619140625000000000	4161.02539062500000000000	4189.74365234375000000000	4210.25634765625000000000	4229.74365234375000000000	4192.30761718750000000000	1510.00000000000000000000	10246.00000000000000000000	10224.00000000000000000000	0.00000000000000000000	0.00000000000000000000	0.00000000000000000000	1794.00000000000000000000	430.00000000000000000000	4.00000000000000000000	4.00000000000000000000	4.00000000000000000000	4.00000000000000000000	4.00000000000000000000	4.00000000000000000000	4.00000000000000000000	4.00000000000000000000	4.00000000000000000000	4.00000000000000000000	4.00000000000000000000	4.00000000000000000000	4.00000000000000000000	4.00000000000000000000	4.00000000000000000000	4.00000000000000000000
106.00000000000000000000	0.00000000000000000000	4197.43603515625000000000	4209.23046875000000000000	4176.41015625000000000000	4182.05126953125000000000	4153.33300781250000000000	4142.05126953125000000000	4144.10253906250000000000	4155.89746093750000000000	4170.76904296875000000000	4035.38452148437500000000	4184.61523437500000000000	4215.38427734375000000000	4229.23046875000000000000	4200.51269531250000000000	1962.00000000000000000000	10246.00000000000000000000	10224.00000000000000000000	0.00000000000000000000	0.00000000000000000000	0.00000000000000000000	1794.00000000000000000000	438.00000000000000000000	4.00000000000000000000	4.00000000000000000000	4.00000000000000000000	4.00000000000000000000	4.00000000000000000000	4.00000000000000000000	4.00000000000000000000	4.00000000000000000000	4.00000000000000000000	4.00000000000000000000	4.00000000000000000000	4.00000000000000000000	4.00000000000000000000	4.00000000000000000000	4.00000000000000000000	4.00000000000000000000
107.00000000000000000000	0.00000000000000000000	4192.82031250000000000000	4192.30761718750000000000	4173.84619140625000000000	4169.74365234375000000000	4138.46142578125000000000	4135.38427734375000000000	4136.92285156250000000000	4162.56396484375000000000	4167.17919921875000000000	3898.46142578125000000000	4172.30761718750000000000	4211.28173828125000000000	4198.46142578125000000000	4191.79492187500000000000	1602.00000000000000000000	10252.00000000000000000000	10225.00000000000000000000	0.00000000000000000000	0.00000000000000000000	0.00000000000000000000	1794.00000000000000000000	447.00000000000000000000	4.00000000000000000000	4.00000000000000000000	4.00000000000000000000	4.00000000000000000000	4.00000000000000000000	4.00000000000000000000	4.00000000000000000000	4.00000000000000000000	4.00000000000000000000	4.00000000000000000000	4.00000000000000000000	4.00000000000000000000	4.00000000000000000000	4.00000000000000000000	4.00000000000000000000	4.00000000000000000000
108.00000000000000000000	0.00000000000000000000	4187.69238281250000000000	4204.61523437500000000000	4164.10253906250000000000	4179.48730468750000000000	4149.74365234375000000000	4143.07666015625000000000	4148.71777343750000000000	4171.79492187500000000000	4175.89746093750000000000	4077.43579101562500000000	4194.87158203125000000000	4215.89746093750000000000	4217.94873046875000000000	4197.94873046875000000000	1347.00000000000000000000	10252.00000000000000000000	10225.00000000000000000000	0.00000000000000000000	0.00000000000000000000	0.00000000000000000000	1794.00000000000000000000	455.00000000000000000000	4.00000000000000000000	4.00000000000000000000	4.00000000000000000000	4.00000000000000000000	4.00000000000000000000	4.00000000000000000000	4.00000000000000000000	4.00000000000000000000	4.00000000000000000000	4.00000000000000000000	4.00000000000000000000	4.00000000000000000000	4.00000000000000000000	4.00000000000000000000	4.00000000000000000000	4.00000000000000000000
109.00000000000000000000	0.00000000000000000000	4178.97412109375000000000	4184.61523437500000000000	4168.20507812500000000000	4167.69238281250000000000	4121.02539062500000000000	4136.41015625000000000000	4122.05126953125000000000	4125.64111328125000000000	4167.69238281250000000000	4224.61523437500000000000	4190.76904296875000000000	4212.82031250000000000000	4210.25634765625000000000	4191.28173828125000000000	1510.00000000000000000000	10249.00000000000000000000	10227.00000000000000000000	0.00000000000000000000	0.00000000000000000000	0.00000000000000000000	1794.00000000000000000000	462.00000000000000000000	4.00000000000000000000	4.00000000000000000000	4.00000000000000000000	4.00000000000000000000	4.00000000000000000000	4.00000000000000000000	4.00000000000000000000	4.00000000000000000000	4.00000000000000000000	4.00000000000000000000	4.00000000000000000000	4.00000000000000000000	4.00000000000000000000	4.00000000000000000000	4.00000000000000000000	4.00000000000000000000
110.00000000000000000000	0.00000000000000000000	4197.94873046875000000000	4216.41015625000000000000	4175.38427734375000000000	4182.05126953125000000000	4159.48730468750000000000	4157.43603515625000000000	4155.38427734375000000000	4146.15380859375000000000	4168.20507812500000000000	4177.43603515625000000000	4201.53857421875000000000	4217.94873046875000000000	4225.12792968750000000000	4197.94873046875000000000	1962.00000000000000000000	10249.00000000000000000000	10227.00000000000000000000	0.00000000000000000000	0.00000000000000000000	0.00000000000000000000	1794.00000000000000000000	470.00000000000000000000	4.00000000000000000000	4.00000000000000000000	4.00000000000000000000	4.00000000000000000000	4.00000000000000000000	4.00000000000000000000	4.00000000000000000000	4.00000000000000000000	4.00000000000000000000	4.00000000000000000000	4.00000000000000000000	4.00000000000000000000	4.00000000000000000000	4.00000000000000000000	4.00000000000000000000	4.00000000000000000000
111.00000000000000000000	0.00000000000000000000	4208.71777343750000000000	4231.28173828125000000000	4183.07666015625000000000	4190.25634765625000000000	4183.58984375000000000000	4161.02539062500000000000	4172.30761718750000000000	4160.00000000000000000000	4186.66650390625000000000	4094.35888671875000000000	4201.02539062500000000000	4226.66650390625000000000	4209.23046875000000000000	4201.02539062500000000000	1602.00000000000000000000	10251.00000000000000000000	10225.00000000000000000000	0.00000000000000000000	0.00000000000000000000	0.00000000000000000000	1794.00000000000000000000	477.00000000000000000000	4.00000000000000000000	4.00000000000000000000	4.00000000000000000000	4.00000000000000000000	4.00000000000000000000	4.00000000000000000000	4.00000000000000000000	4.00000000000000000000	4.00000000000000000000	4.00000000000000000000	4.00000000000000000000	4.00000000000000000000	4.00000000000000000000	4.00000000000000000000	4.00000000000000000000	4.00000000000000000000
112.00000000000000000000	0.00000000000000000000	4203.07666015625000000000	4221.02539062500000000000	4181.02539062500000000000	4184.61523437500000000000	4165.12792968750000000000	4152.30761718750000000000	4154.87158203125000000000	4131.79492187500000000000	4186.66650390625000000000	4126.66650390625000000000	4193.84619140625000000000	4221.02539062500000000000	4200.00000000000000000000	4197.94873046875000000000	1347.00000000000000000000	10251.00000000000000000000	10225.00000000000000000000	0.00000000000000000000	0.00000000000000000000	0.00000000000000000000	1794.00000000000000000000	485.00000000000000000000	4.00000000000000000000	4.00000000000000000000	4.00000000000000000000	4.00000000000000000000	4.00000000000000000000	4.00000000000000000000	4.00000000000000000000	4.00000000000000000000	4.00000000000000000000	4.00000000000000000000	4.00000000000000000000	4.00000000000000000000	4.00000000000000000000	4.00000000000000000000	4.00000000000000000000	4.00000000000000000000
113.00000000000000000000	0.00000000000000000000	4207.17919921875000000000	4241.02539062500000000000	4177.94873046875000000000	4204.10253906250000000000	4176.41015625000000000000	4152.82031250000000000000	4157.94873046875000000000	4145.64111328125000000000	4172.30761718750000000000	4170.25634765625000000000	4215.38427734375000000000	4229.74365234375000000000	4240.51269531250000000000	4213.33300781250000000000	1510.00000000000000000000	10251.00000000000000000000	10225.00000000000000000000	0.00000000000000000000	0.00000000000000000000	0.00000000000000000000	1794.00000000000000000000	492.00000000000000000000	4.00000000000000000000	4.00000000000000000000	4.00000000000000000000	4.00000000000000000000	4.00000000000000000000	4.00000000000000000000	4.00000000000000000000	4.00000000000000000000	4.00000000000000000000	4.00000000000000000000	4.00000000000000000000	4.00000000000000000000	4.00000000000000000000	4.00000000000000000000	4.00000000000000000000	4.00000000000000000000
114.00000000000000000000	0.00000000000000000000	4201.53857421875000000000	4217.43603515625000000000	4178.97412109375000000000	4193.33300781250000000000	4152.82031250000000000000	4135.38427734375000000000	4135.38427734375000000000	4142.56396484375000000000	4166.66650390625000000000	4029.74340820312500000000	4195.89746093750000000000	4231.79492187500000000000	4208.20507812500000000000	4207.17919921875000000000	1962.00000000000000000000	10251.00000000000000000000	10225.00000000000000000000	0.00000000000000000000	0.00000000000000000000	0.00000000000000000000	1794.00000000000000000000	499.00000000000000000000	4.00000000000000000000	4.00000000000000000000	4.00000000000000000000	4.00000000000000000000	4.00000000000000000000	4.00000000000000000000	4.00000000000000000000	4.00000000000000000000	4.00000000000000000000	4.00000000000000000000	4.00000000000000000000	4.00000000000000000000	4.00000000000000000000	4.00000000000000000000	4.00000000000000000000	4.00000000000000000000
115.00000000000000000000	0.00000000000000000000	4204.61523437500000000000	4232.82031250000000000000	4176.41015625000000000000	4196.41015625000000000000	4185.12792968750000000000	4153.33300781250000000000	4169.23046875000000000000	4165.64111328125000000000	4172.82031250000000000000	4033.33325195312500000000	4198.97412109375000000000	4230.25634765625000000000	4214.87158203125000000000	4205.64111328125000000000	1602.00000000000000000000	10251.00000000000000000000	10227.00000000000000000000	0.00000000000000000000	0.00000000000000000000	0.00000000000000000000	1794.00000000000000000000	507.00000000000000000000	4.00000000000000000000	4.00000000000000000000	4.00000000000000000000	4.00000000000000000000	4.00000000000000000000	4.00000000000000000000	4.00000000000000000000	4.00000000000000000000	4.00000000000000000000	4.00000000000000000000	4.00000000000000000000	4.00000000000000000000	4.00000000000000000000	4.00000000000000000000	4.00000000000000000000	4.00000000000000000000
116.00000000000000000000	0.00000000000000000000	4202.56396484375000000000	4235.38427734375000000000	4177.43603515625000000000	4196.92285156250000000000	4187.17919921875000000000	4158.97412109375000000000	4176.92285156250000000000	4159.48730468750000000000	4171.28173828125000000000	4199.48730468750000000000	4215.89746093750000000000	4232.30761718750000000000	4231.79492187500000000000	4203.58984375000000000000	1347.00000000000000000000	10251.00000000000000000000	10227.00000000000000000000	0.00000000000000000000	0.00000000000000000000	0.00000000000000000000	1794.00000000000000000000	514.00000000000000000000	4.00000000000000000000	4.00000000000000000000	4.00000000000000000000	4.00000000000000000000	4.00000000000000000000	4.00000000000000000000	4.00000000000000000000	4.00000000000000000000	4.00000000000000000000	4.00000000000000000000	4.00000000000000000000	4.00000000000000000000	4.00000000000000000000	4.00000000000000000000	4.00000000000000000000	4.00000000000000000000
117.00000000000000000000	0.00000000000000000000	4202.05126953125000000000	4224.61523437500000000000	4175.89746093750000000000	4183.58984375000000000000	4156.41015625000000000000	4152.82031250000000000000	4151.79492187500000000000	4138.46142578125000000000	4167.69238281250000000000	4222.56396484375000000000	4207.69238281250000000000	4228.71777343750000000000	4220.51269531250000000000	4203.07666015625000000000	1510.00000000000000000000	10252.00000000000000000000	10227.00000000000000000000	0.00000000000000000000	0.00000000000000000000	0.00000000000000000000	1794.00000000000000000000	522.00000000000000000000	4.00000000000000000000	4.00000000000000000000	4.00000000000000000000	4.00000000000000000000	4.00000000000000000000	4.00000000000000000000	4.00000000000000000000	4.00000000000000000000	4.00000000000000000000	4.00000000000000000000	4.00000000000000000000	4.00000000000000000000	4.00000000000000000000	4.00000000000000000000	4.00000000000000000000	4.00000000000000000000
118.00000000000000000000	0.00000000000000000000	4226.15380859375000000000	4264.61523437500000000000	4185.12792968750000000000	4208.71777343750000000000	4205.64111328125000000000	4170.25634765625000000000	4181.53857421875000000000	4174.87158203125000000000	4181.02539062500000000000	4166.66650390625000000000	4221.02539062500000000000	4241.02539062500000000000	4256.92285156250000000000	4221.02539062500000000000	1962.00000000000000000000	10252.00000000000000000000	10227.00000000000000000000	0.00000000000000000000	0.00000000000000000000	0.00000000000000000000	1794.00000000000000000000	529.00000000000000000000	4.00000000000000000000	4.00000000000000000000	4.00000000000000000000	4.00000000000000000000	4.00000000000000000000	4.00000000000000000000	4.00000000000000000000	4.00000000000000000000	4.00000000000000000000	4.00000000000000000000	4.00000000000000000000	4.00000000000000000000	4.00000000000000000000	4.00000000000000000000	4.00000000000000000000	4.00000000000000000000
119.00000000000000000000	0.00000000000000000000	4221.02539062500000000000	4238.46142578125000000000	4191.28173828125000000000	4198.46142578125000000000	4189.74365234375000000000	4151.79492187500000000000	4161.53857421875000000000	4146.15380859375000000000	4184.61523437500000000000	4137.94873046875000000000	4205.12792968750000000000	4235.38427734375000000000	4233.84619140625000000000	4203.58984375000000000000	1602.00000000000000000000	10250.00000000000000000000	10226.00000000000000000000	0.00000000000000000000	0.00000000000000000000	0.00000000000000000000	1794.00000000000000000000	536.00000000000000000000	4.00000000000000000000	4.00000000000000000000	4.00000000000000000000	4.00000000000000000000	4.00000000000000000000	4.00000000000000000000	4.00000000000000000000	4.00000000000000000000	4.00000000000000000000	4.00000000000000000000	4.00000000000000000000	4.00000000000000000000	4.00000000000000000000	4.00000000000000000000	4.00000000000000000000	4.00000000000000000000
120.00000000000000000000	0.00000000000000000000	4206.66650390625000000000	4228.71777343750000000000	4173.33300781250000000000	4189.74365234375000000000	4172.82031250000000000000	4144.10253906250000000000	4148.20507812500000000000	4138.97412109375000000000	4182.05126953125000000000	4167.17919921875000000000	4200.00000000000000000000	4224.61523437500000000000	4224.61523437500000000000	4196.92285156250000000000	1347.00000000000000000000	10250.00000000000000000000	10226.00000000000000000000	0.00000000000000000000	0.00000000000000000000	0.00000000000000000000	1794.00000000000000000000	544.00000000000000000000	4.00000000000000000000	4.00000000000000000000	4.00000000000000000000	4.00000000000000000000	4.00000000000000000000	4.00000000000000000000	4.00000000000000000000	4.00000000000000000000	4.00000000000000000000	4.00000000000000000000	4.00000000000000000000	4.00000000000000000000	4.00000000000000000000	4.00000000000000000000	4.00000000000000000000	4.00000000000000000000
121.00000000000000000000	0.00000000000000000000	4201.02539062500000000000	4230.25634765625000000000	4170.25634765625000000000	4197.43603515625000000000	4167.17919921875000000000	4141.53857421875000000000	4140.00000000000000000000	4158.46142578125000000000	4181.53857421875000000000	4155.89746093750000000000	4207.17919921875000000000	4234.87158203125000000000	4237.43603515625000000000	4209.23046875000000000000	1510.00000000000000000000	10248.00000000000000000000	10227.00000000000000000000	0.00000000000000000000	0.00000000000000000000	0.00000000000000000000	1794.00000000000000000000	551.00000000000000000000	4.00000000000000000000	4.00000000000000000000	4.00000000000000000000	4.00000000000000000000	4.00000000000000000000	4.00000000000000000000	4.00000000000000000000	4.00000000000000000000	4.00000000000000000000	4.00000000000000000000	4.00000000000000000000	4.00000000000000000000	4.00000000000000000000	4.00000000000000000000	4.00000000000000000000	4.00000000000000000000
122.00000000000000000000	0.00000000000000000000	4188.20507812500000000000	4196.41015625000000000000	4172.82031250000000000000	4181.02539062500000000000	4138.97412109375000000000	4128.71777343750000000000	4122.05126953125000000000	4127.17919921875000000000	4181.53857421875000000000	4126.15380859375000000000	4188.71777343750000000000	4227.17919921875000000000	4212.82031250000000000000	4197.43603515625000000000	1962.00000000000000000000	10248.00000000000000000000	10227.00000000000000000000	0.00000000000000000000	0.00000000000000000000	0.00000000000000000000	1794.00000000000000000000	559.00000000000000000000	4.00000000000000000000	4.00000000000000000000	4.00000000000000000000	4.00000000000000000000	4.00000000000000000000	4.00000000000000000000	4.00000000000000000000	4.00000000000000000000	4.00000000000000000000	4.00000000000000000000	4.00000000000000000000	4.00000000000000000000	4.00000000000000000000	4.00000000000000000000	4.00000000000000000000	4.00000000000000000000
123.00000000000000000000	0.00000000000000000000	4196.41015625000000000000	4216.92285156250000000000	4171.28173828125000000000	4190.25634765625000000000	4179.48730468750000000000	4152.30761718750000000000	4162.05126953125000000000	4146.66650390625000000000	4184.61523437500000000000	4166.15380859375000000000	4199.48730468750000000000	4224.10253906250000000000	4222.05126953125000000000	4198.97412109375000000000	1602.00000000000000000000	10247.00000000000000000000	10227.00000000000000000000	0.00000000000000000000	0.00000000000000000000	0.00000000000000000000	1794.00000000000000000000	566.00000000000000000000	4.00000000000000000000	4.00000000000000000000	4.00000000000000000000	4.00000000000000000000	4.00000000000000000000	4.00000000000000000000	4.00000000000000000000	4.00000000000000000000	4.00000000000000000000	4.00000000000000000000	4.00000000000000000000	4.00000000000000000000	4.00000000000000000000	4.00000000000000000000	4.00000000000000000000	4.00000000000000000000
124.00000000000000000000	0.00000000000000000000	4198.97412109375000000000	4209.23046875000000000000	4174.87158203125000000000	4183.07666015625000000000	4170.25634765625000000000	4151.79492187500000000000	4151.79492187500000000000	4147.17919921875000000000	4184.61523437500000000000	4149.23046875000000000000	4192.82031250000000000000	4222.56396484375000000000	4200.51269531250000000000	4194.87158203125000000000	1347.00000000000000000000	10247.00000000000000000000	10227.00000000000000000000	0.00000000000000000000	0.00000000000000000000	0.00000000000000000000	1794.00000000000000000000	573.00000000000000000000	4.00000000000000000000	4.00000000000000000000	4.00000000000000000000	4.00000000000000000000	4.00000000000000000000	4.00000000000000000000	4.00000000000000000000	4.00000000000000000000	4.00000000000000000000	4.00000000000000000000	4.00000000000000000000	4.00000000000000000000	4.00000000000000000000	4.00000000000000000000	4.00000000000000000000	4.00000000000000000000
125.00000000000000000000	0.00000000000000000000	4201.02539062500000000000	4221.53857421875000000000	4171.28173828125000000000	4186.15380859375000000000	4155.38427734375000000000	4143.07666015625000000000	4137.43603515625000000000	4139.48730468750000000000	4194.35888671875000000000	4129.74365234375000000000	4189.74365234375000000000	4217.43603515625000000000	4209.74365234375000000000	4199.48730468750000000000	1510.00000000000000000000	10245.00000000000000000000	10227.00000000000000000000	0.00000000000000000000	0.00000000000000000000	0.00000000000000000000	1794.00000000000000000000	581.00000000000000000000	4.00000000000000000000	4.00000000000000000000	4.00000000000000000000	4.00000000000000000000	4.00000000000000000000	4.00000000000000000000	4.00000000000000000000	4.00000000000000000000	4.00000000000000000000	4.00000000000000000000	4.00000000000000000000	4.00000000000000000000	4.00000000000000000000	4.00000000000000000000	4.00000000000000000000	4.00000000000000000000
126.00000000000000000000	0.00000000000000000000	4210.25634765625000000000	4240.00000000000000000000	4177.43603515625000000000	4203.07666015625000000000	4165.64111328125000000000	4142.05126953125000000000	4145.12792968750000000000	4140.00000000000000000000	4198.46142578125000000000	4127.69238281250000000000	4196.41015625000000000000	4223.07666015625000000000	4232.82031250000000000000	4209.74365234375000000000	1962.00000000000000000000	10245.00000000000000000000	10227.00000000000000000000	0.00000000000000000000	0.00000000000000000000	0.00000000000000000000	1794.00000000000000000000	588.00000000000000000000	4.00000000000000000000	4.00000000000000000000	4.00000000000000000000	4.00000000000000000000	4.00000000000000000000	4.00000000000000000000	4.00000000000000000000	4.00000000000000000000	4.00000000000000000000	4.00000000000000000000	4.00000000000000000000	4.00000000000000000000	4.00000000000000000000	4.00000000000000000000	4.00000000000000000000	4.00000000000000000000
127.00000000000000000000	0.00000000000000000000	4200.51269531250000000000	4202.05126953125000000000	4176.92285156250000000000	4181.02539062500000000000	4133.33300781250000000000	4135.38427734375000000000	4129.74365234375000000000	4122.56396484375000000000	4183.07666015625000000000	4098.97412109375000000000	4178.46142578125000000000	4213.84619140625000000000	4197.94873046875000000000	4194.87158203125000000000	50.00000000000000000000	10246.00000000000000000000	10224.00000000000000000000	0.00000000000000000000	0.00000000000000000000	0.00000000000000000000	1794.00000000000000000000	595.00000000000000000000	4.00000000000000000000	4.00000000000000000000	4.00000000000000000000	4.00000000000000000000	4.00000000000000000000	4.00000000000000000000	4.00000000000000000000	4.00000000000000000000	4.00000000000000000000	4.00000000000000000000	4.00000000000000000000	4.00000000000000000000	4.00000000000000000000	4.00000000000000000000	4.00000000000000000000	4.00000000000000000000
0.00000000000000000000	0.00000000000000000000	4193.33300781250000000000	4211.79492187500000000000	4165.64111328125000000000	4182.56396484375000000000	4140.00000000000000000000	4145.64111328125000000000	4152.30761718750000000000	4158.97412109375000000000	4178.46142578125000000000	4131.28173828125000000000	4194.35888671875000000000	4214.87158203125000000000	4208.20507812500000000000	4197.94873046875000000000	916.00000000000000000000	10246.00000000000000000000	10224.00000000000000000000	0.00000000000000000000	0.00000000000000000000	0.00000000000000000000	1794.00000000000000000000	603.00000000000000000000	4.00000000000000000000	4.00000000000000000000	4.00000000000000000000	4.00000000000000000000	4.00000000000000000000	4.00000000000000000000	4.00000000000000000000	4.00000000000000000000	4.00000000000000000000	4.00000000000000000000	4.00000000000000000000	4.00000000000000000000	4.00000000000000000000	4.00000000000000000000	4.00000000000000000000	4.00000000000000000000
1.00000000000000000000	0.00000000000000000000	4181.02539062500000000000	4198.97412109375000000000	4162.05126953125000000000	4177.43603515625000000000	4129.74365234375000000000	4136.92285156250000000000	4139.48730468750000000000	4152.30761718750000000000	4174.35888671875000000000	4118.46142578125000000000	4184.61523437500000000000	4213.84619140625000000000	4189.74365234375000000000	4193.33300781250000000000	1181.00000000000000000000	10247.00000000000000000000	10227.00000000000000000000	0.00000000000000000000	0.00000000000000000000	0.00000000000000000000	1794.00000000000000000000	610.00000000000000000000	4.00000000000000000000	4.00000000000000000000	4.00000000000000000000	4.00000000000000000000	4.00000000000000000000	4.00000000000000000000	4.00000000000000000000	4.00000000000000000000	4.00000000000000000000	4.00000000000000000000	4.00000000000000000000	4.00000000000000000000	4.00000000000000000000	4.00000000000000000000	4.00000000000000000000	4.00000000000000000000
2.00000000000000000000	0.00000000000000000000	4184.61523437500000000000	4202.56396484375000000000	4160.51269531250000000000	4173.33300781250000000000	4152.82031250000000000000	4146.15380859375000000000	4137.43603515625000000000	4137.94873046875000000000	4172.30761718750000000000	4106.66650390625000000000	4175.38427734375000000000	4208.20507812500000000000	4182.56396484375000000000	4193.33300781250000000000	1337.00000000000000000000	10247.00000000000000000000	10227.00000000000000000000	0.00000000000000000000	0.00000000000000000000	0.00000000000000000000	1794.00000000000000000000	618.00000000000000000000	4.00000000000000000000	4.00000000000000000000	4.00000000000000000000	4.00000000000000000000	4.00000000000000000000	4.00000000000000000000	4.00000000000000000000	4.00000000000000000000	4.00000000000000000000	4.00000000000000000000	4.00000000000000000000	4.00000000000000000000	4.00000000000000000000	4.00000000000000000000	4.00000000000000000000	4.00000000000000000000
3.00000000000000000000	0.00000000000000000000	4205.12792968750000000000	4232.82031250000000000000	4171.79492187500000000000	4187.69238281250000000000	4190.25634765625000000000	4157.94873046875000000000	4154.87158203125000000000	4149.74365234375000000000	4174.35888671875000000000	4138.46142578125000000000	4191.28173828125000000000	4220.00000000000000000000	4204.10253906250000000000	4204.61523437500000000000	1895.00000000000000000000	10249.00000000000000000000	10227.00000000000000000000	0.00000000000000000000	0.00000000000000000000	0.00000000000000000000	1794.00000000000000000000	625.00000000000000000000	4.00000000000000000000	4.00000000000000000000	4.00000000000000000000	4.00000000000000000000	4.00000000000000000000	4.00000000000000000000	4.00000000000000000000	4.00000000000000000000	4.00000000000000000000	4.00000000000000000000	4.00000000000000000000	4.00000000000000000000	4.00000000000000000000	4.00000000000000000000	4.00000000000000000000	4.00000000000000000000
4.00000000000000000000	0.00000000000000000000	4196.41015625000000000000	4207.17919921875000000000	4175.38427734375000000000	4170.76904296875000000000	4149.23046875000000000000	4139.48730468750000000000	4127.17919921875000000000	4119.48730468750000000000	4165.64111328125000000000	4110.76904296875000000000	4172.82031250000000000000	4211.79492187500000000000	4179.48730468750000000000	4193.84619140625000000000	2038.00000000000000000000	10249.00000000000000000000	10227.00000000000000000000	0.00000000000000000000	0.00000000000000000000	0.00000000000000000000	1794.00000000000000000000	632.00000000000000000000	4.00000000000000000000	4.00000000000000000000	4.00000000000000000000	4.00000000000000000000	4.00000000000000000000	4.00000000000000000000	4.00000000000000000000	4.00000000000000000000	4.00000000000000000000	4.00000000000000000000	4.00000000000000000000	4.00000000000000000000	4.00000000000000000000	4.00000000000000000000	4.00000000000000000000	4.00000000000000000000
5.00000000000000000000	0.00000000000000000000	4194.87158203125000000000	4223.07666015625000000000	4168.20507812500000000000	4179.48730468750000000000	4157.43603515625000000000	4146.66650390625000000000	4135.89746093750000000000	4133.33300781250000000000	4168.71777343750000000000	4123.58984375000000000000	4185.12792968750000000000	4209.23046875000000000000	4210.76904296875000000000	4205.64111328125000000000	1301.00000000000000000000	10249.00000000000000000000	10226.00000000000000000000	0.00000000000000000000	0.00000000000000000000	0.00000000000000000000	1794.00000000000000000000	640.00000000000000000000	4.00000000000000000000	4.00000000000000000000	4.00000000000000000000	4.00000000000000000000	4.00000000000000000000	4.00000000000000000000	4.00000000000000000000	4.00000000000000000000	4.00000000000000000000	4.00000000000000000000	4.00000000000000000000	4.00000000000000000000	4.00000000000000000000	4.00000000000000000000	4.00000000000000000000	4.00000000000000000000
6.00000000000000000000	0.00000000000000000000	4196.92285156250000000000	4220.00000000000000000000	4175.38427734375000000000	4183.58984375000000000000	4143.58984375000000000000	4137.94873046875000000000	4122.56396484375000000000	4134.35888671875000000000	4168.71777343750000000000	4109.74365234375000000000	4188.20507812500000000000	4216.41015625000000000000	4210.76904296875000000000	4209.23046875000000000000	1658.00000000000000000000	10249.00000000000000000000	10226.00000000000000000000	0.00000000000000000000	0.00000000000000000000	0.00000000000000000000	1794.00000000000000000000	647.00000000000000000000	4.00000000000000000000	4.00000000000000000000	4.00000000000000000000	4.00000000000000000000	4.00000000000000000000	4.00000000000000000000	4.00000000000000000000	4.00000000000000000000	4.00000000000000000000	4.00000000000000000000	4.00000000000000000000	4.00000000000000000000	4.00000000000000000000	4.00000000000000000000	4.00000000000000000000	4.00000000000000000000
7.00000000000000000000	0.00000000000000000000	4191.28173828125000000000	4206.66650390625000000000	4170.76904296875000000000	4173.84619140625000000000	4124.61523437500000000000	4133.84619140625000000000	4123.58984375000000000000	4135.38427734375000000000	4158.46142578125000000000	4091.79467773437500000000	4177.43603515625000000000	4209.74365234375000000000	4185.12792968750000000000	4194.87158203125000000000	1692.00000000000000000000	10248.00000000000000000000	10226.00000000000000000000	0.00000000000000000000	0.00000000000000000000	0.00000000000000000000	1794.00000000000000000000	655.00000000000000000000	4.00000000000000000000	4.00000000000000000000	4.00000000000000000000	4.00000000000000000000	4.00000000000000000000	4.00000000000000000000	4.00000000000000000000	4.00000000000000000000	4.00000000000000000000	4.00000000000000000000	4.00000000000000000000	4.00000000000000000000	4.00000000000000000000	4.00000000000000000000	4.00000000000000000000	4.00000000000000000000
8.00000000000000000000	0.00000000000000000000	4188.71777343750000000000	4213.33300781250000000000	4162.05126953125000000000	4173.84619140625000000000	4150.25634765625000000000	4148.20507812500000000000	4151.28173828125000000000	4153.33300781250000000000	4156.92285156250000000000	4131.79492187500000000000	4183.07666015625000000000	4207.69238281250000000000	4188.71777343750000000000	4190.76904296875000000000	743.00000000000000000000	10248.00000000000000000000	10226.00000000000000000000	0.00000000000000000000	0.00000000000000000000	0.00000000000000000000	1794.00000000000000000000	662.00000000000000000000	4.00000000000000000000	4.00000000000000000000	4.00000000000000000000	4.00000000000000000000	4.00000000000000000000	4.00000000000000000000	4.00000000000000000000	4.00000000000000000000	4.00000000000000000000	4.00000000000000000000	4.00000000000000000000	4.00000000000000000000	4.00000000000000000000	4.00000000000000000000	4.00000000000000000000	4.00000000000000000000
9.00000000000000000000	0.00000000000000000000	4177.94873046875000000000	4185.64111328125000000000	4163.07666015625000000000	4155.89746093750000000000	4137.94873046875000000000	4143.58984375000000000000	4130.76904296875000000000	4117.94873046875000000000	4154.87158203125000000000	4108.20507812500000000000	4163.07666015625000000000	4200.00000000000000000000	4156.92285156250000000000	4178.46142578125000000000	1857.00000000000000000000	10247.00000000000000000000	10227.00000000000000000000	0.00000000000000000000	0.00000000000000000000	0.00000000000000000000	1794.00000000000000000000	669.00000000000000000000	4.00000000000000000000	4.00000000000000000000	4.00000000000000000000	4.00000000000000000000	4.00000000000000000000	4.00000000000000000000	4.00000000000000000000	4.00000000000000000000	4.00000000000000000000	4.00000000000000000000	4.00000000000000000000	4.00000000000000000000	4.00000000000000000000	4.00000000000000000000	4.00000000000000000000	4.00000000000000000000
10.00000000000000000000	0.00000000000000000000	4191.79492187500000000000	4221.02539062500000000000	4166.66650390625000000000	4170.76904296875000000000	4168.71777343750000000000	4153.84619140625000000000	4148.71777343750000000000	4130.25634765625000000000	4157.94873046875000000000	4109.23046875000000000000	4174.35888671875000000000	4206.66650390625000000000	4182.05126953125000000000	4190.76904296875000000000	1866.00000000000000000000	10247.00000000000000000000	10227.00000000000000000000	0.00000000000000000000	0.00000000000000000000	0.00000000000000000000	1794.00000000000000000000	677.00000000000000000000	4.00000000000000000000	4.00000000000000000000	4.00000000000000000000	4.00000000000000000000	4.00000000000000000000	4.00000000000000000000	4.00000000000000000000	4.00000000000000000000	4.00000000000000000000	4.00000000000000000000	4.00000000000000000000	4.00000000000000000000	4.00000000000000000000	4.00000000000000000000	4.00000000000000000000	4.00000000000000000000
11.00000000000000000000	0.00000000000000000000	4201.53857421875000000000	4231.28173828125000000000	4176.41015625000000000000	4174.35888671875000000000	4163.58984375000000000000	4140.00000000000000000000	4136.92285156250000000000	4125.12792968750000000000	4158.97412109375000000000	4108.71777343750000000000	4173.84619140625000000000	4213.84619140625000000000	4192.30761718750000000000	4197.94873046875000000000	1545.00000000000000000000	10246.00000000000000000000	10227.00000000000000000000	0.00000000000000000000	0.00000000000000000000	0.00000000000000000000	1794.00000000000000000000	684.00000000000000000000	4.00000000000000000000	4.00000000000000000000	4.00000000000000000000	4.00000000000000000000	4.00000000000000000000	4.00000000000000000000	4.00000000000000000000	4.00000000000000000000	4.00000000000000000000	4.00000000000000000000	4.00000000000000000000	4.00000000000000000000	4.00000000000000000000	4.00000000000000000000	4.00000000000000000000	4.00000000000000000000
12.00000000000000000000	0.00000000000000000000	4192.30761718750000000000	4208.71777343750000000000	4171.79492187500000000000	4163.07666015625000000000	4136.41015625000000000000	4128.20507812500000000000	4115.89746093750000000000	4107.17919921875000000000	4157.94873046875000000000	4099.48730468750000000000	4158.97412109375000000000	4205.64111328125000000000	4177.43603515625000000000	4194.35888671875000000000	1340.00000000000000000000	10246.00000000000000000000	10227.00000000000000000000	0.00000000000000000000	0.00000000000000000000	0.00000000000000000000	1794.00000000000000000000	692.00000000000000000000	4.00000000000000000000	4.00000000000000000000	4.00000000000000000000	4.00000000000000000000	4.00000000000000000000	4.00000000000000000000	4.00000000000000000000	4.00000000000000000000	4.00000000000000000000	4.00000000000000000000	4.00000000000000000000	4.00000000000000000000	4.00000000000000000000	4.00000000000000000000	4.00000000000000000000	4.00000000000000000000
13.00000000000000000000	0.00000000000000000000	4189.23046875000000000000	4218.46142578125000000000	4167.69238281250000000000	4177.94873046875000000000	4154.35888671875000000000	4140.00000000000000000000	4129.74365234375000000000	4142.56396484375000000000	4161.53857421875000000000	4121.53857421875000000000	4175.89746093750000000000	4215.38427734375000000000	4196.41015625000000000000	4206.15380859375000000000	1488.00000000000000000000	10248.00000000000000000000	10229.00000000000000000000	0.00000000000000000000	0.00000000000000000000	0.00000000000000000000	1794.00000000000000000000	699.00000000000000000000	4.00000000000000000000	4.00000000000000000000	4.00000000000000000000	4.00000000000000000000	4.00000000000000000000	4.00000000000000000000	4.00000000000000000000	4.00000000000000000000	4.00000000000000000000	4.00000000000000000000	4.00000000000000000000	4.00000000000000000000	4.00000000000000000000	4.00000000000000000000	4.00000000000000000000	4.00000000000000000000
14.00000000000000000000	0.00000000000000000000	4178.46142578125000000000	4193.84619140625000000000	4170.25634765625000000000	4163.58984375000000000000	4132.82031250000000000000	4129.74365234375000000000	4107.17919921875000000000	4129.23046875000000000000	4156.41015625000000000000	4091.79467773437500000000	4164.61523437500000000000	4213.33300781250000000000	4171.79492187500000000000	4194.87158203125000000000	1866.00000000000000000000	10248.00000000000000000000	10229.00000000000000000000	0.00000000000000000000	0.00000000000000000000	0.00000000000000000000	1794.00000000000000000000	706.00000000000000000000	4.00000000000000000000	4.00000000000000000000	4.00000000000000000000	4.00000000000000000000	4.00000000000000000000	4.00000000000000000000	4.00000000000000000000	4.00000000000000000000	4.00000000000000000000	4.00000000000000000000	4.00000000000000000000	4.00000000000000000000	4.00000000000000000000	4.00000000000000000000	4.00000000000000000000	4.00000000000000000000
15.00000000000000000000	0.00000000000000000000	4182.56396484375000000000	4210.25634765625000000000	4164.61523437500000000000	4166.66650390625000000000	4162.05126953125000000000	4145.64111328125000000000	4135.38427734375000000000	4134.35888671875000000000	4157.94873046875000000000	4121.53857421875000000000	4164.61523437500000000000	4204.61523437500000000000	4171.79492187500000000000	4189.74365234375000000000	1545.00000000000000000000	10247.00000000000000000000	10228.00000000000000000000	0.00000000000000000000	0.00000000000000000000	0.00000000000000000000	1794.00000000000000000000	715.00000000000000000000	4.00000000000000000000	4.00000000000000000000	4.00000000000000000000	4.00000000000000000000	4.00000000000000000000	4.00000000000000000000	4.00000000000000000000	4.00000000000000000000	4.00000000000000000000	4.00000000000000000000	4.00000000000000000000	4.00000000000000000000	4.00000000000000000000	4.00000000000000000000	4.00000000000000000000	4.00000000000000000000
16.00000000000000000000	0.00000000000000000000	4181.53857421875000000000	4208.20507812500000000000	4167.17919921875000000000	4167.17919921875000000000	4166.66650390625000000000	4152.30761718750000000000	4148.20507812500000000000	4137.94873046875000000000	4157.94873046875000000000	4135.38427734375000000000	4159.48730468750000000000	4201.02539062500000000000	4147.69238281250000000000	4181.53857421875000000000	0.00000000000000000000	10247.00000000000000000000	10228.00000000000000000000	0.00000000000000000000	0.00000000000000000000	0.00000000000000000000	1794.00000000000000000000	723.00000000000000000000	4.00000000000000000000	4.00000000000000000000	4.00000000000000000000	4.00000000000000000000	4.00000000000000000000	4.00000000000000000000	4.00000000000000000000	4.00000000000000000000	4.00000000000000000000	4.00000000000000000000	4.00000000000000000000	4.00000000000000000000	4.00000000000000000000	4.00000000000000000000	4.00000000000000000000	4.00000000000000000000
17.00000000000000000000	0.00000000000000000000	4175.38427734375000000000	4189.23046875000000000000	4166.66650390625000000000	4150.76904296875000000000	4134.87158203125000000000	4143.07666015625000000000	4125.64111328125000000000	4122.56396484375000000000	4154.35888671875000000000	4092.82031250000000000000	4147.17919921875000000000	4193.84619140625000000000	4125.12792968750000000000	4172.30761718750000000000	0.00000000000000000000	10247.00000000000000000000	10227.00000000000000000000	0.00000000000000000000	0.00000000000000000000	0.00000000000000000000	1794.00000000000000000000	731.00000000000000000000	4.00000000000000000000	4.00000000000000000000	4.00000000000000000000	4.00000000000000000000	4.00000000000000000000	4.00000000000000000000	4.00000000000000000000	4.00000000000000000000	4.00000000000000000000	4.00000000000000000000	4.00000000000000000000	4.00000000000000000000	4.00000000000000000000	4.00000000000000000000	4.00000000000000000000	4.00000000000000000000
18.00000000000000000000	0.00000000000000000000	4190.25634765625000000000	4215.38427734375000000000	4171.79492187500000000000	4167.69238281250000000000	4161.02539062500000000000	4150.76904296875000000000	4141.02539062500000000000	4141.02539062500000000000	4161.53857421875000000000	4110.25634765625000000000	4166.66650390625000000000	4208.20507812500000000000	4167.17919921875000000000	4190.25634765625000000000	0.00000000000000000000	10247.00000000000000000000	10227.00000000000000000000	0.00000000000000000000	0.00000000000000000000	0.00000000000000000000	1794.00000000000000000000	740.00000000000000000000	4.00000000000000000000	4.00000000000000000000	4.00000000000000000000	4.00000000000000000000	4.00000000000000000000	4.00000000000000000000	4.00000000000000000000	4.00000000000000000000	4.00000000000000000000	4.00000000000000000000	4.00000000000000000000	4.00000000000000000000	4.00000000000000000000	4.00000000000000000000	4.00000000000000000000	4.00000000000000000000
19.00000000000000000000	0.00000000000000000000	4185.12792968750000000000	4192.30761718750000000000	4180.00000000000000000000	4160.00000000000000000000	4147.69238281250000000000	4138.46142578125000000000	4127.17919921875000000000	4120.00000000000000000000	4159.48730468750000000000	4095.89721679687500000000	4153.84619140625000000000	4210.25634765625000000000	4145.12792968750000000000	4185.64111328125000000000	0.00000000000000000000	10248.00000000000000000000	10227.00000000000000000000	0.00000000000000000000	0.00000000000000000000	0.00000000000000000000	1794.00000000000000000000	748.00000000000000000000	4.00000000000000000000	4.00000000000000000000	4.00000000000000000000	4.00000000000000000000	4.00000000000000000000	4.00000000000000000000	4.00000000000000000000	4.00000000000000000000	4.00000000000000000000	4.00000000000000000000	4.00000000000000000000	4.00000000000000000000	4.00000000000000000000	4.00000000000000000000	4.00000000000000000000	4.00000000000000000000
20.00000000000000000000	0.00000000000000000000	4180.51269531250000000000	4197.43603515625000000000	4173.84619140625000000000	4161.02539062500000000000	4159.48730468750000000000	4143.58984375000000000000	4138.46142578125000000000	4141.53857421875000000000	4155.89746093750000000000	4108.71777343750000000000	4163.58984375000000000000	4208.71777343750000000000	4145.12792968750000000000	4185.64111328125000000000	0.00000000000000000000	10248.00000000000000000000	10227.00000000000000000000	0.00000000000000000000	0.00000000000000000000	0.00000000000000000000	1794.00000000000000000000	757.00000000000000000000	4.00000000000000000000	4.00000000000000000000	4.00000000000000000000	4.00000000000000000000	4.00000000000000000000	4.00000000000000000000	4.00000000000000000000	4.00000000000000000000	4.00000000000000000000	4.00000000000000000000	4.00000000000000000000	4.00000000000000000000	4.00000000000000000000	4.00000000000000000000	4.00000000000000000000	4.00000000000000000000
21.00000000000000000000	0.00000000000000000000	4180.00000000000000000000	4191.28173828125000000000	4172.30761718750000000000	4163.58984375000000000000	4155.89746093750000000000	4139.48730468750000000000	4137.43603515625000000000	4155.89746093750000000000	4152.82031250000000000000	4123.07666015625000000000	4176.41015625000000000000	4218.97412109375000000000	4154.35888671875000000000	4190.25634765625000000000	0.00000000000000000000	10249.00000000000000000000	10227.00000000000000000000	0.00000000000000000000	0.00000000000000000000	0.00000000000000000000	1794.00000000000000000000	765.00000000000000000000	4.00000000000000000000	4.00000000000000000000	4.00000000000000000000	4.00000000000000000000	4.00000000000000000000	4.00000000000000000000	4.00000000000000000000	4.00000000000000000000	4.00000000000000000000	4.00000000000000000000	4.00000000000000000000	4.00000000000000000000	4.00000000000000000000	4.00000000000000000000	4.00000000000000000000	4.00000000000000000000
22.00000000000000000000	0.00000000000000000000	4173.84619140625000000000	4167.69238281250000000000	4167.69238281250000000000	4146.15380859375000000000	4136.41015625000000000000	4131.79492187500000000000	4118.46142578125000000000	4117.94873046875000000000	4150.25634765625000000000	4093.33325195312500000000	4154.35888671875000000000	4207.69238281250000000000	4129.74365234375000000000	4178.46142578125000000000	0.00000000000000000000	10249.00000000000000000000	10227.00000000000000000000	0.00000000000000000000	0.00000000000000000000	0.00000000000000000000	1794.00000000000000000000	773.00000000000000000000	4.00000000000000000000	4.00000000000000000000	4.00000000000000000000	4.00000000000000000000	4.00000000000000000000	4.00000000000000000000	4.00000000000000000000	4.00000000000000000000	4.00000000000000000000	4.00000000000000000000	4.00000000000000000000	4.00000000000000000000	4.00000000000000000000	4.00000000000000000000	4.00000000000000000000	4.00000000000000000000
23.00000000000000000000	0.00000000000000000000	4185.12792968750000000000	4206.66650390625000000000	4167.69238281250000000000	4162.05126953125000000000	4189.74365234375000000000	4157.43603515625000000000	4145.64111328125000000000	4131.28173828125000000000	4158.97412109375000000000	4115.38427734375000000000	4158.97412109375000000000	4203.07666015625000000000	4144.61523437500000000000	4179.48730468750000000000	0.00000000000000000000	10248.00000000000000000000	10227.00000000000000000000	0.00000000000000000000	0.00000000000000000000	0.00000000000000000000	1794.00000000000000000000	782.00000000000000000000	4.00000000000000000000	4.00000000000000000000	4.00000000000000000000	4.00000000000000000000	4.00000000000000000000	4.00000000000000000000	4.00000000000000000000	4.00000000000000000000	4.00000000000000000000	4.00000000000000000000	4.00000000000000000000	4.00000000000000000000	4.00000000000000000000	4.00000000000000000000	4.00000000000000000000	4.00000000000000000000
24.00000000000000000000	0.00000000000000000000	4179.48730468750000000000	4183.07666015625000000000	4170.25634765625000000000	4152.82031250000000000000	4165.12792968750000000000	4151.28173828125000000000	4131.28173828125000000000	4127.17919921875000000000	4158.46142578125000000000	4097.94873046875000000000	4143.58984375000000000000	4199.48730468750000000000	4112.82031250000000000000	4170.25634765625000000000	0.00000000000000000000	10248.00000000000000000000	10227.00000000000000000000	0.00000000000000000000	0.00000000000000000000	0.00000000000000000000	1794.00000000000000000000	790.00000000000000000000	4.00000000000000000000	4.00000000000000000000	4.00000000000000000000	4.00000000000000000000	4.00000000000000000000	4.00000000000000000000	4.00000000000000000000	4.00000000000000000000	4.00000000000000000000	4.00000000000000000000	4.00000000000000000000	4.00000000000000000000	4.00000000000000000000	4.00000000000000000000	4.00000000000000000000	4.00000000000000000000
25.00000000000000000000	0.00000000000000000000	4167.69238281250000000000	4167.17919921875000000000	4159.48730468750000000000	4145.64111328125000000000	4142.56396484375000000000	4145.64111328125000000000	4135.38427734375000000000	4133.84619140625000000000	4156.41015625000000000000	4090.76904296875000000000	4141.02539062500000000000	4194.87158203125000000000	4111.28173828125000000000	4173.84619140625000000000	0.00000000000000000000	10248.00000000000000000000	10229.00000000000000000000	0.00000000000000000000	0.00000000000000000000	0.00000000000000000000	1794.00000000000000000000	799.00000000000000000000	4.00000000000000000000	4.00000000000000000000	4.00000000000000000000	4.00000000000000000000	4.00000000000000000000	4.00000000000000000000	4.00000000000000000000	4.00000000000000000000	4.00000000000000000000	4.00000000000000000000	4.00000000000000000000	4.00000000000000000000	4.00000000000000000000	4.00000000000000000000	4.00000000000000000000	4.00000000000000000000
26.00000000000000000000	0.00000000000000000000	4164.61523437500000000000	4172.30761718750000000000	4162.05126953125000000000	4151.79492187500000000000	4154.87158203125000000000	4140.51269531250000000000	4135.89746093750000000000	4139.48730468750000000000	4156.41015625000000000000	4091.28198242187500000000	4145.64111328125000000000	4196.41015625000000000000	4125.12792968750000000000	4177.94873046875000000000	0.00000000000000000000	10248.00000000000000000000	10229.00000000000000000000	0.00000000000000000000	0.00000000000000000000	0.00000000000000000000	1794.00000000000000000000	807.00000000000000000000	4.00000000000000000000	4.00000000000000000000	4.00000000000000000000	4.00000000000000000000	4.00000000000000000000	4.00000000000000000000	4.00000000000000000000	4.00000000000000000000	4.00000000000000000000	4.00000000000000000000	4.00000000000000000000	4.00000000000000000000	4.00000000000000000000	4.00000000000000000000	4.00000000000000000000	4.00000000000000000000
27.00000000000000000000	0.00000000000000000000	4157.94873046875000000000	4151.28173828125000000000	4165.64111328125000000000	4138.97412109375000000000	4135.38427734375000000000	4130.25634765625000000000	4115.38427734375000000000	4125.12792968750000000000	4152.82031250000000000000	4068.20507812500000000000	4126.66650390625000000000	4187.69238281250000000000	4094.87158203125000000000	4162.56396484375000000000	0.00000000000000000000	10249.00000000000000000000	10229.00000000000000000000	0.00000000000000000000	0.00000000000000000000	0.00000000000000000000	1794.00000000000000000000	815.00000000000000000000	4.00000000000000000000	4.00000000000000000000	4.00000000000000000000	4.00000000000000000000	4.00000000000000000000	4.00000000000000000000	4.00000000000000000000	4.00000000000000000000	4.00000000000000000000	4.00000000000000000000	4.00000000000000000000	4.00000000000000000000	4.00000000000000000000	4.00000000000000000000	4.00000000000000000000	4.00000000000000000000
28.00000000000000000000	0.00000000000000000000	4164.61523437500000000000	4171.28173828125000000000	4163.58984375000000000000	4152.30761718750000000000	4148.71777343750000000000	4145.64111328125000000000	4146.66650390625000000000	4156.41015625000000000000	4156.41015625000000000000	4113.84619140625000000000	4146.15380859375000000000	4195.89746093750000000000	4112.30761718750000000000	4172.30761718750000000000	0.00000000000000000000	10249.00000000000000000000	10229.00000000000000000000	0.00000000000000000000	0.00000000000000000000	0.00000000000000000000	1794.00000000000000000000	824.00000000000000000000	4.00000000000000000000	4.00000000000000000000	4.00000000000000000000	4.00000000000000000000	4.00000000000000000000	4.00000000000000000000	4.00000000000000000000	4.00000000000000000000	4.00000000000000000000	4.00000000000000000000	4.00000000000000000000	4.00000000000000000000	4.00000000000000000000	4.00000000000000000000	4.00000000000000000000	4.00000000000000000000
29.00000000000000000000	0.00000000000000000000	4159.48730468750000000000	4150.76904296875000000000	4166.66650390625000000000	4146.15380859375000000000	4121.02539062500000000000	4134.35888671875000000000	4127.17919921875000000000	4133.33300781250000000000	4153.33300781250000000000	4100.51269531250000000000	4143.58984375000000000000	4198.46142578125000000000	4096.41015625000000000000	4169.23046875000000000000	0.00000000000000000000	10247.00000000000000000000	10227.00000000000000000000	0.00000000000000000000	0.00000000000000000000	0.00000000000000000000	1794.00000000000000000000	832.00000000000000000000	4.00000000000000000000	4.00000000000000000000	4.00000000000000000000	4.00000000000000000000	4.00000000000000000000	4.00000000000000000000	4.00000000000000000000	4.00000000000000000000	4.00000000000000000000	4.00000000000000000000	4.00000000000000000000	4.00000000000000000000	4.00000000000000000000	4.00000000000000000000	4.00000000000000000000	4.00000000000000000000
30.00000000000000000000	0.00000000000000000000	4159.48730468750000000000	4151.28173828125000000000	4160.51269531250000000000	4138.97412109375000000000	4139.48730468750000000000	4138.97412109375000000000	4124.10253906250000000000	4121.53857421875000000000	4153.84619140625000000000	4090.25634765625000000000	4135.38427734375000000000	4188.71777343750000000000	4091.28198242187500000000	4163.07666015625000000000	0.00000000000000000000	10247.00000000000000000000	10227.00000000000000000000	0.00000000000000000000	0.00000000000000000000	0.00000000000000000000	1794.00000000000000000000	841.00000000000000000000	4.00000000000000000000	4.00000000000000000000	4.00000000000000000000	4.00000000000000000000	4.00000000000000000000	4.00000000000000000000	4.00000000000000000000	4.00000000000000000000	4.00000000000000000000	4.00000000000000000000	4.00000000000000000000	4.00000000000000000000	4.00000000000000000000	4.00000000000000000000	4.00000000000000000000	4.00000000000000000000
31.00000000000000000000	0.00000000000000000000	4166.66650390625000000000	4163.58984375000000000000	4162.05126953125000000000	4139.48730468750000000000	4170.76904296875000000000	4152.30761718750000000000	4143.07666015625000000000	4131.28173828125000000000	4159.48730468750000000000	4107.69238281250000000000	4139.48730468750000000000	4189.74365234375000000000	4099.48730468750000000000	4165.64111328125000000000	0.00000000000000000000	10246.00000000000000000000	10227.00000000000000000000	0.00000000000000000000	0.00000000000000000000	0.00000000000000000000	1794.00000000000000000000	849.00000000000000000000	4.00000000000000000000	4.00000000000000000000	4.00000000000000000000	4.00000000000000000000	4.00000000000000000000	4.00000000000000000000	4.00000000000000000000	4.00000000000000000000	4.00000000000000000000	4.00000000000000000000	4.00000000000000000000	4.00000000000000000000	4.00000000000000000000	4.00000000000000000000	4.00000000000000000000	4.00000000000000000000
32.00000000000000000000	0.00000000000000000000	4152.82031250000000000000	4125.64111328125000000000	4163.07666015625000000000	4117.94873046875000000000	4125.12792968750000000000	4140.00000000000000000000	4123.07666015625000000000	4107.17919921875000000000	4155.89746093750000000000	4067.69213867187500000000	4124.61523437500000000000	4179.48730468750000000000	4074.35888671875000000000	4154.35888671875000000000	0.00000000000000000000	10246.00000000000000000000	10227.00000000000000000000	0.00000000000000000000	0.00000000000000000000	0.00000000000000000000	1794.00000000000000000000	857.00000000000000000000	4.00000000000000000000	4.00000000000000000000	4.00000000000000000000	4.00000000000000000000	4.00000000000000000000	4.00000000000000000000	4.00000000000000000000	4.00000000000000000000	4.00000000000000000000	4.00000000000000000000	4.00000000000000000000	4.00000000000000000000	4.00000000000000000000	4.00000000000000000000	4.00000000000000000000	4.00000000000000000000
33.00000000000000000000	0.00000000000000000000	4148.71777343750000000000	4136.41015625000000000000	4156.41015625000000000000	4131.28173828125000000000	4134.87158203125000000000	4147.17919921875000000000	4143.58984375000000000000	4145.12792968750000000000	4158.97412109375000000000	4096.41015625000000000000	4146.15380859375000000000	4184.10253906250000000000	4105.12792968750000000000	4165.12792968750000000000	0.00000000000000000000	10245.00000000000000000000	10227.00000000000000000000	0.00000000000000000000	0.00000000000000000000	0.00000000000000000000	1794.00000000000000000000	866.00000000000000000000	4.00000000000000000000	4.00000000000000000000	4.00000000000000000000	4.00000000000000000000	4.00000000000000000000	4.00000000000000000000	4.00000000000000000000	4.00000000000000000000	4.00000000000000000000	4.00000000000000000000	4.00000000000000000000	4.00000000000000000000	4.00000000000000000000	4.00000000000000000000	4.00000000000000000000	4.00000000000000000000
34.00000000000000000000	0.00000000000000000000	4145.64111328125000000000	4124.10253906250000000000	4160.51269531250000000000	4127.69238281250000000000	4132.30761718750000000000	4139.48730468750000000000	4133.84619140625000000000	4147.69238281250000000000	4156.92285156250000000000	4105.64111328125000000000	4142.56396484375000000000	4188.20507812500000000000	4095.89721679687500000000	4163.58984375000000000000	0.00000000000000000000	10245.00000000000000000000	10227.00000000000000000000	0.00000000000000000000	0.00000000000000000000	0.00000000000000000000	1794.00000000000000000000	874.00000000000000000000	4.00000000000000000000	4.00000000000000000000	4.00000000000000000000	4.00000000000000000000	4.00000000000000000000	4.00000000000000000000	4.00000000000000000000	4.00000000000000000000	4.00000000000000000000	4.00000000000000000000	4.00000000000000000000	4.00000000000000000000	4.00000000000000000000	4.00000000000000000000	4.00000000000000000000	4.00000000000000000000
35.00000000000000000000	0.00000000000000000000	4148.71777343750000000000	4125.12792968750000000000	4159.48730468750000000000	4118.46142578125000000000	4139.48730468750000000000	4144.10253906250000000000	4138.46142578125000000000	4138.46142578125000000000	4153.33300781250000000000	4102.05126953125000000000	4131.79492187500000000000	4181.53857421875000000000	4081.53833007812500000000	4156.92285156250000000000	0.00000000000000000000	10247.00000000000000000000	10228.00000000000000000000	0.00000000000000000000	0.00000000000000000000	0.00000000000000000000	1794.00000000000000000000	883.00000000000000000000	4.00000000000000000000	4.00000000000000000000	4.00000000000000000000	4.00000000000000000000	4.00000000000000000000	4.00000000000000000000	4.00000000000000000000	4.00000000000000000000	4.00000000000000000000	4.00000000000000000000	4.00000000000000000000	4.00000000000000000000	4.00000000000000000000	4.00000000000000000000	4.00000000000000000000	4.00000000000000000000
36.00000000000000000000	0.00000000000000000000	4157.43603515625000000000	4143.58984375000000000000	4163.07666015625000000000	4130.25634765625000000000	4157.43603515625000000000	4154.35888671875000000000	4161.02539062500000000000	4163.58984375000000000000	4154.35888671875000000000	4127.69238281250000000000	4145.64111328125000000000	4189.74365234375000000000	4096.41015625000000000000	4165.12792968750000000000	0.00000000000000000000	10247.00000000000000000000	10228.00000000000000000000	0.00000000000000000000	0.00000000000000000000	0.00000000000000000000	1794.00000000000000000000	891.00000000000000000000	4.00000000000000000000	4.00000000000000000000	4.00000000000000000000	4.00000000000000000000	4.00000000000000000000	4.00000000000000000000	4.00000000000000000000	4.00000000000000000000	4.00000000000000000000	4.00000000000000000000	4.00000000000000000000	4.00000000000000000000	4.00000000000000000000	4.00000000000000000000	4.00000000000000000000	4.00000000000000000000
37.00000000000000000000	0.00000000000000000000	4153.84619140625000000000	4116.92285156250000000000	4167.69238281250000000000	4117.43603515625000000000	4122.56396484375000000000	4140.51269531250000000000	4133.33300781250000000000	4140.00000000000000000000	4152.82031250000000000000	4102.05126953125000000000	4133.84619140625000000000	4186.66650390625000000000	4076.41015625000000000000	4158.46142578125000000000	0.00000000000000000000	10247.00000000000000000000	10229.00000000000000000000	0.00000000000000000000	0.00000000000000000000	0.00000000000000000000	1794.00000000000000000000	899.00000000000000000000	4.00000000000000000000	4.00000000000000000000	4.00000000000000000000	4.00000000000000000000	4.00000000000000000000	4.00000000000000000000	4.00000000000000000000	4.00000000000000000000	4.00000000000000000000	4.00000000000000000000	4.00000000000000000000	4.00000000000000000000	4.00000000000000000000	4.00000000000000000000	4.00000000000000000000	4.00000000000000000000
38.00000000000000000000	0.00000000000000000000	4163.07666015625000000000	4139.48730468750000000000	4164.61523437500000000000	4126.15380859375000000000	4150.25634765625000000000	4149.23046875000000000000	4145.64111328125000000000	4144.10253906250000000000	4161.02539062500000000000	4122.56396484375000000000	4146.15380859375000000000	4190.25634765625000000000	4106.66650390625000000000	4168.71777343750000000000	0.00000000000000000000	10247.00000000000000000000	10229.00000000000000000000	0.00000000000000000000	0.00000000000000000000	0.00000000000000000000	1794.00000000000000000000	908.00000000000000000000	4.00000000000000000000	4.00000000000000000000	4.00000000000000000000	4.00000000000000000000	4.00000000000000000000	4.00000000000000000000	4.00000000000000000000	4.00000000000000000000	4.00000000000000000000	4.00000000000000000000	4.00000000000000000000	4.00000000000000000000	4.00000000000000000000	4.00000000000000000000	4.00000000000000000000	4.00000000000000000000
39.00000000000000000000	0.00000000000000000000	4156.41015625000000000000	4130.76904296875000000000	4166.15380859375000000000	4118.97412109375000000000	4151.79492187500000000000	4142.05126953125000000000	4136.92285156250000000000	4133.33300781250000000000	4160.51269531250000000000	4113.33300781250000000000	4137.94873046875000000000	4192.82031250000000000000	4099.48730468750000000000	4166.66650390625000000000	0.00000000000000000000	10250.00000000000000000000	10227.00000000000000000000	0.00000000000000000000	0.00000000000000000000	0.00000000000000000000	1794.00000000000000000000	916.00000000000000000000	4.00000000000000000000	4.00000000000000000000	4.00000000000000000000	4.00000000000000000000	4.00000000000000000000	4.00000000000000000000	4.00000000000000000000	4.00000000000000000000	4.00000000000000000000	4.00000000000000000000	4.00000000000000000000	4.00000000000000000000	4.00000000000000000000	4.00000000000000000000	4.00000000000000000000	4.00000000000000000000
40.00000000000000000000	0.00000000000000000000	4140.00000000000000000000	4109.74365234375000000000	4157.94873046875000000000	4105.64111328125000000000	4135.38427734375000000000	4138.97412109375000000000	4132.82031250000000000000	4130.25634765625000000000	4155.38427734375000000000	4093.33325195312500000000	4122.56396484375000000000	4178.46142578125000000000	4076.41015625000000000000	4152.82031250000000000000	0.00000000000000000000	10250.00000000000000000000	10227.00000000000000000000	0.00000000000000000000	0.00000000000000000000	0.00000000000000000000	1794.00000000000000000000	925.00000000000000000000	4.00000000000000000000	4.00000000000000000000	4.00000000000000000000	4.00000000000000000000	4.00000000000000000000	4.00000000000000000000	4.00000000000000000000	4.00000000000000000000	4.00000000000000000000	4.00000000000000000000	4.00000000000000000000	4.00000000000000000000	4.00000000000000000000	4.00000000000000000000	4.00000000000000000000	4.00000000000000000000
41.00000000000000000000	0.00000000000000000000	4137.94873046875000000000	4116.92285156250000000000	4153.84619140625000000000	4116.41015625000000000000	4147.69238281250000000000	4147.69238281250000000000	4154.87158203125000000000	4164.10253906250000000000	4160.00000000000000000000	4120.51269531250000000000	4133.84619140625000000000	4179.48730468750000000000	4092.30761718750000000000	4152.30761718750000000000	0.00000000000000000000	10250.00000000000000000000	10228.00000000000000000000	0.00000000000000000000	0.00000000000000000000	0.00000000000000000000	1794.00000000000000000000	933.00000000000000000000	4.00000000000000000000	4.00000000000000000000	4.00000000000000000000	4.00000000000000000000	4.00000000000000000000	4.00000000000000000000	4.00000000000000000000	4.00000000000000000000	4.00000000000000000000	4.00000000000000000000	4.00000000000000000000	4.00000000000000000000	4.00000000000000000000	4.00000000000000000000	4.00000000000000000000	4.00000000000000000000
42.00000000000000000000	0.00000000000000000000	4124.10253906250000000000	4086.66650390625000000000	4152.82031250000000000000	4099.48730468750000000000	4110.25634765625000000000	4134.35888671875000000000	4135.38427734375000000000	4148.20507812500000000000	4156.41015625000000000000	4092.30761718750000000000	4114.87158203125000000000	4173.84619140625000000000	4059.48706054687500000000	4137.94873046875000000000	0.00000000000000000000	10250.00000000000000000000	10228.00000000000000000000	0.00000000000000000000	0.00000000000000000000	0.00000000000000000000	1794.00000000000000000000	941.00000000000000000000	4.00000000000000000000	4.00000000000000000000	4.00000000000000000000	4.00000000000000000000	4.00000000000000000000	4.00000000000000000000	4.00000000000000000000	4.00000000000000000000	4.00000000000000000000	4.00000000000000000000	4.00000000000000000000	4.00000000000000000000	4.00000000000000000000	4.00000000000000000000	4.00000000000000000000	4.00000000000000000000
43.00000000000000000000	0.00000000000000000000	4129.23046875000000000000	4109.23046875000000000000	4153.84619140625000000000	4109.23046875000000000000	4129.74365234375000000000	4149.74365234375000000000	4157.43603515625000000000	4158.46142578125000000000	4156.41015625000000000000	4105.64111328125000000000	4118.97412109375000000000	4172.30761718750000000000	4065.12817382812500000000	4143.07666015625000000000	0.00000000000000000000	10250.00000000000000000000	10229.00000000000000000000	0.00000000000000000000	0.00000000000000000000	0.00000000000000000000	1794.00000000000000000000	950.00000000000000000000	4.00000000000000000000	4.00000000000000000000	4.00000000000000000000	4.00000000000000000000	4.00000000000000000000	4.00000000000000000000	4.00000000000000000000	4.00000000000000000000	4.00000000000000000000	4.00000000000000000000	4.00000000000000000000	4.00000000000000000000	4.00000000000000000000	4.00000000000000000000	4.00000000000000000000	4.00000000000000000000
44.00000000000000000000	0.00000000000000000000	4138.46142578125000000000	4112.30761718750000000000	4163.58984375000000000000	4118.46142578125000000000	4136.41015625000000000000	4153.33300781250000000000	4155.38427734375000000000	4148.71777343750000000000	4158.97412109375000000000	4106.66650390625000000000	4120.00000000000000000000	4174.87158203125000000000	4064.10253906250000000000	4141.02539062500000000000	0.00000000000000000000	10250.00000000000000000000	10229.00000000000000000000	0.00000000000000000000	0.00000000000000000000	0.00000000000000000000	1794.00000000000000000000	958.00000000000000000000	4.00000000000000000000	4.00000000000000000000	4.00000000000000000000	4.00000000000000000000	4.00000000000000000000	4.00000000000000000000	4.00000000000000000000	4.00000000000000000000	4.00000000000000000000	4.00000000000000000000	4.00000000000000000000	4.00000000000000000000	4.00000000000000000000	4.00000000000000000000	4.00000000000000000000	4.00000000000000000000
45.00000000000000000000	0.00000000000000000000	4134.35888671875000000000	4094.87158203125000000000	4157.94873046875000000000	4117.94873046875000000000	4110.76904296875000000000	4144.10253906250000000000	4140.51269531250000000000	4129.74365234375000000000	4158.46142578125000000000	4081.53833007812500000000	4112.30761718750000000000	4168.20507812500000000000	4057.43579101562500000000	4130.76904296875000000000	0.00000000000000000000	10251.00000000000000000000	10229.00000000000000000000	0.00000000000000000000	0.00000000000000000000	0.00000000000000000000	1794.00000000000000000000	966.00000000000000000000	4.00000000000000000000	4.00000000000000000000	4.00000000000000000000	4.00000000000000000000	4.00000000000000000000	4.00000000000000000000	4.00000000000000000000	4.00000000000000000000	4.00000000000000000000	4.00000000000000000000	4.00000000000000000000	4.00000000000000000000	4.00000000000000000000	4.00000000000000000000	4.00000000000000000000	4.00000000000000000000
46.00000000000000000000	0.00000000000000000000	4136.92285156250000000000	4112.82031250000000000000	4157.43603515625000000000	4143.07666015625000000000	4126.66650390625000000000	4145.64111328125000000000	4154.35888671875000000000	4150.76904296875000000000	4163.07666015625000000000	4101.02539062500000000000	4126.15380859375000000000	4176.41015625000000000000	4088.20507812500000000000	4147.69238281250000000000	0.00000000000000000000	10251.00000000000000000000	10229.00000000000000000000	0.00000000000000000000	0.00000000000000000000	0.00000000000000000000	1794.00000000000000000000	975.00000000000000000000	4.00000000000000000000	4.00000000000000000000	4.00000000000000000000	4.00000000000000000000	4.00000000000000000000	4.00000000000000000000	4.00000000000000000000	4.00000000000000000000	4.00000000000000000000	4.00000000000000000000	4.00000000000000000000	4.00000000000000000000	4.00000000000000000000	4.00000000000000000000	4.00000000000000000000	4.00000000000000000000
47.00000000000000000000	0.00000000000000000000	4128.20507812500000000000	4085.12817382812500000000	4162.05126953125000000000	4138.97412109375000000000	4110.76904296875000000000	4127.69238281250000000000	4127.69238281250000000000	4130.76904296875000000000	4158.97412109375000000000	4077.94873046875000000000	4108.20507812500000000000	4173.33300781250000000000	4063.07690429687500000000	4146.15380859375000000000	0.00000000000000000000	10252.00000000000000000000	10231.00000000000000000000	0.00000000000000000000	0.00000000000000000000	0.00000000000000000000	1794.00000000000000000000	982.00000000000000000000	4.00000000000000000000	4.00000000000000000000	4.00000000000000000000	4.00000000000000000000	4.00000000000000000000	4.00000000000000000000	4.00000000000000000000	4.00000000000000000000	4.00000000000000000000	4.00000000000000000000	4.00000000000000000000	4.00000000000000000000	4.00000000000000000000	4.00000000000000000000	4.00000000000000000000	4.00000000000000000000
48.00000000000000000000	0.00000000000000000000	4130.25634765625000000000	4093.84594726562500000000	4152.82031250000000000000	4147.17919921875000000000	4135.38427734375000000000	4141.02539062500000000000	4148.20507812500000000000	4154.87158203125000000000	4157.94873046875000000000	4102.56396484375000000000	4120.00000000000000000000	4172.82031250000000000000	4068.20507812500000000000	4143.58984375000000000000	0.00000000000000000000	10252.00000000000000000000	10231.00000000000000000000	0.00000000000000000000	0.00000000000000000000	0.00000000000000000000	1794.00000000000000000000	990.00000000000000000000	4.00000000000000000000	4.00000000000000000000	4.00000000000000000000	4.00000000000000000000	4.00000000000000000000	4.00000000000000000000	4.00000000000000000000	4.00000000000000000000	4.00000000000000000000	4.00000000000000000000	4.00000000000000000000	4.00000000000000000000	4.00000000000000000000	4.00000000000000000000	4.00000000000000000000	4.00000000000000000000
49.00000000000000000000	0.00000000000000000000	4133.33300781250000000000	4096.92285156250000000000	4155.38427734375000000000	4153.33300781250000000000	4137.43603515625000000000	4147.69238281250000000000	4158.97412109375000000000	4170.25634765625000000000	4156.41015625000000000000	4117.43603515625000000000	4129.74365234375000000000	4176.41015625000000000000	4064.61523437500000000000	4138.46142578125000000000	0.00000000000000000000	10251.00000000000000000000	10229.00000000000000000000	0.00000000000000000000	0.00000000000000000000	0.00000000000000000000	1794.00000000000000000000	997.00000000000000000000	4.00000000000000000000	4.00000000000000000000	4.00000000000000000000	4.00000000000000000000	4.00000000000000000000	4.00000000000000000000	4.00000000000000000000	4.00000000000000000000	4.00000000000000000000	4.00000000000000000000	4.00000000000000000000	4.00000000000000000000	4.00000000000000000000	4.00000000000000000000	4.00000000000000000000	4.00000000000000000000
50.00000000000000000000	0.00000000000000000000	4131.28173828125000000000	4090.25634765625000000000	4158.46142578125000000000	4145.64111328125000000000	4118.46142578125000000000	4145.12792968750000000000	4147.17919921875000000000	4142.05126953125000000000	4152.30761718750000000000	4088.20507812500000000000	4112.30761718750000000000	4165.12792968750000000000	4046.15380859375000000000	4131.28173828125000000000	0.00000000000000000000	10251.00000000000000000000	10229.00000000000000000000	0.00000000000000000000	0.00000000000000000000	0.00000000000000000000	1795.00000000000000000000	4.00000000000000000000	4.00000000000000000000	4.00000000000000000000	4.00000000000000000000	4.00000000000000000000	4.00000000000000000000	4.00000000000000000000	4.00000000000000000000	4.00000000000000000000	4.00000000000000000000	4.00000000000000000000	4.00000000000000000000	4.00000000000000000000	4.00000000000000000000	4.00000000000000000000	4.00000000000000000000	4.00000000000000000000
51.00000000000000000000	0.00000000000000000000	4147.69238281250000000000	4129.23046875000000000000	4160.51269531250000000000	4169.74365234375000000000	4149.74365234375000000000	4157.94873046875000000000	4165.12792968750000000000	4150.76904296875000000000	4158.97412109375000000000	4115.38427734375000000000	4127.17919921875000000000	4173.84619140625000000000	4085.12817382812500000000	4144.61523437500000000000	0.00000000000000000000	10248.00000000000000000000	10228.00000000000000000000	0.00000000000000000000	0.00000000000000000000	0.00000000000000000000	1795.00000000000000000000	12.00000000000000000000	4.00000000000000000000	4.00000000000000000000	4.00000000000000000000	4.00000000000000000000	4.00000000000000000000	4.00000000000000000000	4.00000000000000000000	4.00000000000000000000	4.00000000000000000000	4.00000000000000000000	4.00000000000000000000	4.00000000000000000000	4.00000000000000000000	4.00000000000000000000	4.00000000000000000000	4.00000000000000000000
52.00000000000000000000	0.00000000000000000000	4145.64111328125000000000	4106.66650390625000000000	4163.07666015625000000000	4164.61523437500000000000	4117.94873046875000000000	4142.56396484375000000000	4137.94873046875000000000	4130.76904296875000000000	4161.53857421875000000000	4093.84594726562500000000	4120.51269531250000000000	4177.43603515625000000000	4073.84594726562500000000	4137.94873046875000000000	0.00000000000000000000	10248.00000000000000000000	10228.00000000000000000000	0.00000000000000000000	0.00000000000000000000	0.00000000000000000000	1795.00000000000000000000	19.00000000000000000000	4.00000000000000000000	4.00000000000000000000	4.00000000000000000000	4.00000000000000000000	4.00000000000000000000	4.00000000000000000000	4.00000000000000000000	4.00000000000000000000	4.00000000000000000000	4.00000000000000000000	4.00000000000000000000	4.00000000000000000000	4.00000000000000000000	4.00000000000000000000	4.00000000000000000000	4.00000000000000000000
53.00000000000000000000	0.00000000000000000000	4137.43603515625000000000	4103.07666015625000000000	4156.41015625000000000000	4161.53857421875000000000	4126.15380859375000000000	4144.10253906250000000000	4146.15380859375000000000	4149.74365234375000000000	4163.58984375000000000000	4096.41015625000000000000	4128.71777343750000000000	4176.41015625000000000000	4080.51269531250000000000	4142.56396484375000000000	0.00000000000000000000	10244.00000000000000000000	10229.00000000000000000000	0.00000000000000000000	0.00000000000000000000	0.00000000000000000000	1795.00000000000000000000	27.00000000000000000000	4.00000000000000000000	4.00000000000000000000	4.00000000000000000000	4.00000000000000000000	4.00000000000000000000	4.00000000000000000000	4.00000000000000000000	4.00000000000000000000	4.00000000000000000000	4.00000000000000000000	4.00000000000000000000	4.00000000000000000000	4.00000000000000000000	4.00000000000000000000	4.00000000000000000000	4.00000000000000000000
54.00000000000000000000	0.00000000000000000000	4129.74365234375000000000	4105.64111328125000000000	4158.97412109375000000000	4164.10253906250000000000	4132.82031250000000000000	4139.48730468750000000000	4147.17919921875000000000	4165.64111328125000000000	4162.05126953125000000000	4111.79492187500000000000	4138.46142578125000000000	4183.58984375000000000000	4090.76904296875000000000	4148.71777343750000000000	0.00000000000000000000	10244.00000000000000000000	10229.00000000000000000000	0.00000000000000000000	0.00000000000000000000	0.00000000000000000000	1795.00000000000000000000	34.00000000000000000000	4.00000000000000000000	4.00000000000000000000	4.00000000000000000000	4.00000000000000000000	4.00000000000000000000	4.00000000000000000000	4.00000000000000000000	4.00000000000000000000	4.00000000000000000000	4.00000000000000000000	4.00000000000000000000	4.00000000000000000000	4.00000000000000000000	4.00000000000000000000	4.00000000000000000000	4.00000000000000000000
55.00000000000000000000	0.00000000000000000000	4124.61523437500000000000	4088.71777343750000000000	4158.97412109375000000000	4153.33300781250000000000	4092.82031250000000000000	4132.30761718750000000000	4123.07666015625000000000	4141.02539062500000000000	4157.43603515625000000000	4086.15380859375000000000	4120.51269531250000000000	4173.33300781250000000000	4067.69213867187500000000	4132.82031250000000000000	0.00000000000000000000	10243.00000000000000000000	10230.00000000000000000000	0.00000000000000000000	0.00000000000000000000	0.00000000000000000000	1795.00000000000000000000	41.00000000000000000000	4.00000000000000000000	4.00000000000000000000	4.00000000000000000000	4.00000000000000000000	4.00000000000000000000	4.00000000000000000000	4.00000000000000000000	4.00000000000000000000	4.00000000000000000000	4.00000000000000000000	4.00000000000000000000	4.00000000000000000000	4.00000000000000000000	4.00000000000000000000	4.00000000000000000000	4.00000000000000000000
56.00000000000000000000	0.00000000000000000000	4136.92285156250000000000	4111.28173828125000000000	4157.43603515625000000000	4165.64111328125000000000	4121.53857421875000000000	4153.84619140625000000000	4154.87158203125000000000	4162.56396484375000000000	4161.02539062500000000000	4108.71777343750000000000	4129.74365234375000000000	4173.84619140625000000000	4075.89721679687500000000	4132.82031250000000000000	0.00000000000000000000	10243.00000000000000000000	10230.00000000000000000000	0.00000000000000000000	0.00000000000000000000	0.00000000000000000000	1795.00000000000000000000	49.00000000000000000000	4.00000000000000000000	4.00000000000000000000	4.00000000000000000000	4.00000000000000000000	4.00000000000000000000	4.00000000000000000000	4.00000000000000000000	4.00000000000000000000	4.00000000000000000000	4.00000000000000000000	4.00000000000000000000	4.00000000000000000000	4.00000000000000000000	4.00000000000000000000	4.00000000000000000000	4.00000000000000000000
57.00000000000000000000	0.00000000000000000000	4129.74365234375000000000	4090.25634765625000000000	4161.53857421875000000000	4152.30761718750000000000	4126.15380859375000000000	4142.56396484375000000000	4142.56396484375000000000	4150.25634765625000000000	4157.94873046875000000000	4100.51269531250000000000	4118.97412109375000000000	4173.33300781250000000000	4049.74340820312500000000	4127.69238281250000000000	0.00000000000000000000	10243.00000000000000000000	10230.00000000000000000000	0.00000000000000000000	0.00000000000000000000	0.00000000000000000000	1795.00000000000000000000	56.00000000000000000000	4.00000000000000000000	4.00000000000000000000	4.00000000000000000000	4.00000000000000000000	4.00000000000000000000	4.00000000000000000000	4.00000000000000000000	4.00000000000000000000	4.00000000000000000000	4.00000000000000000000	4.00000000000000000000	4.00000000000000000000	4.00000000000000000000	4.00000000000000000000	4.00000000000000000000	4.00000000000000000000
58.00000000000000000000	0.00000000000000000000	4131.28173828125000000000	4102.05126953125000000000	4158.97412109375000000000	4154.35888671875000000000	4135.38427734375000000000	4141.53857421875000000000	4136.92285156250000000000	4149.74365234375000000000	4159.48730468750000000000	4114.35888671875000000000	4121.53857421875000000000	4170.25634765625000000000	4076.92309570312500000000	4137.94873046875000000000	0.00000000000000000000	10243.00000000000000000000	10230.00000000000000000000	0.00000000000000000000	0.00000000000000000000	0.00000000000000000000	1795.00000000000000000000	64.00000000000000000000	4.00000000000000000000	4.00000000000000000000	4.00000000000000000000	4.00000000000000000000	4.00000000000000000000	4.00000000000000000000	4.00000000000000000000	4.00000000000000000000	4.00000000000000000000	4.00000000000000000000	4.00000000000000000000	4.00000000000000000000	4.00000000000000000000	4.00000000000000000000	4.00000000000000000000	4.00000000000000000000
59.00000000000000000000	0.00000000000000000000	4145.64111328125000000000	4118.46142578125000000000	4163.58984375000000000000	4166.66650390625000000000	4136.92285156250000000000	4146.15380859375000000000	4141.53857421875000000000	4150.25634765625000000000	4165.64111328125000000000	4128.71777343750000000000	4132.30761718750000000000	4178.46142578125000000000	4111.79492187500000000000	4148.71777343750000000000	0.00000000000000000000	10244.00000000000000000000	10230.00000000000000000000	0.00000000000000000000	0.00000000000000000000	0.00000000000000000000	1795.00000000000000000000	71.00000000000000000000	4.00000000000000000000	4.00000000000000000000	4.00000000000000000000	4.00000000000000000000	4.00000000000000000000	4.00000000000000000000	4.00000000000000000000	4.00000000000000000000	4.00000000000000000000	4.00000000000000000000	4.00000000000000000000	4.00000000000000000000	4.00000000000000000000	4.00000000000000000000	4.00000000000000000000	4.00000000000000000000
60.00000000000000000000	0.00000000000000000000	4142.56396484375000000000	4090.76904296875000000000	4164.61523437500000000000	4149.74365234375000000000	4109.74365234375000000000	4140.00000000000000000000	4127.69238281250000000000	4129.23046875000000000000	4162.56396484375000000000	4087.17944335937500000000	4122.05126953125000000000	4174.87158203125000000000	4088.20507812500000000000	4138.46142578125000000000	0.00000000000000000000	10244.00000000000000000000	10230.00000000000000000000	0.00000000000000000000	0.00000000000000000000	0.00000000000000000000	1795.00000000000000000000	78.00000000000000000000	4.00000000000000000000	4.00000000000000000000	4.00000000000000000000	4.00000000000000000000	4.00000000000000000000	4.00000000000000000000	4.00000000000000000000	4.00000000000000000000	4.00000000000000000000	4.00000000000000000000	4.00000000000000000000	4.00000000000000000000	4.00000000000000000000	4.00000000000000000000	4.00000000000000000000	4.00000000000000000000
61.00000000000000000000	0.00000000000000000000	4139.48730468750000000000	4103.58984375000000000000	4161.53857421875000000000	4158.46142578125000000000	4126.66650390625000000000	4145.64111328125000000000	4143.58984375000000000000	4168.71777343750000000000	4162.56396484375000000000	4109.74365234375000000000	4143.07666015625000000000	4179.48730468750000000000	4118.46142578125000000000	4151.28173828125000000000	0.00000000000000000000	10244.00000000000000000000	10228.00000000000000000000	0.00000000000000000000	0.00000000000000000000	0.00000000000000000000	1795.00000000000000000000	86.00000000000000000000	4.00000000000000000000	4.00000000000000000000	4.00000000000000000000	4.00000000000000000000	4.00000000000000000000	4.00000000000000000000	4.00000000000000000000	4.00000000000000000000	4.00000000000000000000	4.00000000000000000000	4.00000000000000000000	4.00000000000000000000	4.00000000000000000000	4.00000000000000000000	4.00000000000000000000	4.00000000000000000000
62.00000000000000000000	0.00000000000000000000	4127.17919921875000000000	4074.35888671875000000000	4163.07666015625000000000	4144.10253906250000000000	4088.71777343750000000000	4125.12792968750000000000	4117.43603515625000000000	4148.71777343750000000000	4160.00000000000000000000	4149.74365234375000000000	4136.41015625000000000000	4176.41015625000000000000	4113.33300781250000000000	4146.66650390625000000000	0.00000000000000000000	10244.00000000000000000000	10228.00000000000000000000	0.00000000000000000000	0.00000000000000000000	0.00000000000000000000	1795.00000000000000000000	93.00000000000000000000	4.00000000000000000000	4.00000000000000000000	4.00000000000000000000	4.00000000000000000000	4.00000000000000000000	4.00000000000000000000	4.00000000000000000000	4.00000000000000000000	4.00000000000000000000	4.00000000000000000000	4.00000000000000000000	4.00000000000000000000	4.00000000000000000000	4.00000000000000000000	4.00000000000000000000	4.00000000000000000000
63.00000000000000000000	0.00000000000000000000	4131.79492187500000000000	4076.41015625000000000000	4158.97412109375000000000	4132.82031250000000000000	4094.87158203125000000000	4134.87158203125000000000	4129.23046875000000000000	4133.84619140625000000000	4159.48730468750000000000	4099.48730468750000000000	4130.76904296875000000000	4171.28173828125000000000	4098.97412109375000000000	4137.43603515625000000000	0.00000000000000000000	10247.00000000000000000000	10230.00000000000000000000	0.00000000000000000000	0.00000000000000000000	0.00000000000000000000	1795.00000000000000000000	101.00000000000000000000	4.00000000000000000000	4.00000000000000000000	4.00000000000000000000	4.00000000000000000000	4.00000000000000000000	4.00000000000000000000	4.00000000000000000000	4.00000000000000000000	4.00000000000000000000	4.00000000000000000000	4.00000000000000000000	4.00000000000000000000	4.00000000000000000000	4.00000000000000000000	4.00000000000000000000	4.00000000000000000000
64.00000000000000000000	0.00000000000000000000	4143.07666015625000000000	4101.53857421875000000000	4164.61523437500000000000	4141.53857421875000000000	4133.84619140625000000000	4152.30761718750000000000	4153.84619140625000000000	4147.69238281250000000000	4160.00000000000000000000	3985.12817382812500000000	4134.35888671875000000000	4180.51269531250000000000	4096.92285156250000000000	4139.48730468750000000000	893.00000000000000000000	10247.00000000000000000000	10230.00000000000000000000	0.00000000000000000000	0.00000000000000000000	0.00000000000000000000	1795.00000000000000000000	108.00000000000000000000	4.00000000000000000000	4.00000000000000000000	4.00000000000000000000	4.00000000000000000000	4.00000000000000000000	4.00000000000000000000	4.00000000000000000000	4.00000000000000000000	4.00000000000000000000	4.00000000000000000000	4.00000000000000000000	4.00000000000000000000	4.00000000000000000000	4.00000000000000000000	4.00000000000000000000	4.00000000000000000000
65.00000000000000000000	0.00000000000000000000	4130.25634765625000000000	4070.25634765625000000000	4163.07666015625000000000	4125.64111328125000000000	4085.64086914062500000000	4132.82031250000000000000	4116.41015625000000000000	4102.56396484375000000000	4156.92285156250000000000	4016.41015625000000000000	4112.82031250000000000000	4169.74365234375000000000	4076.92309570312500000000	4128.20507812500000000000	1172.00000000000000000000	10248.00000000000000000000	10230.00000000000000000000	0.00000000000000000000	0.00000000000000000000	0.00000000000000000000	1795.00000000000000000000	115.00000000000000000000	4.00000000000000000000	4.00000000000000000000	4.00000000000000000000	4.00000000000000000000	4.00000000000000000000	4.00000000000000000000	4.00000000000000000000	4.00000000000000000000	4.00000000000000000000	4.00000000000000000000	4.00000000000000000000	4.00000000000000000000	4.00000000000000000000	4.00000000000000000000	4.00000000000000000000	4.00000000000000000000
66.00000000000000000000	0.00000000000000000000	4131.79492187500000000000	4086.15380859375000000000	4157.43603515625000000000	4137.43603515625000000000	4089.74340820312500000000	4132.82031250000000000000	4120.51269531250000000000	4102.05126953125000000000	4164.61523437500000000000	4194.35888671875000000000	4134.35888671875000000000	4169.23046875000000000000	4123.58984375000000000000	4143.58984375000000000000	1288.00000000000000000000	10248.00000000000000000000	10230.00000000000000000000	0.00000000000000000000	0.00000000000000000000	0.00000000000000000000	1795.00000000000000000000	123.00000000000000000000	4.00000000000000000000	4.00000000000000000000	4.00000000000000000000	4.00000000000000000000	4.00000000000000000000	4.00000000000000000000	4.00000000000000000000	4.00000000000000000000	4.00000000000000000000	4.00000000000000000000	4.00000000000000000000	4.00000000000000000000	4.00000000000000000000	4.00000000000000000000	4.00000000000000000000	4.00000000000000000000
67.00000000000000000000	0.00000000000000000000	4134.87158203125000000000	4084.61523437500000000000	4166.15380859375000000000	4134.87158203125000000000	4096.41015625000000000000	4126.66650390625000000000	4110.76904296875000000000	4110.25634765625000000000	4164.10253906250000000000	4153.84619140625000000000	4137.94873046875000000000	4178.46142578125000000000	4123.07666015625000000000	4151.28173828125000000000	1856.00000000000000000000	10248.00000000000000000000	10227.00000000000000000000	0.00000000000000000000	0.00000000000000000000	0.00000000000000000000	1795.00000000000000000000	130.00000000000000000000	4.00000000000000000000	4.00000000000000000000	4.00000000000000000000	4.00000000000000000000	4.00000000000000000000	4.00000000000000000000	4.00000000000000000000	4.00000000000000000000	4.00000000000000000000	4.00000000000000000000	4.00000000000000000000	4.00000000000000000000	4.00000000000000000000	4.00000000000000000000	4.00000000000000000000	4.00000000000000000000
68.00000000000000000000	0.00000000000000000000	4139.48730468750000000000	4088.71777343750000000000	4165.12792968750000000000	4128.20507812500000000000	4102.56396484375000000000	4133.84619140625000000000	4119.48730468750000000000	4128.20507812500000000000	4156.41015625000000000000	4075.38452148437500000000	4135.38427734375000000000	4178.46142578125000000000	4108.71777343750000000000	4148.20507812500000000000	1968.00000000000000000000	10248.00000000000000000000	10227.00000000000000000000	0.00000000000000000000	0.00000000000000000000	0.00000000000000000000	1795.00000000000000000000	138.00000000000000000000	4.00000000000000000000	4.00000000000000000000	4.00000000000000000000	4.00000000000000000000	4.00000000000000000000	4.00000000000000000000	4.00000000000000000000	4.00000000000000000000	4.00000000000000000000	4.00000000000000000000	4.00000000000000000000	4.00000000000000000000	4.00000000000000000000	4.00000000000000000000	4.00000000000000000000	4.00000000000000000000
69.00000000000000000000	0.00000000000000000000	4146.15380859375000000000	4106.66650390625000000000	4163.58984375000000000000	4142.05126953125000000000	4120.51269531250000000000	4146.15380859375000000000	4146.66650390625000000000	4148.71777343750000000000	4155.89746093750000000000	4153.33300781250000000000	4155.38427734375000000000	4184.61523437500000000000	4126.15380859375000000000	4150.25634765625000000000	1246.00000000000000000000	10250.00000000000000000000	10227.00000000000000000000	0.00000000000000000000	0.00000000000000000000	0.00000000000000000000	1795.00000000000000000000	145.00000000000000000000	4.00000000000000000000	4.00000000000000000000	4.00000000000000000000	4.00000000000000000000	4.00000000000000000000	4.00000000000000000000	4.00000000000000000000	4.00000000000000000000	4.00000000000000000000	4.00000000000000000000	4.00000000000000000000	4.00000000000000000000	4.00000000000000000000	4.00000000000000000000	4.00000000000000000000	4.00000000000000000000
70.00000000000000000000	0.00000000000000000000	4131.28173828125000000000	4076.92309570312500000000	4161.53857421875000000000	4124.61523437500000000000	4103.07666015625000000000	4134.87158203125000000000	4120.51269531250000000000	4115.89746093750000000000	4152.30761718750000000000	4131.28173828125000000000	4137.43603515625000000000	4173.84619140625000000000	4095.89721679687500000000	4133.33300781250000000000	1717.00000000000000000000	10250.00000000000000000000	10227.00000000000000000000	0.00000000000000000000	0.00000000000000000000	0.00000000000000000000	1795.00000000000000000000	152.00000000000000000000	4.00000000000000000000	4.00000000000000000000	4.00000000000000000000	4.00000000000000000000	4.00000000000000000000	4.00000000000000000000	4.00000000000000000000	4.00000000000000000000	4.00000000000000000000	4.00000000000000000000	4.00000000000000000000	4.00000000000000000000	4.00000000000000000000	4.00000000000000000000	4.00000000000000000000	4.00000000000000000000
71.00000000000000000000	0.00000000000000000000	4141.02539062500000000000	4107.17919921875000000000	4161.02539062500000000000	4131.28173828125000000000	4138.97412109375000000000	4149.23046875000000000000	4137.94873046875000000000	4128.71777343750000000000	4159.48730468750000000000	4118.97412109375000000000	4140.51269531250000000000	4172.30761718750000000000	4113.84619140625000000000	4142.56396484375000000000	1751.00000000000000000000	10248.00000000000000000000	10229.00000000000000000000	0.00000000000000000000	0.00000000000000000000	0.00000000000000000000	1795.00000000000000000000	160.00000000000000000000	4.00000000000000000000	4.00000000000000000000	4.00000000000000000000	4.00000000000000000000	4.00000000000000000000	4.00000000000000000000	4.00000000000000000000	4.00000000000000000000	4.00000000000000000000	4.00000000000000000000	4.00000000000000000000	4.00000000000000000000	4.00000000000000000000	4.00000000000000000000	4.00000000000000000000	4.00000000000000000000
72.00000000000000000000	0.00000000000000000000	4152.82031250000000000000	4114.35888671875000000000	4175.38427734375000000000	4134.87158203125000000000	4130.25634765625000000000	4148.20507812500000000000	4141.02539062500000000000	4130.25634765625000000000	4163.07666015625000000000	4131.79492187500000000000	4135.38427734375000000000	4179.48730468750000000000	4116.41015625000000000000	4149.23046875000000000000	722.00000000000000000000	10248.00000000000000000000	10229.00000000000000000000	0.00000000000000000000	0.00000000000000000000	0.00000000000000000000	1795.00000000000000000000	167.00000000000000000000	4.00000000000000000000	4.00000000000000000000	4.00000000000000000000	4.00000000000000000000	4.00000000000000000000	4.00000000000000000000	4.00000000000000000000	4.00000000000000000000	4.00000000000000000000	4.00000000000000000000	4.00000000000000000000	4.00000000000000000000	4.00000000000000000000	4.00000000000000000000	4.00000000000000000000	4.00000000000000000000
73.00000000000000000000	0.00000000000000000000	4144.61523437500000000000	4097.43603515625000000000	4171.79492187500000000000	4125.64111328125000000000	4119.48730468750000000000	4142.56396484375000000000	4136.41015625000000000000	4132.82031250000000000000	4162.56396484375000000000	4115.89746093750000000000	4126.15380859375000000000	4177.43603515625000000000	4112.30761718750000000000	4146.66650390625000000000	1902.00000000000000000000	10248.00000000000000000000	10228.00000000000000000000	0.00000000000000000000	0.00000000000000000000	0.00000000000000000000	1795.00000000000000000000	175.00000000000000000000	4.00000000000000000000	4.00000000000000000000	4.00000000000000000000	4.00000000000000000000	4.00000000000000000000	4.00000000000000000000	4.00000000000000000000	4.00000000000000000000	4.00000000000000000000	4.00000000000000000000	4.00000000000000000000	4.00000000000000000000	4.00000000000000000000	4.00000000000000000000	4.00000000000000000000	4.00000000000000000000
74.00000000000000000000	0.00000000000000000000	4140.00000000000000000000	4108.20507812500000000000	4164.10253906250000000000	4137.94873046875000000000	4135.38427734375000000000	4145.12792968750000000000	4148.20507812500000000000	4166.66650390625000000000	4168.20507812500000000000	4143.58984375000000000000	4144.10253906250000000000	4185.64111328125000000000	4138.46142578125000000000	4157.43603515625000000000	1896.00000000000000000000	10248.00000000000000000000	10228.00000000000000000000	0.00000000000000000000	0.00000000000000000000	0.00000000000000000000	1795.00000000000000000000	182.00000000000000000000	4.00000000000000000000	4.00000000000000000000	4.00000000000000000000	4.00000000000000000000	4.00000000000000000000	4.00000000000000000000	4.00000000000000000000	4.00000000000000000000	4.00000000000000000000	4.00000000000000000000	4.00000000000000000000	4.00000000000000000000	4.00000000000000000000	4.00000000000000000000	4.00000000000000000000	4.00000000000000000000
75.00000000000000000000	0.00000000000000000000	4129.23046875000000000000	4085.12817382812500000000	4166.15380859375000000000	4129.23046875000000000000	4085.12817382812500000000	4132.30761718750000000000	4127.69238281250000000000	4152.30761718750000000000	4165.12792968750000000000	4122.05126953125000000000	4129.74365234375000000000	4178.46142578125000000000	4110.76904296875000000000	4147.17919921875000000000	1564.00000000000000000000	10248.00000000000000000000	10229.00000000000000000000	0.00000000000000000000	0.00000000000000000000	0.00000000000000000000	1795.00000000000000000000	189.00000000000000000000	4.00000000000000000000	4.00000000000000000000	4.00000000000000000000	4.00000000000000000000	4.00000000000000000000	4.00000000000000000000	4.00000000000000000000	4.00000000000000000000	4.00000000000000000000	4.00000000000000000000	4.00000000000000000000	4.00000000000000000000	4.00000000000000000000	4.00000000000000000000	4.00000000000000000000	4.00000000000000000000
76.00000000000000000000	0.00000000000000000000	4132.82031250000000000000	4107.69238281250000000000	4163.07666015625000000000	4130.76904296875000000000	4111.28173828125000000000	4151.79492187500000000000	4154.35888671875000000000	4168.20507812500000000000	4165.12792968750000000000	4144.61523437500000000000	4135.38427734375000000000	4173.84619140625000000000	4122.05126953125000000000	4147.17919921875000000000	1369.00000000000000000000	10248.00000000000000000000	10229.00000000000000000000	0.00000000000000000000	0.00000000000000000000	0.00000000000000000000	1795.00000000000000000000	198.00000000000000000000	4.00000000000000000000	4.00000000000000000000	4.00000000000000000000	4.00000000000000000000	4.00000000000000000000	4.00000000000000000000	4.00000000000000000000	4.00000000000000000000	4.00000000000000000000	4.00000000000000000000	4.00000000000000000000	4.00000000000000000000	4.00000000000000000000	4.00000000000000000000	4.00000000000000000000	4.00000000000000000000
77.00000000000000000000	0.00000000000000000000	4134.87158203125000000000	4105.12792968750000000000	4164.61523437500000000000	4122.56396484375000000000	4135.38427734375000000000	4156.92285156250000000000	4154.87158203125000000000	4167.17919921875000000000	4163.58984375000000000000	4156.41015625000000000000	4136.92285156250000000000	4176.41015625000000000000	4117.43603515625000000000	4142.05126953125000000000	1503.00000000000000000000	10248.00000000000000000000	10228.00000000000000000000	0.00000000000000000000	0.00000000000000000000	0.00000000000000000000	1795.00000000000000000000	206.00000000000000000000	4.00000000000000000000	4.00000000000000000000	4.00000000000000000000	4.00000000000000000000	4.00000000000000000000	4.00000000000000000000	4.00000000000000000000	4.00000000000000000000	4.00000000000000000000	4.00000000000000000000	4.00000000000000000000	4.00000000000000000000	4.00000000000000000000	4.00000000000000000000	4.00000000000000000000	4.00000000000000000000
78.00000000000000000000	0.00000000000000000000	4135.38427734375000000000	4093.84594726562500000000	4165.12792968750000000000	4115.89746093750000000000	4115.89746093750000000000	4151.28173828125000000000	4140.51269531250000000000	4151.28173828125000000000	4161.53857421875000000000	4137.43603515625000000000	4130.25634765625000000000	4168.71777343750000000000	4106.15380859375000000000	4137.94873046875000000000	1896.00000000000000000000	10248.00000000000000000000	10228.00000000000000000000	0.00000000000000000000	0.00000000000000000000	0.00000000000000000000	1795.00000000000000000000	214.00000000000000000000	4.00000000000000000000	4.00000000000000000000	4.00000000000000000000	4.00000000000000000000	4.00000000000000000000	4.00000000000000000000	4.00000000000000000000	4.00000000000000000000	4.00000000000000000000	4.00000000000000000000	4.00000000000000000000	4.00000000000000000000	4.00000000000000000000	4.00000000000000000000	4.00000000000000000000	4.00000000000000000000
79.00000000000000000000	0.00000000000000000000	4151.79492187500000000000	4129.23046875000000000000	4169.74365234375000000000	4139.48730468750000000000	4136.41015625000000000000	4157.43603515625000000000	4154.35888671875000000000	4168.71777343750000000000	4168.71777343750000000000	4138.97412109375000000000	4146.15380859375000000000	4173.33300781250000000000	4140.00000000000000000000	4154.87158203125000000000	1564.00000000000000000000	10249.00000000000000000000	10228.00000000000000000000	0.00000000000000000000	0.00000000000000000000	0.00000000000000000000	1795.00000000000000000000	223.00000000000000000000	4.00000000000000000000	4.00000000000000000000	4.00000000000000000000	4.00000000000000000000	4.00000000000000000000	4.00000000000000000000	4.00000000000000000000	4.00000000000000000000	4.00000000000000000000	4.00000000000000000000	4.00000000000000000000	4.00000000000000000000	4.00000000000000000000	4.00000000000000000000	4.00000000000000000000	4.00000000000000000000
80.00000000000000000000	0.00000000000000000000	4148.20507812500000000000	4109.23046875000000000000	4170.76904296875000000000	4127.69238281250000000000	4122.56396484375000000000	4140.51269531250000000000	4123.58984375000000000000	4145.64111328125000000000	4171.28173828125000000000	4105.12792968750000000000	4129.74365234375000000000	4168.20507812500000000000	4119.48730468750000000000	4145.64111328125000000000	1369.00000000000000000000	10249.00000000000000000000	10228.00000000000000000000	0.00000000000000000000	0.00000000000000000000	0.00000000000000000000	1795.00000000000000000000	231.00000000000000000000	4.00000000000000000000	4.00000000000000000000	4.00000000000000000000	4.00000000000000000000	4.00000000000000000000	4.00000000000000000000	4.00000000000000000000	4.00000000000000000000	4.00000000000000000000	4.00000000000000000000	4.00000000000000000000	4.00000000000000000000	4.00000000000000000000	4.00000000000000000000	4.00000000000000000000	4.00000000000000000000
81.00000000000000000000	0.00000000000000000000	4144.61523437500000000000	4111.79492187500000000000	4158.97412109375000000000	4132.82031250000000000000	4134.87158203125000000000	4146.66650390625000000000	4131.79492187500000000000	4157.94873046875000000000	4176.41015625000000000000	4181.53857421875000000000	4141.02539062500000000000	4168.71777343750000000000	4133.84619140625000000000	4148.71777343750000000000	1503.00000000000000000000	10250.00000000000000000000	10227.00000000000000000000	0.00000000000000000000	0.00000000000000000000	0.00000000000000000000	1795.00000000000000000000	240.00000000000000000000	4.00000000000000000000	4.00000000000000000000	4.00000000000000000000	4.00000000000000000000	4.00000000000000000000	4.00000000000000000000	4.00000000000000000000	4.00000000000000000000	4.00000000000000000000	4.00000000000000000000	4.00000000000000000000	4.00000000000000000000	4.00000000000000000000	4.00000000000000000000	4.00000000000000000000	4.00000000000000000000
82.00000000000000000000	0.00000000000000000000	4139.48730468750000000000	4109.23046875000000000000	4163.07666015625000000000	4139.48730468750000000000	4130.25634765625000000000	4143.58984375000000000000	4135.38427734375000000000	4177.43603515625000000000	4174.87158203125000000000	4144.61523437500000000000	4147.69238281250000000000	4175.89746093750000000000	4133.84619140625000000000	4152.30761718750000000000	1896.00000000000000000000	10250.00000000000000000000	10227.00000000000000000000	0.00000000000000000000	0.00000000000000000000	0.00000000000000000000	1795.00000000000000000000	248.00000000000000000000	4.00000000000000000000	4.00000000000000000000	4.00000000000000000000	4.00000000000000000000	4.00000000000000000000	4.00000000000000000000	4.00000000000000000000	4.00000000000000000000	4.00000000000000000000	4.00000000000000000000	4.00000000000000000000	4.00000000000000000000	4.00000000000000000000	4.00000000000000000000	4.00000000000000000000	4.00000000000000000000
83.00000000000000000000	0.00000000000000000000	4132.30761718750000000000	4100.51269531250000000000	4164.10253906250000000000	4125.64111328125000000000	4113.33300781250000000000	4137.43603515625000000000	4128.20507812500000000000	4172.30761718750000000000	4169.23046875000000000000	3991.79467773437500000000	4127.69238281250000000000	4166.66650390625000000000	4106.15380859375000000000	4143.07666015625000000000	1564.00000000000000000000	10249.00000000000000000000	10227.00000000000000000000	0.00000000000000000000	0.00000000000000000000	0.00000000000000000000	1795.00000000000000000000	256.00000000000000000000	4.00000000000000000000	4.00000000000000000000	4.00000000000000000000	4.00000000000000000000	4.00000000000000000000	4.00000000000000000000	4.00000000000000000000	4.00000000000000000000	4.00000000000000000000	4.00000000000000000000	4.00000000000000000000	4.00000000000000000000	4.00000000000000000000	4.00000000000000000000	4.00000000000000000000	4.00000000000000000000
84.00000000000000000000	0.00000000000000000000	4146.66650390625000000000	4132.30761718750000000000	4162.56396484375000000000	4138.97412109375000000000	4142.56396484375000000000	4156.41015625000000000000	4157.94873046875000000000	4175.38427734375000000000	4176.41015625000000000000	4108.20507812500000000000	4146.66650390625000000000	4170.25634765625000000000	4138.97412109375000000000	4151.28173828125000000000	1369.00000000000000000000	10249.00000000000000000000	10227.00000000000000000000	0.00000000000000000000	0.00000000000000000000	0.00000000000000000000	1795.00000000000000000000	265.00000000000000000000	4.00000000000000000000	4.00000000000000000000	4.00000000000000000000	4.00000000000000000000	4.00000000000000000000	4.00000000000000000000	4.00000000000000000000	4.00000000000000000000	4.00000000000000000000	4.00000000000000000000	4.00000000000000000000	4.00000000000000000000	4.00000000000000000000	4.00000000000000000000	4.00000000000000000000	4.00000000000000000000
85.00000000000000000000	0.00000000000000000000	4144.61523437500000000000	4109.74365234375000000000	4167.17919921875000000000	4131.79492187500000000000	4117.43603515625000000000	4148.20507812500000000000	4138.46142578125000000000	4128.20507812500000000000	4173.84619140625000000000	4267.17919921875000000000	4143.07666015625000000000	4165.12792968750000000000	4128.20507812500000000000	4143.07666015625000000000	1503.00000000000000000000	10248.00000000000000000000	10225.00000000000000000000	0.00000000000000000000	0.00000000000000000000	0.00000000000000000000	1795.00000000000000000000	273.00000000000000000000	4.00000000000000000000	4.00000000000000000000	4.00000000000000000000	4.00000000000000000000	4.00000000000000000000	4.00000000000000000000	4.00000000000000000000	4.00000000000000000000	4.00000000000000000000	4.00000000000000000000	4.00000000000000000000	4.00000000000000000000	4.00000000000000000000	4.00000000000000000000	4.00000000000000000000	4.00000000000000000000
86.00000000000000000000	0.00000000000000000000	4145.12792968750000000000	4114.35888671875000000000	4165.64111328125000000000	4140.51269531250000000000	4124.61523437500000000000	4146.66650390625000000000	4145.64111328125000000000	4150.25634765625000000000	4169.23046875000000000000	4150.76904296875000000000	4141.53857421875000000000	4165.12792968750000000000	4133.84619140625000000000	4151.79492187500000000000	1896.00000000000000000000	10248.00000000000000000000	10225.00000000000000000000	0.00000000000000000000	0.00000000000000000000	0.00000000000000000000	1795.00000000000000000000	282.00000000000000000000	4.00000000000000000000	4.00000000000000000000	4.00000000000000000000	4.00000000000000000000	4.00000000000000000000	4.00000000000000000000	4.00000000000000000000	4.00000000000000000000	4.00000000000000000000	4.00000000000000000000	4.00000000000000000000	4.00000000000000000000	4.00000000000000000000	4.00000000000000000000	4.00000000000000000000	4.00000000000000000000
87.00000000000000000000	0.00000000000000000000	4148.20507812500000000000	4113.33300781250000000000	4171.28173828125000000000	4147.69238281250000000000	4132.30761718750000000000	4140.00000000000000000000	4145.64111328125000000000	4177.43603515625000000000	4172.82031250000000000000	3990.76904296875000000000	4144.10253906250000000000	4176.92285156250000000000	4142.05126953125000000000	4161.02539062500000000000	1564.00000000000000000000	10250.00000000000000000000	10225.00000000000000000000	0.00000000000000000000	0.00000000000000000000	0.00000000000000000000	1795.00000000000000000000	290.00000000000000000000	4.00000000000000000000	4.00000000000000000000	4.00000000000000000000	4.00000000000000000000	4.00000000000000000000	4.00000000000000000000	4.00000000000000000000	4.00000000000000000000	4.00000000000000000000	4.00000000000000000000	4.00000000000000000000	4.00000000000000000000	4.00000000000000000000	4.00000000000000000000	4.00000000000000000000	4.00000000000000000000
88.00000000000000000000	0.00000000000000000000	4138.46142578125000000000	4087.17944335937500000000	4165.64111328125000000000	4125.64111328125000000000	4110.25634765625000000000	4136.92285156250000000000	4123.58984375000000000000	4139.48730468750000000000	4171.28173828125000000000	4099.48730468750000000000	4141.02539062500000000000	4167.69238281250000000000	4123.58984375000000000000	4143.58984375000000000000	1369.00000000000000000000	10250.00000000000000000000	10225.00000000000000000000	0.00000000000000000000	0.00000000000000000000	0.00000000000000000000	1795.00000000000000000000	298.00000000000000000000	4.00000000000000000000	4.00000000000000000000	4.00000000000000000000	4.00000000000000000000	4.00000000000000000000	4.00000000000000000000	4.00000000000000000000	4.00000000000000000000	4.00000000000000000000	4.00000000000000000000	4.00000000000000000000	4.00000000000000000000	4.00000000000000000000	4.00000000000000000000	4.00000000000000000000	4.00000000000000000000
89.00000000000000000000	0.00000000000000000000	4138.97412109375000000000	4112.30761718750000000000	4157.94873046875000000000	4138.97412109375000000000	4142.56396484375000000000	4157.43603515625000000000	4150.25634765625000000000	4163.58984375000000000000	4171.79492187500000000000	4255.38427734375000000000	4171.28173828125000000000	4173.33300781250000000000	4148.71777343750000000000	4150.25634765625000000000	1503.00000000000000000000	10245.00000000000000000000	10225.00000000000000000000	0.00000000000000000000	0.00000000000000000000	0.00000000000000000000	1795.00000000000000000000	307.00000000000000000000	4.00000000000000000000	4.00000000000000000000	4.00000000000000000000	4.00000000000000000000	4.00000000000000000000	4.00000000000000000000	4.00000000000000000000	4.00000000000000000000	4.00000000000000000000	4.00000000000000000000	4.00000000000000000000	4.00000000000000000000	4.00000000000000000000	4.00000000000000000000	4.00000000000000000000	4.00000000000000000000
90.00000000000000000000	0.00000000000000000000	4138.46142578125000000000	4094.35888671875000000000	4164.61523437500000000000	4137.43603515625000000000	4126.15380859375000000000	4144.61523437500000000000	4136.41015625000000000000	4166.15380859375000000000	4177.94873046875000000000	4161.02539062500000000000	4158.97412109375000000000	4179.48730468750000000000	4128.20507812500000000000	4151.79492187500000000000	1896.00000000000000000000	10245.00000000000000000000	10225.00000000000000000000	0.00000000000000000000	0.00000000000000000000	0.00000000000000000000	1795.00000000000000000000	315.00000000000000000000	4.00000000000000000000	4.00000000000000000000	4.00000000000000000000	4.00000000000000000000	4.00000000000000000000	4.00000000000000000000	4.00000000000000000000	4.00000000000000000000	4.00000000000000000000	4.00000000000000000000	4.00000000000000000000	4.00000000000000000000	4.00000000000000000000	4.00000000000000000000	4.00000000000000000000	4.00000000000000000000
91.00000000000000000000	0.00000000000000000000	4153.33300781250000000000	4114.87158203125000000000	4168.71777343750000000000	4141.02539062500000000000	4136.92285156250000000000	4148.20507812500000000000	4145.64111328125000000000	4165.12792968750000000000	4189.74365234375000000000	4117.43603515625000000000	4151.28173828125000000000	4175.38427734375000000000	4137.43603515625000000000	4153.84619140625000000000	1564.00000000000000000000	10246.00000000000000000000	10225.00000000000000000000	0.00000000000000000000	0.00000000000000000000	0.00000000000000000000	1795.00000000000000000000	324.00000000000000000000	4.00000000000000000000	4.00000000000000000000	4.00000000000000000000	4.00000000000000000000	4.00000000000000000000	4.00000000000000000000	4.00000000000000000000	4.00000000000000000000	4.00000000000000000000	4.00000000000000000000	4.00000000000000000000	4.00000000000000000000	4.00000000000000000000	4.00000000000000000000	4.00000000000000000000	4.00000000000000000000
92.00000000000000000000	0.00000000000000000000	4160.51269531250000000000	4144.61523437500000000000	4173.84619140625000000000	4150.25634765625000000000	4158.46142578125000000000	4156.41015625000000000000	4157.94873046875000000000	4162.56396484375000000000	4186.15380859375000000000	4185.12792968750000000000	4162.05126953125000000000	4177.94873046875000000000	4155.89746093750000000000	4156.92285156250000000000	1369.00000000000000000000	10246.00000000000000000000	10225.00000000000000000000	0.00000000000000000000	0.00000000000000000000	0.00000000000000000000	1795.00000000000000000000	332.00000000000000000000	4.00000000000000000000	4.00000000000000000000	4.00000000000000000000	4.00000000000000000000	4.00000000000000000000	4.00000000000000000000	4.00000000000000000000	4.00000000000000000000	4.00000000000000000000	4.00000000000000000000	4.00000000000000000000	4.00000000000000000000	4.00000000000000000000	4.00000000000000000000	4.00000000000000000000	4.00000000000000000000
93.00000000000000000000	0.00000000000000000000	4142.56396484375000000000	4112.82031250000000000000	4167.69238281250000000000	4131.28173828125000000000	4126.15380859375000000000	4144.61523437500000000000	4134.87158203125000000000	4137.43603515625000000000	4175.38427734375000000000	4155.89746093750000000000	4148.71777343750000000000	4170.76904296875000000000	4128.71777343750000000000	4148.20507812500000000000	1503.00000000000000000000	10247.00000000000000000000	10227.00000000000000000000	0.00000000000000000000	0.00000000000000000000	0.00000000000000000000	1795.00000000000000000000	340.00000000000000000000	4.00000000000000000000	4.00000000000000000000	4.00000000000000000000	4.00000000000000000000	4.00000000000000000000	4.00000000000000000000	4.00000000000000000000	4.00000000000000000000	4.00000000000000000000	4.00000000000000000000	4.00000000000000000000	4.00000000000000000000	4.00000000000000000000	4.00000000000000000000	4.00000000000000000000	4.00000000000000000000
94.00000000000000000000	0.00000000000000000000	4148.20507812500000000000	4121.53857421875000000000	4163.07666015625000000000	4141.02539062500000000000	4141.53857421875000000000	4148.71777343750000000000	4155.38427734375000000000	4172.30761718750000000000	4185.64111328125000000000	4132.30761718750000000000	4163.07666015625000000000	4177.43603515625000000000	4158.46142578125000000000	4161.02539062500000000000	1896.00000000000000000000	10247.00000000000000000000	10227.00000000000000000000	0.00000000000000000000	0.00000000000000000000	0.00000000000000000000	1795.00000000000000000000	349.00000000000000000000	4.00000000000000000000	4.00000000000000000000	4.00000000000000000000	4.00000000000000000000	4.00000000000000000000	4.00000000000000000000	4.00000000000000000000	4.00000000000000000000	4.00000000000000000000	4.00000000000000000000	4.00000000000000000000	4.00000000000000000000	4.00000000000000000000	4.00000000000000000000	4.00000000000000000000	4.00000000000000000000
95.00000000000000000000	0.00000000000000000000	4148.71777343750000000000	4110.76904296875000000000	4168.20507812500000000000	4133.84619140625000000000	4128.71777343750000000000	4135.89746093750000000000	4140.51269531250000000000	4161.02539062500000000000	4182.56396484375000000000	4163.58984375000000000000	4157.94873046875000000000	4180.51269531250000000000	4154.87158203125000000000	4158.97412109375000000000	1564.00000000000000000000	10248.00000000000000000000	10227.00000000000000000000	0.00000000000000000000	0.00000000000000000000	0.00000000000000000000	1795.00000000000000000000	357.00000000000000000000	4.00000000000000000000	4.00000000000000000000	4.00000000000000000000	4.00000000000000000000	4.00000000000000000000	4.00000000000000000000	4.00000000000000000000	4.00000000000000000000	4.00000000000000000000	4.00000000000000000000	4.00000000000000000000	4.00000000000000000000	4.00000000000000000000	4.00000000000000000000	4.00000000000000000000	4.00000000000000000000
96.00000000000000000000	0.00000000000000000000	4146.66650390625000000000	4119.48730468750000000000	4164.10253906250000000000	4130.76904296875000000000	4145.12792968750000000000	4147.17919921875000000000	4151.28173828125000000000	4162.56396484375000000000	4172.30761718750000000000	4178.46142578125000000000	4157.43603515625000000000	4177.94873046875000000000	4148.20507812500000000000	4156.92285156250000000000	1369.00000000000000000000	10248.00000000000000000000	10227.00000000000000000000	0.00000000000000000000	0.00000000000000000000	0.00000000000000000000	1795.00000000000000000000	366.00000000000000000000	4.00000000000000000000	4.00000000000000000000	4.00000000000000000000	4.00000000000000000000	4.00000000000000000000	4.00000000000000000000	4.00000000000000000000	4.00000000000000000000	4.00000000000000000000	4.00000000000000000000	4.00000000000000000000	4.00000000000000000000	4.00000000000000000000	4.00000000000000000000	4.00000000000000000000	4.00000000000000000000
97.00000000000000000000	0.00000000000000000000	4150.25634765625000000000	4133.84619140625000000000	4166.66650390625000000000	4141.53857421875000000000	4174.35888671875000000000	4162.05126953125000000000	4175.89746093750000000000	4199.48730468750000000000	4173.33300781250000000000	4091.28198242187500000000	4164.61523437500000000000	4186.15380859375000000000	4148.20507812500000000000	4160.51269531250000000000	1503.00000000000000000000	10247.00000000000000000000	10227.00000000000000000000	0.00000000000000000000	0.00000000000000000000	0.00000000000000000000	1795.00000000000000000000	374.00000000000000000000	4.00000000000000000000	4.00000000000000000000	4.00000000000000000000	4.00000000000000000000	4.00000000000000000000	4.00000000000000000000	4.00000000000000000000	4.00000000000000000000	4.00000000000000000000	4.00000000000000000000	4.00000000000000000000	4.00000000000000000000	4.00000000000000000000	4.00000000000000000000	4.00000000000000000000	4.00000000000000000000
98.00000000000000000000	0.00000000000000000000	4142.05126953125000000000	4101.53857421875000000000	4165.64111328125000000000	4122.56396484375000000000	4126.15380859375000000000	4144.10253906250000000000	4145.12792968750000000000	4173.84619140625000000000	4173.84619140625000000000	4051.28198242187500000000	4142.56396484375000000000	4175.89746093750000000000	4114.35888671875000000000	4141.53857421875000000000	1896.00000000000000000000	10247.00000000000000000000	10227.00000000000000000000	0.00000000000000000000	0.00000000000000000000	0.00000000000000000000	1795.00000000000000000000	381.00000000000000000000	4.00000000000000000000	4.00000000000000000000	4.00000000000000000000	4.00000000000000000000	4.00000000000000000000	4.00000000000000000000	4.00000000000000000000	4.00000000000000000000	4.00000000000000000000	4.00000000000000000000	4.00000000000000000000	4.00000000000000000000	4.00000000000000000000	4.00000000000000000000	4.00000000000000000000	4.00000000000000000000
99.00000000000000000000	0.00000000000000000000	4152.82031250000000000000	4131.79492187500000000000	4162.05126953125000000000	4134.87158203125000000000	4133.33300781250000000000	4153.84619140625000000000	4152.82031250000000000000	4167.17919921875000000000	4178.97412109375000000000	4222.56396484375000000000	4163.07666015625000000000	4178.46142578125000000000	4153.84619140625000000000	4152.30761718750000000000	1564.00000000000000000000	10247.00000000000000000000	10228.00000000000000000000	0.00000000000000000000	0.00000000000000000000	0.00000000000000000000	1795.00000000000000000000	389.00000000000000000000	4.00000000000000000000	4.00000000000000000000	4.00000000000000000000	4.00000000000000000000	4.00000000000000000000	4.00000000000000000000	4.00000000000000000000	4.00000000000000000000	4.00000000000000000000	4.00000000000000000000	4.00000000000000000000	4.00000000000000000000	4.00000000000000000000	4.00000000000000000000	4.00000000000000000000	4.00000000000000000000
100.00000000000000000000	0.00000000000000000000	4154.87158203125000000000	4132.30761718750000000000	4170.25634765625000000000	4136.41015625000000000000	4136.92285156250000000000	4152.82031250000000000000	4142.56396484375000000000	4152.82031250000000000000	4175.89746093750000000000	4236.92285156250000000000	4165.12792968750000000000	4184.10253906250000000000	4161.02539062500000000000	4158.46142578125000000000	1369.00000000000000000000	10247.00000000000000000000	10228.00000000000000000000	0.00000000000000000000	0.00000000000000000000	0.00000000000000000000	1795.00000000000000000000	396.00000000000000000000	4.00000000000000000000	4.00000000000000000000	4.00000000000000000000	4.00000000000000000000	4.00000000000000000000	4.00000000000000000000	4.00000000000000000000	4.00000000000000000000	4.00000000000000000000	4.00000000000000000000	4.00000000000000000000	4.00000000000000000000	4.00000000000000000000	4.00000000000000000000	4.00000000000000000000	4.00000000000000000000
101.00000000000000000000	0.00000000000000000000	4144.10253906250000000000	4114.87158203125000000000	4164.61523437500000000000	4123.58984375000000000000	4144.61523437500000000000	4150.25634765625000000000	4141.53857421875000000000	4164.61523437500000000000	4171.28173828125000000000	4132.82031250000000000000	4154.35888671875000000000	4177.94873046875000000000	4146.15380859375000000000	4154.35888671875000000000	1503.00000000000000000000	10245.00000000000000000000	10229.00000000000000000000	0.00000000000000000000	0.00000000000000000000	0.00000000000000000000	1795.00000000000000000000	404.00000000000000000000	4.00000000000000000000	4.00000000000000000000	4.00000000000000000000	4.00000000000000000000	4.00000000000000000000	4.00000000000000000000	4.00000000000000000000	4.00000000000000000000	4.00000000000000000000	4.00000000000000000000	4.00000000000000000000	4.00000000000000000000	4.00000000000000000000	4.00000000000000000000	4.00000000000000000000	4.00000000000000000000
102.00000000000000000000	0.00000000000000000000	4141.53857421875000000000	4121.53857421875000000000	4162.56396484375000000000	4131.79492187500000000000	4151.28173828125000000000	4150.76904296875000000000	4151.28173828125000000000	4191.79492187500000000000	4174.87158203125000000000	4172.82031250000000000000	4169.74365234375000000000	4185.64111328125000000000	4156.92285156250000000000	4160.51269531250000000000	1896.00000000000000000000	10245.00000000000000000000	10229.00000000000000000000	0.00000000000000000000	0.00000000000000000000	0.00000000000000000000	1795.00000000000000000000	411.00000000000000000000	4.00000000000000000000	4.00000000000000000000	4.00000000000000000000	4.00000000000000000000	4.00000000000000000000	4.00000000000000000000	4.00000000000000000000	4.00000000000000000000	4.00000000000000000000	4.00000000000000000000	4.00000000000000000000	4.00000000000000000000	4.00000000000000000000	4.00000000000000000000	4.00000000000000000000	4.00000000000000000000
103.00000000000000000000	0.00000000000000000000	4133.84619140625000000000	4102.56396484375000000000	4165.64111328125000000000	4120.00000000000000000000	4106.15380859375000000000	4137.94873046875000000000	4122.56396484375000000000	4157.43603515625000000000	4169.23046875000000000000	4183.58984375000000000000	4157.94873046875000000000	4181.02539062500000000000	4133.33300781250000000000	4149.74365234375000000000	1564.00000000000000000000	10246.00000000000000000000	10228.00000000000000000000	0.00000000000000000000	0.00000000000000000000	0.00000000000000000000	1795.00000000000000000000	418.00000000000000000000	4.00000000000000000000	4.00000000000000000000	4.00000000000000000000	4.00000000000000000000	4.00000000000000000000	4.00000000000000000000	4.00000000000000000000	4.00000000000000000000	4.00000000000000000000	4.00000000000000000000	4.00000000000000000000	4.00000000000000000000	4.00000000000000000000	4.00000000000000000000	4.00000000000000000000	4.00000000000000000000
104.00000000000000000000	0.00000000000000000000	4144.10253906250000000000	4129.74365234375000000000	4161.02539062500000000000	4125.64111328125000000000	4148.71777343750000000000	4160.00000000000000000000	4155.38427734375000000000	4168.20507812500000000000	4170.76904296875000000000	4167.17919921875000000000	4165.12792968750000000000	4178.46142578125000000000	4149.74365234375000000000	4151.28173828125000000000	1369.00000000000000000000	10246.00000000000000000000	10228.00000000000000000000	0.00000000000000000000	0.00000000000000000000	0.00000000000000000000	1795.00000000000000000000	426.00000000000000000000	4.00000000000000000000	4.00000000000000000000	4.00000000000000000000	4.00000000000000000000	4.00000000000000000000	4.00000000000000000000	4.00000000000000000000	4.00000000000000000000	4.00000000000000000000	4.00000000000000000000	4.00000000000000000000	4.00000000000000000000	4.00000000000000000000	4.00000000000000000000	4.00000000000000000000	4.00000000000000000000
105.00000000000000000000	0.00000000000000000000	4147.69238281250000000000	4127.17919921875000000000	4163.58984375000000000000	4116.92285156250000000000	4157.43603515625000000000	4162.05126953125000000000	4161.53857421875000000000	4166.66650390625000000000	4173.84619140625000000000	4168.71777343750000000000	4162.56396484375000000000	4182.05126953125000000000	4136.92285156250000000000	4147.17919921875000000000	1503.00000000000000000000	10247.00000000000000000000	10227.00000000000000000000	0.00000000000000000000	0.00000000000000000000	0.00000000000000000000	1795.00000000000000000000	433.00000000000000000000	4.00000000000000000000	4.00000000000000000000	4.00000000000000000000	4.00000000000000000000	4.00000000000000000000	4.00000000000000000000	4.00000000000000000000	4.00000000000000000000	4.00000000000000000000	4.00000000000000000000	4.00000000000000000000	4.00000000000000000000	4.00000000000000000000	4.00000000000000000000	4.00000000000000000000	4.00000000000000000000
106.00000000000000000000	0.00000000000000000000	4149.23046875000000000000	4125.64111328125000000000	4167.17919921875000000000	4112.30761718750000000000	4134.87158203125000000000	4153.33300781250000000000	4146.66650390625000000000	4155.89746093750000000000	4171.79492187500000000000	4185.64111328125000000000	4159.48730468750000000000	4180.00000000000000000000	4136.41015625000000000000	4150.76904296875000000000	1896.00000000000000000000	10247.00000000000000000000	10227.00000000000000000000	0.00000000000000000000	0.00000000000000000000	0.00000000000000000000	1795.00000000000000000000	440.00000000000000000000	4.00000000000000000000	4.00000000000000000000	4.00000000000000000000	4.00000000000000000000	4.00000000000000000000	4.00000000000000000000	4.00000000000000000000	4.00000000000000000000	4.00000000000000000000	4.00000000000000000000	4.00000000000000000000	4.00000000000000000000	4.00000000000000000000	4.00000000000000000000	4.00000000000000000000	4.00000000000000000000
107.00000000000000000000	0.00000000000000000000	4162.05126953125000000000	4150.25634765625000000000	4174.35888671875000000000	4133.84619140625000000000	4159.48730468750000000000	4154.87158203125000000000	4155.89746093750000000000	4180.51269531250000000000	4172.30761718750000000000	4140.00000000000000000000	4174.87158203125000000000	4190.76904296875000000000	4174.87158203125000000000	4170.25634765625000000000	1564.00000000000000000000	10247.00000000000000000000	10227.00000000000000000000	0.00000000000000000000	0.00000000000000000000	0.00000000000000000000	1795.00000000000000000000	448.00000000000000000000	4.00000000000000000000	4.00000000000000000000	4.00000000000000000000	4.00000000000000000000	4.00000000000000000000	4.00000000000000000000	4.00000000000000000000	4.00000000000000000000	4.00000000000000000000	4.00000000000000000000	4.00000000000000000000	4.00000000000000000000	4.00000000000000000000	4.00000000000000000000	4.00000000000000000000	4.00000000000000000000
108.00000000000000000000	0.00000000000000000000	4151.79492187500000000000	4114.87158203125000000000	4174.35888671875000000000	4117.94873046875000000000	4128.71777343750000000000	4138.97412109375000000000	4133.33300781250000000000	4165.64111328125000000000	4169.74365234375000000000	4031.28198242187500000000	4154.35888671875000000000	4187.69238281250000000000	4143.07666015625000000000	4160.00000000000000000000	1369.00000000000000000000	10247.00000000000000000000	10227.00000000000000000000	0.00000000000000000000	0.00000000000000000000	0.00000000000000000000	1795.00000000000000000000	455.00000000000000000000	4.00000000000000000000	4.00000000000000000000	4.00000000000000000000	4.00000000000000000000	4.00000000000000000000	4.00000000000000000000	4.00000000000000000000	4.00000000000000000000	4.00000000000000000000	4.00000000000000000000	4.00000000000000000000	4.00000000000000000000	4.00000000000000000000	4.00000000000000000000	4.00000000000000000000	4.00000000000000000000
109.00000000000000000000	0.00000000000000000000	4146.15380859375000000000	4121.02539062500000000000	4161.02539062500000000000	4120.00000000000000000000	4139.48730468750000000000	4147.69238281250000000000	4151.28173828125000000000	4176.41015625000000000000	4174.35888671875000000000	4147.69238281250000000000	4165.64111328125000000000	4186.66650390625000000000	4150.76904296875000000000	4158.46142578125000000000	1503.00000000000000000000	10246.00000000000000000000	10226.00000000000000000000	0.00000000000000000000	0.00000000000000000000	0.00000000000000000000	1795.00000000000000000000	463.00000000000000000000	4.00000000000000000000	4.00000000000000000000	4.00000000000000000000	4.00000000000000000000	4.00000000000000000000	4.00000000000000000000	4.00000000000000000000	4.00000000000000000000	4.00000000000000000000	4.00000000000000000000	4.00000000000000000000	4.00000000000000000000	4.00000000000000000000	4.00000000000000000000	4.00000000000000000000	4.00000000000000000000
110.00000000000000000000	0.00000000000000000000	4144.10253906250000000000	4118.97412109375000000000	4162.05126953125000000000	4124.61523437500000000000	4136.41015625000000000000	4146.66650390625000000000	4148.20507812500000000000	4167.69238281250000000000	4172.30761718750000000000	4283.58984375000000000000	4174.35888671875000000000	4189.23046875000000000000	4156.41015625000000000000	4156.92285156250000000000	1896.00000000000000000000	10246.00000000000000000000	10226.00000000000000000000	0.00000000000000000000	0.00000000000000000000	0.00000000000000000000	1795.00000000000000000000	470.00000000000000000000	4.00000000000000000000	4.00000000000000000000	4.00000000000000000000	4.00000000000000000000	4.00000000000000000000	4.00000000000000000000	4.00000000000000000000	4.00000000000000000000	4.00000000000000000000	4.00000000000000000000	4.00000000000000000000	4.00000000000000000000	4.00000000000000000000	4.00000000000000000000	4.00000000000000000000	4.00000000000000000000
111.00000000000000000000	0.00000000000000000000	4146.15380859375000000000	4114.35888671875000000000	4167.17919921875000000000	4120.51269531250000000000	4122.05126953125000000000	4152.30761718750000000000	4145.64111328125000000000	4162.05126953125000000000	4164.61523437500000000000	4143.58984375000000000000	4160.51269531250000000000	4182.05126953125000000000	4135.38427734375000000000	4152.82031250000000000000	1564.00000000000000000000	10251.00000000000000000000	10228.00000000000000000000	0.00000000000000000000	0.00000000000000000000	0.00000000000000000000	1795.00000000000000000000	477.00000000000000000000	4.00000000000000000000	4.00000000000000000000	4.00000000000000000000	4.00000000000000000000	4.00000000000000000000	4.00000000000000000000	4.00000000000000000000	4.00000000000000000000	4.00000000000000000000	4.00000000000000000000	4.00000000000000000000	4.00000000000000000000	4.00000000000000000000	4.00000000000000000000	4.00000000000000000000	4.00000000000000000000
112.00000000000000000000	0.00000000000000000000	4160.51269531250000000000	4147.17919921875000000000	4170.25634765625000000000	4136.41015625000000000000	4163.07666015625000000000	4170.76904296875000000000	4175.38427734375000000000	4189.74365234375000000000	4171.79492187500000000000	4041.02563476562500000000	4167.69238281250000000000	4188.20507812500000000000	4146.15380859375000000000	4159.48730468750000000000	1369.00000000000000000000	10251.00000000000000000000	10228.00000000000000000000	0.00000000000000000000	0.00000000000000000000	0.00000000000000000000	1795.00000000000000000000	485.00000000000000000000	4.00000000000000000000	4.00000000000000000000	4.00000000000000000000	4.00000000000000000000	4.00000000000000000000	4.00000000000000000000	4.00000000000000000000	4.00000000000000000000	4.00000000000000000000	4.00000000000000000000	4.00000000000000000000	4.00000000000000000000	4.00000000000000000000	4.00000000000000000000	4.00000000000000000000	4.00000000000000000000
113.00000000000000000000	0.00000000000000000000	4152.30761718750000000000	4118.97412109375000000000	4168.71777343750000000000	4119.48730468750000000000	4148.71777343750000000000	4150.76904296875000000000	4145.64111328125000000000	4150.76904296875000000000	4175.38427734375000000000	4125.12792968750000000000	4153.33300781250000000000	4181.53857421875000000000	4127.69238281250000000000	4146.66650390625000000000	1503.00000000000000000000	10251.00000000000000000000	10228.00000000000000000000	0.00000000000000000000	0.00000000000000000000	0.00000000000000000000	1795.00000000000000000000	492.00000000000000000000	4.00000000000000000000	4.00000000000000000000	4.00000000000000000000	4.00000000000000000000	4.00000000000000000000	4.00000000000000000000	4.00000000000000000000	4.00000000000000000000	4.00000000000000000000	4.00000000000000000000	4.00000000000000000000	4.00000000000000000000	4.00000000000000000000	4.00000000000000000000	4.00000000000000000000	4.00000000000000000000
114.00000000000000000000	0.00000000000000000000	4151.79492187500000000000	4130.25634765625000000000	4163.58984375000000000000	4125.64111328125000000000	4156.41015625000000000000	4153.33300781250000000000	4148.20507812500000000000	4160.00000000000000000000	4179.48730468750000000000	4229.74365234375000000000	4172.82031250000000000000	4182.56396484375000000000	4163.58984375000000000000	4158.97412109375000000000	1896.00000000000000000000	10251.00000000000000000000	10228.00000000000000000000	0.00000000000000000000	0.00000000000000000000	0.00000000000000000000	1795.00000000000000000000	500.00000000000000000000	4.00000000000000000000	4.00000000000000000000	4.00000000000000000000	4.00000000000000000000	4.00000000000000000000	4.00000000000000000000	4.00000000000000000000	4.00000000000000000000	4.00000000000000000000	4.00000000000000000000	4.00000000000000000000	4.00000000000000000000	4.00000000000000000000	4.00000000000000000000	4.00000000000000000000	4.00000000000000000000
115.00000000000000000000	0.00000000000000000000	4156.41015625000000000000	4141.53857421875000000000	4171.79492187500000000000	4140.00000000000000000000	4156.92285156250000000000	4155.38427734375000000000	4151.79492187500000000000	4182.05126953125000000000	4184.61523437500000000000	4186.15380859375000000000	4185.12792968750000000000	4194.87158203125000000000	4182.05126953125000000000	4171.28173828125000000000	1564.00000000000000000000	10248.00000000000000000000	10227.00000000000000000000	0.00000000000000000000	0.00000000000000000000	0.00000000000000000000	1795.00000000000000000000	508.00000000000000000000	4.00000000000000000000	4.00000000000000000000	4.00000000000000000000	4.00000000000000000000	4.00000000000000000000	4.00000000000000000000	4.00000000000000000000	4.00000000000000000000	4.00000000000000000000	4.00000000000000000000	4.00000000000000000000	4.00000000000000000000	4.00000000000000000000	4.00000000000000000000	4.00000000000000000000	4.00000000000000000000
116.00000000000000000000	0.00000000000000000000	4149.74365234375000000000	4122.56396484375000000000	4167.69238281250000000000	4125.64111328125000000000	4140.00000000000000000000	4150.25634765625000000000	4142.56396484375000000000	4165.12792968750000000000	4192.82031250000000000000	4136.41015625000000000000	4164.10253906250000000000	4182.05126953125000000000	4151.28173828125000000000	4154.87158203125000000000	1369.00000000000000000000	10248.00000000000000000000	10227.00000000000000000000	0.00000000000000000000	0.00000000000000000000	0.00000000000000000000	1795.00000000000000000000	516.00000000000000000000	4.00000000000000000000	4.00000000000000000000	4.00000000000000000000	4.00000000000000000000	4.00000000000000000000	4.00000000000000000000	4.00000000000000000000	4.00000000000000000000	4.00000000000000000000	4.00000000000000000000	4.00000000000000000000	4.00000000000000000000	4.00000000000000000000	4.00000000000000000000	4.00000000000000000000	4.00000000000000000000
117.00000000000000000000	0.00000000000000000000	4152.82031250000000000000	4142.05126953125000000000	4162.56396484375000000000	4131.28173828125000000000	4160.51269531250000000000	4163.58984375000000000000	4168.20507812500000000000	4182.05126953125000000000	4204.61523437500000000000	4209.74365234375000000000	4176.92285156250000000000	4180.51269531250000000000	4168.20507812500000000000	4154.35888671875000000000	1503.00000000000000000000	10248.00000000000000000000	10227.00000000000000000000	0.00000000000000000000	0.00000000000000000000	0.00000000000000000000	1795.00000000000000000000	525.00000000000000000000	4.00000000000000000000	4.00000000000000000000	4.00000000000000000000	4.00000000000000000000	4.00000000000000000000	4.00000000000000000000	4.00000000000000000000	4.00000000000000000000	4.00000000000000000000	4.00000000000000000000	4.00000000000000000000	4.00000000000000000000	4.00000000000000000000	4.00000000000000000000	4.00000000000000000000	4.00000000000000000000
118.00000000000000000000	0.00000000000000000000	4148.20507812500000000000	4124.61523437500000000000	4168.71777343750000000000	4120.00000000000000000000	4136.41015625000000000000	4150.25634765625000000000	4148.71777343750000000000	4167.17919921875000000000	4195.38427734375000000000	4191.28173828125000000000	4169.23046875000000000000	4183.07666015625000000000	4150.25634765625000000000	4149.74365234375000000000	1896.00000000000000000000	10248.00000000000000000000	10227.00000000000000000000	0.00000000000000000000	0.00000000000000000000	0.00000000000000000000	1795.00000000000000000000	533.00000000000000000000	4.00000000000000000000	4.00000000000000000000	4.00000000000000000000	4.00000000000000000000	4.00000000000000000000	4.00000000000000000000	4.00000000000000000000	4.00000000000000000000	4.00000000000000000000	4.00000000000000000000	4.00000000000000000000	4.00000000000000000000	4.00000000000000000000	4.00000000000000000000	4.00000000000000000000	4.00000000000000000000
119.00000000000000000000	0.00000000000000000000	4157.43603515625000000000	4137.94873046875000000000	4168.71777343750000000000	4128.20507812500000000000	4160.00000000000000000000	4155.89746093750000000000	4162.56396484375000000000	4177.43603515625000000000	4186.66650390625000000000	4169.74365234375000000000	4171.28173828125000000000	4186.66650390625000000000	4160.00000000000000000000	4159.48730468750000000000	1564.00000000000000000000	10248.00000000000000000000	10228.00000000000000000000	0.00000000000000000000	0.00000000000000000000	0.00000000000000000000	1795.00000000000000000000	542.00000000000000000000	4.00000000000000000000	4.00000000000000000000	4.00000000000000000000	4.00000000000000000000	4.00000000000000000000	4.00000000000000000000	4.00000000000000000000	4.00000000000000000000	4.00000000000000000000	4.00000000000000000000	4.00000000000000000000	4.00000000000000000000	4.00000000000000000000	4.00000000000000000000	4.00000000000000000000	4.00000000000000000000
120.00000000000000000000	0.00000000000000000000	4168.20507812500000000000	4149.23046875000000000000	4174.87158203125000000000	4136.92285156250000000000	4181.02539062500000000000	4162.56396484375000000000	4173.33300781250000000000	4179.48730468750000000000	4188.20507812500000000000	4183.07666015625000000000	4174.87158203125000000000	4191.79492187500000000000	4167.69238281250000000000	4163.07666015625000000000	1369.00000000000000000000	10248.00000000000000000000	10228.00000000000000000000	0.00000000000000000000	0.00000000000000000000	0.00000000000000000000	1795.00000000000000000000	550.00000000000000000000	4.00000000000000000000	4.00000000000000000000	4.00000000000000000000	4.00000000000000000000	4.00000000000000000000	4.00000000000000000000	4.00000000000000000000	4.00000000000000000000	4.00000000000000000000	4.00000000000000000000	4.00000000000000000000	4.00000000000000000000	4.00000000000000000000	4.00000000000000000000	4.00000000000000000000	4.00000000000000000000
121.00000000000000000000	0.00000000000000000000	4153.84619140625000000000	4123.07666015625000000000	4171.28173828125000000000	4116.41015625000000000000	4146.15380859375000000000	4150.76904296875000000000	4147.69238281250000000000	4151.79492187500000000000	4181.53857421875000000000	4145.64111328125000000000	4158.97412109375000000000	4180.51269531250000000000	4142.05126953125000000000	4148.71777343750000000000	1503.00000000000000000000	10247.00000000000000000000	10228.00000000000000000000	0.00000000000000000000	0.00000000000000000000	0.00000000000000000000	1795.00000000000000000000	558.00000000000000000000	4.00000000000000000000	4.00000000000000000000	4.00000000000000000000	4.00000000000000000000	4.00000000000000000000	4.00000000000000000000	4.00000000000000000000	4.00000000000000000000	4.00000000000000000000	4.00000000000000000000	4.00000000000000000000	4.00000000000000000000	4.00000000000000000000	4.00000000000000000000	4.00000000000000000000	4.00000000000000000000
122.00000000000000000000	0.00000000000000000000	4150.76904296875000000000	4138.97412109375000000000	4162.56396484375000000000	4126.66650390625000000000	4151.79492187500000000000	4149.23046875000000000000	4157.94873046875000000000	4184.61523437500000000000	4175.38427734375000000000	4181.02539062500000000000	4182.56396484375000000000	4188.71777343750000000000	4181.53857421875000000000	4164.61523437500000000000	1896.00000000000000000000	10247.00000000000000000000	10228.00000000000000000000	0.00000000000000000000	0.00000000000000000000	0.00000000000000000000	1795.00000000000000000000	567.00000000000000000000	4.00000000000000000000	4.00000000000000000000	4.00000000000000000000	4.00000000000000000000	4.00000000000000000000	4.00000000000000000000	4.00000000000000000000	4.00000000000000000000	4.00000000000000000000	4.00000000000000000000	4.00000000000000000000	4.00000000000000000000	4.00000000000000000000	4.00000000000000000000	4.00000000000000000000	4.00000000000000000000
123.00000000000000000000	0.00000000000000000000	4146.66650390625000000000	4118.97412109375000000000	4166.66650390625000000000	4120.00000000000000000000	4132.30761718750000000000	4135.38427734375000000000	4140.00000000000000000000	4178.46142578125000000000	4169.74365234375000000000	4182.05126953125000000000	4181.02539062500000000000	4196.41015625000000000000	4177.94873046875000000000	4168.20507812500000000000	1564.00000000000000000000	10245.00000000000000000000	10225.00000000000000000000	0.00000000000000000000	0.00000000000000000000	0.00000000000000000000	1795.00000000000000000000	575.00000000000000000000	4.00000000000000000000	4.00000000000000000000	4.00000000000000000000	4.00000000000000000000	4.00000000000000000000	4.00000000000000000000	4.00000000000000000000	4.00000000000000000000	4.00000000000000000000	4.00000000000000000000	4.00000000000000000000	4.00000000000000000000	4.00000000000000000000	4.00000000000000000000	4.00000000000000000000	4.00000000000000000000
124.00000000000000000000	0.00000000000000000000	4151.79492187500000000000	4127.17919921875000000000	4165.12792968750000000000	4118.97412109375000000000	4157.94873046875000000000	4153.33300781250000000000	4159.48730468750000000000	4172.30761718750000000000	4173.84619140625000000000	4189.74365234375000000000	4176.41015625000000000000	4189.74365234375000000000	4171.28173828125000000000	4161.02539062500000000000	1369.00000000000000000000	10245.00000000000000000000	10225.00000000000000000000	0.00000000000000000000	0.00000000000000000000	0.00000000000000000000	1795.00000000000000000000	582.00000000000000000000	4.00000000000000000000	4.00000000000000000000	4.00000000000000000000	4.00000000000000000000	4.00000000000000000000	4.00000000000000000000	4.00000000000000000000	4.00000000000000000000	4.00000000000000000000	4.00000000000000000000	4.00000000000000000000	4.00000000000000000000	4.00000000000000000000	4.00000000000000000000	4.00000000000000000000	4.00000000000000000000
125.00000000000000000000	0.00000000000000000000	4161.02539062500000000000	4146.66650390625000000000	4170.76904296875000000000	4127.69238281250000000000	4174.87158203125000000000	4164.61523437500000000000	4177.94873046875000000000	4177.94873046875000000000	4170.76904296875000000000	4208.71777343750000000000	4177.94873046875000000000	4187.69238281250000000000	4174.35888671875000000000	4156.92285156250000000000	1503.00000000000000000000	10243.00000000000000000000	10225.00000000000000000000	0.00000000000000000000	0.00000000000000000000	0.00000000000000000000	1795.00000000000000000000	589.00000000000000000000	4.00000000000000000000	4.00000000000000000000	4.00000000000000000000	4.00000000000000000000	4.00000000000000000000	4.00000000000000000000	4.00000000000000000000	4.00000000000000000000	4.00000000000000000000	4.00000000000000000000	4.00000000000000000000	4.00000000000000000000	4.00000000000000000000	4.00000000000000000000	4.00000000000000000000	4.00000000000000000000
126.00000000000000000000	0.00000000000000000000	4155.38427734375000000000	4128.71777343750000000000	4172.82031250000000000000	4110.76904296875000000000	4126.15380859375000000000	4140.51269531250000000000	4143.58984375000000000000	4153.84619140625000000000	4163.58984375000000000000	4166.66650390625000000000	4163.07666015625000000000	4182.05126953125000000000	4154.87158203125000000000	4148.20507812500000000000	1896.00000000000000000000	10243.00000000000000000000	10225.00000000000000000000	0.00000000000000000000	0.00000000000000000000	0.00000000000000000000	1795.00000000000000000000	597.00000000000000000000	4.00000000000000000000	4.00000000000000000000	4.00000000000000000000	4.00000000000000000000	4.00000000000000000000	4.00000000000000000000	4.00000000000000000000	4.00000000000000000000	4.00000000000000000000	4.00000000000000000000	4.00000000000000000000	4.00000000000000000000	4.00000000000000000000	4.00000000000000000000	4.00000000000000000000	4.00000000000000000000
127.00000000000000000000	0.00000000000000000000	4162.05126953125000000000	4149.74365234375000000000	4167.69238281250000000000	4115.89746093750000000000	4148.71777343750000000000	4144.10253906250000000000	4150.76904296875000000000	4168.71777343750000000000	4177.43603515625000000000	4169.23046875000000000000	4181.02539062500000000000	4188.71777343750000000000	4188.71777343750000000000	4160.51269531250000000000	50.00000000000000000000	10244.00000000000000000000	10229.00000000000000000000	0.00000000000000000000	0.00000000000000000000	0.00000000000000000000	1795.00000000000000000000	604.00000000000000000000	4.00000000000000000000	4.00000000000000000000	4.00000000000000000000	4.00000000000000000000	4.00000000000000000000	4.00000000000000000000	4.00000000000000000000	4.00000000000000000000	4.00000000000000000000	4.00000000000000000000	4.00000000000000000000	4.00000000000000000000	4.00000000000000000000	4.00000000000000000000	4.00000000000000000000	4.00000000000000000000
0.00000000000000000000	0.00000000000000000000	4155.89746093750000000000	4124.61523437500000000000	4168.71777343750000000000	4101.02539062500000000000	4136.92285156250000000000	4134.35888671875000000000	4133.84619140625000000000	4147.69238281250000000000	4179.48730468750000000000	4150.25634765625000000000	4168.71777343750000000000	4186.15380859375000000000	4171.79492187500000000000	4154.87158203125000000000	909.00000000000000000000	10244.00000000000000000000	10229.00000000000000000000	0.00000000000000000000	0.00000000000000000000	0.00000000000000000000	1795.00000000000000000000	611.00000000000000000000	4.00000000000000000000	4.00000000000000000000	4.00000000000000000000	4.00000000000000000000	4.00000000000000000000	4.00000000000000000000	4.00000000000000000000	4.00000000000000000000	4.00000000000000000000	4.00000000000000000000	4.00000000000000000000	4.00000000000000000000	4.00000000000000000000	4.00000000000000000000	4.00000000000000000000	4.00000000000000000000
1.00000000000000000000	0.00000000000000000000	4146.15380859375000000000	4116.41015625000000000000	4163.07666015625000000000	4095.38452148437500000000	4122.05126953125000000000	4135.38427734375000000000	4133.84619140625000000000	4144.61523437500000000000	4170.76904296875000000000	4153.84619140625000000000	4159.48730468750000000000	4176.41015625000000000000	4158.46142578125000000000	4150.25634765625000000000	1192.00000000000000000000	10245.00000000000000000000	10229.00000000000000000000	0.00000000000000000000	0.00000000000000000000	0.00000000000000000000	1795.00000000000000000000	620.00000000000000000000	4.00000000000000000000	4.00000000000000000000	4.00000000000000000000	4.00000000000000000000	4.00000000000000000000	4.00000000000000000000	4.00000000000000000000	4.00000000000000000000	4.00000000000000000000	4.00000000000000000000	4.00000000000000000000	4.00000000000000000000	4.00000000000000000000	4.00000000000000000000	4.00000000000000000000	4.00000000000000000000
2.00000000000000000000	0.00000000000000000000	4145.12792968750000000000	4133.33300781250000000000	4163.58984375000000000000	4110.76904296875000000000	4133.84619140625000000000	4145.64111328125000000000	4151.28173828125000000000	4173.33300781250000000000	4172.30761718750000000000	4185.12792968750000000000	4175.89746093750000000000	4186.15380859375000000000	4174.35888671875000000000	4158.97412109375000000000	1310.00000000000000000000	10245.00000000000000000000	10229.00000000000000000000	0.00000000000000000000	0.00000000000000000000	0.00000000000000000000	1795.00000000000000000000	628.00000000000000000000	4.00000000000000000000	4.00000000000000000000	4.00000000000000000000	4.00000000000000000000	4.00000000000000000000	4.00000000000000000000	4.00000000000000000000	4.00000000000000000000	4.00000000000000000000	4.00000000000000000000	4.00000000000000000000	4.00000000000000000000	4.00000000000000000000	4.00000000000000000000	4.00000000000000000000	4.00000000000000000000
3.00000000000000000000	0.00000000000000000000	4139.48730468750000000000	4111.28173828125000000000	4165.64111328125000000000	4100.51269531250000000000	4110.76904296875000000000	4141.53857421875000000000	4139.48730468750000000000	4152.30761718750000000000	4170.25634765625000000000	4157.43603515625000000000	4160.00000000000000000000	4183.58984375000000000000	4149.23046875000000000000	4145.64111328125000000000	1885.00000000000000000000	10247.00000000000000000000	10229.00000000000000000000	0.00000000000000000000	0.00000000000000000000	0.00000000000000000000	1795.00000000000000000000	637.00000000000000000000	4.00000000000000000000	4.00000000000000000000	4.00000000000000000000	4.00000000000000000000	4.00000000000000000000	4.00000000000000000000	4.00000000000000000000	4.00000000000000000000	4.00000000000000000000	4.00000000000000000000	4.00000000000000000000	4.00000000000000000000	4.00000000000000000000	4.00000000000000000000	4.00000000000000000000	4.00000000000000000000
4.00000000000000000000	0.00000000000000000000	4152.30761718750000000000	4140.00000000000000000000	4165.64111328125000000000	4115.89746093750000000000	4154.35888671875000000000	4160.51269531250000000000	4167.69238281250000000000	4166.66650390625000000000	4172.82031250000000000000	4179.48730468750000000000	4167.69238281250000000000	4185.12792968750000000000	4170.25634765625000000000	4150.25634765625000000000	1978.00000000000000000000	10247.00000000000000000000	10229.00000000000000000000	0.00000000000000000000	0.00000000000000000000	0.00000000000000000000	1795.00000000000000000000	645.00000000000000000000	4.00000000000000000000	4.00000000000000000000	4.00000000000000000000	4.00000000000000000000	4.00000000000000000000	4.00000000000000000000	4.00000000000000000000	4.00000000000000000000	4.00000000000000000000	4.00000000000000000000	4.00000000000000000000	4.00000000000000000000	4.00000000000000000000	4.00000000000000000000	4.00000000000000000000	4.00000000000000000000
5.00000000000000000000	0.00000000000000000000	4154.87158203125000000000	4132.30761718750000000000	4170.25634765625000000000	4115.38427734375000000000	4164.61523437500000000000	4154.35888671875000000000	4153.33300781250000000000	4156.41015625000000000000	4173.84619140625000000000	4170.76904296875000000000	4160.51269531250000000000	4184.10253906250000000000	4159.48730468750000000000	4149.74365234375000000000	1228.00000000000000000000	10248.00000000000000000000	10228.00000000000000000000	0.00000000000000000000	0.00000000000000000000	0.00000000000000000000	1795.00000000000000000000	652.00000000000000000000	4.00000000000000000000	4.00000000000000000000	4.00000000000000000000	4.00000000000000000000	4.00000000000000000000	4.00000000000000000000	4.00000000000000000000	4.00000000000000000000	4.00000000000000000000	4.00000000000000000000	4.00000000000000000000	4.00000000000000000000	4.00000000000000000000	4.00000000000000000000	4.00000000000000000000	4.00000000000000000000
6.00000000000000000000	0.00000000000000000000	4147.17919921875000000000	4118.46142578125000000000	4166.66650390625000000000	4110.25634765625000000000	4142.56396484375000000000	4146.66650390625000000000	4144.61523437500000000000	4152.82031250000000000000	4172.82031250000000000000	4133.84619140625000000000	4152.30761718750000000000	4176.92285156250000000000	4149.74365234375000000000	4149.23046875000000000000	1661.00000000000000000000	10248.00000000000000000000	10228.00000000000000000000	0.00000000000000000000	0.00000000000000000000	0.00000000000000000000	1795.00000000000000000000	660.00000000000000000000	4.00000000000000000000	4.00000000000000000000	4.00000000000000000000	4.00000000000000000000	4.00000000000000000000	4.00000000000000000000	4.00000000000000000000	4.00000000000000000000	4.00000000000000000000	4.00000000000000000000	4.00000000000000000000	4.00000000000000000000	4.00000000000000000000	4.00000000000000000000	4.00000000000000000000	4.00000000000000000000
7.00000000000000000000	0.00000000000000000000	4147.17919921875000000000	4130.25634765625000000000	4169.23046875000000000000	4127.17919921875000000000	4142.05126953125000000000	4146.66650390625000000000	4161.02539062500000000000	4177.43603515625000000000	4175.89746093750000000000	4158.46142578125000000000	4164.61523437500000000000	4187.69238281250000000000	4175.38427734375000000000	4162.05126953125000000000	1772.00000000000000000000	10250.00000000000000000000	10228.00000000000000000000	0.00000000000000000000	0.00000000000000000000	0.00000000000000000000	1795.00000000000000000000	668.00000000000000000000	4.00000000000000000000	4.00000000000000000000	4.00000000000000000000	4.00000000000000000000	4.00000000000000000000	4.00000000000000000000	4.00000000000000000000	4.00000000000000000000	4.00000000000000000000	4.00000000000000000000	4.00000000000000000000	4.00000000000000000000	4.00000000000000000000	4.00000000000000000000	4.00000000000000000000	4.00000000000000000000
8.00000000000000000000	0.00000000000000000000	4138.46142578125000000000	4104.10253906250000000000	4168.71777343750000000000	4121.53857421875000000000	4120.00000000000000000000	4135.38427734375000000000	4138.46142578125000000000	4158.97412109375000000000	4173.84619140625000000000	4177.94873046875000000000	4149.23046875000000000000	4180.00000000000000000000	4151.28173828125000000000	4151.28173828125000000000	726.00000000000000000000	10250.00000000000000000000	10228.00000000000000000000	0.00000000000000000000	0.00000000000000000000	0.00000000000000000000	1795.00000000000000000000	676.00000000000000000000	4.00000000000000000000	4.00000000000000000000	4.00000000000000000000	4.00000000000000000000	4.00000000000000000000	4.00000000000000000000	4.00000000000000000000	4.00000000000000000000	4.00000000000000000000	4.00000000000000000000	4.00000000000000000000	4.00000000000000000000	4.00000000000000000000	4.00000000000000000000	4.00000000000000000000	4.00000000000000000000
9.00000000000000000000	0.00000000000000000000	4143.58984375000000000000	4124.10253906250000000000	4162.56396484375000000000	4140.51269531250000000000	4148.71777343750000000000	4157.43603515625000000000	4170.76904296875000000000	4191.28173828125000000000	4172.82031250000000000000	4134.35888671875000000000	4157.43603515625000000000	4175.38427734375000000000	4157.94873046875000000000	4152.30761718750000000000	1754.00000000000000000000	10252.00000000000000000000	10228.00000000000000000000	0.00000000000000000000	0.00000000000000000000	0.00000000000000000000	1795.00000000000000000000	683.00000000000000000000	4.00000000000000000000	4.00000000000000000000	4.00000000000000000000	4.00000000000000000000	4.00000000000000000000	4.00000000000000000000	4.00000000000000000000	4.00000000000000000000	4.00000000000000000000	4.00000000000000000000	4.00000000000000000000	4.00000000000000000000	4.00000000000000000000	4.00000000000000000000	4.00000000000000000000	4.00000000000000000000
10.00000000000000000000	0.00000000000000000000	4139.48730468750000000000	4112.82031250000000000000	4166.15380859375000000000	4141.02539062500000000000	4130.25634765625000000000	4156.41015625000000000000	4170.25634765625000000000	4189.23046875000000000000	4169.74365234375000000000	4044.61523437500000000000	4149.74365234375000000000	4177.43603515625000000000	4138.46142578125000000000	4146.66650390625000000000	1967.00000000000000000000	10252.00000000000000000000	10228.00000000000000000000	0.00000000000000000000	0.00000000000000000000	0.00000000000000000000	1795.00000000000000000000	690.00000000000000000000	4.00000000000000000000	4.00000000000000000000	4.00000000000000000000	4.00000000000000000000	4.00000000000000000000	4.00000000000000000000	4.00000000000000000000	4.00000000000000000000	4.00000000000000000000	4.00000000000000000000	4.00000000000000000000	4.00000000000000000000	4.00000000000000000000	4.00000000000000000000	4.00000000000000000000	4.00000000000000000000
11.00000000000000000000	0.00000000000000000000	4131.79492187500000000000	4098.97412109375000000000	4162.05126953125000000000	4131.79492187500000000000	4117.94873046875000000000	4148.20507812500000000000	4149.74365234375000000000	4153.84619140625000000000	4173.33300781250000000000	4127.69238281250000000000	4140.00000000000000000000	4166.15380859375000000000	4126.66650390625000000000	4139.48730468750000000000	1613.00000000000000000000	10254.00000000000000000000	10231.00000000000000000000	0.00000000000000000000	0.00000000000000000000	0.00000000000000000000	1795.00000000000000000000	698.00000000000000000000	4.00000000000000000000	4.00000000000000000000	4.00000000000000000000	4.00000000000000000000	4.00000000000000000000	4.00000000000000000000	4.00000000000000000000	4.00000000000000000000	4.00000000000000000000	4.00000000000000000000	4.00000000000000000000	4.00000000000000000000	4.00000000000000000000	4.00000000000000000000	4.00000000000000000000	4.00000000000000000000
12.00000000000000000000	0.00000000000000000000	4149.23046875000000000000	4134.87158203125000000000	4164.10253906250000000000	4155.38427734375000000000	4160.00000000000000000000	4158.46142578125000000000	4163.07666015625000000000	4159.48730468750000000000	4177.94873046875000000000	4261.53857421875000000000	4161.02539062500000000000	4172.82031250000000000000	4165.12792968750000000000	4153.84619140625000000000	1369.00000000000000000000	10254.00000000000000000000	10231.00000000000000000000	0.00000000000000000000	0.00000000000000000000	0.00000000000000000000	1795.00000000000000000000	706.00000000000000000000	4.00000000000000000000	4.00000000000000000000	4.00000000000000000000	4.00000000000000000000	4.00000000000000000000	4.00000000000000000000	4.00000000000000000000	4.00000000000000000000	4.00000000000000000000	4.00000000000000000000	4.00000000000000000000	4.00000000000000000000	4.00000000000000000000	4.00000000000000000000	4.00000000000000000000	4.00000000000000000000
13.00000000000000000000	0.00000000000000000000	4148.71777343750000000000	4116.92285156250000000000	4168.71777343750000000000	4148.71777343750000000000	4124.10253906250000000000	4146.66650390625000000000	4140.00000000000000000000	4141.02539062500000000000	4169.23046875000000000000	4155.89746093750000000000	4144.61523437500000000000	4174.35888671875000000000	4146.66650390625000000000	4148.20507812500000000000	1519.00000000000000000000	10253.00000000000000000000	10230.00000000000000000000	0.00000000000000000000	0.00000000000000000000	0.00000000000000000000	1795.00000000000000000000	713.00000000000000000000	4.00000000000000000000	4.00000000000000000000	4.00000000000000000000	4.00000000000000000000	4.00000000000000000000	4.00000000000000000000	4.00000000000000000000	4.00000000000000000000	4.00000000000000000000	4.00000000000000000000	4.00000000000000000000	4.00000000000000000000	4.00000000000000000000	4.00000000000000000000	4.00000000000000000000	4.00000000000000000000
14.00000000000000000000	0.00000000000000000000	4144.10253906250000000000	4118.46142578125000000000	4161.02539062500000000000	4153.33300781250000000000	4124.10253906250000000000	4146.66650390625000000000	4148.20507812500000000000	4165.64111328125000000000	4171.28173828125000000000	4104.61523437500000000000	4152.30761718750000000000	4174.35888671875000000000	4160.51269531250000000000	4155.38427734375000000000	1967.00000000000000000000	10253.00000000000000000000	10230.00000000000000000000	0.00000000000000000000	0.00000000000000000000	0.00000000000000000000	1795.00000000000000000000	722.00000000000000000000	4.00000000000000000000	4.00000000000000000000	4.00000000000000000000	4.00000000000000000000	4.00000000000000000000	4.00000000000000000000	4.00000000000000000000	4.00000000000000000000	4.00000000000000000000	4.00000000000000000000	4.00000000000000000000	4.00000000000000000000	4.00000000000000000000	4.00000000000000000000	4.00000000000000000000	4.00000000000000000000
15.00000000000000000000	0.00000000000000000000	4138.97412109375000000000	4109.23046875000000000000	4164.10253906250000000000	4161.02539062500000000000	4132.82031250000000000000	4133.33300781250000000000	4133.33300781250000000000	4157.94873046875000000000	4174.87158203125000000000	4183.58984375000000000000	4162.56396484375000000000	4175.89746093750000000000	4164.61523437500000000000	4159.48730468750000000000	1613.00000000000000000000	10248.00000000000000000000	10228.00000000000000000000	0.00000000000000000000	0.00000000000000000000	0.00000000000000000000	1795.00000000000000000000	730.00000000000000000000	4.00000000000000000000	4.00000000000000000000	4.00000000000000000000	4.00000000000000000000	4.00000000000000000000	4.00000000000000000000	4.00000000000000000000	4.00000000000000000000	4.00000000000000000000	4.00000000000000000000	4.00000000000000000000	4.00000000000000000000	4.00000000000000000000	4.00000000000000000000	4.00000000000000000000	4.00000000000000000000
16.00000000000000000000	0.00000000000000000000	4140.51269531250000000000	4105.12792968750000000000	4168.20507812500000000000	4158.97412109375000000000	4128.71777343750000000000	4134.35888671875000000000	4127.69238281250000000000	4141.02539062500000000000	4171.79492187500000000000	4141.53857421875000000000	4154.87158203125000000000	4172.30761718750000000000	4150.76904296875000000000	4158.46142578125000000000	0.00000000000000000000	10248.00000000000000000000	10228.00000000000000000000	0.00000000000000000000	0.00000000000000000000	0.00000000000000000000	1795.00000000000000000000	738.00000000000000000000	4.00000000000000000000	4.00000000000000000000	4.00000000000000000000	4.00000000000000000000	4.00000000000000000000	4.00000000000000000000	4.00000000000000000000	4.00000000000000000000	4.00000000000000000000	4.00000000000000000000	4.00000000000000000000	4.00000000000000000000	4.00000000000000000000	4.00000000000000000000	4.00000000000000000000	4.00000000000000000000
17.00000000000000000000	0.00000000000000000000	4157.94873046875000000000	4142.56396484375000000000	4173.84619140625000000000	4174.87158203125000000000	4153.84619140625000000000	4161.02539062500000000000	4171.28173828125000000000	4183.58984375000000000000	4173.84619140625000000000	4070.76904296875000000000	4169.74365234375000000000	4183.07666015625000000000	4171.79492187500000000000	4168.20507812500000000000	0.00000000000000000000	10246.00000000000000000000	10228.00000000000000000000	0.00000000000000000000	0.00000000000000000000	0.00000000000000000000	1795.00000000000000000000	746.00000000000000000000	4.00000000000000000000	4.00000000000000000000	4.00000000000000000000	4.00000000000000000000	4.00000000000000000000	4.00000000000000000000	4.00000000000000000000	4.00000000000000000000	4.00000000000000000000	4.00000000000000000000	4.00000000000000000000	4.00000000000000000000	4.00000000000000000000	4.00000000000000000000	4.00000000000000000000	4.00000000000000000000
18.00000000000000000000	0.00000000000000000000	4151.79492187500000000000	4121.53857421875000000000	4176.92285156250000000000	4161.53857421875000000000	4124.61523437500000000000	4152.30761718750000000000	4151.79492187500000000000	4161.02539062500000000000	4169.74365234375000000000	4106.15380859375000000000	4154.35888671875000000000	4175.89746093750000000000	4144.10253906250000000000	4152.30761718750000000000	0.00000000000000000000	10246.00000000000000000000	10228.00000000000000000000	0.00000000000000000000	0.00000000000000000000	0.00000000000000000000	1795.00000000000000000000	754.00000000000000000000	4.00000000000000000000	4.00000000000000000000	4.00000000000000000000	4.00000000000000000000	4.00000000000000000000	4.00000000000000000000	4.00000000000000000000	4.00000000000000000000	4.00000000000000000000	4.00000000000000000000	4.00000000000000000000	4.00000000000000000000	4.00000000000000000000	4.00000000000000000000	4.00000000000000000000	4.00000000000000000000
19.00000000000000000000	0.00000000000000000000	4155.38427734375000000000	4135.38427734375000000000	4171.28173828125000000000	4173.33300781250000000000	4145.12792968750000000000	4153.84619140625000000000	4150.25634765625000000000	4149.74365234375000000000	4172.82031250000000000000	4227.69238281250000000000	4158.97412109375000000000	4174.35888671875000000000	4165.64111328125000000000	4157.94873046875000000000	0.00000000000000000000	10245.00000000000000000000	10229.00000000000000000000	0.00000000000000000000	0.00000000000000000000	0.00000000000000000000	1795.00000000000000000000	763.00000000000000000000	4.00000000000000000000	4.00000000000000000000	4.00000000000000000000	4.00000000000000000000	4.00000000000000000000	4.00000000000000000000	4.00000000000000000000	4.00000000000000000000	4.00000000000000000000	4.00000000000000000000	4.00000000000000000000	4.00000000000000000000	4.00000000000000000000	4.00000000000000000000	4.00000000000000000000	4.00000000000000000000
20.00000000000000000000	0.00000000000000000000	4167.17919921875000000000	4148.20507812500000000000	4178.46142578125000000000	4187.17919921875000000000	4156.41015625000000000000	4152.82031250000000000000	4151.79492187500000000000	4156.92285156250000000000	4174.87158203125000000000	4203.58984375000000000000	4168.71777343750000000000	4188.71777343750000000000	4185.64111328125000000000	4170.76904296875000000000	0.00000000000000000000	10245.00000000000000000000	10229.00000000000000000000	0.00000000000000000000	0.00000000000000000000	0.00000000000000000000	1795.00000000000000000000	770.00000000000000000000	4.00000000000000000000	4.00000000000000000000	4.00000000000000000000	4.00000000000000000000	4.00000000000000000000	4.00000000000000000000	4.00000000000000000000	4.00000000000000000000	4.00000000000000000000	4.00000000000000000000	4.00000000000000000000	4.00000000000000000000	4.00000000000000000000	4.00000000000000000000	4.00000000000000000000	4.00000000000000000000
21.00000000000000000000	0.00000000000000000000	4159.48730468750000000000	4125.64111328125000000000	4174.87158203125000000000	4169.23046875000000000000	4123.58984375000000000000	4149.23046875000000000000	4139.48730468750000000000	4153.84619140625000000000	4170.76904296875000000000	4117.43603515625000000000	4157.94873046875000000000	4181.02539062500000000000	4161.02539062500000000000	4160.51269531250000000000	0.00000000000000000000	10243.00000000000000000000	10231.00000000000000000000	0.00000000000000000000	0.00000000000000000000	0.00000000000000000000	1795.00000000000000000000	778.00000000000000000000	4.00000000000000000000	4.00000000000000000000	4.00000000000000000000	4.00000000000000000000	4.00000000000000000000	4.00000000000000000000	4.00000000000000000000	4.00000000000000000000	4.00000000000000000000	4.00000000000000000000	4.00000000000000000000	4.00000000000000000000	4.00000000000000000000	4.00000000000000000000	4.00000000000000000000	4.00000000000000000000
22.00000000000000000000	0.00000000000000000000	4155.38427734375000000000	4137.94873046875000000000	4165.64111328125000000000	4176.92285156250000000000	4147.69238281250000000000	4160.00000000000000000000	4160.51269531250000000000	4180.00000000000000000000	4173.84619140625000000000	4193.33300781250000000000	4174.87158203125000000000	4183.07666015625000000000	4180.51269531250000000000	4167.17919921875000000000	0.00000000000000000000	10243.00000000000000000000	10231.00000000000000000000	0.00000000000000000000	0.00000000000000000000	0.00000000000000000000	1795.00000000000000000000	786.00000000000000000000	4.00000000000000000000	4.00000000000000000000	4.00000000000000000000	4.00000000000000000000	4.00000000000000000000	4.00000000000000000000	4.00000000000000000000	4.00000000000000000000	4.00000000000000000000	4.00000000000000000000	4.00000000000000000000	4.00000000000000000000	4.00000000000000000000	4.00000000000000000000	4.00000000000000000000	4.00000000000000000000
23.00000000000000000000	0.00000000000000000000	4148.20507812500000000000	4116.92285156250000000000	4168.71777343750000000000	4167.69238281250000000000	4134.87158203125000000000	4144.61523437500000000000	4141.53857421875000000000	4162.56396484375000000000	4172.30761718750000000000	4188.20507812500000000000	4166.15380859375000000000	4183.58984375000000000000	4163.58984375000000000000	4160.00000000000000000000	0.00000000000000000000	10244.00000000000000000000	10231.00000000000000000000	0.00000000000000000000	0.00000000000000000000	0.00000000000000000000	1795.00000000000000000000	794.00000000000000000000	4.00000000000000000000	4.00000000000000000000	4.00000000000000000000	4.00000000000000000000	4.00000000000000000000	4.00000000000000000000	4.00000000000000000000	4.00000000000000000000	4.00000000000000000000	4.00000000000000000000	4.00000000000000000000	4.00000000000000000000	4.00000000000000000000	4.00000000000000000000	4.00000000000000000000	4.00000000000000000000
24.00000000000000000000	0.00000000000000000000	4156.92285156250000000000	4136.92285156250000000000	4169.74365234375000000000	4166.66650390625000000000	4147.17919921875000000000	4157.43603515625000000000	4155.89746093750000000000	4167.69238281250000000000	4175.38427734375000000000	4167.69238281250000000000	4167.17919921875000000000	4178.46142578125000000000	4165.12792968750000000000	4155.89746093750000000000	0.00000000000000000000	10244.00000000000000000000	10231.00000000000000000000	0.00000000000000000000	0.00000000000000000000	0.00000000000000000000	1795.00000000000000000000	801.00000000000000000000	4.00000000000000000000	4.00000000000000000000	4.00000000000000000000	4.00000000000000000000	4.00000000000000000000	4.00000000000000000000	4.00000000000000000000	4.00000000000000000000	4.00000000000000000000	4.00000000000000000000	4.00000000000000000000	4.00000000000000000000	4.00000000000000000000	4.00000000000000000000	4.00000000000000000000	4.00000000000000000000
25.00000000000000000000	0.00000000000000000000	4165.64111328125000000000	4155.89746093750000000000	4175.89746093750000000000	4170.76904296875000000000	4165.12792968750000000000	4171.28173828125000000000	4168.71777343750000000000	4173.84619140625000000000	4177.43603515625000000000	4199.48730468750000000000	4168.20507812500000000000	4183.07666015625000000000	4166.15380859375000000000	4161.02539062500000000000	0.00000000000000000000	10246.00000000000000000000	10230.00000000000000000000	0.00000000000000000000	0.00000000000000000000	0.00000000000000000000	1795.00000000000000000000	809.00000000000000000000	4.00000000000000000000	4.00000000000000000000	4.00000000000000000000	4.00000000000000000000	4.00000000000000000000	4.00000000000000000000	4.00000000000000000000	4.00000000000000000000	4.00000000000000000000	4.00000000000000000000	4.00000000000000000000	4.00000000000000000000	4.00000000000000000000	4.00000000000000000000	4.00000000000000000000	4.00000000000000000000
26.00000000000000000000	0.00000000000000000000	4155.38427734375000000000	4132.30761718750000000000	4173.33300781250000000000	4155.89746093750000000000	4151.28173828125000000000	4158.97412109375000000000	4149.74365234375000000000	4152.30761718750000000000	4170.25634765625000000000	4170.76904296875000000000	4148.71777343750000000000	4177.43603515625000000000	4149.74365234375000000000	4157.43603515625000000000	0.00000000000000000000	10246.00000000000000000000	10230.00000000000000000000	0.00000000000000000000	0.00000000000000000000	0.00000000000000000000	1795.00000000000000000000	818.00000000000000000000	4.00000000000000000000	4.00000000000000000000	4.00000000000000000000	4.00000000000000000000	4.00000000000000000000	4.00000000000000000000	4.00000000000000000000	4.00000000000000000000	4.00000000000000000000	4.00000000000000000000	4.00000000000000000000	4.00000000000000000000	4.00000000000000000000	4.00000000000000000000	4.00000000000000000000	4.00000000000000000000
27.00000000000000000000	0.00000000000000000000	4157.94873046875000000000	4149.74365234375000000000	4168.20507812500000000000	4168.71777343750000000000	4171.28173828125000000000	4158.46142578125000000000	4161.53857421875000000000	4172.30761718750000000000	4173.33300781250000000000	4182.56396484375000000000	4165.64111328125000000000	4180.00000000000000000000	4187.69238281250000000000	4169.74365234375000000000	0.00000000000000000000	10247.00000000000000000000	10230.00000000000000000000	0.00000000000000000000	0.00000000000000000000	0.00000000000000000000	1795.00000000000000000000	826.00000000000000000000	4.00000000000000000000	4.00000000000000000000	4.00000000000000000000	4.00000000000000000000	4.00000000000000000000	4.00000000000000000000	4.00000000000000000000	4.00000000000000000000	4.00000000000000000000	4.00000000000000000000	4.00000000000000000000	4.00000000000000000000	4.00000000000000000000	4.00000000000000000000	4.00000000000000000000	4.00000000000000000000
28.00000000000000000000	0.00000000000000000000	4153.33300781250000000000	4128.71777343750000000000	4174.35888671875000000000	4157.94873046875000000000	4136.41015625000000000000	4141.53857421875000000000	4134.35888671875000000000	4155.38427734375000000000	4172.30761718750000000000	4162.05126953125000000000	4155.38427734375000000000	4180.00000000000000000000	4168.71777343750000000000	4163.07666015625000000000	0.00000000000000000000	10247.00000000000000000000	10230.00000000000000000000	0.00000000000000000000	0.00000000000000000000	0.00000000000000000000	1795.00000000000000000000	834.00000000000000000000	4.00000000000000000000	4.00000000000000000000	4.00000000000000000000	4.00000000000000000000	4.00000000000000000000	4.00000000000000000000	4.00000000000000000000	4.00000000000000000000	4.00000000000000000000	4.00000000000000000000	4.00000000000000000000	4.00000000000000000000	4.00000000000000000000	4.00000000000000000000	4.00000000000000000000	4.00000000000000000000
29.00000000000000000000	0.00000000000000000000	4154.35888671875000000000	4133.33300781250000000000	4173.33300781250000000000	4156.41015625000000000000	4139.48730468750000000000	4149.74365234375000000000	4144.10253906250000000000	4162.05126953125000000000	4170.76904296875000000000	4167.69238281250000000000	4156.41015625000000000000	4181.02539062500000000000	4167.69238281250000000000	4164.10253906250000000000	0.00000000000000000000	10247.00000000000000000000	10231.00000000000000000000	0.00000000000000000000	0.00000000000000000000	0.00000000000000000000	1795.00000000000000000000	842.00000000000000000000	4.00000000000000000000	4.00000000000000000000	4.00000000000000000000	4.00000000000000000000	4.00000000000000000000	4.00000000000000000000	4.00000000000000000000	4.00000000000000000000	4.00000000000000000000	4.00000000000000000000	4.00000000000000000000	4.00000000000000000000	4.00000000000000000000	4.00000000000000000000	4.00000000000000000000	4.00000000000000000000
30.00000000000000000000	0.00000000000000000000	4156.92285156250000000000	4145.64111328125000000000	4174.35888671875000000000	4170.25634765625000000000	4157.94873046875000000000	4159.48730468750000000000	4165.64111328125000000000	4185.64111328125000000000	4171.28173828125000000000	4197.94873046875000000000	4172.30761718750000000000	4191.28173828125000000000	4186.66650390625000000000	4174.35888671875000000000	0.00000000000000000000	10247.00000000000000000000	10231.00000000000000000000	0.00000000000000000000	0.00000000000000000000	0.00000000000000000000	1795.00000000000000000000	850.00000000000000000000	4.00000000000000000000	4.00000000000000000000	4.00000000000000000000	4.00000000000000000000	4.00000000000000000000	4.00000000000000000000	4.00000000000000000000	4.00000000000000000000	4.00000000000000000000	4.00000000000000000000	4.00000000000000000000	4.00000000000000000000	4.00000000000000000000	4.00000000000000000000	4.00000000000000000000	4.00000000000000000000
31.00000000000000000000	0.00000000000000000000	4150.25634765625000000000	4121.02539062500000000000	4173.33300781250000000000	4155.38427734375000000000	4127.69238281250000000000	4150.76904296875000000000	4146.15380859375000000000	4161.53857421875000000000	4168.20507812500000000000	4165.12792968750000000000	4155.38427734375000000000	4183.07666015625000000000	4158.46142578125000000000	4162.56396484375000000000	0.00000000000000000000	10250.00000000000000000000	10231.00000000000000000000	0.00000000000000000000	0.00000000000000000000	0.00000000000000000000	1795.00000000000000000000	857.00000000000000000000	4.00000000000000000000	4.00000000000000000000	4.00000000000000000000	4.00000000000000000000	4.00000000000000000000	4.00000000000000000000	4.00000000000000000000	4.00000000000000000000	4.00000000000000000000	4.00000000000000000000	4.00000000000000000000	4.00000000000000000000	4.00000000000000000000	4.00000000000000000000	4.00000000000000000000	4.00000000000000000000
32.00000000000000000000	0.00000000000000000000	4166.66650390625000000000	4157.94873046875000000000	4177.94873046875000000000	4168.71777343750000000000	4163.58984375000000000000	4172.30761718750000000000	4170.76904296875000000000	4172.30761718750000000000	4176.41015625000000000000	4177.43603515625000000000	4168.20507812500000000000	4186.15380859375000000000	4181.02539062500000000000	4170.76904296875000000000	0.00000000000000000000	10250.00000000000000000000	10231.00000000000000000000	0.00000000000000000000	0.00000000000000000000	0.00000000000000000000	1795.00000000000000000000	865.00000000000000000000	4.00000000000000000000	4.00000000000000000000	4.00000000000000000000	4.00000000000000000000	4.00000000000000000000	4.00000000000000000000	4.00000000000000000000	4.00000000000000000000	4.00000000000000000000	4.00000000000000000000	4.00000000000000000000	4.00000000000000000000	4.00000000000000000000	4.00000000000000000000	4.00000000000000000000	4.00000000000000000000
33.00000000000000000000	0.00000000000000000000	4170.25634765625000000000	4155.38427734375000000000	4188.20507812500000000000	4170.76904296875000000000	4160.00000000000000000000	4168.20507812500000000000	4165.64111328125000000000	4157.43603515625000000000	4174.35888671875000000000	4165.12792968750000000000	4160.51269531250000000000	4188.20507812500000000000	4176.41015625000000000000	4170.76904296875000000000	0.00000000000000000000	10251.00000000000000000000	10229.00000000000000000000	0.00000000000000000000	0.00000000000000000000	0.00000000000000000000	1795.00000000000000000000	872.00000000000000000000	4.00000000000000000000	4.00000000000000000000	4.00000000000000000000	4.00000000000000000000	4.00000000000000000000	4.00000000000000000000	4.00000000000000000000	4.00000000000000000000	4.00000000000000000000	4.00000000000000000000	4.00000000000000000000	4.00000000000000000000	4.00000000000000000000	4.00000000000000000000	4.00000000000000000000	4.00000000000000000000
34.00000000000000000000	0.00000000000000000000	4160.51269531250000000000	4143.58984375000000000000	4177.43603515625000000000	4165.64111328125000000000	4150.25634765625000000000	4158.97412109375000000000	4161.02539062500000000000	4157.94873046875000000000	4170.25634765625000000000	4165.12792968750000000000	4153.84619140625000000000	4182.56396484375000000000	4174.35888671875000000000	4168.20507812500000000000	0.00000000000000000000	10251.00000000000000000000	10229.00000000000000000000	0.00000000000000000000	0.00000000000000000000	0.00000000000000000000	1795.00000000000000000000	881.00000000000000000000	4.00000000000000000000	4.00000000000000000000	4.00000000000000000000	4.00000000000000000000	4.00000000000000000000	4.00000000000000000000	4.00000000000000000000	4.00000000000000000000	4.00000000000000000000	4.00000000000000000000	4.00000000000000000000	4.00000000000000000000	4.00000000000000000000	4.00000000000000000000	4.00000000000000000000	4.00000000000000000000
35.00000000000000000000	0.00000000000000000000	4158.46142578125000000000	4145.12792968750000000000	4172.82031250000000000000	4169.74365234375000000000	4165.64111328125000000000	4156.41015625000000000000	4163.07666015625000000000	4181.02539062500000000000	4177.43603515625000000000	4178.97412109375000000000	4170.25634765625000000000	4187.69238281250000000000	4191.79492187500000000000	4174.35888671875000000000	0.00000000000000000000	10250.00000000000000000000	10228.00000000000000000000	0.00000000000000000000	0.00000000000000000000	0.00000000000000000000	1795.00000000000000000000	889.00000000000000000000	4.00000000000000000000	4.00000000000000000000	4.00000000000000000000	4.00000000000000000000	4.00000000000000000000	4.00000000000000000000	4.00000000000000000000	4.00000000000000000000	4.00000000000000000000	4.00000000000000000000	4.00000000000000000000	4.00000000000000000000	4.00000000000000000000	4.00000000000000000000	4.00000000000000000000	4.00000000000000000000
36.00000000000000000000	0.00000000000000000000	4152.30761718750000000000	4120.51269531250000000000	4176.92285156250000000000	4155.38427734375000000000	4138.46142578125000000000	4146.66650390625000000000	4144.10253906250000000000	4162.56396484375000000000	4174.87158203125000000000	4150.25634765625000000000	4156.41015625000000000000	4182.05126953125000000000	4168.71777343750000000000	4165.12792968750000000000	0.00000000000000000000	10250.00000000000000000000	10228.00000000000000000000	0.00000000000000000000	0.00000000000000000000	0.00000000000000000000	1795.00000000000000000000	897.00000000000000000000	4.00000000000000000000	4.00000000000000000000	4.00000000000000000000	4.00000000000000000000	4.00000000000000000000	4.00000000000000000000	4.00000000000000000000	4.00000000000000000000	4.00000000000000000000	4.00000000000000000000	4.00000000000000000000	4.00000000000000000000	4.00000000000000000000	4.00000000000000000000	4.00000000000000000000	4.00000000000000000000
[truncated: 236 more rows]
