# Supplementary material for: Discriminating three motor imagery states of the same joint for brain-computer interface
Source: PeerJ. 2021 Aug 24;9:e12027. doi: 10.7717/peerj.12027 (PMC8395581; doi:10.7717/peerj.12027)
Supplement: Supplemental Information 1 [file peerj-09-12027-s001.zip › dataset/B/01-01-04.11.17.19.58.52.csv]

title:01	recorded:04.11.17 19.58.52	sampling:128	subject:01	labels:COUNTER INTERPOLATED AF3 F7 F3 FC5 T7 P7 O1 O2 P8 T8 FC6 F4 F8 AF4 RAW_CQ GYROX GYROY MARKER MARKER_HARDWARE SYNC TIME_STAMP_s TIME_STAMP_ms CQ_AF3 CQ_F7 CQ_F3 CQ_FC5 CQ_T7 CQ_P7 CQ_O1 CQ_O2 CQ_P8 CQ_T8 CQ_FC6 CQ_F4 CQ_F8 CQ_AF4 CQ_CMS CQ_DRL	chan:40	units:emotiv
92.00000000000000000000	0.00000000000000000000	4151.28173828125000000000	4130.25634765625000000000	4171.28173828125000000000	4173.84619140625000000000	4134.35888671875000000000	4148.71777343750000000000	4140.51269531250000000000	4171.28173828125000000000	4245.12792968750000000000	4175.89746093750000000000	4145.12792968750000000000	4191.79492187500000000000	4147.69238281250000000000	4149.23046875000000000000	1740.00000000000000000000	10248.00000000000000000000	10227.00000000000000000000	0.00000000000000000000	0.00000000000000000000	0.00000000000000000000	2100.00000000000000000000	945.00000000000000000000	0.00000000000000000000	0.00000000000000000000	0.00000000000000000000	0.00000000000000000000	0.00000000000000000000	0.00000000000000000000	0.00000000000000000000	0.00000000000000000000	0.00000000000000000000	0.00000000000000000000	0.00000000000000000000	0.00000000000000000000	0.00000000000000000000	0.00000000000000000000	0.00000000000000000000	0.00000000000000000000
93.00000000000000000000	0.00000000000000000000	4158.46142578125000000000	4151.79492187500000000000	4165.12792968750000000000	4176.41015625000000000000	4158.97412109375000000000	4165.12792968750000000000	4155.89746093750000000000	4159.48730468750000000000	4248.71777343750000000000	4173.84619140625000000000	4140.51269531250000000000	4186.15380859375000000000	4146.66650390625000000000	4150.25634765625000000000	1733.00000000000000000000	10247.00000000000000000000	10226.00000000000000000000	0.00000000000000000000	0.00000000000000000000	0.00000000000000000000	2100.00000000000000000000	954.00000000000000000000	0.00000000000000000000	0.00000000000000000000	0.00000000000000000000	0.00000000000000000000	0.00000000000000000000	0.00000000000000000000	0.00000000000000000000	0.00000000000000000000	0.00000000000000000000	0.00000000000000000000	0.00000000000000000000	0.00000000000000000000	0.00000000000000000000	0.00000000000000000000	0.00000000000000000000	0.00000000000000000000
94.00000000000000000000	0.00000000000000000000	4178.46142578125000000000	4185.12792968750000000000	4173.84619140625000000000	4185.64111328125000000000	4194.35888671875000000000	4180.51269531250000000000	4176.92285156250000000000	4169.23046875000000000000	4250.76904296875000000000	4184.10253906250000000000	4156.41015625000000000000	4193.84619140625000000000	4166.66650390625000000000	4154.87158203125000000000	3122.00000000000000000000	10247.00000000000000000000	10226.00000000000000000000	0.00000000000000000000	0.00000000000000000000	0.00000000000000000000	2100.00000000000000000000	961.00000000000000000000	0.00000000000000000000	0.00000000000000000000	0.00000000000000000000	0.00000000000000000000	0.00000000000000000000	0.00000000000000000000	0.00000000000000000000	0.00000000000000000000	0.00000000000000000000	0.00000000000000000000	0.00000000000000000000	0.00000000000000000000	0.00000000000000000000	0.00000000000000000000	0.00000000000000000000	0.00000000000000000000
95.00000000000000000000	0.00000000000000000000	4165.12792968750000000000	4142.56396484375000000000	4175.89746093750000000000	4160.00000000000000000000	4141.53857421875000000000	4160.51269531250000000000	4145.12792968750000000000	4138.46142578125000000000	4240.51269531250000000000	4160.00000000000000000000	4135.89746093750000000000	4186.15380859375000000000	4138.46142578125000000000	4144.61523437500000000000	2172.00000000000000000000	10247.00000000000000000000	10225.00000000000000000000	0.00000000000000000000	0.00000000000000000000	0.00000000000000000000	2100.00000000000000000000	968.00000000000000000000	0.00000000000000000000	0.00000000000000000000	0.00000000000000000000	0.00000000000000000000	0.00000000000000000000	0.00000000000000000000	0.00000000000000000000	0.00000000000000000000	0.00000000000000000000	0.00000000000000000000	0.00000000000000000000	0.00000000000000000000	0.00000000000000000000	0.00000000000000000000	0.00000000000000000000	0.00000000000000000000
96.00000000000000000000	0.00000000000000000000	4164.61523437500000000000	4165.12792968750000000000	4168.20507812500000000000	4180.51269531250000000000	4169.74365234375000000000	4163.58984375000000000000	4166.15380859375000000000	4170.76904296875000000000	4250.76904296875000000000	4204.10253906250000000000	4153.33300781250000000000	4193.33300781250000000000	4186.15380859375000000000	4170.25634765625000000000	1740.00000000000000000000	10247.00000000000000000000	10225.00000000000000000000	0.00000000000000000000	0.00000000000000000000	0.00000000000000000000	2100.00000000000000000000	976.00000000000000000000	0.00000000000000000000	0.00000000000000000000	0.00000000000000000000	0.00000000000000000000	0.00000000000000000000	0.00000000000000000000	0.00000000000000000000	0.00000000000000000000	0.00000000000000000000	0.00000000000000000000	0.00000000000000000000	0.00000000000000000000	0.00000000000000000000	0.00000000000000000000	0.00000000000000000000	0.00000000000000000000
97.00000000000000000000	0.00000000000000000000	4150.25634765625000000000	4140.51269531250000000000	4169.74365234375000000000	4170.25634765625000000000	4142.05126953125000000000	4142.56396484375000000000	4133.84619140625000000000	4150.76904296875000000000	4246.66650390625000000000	4164.61523437500000000000	4143.58984375000000000000	4191.28173828125000000000	4160.00000000000000000000	4158.46142578125000000000	1733.00000000000000000000	10246.00000000000000000000	10226.00000000000000000000	0.00000000000000000000	0.00000000000000000000	0.00000000000000000000	2100.00000000000000000000	983.00000000000000000000	0.00000000000000000000	0.00000000000000000000	0.00000000000000000000	0.00000000000000000000	0.00000000000000000000	0.00000000000000000000	0.00000000000000000000	0.00000000000000000000	0.00000000000000000000	0.00000000000000000000	0.00000000000000000000	0.00000000000000000000	0.00000000000000000000	0.00000000000000000000	0.00000000000000000000	0.00000000000000000000
98.00000000000000000000	0.00000000000000000000	4147.69238281250000000000	4144.61523437500000000000	4163.58984375000000000000	4163.58984375000000000000	4134.87158203125000000000	4151.79492187500000000000	4144.61523437500000000000	4154.35888671875000000000	4245.64111328125000000000	4158.97412109375000000000	4137.43603515625000000000	4175.89746093750000000000	4138.97412109375000000000	4143.07666015625000000000	3122.00000000000000000000	10246.00000000000000000000	10226.00000000000000000000	0.00000000000000000000	0.00000000000000000000	0.00000000000000000000	2100.00000000000000000000	990.00000000000000000000	0.00000000000000000000	0.00000000000000000000	0.00000000000000000000	0.00000000000000000000	0.00000000000000000000	0.00000000000000000000	0.00000000000000000000	0.00000000000000000000	0.00000000000000000000	0.00000000000000000000	0.00000000000000000000	0.00000000000000000000	0.00000000000000000000	0.00000000000000000000	0.00000000000000000000	0.00000000000000000000
99.00000000000000000000	0.00000000000000000000	4159.48730468750000000000	4171.79492187500000000000	4168.71777343750000000000	4181.02539062500000000000	4175.38427734375000000000	4169.23046875000000000000	4174.35888671875000000000	4182.05126953125000000000	4253.33300781250000000000	4205.12792968750000000000	4152.30761718750000000000	4185.64111328125000000000	4150.76904296875000000000	4151.28173828125000000000	2172.00000000000000000000	10245.00000000000000000000	10226.00000000000000000000	0.00000000000000000000	0.00000000000000000000	0.00000000000000000000	2100.00000000000000000000	998.00000000000000000000	0.00000000000000000000	0.00000000000000000000	0.00000000000000000000	0.00000000000000000000	0.00000000000000000000	0.00000000000000000000	0.00000000000000000000	0.00000000000000000000	0.00000000000000000000	0.00000000000000000000	0.00000000000000000000	0.00000000000000000000	0.00000000000000000000	0.00000000000000000000	0.00000000000000000000	0.00000000000000000000
100.00000000000000000000	0.00000000000000000000	4153.84619140625000000000	4141.53857421875000000000	4170.76904296875000000000	4161.53857421875000000000	4160.00000000000000000000	4153.84619140625000000000	4133.33300781250000000000	4146.66650390625000000000	4245.64111328125000000000	4157.94873046875000000000	4133.84619140625000000000	4186.66650390625000000000	4113.33300781250000000000	4142.56396484375000000000	1740.00000000000000000000	10245.00000000000000000000	10226.00000000000000000000	0.00000000000000000000	0.00000000000000000000	0.00000000000000000000	2101.00000000000000000000	7.00000000000000000000	0.00000000000000000000	0.00000000000000000000	0.00000000000000000000	0.00000000000000000000	0.00000000000000000000	0.00000000000000000000	0.00000000000000000000	0.00000000000000000000	0.00000000000000000000	0.00000000000000000000	0.00000000000000000000	0.00000000000000000000	0.00000000000000000000	0.00000000000000000000	0.00000000000000000000	0.00000000000000000000
101.00000000000000000000	0.00000000000000000000	4174.35888671875000000000	4183.07666015625000000000	4170.76904296875000000000	4181.02539062500000000000	4197.94873046875000000000	4168.20507812500000000000	4161.02539062500000000000	4172.30761718750000000000	4250.25634765625000000000	4182.56396484375000000000	4153.33300781250000000000	4192.82031250000000000000	4161.02539062500000000000	4164.61523437500000000000	1733.00000000000000000000	10244.00000000000000000000	10225.00000000000000000000	0.00000000000000000000	0.00000000000000000000	0.00000000000000000000	2101.00000000000000000000	15.00000000000000000000	0.00000000000000000000	0.00000000000000000000	0.00000000000000000000	0.00000000000000000000	0.00000000000000000000	0.00000000000000000000	0.00000000000000000000	0.00000000000000000000	0.00000000000000000000	0.00000000000000000000	0.00000000000000000000	0.00000000000000000000	0.00000000000000000000	0.00000000000000000000	0.00000000000000000000	0.00000000000000000000
102.00000000000000000000	0.00000000000000000000	4171.79492187500000000000	4163.07666015625000000000	4180.51269531250000000000	4170.76904296875000000000	4170.25634765625000000000	4157.43603515625000000000	4146.66650390625000000000	4162.56396484375000000000	4245.64111328125000000000	4174.35888671875000000000	4147.69238281250000000000	4196.41015625000000000000	4156.92285156250000000000	4163.07666015625000000000	3122.00000000000000000000	10244.00000000000000000000	10225.00000000000000000000	0.00000000000000000000	0.00000000000000000000	0.00000000000000000000	2101.00000000000000000000	23.00000000000000000000	0.00000000000000000000	0.00000000000000000000	0.00000000000000000000	0.00000000000000000000	0.00000000000000000000	0.00000000000000000000	0.00000000000000000000	0.00000000000000000000	0.00000000000000000000	0.00000000000000000000	0.00000000000000000000	0.00000000000000000000	0.00000000000000000000	0.00000000000000000000	0.00000000000000000000	0.00000000000000000000
103.00000000000000000000	0.00000000000000000000	4153.84619140625000000000	4141.53857421875000000000	4167.69238281250000000000	4152.82031250000000000000	4154.35888671875000000000	4155.38427734375000000000	4143.07666015625000000000	4167.17919921875000000000	4246.66650390625000000000	4167.69238281250000000000	4143.07666015625000000000	4189.23046875000000000000	4137.94873046875000000000	4153.33300781250000000000	2172.00000000000000000000	10245.00000000000000000000	10224.00000000000000000000	0.00000000000000000000	0.00000000000000000000	0.00000000000000000000	2101.00000000000000000000	31.00000000000000000000	0.00000000000000000000	0.00000000000000000000	0.00000000000000000000	0.00000000000000000000	0.00000000000000000000	0.00000000000000000000	0.00000000000000000000	0.00000000000000000000	0.00000000000000000000	0.00000000000000000000	0.00000000000000000000	0.00000000000000000000	0.00000000000000000000	0.00000000000000000000	0.00000000000000000000	0.00000000000000000000
104.00000000000000000000	0.00000000000000000000	4151.28173828125000000000	4157.94873046875000000000	4162.56396484375000000000	4167.17919921875000000000	4169.23046875000000000000	4163.58984375000000000000	4169.74365234375000000000	4201.53857421875000000000	4253.84619140625000000000	4193.33300781250000000000	4164.61523437500000000000	4195.89746093750000000000	4155.89746093750000000000	4158.97412109375000000000	1740.00000000000000000000	10245.00000000000000000000	10224.00000000000000000000	0.00000000000000000000	0.00000000000000000000	0.00000000000000000000	2101.00000000000000000000	40.00000000000000000000	0.00000000000000000000	0.00000000000000000000	0.00000000000000000000	0.00000000000000000000	0.00000000000000000000	0.00000000000000000000	0.00000000000000000000	0.00000000000000000000	0.00000000000000000000	0.00000000000000000000	0.00000000000000000000	0.00000000000000000000	0.00000000000000000000	0.00000000000000000000	0.00000000000000000000	0.00000000000000000000
105.00000000000000000000	0.00000000000000000000	4143.58984375000000000000	4127.69238281250000000000	4169.74365234375000000000	4149.74365234375000000000	4128.71777343750000000000	4151.28173828125000000000	4144.10253906250000000000	4163.07666015625000000000	4243.07666015625000000000	4143.07666015625000000000	4142.56396484375000000000	4188.71777343750000000000	4121.53857421875000000000	4144.61523437500000000000	1733.00000000000000000000	10246.00000000000000000000	10226.00000000000000000000	0.00000000000000000000	0.00000000000000000000	0.00000000000000000000	2101.00000000000000000000	48.00000000000000000000	0.00000000000000000000	0.00000000000000000000	0.00000000000000000000	0.00000000000000000000	0.00000000000000000000	0.00000000000000000000	0.00000000000000000000	0.00000000000000000000	0.00000000000000000000	0.00000000000000000000	0.00000000000000000000	0.00000000000000000000	0.00000000000000000000	0.00000000000000000000	0.00000000000000000000	0.00000000000000000000
106.00000000000000000000	0.00000000000000000000	4167.69238281250000000000	4180.00000000000000000000	4171.28173828125000000000	4171.79492187500000000000	4183.58984375000000000000	4172.82031250000000000000	4177.94873046875000000000	4184.61523437500000000000	4250.25634765625000000000	4193.33300781250000000000	4152.82031250000000000000	4188.20507812500000000000	4153.33300781250000000000	4159.48730468750000000000	3122.00000000000000000000	10246.00000000000000000000	10226.00000000000000000000	0.00000000000000000000	0.00000000000000000000	0.00000000000000000000	2101.00000000000000000000	56.00000000000000000000	0.00000000000000000000	0.00000000000000000000	0.00000000000000000000	0.00000000000000000000	0.00000000000000000000	0.00000000000000000000	0.00000000000000000000	0.00000000000000000000	0.00000000000000000000	0.00000000000000000000	0.00000000000000000000	0.00000000000000000000	0.00000000000000000000	0.00000000000000000000	0.00000000000000000000	0.00000000000000000000
107.00000000000000000000	0.00000000000000000000	4176.41015625000000000000	4178.46142578125000000000	4182.05126953125000000000	4172.82031250000000000000	4182.05126953125000000000	4163.58984375000000000000	4167.69238281250000000000	4172.30761718750000000000	4248.71777343750000000000	4193.84619140625000000000	4150.25634765625000000000	4191.28173828125000000000	4144.10253906250000000000	4160.00000000000000000000	2172.00000000000000000000	10247.00000000000000000000	10226.00000000000000000000	0.00000000000000000000	0.00000000000000000000	0.00000000000000000000	2101.00000000000000000000	63.00000000000000000000	0.00000000000000000000	0.00000000000000000000	0.00000000000000000000	0.00000000000000000000	0.00000000000000000000	0.00000000000000000000	0.00000000000000000000	0.00000000000000000000	0.00000000000000000000	0.00000000000000000000	0.00000000000000000000	0.00000000000000000000	0.00000000000000000000	0.00000000000000000000	0.00000000000000000000	0.00000000000000000000
108.00000000000000000000	0.00000000000000000000	4171.28173828125000000000	4154.87158203125000000000	4182.05126953125000000000	4160.00000000000000000000	4167.17919921875000000000	4157.94873046875000000000	4155.89746093750000000000	4155.89746093750000000000	4244.61523437500000000000	4150.25634765625000000000	4147.69238281250000000000	4189.23046875000000000000	4147.17919921875000000000	4164.61523437500000000000	1740.00000000000000000000	10247.00000000000000000000	10226.00000000000000000000	0.00000000000000000000	0.00000000000000000000	0.00000000000000000000	2101.00000000000000000000	70.00000000000000000000	0.00000000000000000000	0.00000000000000000000	0.00000000000000000000	0.00000000000000000000	0.00000000000000000000	0.00000000000000000000	0.00000000000000000000	0.00000000000000000000	0.00000000000000000000	0.00000000000000000000	0.00000000000000000000	0.00000000000000000000	0.00000000000000000000	0.00000000000000000000	0.00000000000000000000	0.00000000000000000000
109.00000000000000000000	0.00000000000000000000	4173.84619140625000000000	4179.48730468750000000000	4177.43603515625000000000	4179.48730468750000000000	4196.41015625000000000000	4165.12792968750000000000	4173.33300781250000000000	4188.71777343750000000000	4251.79492187500000000000	4193.84619140625000000000	4170.76904296875000000000	4204.10253906250000000000	4195.38427734375000000000	4187.17919921875000000000	1733.00000000000000000000	10247.00000000000000000000	10227.00000000000000000000	0.00000000000000000000	0.00000000000000000000	0.00000000000000000000	2101.00000000000000000000	78.00000000000000000000	0.00000000000000000000	0.00000000000000000000	0.00000000000000000000	0.00000000000000000000	0.00000000000000000000	0.00000000000000000000	0.00000000000000000000	0.00000000000000000000	0.00000000000000000000	0.00000000000000000000	0.00000000000000000000	0.00000000000000000000	0.00000000000000000000	0.00000000000000000000	0.00000000000000000000	0.00000000000000000000
110.00000000000000000000	0.00000000000000000000	4153.33300781250000000000	4141.53857421875000000000	4172.82031250000000000000	4159.48730468750000000000	4142.05126953125000000000	4143.07666015625000000000	4135.89746093750000000000	4159.48730468750000000000	4242.05126953125000000000	4172.30761718750000000000	4145.12792968750000000000	4197.43603515625000000000	4143.07666015625000000000	4166.15380859375000000000	3122.00000000000000000000	10247.00000000000000000000	10227.00000000000000000000	0.00000000000000000000	0.00000000000000000000	0.00000000000000000000	2101.00000000000000000000	86.00000000000000000000	0.00000000000000000000	0.00000000000000000000	0.00000000000000000000	0.00000000000000000000	0.00000000000000000000	0.00000000000000000000	0.00000000000000000000	0.00000000000000000000	0.00000000000000000000	0.00000000000000000000	0.00000000000000000000	0.00000000000000000000	0.00000000000000000000	0.00000000000000000000	0.00000000000000000000	0.00000000000000000000
111.00000000000000000000	0.00000000000000000000	4168.20507812500000000000	4172.82031250000000000000	4175.38427734375000000000	4176.41015625000000000000	4181.53857421875000000000	4168.71777343750000000000	4182.56396484375000000000	4193.84619140625000000000	4248.20507812500000000000	4197.94873046875000000000	4159.48730468750000000000	4195.38427734375000000000	4160.51269531250000000000	4169.23046875000000000000	2172.00000000000000000000	10248.00000000000000000000	10227.00000000000000000000	0.00000000000000000000	0.00000000000000000000	0.00000000000000000000	2101.00000000000000000000	94.00000000000000000000	0.00000000000000000000	0.00000000000000000000	0.00000000000000000000	0.00000000000000000000	0.00000000000000000000	0.00000000000000000000	0.00000000000000000000	0.00000000000000000000	0.00000000000000000000	0.00000000000000000000	0.00000000000000000000	0.00000000000000000000	0.00000000000000000000	0.00000000000000000000	0.00000000000000000000	0.00000000000000000000
112.00000000000000000000	0.00000000000000000000	4174.35888671875000000000	4176.92285156250000000000	4185.12792968750000000000	4175.89746093750000000000	4201.53857421875000000000	4171.79492187500000000000	4190.76904296875000000000	4202.56396484375000000000	4251.28173828125000000000	4208.20507812500000000000	4170.25634765625000000000	4200.00000000000000000000	4168.71777343750000000000	4169.74365234375000000000	1740.00000000000000000000	10248.00000000000000000000	10227.00000000000000000000	0.00000000000000000000	0.00000000000000000000	0.00000000000000000000	2101.00000000000000000000	101.00000000000000000000	0.00000000000000000000	0.00000000000000000000	0.00000000000000000000	0.00000000000000000000	0.00000000000000000000	0.00000000000000000000	0.00000000000000000000	0.00000000000000000000	0.00000000000000000000	0.00000000000000000000	0.00000000000000000000	0.00000000000000000000	0.00000000000000000000	0.00000000000000000000	0.00000000000000000000	0.00000000000000000000
113.00000000000000000000	0.00000000000000000000	4165.64111328125000000000	4156.41015625000000000000	4174.87158203125000000000	4153.33300781250000000000	4171.79492187500000000000	4163.58984375000000000000	4167.69238281250000000000	4181.02539062500000000000	4249.23046875000000000000	4190.25634765625000000000	4157.94873046875000000000	4192.30761718750000000000	4153.84619140625000000000	4164.10253906250000000000	1733.00000000000000000000	10248.00000000000000000000	10226.00000000000000000000	0.00000000000000000000	0.00000000000000000000	0.00000000000000000000	2101.00000000000000000000	109.00000000000000000000	0.00000000000000000000	0.00000000000000000000	0.00000000000000000000	0.00000000000000000000	0.00000000000000000000	0.00000000000000000000	0.00000000000000000000	0.00000000000000000000	0.00000000000000000000	0.00000000000000000000	0.00000000000000000000	0.00000000000000000000	0.00000000000000000000	0.00000000000000000000	0.00000000000000000000	0.00000000000000000000
114.00000000000000000000	0.00000000000000000000	4182.56396484375000000000	4187.69238281250000000000	4176.92285156250000000000	4175.89746093750000000000	4202.05126953125000000000	4179.48730468750000000000	4198.97412109375000000000	4211.79492187500000000000	4258.97412109375000000000	4224.10253906250000000000	4181.53857421875000000000	4206.15380859375000000000	4205.64111328125000000000	4188.20507812500000000000	3122.00000000000000000000	10248.00000000000000000000	10226.00000000000000000000	0.00000000000000000000	0.00000000000000000000	0.00000000000000000000	2101.00000000000000000000	118.00000000000000000000	0.00000000000000000000	0.00000000000000000000	0.00000000000000000000	0.00000000000000000000	0.00000000000000000000	0.00000000000000000000	0.00000000000000000000	0.00000000000000000000	0.00000000000000000000	0.00000000000000000000	0.00000000000000000000	0.00000000000000000000	0.00000000000000000000	0.00000000000000000000	0.00000000000000000000	0.00000000000000000000
115.00000000000000000000	0.00000000000000000000	4173.84619140625000000000	4149.74365234375000000000	4184.10253906250000000000	4159.48730468750000000000	4176.41015625000000000000	4163.58984375000000000000	4168.20507812500000000000	4176.41015625000000000000	4248.71777343750000000000	4184.61523437500000000000	4166.15380859375000000000	4205.12792968750000000000	4185.12792968750000000000	4177.94873046875000000000	2172.00000000000000000000	10249.00000000000000000000	10225.00000000000000000000	0.00000000000000000000	0.00000000000000000000	0.00000000000000000000	2101.00000000000000000000	125.00000000000000000000	0.00000000000000000000	0.00000000000000000000	0.00000000000000000000	0.00000000000000000000	0.00000000000000000000	0.00000000000000000000	0.00000000000000000000	0.00000000000000000000	0.00000000000000000000	0.00000000000000000000	0.00000000000000000000	0.00000000000000000000	0.00000000000000000000	0.00000000000000000000	0.00000000000000000000	0.00000000000000000000
116.00000000000000000000	0.00000000000000000000	4172.30761718750000000000	4164.61523437500000000000	4172.82031250000000000000	4165.64111328125000000000	4192.82031250000000000000	4171.28173828125000000000	4182.05126953125000000000	4197.43603515625000000000	4251.79492187500000000000	4217.43603515625000000000	4172.30761718750000000000	4199.48730468750000000000	4201.53857421875000000000	4182.05126953125000000000	1740.00000000000000000000	10249.00000000000000000000	10225.00000000000000000000	0.00000000000000000000	0.00000000000000000000	0.00000000000000000000	2101.00000000000000000000	134.00000000000000000000	0.00000000000000000000	0.00000000000000000000	0.00000000000000000000	0.00000000000000000000	0.00000000000000000000	0.00000000000000000000	0.00000000000000000000	0.00000000000000000000	0.00000000000000000000	0.00000000000000000000	0.00000000000000000000	0.00000000000000000000	0.00000000000000000000	0.00000000000000000000	0.00000000000000000000	0.00000000000000000000
117.00000000000000000000	0.00000000000000000000	4165.12792968750000000000	4161.53857421875000000000	4175.89746093750000000000	4168.20507812500000000000	4176.41015625000000000000	4160.51269531250000000000	4177.94873046875000000000	4211.79492187500000000000	4253.84619140625000000000	4235.38427734375000000000	4177.94873046875000000000	4206.15380859375000000000	4202.56396484375000000000	4183.58984375000000000000	1733.00000000000000000000	10248.00000000000000000000	10224.00000000000000000000	0.00000000000000000000	0.00000000000000000000	0.00000000000000000000	2101.00000000000000000000	142.00000000000000000000	0.00000000000000000000	0.00000000000000000000	0.00000000000000000000	0.00000000000000000000	0.00000000000000000000	0.00000000000000000000	0.00000000000000000000	0.00000000000000000000	0.00000000000000000000	0.00000000000000000000	0.00000000000000000000	0.00000000000000000000	0.00000000000000000000	0.00000000000000000000	0.00000000000000000000	0.00000000000000000000
118.00000000000000000000	0.00000000000000000000	4160.00000000000000000000	4137.43603515625000000000	4175.89746093750000000000	4149.23046875000000000000	4146.66650390625000000000	4155.38427734375000000000	4163.07666015625000000000	4180.00000000000000000000	4245.64111328125000000000	4197.43603515625000000000	4165.12792968750000000000	4199.48730468750000000000	4177.94873046875000000000	4170.25634765625000000000	3122.00000000000000000000	10248.00000000000000000000	10224.00000000000000000000	0.00000000000000000000	0.00000000000000000000	0.00000000000000000000	2101.00000000000000000000	149.00000000000000000000	0.00000000000000000000	0.00000000000000000000	0.00000000000000000000	0.00000000000000000000	0.00000000000000000000	0.00000000000000000000	0.00000000000000000000	0.00000000000000000000	0.00000000000000000000	0.00000000000000000000	0.00000000000000000000	0.00000000000000000000	0.00000000000000000000	0.00000000000000000000	0.00000000000000000000	0.00000000000000000000
119.00000000000000000000	0.00000000000000000000	4187.17919921875000000000	4182.56396484375000000000	4178.46142578125000000000	4172.30761718750000000000	4206.15380859375000000000	4184.10253906250000000000	4204.10253906250000000000	4199.48730468750000000000	4253.84619140625000000000	4237.94873046875000000000	4187.17919921875000000000	4206.66650390625000000000	4216.41015625000000000000	4181.53857421875000000000	2172.00000000000000000000	10247.00000000000000000000	10226.00000000000000000000	0.00000000000000000000	0.00000000000000000000	0.00000000000000000000	2101.00000000000000000000	157.00000000000000000000	0.00000000000000000000	0.00000000000000000000	0.00000000000000000000	0.00000000000000000000	0.00000000000000000000	0.00000000000000000000	0.00000000000000000000	0.00000000000000000000	0.00000000000000000000	0.00000000000000000000	0.00000000000000000000	0.00000000000000000000	0.00000000000000000000	0.00000000000000000000	0.00000000000000000000	0.00000000000000000000
120.00000000000000000000	0.00000000000000000000	4176.41015625000000000000	4152.30761718750000000000	4184.61523437500000000000	4154.35888671875000000000	4168.20507812500000000000	4165.12792968750000000000	4168.71777343750000000000	4167.17919921875000000000	4247.17919921875000000000	4203.58984375000000000000	4164.61523437500000000000	4203.58984375000000000000	4178.97412109375000000000	4165.12792968750000000000	1740.00000000000000000000	10247.00000000000000000000	10226.00000000000000000000	0.00000000000000000000	0.00000000000000000000	0.00000000000000000000	2101.00000000000000000000	166.00000000000000000000	0.00000000000000000000	0.00000000000000000000	0.00000000000000000000	0.00000000000000000000	0.00000000000000000000	0.00000000000000000000	0.00000000000000000000	0.00000000000000000000	0.00000000000000000000	0.00000000000000000000	0.00000000000000000000	0.00000000000000000000	0.00000000000000000000	0.00000000000000000000	0.00000000000000000000	0.00000000000000000000
121.00000000000000000000	0.00000000000000000000	4170.25634765625000000000	4158.97412109375000000000	4174.87158203125000000000	4157.94873046875000000000	4155.89746093750000000000	4165.64111328125000000000	4176.92285156250000000000	4181.02539062500000000000	4249.23046875000000000000	4206.66650390625000000000	4166.66650390625000000000	4199.48730468750000000000	4194.87158203125000000000	4174.35888671875000000000	1733.00000000000000000000	10248.00000000000000000000	10226.00000000000000000000	0.00000000000000000000	0.00000000000000000000	0.00000000000000000000	2101.00000000000000000000	174.00000000000000000000	0.00000000000000000000	0.00000000000000000000	0.00000000000000000000	0.00000000000000000000	0.00000000000000000000	0.00000000000000000000	0.00000000000000000000	0.00000000000000000000	0.00000000000000000000	0.00000000000000000000	0.00000000000000000000	0.00000000000000000000	0.00000000000000000000	0.00000000000000000000	0.00000000000000000000	0.00000000000000000000
122.00000000000000000000	0.00000000000000000000	4175.38427734375000000000	4167.17919921875000000000	4179.48730468750000000000	4169.74365234375000000000	4173.84619140625000000000	4168.71777343750000000000	4183.07666015625000000000	4200.00000000000000000000	4253.33300781250000000000	4225.12792968750000000000	4181.02539062500000000000	4210.76904296875000000000	4217.43603515625000000000	4192.30761718750000000000	3122.00000000000000000000	10248.00000000000000000000	10226.00000000000000000000	0.00000000000000000000	0.00000000000000000000	0.00000000000000000000	2101.00000000000000000000	181.00000000000000000000	0.00000000000000000000	0.00000000000000000000	0.00000000000000000000	0.00000000000000000000	0.00000000000000000000	0.00000000000000000000	0.00000000000000000000	0.00000000000000000000	0.00000000000000000000	0.00000000000000000000	0.00000000000000000000	0.00000000000000000000	0.00000000000000000000	0.00000000000000000000	0.00000000000000000000	0.00000000000000000000
123.00000000000000000000	0.00000000000000000000	4174.87158203125000000000	4148.71777343750000000000	4185.64111328125000000000	4152.82031250000000000000	4185.64111328125000000000	4168.20507812500000000000	4169.74365234375000000000	4187.17919921875000000000	4251.79492187500000000000	4205.12792968750000000000	4168.20507812500000000000	4210.25634765625000000000	4190.25634765625000000000	4186.66650390625000000000	2172.00000000000000000000	10251.00000000000000000000	10227.00000000000000000000	0.00000000000000000000	0.00000000000000000000	0.00000000000000000000	2101.00000000000000000000	189.00000000000000000000	0.00000000000000000000	0.00000000000000000000	0.00000000000000000000	0.00000000000000000000	0.00000000000000000000	0.00000000000000000000	0.00000000000000000000	0.00000000000000000000	0.00000000000000000000	0.00000000000000000000	0.00000000000000000000	0.00000000000000000000	0.00000000000000000000	0.00000000000000000000	0.00000000000000000000	0.00000000000000000000
124.00000000000000000000	0.00000000000000000000	4191.28173828125000000000	4195.89746093750000000000	4184.10253906250000000000	4172.82031250000000000000	4243.58984375000000000000	4193.84619140625000000000	4221.02539062500000000000	4231.79492187500000000000	4263.58984375000000000000	4265.12792968750000000000	4193.84619140625000000000	4215.38427734375000000000	4223.07666015625000000000	4195.89746093750000000000	1740.00000000000000000000	10251.00000000000000000000	10227.00000000000000000000	0.00000000000000000000	0.00000000000000000000	0.00000000000000000000	2101.00000000000000000000	196.00000000000000000000	0.00000000000000000000	0.00000000000000000000	0.00000000000000000000	0.00000000000000000000	0.00000000000000000000	0.00000000000000000000	0.00000000000000000000	0.00000000000000000000	0.00000000000000000000	0.00000000000000000000	0.00000000000000000000	0.00000000000000000000	0.00000000000000000000	0.00000000000000000000	0.00000000000000000000	0.00000000000000000000
125.00000000000000000000	0.00000000000000000000	4177.43603515625000000000	4163.58984375000000000000	4186.15380859375000000000	4157.43603515625000000000	4177.43603515625000000000	4174.35888671875000000000	4195.38427734375000000000	4206.15380859375000000000	4254.87158203125000000000	4231.28173828125000000000	4180.51269531250000000000	4209.23046875000000000000	4185.64111328125000000000	4176.41015625000000000000	1733.00000000000000000000	10251.00000000000000000000	10229.00000000000000000000	0.00000000000000000000	0.00000000000000000000	0.00000000000000000000	2101.00000000000000000000	204.00000000000000000000	0.00000000000000000000	0.00000000000000000000	0.00000000000000000000	0.00000000000000000000	0.00000000000000000000	0.00000000000000000000	0.00000000000000000000	0.00000000000000000000	0.00000000000000000000	0.00000000000000000000	0.00000000000000000000	0.00000000000000000000	0.00000000000000000000	0.00000000000000000000	0.00000000000000000000	0.00000000000000000000
126.00000000000000000000	0.00000000000000000000	4177.94873046875000000000	4166.15380859375000000000	4182.05126953125000000000	4159.48730468750000000000	4172.82031250000000000000	4176.92285156250000000000	4198.97412109375000000000	4211.28173828125000000000	4252.30761718750000000000	4210.25634765625000000000	4177.43603515625000000000	4204.61523437500000000000	4190.25634765625000000000	4178.97412109375000000000	3122.00000000000000000000	10251.00000000000000000000	10229.00000000000000000000	0.00000000000000000000	0.00000000000000000000	0.00000000000000000000	2101.00000000000000000000	212.00000000000000000000	0.00000000000000000000	0.00000000000000000000	0.00000000000000000000	0.00000000000000000000	0.00000000000000000000	0.00000000000000000000	0.00000000000000000000	0.00000000000000000000	0.00000000000000000000	0.00000000000000000000	0.00000000000000000000	0.00000000000000000000	0.00000000000000000000	0.00000000000000000000	0.00000000000000000000	0.00000000000000000000
127.00000000000000000000	0.00000000000000000000	4186.66650390625000000000	4180.51269531250000000000	4185.12792968750000000000	4167.69238281250000000000	4215.38427734375000000000	4183.58984375000000000000	4207.17919921875000000000	4224.10253906250000000000	4257.43603515625000000000	4224.10253906250000000000	4184.61523437500000000000	4212.30761718750000000000	4207.17919921875000000000	4186.15380859375000000000	50.00000000000000000000	10249.00000000000000000000	10230.00000000000000000000	0.00000000000000000000	0.00000000000000000000	0.00000000000000000000	2101.00000000000000000000	220.00000000000000000000	0.00000000000000000000	0.00000000000000000000	0.00000000000000000000	0.00000000000000000000	0.00000000000000000000	0.00000000000000000000	0.00000000000000000000	0.00000000000000000000	0.00000000000000000000	0.00000000000000000000	0.00000000000000000000	0.00000000000000000000	0.00000000000000000000	0.00000000000000000000	0.00000000000000000000	0.00000000000000000000
0.00000000000000000000	0.00000000000000000000	4168.71777343750000000000	4140.51269531250000000000	4177.94873046875000000000	4141.02539062500000000000	4176.41015625000000000000	4170.76904296875000000000	4174.35888671875000000000	4188.20507812500000000000	4247.69238281250000000000	4194.35888671875000000000	4161.02539062500000000000	4201.02539062500000000000	4165.64111328125000000000	4168.20507812500000000000	1324.00000000000000000000	10249.00000000000000000000	10230.00000000000000000000	0.00000000000000000000	0.00000000000000000000	0.00000000000000000000	2101.00000000000000000000	227.00000000000000000000	4.00000000000000000000	0.00000000000000000000	0.00000000000000000000	0.00000000000000000000	0.00000000000000000000	0.00000000000000000000	0.00000000000000000000	0.00000000000000000000	0.00000000000000000000	0.00000000000000000000	0.00000000000000000000	0.00000000000000000000	0.00000000000000000000	0.00000000000000000000	0.00000000000000000000	0.00000000000000000000
1.00000000000000000000	0.00000000000000000000	4173.33300781250000000000	4166.66650390625000000000	4172.30761718750000000000	4166.15380859375000000000	4197.43603515625000000000	4184.10253906250000000000	4207.69238281250000000000	4230.25634765625000000000	4252.30761718750000000000	4245.12792968750000000000	4180.00000000000000000000	4206.66650390625000000000	4204.61523437500000000000	4187.17919921875000000000	1989.00000000000000000000	10248.00000000000000000000	10229.00000000000000000000	0.00000000000000000000	0.00000000000000000000	0.00000000000000000000	2101.00000000000000000000	235.00000000000000000000	4.00000000000000000000	4.00000000000000000000	0.00000000000000000000	0.00000000000000000000	0.00000000000000000000	0.00000000000000000000	0.00000000000000000000	0.00000000000000000000	0.00000000000000000000	0.00000000000000000000	0.00000000000000000000	0.00000000000000000000	0.00000000000000000000	0.00000000000000000000	0.00000000000000000000	0.00000000000000000000
2.00000000000000000000	0.00000000000000000000	4163.07666015625000000000	4138.46142578125000000000	4178.97412109375000000000	4160.00000000000000000000	4168.20507812500000000000	4167.69238281250000000000	4184.61523437500000000000	4216.92285156250000000000	4250.76904296875000000000	4226.66650390625000000000	4172.30761718750000000000	4209.74365234375000000000	4187.17919921875000000000	4178.97412109375000000000	2039.00000000000000000000	10248.00000000000000000000	10229.00000000000000000000	0.00000000000000000000	0.00000000000000000000	0.00000000000000000000	2101.00000000000000000000	244.00000000000000000000	4.00000000000000000000	4.00000000000000000000	4.00000000000000000000	0.00000000000000000000	0.00000000000000000000	0.00000000000000000000	0.00000000000000000000	0.00000000000000000000	0.00000000000000000000	0.00000000000000000000	0.00000000000000000000	0.00000000000000000000	0.00000000000000000000	0.00000000000000000000	4.00000000000000000000	0.00000000000000000000
3.00000000000000000000	0.00000000000000000000	4165.64111328125000000000	4149.74365234375000000000	4173.33300781250000000000	4160.51269531250000000000	4185.12792968750000000000	4180.51269531250000000000	4192.30761718750000000000	4209.23046875000000000000	4254.35888671875000000000	4220.00000000000000000000	4169.74365234375000000000	4201.02539062500000000000	4178.97412109375000000000	4169.23046875000000000000	3002.00000000000000000000	10250.00000000000000000000	10229.00000000000000000000	0.00000000000000000000	0.00000000000000000000	0.00000000000000000000	2101.00000000000000000000	251.00000000000000000000	4.00000000000000000000	4.00000000000000000000	4.00000000000000000000	4.00000000000000000000	0.00000000000000000000	0.00000000000000000000	0.00000000000000000000	0.00000000000000000000	0.00000000000000000000	0.00000000000000000000	0.00000000000000000000	0.00000000000000000000	0.00000000000000000000	0.00000000000000000000	4.00000000000000000000	4.00000000000000000000
4.00000000000000000000	0.00000000000000000000	4180.51269531250000000000	4183.58984375000000000000	4178.97412109375000000000	4183.07666015625000000000	4229.23046875000000000000	4198.97412109375000000000	4219.48730468750000000000	4221.02539062500000000000	4256.92285156250000000000	4241.02539062500000000000	4177.94873046875000000000	4205.12792968750000000000	4192.30761718750000000000	4175.38427734375000000000	3148.00000000000000000000	10250.00000000000000000000	10229.00000000000000000000	0.00000000000000000000	0.00000000000000000000	0.00000000000000000000	2101.00000000000000000000	260.00000000000000000000	4.00000000000000000000	4.00000000000000000000	4.00000000000000000000	4.00000000000000000000	4.00000000000000000000	0.00000000000000000000	0.00000000000000000000	0.00000000000000000000	0.00000000000000000000	0.00000000000000000000	0.00000000000000000000	0.00000000000000000000	0.00000000000000000000	0.00000000000000000000	4.00000000000000000000	4.00000000000000000000
5.00000000000000000000	0.00000000000000000000	4166.66650390625000000000	4143.07666015625000000000	4178.97412109375000000000	4167.17919921875000000000	4178.46142578125000000000	4176.41015625000000000000	4178.97412109375000000000	4180.51269531250000000000	4246.15380859375000000000	4185.64111328125000000000	4153.84619140625000000000	4195.38427734375000000000	4157.94873046875000000000	4162.56396484375000000000	1781.00000000000000000000	10250.00000000000000000000	10229.00000000000000000000	0.00000000000000000000	0.00000000000000000000	0.00000000000000000000	2101.00000000000000000000	267.00000000000000000000	4.00000000000000000000	4.00000000000000000000	4.00000000000000000000	4.00000000000000000000	4.00000000000000000000	4.00000000000000000000	0.00000000000000000000	0.00000000000000000000	0.00000000000000000000	0.00000000000000000000	0.00000000000000000000	0.00000000000000000000	0.00000000000000000000	0.00000000000000000000	4.00000000000000000000	4.00000000000000000000
6.00000000000000000000	0.00000000000000000000	4168.71777343750000000000	4165.64111328125000000000	4167.69238281250000000000	4184.61523437500000000000	4182.56396484375000000000	4173.33300781250000000000	4184.10253906250000000000	4206.15380859375000000000	4252.30761718750000000000	4211.79492187500000000000	4175.38427734375000000000	4194.87158203125000000000	4202.05126953125000000000	4176.41015625000000000000	2826.00000000000000000000	10250.00000000000000000000	10229.00000000000000000000	0.00000000000000000000	0.00000000000000000000	0.00000000000000000000	2101.00000000000000000000	275.00000000000000000000	4.00000000000000000000	4.00000000000000000000	4.00000000000000000000	4.00000000000000000000	4.00000000000000000000	4.00000000000000000000	4.00000000000000000000	0.00000000000000000000	0.00000000000000000000	0.00000000000000000000	0.00000000000000000000	0.00000000000000000000	0.00000000000000000000	0.00000000000000000000	4.00000000000000000000	4.00000000000000000000
7.00000000000000000000	0.00000000000000000000	4155.89746093750000000000	4140.00000000000000000000	4171.28173828125000000000	4173.33300781250000000000	4148.71777343750000000000	4150.76904296875000000000	4149.74365234375000000000	4188.20507812500000000000	4244.61523437500000000000	4192.30761718750000000000	4166.15380859375000000000	4193.33300781250000000000	4184.10253906250000000000	4168.71777343750000000000	2778.00000000000000000000	10247.00000000000000000000	10225.00000000000000000000	0.00000000000000000000	0.00000000000000000000	0.00000000000000000000	2101.00000000000000000000	282.00000000000000000000	4.00000000000000000000	4.00000000000000000000	4.00000000000000000000	4.00000000000000000000	4.00000000000000000000	4.00000000000000000000	4.00000000000000000000	4.00000000000000000000	0.00000000000000000000	0.00000000000000000000	0.00000000000000000000	0.00000000000000000000	0.00000000000000000000	0.00000000000000000000	4.00000000000000000000	4.00000000000000000000
8.00000000000000000000	0.00000000000000000000	4154.87158203125000000000	4141.02539062500000000000	4169.23046875000000000000	4169.74365234375000000000	4158.97412109375000000000	4163.07666015625000000000	4161.02539062500000000000	4186.15380859375000000000	4243.07666015625000000000	4186.15380859375000000000	4157.94873046875000000000	4187.17919921875000000000	4171.28173828125000000000	4165.64111328125000000000	674.00000000000000000000	10247.00000000000000000000	10225.00000000000000000000	0.00000000000000000000	0.00000000000000000000	0.00000000000000000000	2101.00000000000000000000	290.00000000000000000000	4.00000000000000000000	4.00000000000000000000	4.00000000000000000000	4.00000000000000000000	4.00000000000000000000	4.00000000000000000000	4.00000000000000000000	4.00000000000000000000	4.00000000000000000000	0.00000000000000000000	0.00000000000000000000	0.00000000000000000000	0.00000000000000000000	0.00000000000000000000	4.00000000000000000000	4.00000000000000000000
9.00000000000000000000	0.00000000000000000000	4166.66650390625000000000	4176.41015625000000000000	4171.79492187500000000000	4190.76904296875000000000	4210.25634765625000000000	4185.12792968750000000000	4200.00000000000000000000	4217.43603515625000000000	4251.28173828125000000000	4231.28173828125000000000	4179.48730468750000000000	4196.41015625000000000000	4190.76904296875000000000	4173.33300781250000000000	3160.00000000000000000000	10245.00000000000000000000	10224.00000000000000000000	0.00000000000000000000	0.00000000000000000000	0.00000000000000000000	2101.00000000000000000000	299.00000000000000000000	4.00000000000000000000	4.00000000000000000000	4.00000000000000000000	4.00000000000000000000	4.00000000000000000000	4.00000000000000000000	4.00000000000000000000	4.00000000000000000000	4.00000000000000000000	4.00000000000000000000	0.00000000000000000000	0.00000000000000000000	0.00000000000000000000	0.00000000000000000000	4.00000000000000000000	4.00000000000000000000
10.00000000000000000000	0.00000000000000000000	4153.33300781250000000000	4135.38427734375000000000	4175.38427734375000000000	4163.07666015625000000000	4158.46142578125000000000	4166.15380859375000000000	4160.51269531250000000000	4176.41015625000000000000	4243.07666015625000000000	4188.20507812500000000000	4152.30761718750000000000	4186.66650390625000000000	4139.48730468750000000000	4152.30761718750000000000	3092.00000000000000000000	10245.00000000000000000000	10224.00000000000000000000	0.00000000000000000000	0.00000000000000000000	0.00000000000000000000	2101.00000000000000000000	307.00000000000000000000	4.00000000000000000000	4.00000000000000000000	4.00000000000000000000	4.00000000000000000000	4.00000000000000000000	4.00000000000000000000	4.00000000000000000000	4.00000000000000000000	4.00000000000000000000	4.00000000000000000000	4.00000000000000000000	0.00000000000000000000	0.00000000000000000000	0.00000000000000000000	4.00000000000000000000	4.00000000000000000000
11.00000000000000000000	0.00000000000000000000	4167.69238281250000000000	4167.17919921875000000000	4173.84619140625000000000	4180.00000000000000000000	4168.20507812500000000000	4177.94873046875000000000	4185.64111328125000000000	4199.48730468750000000000	4251.79492187500000000000	4212.82031250000000000000	4160.51269531250000000000	4190.25634765625000000000	4180.51269531250000000000	4165.64111328125000000000	2158.00000000000000000000	10242.00000000000000000000	10225.00000000000000000000	0.00000000000000000000	0.00000000000000000000	0.00000000000000000000	2101.00000000000000000000	315.00000000000000000000	4.00000000000000000000	4.00000000000000000000	4.00000000000000000000	4.00000000000000000000	4.00000000000000000000	4.00000000000000000000	4.00000000000000000000	4.00000000000000000000	4.00000000000000000000	4.00000000000000000000	4.00000000000000000000	4.00000000000000000000	0.00000000000000000000	0.00000000000000000000	4.00000000000000000000	4.00000000000000000000
12.00000000000000000000	0.00000000000000000000	4168.20507812500000000000	4161.53857421875000000000	4177.94873046875000000000	4181.02539062500000000000	4166.15380859375000000000	4167.69238281250000000000	4175.38427734375000000000	4187.69238281250000000000	4247.69238281250000000000	4187.17919921875000000000	4162.56396484375000000000	4198.97412109375000000000	4189.74365234375000000000	4169.23046875000000000000	1757.00000000000000000000	10242.00000000000000000000	10225.00000000000000000000	0.00000000000000000000	0.00000000000000000000	0.00000000000000000000	2101.00000000000000000000	323.00000000000000000000	4.00000000000000000000	4.00000000000000000000	4.00000000000000000000	4.00000000000000000000	4.00000000000000000000	4.00000000000000000000	4.00000000000000000000	4.00000000000000000000	4.00000000000000000000	4.00000000000000000000	4.00000000000000000000	4.00000000000000000000	4.00000000000000000000	0.00000000000000000000	4.00000000000000000000	4.00000000000000000000
13.00000000000000000000	0.00000000000000000000	4160.00000000000000000000	4143.58984375000000000000	4170.76904296875000000000	4165.64111328125000000000	4173.84619140625000000000	4164.10253906250000000000	4161.53857421875000000000	4170.25634765625000000000	4240.00000000000000000000	4152.30761718750000000000	4155.89746093750000000000	4190.25634765625000000000	4170.76904296875000000000	4169.23046875000000000000	1717.00000000000000000000	10242.00000000000000000000	10227.00000000000000000000	0.00000000000000000000	0.00000000000000000000	0.00000000000000000000	2101.00000000000000000000	331.00000000000000000000	4.00000000000000000000	4.00000000000000000000	4.00000000000000000000	4.00000000000000000000	4.00000000000000000000	4.00000000000000000000	4.00000000000000000000	4.00000000000000000000	4.00000000000000000000	4.00000000000000000000	4.00000000000000000000	4.00000000000000000000	4.00000000000000000000	4.00000000000000000000	4.00000000000000000000	4.00000000000000000000
14.00000000000000000000	0.00000000000000000000	4164.61523437500000000000	4162.05126953125000000000	4169.23046875000000000000	4180.00000000000000000000	4195.89746093750000000000	4171.28173828125000000000	4184.61523437500000000000	4205.12792968750000000000	4248.20507812500000000000	4209.23046875000000000000	4171.79492187500000000000	4197.43603515625000000000	4190.25634765625000000000	4181.02539062500000000000	3092.00000000000000000000	10242.00000000000000000000	10227.00000000000000000000	0.00000000000000000000	0.00000000000000000000	0.00000000000000000000	2101.00000000000000000000	339.00000000000000000000	4.00000000000000000000	4.00000000000000000000	4.00000000000000000000	4.00000000000000000000	4.00000000000000000000	4.00000000000000000000	4.00000000000000000000	4.00000000000000000000	4.00000000000000000000	4.00000000000000000000	4.00000000000000000000	4.00000000000000000000	4.00000000000000000000	4.00000000000000000000	4.00000000000000000000	4.00000000000000000000
15.00000000000000000000	0.00000000000000000000	4146.15380859375000000000	4122.05126953125000000000	4170.25634765625000000000	4157.94873046875000000000	4138.97412109375000000000	4152.30761718750000000000	4153.33300781250000000000	4181.53857421875000000000	4241.02539062500000000000	4182.05126953125000000000	4150.76904296875000000000	4194.87158203125000000000	4149.23046875000000000000	4161.53857421875000000000	2158.00000000000000000000	10242.00000000000000000000	10227.00000000000000000000	0.00000000000000000000	0.00000000000000000000	0.00000000000000000000	2101.00000000000000000000	346.00000000000000000000	4.00000000000000000000	4.00000000000000000000	4.00000000000000000000	4.00000000000000000000	4.00000000000000000000	4.00000000000000000000	4.00000000000000000000	4.00000000000000000000	4.00000000000000000000	4.00000000000000000000	4.00000000000000000000	4.00000000000000000000	4.00000000000000000000	4.00000000000000000000	4.00000000000000000000	4.00000000000000000000
16.00000000000000000000	0.00000000000000000000	4157.94873046875000000000	4157.43603515625000000000	4168.71777343750000000000	4169.74365234375000000000	4183.07666015625000000000	4177.43603515625000000000	4184.10253906250000000000	4200.51269531250000000000	4244.61523437500000000000	4190.76904296875000000000	4163.58984375000000000000	4192.30761718750000000000	4171.28173828125000000000	4168.20507812500000000000	0.00000000000000000000	10242.00000000000000000000	10227.00000000000000000000	0.00000000000000000000	0.00000000000000000000	0.00000000000000000000	2101.00000000000000000000	354.00000000000000000000	4.00000000000000000000	4.00000000000000000000	4.00000000000000000000	4.00000000000000000000	4.00000000000000000000	4.00000000000000000000	4.00000000000000000000	4.00000000000000000000	4.00000000000000000000	4.00000000000000000000	4.00000000000000000000	4.00000000000000000000	4.00000000000000000000	4.00000000000000000000	4.00000000000000000000	4.00000000000000000000
17.00000000000000000000	0.00000000000000000000	4168.71777343750000000000	4161.02539062500000000000	4178.46142578125000000000	4167.69238281250000000000	4184.10253906250000000000	4177.43603515625000000000	4175.89746093750000000000	4185.12792968750000000000	4243.07666015625000000000	4181.53857421875000000000	4161.02539062500000000000	4193.33300781250000000000	4166.66650390625000000000	4164.61523437500000000000	0.00000000000000000000	10243.00000000000000000000	10225.00000000000000000000	0.00000000000000000000	0.00000000000000000000	0.00000000000000000000	2101.00000000000000000000	363.00000000000000000000	4.00000000000000000000	4.00000000000000000000	4.00000000000000000000	4.00000000000000000000	4.00000000000000000000	4.00000000000000000000	4.00000000000000000000	4.00000000000000000000	4.00000000000000000000	4.00000000000000000000	4.00000000000000000000	4.00000000000000000000	4.00000000000000000000	4.00000000000000000000	4.00000000000000000000	4.00000000000000000000
18.00000000000000000000	0.00000000000000000000	4166.66650390625000000000	4143.58984375000000000000	4173.84619140625000000000	4152.82031250000000000000	4143.58984375000000000000	4163.58984375000000000000	4155.38427734375000000000	4166.15380859375000000000	4236.41015625000000000000	4150.76904296875000000000	4149.23046875000000000000	4189.74365234375000000000	4160.00000000000000000000	4162.05126953125000000000	0.00000000000000000000	10243.00000000000000000000	10225.00000000000000000000	0.00000000000000000000	0.00000000000000000000	0.00000000000000000000	2101.00000000000000000000	371.00000000000000000000	4.00000000000000000000	4.00000000000000000000	4.00000000000000000000	4.00000000000000000000	4.00000000000000000000	4.00000000000000000000	4.00000000000000000000	4.00000000000000000000	4.00000000000000000000	4.00000000000000000000	4.00000000000000000000	4.00000000000000000000	4.00000000000000000000	4.00000000000000000000	4.00000000000000000000	4.00000000000000000000
19.00000000000000000000	0.00000000000000000000	4171.79492187500000000000	4169.23046875000000000000	4172.30761718750000000000	4173.33300781250000000000	4162.56396484375000000000	4166.15380859375000000000	4172.30761718750000000000	4204.10253906250000000000	4242.05126953125000000000	4172.82031250000000000000	4172.82031250000000000000	4201.02539062500000000000	4204.10253906250000000000	4185.12792968750000000000	0.00000000000000000000	10243.00000000000000000000	10227.00000000000000000000	0.00000000000000000000	0.00000000000000000000	0.00000000000000000000	2101.00000000000000000000	378.00000000000000000000	4.00000000000000000000	4.00000000000000000000	4.00000000000000000000	4.00000000000000000000	4.00000000000000000000	4.00000000000000000000	4.00000000000000000000	4.00000000000000000000	4.00000000000000000000	4.00000000000000000000	4.00000000000000000000	4.00000000000000000000	4.00000000000000000000	4.00000000000000000000	4.00000000000000000000	4.00000000000000000000
20.00000000000000000000	0.00000000000000000000	4147.69238281250000000000	4117.43603515625000000000	4173.84619140625000000000	4144.61523437500000000000	4115.89746093750000000000	4142.05126953125000000000	4125.12792968750000000000	4164.10253906250000000000	4232.30761718750000000000	4121.53857421875000000000	4146.66650390625000000000	4192.82031250000000000000	4155.38427734375000000000	4165.12792968750000000000	0.00000000000000000000	10243.00000000000000000000	10227.00000000000000000000	0.00000000000000000000	0.00000000000000000000	0.00000000000000000000	2101.00000000000000000000	385.00000000000000000000	4.00000000000000000000	4.00000000000000000000	4.00000000000000000000	4.00000000000000000000	4.00000000000000000000	4.00000000000000000000	4.00000000000000000000	4.00000000000000000000	4.00000000000000000000	4.00000000000000000000	4.00000000000000000000	4.00000000000000000000	4.00000000000000000000	4.00000000000000000000	4.00000000000000000000	4.00000000000000000000
21.00000000000000000000	0.00000000000000000000	4151.79492187500000000000	4132.30761718750000000000	4163.58984375000000000000	4141.02539062500000000000	4157.94873046875000000000	4160.51269531250000000000	4155.89746093750000000000	4175.89746093750000000000	4235.89746093750000000000	4150.25634765625000000000	4150.76904296875000000000	4188.20507812500000000000	4165.64111328125000000000	4164.61523437500000000000	0.00000000000000000000	10246.00000000000000000000	10226.00000000000000000000	0.00000000000000000000	0.00000000000000000000	0.00000000000000000000	2101.00000000000000000000	393.00000000000000000000	4.00000000000000000000	4.00000000000000000000	4.00000000000000000000	4.00000000000000000000	4.00000000000000000000	4.00000000000000000000	4.00000000000000000000	4.00000000000000000000	4.00000000000000000000	4.00000000000000000000	4.00000000000000000000	4.00000000000000000000	4.00000000000000000000	4.00000000000000000000	4.00000000000000000000	4.00000000000000000000
22.00000000000000000000	0.00000000000000000000	4159.48730468750000000000	4141.02539062500000000000	4169.74365234375000000000	4143.07666015625000000000	4178.97412109375000000000	4168.71777343750000000000	4170.76904296875000000000	4187.17919921875000000000	4238.46142578125000000000	4179.48730468750000000000	4161.02539062500000000000	4194.87158203125000000000	4167.69238281250000000000	4165.12792968750000000000	0.00000000000000000000	10246.00000000000000000000	10226.00000000000000000000	0.00000000000000000000	0.00000000000000000000	0.00000000000000000000	2101.00000000000000000000	401.00000000000000000000	4.00000000000000000000	4.00000000000000000000	4.00000000000000000000	4.00000000000000000000	4.00000000000000000000	4.00000000000000000000	4.00000000000000000000	4.00000000000000000000	4.00000000000000000000	4.00000000000000000000	4.00000000000000000000	4.00000000000000000000	4.00000000000000000000	4.00000000000000000000	4.00000000000000000000	4.00000000000000000000
23.00000000000000000000	0.00000000000000000000	4154.35888671875000000000	4127.17919921875000000000	4170.25634765625000000000	4133.33300781250000000000	4144.10253906250000000000	4163.07666015625000000000	4149.74365234375000000000	4167.17919921875000000000	4233.33300781250000000000	4151.79492187500000000000	4148.71777343750000000000	4187.17919921875000000000	4146.66650390625000000000	4156.41015625000000000000	0.00000000000000000000	10248.00000000000000000000	10222.00000000000000000000	0.00000000000000000000	0.00000000000000000000	0.00000000000000000000	2101.00000000000000000000	409.00000000000000000000	4.00000000000000000000	4.00000000000000000000	4.00000000000000000000	4.00000000000000000000	4.00000000000000000000	4.00000000000000000000	4.00000000000000000000	4.00000000000000000000	4.00000000000000000000	4.00000000000000000000	4.00000000000000000000	4.00000000000000000000	4.00000000000000000000	4.00000000000000000000	4.00000000000000000000	4.00000000000000000000
24.00000000000000000000	0.00000000000000000000	4169.74365234375000000000	4170.25634765625000000000	4170.76904296875000000000	4157.43603515625000000000	4188.71777343750000000000	4174.35888671875000000000	4178.97412109375000000000	4193.84619140625000000000	4238.97412109375000000000	4174.87158203125000000000	4167.69238281250000000000	4196.92285156250000000000	4196.41015625000000000000	4175.89746093750000000000	0.00000000000000000000	10248.00000000000000000000	10222.00000000000000000000	0.00000000000000000000	0.00000000000000000000	0.00000000000000000000	2101.00000000000000000000	417.00000000000000000000	4.00000000000000000000	4.00000000000000000000	4.00000000000000000000	4.00000000000000000000	4.00000000000000000000	4.00000000000000000000	4.00000000000000000000	4.00000000000000000000	4.00000000000000000000	4.00000000000000000000	4.00000000000000000000	4.00000000000000000000	4.00000000000000000000	4.00000000000000000000	4.00000000000000000000	4.00000000000000000000
25.00000000000000000000	0.00000000000000000000	4160.00000000000000000000	4138.46142578125000000000	4175.38427734375000000000	4132.82031250000000000000	4160.51269531250000000000	4153.33300781250000000000	4145.64111328125000000000	4157.94873046875000000000	4232.30761718750000000000	4130.76904296875000000000	4151.79492187500000000000	4195.89746093750000000000	4165.64111328125000000000	4165.12792968750000000000	0.00000000000000000000	10249.00000000000000000000	10221.00000000000000000000	0.00000000000000000000	0.00000000000000000000	0.00000000000000000000	2101.00000000000000000000	426.00000000000000000000	4.00000000000000000000	4.00000000000000000000	4.00000000000000000000	4.00000000000000000000	4.00000000000000000000	4.00000000000000000000	4.00000000000000000000	4.00000000000000000000	4.00000000000000000000	4.00000000000000000000	4.00000000000000000000	4.00000000000000000000	4.00000000000000000000	4.00000000000000000000	4.00000000000000000000	4.00000000000000000000
26.00000000000000000000	0.00000000000000000000	4163.07666015625000000000	4152.30761718750000000000	4167.17919921875000000000	4136.92285156250000000000	4163.07666015625000000000	4161.02539062500000000000	4159.48730468750000000000	4180.00000000000000000000	4238.97412109375000000000	4160.00000000000000000000	4161.53857421875000000000	4193.33300781250000000000	4180.00000000000000000000	4171.28173828125000000000	0.00000000000000000000	10249.00000000000000000000	10221.00000000000000000000	0.00000000000000000000	0.00000000000000000000	0.00000000000000000000	2101.00000000000000000000	433.00000000000000000000	4.00000000000000000000	4.00000000000000000000	4.00000000000000000000	4.00000000000000000000	4.00000000000000000000	4.00000000000000000000	4.00000000000000000000	4.00000000000000000000	4.00000000000000000000	4.00000000000000000000	4.00000000000000000000	4.00000000000000000000	4.00000000000000000000	4.00000000000000000000	4.00000000000000000000	4.00000000000000000000
27.00000000000000000000	0.00000000000000000000	4163.58984375000000000000	4154.87158203125000000000	4169.23046875000000000000	4149.23046875000000000000	4162.56396484375000000000	4158.46142578125000000000	4163.58984375000000000000	4207.17919921875000000000	4241.02539062500000000000	4190.25634765625000000000	4175.38427734375000000000	4202.05126953125000000000	4198.97412109375000000000	4180.00000000000000000000	0.00000000000000000000	10249.00000000000000000000	10221.00000000000000000000	0.00000000000000000000	0.00000000000000000000	0.00000000000000000000	2101.00000000000000000000	441.00000000000000000000	4.00000000000000000000	4.00000000000000000000	4.00000000000000000000	4.00000000000000000000	4.00000000000000000000	4.00000000000000000000	4.00000000000000000000	4.00000000000000000000	4.00000000000000000000	4.00000000000000000000	4.00000000000000000000	4.00000000000000000000	4.00000000000000000000	4.00000000000000000000	4.00000000000000000000	4.00000000000000000000
28.00000000000000000000	0.00000000000000000000	4153.84619140625000000000	4130.25634765625000000000	4169.23046875000000000000	4127.17919921875000000000	4138.97412109375000000000	4151.28173828125000000000	4142.05126953125000000000	4178.97412109375000000000	4234.35888671875000000000	4145.64111328125000000000	4157.94873046875000000000	4193.33300781250000000000	4168.71777343750000000000	4166.15380859375000000000	0.00000000000000000000	10249.00000000000000000000	10221.00000000000000000000	0.00000000000000000000	0.00000000000000000000	0.00000000000000000000	2101.00000000000000000000	448.00000000000000000000	4.00000000000000000000	4.00000000000000000000	4.00000000000000000000	4.00000000000000000000	4.00000000000000000000	4.00000000000000000000	4.00000000000000000000	4.00000000000000000000	4.00000000000000000000	4.00000000000000000000	4.00000000000000000000	4.00000000000000000000	4.00000000000000000000	4.00000000000000000000	4.00000000000000000000	4.00000000000000000000
29.00000000000000000000	0.00000000000000000000	4174.87158203125000000000	4176.92285156250000000000	4172.82031250000000000000	4142.56396484375000000000	4190.76904296875000000000	4176.92285156250000000000	4184.10253906250000000000	4202.56396484375000000000	4246.15380859375000000000	4181.53857421875000000000	4174.87158203125000000000	4198.97412109375000000000	4195.89746093750000000000	4172.30761718750000000000	0.00000000000000000000	10250.00000000000000000000	10222.00000000000000000000	0.00000000000000000000	0.00000000000000000000	0.00000000000000000000	2101.00000000000000000000	457.00000000000000000000	4.00000000000000000000	4.00000000000000000000	4.00000000000000000000	4.00000000000000000000	4.00000000000000000000	4.00000000000000000000	4.00000000000000000000	4.00000000000000000000	4.00000000000000000000	4.00000000000000000000	4.00000000000000000000	4.00000000000000000000	4.00000000000000000000	4.00000000000000000000	4.00000000000000000000	4.00000000000000000000
30.00000000000000000000	0.00000000000000000000	4167.17919921875000000000	4138.46142578125000000000	4178.46142578125000000000	4127.69238281250000000000	4152.82031250000000000000	4161.02539062500000000000	4152.82031250000000000000	4170.76904296875000000000	4236.92285156250000000000	4150.76904296875000000000	4154.35888671875000000000	4195.38427734375000000000	4158.46142578125000000000	4156.92285156250000000000	0.00000000000000000000	10250.00000000000000000000	10222.00000000000000000000	0.00000000000000000000	0.00000000000000000000	0.00000000000000000000	2101.00000000000000000000	464.00000000000000000000	4.00000000000000000000	4.00000000000000000000	4.00000000000000000000	4.00000000000000000000	4.00000000000000000000	4.00000000000000000000	4.00000000000000000000	4.00000000000000000000	4.00000000000000000000	4.00000000000000000000	4.00000000000000000000	4.00000000000000000000	4.00000000000000000000	4.00000000000000000000	4.00000000000000000000	4.00000000000000000000
31.00000000000000000000	0.00000000000000000000	4162.56396484375000000000	4143.07666015625000000000	4167.17919921875000000000	4134.35888671875000000000	4154.87158203125000000000	4160.00000000000000000000	4154.35888671875000000000	4174.87158203125000000000	4233.33300781250000000000	4148.71777343750000000000	4154.35888671875000000000	4189.74365234375000000000	4174.87158203125000000000	4167.17919921875000000000	0.00000000000000000000	10250.00000000000000000000	10223.00000000000000000000	0.00000000000000000000	0.00000000000000000000	0.00000000000000000000	2101.00000000000000000000	472.00000000000000000000	4.00000000000000000000	4.00000000000000000000	4.00000000000000000000	4.00000000000000000000	4.00000000000000000000	4.00000000000000000000	4.00000000000000000000	4.00000000000000000000	4.00000000000000000000	4.00000000000000000000	4.00000000000000000000	4.00000000000000000000	4.00000000000000000000	4.00000000000000000000	4.00000000000000000000	4.00000000000000000000
32.00000000000000000000	0.00000000000000000000	4165.64111328125000000000	4171.28173828125000000000	4169.74365234375000000000	4150.76904296875000000000	4178.46142578125000000000	4157.94873046875000000000	4158.97412109375000000000	4193.33300781250000000000	4239.48730468750000000000	4168.20507812500000000000	4166.66650390625000000000	4201.02539062500000000000	4201.02539062500000000000	4181.53857421875000000000	0.00000000000000000000	10250.00000000000000000000	10223.00000000000000000000	0.00000000000000000000	0.00000000000000000000	0.00000000000000000000	2101.00000000000000000000	480.00000000000000000000	4.00000000000000000000	4.00000000000000000000	4.00000000000000000000	4.00000000000000000000	4.00000000000000000000	4.00000000000000000000	4.00000000000000000000	4.00000000000000000000	4.00000000000000000000	4.00000000000000000000	4.00000000000000000000	4.00000000000000000000	4.00000000000000000000	4.00000000000000000000	4.00000000000000000000	4.00000000000000000000
33.00000000000000000000	0.00000000000000000000	4154.87158203125000000000	4144.61523437500000000000	4170.76904296875000000000	4131.28173828125000000000	4146.66650390625000000000	4149.74365234375000000000	4128.20507812500000000000	4162.05126953125000000000	4233.84619140625000000000	4127.69238281250000000000	4140.51269531250000000000	4190.25634765625000000000	4153.84619140625000000000	4160.51269531250000000000	0.00000000000000000000	10251.00000000000000000000	10223.00000000000000000000	0.00000000000000000000	0.00000000000000000000	0.00000000000000000000	2101.00000000000000000000	488.00000000000000000000	4.00000000000000000000	4.00000000000000000000	4.00000000000000000000	4.00000000000000000000	4.00000000000000000000	4.00000000000000000000	4.00000000000000000000	4.00000000000000000000	4.00000000000000000000	4.00000000000000000000	4.00000000000000000000	4.00000000000000000000	4.00000000000000000000	4.00000000000000000000	4.00000000000000000000	4.00000000000000000000
34.00000000000000000000	0.00000000000000000000	4162.56396484375000000000	4178.46142578125000000000	4164.61523437500000000000	4152.30761718750000000000	4178.46142578125000000000	4176.92285156250000000000	4172.82031250000000000000	4192.30761718750000000000	4238.46142578125000000000	4167.69238281250000000000	4154.35888671875000000000	4186.66650390625000000000	4168.20507812500000000000	4163.07666015625000000000	0.00000000000000000000	10251.00000000000000000000	10223.00000000000000000000	0.00000000000000000000	0.00000000000000000000	0.00000000000000000000	2101.00000000000000000000	497.00000000000000000000	4.00000000000000000000	4.00000000000000000000	4.00000000000000000000	4.00000000000000000000	4.00000000000000000000	4.00000000000000000000	4.00000000000000000000	4.00000000000000000000	4.00000000000000000000	4.00000000000000000000	4.00000000000000000000	4.00000000000000000000	4.00000000000000000000	4.00000000000000000000	4.00000000000000000000	4.00000000000000000000
35.00000000000000000000	0.00000000000000000000	4153.33300781250000000000	4157.43603515625000000000	4167.17919921875000000000	4143.07666015625000000000	4146.66650390625000000000	4160.51269531250000000000	4154.35888671875000000000	4173.84619140625000000000	4230.76904296875000000000	4137.94873046875000000000	4142.05126953125000000000	4186.15380859375000000000	4132.82031250000000000000	4146.66650390625000000000	0.00000000000000000000	10250.00000000000000000000	10224.00000000000000000000	0.00000000000000000000	0.00000000000000000000	0.00000000000000000000	2101.00000000000000000000	505.00000000000000000000	4.00000000000000000000	4.00000000000000000000	4.00000000000000000000	4.00000000000000000000	4.00000000000000000000	4.00000000000000000000	4.00000000000000000000	4.00000000000000000000	4.00000000000000000000	4.00000000000000000000	4.00000000000000000000	4.00000000000000000000	4.00000000000000000000	4.00000000000000000000	4.00000000000000000000	4.00000000000000000000
36.00000000000000000000	0.00000000000000000000	4161.53857421875000000000	4170.76904296875000000000	4164.61523437500000000000	4150.25634765625000000000	4155.38427734375000000000	4160.51269531250000000000	4150.25634765625000000000	4166.66650390625000000000	4229.74365234375000000000	4120.51269531250000000000	4140.00000000000000000000	4183.58984375000000000000	4135.89746093750000000000	4147.17919921875000000000	0.00000000000000000000	10250.00000000000000000000	10224.00000000000000000000	0.00000000000000000000	0.00000000000000000000	0.00000000000000000000	2101.00000000000000000000	513.00000000000000000000	4.00000000000000000000	4.00000000000000000000	4.00000000000000000000	4.00000000000000000000	4.00000000000000000000	4.00000000000000000000	4.00000000000000000000	4.00000000000000000000	4.00000000000000000000	4.00000000000000000000	4.00000000000000000000	4.00000000000000000000	4.00000000000000000000	4.00000000000000000000	4.00000000000000000000	4.00000000000000000000
37.00000000000000000000	0.00000000000000000000	4176.41015625000000000000	4197.94873046875000000000	4171.28173828125000000000	4172.82031250000000000000	4182.56396484375000000000	4165.64111328125000000000	4156.92285156250000000000	4167.17919921875000000000	4229.74365234375000000000	4139.48730468750000000000	4150.76904296875000000000	4189.74365234375000000000	4162.56396484375000000000	4161.02539062500000000000	0.00000000000000000000	10247.00000000000000000000	10223.00000000000000000000	0.00000000000000000000	0.00000000000000000000	0.00000000000000000000	2101.00000000000000000000	522.00000000000000000000	4.00000000000000000000	4.00000000000000000000	4.00000000000000000000	4.00000000000000000000	4.00000000000000000000	4.00000000000000000000	4.00000000000000000000	4.00000000000000000000	4.00000000000000000000	4.00000000000000000000	4.00000000000000000000	4.00000000000000000000	4.00000000000000000000	4.00000000000000000000	4.00000000000000000000	4.00000000000000000000
38.00000000000000000000	0.00000000000000000000	4159.48730468750000000000	4154.35888671875000000000	4168.20507812500000000000	4146.15380859375000000000	4143.07666015625000000000	4148.20507812500000000000	4124.61523437500000000000	4133.33300781250000000000	4222.05126953125000000000	4094.87158203125000000000	4126.66650390625000000000	4182.56396484375000000000	4125.12792968750000000000	4148.20507812500000000000	0.00000000000000000000	10247.00000000000000000000	10223.00000000000000000000	0.00000000000000000000	0.00000000000000000000	0.00000000000000000000	2101.00000000000000000000	530.00000000000000000000	4.00000000000000000000	4.00000000000000000000	4.00000000000000000000	4.00000000000000000000	4.00000000000000000000	4.00000000000000000000	4.00000000000000000000	4.00000000000000000000	4.00000000000000000000	4.00000000000000000000	4.00000000000000000000	4.00000000000000000000	4.00000000000000000000	4.00000000000000000000	4.00000000000000000000	4.00000000000000000000
39.00000000000000000000	0.00000000000000000000	4164.61523437500000000000	4176.92285156250000000000	4161.53857421875000000000	4163.07666015625000000000	4186.66650390625000000000	4164.61523437500000000000	4157.94873046875000000000	4187.69238281250000000000	4236.41015625000000000000	4141.53857421875000000000	4154.35888671875000000000	4191.79492187500000000000	4163.07666015625000000000	4162.05126953125000000000	0.00000000000000000000	10248.00000000000000000000	10223.00000000000000000000	0.00000000000000000000	0.00000000000000000000	0.00000000000000000000	2101.00000000000000000000	537.00000000000000000000	4.00000000000000000000	4.00000000000000000000	4.00000000000000000000	4.00000000000000000000	4.00000000000000000000	4.00000000000000000000	4.00000000000000000000	4.00000000000000000000	4.00000000000000000000	4.00000000000000000000	4.00000000000000000000	4.00000000000000000000	4.00000000000000000000	4.00000000000000000000	4.00000000000000000000	4.00000000000000000000
40.00000000000000000000	0.00000000000000000000	4153.84619140625000000000	4151.28173828125000000000	4168.71777343750000000000	4158.46142578125000000000	4156.41015625000000000000	4148.71777343750000000000	4131.79492187500000000000	4172.82031250000000000000	4231.28173828125000000000	4133.33300781250000000000	4149.74365234375000000000	4191.79492187500000000000	4143.07666015625000000000	4150.76904296875000000000	0.00000000000000000000	10248.00000000000000000000	10223.00000000000000000000	0.00000000000000000000	0.00000000000000000000	0.00000000000000000000	2101.00000000000000000000	544.00000000000000000000	4.00000000000000000000	4.00000000000000000000	4.00000000000000000000	4.00000000000000000000	4.00000000000000000000	4.00000000000000000000	4.00000000000000000000	4.00000000000000000000	4.00000000000000000000	4.00000000000000000000	4.00000000000000000000	4.00000000000000000000	4.00000000000000000000	4.00000000000000000000	4.00000000000000000000	4.00000000000000000000
41.00000000000000000000	0.00000000000000000000	4151.79492187500000000000	4149.74365234375000000000	4163.58984375000000000000	4150.76904296875000000000	4138.97412109375000000000	4150.76904296875000000000	4130.25634765625000000000	4146.15380859375000000000	4225.12792968750000000000	4119.48730468750000000000	4131.79492187500000000000	4180.00000000000000000000	4122.56396484375000000000	4143.07666015625000000000	0.00000000000000000000	10247.00000000000000000000	10225.00000000000000000000	0.00000000000000000000	0.00000000000000000000	0.00000000000000000000	2101.00000000000000000000	552.00000000000000000000	4.00000000000000000000	4.00000000000000000000	4.00000000000000000000	4.00000000000000000000	4.00000000000000000000	4.00000000000000000000	4.00000000000000000000	4.00000000000000000000	4.00000000000000000000	4.00000000000000000000	4.00000000000000000000	4.00000000000000000000	4.00000000000000000000	4.00000000000000000000	4.00000000000000000000	4.00000000000000000000
42.00000000000000000000	0.00000000000000000000	4170.76904296875000000000	4183.58984375000000000000	4168.71777343750000000000	4167.17919921875000000000	4184.10253906250000000000	4167.17919921875000000000	4161.02539062500000000000	4163.07666015625000000000	4232.30761718750000000000	4146.15380859375000000000	4144.10253906250000000000	4187.69238281250000000000	4141.02539062500000000000	4157.94873046875000000000	0.00000000000000000000	10247.00000000000000000000	10225.00000000000000000000	0.00000000000000000000	0.00000000000000000000	0.00000000000000000000	2101.00000000000000000000	559.00000000000000000000	4.00000000000000000000	4.00000000000000000000	4.00000000000000000000	4.00000000000000000000	4.00000000000000000000	4.00000000000000000000	4.00000000000000000000	4.00000000000000000000	4.00000000000000000000	4.00000000000000000000	4.00000000000000000000	4.00000000000000000000	4.00000000000000000000	4.00000000000000000000	4.00000000000000000000	4.00000000000000000000
43.00000000000000000000	0.00000000000000000000	4163.07666015625000000000	4148.20507812500000000000	4172.82031250000000000000	4148.20507812500000000000	4137.94873046875000000000	4150.25634765625000000000	4130.25634765625000000000	4133.33300781250000000000	4223.58984375000000000000	4096.41015625000000000000	4130.25634765625000000000	4182.56396484375000000000	4112.30761718750000000000	4149.23046875000000000000	0.00000000000000000000	10247.00000000000000000000	10226.00000000000000000000	0.00000000000000000000	0.00000000000000000000	0.00000000000000000000	2101.00000000000000000000	566.00000000000000000000	4.00000000000000000000	4.00000000000000000000	4.00000000000000000000	4.00000000000000000000	4.00000000000000000000	4.00000000000000000000	4.00000000000000000000	4.00000000000000000000	4.00000000000000000000	4.00000000000000000000	4.00000000000000000000	4.00000000000000000000	4.00000000000000000000	4.00000000000000000000	4.00000000000000000000	4.00000000000000000000
44.00000000000000000000	0.00000000000000000000	4169.23046875000000000000	4177.94873046875000000000	4166.66650390625000000000	4171.28173828125000000000	4142.05126953125000000000	4159.48730468750000000000	4155.38427734375000000000	4170.25634765625000000000	4231.79492187500000000000	4131.28173828125000000000	4149.74365234375000000000	4189.23046875000000000000	4163.07666015625000000000	4172.30761718750000000000	0.00000000000000000000	10247.00000000000000000000	10226.00000000000000000000	0.00000000000000000000	0.00000000000000000000	0.00000000000000000000	2101.00000000000000000000	574.00000000000000000000	4.00000000000000000000	4.00000000000000000000	4.00000000000000000000	4.00000000000000000000	4.00000000000000000000	4.00000000000000000000	4.00000000000000000000	4.00000000000000000000	4.00000000000000000000	4.00000000000000000000	4.00000000000000000000	4.00000000000000000000	4.00000000000000000000	4.00000000000000000000	4.00000000000000000000	4.00000000000000000000
45.00000000000000000000	0.00000000000000000000	4160.51269531250000000000	4158.46142578125000000000	4169.23046875000000000000	4164.10253906250000000000	4132.82031250000000000000	4141.53857421875000000000	4134.87158203125000000000	4161.53857421875000000000	4229.74365234375000000000	4125.12792968750000000000	4142.05126953125000000000	4192.82031250000000000000	4150.76904296875000000000	4168.20507812500000000000	0.00000000000000000000	10249.00000000000000000000	10227.00000000000000000000	0.00000000000000000000	0.00000000000000000000	0.00000000000000000000	2101.00000000000000000000	583.00000000000000000000	4.00000000000000000000	4.00000000000000000000	4.00000000000000000000	4.00000000000000000000	4.00000000000000000000	4.00000000000000000000	4.00000000000000000000	4.00000000000000000000	4.00000000000000000000	4.00000000000000000000	4.00000000000000000000	4.00000000000000000000	4.00000000000000000000	4.00000000000000000000	4.00000000000000000000	4.00000000000000000000
46.00000000000000000000	0.00000000000000000000	4151.28173828125000000000	4140.00000000000000000000	4162.05126953125000000000	4144.10253906250000000000	4142.05126953125000000000	4142.56396484375000000000	4137.94873046875000000000	4150.25634765625000000000	4223.58984375000000000000	4107.69238281250000000000	4128.71777343750000000000	4178.97412109375000000000	4115.38427734375000000000	4147.17919921875000000000	0.00000000000000000000	10249.00000000000000000000	10227.00000000000000000000	0.00000000000000000000	0.00000000000000000000	0.00000000000000000000	2101.00000000000000000000	591.00000000000000000000	4.00000000000000000000	4.00000000000000000000	4.00000000000000000000	4.00000000000000000000	4.00000000000000000000	4.00000000000000000000	4.00000000000000000000	4.00000000000000000000	4.00000000000000000000	4.00000000000000000000	4.00000000000000000000	4.00000000000000000000	4.00000000000000000000	4.00000000000000000000	4.00000000000000000000	4.00000000000000000000
47.00000000000000000000	0.00000000000000000000	4160.51269531250000000000	4170.76904296875000000000	4164.10253906250000000000	4160.00000000000000000000	4180.00000000000000000000	4167.69238281250000000000	4180.51269531250000000000	4190.25634765625000000000	4233.84619140625000000000	4158.46142578125000000000	4147.69238281250000000000	4185.12792968750000000000	4134.87158203125000000000	4153.33300781250000000000	0.00000000000000000000	10248.00000000000000000000	10227.00000000000000000000	0.00000000000000000000	0.00000000000000000000	0.00000000000000000000	2101.00000000000000000000	599.00000000000000000000	4.00000000000000000000	4.00000000000000000000	4.00000000000000000000	4.00000000000000000000	4.00000000000000000000	4.00000000000000000000	4.00000000000000000000	4.00000000000000000000	4.00000000000000000000	4.00000000000000000000	4.00000000000000000000	4.00000000000000000000	4.00000000000000000000	4.00000000000000000000	4.00000000000000000000	4.00000000000000000000
48.00000000000000000000	0.00000000000000000000	4150.76904296875000000000	4141.53857421875000000000	4168.71777343750000000000	4139.48730468750000000000	4140.00000000000000000000	4154.87158203125000000000	4141.53857421875000000000	4158.46142578125000000000	4228.71777343750000000000	4117.94873046875000000000	4125.64111328125000000000	4181.53857421875000000000	4100.00000000000000000000	4140.00000000000000000000	0.00000000000000000000	10248.00000000000000000000	10227.00000000000000000000	0.00000000000000000000	0.00000000000000000000	0.00000000000000000000	2101.00000000000000000000	608.00000000000000000000	4.00000000000000000000	4.00000000000000000000	4.00000000000000000000	4.00000000000000000000	4.00000000000000000000	4.00000000000000000000	4.00000000000000000000	4.00000000000000000000	4.00000000000000000000	4.00000000000000000000	4.00000000000000000000	4.00000000000000000000	4.00000000000000000000	4.00000000000000000000	4.00000000000000000000	4.00000000000000000000
49.00000000000000000000	0.00000000000000000000	4165.12792968750000000000	4173.33300781250000000000	4163.58984375000000000000	4154.35888671875000000000	4175.89746093750000000000	4165.12792968750000000000	4162.56396484375000000000	4170.76904296875000000000	4229.23046875000000000000	4121.53857421875000000000	4136.92285156250000000000	4181.02539062500000000000	4135.89746093750000000000	4150.76904296875000000000	0.00000000000000000000	10248.00000000000000000000	10229.00000000000000000000	0.00000000000000000000	0.00000000000000000000	0.00000000000000000000	2101.00000000000000000000	615.00000000000000000000	4.00000000000000000000	4.00000000000000000000	4.00000000000000000000	4.00000000000000000000	4.00000000000000000000	4.00000000000000000000	4.00000000000000000000	4.00000000000000000000	4.00000000000000000000	4.00000000000000000000	4.00000000000000000000	4.00000000000000000000	4.00000000000000000000	4.00000000000000000000	4.00000000000000000000	4.00000000000000000000
50.00000000000000000000	0.00000000000000000000	4165.64111328125000000000	4162.05126953125000000000	4168.20507812500000000000	4152.30761718750000000000	4163.07666015625000000000	4153.84619140625000000000	4152.30761718750000000000	4160.51269531250000000000	4225.12792968750000000000	4108.20507812500000000000	4136.92285156250000000000	4184.10253906250000000000	4136.92285156250000000000	4152.30761718750000000000	0.00000000000000000000	10248.00000000000000000000	10229.00000000000000000000	0.00000000000000000000	0.00000000000000000000	0.00000000000000000000	2101.00000000000000000000	623.00000000000000000000	4.00000000000000000000	4.00000000000000000000	4.00000000000000000000	4.00000000000000000000	4.00000000000000000000	4.00000000000000000000	4.00000000000000000000	4.00000000000000000000	4.00000000000000000000	4.00000000000000000000	4.00000000000000000000	4.00000000000000000000	4.00000000000000000000	4.00000000000000000000	4.00000000000000000000	4.00000000000000000000
51.00000000000000000000	0.00000000000000000000	4153.33300781250000000000	4140.51269531250000000000	4163.58984375000000000000	4133.33300781250000000000	4129.74365234375000000000	4147.17919921875000000000	4130.76904296875000000000	4150.76904296875000000000	4224.10253906250000000000	4095.38452148437500000000	4126.15380859375000000000	4177.43603515625000000000	4116.92285156250000000000	4149.23046875000000000000	0.00000000000000000000	10249.00000000000000000000	10229.00000000000000000000	0.00000000000000000000	0.00000000000000000000	0.00000000000000000000	2101.00000000000000000000	630.00000000000000000000	4.00000000000000000000	4.00000000000000000000	4.00000000000000000000	4.00000000000000000000	4.00000000000000000000	4.00000000000000000000	4.00000000000000000000	4.00000000000000000000	4.00000000000000000000	4.00000000000000000000	4.00000000000000000000	4.00000000000000000000	4.00000000000000000000	4.00000000000000000000	4.00000000000000000000	4.00000000000000000000
52.00000000000000000000	0.00000000000000000000	4160.00000000000000000000	4174.35888671875000000000	4161.53857421875000000000	4153.33300781250000000000	4157.94873046875000000000	4159.48730468750000000000	4157.94873046875000000000	4190.76904296875000000000	4232.82031250000000000000	4150.25634765625000000000	4150.76904296875000000000	4186.66650390625000000000	4153.84619140625000000000	4163.58984375000000000000	0.00000000000000000000	10249.00000000000000000000	10229.00000000000000000000	0.00000000000000000000	0.00000000000000000000	0.00000000000000000000	2101.00000000000000000000	638.00000000000000000000	4.00000000000000000000	4.00000000000000000000	4.00000000000000000000	4.00000000000000000000	4.00000000000000000000	4.00000000000000000000	4.00000000000000000000	4.00000000000000000000	4.00000000000000000000	4.00000000000000000000	4.00000000000000000000	4.00000000000000000000	4.00000000000000000000	4.00000000000000000000	4.00000000000000000000	4.00000000000000000000
53.00000000000000000000	0.00000000000000000000	4147.17919921875000000000	4135.38427734375000000000	4164.61523437500000000000	4136.41015625000000000000	4110.25634765625000000000	4142.56396484375000000000	4128.71777343750000000000	4148.71777343750000000000	4222.05126953125000000000	4113.33300781250000000000	4132.82031250000000000000	4183.07666015625000000000	4116.92285156250000000000	4147.69238281250000000000	0.00000000000000000000	10249.00000000000000000000	10229.00000000000000000000	0.00000000000000000000	0.00000000000000000000	0.00000000000000000000	2101.00000000000000000000	645.00000000000000000000	4.00000000000000000000	4.00000000000000000000	4.00000000000000000000	4.00000000000000000000	4.00000000000000000000	4.00000000000000000000	4.00000000000000000000	4.00000000000000000000	4.00000000000000000000	4.00000000000000000000	4.00000000000000000000	4.00000000000000000000	4.00000000000000000000	4.00000000000000000000	4.00000000000000000000	4.00000000000000000000
54.00000000000000000000	0.00000000000000000000	4163.58984375000000000000	4163.07666015625000000000	4165.64111328125000000000	4148.20507812500000000000	4155.89746093750000000000	4167.69238281250000000000	4163.58984375000000000000	4156.92285156250000000000	4229.74365234375000000000	4122.05126953125000000000	4142.05126953125000000000	4182.56396484375000000000	4134.87158203125000000000	4153.84619140625000000000	0.00000000000000000000	10249.00000000000000000000	10229.00000000000000000000	0.00000000000000000000	0.00000000000000000000	0.00000000000000000000	2101.00000000000000000000	652.00000000000000000000	4.00000000000000000000	4.00000000000000000000	4.00000000000000000000	4.00000000000000000000	4.00000000000000000000	4.00000000000000000000	4.00000000000000000000	4.00000000000000000000	4.00000000000000000000	4.00000000000000000000	4.00000000000000000000	4.00000000000000000000	4.00000000000000000000	4.00000000000000000000	4.00000000000000000000	4.00000000000000000000
55.00000000000000000000	0.00000000000000000000	4172.82031250000000000000	4172.82031250000000000000	4178.46142578125000000000	4149.23046875000000000000	4189.23046875000000000000	4171.28173828125000000000	4169.23046875000000000000	4158.46142578125000000000	4231.79492187500000000000	4122.05126953125000000000	4144.10253906250000000000	4188.20507812500000000000	4135.89746093750000000000	4151.79492187500000000000	0.00000000000000000000	10249.00000000000000000000	10229.00000000000000000000	0.00000000000000000000	0.00000000000000000000	0.00000000000000000000	2101.00000000000000000000	660.00000000000000000000	4.00000000000000000000	4.00000000000000000000	4.00000000000000000000	4.00000000000000000000	4.00000000000000000000	4.00000000000000000000	4.00000000000000000000	4.00000000000000000000	4.00000000000000000000	4.00000000000000000000	4.00000000000000000000	4.00000000000000000000	4.00000000000000000000	4.00000000000000000000	4.00000000000000000000	4.00000000000000000000
56.00000000000000000000	0.00000000000000000000	4153.33300781250000000000	4138.97412109375000000000	4169.23046875000000000000	4126.15380859375000000000	4155.38427734375000000000	4155.38427734375000000000	4141.53857421875000000000	4137.43603515625000000000	4223.58984375000000000000	4096.41015625000000000000	4124.10253906250000000000	4178.97412109375000000000	4111.28173828125000000000	4143.07666015625000000000	0.00000000000000000000	10249.00000000000000000000	10229.00000000000000000000	0.00000000000000000000	0.00000000000000000000	0.00000000000000000000	2101.00000000000000000000	668.00000000000000000000	4.00000000000000000000	4.00000000000000000000	4.00000000000000000000	4.00000000000000000000	4.00000000000000000000	4.00000000000000000000	4.00000000000000000000	4.00000000000000000000	4.00000000000000000000	4.00000000000000000000	4.00000000000000000000	4.00000000000000000000	4.00000000000000000000	4.00000000000000000000	4.00000000000000000000	4.00000000000000000000
57.00000000000000000000	0.00000000000000000000	4154.87158203125000000000	4161.02539062500000000000	4159.48730468750000000000	4148.71777343750000000000	4164.10253906250000000000	4159.48730468750000000000	4161.02539062500000000000	4175.89746093750000000000	4230.76904296875000000000	4142.56396484375000000000	4144.61523437500000000000	4184.61523437500000000000	4154.35888671875000000000	4163.58984375000000000000	0.00000000000000000000	10248.00000000000000000000	10228.00000000000000000000	0.00000000000000000000	0.00000000000000000000	0.00000000000000000000	2101.00000000000000000000	677.00000000000000000000	4.00000000000000000000	4.00000000000000000000	4.00000000000000000000	4.00000000000000000000	4.00000000000000000000	4.00000000000000000000	4.00000000000000000000	4.00000000000000000000	4.00000000000000000000	4.00000000000000000000	4.00000000000000000000	4.00000000000000000000	4.00000000000000000000	4.00000000000000000000	4.00000000000000000000	4.00000000000000000000
58.00000000000000000000	0.00000000000000000000	4146.15380859375000000000	4132.82031250000000000000	4167.69238281250000000000	4135.89746093750000000000	4117.94873046875000000000	4140.51269531250000000000	4129.23046875000000000000	4152.82031250000000000000	4225.12792968750000000000	4109.23046875000000000000	4132.30761718750000000000	4183.07666015625000000000	4129.74365234375000000000	4152.82031250000000000000	0.00000000000000000000	10248.00000000000000000000	10228.00000000000000000000	0.00000000000000000000	0.00000000000000000000	0.00000000000000000000	2101.00000000000000000000	685.00000000000000000000	4.00000000000000000000	4.00000000000000000000	4.00000000000000000000	4.00000000000000000000	4.00000000000000000000	4.00000000000000000000	4.00000000000000000000	4.00000000000000000000	4.00000000000000000000	4.00000000000000000000	4.00000000000000000000	4.00000000000000000000	4.00000000000000000000	4.00000000000000000000	4.00000000000000000000	4.00000000000000000000
59.00000000000000000000	0.00000000000000000000	4156.92285156250000000000	4161.53857421875000000000	4167.17919921875000000000	4142.56396484375000000000	4155.38427734375000000000	4161.53857421875000000000	4161.02539062500000000000	4173.33300781250000000000	4230.76904296875000000000	4132.82031250000000000000	4146.15380859375000000000	4185.64111328125000000000	4147.17919921875000000000	4159.48730468750000000000	0.00000000000000000000	10250.00000000000000000000	10227.00000000000000000000	0.00000000000000000000	0.00000000000000000000	0.00000000000000000000	2101.00000000000000000000	693.00000000000000000000	4.00000000000000000000	4.00000000000000000000	4.00000000000000000000	4.00000000000000000000	4.00000000000000000000	4.00000000000000000000	4.00000000000000000000	4.00000000000000000000	4.00000000000000000000	4.00000000000000000000	4.00000000000000000000	4.00000000000000000000	4.00000000000000000000	4.00000000000000000000	4.00000000000000000000	4.00000000000000000000
60.00000000000000000000	0.00000000000000000000	4161.02539062500000000000	4167.17919921875000000000	4169.74365234375000000000	4145.64111328125000000000	4172.82031250000000000000	4167.17919921875000000000	4171.79492187500000000000	4183.07666015625000000000	4230.25634765625000000000	4150.25634765625000000000	4153.33300781250000000000	4191.28173828125000000000	4144.61523437500000000000	4157.94873046875000000000	0.00000000000000000000	10250.00000000000000000000	10227.00000000000000000000	0.00000000000000000000	0.00000000000000000000	0.00000000000000000000	2101.00000000000000000000	702.00000000000000000000	4.00000000000000000000	4.00000000000000000000	4.00000000000000000000	4.00000000000000000000	4.00000000000000000000	4.00000000000000000000	4.00000000000000000000	4.00000000000000000000	4.00000000000000000000	4.00000000000000000000	4.00000000000000000000	4.00000000000000000000	4.00000000000000000000	4.00000000000000000000	4.00000000000000000000	4.00000000000000000000
61.00000000000000000000	0.00000000000000000000	4151.79492187500000000000	4134.87158203125000000000	4167.17919921875000000000	4127.17919921875000000000	4139.48730468750000000000	4154.35888671875000000000	4143.58984375000000000000	4153.33300781250000000000	4224.61523437500000000000	4106.15380859375000000000	4129.23046875000000000000	4178.46142578125000000000	4112.30761718750000000000	4141.53857421875000000000	0.00000000000000000000	10249.00000000000000000000	10227.00000000000000000000	0.00000000000000000000	0.00000000000000000000	0.00000000000000000000	2101.00000000000000000000	710.00000000000000000000	4.00000000000000000000	4.00000000000000000000	4.00000000000000000000	4.00000000000000000000	4.00000000000000000000	4.00000000000000000000	4.00000000000000000000	4.00000000000000000000	4.00000000000000000000	4.00000000000000000000	4.00000000000000000000	4.00000000000000000000	4.00000000000000000000	4.00000000000000000000	4.00000000000000000000	4.00000000000000000000
62.00000000000000000000	0.00000000000000000000	4170.76904296875000000000	4182.56396484375000000000	4171.28173828125000000000	4154.87158203125000000000	4198.46142578125000000000	4171.79492187500000000000	4176.41015625000000000000	4183.58984375000000000000	4238.46142578125000000000	4151.79492187500000000000	4151.79492187500000000000	4188.20507812500000000000	4168.20507812500000000000	4165.12792968750000000000	0.00000000000000000000	10249.00000000000000000000	10227.00000000000000000000	0.00000000000000000000	0.00000000000000000000	0.00000000000000000000	2101.00000000000000000000	719.00000000000000000000	4.00000000000000000000	4.00000000000000000000	4.00000000000000000000	4.00000000000000000000	4.00000000000000000000	4.00000000000000000000	4.00000000000000000000	4.00000000000000000000	4.00000000000000000000	4.00000000000000000000	4.00000000000000000000	4.00000000000000000000	4.00000000000000000000	4.00000000000000000000	4.00000000000000000000	4.00000000000000000000
63.00000000000000000000	0.00000000000000000000	4162.56396484375000000000	4156.41015625000000000000	4175.38427734375000000000	4139.48730468750000000000	4169.23046875000000000000	4154.87158203125000000000	4144.10253906250000000000	4150.25634765625000000000	4229.23046875000000000000	4121.53857421875000000000	4140.51269531250000000000	4191.79492187500000000000	4141.53857421875000000000	4154.35888671875000000000	0.00000000000000000000	10248.00000000000000000000	10227.00000000000000000000	0.00000000000000000000	0.00000000000000000000	0.00000000000000000000	2101.00000000000000000000	727.00000000000000000000	4.00000000000000000000	4.00000000000000000000	4.00000000000000000000	4.00000000000000000000	4.00000000000000000000	4.00000000000000000000	4.00000000000000000000	4.00000000000000000000	4.00000000000000000000	4.00000000000000000000	4.00000000000000000000	4.00000000000000000000	4.00000000000000000000	4.00000000000000000000	4.00000000000000000000	4.00000000000000000000
64.00000000000000000000	0.00000000000000000000	4156.92285156250000000000	4154.35888671875000000000	4163.07666015625000000000	4136.92285156250000000000	4153.84619140625000000000	4156.41015625000000000000	4153.33300781250000000000	4163.58984375000000000000	4225.12792968750000000000	4128.20507812500000000000	4140.51269531250000000000	4182.05126953125000000000	4138.97412109375000000000	4150.76904296875000000000	1339.00000000000000000000	10248.00000000000000000000	10227.00000000000000000000	0.00000000000000000000	0.00000000000000000000	0.00000000000000000000	2101.00000000000000000000	734.00000000000000000000	4.00000000000000000000	4.00000000000000000000	4.00000000000000000000	4.00000000000000000000	4.00000000000000000000	4.00000000000000000000	4.00000000000000000000	4.00000000000000000000	4.00000000000000000000	4.00000000000000000000	4.00000000000000000000	4.00000000000000000000	4.00000000000000000000	4.00000000000000000000	4.00000000000000000000	4.00000000000000000000
65.00000000000000000000	0.00000000000000000000	4153.33300781250000000000	4159.48730468750000000000	4166.15380859375000000000	4147.69238281250000000000	4151.28173828125000000000	4154.87158203125000000000	4165.64111328125000000000	4190.25634765625000000000	4229.23046875000000000000	4162.56396484375000000000	4151.28173828125000000000	4188.20507812500000000000	4153.33300781250000000000	4159.48730468750000000000	1985.00000000000000000000	10249.00000000000000000000	10229.00000000000000000000	0.00000000000000000000	0.00000000000000000000	0.00000000000000000000	2101.00000000000000000000	742.00000000000000000000	4.00000000000000000000	4.00000000000000000000	4.00000000000000000000	4.00000000000000000000	4.00000000000000000000	4.00000000000000000000	4.00000000000000000000	4.00000000000000000000	4.00000000000000000000	4.00000000000000000000	4.00000000000000000000	4.00000000000000000000	4.00000000000000000000	4.00000000000000000000	4.00000000000000000000	4.00000000000000000000
66.00000000000000000000	0.00000000000000000000	4142.56396484375000000000	4132.82031250000000000000	4166.66650390625000000000	4125.12792968750000000000	4125.12792968750000000000	4145.64111328125000000000	4139.48730468750000000000	4155.38427734375000000000	4224.10253906250000000000	4124.10253906250000000000	4132.82031250000000000000	4183.07666015625000000000	4122.05126953125000000000	4147.17919921875000000000	2044.00000000000000000000	10249.00000000000000000000	10229.00000000000000000000	0.00000000000000000000	0.00000000000000000000	0.00000000000000000000	2101.00000000000000000000	749.00000000000000000000	4.00000000000000000000	4.00000000000000000000	4.00000000000000000000	4.00000000000000000000	4.00000000000000000000	4.00000000000000000000	4.00000000000000000000	4.00000000000000000000	4.00000000000000000000	4.00000000000000000000	4.00000000000000000000	4.00000000000000000000	4.00000000000000000000	4.00000000000000000000	4.00000000000000000000	4.00000000000000000000
67.00000000000000000000	0.00000000000000000000	4167.17919921875000000000	4178.97412109375000000000	4164.61523437500000000000	4140.00000000000000000000	4188.71777343750000000000	4169.74365234375000000000	4178.46142578125000000000	4176.92285156250000000000	4232.82031250000000000000	4157.43603515625000000000	4150.76904296875000000000	4184.61523437500000000000	4159.48730468750000000000	4156.92285156250000000000	3022.00000000000000000000	10249.00000000000000000000	10227.00000000000000000000	0.00000000000000000000	0.00000000000000000000	0.00000000000000000000	2101.00000000000000000000	756.00000000000000000000	4.00000000000000000000	4.00000000000000000000	4.00000000000000000000	4.00000000000000000000	4.00000000000000000000	4.00000000000000000000	4.00000000000000000000	4.00000000000000000000	4.00000000000000000000	4.00000000000000000000	4.00000000000000000000	4.00000000000000000000	4.00000000000000000000	4.00000000000000000000	4.00000000000000000000	4.00000000000000000000
68.00000000000000000000	0.00000000000000000000	4164.61523437500000000000	4156.41015625000000000000	4174.35888671875000000000	4128.20507812500000000000	4165.12792968750000000000	4155.38427734375000000000	4156.41015625000000000000	4151.28173828125000000000	4229.74365234375000000000	4133.33300781250000000000	4135.89746093750000000000	4183.07666015625000000000	4135.89746093750000000000	4147.17919921875000000000	3196.00000000000000000000	10249.00000000000000000000	10227.00000000000000000000	0.00000000000000000000	0.00000000000000000000	0.00000000000000000000	2101.00000000000000000000	764.00000000000000000000	4.00000000000000000000	4.00000000000000000000	4.00000000000000000000	4.00000000000000000000	4.00000000000000000000	4.00000000000000000000	4.00000000000000000000	4.00000000000000000000	4.00000000000000000000	4.00000000000000000000	4.00000000000000000000	4.00000000000000000000	4.00000000000000000000	4.00000000000000000000	4.00000000000000000000	4.00000000000000000000
69.00000000000000000000	0.00000000000000000000	4162.05126953125000000000	4160.00000000000000000000	4169.74365234375000000000	4132.82031250000000000000	4157.94873046875000000000	4156.92285156250000000000	4157.94873046875000000000	4154.35888671875000000000	4228.20507812500000000000	4127.17919921875000000000	4136.92285156250000000000	4182.56396484375000000000	4147.69238281250000000000	4155.38427734375000000000	1841.00000000000000000000	10249.00000000000000000000	10227.00000000000000000000	0.00000000000000000000	0.00000000000000000000	0.00000000000000000000	2101.00000000000000000000	771.00000000000000000000	4.00000000000000000000	4.00000000000000000000	4.00000000000000000000	4.00000000000000000000	4.00000000000000000000	4.00000000000000000000	4.00000000000000000000	4.00000000000000000000	4.00000000000000000000	4.00000000000000000000	4.00000000000000000000	4.00000000000000000000	4.00000000000000000000	4.00000000000000000000	4.00000000000000000000	4.00000000000000000000
70.00000000000000000000	0.00000000000000000000	4165.64111328125000000000	4172.30761718750000000000	4166.15380859375000000000	4146.66650390625000000000	4170.76904296875000000000	4155.89746093750000000000	4164.10253906250000000000	4175.38427734375000000000	4231.28173828125000000000	4153.33300781250000000000	4153.33300781250000000000	4189.74365234375000000000	4176.92285156250000000000	4167.17919921875000000000	2895.00000000000000000000	10249.00000000000000000000	10227.00000000000000000000	0.00000000000000000000	0.00000000000000000000	0.00000000000000000000	2101.00000000000000000000	779.00000000000000000000	4.00000000000000000000	4.00000000000000000000	4.00000000000000000000	4.00000000000000000000	4.00000000000000000000	4.00000000000000000000	4.00000000000000000000	4.00000000000000000000	4.00000000000000000000	4.00000000000000000000	4.00000000000000000000	4.00000000000000000000	4.00000000000000000000	4.00000000000000000000	4.00000000000000000000	4.00000000000000000000
71.00000000000000000000	0.00000000000000000000	4146.66650390625000000000	4130.76904296875000000000	4165.64111328125000000000	4120.00000000000000000000	4126.15380859375000000000	4142.56396484375000000000	4133.33300781250000000000	4148.71777343750000000000	4224.10253906250000000000	4116.92285156250000000000	4131.79492187500000000000	4180.51269531250000000000	4136.41015625000000000000	4149.74365234375000000000	2753.00000000000000000000	10247.00000000000000000000	10226.00000000000000000000	0.00000000000000000000	0.00000000000000000000	0.00000000000000000000	2101.00000000000000000000	787.00000000000000000000	4.00000000000000000000	4.00000000000000000000	4.00000000000000000000	4.00000000000000000000	4.00000000000000000000	4.00000000000000000000	4.00000000000000000000	4.00000000000000000000	4.00000000000000000000	4.00000000000000000000	4.00000000000000000000	4.00000000000000000000	4.00000000000000000000	4.00000000000000000000	4.00000000000000000000	4.00000000000000000000
72.00000000000000000000	0.00000000000000000000	4155.89746093750000000000	4174.35888671875000000000	4166.15380859375000000000	4138.46142578125000000000	4173.33300781250000000000	4170.76904296875000000000	4181.53857421875000000000	4187.69238281250000000000	4231.79492187500000000000	4163.58984375000000000000	4153.84619140625000000000	4186.66650390625000000000	4165.12792968750000000000	4160.00000000000000000000	677.00000000000000000000	10247.00000000000000000000	10226.00000000000000000000	0.00000000000000000000	0.00000000000000000000	0.00000000000000000000	2101.00000000000000000000	796.00000000000000000000	4.00000000000000000000	4.00000000000000000000	4.00000000000000000000	4.00000000000000000000	4.00000000000000000000	4.00000000000000000000	4.00000000000000000000	4.00000000000000000000	4.00000000000000000000	4.00000000000000000000	4.00000000000000000000	4.00000000000000000000	4.00000000000000000000	4.00000000000000000000	4.00000000000000000000	4.00000000000000000000
73.00000000000000000000	0.00000000000000000000	4157.43603515625000000000	4160.00000000000000000000	4172.30761718750000000000	4132.82031250000000000000	4155.38427734375000000000	4158.46142578125000000000	4163.58984375000000000000	4166.66650390625000000000	4228.71777343750000000000	4153.33300781250000000000	4145.64111328125000000000	4188.20507812500000000000	4141.53857421875000000000	4147.17919921875000000000	3172.00000000000000000000	10245.00000000000000000000	10224.00000000000000000000	0.00000000000000000000	0.00000000000000000000	0.00000000000000000000	2101.00000000000000000000	804.00000000000000000000	4.00000000000000000000	4.00000000000000000000	4.00000000000000000000	4.00000000000000000000	4.00000000000000000000	4.00000000000000000000	4.00000000000000000000	4.00000000000000000000	4.00000000000000000000	4.00000000000000000000	4.00000000000000000000	4.00000000000000000000	4.00000000000000000000	4.00000000000000000000	4.00000000000000000000	4.00000000000000000000
74.00000000000000000000	0.00000000000000000000	4163.58984375000000000000	4154.35888671875000000000	4168.20507812500000000000	4133.33300781250000000000	4148.20507812500000000000	4155.38427734375000000000	4153.33300781250000000000	4157.94873046875000000000	4230.25634765625000000000	4134.35888671875000000000	4136.41015625000000000000	4181.02539062500000000000	4141.02539062500000000000	4147.17919921875000000000	3025.00000000000000000000	10245.00000000000000000000	10224.00000000000000000000	0.00000000000000000000	0.00000000000000000000	0.00000000000000000000	2101.00000000000000000000	812.00000000000000000000	4.00000000000000000000	4.00000000000000000000	4.00000000000000000000	4.00000000000000000000	4.00000000000000000000	4.00000000000000000000	4.00000000000000000000	4.00000000000000000000	4.00000000000000000000	4.00000000000000000000	4.00000000000000000000	4.00000000000000000000	4.00000000000000000000	4.00000000000000000000	4.00000000000000000000	4.00000000000000000000
75.00000000000000000000	0.00000000000000000000	4173.84619140625000000000	4183.58984375000000000000	4173.84619140625000000000	4160.00000000000000000000	4187.69238281250000000000	4165.12792968750000000000	4175.38427734375000000000	4188.71777343750000000000	4234.87158203125000000000	4164.10253906250000000000	4156.92285156250000000000	4195.89746093750000000000	4180.51269531250000000000	4168.20507812500000000000	2111.00000000000000000000	10245.00000000000000000000	10226.00000000000000000000	0.00000000000000000000	0.00000000000000000000	0.00000000000000000000	2101.00000000000000000000	820.00000000000000000000	4.00000000000000000000	4.00000000000000000000	4.00000000000000000000	4.00000000000000000000	4.00000000000000000000	4.00000000000000000000	4.00000000000000000000	4.00000000000000000000	4.00000000000000000000	4.00000000000000000000	4.00000000000000000000	4.00000000000000000000	4.00000000000000000000	4.00000000000000000000	4.00000000000000000000	4.00000000000000000000
76.00000000000000000000	0.00000000000000000000	4157.94873046875000000000	4151.79492187500000000000	4174.35888671875000000000	4139.48730468750000000000	4154.35888671875000000000	4146.66650390625000000000	4141.02539062500000000000	4154.87158203125000000000	4223.58984375000000000000	4134.35888671875000000000	4141.02539062500000000000	4190.76904296875000000000	4144.61523437500000000000	4154.87158203125000000000	1738.00000000000000000000	10245.00000000000000000000	10226.00000000000000000000	0.00000000000000000000	0.00000000000000000000	0.00000000000000000000	2101.00000000000000000000	828.00000000000000000000	4.00000000000000000000	4.00000000000000000000	4.00000000000000000000	4.00000000000000000000	4.00000000000000000000	4.00000000000000000000	4.00000000000000000000	4.00000000000000000000	4.00000000000000000000	4.00000000000000000000	4.00000000000000000000	4.00000000000000000000	4.00000000000000000000	4.00000000000000000000	4.00000000000000000000	4.00000000000000000000
77.00000000000000000000	0.00000000000000000000	4165.12792968750000000000	4182.56396484375000000000	4166.66650390625000000000	4153.33300781250000000000	4182.05126953125000000000	4160.00000000000000000000	4169.74365234375000000000	4187.17919921875000000000	4232.82031250000000000000	4178.46142578125000000000	4158.97412109375000000000	4190.76904296875000000000	4172.30761718750000000000	4165.12792968750000000000	1711.00000000000000000000	10246.00000000000000000000	10229.00000000000000000000	0.00000000000000000000	0.00000000000000000000	0.00000000000000000000	2101.00000000000000000000	835.00000000000000000000	4.00000000000000000000	4.00000000000000000000	4.00000000000000000000	4.00000000000000000000	4.00000000000000000000	4.00000000000000000000	4.00000000000000000000	4.00000000000000000000	4.00000000000000000000	4.00000000000000000000	4.00000000000000000000	4.00000000000000000000	4.00000000000000000000	4.00000000000000000000	4.00000000000000000000	4.00000000000000000000
78.00000000000000000000	0.00000000000000000000	4157.94873046875000000000	4163.58984375000000000000	4174.35888671875000000000	4149.23046875000000000000	4162.56396484375000000000	4153.33300781250000000000	4163.07666015625000000000	4185.12792968750000000000	4229.74365234375000000000	4168.20507812500000000000	4154.87158203125000000000	4197.43603515625000000000	4156.92285156250000000000	4157.94873046875000000000	3025.00000000000000000000	10246.00000000000000000000	10229.00000000000000000000	0.00000000000000000000	0.00000000000000000000	0.00000000000000000000	2101.00000000000000000000	843.00000000000000000000	4.00000000000000000000	4.00000000000000000000	4.00000000000000000000	4.00000000000000000000	4.00000000000000000000	4.00000000000000000000	4.00000000000000000000	4.00000000000000000000	4.00000000000000000000	4.00000000000000000000	4.00000000000000000000	4.00000000000000000000	4.00000000000000000000	4.00000000000000000000	4.00000000000000000000	4.00000000000000000000
79.00000000000000000000	0.00000000000000000000	4158.46142578125000000000	4158.46142578125000000000	4172.82031250000000000000	4140.51269531250000000000	4164.10253906250000000000	4162.05126953125000000000	4164.61523437500000000000	4163.07666015625000000000	4223.58984375000000000000	4144.61523437500000000000	4143.58984375000000000000	4190.25634765625000000000	4140.51269531250000000000	4149.74365234375000000000	2111.00000000000000000000	10249.00000000000000000000	10229.00000000000000000000	0.00000000000000000000	0.00000000000000000000	0.00000000000000000000	2101.00000000000000000000	850.00000000000000000000	4.00000000000000000000	4.00000000000000000000	4.00000000000000000000	4.00000000000000000000	4.00000000000000000000	4.00000000000000000000	4.00000000000000000000	4.00000000000000000000	4.00000000000000000000	4.00000000000000000000	4.00000000000000000000	4.00000000000000000000	4.00000000000000000000	4.00000000000000000000	4.00000000000000000000	4.00000000000000000000
80.00000000000000000000	0.00000000000000000000	4177.43603515625000000000	4201.53857421875000000000	4174.87158203125000000000	4162.05126953125000000000	4207.17919921875000000000	4177.43603515625000000000	4188.71777343750000000000	4173.84619140625000000000	4230.25634765625000000000	4169.23046875000000000000	4158.46142578125000000000	4191.79492187500000000000	4168.20507812500000000000	4161.53857421875000000000	1738.00000000000000000000	10249.00000000000000000000	10229.00000000000000000000	0.00000000000000000000	0.00000000000000000000	0.00000000000000000000	2101.00000000000000000000	858.00000000000000000000	4.00000000000000000000	4.00000000000000000000	4.00000000000000000000	4.00000000000000000000	4.00000000000000000000	4.00000000000000000000	4.00000000000000000000	4.00000000000000000000	4.00000000000000000000	4.00000000000000000000	4.00000000000000000000	4.00000000000000000000	4.00000000000000000000	4.00000000000000000000	4.00000000000000000000	4.00000000000000000000
81.00000000000000000000	0.00000000000000000000	4161.53857421875000000000	4161.53857421875000000000	4174.35888671875000000000	4138.97412109375000000000	4151.79492187500000000000	4154.35888671875000000000	4148.20507812500000000000	4137.43603515625000000000	4223.58984375000000000000	4110.76904296875000000000	4133.33300781250000000000	4184.61523437500000000000	4131.79492187500000000000	4145.12792968750000000000	1711.00000000000000000000	10249.00000000000000000000	10230.00000000000000000000	0.00000000000000000000	0.00000000000000000000	0.00000000000000000000	2101.00000000000000000000	866.00000000000000000000	4.00000000000000000000	4.00000000000000000000	4.00000000000000000000	4.00000000000000000000	4.00000000000000000000	4.00000000000000000000	4.00000000000000000000	4.00000000000000000000	4.00000000000000000000	4.00000000000000000000	4.00000000000000000000	4.00000000000000000000	4.00000000000000000000	4.00000000000000000000	4.00000000000000000000	4.00000000000000000000
82.00000000000000000000	0.00000000000000000000	4163.58984375000000000000	4171.28173828125000000000	4163.07666015625000000000	4148.20507812500000000000	4168.20507812500000000000	4162.56396484375000000000	4166.66650390625000000000	4170.76904296875000000000	4232.30761718750000000000	4134.87158203125000000000	4149.74365234375000000000	4190.25634765625000000000	4164.10253906250000000000	4159.48730468750000000000	3025.00000000000000000000	10249.00000000000000000000	10230.00000000000000000000	0.00000000000000000000	0.00000000000000000000	0.00000000000000000000	2101.00000000000000000000	874.00000000000000000000	4.00000000000000000000	4.00000000000000000000	4.00000000000000000000	4.00000000000000000000	4.00000000000000000000	4.00000000000000000000	4.00000000000000000000	4.00000000000000000000	4.00000000000000000000	4.00000000000000000000	4.00000000000000000000	4.00000000000000000000	4.00000000000000000000	4.00000000000000000000	4.00000000000000000000	4.00000000000000000000
83.00000000000000000000	0.00000000000000000000	4158.46142578125000000000	4157.94873046875000000000	4167.17919921875000000000	4144.61523437500000000000	4158.97412109375000000000	4146.66650390625000000000	4144.10253906250000000000	4168.20507812500000000000	4231.28173828125000000000	4138.97412109375000000000	4153.33300781250000000000	4195.89746093750000000000	4160.00000000000000000000	4164.61523437500000000000	2111.00000000000000000000	10250.00000000000000000000	10231.00000000000000000000	0.00000000000000000000	0.00000000000000000000	0.00000000000000000000	2101.00000000000000000000	882.00000000000000000000	4.00000000000000000000	4.00000000000000000000	4.00000000000000000000	4.00000000000000000000	4.00000000000000000000	4.00000000000000000000	4.00000000000000000000	4.00000000000000000000	4.00000000000000000000	4.00000000000000000000	4.00000000000000000000	4.00000000000000000000	4.00000000000000000000	4.00000000000000000000	4.00000000000000000000	4.00000000000000000000
84.00000000000000000000	0.00000000000000000000	4153.33300781250000000000	4151.28173828125000000000	4168.20507812500000000000	4134.87158203125000000000	4138.97412109375000000000	4144.61523437500000000000	4136.41015625000000000000	4150.76904296875000000000	4222.56396484375000000000	4129.23046875000000000000	4140.00000000000000000000	4186.15380859375000000000	4140.51269531250000000000	4154.35888671875000000000	1738.00000000000000000000	10250.00000000000000000000	10231.00000000000000000000	0.00000000000000000000	0.00000000000000000000	0.00000000000000000000	2101.00000000000000000000	890.00000000000000000000	4.00000000000000000000	4.00000000000000000000	4.00000000000000000000	4.00000000000000000000	4.00000000000000000000	4.00000000000000000000	4.00000000000000000000	4.00000000000000000000	4.00000000000000000000	4.00000000000000000000	4.00000000000000000000	4.00000000000000000000	4.00000000000000000000	4.00000000000000000000	4.00000000000000000000	4.00000000000000000000
85.00000000000000000000	0.00000000000000000000	4171.79492187500000000000	4191.28173828125000000000	4174.35888671875000000000	4165.12792968750000000000	4182.56396484375000000000	4171.79492187500000000000	4187.17919921875000000000	4189.23046875000000000000	4229.23046875000000000000	4185.64111328125000000000	4160.51269531250000000000	4197.94873046875000000000	4167.17919921875000000000	4164.10253906250000000000	1711.00000000000000000000	10250.00000000000000000000	10232.00000000000000000000	0.00000000000000000000	0.00000000000000000000	0.00000000000000000000	2101.00000000000000000000	899.00000000000000000000	4.00000000000000000000	4.00000000000000000000	4.00000000000000000000	4.00000000000000000000	4.00000000000000000000	4.00000000000000000000	4.00000000000000000000	4.00000000000000000000	4.00000000000000000000	4.00000000000000000000	4.00000000000000000000	4.00000000000000000000	4.00000000000000000000	4.00000000000000000000	4.00000000000000000000	4.00000000000000000000
86.00000000000000000000	0.00000000000000000000	4162.05126953125000000000	4156.92285156250000000000	4176.92285156250000000000	4148.71777343750000000000	4148.20507812500000000000	4154.87158203125000000000	4153.33300781250000000000	4155.89746093750000000000	4221.02539062500000000000	4136.41015625000000000000	4138.97412109375000000000	4190.25634765625000000000	4120.51269531250000000000	4150.25634765625000000000	3025.00000000000000000000	10250.00000000000000000000	10232.00000000000000000000	0.00000000000000000000	0.00000000000000000000	0.00000000000000000000	2101.00000000000000000000	906.00000000000000000000	4.00000000000000000000	4.00000000000000000000	4.00000000000000000000	4.00000000000000000000	4.00000000000000000000	4.00000000000000000000	4.00000000000000000000	4.00000000000000000000	4.00000000000000000000	4.00000000000000000000	4.00000000000000000000	4.00000000000000000000	4.00000000000000000000	4.00000000000000000000	4.00000000000000000000	4.00000000000000000000
87.00000000000000000000	0.00000000000000000000	4167.17919921875000000000	4185.12792968750000000000	4166.66650390625000000000	4162.05126953125000000000	4167.69238281250000000000	4159.48730468750000000000	4161.53857421875000000000	4162.56396484375000000000	4224.61523437500000000000	4137.43603515625000000000	4143.58984375000000000000	4182.05126953125000000000	4148.71777343750000000000	4159.48730468750000000000	2111.00000000000000000000	10251.00000000000000000000	10234.00000000000000000000	0.00000000000000000000	0.00000000000000000000	0.00000000000000000000	2101.00000000000000000000	914.00000000000000000000	4.00000000000000000000	4.00000000000000000000	4.00000000000000000000	4.00000000000000000000	4.00000000000000000000	4.00000000000000000000	4.00000000000000000000	4.00000000000000000000	4.00000000000000000000	4.00000000000000000000	4.00000000000000000000	4.00000000000000000000	4.00000000000000000000	4.00000000000000000000	4.00000000000000000000	4.00000000000000000000
88.00000000000000000000	0.00000000000000000000	4169.23046875000000000000	4183.58984375000000000000	4171.28173828125000000000	4173.84619140625000000000	4166.15380859375000000000	4150.25634765625000000000	4152.82031250000000000000	4153.84619140625000000000	4225.12792968750000000000	4140.51269531250000000000	4145.12792968750000000000	4190.76904296875000000000	4161.53857421875000000000	4161.02539062500000000000	1738.00000000000000000000	10251.00000000000000000000	10234.00000000000000000000	0.00000000000000000000	0.00000000000000000000	0.00000000000000000000	2101.00000000000000000000	922.00000000000000000000	4.00000000000000000000	4.00000000000000000000	4.00000000000000000000	4.00000000000000000000	4.00000000000000000000	4.00000000000000000000	4.00000000000000000000	4.00000000000000000000	4.00000000000000000000	4.00000000000000000000	4.00000000000000000000	4.00000000000000000000	4.00000000000000000000	4.00000000000000000000	4.00000000000000000000	4.00000000000000000000
89.00000000000000000000	0.00000000000000000000	4161.02539062500000000000	4157.94873046875000000000	4170.76904296875000000000	4165.64111328125000000000	4150.25634765625000000000	4144.61523437500000000000	4139.48730468750000000000	4140.51269531250000000000	4220.00000000000000000000	4114.35888671875000000000	4135.89746093750000000000	4188.20507812500000000000	4135.38427734375000000000	4154.35888671875000000000	1711.00000000000000000000	10251.00000000000000000000	10232.00000000000000000000	0.00000000000000000000	0.00000000000000000000	0.00000000000000000000	2101.00000000000000000000	929.00000000000000000000	4.00000000000000000000	4.00000000000000000000	4.00000000000000000000	4.00000000000000000000	4.00000000000000000000	4.00000000000000000000	4.00000000000000000000	4.00000000000000000000	4.00000000000000000000	4.00000000000000000000	4.00000000000000000000	4.00000000000000000000	4.00000000000000000000	4.00000000000000000000	4.00000000000000000000	4.00000000000000000000
90.00000000000000000000	0.00000000000000000000	4167.69238281250000000000	4192.82031250000000000000	4171.28173828125000000000	4192.30761718750000000000	4195.38427734375000000000	4164.10253906250000000000	4177.94873046875000000000	4190.25634765625000000000	4227.69238281250000000000	4162.56396484375000000000	4163.07666015625000000000	4191.28173828125000000000	4170.25634765625000000000	4170.25634765625000000000	3025.00000000000000000000	10251.00000000000000000000	10232.00000000000000000000	0.00000000000000000000	0.00000000000000000000	0.00000000000000000000	2101.00000000000000000000	937.00000000000000000000	4.00000000000000000000	4.00000000000000000000	4.00000000000000000000	4.00000000000000000000	4.00000000000000000000	4.00000000000000000000	4.00000000000000000000	4.00000000000000000000	4.00000000000000000000	4.00000000000000000000	4.00000000000000000000	4.00000000000000000000	4.00000000000000000000	4.00000000000000000000	4.00000000000000000000	4.00000000000000000000
91.00000000000000000000	0.00000000000000000000	4153.33300781250000000000	4155.89746093750000000000	4172.82031250000000000000	4178.46142578125000000000	4151.79492187500000000000	4149.74365234375000000000	4149.23046875000000000000	4163.58984375000000000000	4222.05126953125000000000	4139.48730468750000000000	4145.64111328125000000000	4186.66650390625000000000	4140.51269531250000000000	4153.84619140625000000000	2111.00000000000000000000	10248.00000000000000000000	10229.00000000000000000000	0.00000000000000000000	0.00000000000000000000	0.00000000000000000000	2101.00000000000000000000	944.00000000000000000000	4.00000000000000000000	4.00000000000000000000	4.00000000000000000000	4.00000000000000000000	4.00000000000000000000	4.00000000000000000000	4.00000000000000000000	4.00000000000000000000	4.00000000000000000000	4.00000000000000000000	4.00000000000000000000	4.00000000000000000000	4.00000000000000000000	4.00000000000000000000	4.00000000000000000000	4.00000000000000000000
92.00000000000000000000	0.00000000000000000000	4168.20507812500000000000	4185.64111328125000000000	4167.69238281250000000000	4192.82031250000000000000	4173.84619140625000000000	4164.61523437500000000000	4175.89746093750000000000	4172.82031250000000000000	4227.69238281250000000000	4164.61523437500000000000	4153.33300781250000000000	4191.28173828125000000000	4163.07666015625000000000	4163.07666015625000000000	1738.00000000000000000000	10248.00000000000000000000	10229.00000000000000000000	0.00000000000000000000	0.00000000000000000000	0.00000000000000000000	2101.00000000000000000000	953.00000000000000000000	4.00000000000000000000	4.00000000000000000000	4.00000000000000000000	4.00000000000000000000	4.00000000000000000000	4.00000000000000000000	4.00000000000000000000	4.00000000000000000000	4.00000000000000000000	4.00000000000000000000	4.00000000000000000000	4.00000000000000000000	4.00000000000000000000	4.00000000000000000000	4.00000000000000000000	4.00000000000000000000
93.00000000000000000000	0.00000000000000000000	4183.58984375000000000000	4204.61523437500000000000	4182.05126953125000000000	4202.56396484375000000000	4197.43603515625000000000	4169.23046875000000000000	4184.10253906250000000000	4173.33300781250000000000	4229.23046875000000000000	4171.79492187500000000000	4162.05126953125000000000	4202.05126953125000000000	4173.33300781250000000000	4170.76904296875000000000	1711.00000000000000000000	10247.00000000000000000000	10228.00000000000000000000	0.00000000000000000000	0.00000000000000000000	0.00000000000000000000	2101.00000000000000000000	961.00000000000000000000	4.00000000000000000000	4.00000000000000000000	4.00000000000000000000	4.00000000000000000000	4.00000000000000000000	4.00000000000000000000	4.00000000000000000000	4.00000000000000000000	4.00000000000000000000	4.00000000000000000000	4.00000000000000000000	4.00000000000000000000	4.00000000000000000000	4.00000000000000000000	4.00000000000000000000	4.00000000000000000000
94.00000000000000000000	0.00000000000000000000	4173.84619140625000000000	4169.23046875000000000000	4184.61523437500000000000	4181.53857421875000000000	4158.46142578125000000000	4158.46142578125000000000	4154.35888671875000000000	4144.61523437500000000000	4221.53857421875000000000	4118.97412109375000000000	4146.66650390625000000000	4193.33300781250000000000	4150.25634765625000000000	4162.56396484375000000000	3025.00000000000000000000	10247.00000000000000000000	10228.00000000000000000000	0.00000000000000000000	0.00000000000000000000	0.00000000000000000000	2101.00000000000000000000	969.00000000000000000000	4.00000000000000000000	4.00000000000000000000	4.00000000000000000000	4.00000000000000000000	4.00000000000000000000	4.00000000000000000000	4.00000000000000000000	4.00000000000000000000	4.00000000000000000000	4.00000000000000000000	4.00000000000000000000	4.00000000000000000000	4.00000000000000000000	4.00000000000000000000	4.00000000000000000000	4.00000000000000000000
95.00000000000000000000	0.00000000000000000000	4181.02539062500000000000	4196.41015625000000000000	4175.38427734375000000000	4203.58984375000000000000	4173.33300781250000000000	4162.56396484375000000000	4177.94873046875000000000	4188.71777343750000000000	4230.76904296875000000000	4163.58984375000000000000	4171.28173828125000000000	4200.51269531250000000000	4202.56396484375000000000	4184.61523437500000000000	2111.00000000000000000000	10243.00000000000000000000	10228.00000000000000000000	0.00000000000000000000	0.00000000000000000000	0.00000000000000000000	2101.00000000000000000000	978.00000000000000000000	4.00000000000000000000	4.00000000000000000000	4.00000000000000000000	4.00000000000000000000	4.00000000000000000000	4.00000000000000000000	4.00000000000000000000	4.00000000000000000000	4.00000000000000000000	4.00000000000000000000	4.00000000000000000000	4.00000000000000000000	4.00000000000000000000	4.00000000000000000000	4.00000000000000000000	4.00000000000000000000
96.00000000000000000000	0.00000000000000000000	4164.61523437500000000000	4160.51269531250000000000	4173.84619140625000000000	4186.15380859375000000000	4132.82031250000000000000	4137.94873046875000000000	4144.61523437500000000000	4166.66650390625000000000	4225.64111328125000000000	4149.74365234375000000000	4155.89746093750000000000	4197.43603515625000000000	4168.71777343750000000000	4170.76904296875000000000	1738.00000000000000000000	10243.00000000000000000000	10228.00000000000000000000	0.00000000000000000000	0.00000000000000000000	0.00000000000000000000	2101.00000000000000000000	986.00000000000000000000	4.00000000000000000000	4.00000000000000000000	4.00000000000000000000	4.00000000000000000000	4.00000000000000000000	4.00000000000000000000	4.00000000000000000000	4.00000000000000000000	4.00000000000000000000	4.00000000000000000000	4.00000000000000000000	4.00000000000000000000	4.00000000000000000000	4.00000000000000000000	4.00000000000000000000	4.00000000000000000000
97.00000000000000000000	0.00000000000000000000	4164.61523437500000000000	4172.30761718750000000000	4170.25634765625000000000	4185.12792968750000000000	4165.12792968750000000000	4158.97412109375000000000	4165.64111328125000000000	4171.79492187500000000000	4228.20507812500000000000	4154.87158203125000000000	4153.84619140625000000000	4188.71777343750000000000	4156.92285156250000000000	4163.07666015625000000000	1711.00000000000000000000	10244.00000000000000000000	10230.00000000000000000000	0.00000000000000000000	0.00000000000000000000	0.00000000000000000000	2101.00000000000000000000	994.00000000000000000000	4.00000000000000000000	4.00000000000000000000	4.00000000000000000000	4.00000000000000000000	4.00000000000000000000	4.00000000000000000000	4.00000000000000000000	4.00000000000000000000	4.00000000000000000000	4.00000000000000000000	4.00000000000000000000	4.00000000000000000000	4.00000000000000000000	4.00000000000000000000	4.00000000000000000000	4.00000000000000000000
98.00000000000000000000	0.00000000000000000000	4170.25634765625000000000	4188.71777343750000000000	4176.41015625000000000000	4193.33300781250000000000	4192.82031250000000000000	4172.82031250000000000000	4183.07666015625000000000	4182.56396484375000000000	4228.71777343750000000000	4163.58984375000000000000	4159.48730468750000000000	4191.28173828125000000000	4158.97412109375000000000	4162.05126953125000000000	3025.00000000000000000000	10244.00000000000000000000	10230.00000000000000000000	0.00000000000000000000	0.00000000000000000000	0.00000000000000000000	2102.00000000000000000000	1.00000000000000000000	4.00000000000000000000	4.00000000000000000000	4.00000000000000000000	4.00000000000000000000	4.00000000000000000000	4.00000000000000000000	4.00000000000000000000	4.00000000000000000000	4.00000000000000000000	4.00000000000000000000	4.00000000000000000000	4.00000000000000000000	4.00000000000000000000	4.00000000000000000000	4.00000000000000000000	4.00000000000000000000
99.00000000000000000000	0.00000000000000000000	4158.46142578125000000000	4157.43603515625000000000	4171.79492187500000000000	4170.76904296875000000000	4146.66650390625000000000	4154.87158203125000000000	4152.82031250000000000000	4150.25634765625000000000	4220.51269531250000000000	4127.69238281250000000000	4137.94873046875000000000	4183.07666015625000000000	4131.28173828125000000000	4150.25634765625000000000	2111.00000000000000000000	10244.00000000000000000000	10230.00000000000000000000	0.00000000000000000000	0.00000000000000000000	0.00000000000000000000	2102.00000000000000000000	9.00000000000000000000	4.00000000000000000000	4.00000000000000000000	4.00000000000000000000	4.00000000000000000000	4.00000000000000000000	4.00000000000000000000	4.00000000000000000000	4.00000000000000000000	4.00000000000000000000	4.00000000000000000000	4.00000000000000000000	4.00000000000000000000	4.00000000000000000000	4.00000000000000000000	4.00000000000000000000	4.00000000000000000000
100.00000000000000000000	0.00000000000000000000	4177.43603515625000000000	4195.38427734375000000000	4168.71777343750000000000	4193.33300781250000000000	4188.20507812500000000000	4167.17919921875000000000	4181.02539062500000000000	4183.07666015625000000000	4231.28173828125000000000	4181.02539062500000000000	4162.56396484375000000000	4195.89746093750000000000	4190.25634765625000000000	4173.84619140625000000000	1738.00000000000000000000	10244.00000000000000000000	10230.00000000000000000000	0.00000000000000000000	0.00000000000000000000	0.00000000000000000000	2102.00000000000000000000	16.00000000000000000000	4.00000000000000000000	4.00000000000000000000	4.00000000000000000000	4.00000000000000000000	4.00000000000000000000	4.00000000000000000000	4.00000000000000000000	4.00000000000000000000	4.00000000000000000000	4.00000000000000000000	4.00000000000000000000	4.00000000000000000000	4.00000000000000000000	4.00000000000000000000	4.00000000000000000000	4.00000000000000000000
101.00000000000000000000	0.00000000000000000000	4172.82031250000000000000	4168.71777343750000000000	4177.94873046875000000000	4181.53857421875000000000	4167.69238281250000000000	4154.87158203125000000000	4151.79492187500000000000	4162.56396484375000000000	4225.64111328125000000000	4158.97412109375000000000	4152.82031250000000000000	4200.51269531250000000000	4171.28173828125000000000	4168.71777343750000000000	1711.00000000000000000000	10244.00000000000000000000	10228.00000000000000000000	0.00000000000000000000	0.00000000000000000000	0.00000000000000000000	2102.00000000000000000000	23.00000000000000000000	4.00000000000000000000	4.00000000000000000000	4.00000000000000000000	4.00000000000000000000	4.00000000000000000000	4.00000000000000000000	4.00000000000000000000	4.00000000000000000000	4.00000000000000000000	4.00000000000000000000	4.00000000000000000000	4.00000000000000000000	4.00000000000000000000	4.00000000000000000000	4.00000000000000000000	4.00000000000000000000
102.00000000000000000000	0.00000000000000000000	4164.10253906250000000000	4166.15380859375000000000	4168.71777343750000000000	4176.41015625000000000000	4165.12792968750000000000	4163.58984375000000000000	4163.07666015625000000000	4173.84619140625000000000	4224.10253906250000000000	4161.53857421875000000000	4151.79492187500000000000	4190.76904296875000000000	4159.48730468750000000000	4166.15380859375000000000	3025.00000000000000000000	10244.00000000000000000000	10228.00000000000000000000	0.00000000000000000000	0.00000000000000000000	0.00000000000000000000	2102.00000000000000000000	31.00000000000000000000	4.00000000000000000000	4.00000000000000000000	4.00000000000000000000	4.00000000000000000000	4.00000000000000000000	4.00000000000000000000	4.00000000000000000000	4.00000000000000000000	4.00000000000000000000	4.00000000000000000000	4.00000000000000000000	4.00000000000000000000	4.00000000000000000000	4.00000000000000000000	4.00000000000000000000	4.00000000000000000000
103.00000000000000000000	0.00000000000000000000	4160.51269531250000000000	4171.28173828125000000000	4167.17919921875000000000	4184.10253906250000000000	4172.30761718750000000000	4167.17919921875000000000	4182.56396484375000000000	4201.53857421875000000000	4226.66650390625000000000	4186.66650390625000000000	4166.15380859375000000000	4196.92285156250000000000	4171.79492187500000000000	4168.71777343750000000000	2111.00000000000000000000	10245.00000000000000000000	10228.00000000000000000000	0.00000000000000000000	0.00000000000000000000	0.00000000000000000000	2102.00000000000000000000	39.00000000000000000000	4.00000000000000000000	4.00000000000000000000	4.00000000000000000000	4.00000000000000000000	4.00000000000000000000	4.00000000000000000000	4.00000000000000000000	4.00000000000000000000	4.00000000000000000000	4.00000000000000000000	4.00000000000000000000	4.00000000000000000000	4.00000000000000000000	4.00000000000000000000	4.00000000000000000000	4.00000000000000000000
104.00000000000000000000	0.00000000000000000000	4150.25634765625000000000	4136.41015625000000000000	4168.71777343750000000000	4157.43603515625000000000	4132.82031250000000000000	4152.30761718750000000000	4150.25634765625000000000	4162.05126953125000000000	4217.43603515625000000000	4126.15380859375000000000	4141.53857421875000000000	4189.74365234375000000000	4137.43603515625000000000	4149.74365234375000000000	1738.00000000000000000000	10245.00000000000000000000	10228.00000000000000000000	0.00000000000000000000	0.00000000000000000000	0.00000000000000000000	2102.00000000000000000000	47.00000000000000000000	4.00000000000000000000	4.00000000000000000000	4.00000000000000000000	4.00000000000000000000	4.00000000000000000000	4.00000000000000000000	4.00000000000000000000	4.00000000000000000000	4.00000000000000000000	4.00000000000000000000	4.00000000000000000000	4.00000000000000000000	4.00000000000000000000	4.00000000000000000000	4.00000000000000000000	4.00000000000000000000
105.00000000000000000000	0.00000000000000000000	4175.89746093750000000000	4192.30761718750000000000	4172.30761718750000000000	4178.97412109375000000000	4192.30761718750000000000	4174.87158203125000000000	4191.79492187500000000000	4185.64111328125000000000	4227.17919921875000000000	4162.05126953125000000000	4158.97412109375000000000	4193.84619140625000000000	4175.38427734375000000000	4167.17919921875000000000	1711.00000000000000000000	10246.00000000000000000000	10229.00000000000000000000	0.00000000000000000000	0.00000000000000000000	0.00000000000000000000	2102.00000000000000000000	56.00000000000000000000	4.00000000000000000000	4.00000000000000000000	4.00000000000000000000	4.00000000000000000000	4.00000000000000000000	4.00000000000000000000	4.00000000000000000000	4.00000000000000000000	4.00000000000000000000	4.00000000000000000000	4.00000000000000000000	4.00000000000000000000	4.00000000000000000000	4.00000000000000000000	4.00000000000000000000	4.00000000000000000000
106.00000000000000000000	0.00000000000000000000	4174.35888671875000000000	4178.46142578125000000000	4183.07666015625000000000	4170.76904296875000000000	4169.74365234375000000000	4162.05126953125000000000	4175.89746093750000000000	4171.28173828125000000000	4224.61523437500000000000	4166.66650390625000000000	4152.30761718750000000000	4197.94873046875000000000	4157.94873046875000000000	4167.69238281250000000000	3025.00000000000000000000	10246.00000000000000000000	10229.00000000000000000000	0.00000000000000000000	0.00000000000000000000	0.00000000000000000000	2102.00000000000000000000	63.00000000000000000000	4.00000000000000000000	4.00000000000000000000	4.00000000000000000000	4.00000000000000000000	4.00000000000000000000	4.00000000000000000000	4.00000000000000000000	4.00000000000000000000	4.00000000000000000000	4.00000000000000000000	4.00000000000000000000	4.00000000000000000000	4.00000000000000000000	4.00000000000000000000	4.00000000000000000000	4.00000000000000000000
107.00000000000000000000	0.00000000000000000000	4166.66650390625000000000	4162.56396484375000000000	4174.35888671875000000000	4160.00000000000000000000	4150.76904296875000000000	4158.46142578125000000000	4168.71777343750000000000	4171.79492187500000000000	4224.61523437500000000000	4161.53857421875000000000	4149.74365234375000000000	4193.84619140625000000000	4163.58984375000000000000	4170.25634765625000000000	2111.00000000000000000000	10248.00000000000000000000	10228.00000000000000000000	0.00000000000000000000	0.00000000000000000000	0.00000000000000000000	2102.00000000000000000000	71.00000000000000000000	4.00000000000000000000	4.00000000000000000000	4.00000000000000000000	4.00000000000000000000	4.00000000000000000000	4.00000000000000000000	4.00000000000000000000	4.00000000000000000000	4.00000000000000000000	4.00000000000000000000	4.00000000000000000000	4.00000000000000000000	4.00000000000000000000	4.00000000000000000000	4.00000000000000000000	4.00000000000000000000
108.00000000000000000000	0.00000000000000000000	4170.76904296875000000000	4178.46142578125000000000	4171.28173828125000000000	4173.84619140625000000000	4180.51269531250000000000	4160.00000000000000000000	4176.92285156250000000000	4194.87158203125000000000	4230.25634765625000000000	4172.30761718750000000000	4169.23046875000000000000	4201.53857421875000000000	4195.89746093750000000000	4182.05126953125000000000	1738.00000000000000000000	10248.00000000000000000000	10228.00000000000000000000	0.00000000000000000000	0.00000000000000000000	0.00000000000000000000	2102.00000000000000000000	79.00000000000000000000	4.00000000000000000000	4.00000000000000000000	4.00000000000000000000	4.00000000000000000000	4.00000000000000000000	4.00000000000000000000	4.00000000000000000000	4.00000000000000000000	4.00000000000000000000	4.00000000000000000000	4.00000000000000000000	4.00000000000000000000	4.00000000000000000000	4.00000000000000000000	4.00000000000000000000	4.00000000000000000000
109.00000000000000000000	0.00000000000000000000	4158.46142578125000000000	4144.10253906250000000000	4173.33300781250000000000	4151.28173828125000000000	4146.66650390625000000000	4145.12792968750000000000	4144.10253906250000000000	4163.58984375000000000000	4221.53857421875000000000	4128.71777343750000000000	4149.74365234375000000000	4194.87158203125000000000	4152.82031250000000000000	4166.66650390625000000000	1711.00000000000000000000	10247.00000000000000000000	10226.00000000000000000000	0.00000000000000000000	0.00000000000000000000	0.00000000000000000000	2102.00000000000000000000	88.00000000000000000000	4.00000000000000000000	4.00000000000000000000	4.00000000000000000000	4.00000000000000000000	4.00000000000000000000	4.00000000000000000000	4.00000000000000000000	4.00000000000000000000	4.00000000000000000000	4.00000000000000000000	4.00000000000000000000	4.00000000000000000000	4.00000000000000000000	4.00000000000000000000	4.00000000000000000000	4.00000000000000000000
110.00000000000000000000	0.00000000000000000000	4171.28173828125000000000	4181.02539062500000000000	4172.82031250000000000000	4164.61523437500000000000	4180.51269531250000000000	4173.84619140625000000000	4193.84619140625000000000	4197.94873046875000000000	4230.25634765625000000000	4185.12792968750000000000	4165.64111328125000000000	4197.94873046875000000000	4178.46142578125000000000	4174.35888671875000000000	3025.00000000000000000000	10247.00000000000000000000	10226.00000000000000000000	0.00000000000000000000	0.00000000000000000000	0.00000000000000000000	2102.00000000000000000000	96.00000000000000000000	4.00000000000000000000	4.00000000000000000000	4.00000000000000000000	4.00000000000000000000	4.00000000000000000000	4.00000000000000000000	4.00000000000000000000	4.00000000000000000000	4.00000000000000000000	4.00000000000000000000	4.00000000000000000000	4.00000000000000000000	4.00000000000000000000	4.00000000000000000000	4.00000000000000000000	4.00000000000000000000
111.00000000000000000000	0.00000000000000000000	4170.76904296875000000000	4169.23046875000000000000	4180.00000000000000000000	4152.30761718750000000000	4163.07666015625000000000	4167.17919921875000000000	4181.53857421875000000000	4182.05126953125000000000	4227.69238281250000000000	4180.00000000000000000000	4160.00000000000000000000	4197.43603515625000000000	4160.00000000000000000000	4162.56396484375000000000	2111.00000000000000000000	10248.00000000000000000000	10226.00000000000000000000	0.00000000000000000000	0.00000000000000000000	0.00000000000000000000	2102.00000000000000000000	104.00000000000000000000	4.00000000000000000000	4.00000000000000000000	4.00000000000000000000	4.00000000000000000000	4.00000000000000000000	4.00000000000000000000	4.00000000000000000000	4.00000000000000000000	4.00000000000000000000	4.00000000000000000000	4.00000000000000000000	4.00000000000000000000	4.00000000000000000000	4.00000000000000000000	4.00000000000000000000	4.00000000000000000000
112.00000000000000000000	0.00000000000000000000	4173.84619140625000000000	4168.20507812500000000000	4179.48730468750000000000	4146.15380859375000000000	4166.66650390625000000000	4161.53857421875000000000	4163.58984375000000000000	4165.64111328125000000000	4223.58984375000000000000	4155.38427734375000000000	4153.33300781250000000000	4189.23046875000000000000	4157.94873046875000000000	4163.58984375000000000000	1738.00000000000000000000	10248.00000000000000000000	10226.00000000000000000000	0.00000000000000000000	0.00000000000000000000	0.00000000000000000000	2102.00000000000000000000	113.00000000000000000000	4.00000000000000000000	4.00000000000000000000	4.00000000000000000000	4.00000000000000000000	4.00000000000000000000	4.00000000000000000000	4.00000000000000000000	4.00000000000000000000	4.00000000000000000000	4.00000000000000000000	4.00000000000000000000	4.00000000000000000000	4.00000000000000000000	4.00000000000000000000	4.00000000000000000000	4.00000000000000000000
113.00000000000000000000	0.00000000000000000000	4183.07666015625000000000	4196.41015625000000000000	4183.58984375000000000000	4168.20507812500000000000	4206.66650390625000000000	4167.69238281250000000000	4178.46142578125000000000	4188.71777343750000000000	4228.20507812500000000000	4181.53857421875000000000	4171.79492187500000000000	4200.51269531250000000000	4201.02539062500000000000	4185.12792968750000000000	1711.00000000000000000000	10248.00000000000000000000	10225.00000000000000000000	0.00000000000000000000	0.00000000000000000000	0.00000000000000000000	2102.00000000000000000000	121.00000000000000000000	4.00000000000000000000	4.00000000000000000000	4.00000000000000000000	4.00000000000000000000	4.00000000000000000000	4.00000000000000000000	4.00000000000000000000	4.00000000000000000000	4.00000000000000000000	4.00000000000000000000	4.00000000000000000000	4.00000000000000000000	4.00000000000000000000	4.00000000000000000000	4.00000000000000000000	4.00000000000000000000
114.00000000000000000000	0.00000000000000000000	4161.02539062500000000000	4148.20507812500000000000	4176.92285156250000000000	4138.46142578125000000000	4153.84619140625000000000	4143.58984375000000000000	4140.00000000000000000000	4149.74365234375000000000	4218.97412109375000000000	4121.53857421875000000000	4148.71777343750000000000	4194.35888671875000000000	4157.94873046875000000000	4167.17919921875000000000	3025.00000000000000000000	10248.00000000000000000000	10225.00000000000000000000	0.00000000000000000000	0.00000000000000000000	0.00000000000000000000	2102.00000000000000000000	129.00000000000000000000	4.00000000000000000000	4.00000000000000000000	4.00000000000000000000	4.00000000000000000000	4.00000000000000000000	4.00000000000000000000	4.00000000000000000000	4.00000000000000000000	4.00000000000000000000	4.00000000000000000000	4.00000000000000000000	4.00000000000000000000	4.00000000000000000000	4.00000000000000000000	4.00000000000000000000	4.00000000000000000000
115.00000000000000000000	0.00000000000000000000	4166.15380859375000000000	4176.41015625000000000000	4165.64111328125000000000	4150.25634765625000000000	4174.35888671875000000000	4158.97412109375000000000	4174.35888671875000000000	4183.07666015625000000000	4226.15380859375000000000	4160.51269531250000000000	4165.12792968750000000000	4192.82031250000000000000	4179.48730468750000000000	4174.35888671875000000000	2111.00000000000000000000	10250.00000000000000000000	10226.00000000000000000000	0.00000000000000000000	0.00000000000000000000	0.00000000000000000000	2102.00000000000000000000	138.00000000000000000000	4.00000000000000000000	4.00000000000000000000	4.00000000000000000000	4.00000000000000000000	4.00000000000000000000	4.00000000000000000000	4.00000000000000000000	4.00000000000000000000	4.00000000000000000000	4.00000000000000000000	4.00000000000000000000	4.00000000000000000000	4.00000000000000000000	4.00000000000000000000	4.00000000000000000000	4.00000000000000000000
116.00000000000000000000	0.00000000000000000000	4161.02539062500000000000	4167.69238281250000000000	4172.82031250000000000000	4149.23046875000000000000	4160.00000000000000000000	4157.43603515625000000000	4171.79492187500000000000	4185.12792968750000000000	4227.17919921875000000000	4188.20507812500000000000	4164.10253906250000000000	4194.35888671875000000000	4168.20507812500000000000	4167.17919921875000000000	1738.00000000000000000000	10250.00000000000000000000	10226.00000000000000000000	0.00000000000000000000	0.00000000000000000000	0.00000000000000000000	2102.00000000000000000000	145.00000000000000000000	4.00000000000000000000	4.00000000000000000000	4.00000000000000000000	4.00000000000000000000	4.00000000000000000000	4.00000000000000000000	4.00000000000000000000	4.00000000000000000000	4.00000000000000000000	4.00000000000000000000	4.00000000000000000000	4.00000000000000000000	4.00000000000000000000	4.00000000000000000000	4.00000000000000000000	4.00000000000000000000
117.00000000000000000000	0.00000000000000000000	4153.84619140625000000000	4152.30761718750000000000	4170.25634765625000000000	4129.23046875000000000000	4149.23046875000000000000	4159.48730468750000000000	4163.58984375000000000000	4163.58984375000000000000	4222.56396484375000000000	4159.48730468750000000000	4147.17919921875000000000	4182.56396484375000000000	4144.10253906250000000000	4153.33300781250000000000	1711.00000000000000000000	10248.00000000000000000000	10227.00000000000000000000	0.00000000000000000000	0.00000000000000000000	0.00000000000000000000	2102.00000000000000000000	152.00000000000000000000	4.00000000000000000000	4.00000000000000000000	4.00000000000000000000	4.00000000000000000000	4.00000000000000000000	4.00000000000000000000	4.00000000000000000000	4.00000000000000000000	4.00000000000000000000	4.00000000000000000000	4.00000000000000000000	4.00000000000000000000	4.00000000000000000000	4.00000000000000000000	4.00000000000000000000	4.00000000000000000000
118.00000000000000000000	0.00000000000000000000	4176.41015625000000000000	4193.84619140625000000000	4173.33300781250000000000	4147.17919921875000000000	4204.61523437500000000000	4176.41015625000000000000	4191.28173828125000000000	4189.23046875000000000000	4228.71777343750000000000	4181.53857421875000000000	4164.61523437500000000000	4191.28173828125000000000	4183.58984375000000000000	4167.17919921875000000000	3025.00000000000000000000	10248.00000000000000000000	10227.00000000000000000000	0.00000000000000000000	0.00000000000000000000	0.00000000000000000000	2102.00000000000000000000	160.00000000000000000000	4.00000000000000000000	4.00000000000000000000	4.00000000000000000000	4.00000000000000000000	4.00000000000000000000	4.00000000000000000000	4.00000000000000000000	4.00000000000000000000	4.00000000000000000000	4.00000000000000000000	4.00000000000000000000	4.00000000000000000000	4.00000000000000000000	4.00000000000000000000	4.00000000000000000000	4.00000000000000000000
119.00000000000000000000	0.00000000000000000000	4169.74365234375000000000	4160.00000000000000000000	4178.46142578125000000000	4132.30761718750000000000	4163.07666015625000000000	4155.89746093750000000000	4154.87158203125000000000	4158.97412109375000000000	4222.56396484375000000000	4151.28173828125000000000	4147.17919921875000000000	4189.23046875000000000000	4157.94873046875000000000	4158.46142578125000000000	2111.00000000000000000000	10248.00000000000000000000	10227.00000000000000000000	0.00000000000000000000	0.00000000000000000000	0.00000000000000000000	2102.00000000000000000000	167.00000000000000000000	4.00000000000000000000	4.00000000000000000000	4.00000000000000000000	4.00000000000000000000	4.00000000000000000000	4.00000000000000000000	4.00000000000000000000	4.00000000000000000000	4.00000000000000000000	4.00000000000000000000	4.00000000000000000000	4.00000000000000000000	4.00000000000000000000	4.00000000000000000000	4.00000000000000000000	4.00000000000000000000
120.00000000000000000000	0.00000000000000000000	4168.20507812500000000000	4176.92285156250000000000	4167.17919921875000000000	4150.76904296875000000000	4168.20507812500000000000	4161.53857421875000000000	4172.30761718750000000000	4182.56396484375000000000	4226.66650390625000000000	4178.97412109375000000000	4160.51269531250000000000	4189.74365234375000000000	4183.58984375000000000000	4170.25634765625000000000	1738.00000000000000000000	10248.00000000000000000000	10227.00000000000000000000	0.00000000000000000000	0.00000000000000000000	0.00000000000000000000	2102.00000000000000000000	174.00000000000000000000	4.00000000000000000000	4.00000000000000000000	4.00000000000000000000	4.00000000000000000000	4.00000000000000000000	4.00000000000000000000	4.00000000000000000000	4.00000000000000000000	4.00000000000000000000	4.00000000000000000000	4.00000000000000000000	4.00000000000000000000	4.00000000000000000000	4.00000000000000000000	4.00000000000000000000	4.00000000000000000000
121.00000000000000000000	0.00000000000000000000	4157.43603515625000000000	4164.10253906250000000000	4168.71777343750000000000	4153.33300781250000000000	4151.79492187500000000000	4146.66650390625000000000	4158.46142578125000000000	4179.48730468750000000000	4221.53857421875000000000	4168.20507812500000000000	4160.00000000000000000000	4192.82031250000000000000	4173.33300781250000000000	4168.20507812500000000000	1711.00000000000000000000	10248.00000000000000000000	10226.00000000000000000000	0.00000000000000000000	0.00000000000000000000	0.00000000000000000000	2102.00000000000000000000	182.00000000000000000000	4.00000000000000000000	4.00000000000000000000	4.00000000000000000000	4.00000000000000000000	4.00000000000000000000	4.00000000000000000000	4.00000000000000000000	4.00000000000000000000	4.00000000000000000000	4.00000000000000000000	4.00000000000000000000	4.00000000000000000000	4.00000000000000000000	4.00000000000000000000	4.00000000000000000000	4.00000000000000000000
122.00000000000000000000	0.00000000000000000000	4148.71777343750000000000	4141.53857421875000000000	4169.74365234375000000000	4132.30761718750000000000	4133.33300781250000000000	4142.56396484375000000000	4144.10253906250000000000	4155.89746093750000000000	4216.41015625000000000000	4135.89746093750000000000	4138.46142578125000000000	4181.02539062500000000000	4141.02539062500000000000	4156.41015625000000000000	3025.00000000000000000000	10248.00000000000000000000	10226.00000000000000000000	0.00000000000000000000	0.00000000000000000000	0.00000000000000000000	2102.00000000000000000000	189.00000000000000000000	4.00000000000000000000	4.00000000000000000000	4.00000000000000000000	4.00000000000000000000	4.00000000000000000000	4.00000000000000000000	4.00000000000000000000	4.00000000000000000000	4.00000000000000000000	4.00000000000000000000	4.00000000000000000000	4.00000000000000000000	4.00000000000000000000	4.00000000000000000000	4.00000000000000000000	4.00000000000000000000
123.00000000000000000000	0.00000000000000000000	4168.71777343750000000000	4186.15380859375000000000	4168.71777343750000000000	4149.74365234375000000000	4184.61523437500000000000	4169.74365234375000000000	4187.69238281250000000000	4186.15380859375000000000	4228.71777343750000000000	4180.51269531250000000000	4155.89746093750000000000	4184.61523437500000000000	4170.76904296875000000000	4166.66650390625000000000	2111.00000000000000000000	10247.00000000000000000000	10227.00000000000000000000	0.00000000000000000000	0.00000000000000000000	0.00000000000000000000	2102.00000000000000000000	197.00000000000000000000	4.00000000000000000000	4.00000000000000000000	4.00000000000000000000	4.00000000000000000000	4.00000000000000000000	4.00000000000000000000	4.00000000000000000000	4.00000000000000000000	4.00000000000000000000	4.00000000000000000000	4.00000000000000000000	4.00000000000000000000	4.00000000000000000000	4.00000000000000000000	4.00000000000000000000	4.00000000000000000000
124.00000000000000000000	0.00000000000000000000	4160.00000000000000000000	4155.38427734375000000000	4169.23046875000000000000	4128.71777343750000000000	4145.12792968750000000000	4155.38427734375000000000	4152.82031250000000000000	4146.66650390625000000000	4218.97412109375000000000	4135.89746093750000000000	4134.87158203125000000000	4178.46142578125000000000	4126.15380859375000000000	4145.64111328125000000000	1738.00000000000000000000	10247.00000000000000000000	10227.00000000000000000000	0.00000000000000000000	0.00000000000000000000	0.00000000000000000000	2102.00000000000000000000	205.00000000000000000000	4.00000000000000000000	4.00000000000000000000	4.00000000000000000000	4.00000000000000000000	4.00000000000000000000	4.00000000000000000000	4.00000000000000000000	4.00000000000000000000	4.00000000000000000000	4.00000000000000000000	4.00000000000000000000	4.00000000000000000000	4.00000000000000000000	4.00000000000000000000	4.00000000000000000000	4.00000000000000000000
125.00000000000000000000	0.00000000000000000000	4164.61523437500000000000	4176.41015625000000000000	4165.12792968750000000000	4141.02539062500000000000	4169.23046875000000000000	4163.58984375000000000000	4166.15380859375000000000	4158.46142578125000000000	4221.53857421875000000000	4149.23046875000000000000	4140.51269531250000000000	4178.97412109375000000000	4153.33300781250000000000	4158.97412109375000000000	1711.00000000000000000000	10247.00000000000000000000	10228.00000000000000000000	0.00000000000000000000	0.00000000000000000000	0.00000000000000000000	2102.00000000000000000000	214.00000000000000000000	4.00000000000000000000	4.00000000000000000000	4.00000000000000000000	4.00000000000000000000	4.00000000000000000000	4.00000000000000000000	4.00000000000000000000	4.00000000000000000000	4.00000000000000000000	4.00000000000000000000	4.00000000000000000000	4.00000000000000000000	4.00000000000000000000	4.00000000000000000000	4.00000000000000000000	4.00000000000000000000
126.00000000000000000000	0.00000000000000000000	4167.69238281250000000000	4182.05126953125000000000	4173.84619140625000000000	4152.82031250000000000000	4187.17919921875000000000	4159.48730468750000000000	4166.66650390625000000000	4168.71777343750000000000	4225.64111328125000000000	4164.10253906250000000000	4146.66650390625000000000	4188.20507812500000000000	4172.82031250000000000000	4171.28173828125000000000	3025.00000000000000000000	10247.00000000000000000000	10228.00000000000000000000	0.00000000000000000000	0.00000000000000000000	0.00000000000000000000	2102.00000000000000000000	222.00000000000000000000	4.00000000000000000000	4.00000000000000000000	4.00000000000000000000	4.00000000000000000000	4.00000000000000000000	4.00000000000000000000	4.00000000000000000000	4.00000000000000000000	4.00000000000000000000	4.00000000000000000000	4.00000000000000000000	4.00000000000000000000	4.00000000000000000000	4.00000000000000000000	4.00000000000000000000	4.00000000000000000000
127.00000000000000000000	0.00000000000000000000	4153.33300781250000000000	4152.82031250000000000000	4170.76904296875000000000	4129.74365234375000000000	4149.74365234375000000000	4148.20507812500000000000	4143.58984375000000000000	4150.25634765625000000000	4218.46142578125000000000	4130.76904296875000000000	4130.76904296875000000000	4177.43603515625000000000	4132.82031250000000000000	4154.35888671875000000000	50.00000000000000000000	10246.00000000000000000000	10228.00000000000000000000	0.00000000000000000000	0.00000000000000000000	0.00000000000000000000	2102.00000000000000000000	230.00000000000000000000	4.00000000000000000000	4.00000000000000000000	4.00000000000000000000	4.00000000000000000000	4.00000000000000000000	4.00000000000000000000	4.00000000000000000000	4.00000000000000000000	4.00000000000000000000	4.00000000000000000000	4.00000000000000000000	4.00000000000000000000	4.00000000000000000000	4.00000000000000000000	4.00000000000000000000	4.00000000000000000000
0.00000000000000000000	0.00000000000000000000	4157.43603515625000000000	4182.56396484375000000000	4165.12792968750000000000	4143.58984375000000000000	4176.92285156250000000000	4167.17919921875000000000	4178.97412109375000000000	4188.71777343750000000000	4225.64111328125000000000	4180.51269531250000000000	4156.41015625000000000000	4181.53857421875000000000	4156.92285156250000000000	4162.56396484375000000000	1356.00000000000000000000	10246.00000000000000000000	10228.00000000000000000000	0.00000000000000000000	0.00000000000000000000	0.00000000000000000000	2102.00000000000000000000	237.00000000000000000000	4.00000000000000000000	4.00000000000000000000	4.00000000000000000000	4.00000000000000000000	4.00000000000000000000	4.00000000000000000000	4.00000000000000000000	4.00000000000000000000	4.00000000000000000000	4.00000000000000000000	4.00000000000000000000	4.00000000000000000000	4.00000000000000000000	4.00000000000000000000	4.00000000000000000000	4.00000000000000000000
1.00000000000000000000	0.00000000000000000000	4145.64111328125000000000	4147.17919921875000000000	4168.71777343750000000000	4127.17919921875000000000	4145.64111328125000000000	4151.79492187500000000000	4147.17919921875000000000	4154.35888671875000000000	4222.05126953125000000000	4149.74365234375000000000	4140.00000000000000000000	4178.97412109375000000000	4122.56396484375000000000	4148.71777343750000000000	2011.00000000000000000000	10247.00000000000000000000	10228.00000000000000000000	0.00000000000000000000	0.00000000000000000000	0.00000000000000000000	2102.00000000000000000000	245.00000000000000000000	4.00000000000000000000	4.00000000000000000000	4.00000000000000000000	4.00000000000000000000	4.00000000000000000000	4.00000000000000000000	4.00000000000000000000	4.00000000000000000000	4.00000000000000000000	4.00000000000000000000	4.00000000000000000000	4.00000000000000000000	4.00000000000000000000	4.00000000000000000000	4.00000000000000000000	4.00000000000000000000
2.00000000000000000000	0.00000000000000000000	4159.48730468750000000000	4170.25634765625000000000	4165.64111328125000000000	4134.87158203125000000000	4162.05126953125000000000	4160.51269531250000000000	4157.94873046875000000000	4161.53857421875000000000	4225.12792968750000000000	4145.64111328125000000000	4141.02539062500000000000	4174.87158203125000000000	4139.48730468750000000000	4151.79492187500000000000	2092.00000000000000000000	10247.00000000000000000000	10228.00000000000000000000	0.00000000000000000000	0.00000000000000000000	0.00000000000000000000	2102.00000000000000000000	252.00000000000000000000	4.00000000000000000000	4.00000000000000000000	4.00000000000000000000	4.00000000000000000000	4.00000000000000000000	4.00000000000000000000	4.00000000000000000000	4.00000000000000000000	4.00000000000000000000	4.00000000000000000000	4.00000000000000000000	4.00000000000000000000	4.00000000000000000000	4.00000000000000000000	4.00000000000000000000	4.00000000000000000000
3.00000000000000000000	0.00000000000000000000	4171.79492187500000000000	4191.28173828125000000000	4174.35888671875000000000	4143.58984375000000000000	4169.23046875000000000000	4164.10253906250000000000	4168.20507812500000000000	4176.92285156250000000000	4225.12792968750000000000	4163.58984375000000000000	4150.76904296875000000000	4184.61523437500000000000	4165.12792968750000000000	4157.43603515625000000000	3081.00000000000000000000	10247.00000000000000000000	10228.00000000000000000000	0.00000000000000000000	0.00000000000000000000	0.00000000000000000000	2102.00000000000000000000	260.00000000000000000000	4.00000000000000000000	4.00000000000000000000	4.00000000000000000000	4.00000000000000000000	4.00000000000000000000	4.00000000000000000000	4.00000000000000000000	4.00000000000000000000	4.00000000000000000000	4.00000000000000000000	4.00000000000000000000	4.00000000000000000000	4.00000000000000000000	4.00000000000000000000	4.00000000000000000000	4.00000000000000000000
4.00000000000000000000	0.00000000000000000000	4153.84619140625000000000	4154.35888671875000000000	4172.30761718750000000000	4122.56396484375000000000	4137.43603515625000000000	4151.79492187500000000000	4141.53857421875000000000	4146.15380859375000000000	4218.97412109375000000000	4132.30761718750000000000	4135.89746093750000000000	4178.46142578125000000000	4145.12792968750000000000	4152.30761718750000000000	3229.00000000000000000000	10247.00000000000000000000	10228.00000000000000000000	0.00000000000000000000	0.00000000000000000000	0.00000000000000000000	2102.00000000000000000000	267.00000000000000000000	4.00000000000000000000	4.00000000000000000000	4.00000000000000000000	4.00000000000000000000	4.00000000000000000000	4.00000000000000000000	4.00000000000000000000	4.00000000000000000000	4.00000000000000000000	4.00000000000000000000	4.00000000000000000000	4.00000000000000000000	4.00000000000000000000	4.00000000000000000000	4.00000000000000000000	4.00000000000000000000
5.00000000000000000000	0.00000000000000000000	4157.94873046875000000000	4181.02539062500000000000	4165.12792968750000000000	4143.58984375000000000000	4180.51269531250000000000	4160.51269531250000000000	4171.79492187500000000000	4184.61523437500000000000	4227.17919921875000000000	4173.33300781250000000000	4163.58984375000000000000	4182.56396484375000000000	4188.71777343750000000000	4177.43603515625000000000	1843.00000000000000000000	10247.00000000000000000000	10227.00000000000000000000	0.00000000000000000000	0.00000000000000000000	0.00000000000000000000	2102.00000000000000000000	275.00000000000000000000	4.00000000000000000000	4.00000000000000000000	4.00000000000000000000	4.00000000000000000000	4.00000000000000000000	4.00000000000000000000	4.00000000000000000000	4.00000000000000000000	4.00000000000000000000	4.00000000000000000000	4.00000000000000000000	4.00000000000000000000	4.00000000000000000000	4.00000000000000000000	4.00000000000000000000	4.00000000000000000000
6.00000000000000000000	0.00000000000000000000	4149.23046875000000000000	4148.71777343750000000000	4167.69238281250000000000	4124.10253906250000000000	4141.53857421875000000000	4137.94873046875000000000	4139.48730468750000000000	4166.66650390625000000000	4217.94873046875000000000	4149.74365234375000000000	4149.74365234375000000000	4181.02539062500000000000	4157.94873046875000000000	4163.58984375000000000000	2827.00000000000000000000	10247.00000000000000000000	10227.00000000000000000000	0.00000000000000000000	0.00000000000000000000	0.00000000000000000000	2102.00000000000000000000	283.00000000000000000000	4.00000000000000000000	4.00000000000000000000	4.00000000000000000000	4.00000000000000000000	4.00000000000000000000	4.00000000000000000000	4.00000000000000000000	4.00000000000000000000	4.00000000000000000000	4.00000000000000000000	4.00000000000000000000	4.00000000000000000000	4.00000000000000000000	4.00000000000000000000	4.00000000000000000000	4.00000000000000000000
7.00000000000000000000	0.00000000000000000000	4155.38427734375000000000	4156.92285156250000000000	4165.12792968750000000000	4120.51269531250000000000	4147.17919921875000000000	4155.38427734375000000000	4155.38427734375000000000	4168.20507812500000000000	4217.94873046875000000000	4161.02539062500000000000	4144.10253906250000000000	4175.89746093750000000000	4154.87158203125000000000	4155.89746093750000000000	2731.00000000000000000000	10249.00000000000000000000	10228.00000000000000000000	0.00000000000000000000	0.00000000000000000000	0.00000000000000000000	2102.00000000000000000000	292.00000000000000000000	4.00000000000000000000	4.00000000000000000000	4.00000000000000000000	4.00000000000000000000	4.00000000000000000000	4.00000000000000000000	4.00000000000000000000	4.00000000000000000000	4.00000000000000000000	4.00000000000000000000	4.00000000000000000000	4.00000000000000000000	4.00000000000000000000	4.00000000000000000000	4.00000000000000000000	4.00000000000000000000
8.00000000000000000000	0.00000000000000000000	4164.61523437500000000000	4179.48730468750000000000	4172.30761718750000000000	4138.46142578125000000000	4171.28173828125000000000	4168.71777343750000000000	4184.10253906250000000000	4181.02539062500000000000	4222.05126953125000000000	4187.69238281250000000000	4151.79492187500000000000	4182.05126953125000000000	4162.56396484375000000000	4155.38427734375000000000	673.00000000000000000000	10249.00000000000000000000	10228.00000000000000000000	0.00000000000000000000	0.00000000000000000000	0.00000000000000000000	2102.00000000000000000000	300.00000000000000000000	4.00000000000000000000	4.00000000000000000000	4.00000000000000000000	4.00000000000000000000	4.00000000000000000000	4.00000000000000000000	4.00000000000000000000	4.00000000000000000000	4.00000000000000000000	4.00000000000000000000	4.00000000000000000000	4.00000000000000000000	4.00000000000000000000	4.00000000000000000000	4.00000000000000000000	4.00000000000000000000
9.00000000000000000000	0.00000000000000000000	4148.71777343750000000000	4138.46142578125000000000	4167.17919921875000000000	4116.41015625000000000000	4128.71777343750000000000	4147.69238281250000000000	4150.76904296875000000000	4145.12792968750000000000	4214.35888671875000000000	4133.33300781250000000000	4126.66650390625000000000	4171.79492187500000000000	4121.53857421875000000000	4133.33300781250000000000	3111.00000000000000000000	10249.00000000000000000000	10228.00000000000000000000	0.00000000000000000000	0.00000000000000000000	0.00000000000000000000	2102.00000000000000000000	308.00000000000000000000	4.00000000000000000000	4.00000000000000000000	4.00000000000000000000	4.00000000000000000000	4.00000000000000000000	4.00000000000000000000	4.00000000000000000000	4.00000000000000000000	4.00000000000000000000	4.00000000000000000000	4.00000000000000000000	4.00000000000000000000	4.00000000000000000000	4.00000000000000000000	4.00000000000000000000	4.00000000000000000000
10.00000000000000000000	0.00000000000000000000	4154.35888671875000000000	4160.51269531250000000000	4157.43603515625000000000	4127.17919921875000000000	4169.23046875000000000000	4158.46142578125000000000	4170.25634765625000000000	4174.87158203125000000000	4222.05126953125000000000	4161.02539062500000000000	4143.07666015625000000000	4175.89746093750000000000	4165.64111328125000000000	4151.79492187500000000000	3110.00000000000000000000	10249.00000000000000000000	10228.00000000000000000000	0.00000000000000000000	0.00000000000000000000	0.00000000000000000000	2102.00000000000000000000	317.00000000000000000000	4.00000000000000000000	4.00000000000000000000	4.00000000000000000000	4.00000000000000000000	4.00000000000000000000	4.00000000000000000000	4.00000000000000000000	4.00000000000000000000	4.00000000000000000000	4.00000000000000000000	4.00000000000000000000	4.00000000000000000000	4.00000000000000000000	4.00000000000000000000	4.00000000000000000000	4.00000000000000000000
11.00000000000000000000	0.00000000000000000000	4144.61523437500000000000	4134.87158203125000000000	4164.10253906250000000000	4109.74365234375000000000	4139.48730468750000000000	4141.53857421875000000000	4137.94873046875000000000	4153.84619140625000000000	4215.38427734375000000000	4137.94873046875000000000	4130.76904296875000000000	4176.92285156250000000000	4147.17919921875000000000	4149.74365234375000000000	2164.00000000000000000000	10248.00000000000000000000	10227.00000000000000000000	0.00000000000000000000	0.00000000000000000000	0.00000000000000000000	2102.00000000000000000000	325.00000000000000000000	4.00000000000000000000	4.00000000000000000000	4.00000000000000000000	4.00000000000000000000	4.00000000000000000000	4.00000000000000000000	4.00000000000000000000	4.00000000000000000000	4.00000000000000000000	4.00000000000000000000	4.00000000000000000000	4.00000000000000000000	4.00000000000000000000	4.00000000000000000000	4.00000000000000000000	4.00000000000000000000
12.00000000000000000000	0.00000000000000000000	4145.12792968750000000000	4139.48730468750000000000	4164.10253906250000000000	4108.71777343750000000000	4121.02539062500000000000	4146.66650390625000000000	4144.10253906250000000000	4156.92285156250000000000	4215.89746093750000000000	4145.12792968750000000000	4130.25634765625000000000	4172.82031250000000000000	4135.89746093750000000000	4145.12792968750000000000	1737.00000000000000000000	10248.00000000000000000000	10227.00000000000000000000	0.00000000000000000000	0.00000000000000000000	0.00000000000000000000	2102.00000000000000000000	334.00000000000000000000	4.00000000000000000000	4.00000000000000000000	4.00000000000000000000	4.00000000000000000000	4.00000000000000000000	4.00000000000000000000	4.00000000000000000000	4.00000000000000000000	4.00000000000000000000	4.00000000000000000000	4.00000000000000000000	4.00000000000000000000	4.00000000000000000000	4.00000000000000000000	4.00000000000000000000	4.00000000000000000000
13.00000000000000000000	0.00000000000000000000	4155.89746093750000000000	4161.53857421875000000000	4169.74365234375000000000	4129.23046875000000000000	4153.33300781250000000000	4162.05126953125000000000	4174.35888671875000000000	4191.79492187500000000000	4223.58984375000000000000	4194.87158203125000000000	4151.79492187500000000000	4184.10253906250000000000	4154.87158203125000000000	4152.82031250000000000000	1727.00000000000000000000	10250.00000000000000000000	10227.00000000000000000000	0.00000000000000000000	0.00000000000000000000	0.00000000000000000000	2102.00000000000000000000	341.00000000000000000000	4.00000000000000000000	4.00000000000000000000	4.00000000000000000000	4.00000000000000000000	4.00000000000000000000	4.00000000000000000000	4.00000000000000000000	4.00000000000000000000	4.00000000000000000000	4.00000000000000000000	4.00000000000000000000	4.00000000000000000000	4.00000000000000000000	4.00000000000000000000	4.00000000000000000000	4.00000000000000000000
14.00000000000000000000	0.00000000000000000000	4145.64111328125000000000	4127.69238281250000000000	4170.76904296875000000000	4105.12792968750000000000	4130.25634765625000000000	4146.66650390625000000000	4143.58984375000000000000	4156.92285156250000000000	4214.35888671875000000000	4153.33300781250000000000	4129.74365234375000000000	4179.48730468750000000000	4123.58984375000000000000	4141.02539062500000000000	3110.00000000000000000000	10250.00000000000000000000	10227.00000000000000000000	0.00000000000000000000	0.00000000000000000000	0.00000000000000000000	2102.00000000000000000000	349.00000000000000000000	4.00000000000000000000	4.00000000000000000000	4.00000000000000000000	4.00000000000000000000	4.00000000000000000000	4.00000000000000000000	4.00000000000000000000	4.00000000000000000000	4.00000000000000000000	4.00000000000000000000	4.00000000000000000000	4.00000000000000000000	4.00000000000000000000	4.00000000000000000000	4.00000000000000000000	4.00000000000000000000
15.00000000000000000000	0.00000000000000000000	4169.23046875000000000000	4178.46142578125000000000	4171.28173828125000000000	4129.23046875000000000000	4174.35888671875000000000	4162.05126953125000000000	4168.20507812500000000000	4173.33300781250000000000	4221.02539062500000000000	4176.92285156250000000000	4146.66650390625000000000	4184.61523437500000000000	4172.30761718750000000000	4161.02539062500000000000	2164.00000000000000000000	10246.00000000000000000000	10226.00000000000000000000	0.00000000000000000000	0.00000000000000000000	0.00000000000000000000	2102.00000000000000000000	356.00000000000000000000	4.00000000000000000000	4.00000000000000000000	4.00000000000000000000	4.00000000000000000000	4.00000000000000000000	4.00000000000000000000	4.00000000000000000000	4.00000000000000000000	4.00000000000000000000	4.00000000000000000000	4.00000000000000000000	4.00000000000000000000	4.00000000000000000000	4.00000000000000000000	4.00000000000000000000	4.00000000000000000000
16.00000000000000000000	0.00000000000000000000	4175.89746093750000000000	4170.25634765625000000000	4181.02539062500000000000	4133.33300781250000000000	4160.00000000000000000000	4152.30761718750000000000	4147.17919921875000000000	4152.82031250000000000000	4217.43603515625000000000	4152.82031250000000000000	4142.56396484375000000000	4190.76904296875000000000	4164.10253906250000000000	4161.53857421875000000000	0.00000000000000000000	10246.00000000000000000000	10226.00000000000000000000	0.00000000000000000000	0.00000000000000000000	0.00000000000000000000	2102.00000000000000000000	363.00000000000000000000	4.00000000000000000000	4.00000000000000000000	4.00000000000000000000	4.00000000000000000000	4.00000000000000000000	4.00000000000000000000	4.00000000000000000000	4.00000000000000000000	4.00000000000000000000	4.00000000000000000000	4.00000000000000000000	4.00000000000000000000	4.00000000000000000000	4.00000000000000000000	4.00000000000000000000	4.00000000000000000000
17.00000000000000000000	0.00000000000000000000	4163.58984375000000000000	4153.33300781250000000000	4170.76904296875000000000	4126.15380859375000000000	4145.12792968750000000000	4155.38427734375000000000	4149.74365234375000000000	4157.43603515625000000000	4215.38427734375000000000	4137.43603515625000000000	4137.94873046875000000000	4187.17919921875000000000	4153.84619140625000000000	4159.48730468750000000000	0.00000000000000000000	10248.00000000000000000000	10227.00000000000000000000	0.00000000000000000000	0.00000000000000000000	0.00000000000000000000	2102.00000000000000000000	371.00000000000000000000	4.00000000000000000000	4.00000000000000000000	4.00000000000000000000	4.00000000000000000000	4.00000000000000000000	4.00000000000000000000	4.00000000000000000000	4.00000000000000000000	4.00000000000000000000	4.00000000000000000000	4.00000000000000000000	4.00000000000000000000	4.00000000000000000000	4.00000000000000000000	4.00000000000000000000	4.00000000000000000000
18.00000000000000000000	0.00000000000000000000	4156.92285156250000000000	4168.20507812500000000000	4167.17919921875000000000	4141.02539062500000000000	4160.00000000000000000000	4161.53857421875000000000	4173.84619140625000000000	4199.48730468750000000000	4224.61523437500000000000	4179.48730468750000000000	4160.00000000000000000000	4194.87158203125000000000	4182.05126953125000000000	4168.71777343750000000000	0.00000000000000000000	10248.00000000000000000000	10227.00000000000000000000	0.00000000000000000000	0.00000000000000000000	0.00000000000000000000	2102.00000000000000000000	378.00000000000000000000	4.00000000000000000000	4.00000000000000000000	4.00000000000000000000	4.00000000000000000000	4.00000000000000000000	4.00000000000000000000	4.00000000000000000000	4.00000000000000000000	4.00000000000000000000	4.00000000000000000000	4.00000000000000000000	4.00000000000000000000	4.00000000000000000000	4.00000000000000000000	4.00000000000000000000	4.00000000000000000000
19.00000000000000000000	0.00000000000000000000	4142.56396484375000000000	4128.71777343750000000000	4170.25634765625000000000	4114.35888671875000000000	4116.92285156250000000000	4142.05126953125000000000	4135.89746093750000000000	4160.51269531250000000000	4216.92285156250000000000	4138.97412109375000000000	4136.92285156250000000000	4183.07666015625000000000	4140.00000000000000000000	4149.23046875000000000000	0.00000000000000000000	10246.00000000000000000000	10226.00000000000000000000	0.00000000000000000000	0.00000000000000000000	0.00000000000000000000	2102.00000000000000000000	385.00000000000000000000	4.00000000000000000000	4.00000000000000000000	4.00000000000000000000	4.00000000000000000000	4.00000000000000000000	4.00000000000000000000	4.00000000000000000000	4.00000000000000000000	4.00000000000000000000	4.00000000000000000000	4.00000000000000000000	4.00000000000000000000	4.00000000000000000000	4.00000000000000000000	4.00000000000000000000	4.00000000000000000000
20.00000000000000000000	0.00000000000000000000	4166.15380859375000000000	4170.25634765625000000000	4169.23046875000000000000	4128.71777343750000000000	4172.30761718750000000000	4168.71777343750000000000	4176.92285156250000000000	4178.97412109375000000000	4224.10253906250000000000	4178.97412109375000000000	4148.20507812500000000000	4182.56396484375000000000	4168.71777343750000000000	4158.46142578125000000000	0.00000000000000000000	10246.00000000000000000000	10226.00000000000000000000	0.00000000000000000000	0.00000000000000000000	0.00000000000000000000	2102.00000000000000000000	393.00000000000000000000	4.00000000000000000000	4.00000000000000000000	4.00000000000000000000	4.00000000000000000000	4.00000000000000000000	4.00000000000000000000	4.00000000000000000000	4.00000000000000000000	4.00000000000000000000	4.00000000000000000000	4.00000000000000000000	4.00000000000000000000	4.00000000000000000000	4.00000000000000000000	4.00000000000000000000	4.00000000000000000000
21.00000000000000000000	0.00000000000000000000	4171.79492187500000000000	4168.20507812500000000000	4179.48730468750000000000	4128.20507812500000000000	4175.38427734375000000000	4167.69238281250000000000	4175.89746093750000000000	4173.33300781250000000000	4226.66650390625000000000	4190.76904296875000000000	4149.74365234375000000000	4189.74365234375000000000	4162.05126953125000000000	4153.33300781250000000000	0.00000000000000000000	10247.00000000000000000000	10228.00000000000000000000	0.00000000000000000000	0.00000000000000000000	0.00000000000000000000	2102.00000000000000000000	401.00000000000000000000	4.00000000000000000000	4.00000000000000000000	4.00000000000000000000	4.00000000000000000000	4.00000000000000000000	4.00000000000000000000	4.00000000000000000000	4.00000000000000000000	4.00000000000000000000	4.00000000000000000000	4.00000000000000000000	4.00000000000000000000	4.00000000000000000000	4.00000000000000000000	4.00000000000000000000	4.00000000000000000000
22.00000000000000000000	0.00000000000000000000	4164.61523437500000000000	4160.00000000000000000000	4178.46142578125000000000	4119.48730468750000000000	4155.89746093750000000000	4157.43603515625000000000	4158.46142578125000000000	4161.53857421875000000000	4220.51269531250000000000	4168.71777343750000000000	4143.07666015625000000000	4185.64111328125000000000	4154.87158203125000000000	4154.87158203125000000000	0.00000000000000000000	10247.00000000000000000000	10228.00000000000000000000	0.00000000000000000000	0.00000000000000000000	0.00000000000000000000	2102.00000000000000000000	409.00000000000000000000	4.00000000000000000000	4.00000000000000000000	4.00000000000000000000	4.00000000000000000000	4.00000000000000000000	4.00000000000000000000	4.00000000000000000000	4.00000000000000000000	4.00000000000000000000	4.00000000000000000000	4.00000000000000000000	4.00000000000000000000	4.00000000000000000000	4.00000000000000000000	4.00000000000000000000	4.00000000000000000000
23.00000000000000000000	0.00000000000000000000	4174.35888671875000000000	4196.92285156250000000000	4176.41015625000000000000	4143.58984375000000000000	4181.53857421875000000000	4158.97412109375000000000	4174.87158203125000000000	4188.71777343750000000000	4222.56396484375000000000	4189.23046875000000000000	4162.05126953125000000000	4194.87158203125000000000	4201.02539062500000000000	4181.02539062500000000000	0.00000000000000000000	10247.00000000000000000000	10228.00000000000000000000	0.00000000000000000000	0.00000000000000000000	0.00000000000000000000	2102.00000000000000000000	417.00000000000000000000	4.00000000000000000000	4.00000000000000000000	4.00000000000000000000	4.00000000000000000000	4.00000000000000000000	4.00000000000000000000	4.00000000000000000000	4.00000000000000000000	4.00000000000000000000	4.00000000000000000000	4.00000000000000000000	4.00000000000000000000	4.00000000000000000000	4.00000000000000000000	4.00000000000000000000	4.00000000000000000000
24.00000000000000000000	0.00000000000000000000	4155.38427734375000000000	4148.20507812500000000000	4172.30761718750000000000	4116.92285156250000000000	4126.66650390625000000000	4140.00000000000000000000	4134.87158203125000000000	4152.30761718750000000000	4214.35888671875000000000	4133.84619140625000000000	4136.41015625000000000000	4187.69238281250000000000	4155.89746093750000000000	4159.48730468750000000000	0.00000000000000000000	10247.00000000000000000000	10228.00000000000000000000	0.00000000000000000000	0.00000000000000000000	0.00000000000000000000	2102.00000000000000000000	426.00000000000000000000	4.00000000000000000000	4.00000000000000000000	4.00000000000000000000	4.00000000000000000000	4.00000000000000000000	4.00000000000000000000	4.00000000000000000000	4.00000000000000000000	4.00000000000000000000	4.00000000000000000000	4.00000000000000000000	4.00000000000000000000	4.00000000000000000000	4.00000000000000000000	4.00000000000000000000	4.00000000000000000000
25.00000000000000000000	0.00000000000000000000	4157.43603515625000000000	4159.48730468750000000000	4162.05126953125000000000	4121.02539062500000000000	4162.05126953125000000000	4164.61523437500000000000	4166.15380859375000000000	4186.15380859375000000000	4221.53857421875000000000	4170.25634765625000000000	4147.17919921875000000000	4185.12792968750000000000	4162.56396484375000000000	4154.35888671875000000000	0.00000000000000000000	10247.00000000000000000000	10228.00000000000000000000	0.00000000000000000000	0.00000000000000000000	0.00000000000000000000	2102.00000000000000000000	434.00000000000000000000	4.00000000000000000000	4.00000000000000000000	4.00000000000000000000	4.00000000000000000000	4.00000000000000000000	4.00000000000000000000	4.00000000000000000000	4.00000000000000000000	4.00000000000000000000	4.00000000000000000000	4.00000000000000000000	4.00000000000000000000	4.00000000000000000000	4.00000000000000000000	4.00000000000000000000	4.00000000000000000000
25.00000000000000000000	0.00000000000000000000	4157.43603515625000000000	4159.48730468750000000000	4162.05126953125000000000	4121.02539062500000000000	4162.05126953125000000000	4164.61523437500000000000	4166.15380859375000000000	4186.15380859375000000000	4221.53857421875000000000	4170.25634765625000000000	4147.17919921875000000000	4185.12792968750000000000	4162.56396484375000000000	4154.35888671875000000000	0.00000000000000000000	10247.00000000000000000000	10228.00000000000000000000	0.00000000000000000000	0.00000000000000000000	0.00000000000000000000	2102.00000000000000000000	442.00000000000000000000	4.00000000000000000000	4.00000000000000000000	4.00000000000000000000	4.00000000000000000000	4.00000000000000000000	4.00000000000000000000	4.00000000000000000000	4.00000000000000000000	4.00000000000000000000	4.00000000000000000000	4.00000000000000000000	4.00000000000000000000	4.00000000000000000000	4.00000000000000000000	4.00000000000000000000	4.00000000000000000000
26.00000000000000000000	0.00000000000000000000	4157.43603515625000000000	4156.41015625000000000000	4169.74365234375000000000	4118.46142578125000000000	4175.89746093750000000000	4164.61523437500000000000	4173.33300781250000000000	4196.92285156250000000000	4221.53857421875000000000	4193.33300781250000000000	4151.79492187500000000000	4189.74365234375000000000	4154.35888671875000000000	4151.28173828125000000000	0.00000000000000000000	10247.00000000000000000000	10228.00000000000000000000	0.00000000000000000000	0.00000000000000000000	0.00000000000000000000	2102.00000000000000000000	451.00000000000000000000	4.00000000000000000000	4.00000000000000000000	4.00000000000000000000	4.00000000000000000000	4.00000000000000000000	4.00000000000000000000	4.00000000000000000000	4.00000000000000000000	4.00000000000000000000	4.00000000000000000000	4.00000000000000000000	4.00000000000000000000	4.00000000000000000000	4.00000000000000000000	4.00000000000000000000	4.00000000000000000000
27.00000000000000000000	0.00000000000000000000	4155.38427734375000000000	4145.12792968750000000000	4169.74365234375000000000	4105.12792968750000000000	4152.82031250000000000000	4159.48730468750000000000	4162.05126953125000000000	4171.79492187500000000000	4217.94873046875000000000	4162.56396484375000000000	4136.92285156250000000000	4183.07666015625000000000	4137.94873046875000000000	4149.23046875000000000000	0.00000000000000000000	10246.00000000000000000000	10228.00000000000000000000	0.00000000000000000000	0.00000000000000000000	0.00000000000000000000	2102.00000000000000000000	459.00000000000000000000	4.00000000000000000000	4.00000000000000000000	4.00000000000000000000	4.00000000000000000000	4.00000000000000000000	4.00000000000000000000	4.00000000000000000000	4.00000000000000000000	4.00000000000000000000	4.00000000000000000000	4.00000000000000000000	4.00000000000000000000	4.00000000000000000000	4.00000000000000000000	4.00000000000000000000	4.00000000000000000000
28.00000000000000000000	0.00000000000000000000	4173.33300781250000000000	4186.66650390625000000000	4170.25634765625000000000	4129.74365234375000000000	4193.84619140625000000000	4175.89746093750000000000	4189.74365234375000000000	4191.79492187500000000000	4225.64111328125000000000	4188.20507812500000000000	4153.84619140625000000000	4194.87158203125000000000	4183.58984375000000000000	4171.28173828125000000000	0.00000000000000000000	10246.00000000000000000000	10228.00000000000000000000	0.00000000000000000000	0.00000000000000000000	0.00000000000000000000	2102.00000000000000000000	467.00000000000000000000	4.00000000000000000000	4.00000000000000000000	4.00000000000000000000	4.00000000000000000000	4.00000000000000000000	4.00000000000000000000	4.00000000000000000000	4.00000000000000000000	4.00000000000000000000	4.00000000000000000000	4.00000000000000000000	4.00000000000000000000	4.00000000000000000000	4.00000000000000000000	4.00000000000000000000	4.00000000000000000000
29.00000000000000000000	0.00000000000000000000	4160.51269531250000000000	4152.82031250000000000000	4174.35888671875000000000	4106.66650390625000000000	4160.51269531250000000000	4158.46142578125000000000	4153.84619140625000000000	4156.41015625000000000000	4216.92285156250000000000	4151.28173828125000000000	4134.87158203125000000000	4191.79492187500000000000	4150.76904296875000000000	4157.94873046875000000000	0.00000000000000000000	10245.00000000000000000000	10226.00000000000000000000	0.00000000000000000000	0.00000000000000000000	0.00000000000000000000	2102.00000000000000000000	476.00000000000000000000	4.00000000000000000000	4.00000000000000000000	4.00000000000000000000	4.00000000000000000000	4.00000000000000000000	4.00000000000000000000	4.00000000000000000000	4.00000000000000000000	4.00000000000000000000	4.00000000000000000000	4.00000000000000000000	4.00000000000000000000	4.00000000000000000000	4.00000000000000000000	4.00000000000000000000	4.00000000000000000000
30.00000000000000000000	0.00000000000000000000	4162.56396484375000000000	4170.76904296875000000000	4168.71777343750000000000	4113.33300781250000000000	4170.76904296875000000000	4167.17919921875000000000	4174.87158203125000000000	4187.69238281250000000000	4221.53857421875000000000	4191.28173828125000000000	4148.71777343750000000000	4188.71777343750000000000	4170.25634765625000000000	4164.10253906250000000000	0.00000000000000000000	10245.00000000000000000000	10226.00000000000000000000	0.00000000000000000000	0.00000000000000000000	0.00000000000000000000	2102.00000000000000000000	483.00000000000000000000	4.00000000000000000000	4.00000000000000000000	4.00000000000000000000	4.00000000000000000000	4.00000000000000000000	4.00000000000000000000	4.00000000000000000000	4.00000000000000000000	4.00000000000000000000	4.00000000000000000000	4.00000000000000000000	4.00000000000000000000	4.00000000000000000000	4.00000000000000000000	4.00000000000000000000	4.00000000000000000000
31.00000000000000000000	0.00000000000000000000	4159.48730468750000000000	4163.07666015625000000000	4172.82031250000000000000	4119.48730468750000000000	4160.51269531250000000000	4155.89746093750000000000	4168.71777343750000000000	4204.10253906250000000000	4222.05126953125000000000	4209.74365234375000000000	4154.87158203125000000000	4196.41015625000000000000	4174.35888671875000000000	4170.76904296875000000000	0.00000000000000000000	10245.00000000000000000000	10225.00000000000000000000	0.00000000000000000000	0.00000000000000000000	0.00000000000000000000	2102.00000000000000000000	490.00000000000000000000	4.00000000000000000000	4.00000000000000000000	4.00000000000000000000	4.00000000000000000000	4.00000000000000000000	4.00000000000000000000	4.00000000000000000000	4.00000000000000000000	4.00000000000000000000	4.00000000000000000000	4.00000000000000000000	4.00000000000000000000	4.00000000000000000000	4.00000000000000000000	4.00000000000000000000	4.00000000000000000000
32.00000000000000000000	0.00000000000000000000	4151.28173828125000000000	4134.87158203125000000000	4167.69238281250000000000	4098.46142578125000000000	4140.51269531250000000000	4145.12792968750000000000	4143.58984375000000000000	4168.71777343750000000000	4215.89746093750000000000	4157.94873046875000000000	4134.35888671875000000000	4188.20507812500000000000	4139.48730468750000000000	4157.94873046875000000000	0.00000000000000000000	10245.00000000000000000000	10225.00000000000000000000	0.00000000000000000000	0.00000000000000000000	0.00000000000000000000	2102.00000000000000000000	498.00000000000000000000	4.00000000000000000000	4.00000000000000000000	4.00000000000000000000	4.00000000000000000000	4.00000000000000000000	4.00000000000000000000	4.00000000000000000000	4.00000000000000000000	4.00000000000000000000	4.00000000000000000000	4.00000000000000000000	4.00000000000000000000	4.00000000000000000000	4.00000000000000000000	4.00000000000000000000	4.00000000000000000000
33.00000000000000000000	0.00000000000000000000	4175.38427734375000000000	4187.17919921875000000000	4169.74365234375000000000	4118.46142578125000000000	4194.87158203125000000000	4173.33300781250000000000	4188.71777343750000000000	4191.28173828125000000000	4223.58984375000000000000	4189.74365234375000000000	4154.87158203125000000000	4191.79492187500000000000	4167.69238281250000000000	4166.66650390625000000000	0.00000000000000000000	10246.00000000000000000000	10226.00000000000000000000	0.00000000000000000000	0.00000000000000000000	0.00000000000000000000	2102.00000000000000000000	505.00000000000000000000	4.00000000000000000000	4.00000000000000000000	4.00000000000000000000	4.00000000000000000000	4.00000000000000000000	4.00000000000000000000	4.00000000000000000000	4.00000000000000000000	4.00000000000000000000	4.00000000000000000000	4.00000000000000000000	4.00000000000000000000	4.00000000000000000000	4.00000000000000000000	4.00000000000000000000	4.00000000000000000000
34.00000000000000000000	0.00000000000000000000	4169.74365234375000000000	4162.05126953125000000000	4182.05126953125000000000	4103.07666015625000000000	4155.89746093750000000000	4162.56396484375000000000	4165.64111328125000000000	4163.58984375000000000000	4214.87158203125000000000	4165.64111328125000000000	4138.46142578125000000000	4191.79492187500000000000	4137.94873046875000000000	4154.35888671875000000000	0.00000000000000000000	10246.00000000000000000000	10226.00000000000000000000	0.00000000000000000000	0.00000000000000000000	0.00000000000000000000	2102.00000000000000000000	513.00000000000000000000	4.00000000000000000000	4.00000000000000000000	4.00000000000000000000	4.00000000000000000000	4.00000000000000000000	4.00000000000000000000	4.00000000000000000000	4.00000000000000000000	4.00000000000000000000	4.00000000000000000000	4.00000000000000000000	4.00000000000000000000	4.00000000000000000000	4.00000000000000000000	4.00000000000000000000	4.00000000000000000000
35.00000000000000000000	0.00000000000000000000	4173.33300781250000000000	4175.89746093750000000000	4176.92285156250000000000	4110.76904296875000000000	4177.94873046875000000000	4167.69238281250000000000	4177.43603515625000000000	4183.58984375000000000000	4219.48730468750000000000	4185.12792968750000000000	4148.71777343750000000000	4195.89746093750000000000	4174.35888671875000000000	4173.33300781250000000000	0.00000000000000000000	10250.00000000000000000000	10228.00000000000000000000	0.00000000000000000000	0.00000000000000000000	0.00000000000000000000	2102.00000000000000000000	520.00000000000000000000	4.00000000000000000000	4.00000000000000000000	4.00000000000000000000	4.00000000000000000000	4.00000000000000000000	4.00000000000000000000	4.00000000000000000000	4.00000000000000000000	4.00000000000000000000	4.00000000000000000000	4.00000000000000000000	4.00000000000000000000	4.00000000000000000000	4.00000000000000000000	4.00000000000000000000	4.00000000000000000000
36.00000000000000000000	0.00000000000000000000	4178.97412109375000000000	4187.17919921875000000000	4175.89746093750000000000	4121.02539062500000000000	4198.46142578125000000000	4159.48730468750000000000	4175.38427734375000000000	4191.79492187500000000000	4220.51269531250000000000	4188.20507812500000000000	4159.48730468750000000000	4204.10253906250000000000	4196.41015625000000000000	4187.69238281250000000000	0.00000000000000000000	10250.00000000000000000000	10228.00000000000000000000	0.00000000000000000000	0.00000000000000000000	0.00000000000000000000	2102.00000000000000000000	527.00000000000000000000	4.00000000000000000000	4.00000000000000000000	4.00000000000000000000	4.00000000000000000000	4.00000000000000000000	4.00000000000000000000	4.00000000000000000000	4.00000000000000000000	4.00000000000000000000	4.00000000000000000000	4.00000000000000000000	4.00000000000000000000	4.00000000000000000000	4.00000000000000000000	4.00000000000000000000	4.00000000000000000000
37.00000000000000000000	0.00000000000000000000	4162.56396484375000000000	4150.76904296875000000000	4170.25634765625000000000	4098.46142578125000000000	4145.12792968750000000000	4145.12792968750000000000	4144.10253906250000000000	4150.76904296875000000000	4207.17919921875000000000	4130.76904296875000000000	4133.33300781250000000000	4188.20507812500000000000	4144.10253906250000000000	4163.07666015625000000000	0.00000000000000000000	10251.00000000000000000000	10228.00000000000000000000	0.00000000000000000000	0.00000000000000000000	0.00000000000000000000	2102.00000000000000000000	535.00000000000000000000	4.00000000000000000000	4.00000000000000000000	4.00000000000000000000	4.00000000000000000000	4.00000000000000000000	4.00000000000000000000	4.00000000000000000000	4.00000000000000000000	4.00000000000000000000	4.00000000000000000000	4.00000000000000000000	4.00000000000000000000	4.00000000000000000000	4.00000000000000000000	4.00000000000000000000	4.00000000000000000000
38.00000000000000000000	0.00000000000000000000	4167.69238281250000000000	4181.02539062500000000000	4168.71777343750000000000	4117.94873046875000000000	4177.94873046875000000000	4169.23046875000000000000	4187.17919921875000000000	4191.28173828125000000000	4217.94873046875000000000	4192.30761718750000000000	4153.84619140625000000000	4188.71777343750000000000	4168.20507812500000000000	4166.15380859375000000000	0.00000000000000000000	10251.00000000000000000000	10228.00000000000000000000	0.00000000000000000000	0.00000000000000000000	0.00000000000000000000	2102.00000000000000000000	542.00000000000000000000	4.00000000000000000000	4.00000000000000000000	4.00000000000000000000	4.00000000000000000000	4.00000000000000000000	4.00000000000000000000	4.00000000000000000000	4.00000000000000000000	4.00000000000000000000	4.00000000000000000000	4.00000000000000000000	4.00000000000000000000	4.00000000000000000000	4.00000000000000000000	4.00000000000000000000	4.00000000000000000000
39.00000000000000000000	0.00000000000000000000	4161.53857421875000000000	4157.43603515625000000000	4176.41015625000000000000	4108.20507812500000000000	4161.53857421875000000000	4157.43603515625000000000	4166.15380859375000000000	4180.51269531250000000000	4219.48730468750000000000	4192.82031250000000000000	4148.20507812500000000000	4191.79492187500000000000	4148.20507812500000000000	4158.46142578125000000000	0.00000000000000000000	10250.00000000000000000000	10230.00000000000000000000	0.00000000000000000000	0.00000000000000000000	0.00000000000000000000	2102.00000000000000000000	549.00000000000000000000	4.00000000000000000000	4.00000000000000000000	4.00000000000000000000	4.00000000000000000000	4.00000000000000000000	4.00000000000000000000	4.00000000000000000000	4.00000000000000000000	4.00000000000000000000	4.00000000000000000000	4.00000000000000000000	4.00000000000000000000	4.00000000000000000000	4.00000000000000000000	4.00000000000000000000	4.00000000000000000000
40.00000000000000000000	0.00000000000000000000	4171.79492187500000000000	4178.97412109375000000000	4175.38427734375000000000	4117.94873046875000000000	4176.41015625000000000000	4162.56396484375000000000	4172.82031250000000000000	4184.61523437500000000000	4219.48730468750000000000	4180.51269531250000000000	4148.20507812500000000000	4193.33300781250000000000	4164.61523437500000000000	4168.20507812500000000000	0.00000000000000000000	10250.00000000000000000000	10230.00000000000000000000	0.00000000000000000000	0.00000000000000000000	0.00000000000000000000	2102.00000000000000000000	557.00000000000000000000	4.00000000000000000000	4.00000000000000000000	4.00000000000000000000	4.00000000000000000000	4.00000000000000000000	4.00000000000000000000	4.00000000000000000000	4.00000000000000000000	4.00000000000000000000	4.00000000000000000000	4.00000000000000000000	4.00000000000000000000	4.00000000000000000000	4.00000000000000000000	4.00000000000000000000	4.00000000000000000000
41.00000000000000000000	0.00000000000000000000	4184.10253906250000000000	4202.05126953125000000000	4182.56396484375000000000	4136.92285156250000000000	4191.79492187500000000000	4165.64111328125000000000	4178.46142578125000000000	4186.66650390625000000000	4218.46142578125000000000	4183.58984375000000000000	4156.41015625000000000000	4202.56396484375000000000	4187.69238281250000000000	4180.00000000000000000000	0.00000000000000000000	10251.00000000000000000000	10231.00000000000000000000	0.00000000000000000000	0.00000000000000000000	0.00000000000000000000	2102.00000000000000000000	564.00000000000000000000	4.00000000000000000000	4.00000000000000000000	4.00000000000000000000	4.00000000000000000000	4.00000000000000000000	4.00000000000000000000	4.00000000000000000000	4.00000000000000000000	4.00000000000000000000	4.00000000000000000000	4.00000000000000000000	4.00000000000000000000	4.00000000000000000000	4.00000000000000000000	4.00000000000000000000	4.00000000000000000000
42.00000000000000000000	0.00000000000000000000	4170.25634765625000000000	4162.05126953125000000000	4177.43603515625000000000	4114.35888671875000000000	4150.76904296875000000000	4150.25634765625000000000	4140.00000000000000000000	4150.25634765625000000000	4213.84619140625000000000	4147.69238281250000000000	4141.53857421875000000000	4193.33300781250000000000	4150.76904296875000000000	4168.71777343750000000000	0.00000000000000000000	10251.00000000000000000000	10231.00000000000000000000	0.00000000000000000000	0.00000000000000000000	0.00000000000000000000	2102.00000000000000000000	571.00000000000000000000	4.00000000000000000000	4.00000000000000000000	4.00000000000000000000	4.00000000000000000000	4.00000000000000000000	4.00000000000000000000	4.00000000000000000000	4.00000000000000000000	4.00000000000000000000	4.00000000000000000000	4.00000000000000000000	4.00000000000000000000	4.00000000000000000000	4.00000000000000000000	4.00000000000000000000	4.00000000000000000000
43.00000000000000000000	0.00000000000000000000	4173.33300781250000000000	4188.71777343750000000000	4166.66650390625000000000	4135.89746093750000000000	4185.64111328125000000000	4162.05126953125000000000	4172.30761718750000000000	4193.33300781250000000000	4223.07666015625000000000	4189.74365234375000000000	4165.64111328125000000000	4198.97412109375000000000	4186.15380859375000000000	4185.12792968750000000000	0.00000000000000000000	10251.00000000000000000000	10231.00000000000000000000	0.00000000000000000000	0.00000000000000000000	0.00000000000000000000	2102.00000000000000000000	579.00000000000000000000	4.00000000000000000000	4.00000000000000000000	4.00000000000000000000	4.00000000000000000000	4.00000000000000000000	4.00000000000000000000	4.00000000000000000000	4.00000000000000000000	4.00000000000000000000	4.00000000000000000000	4.00000000000000000000	4.00000000000000000000	4.00000000000000000000	4.00000000000000000000	4.00000000000000000000	4.00000000000000000000
44.00000000000000000000	0.00000000000000000000	4155.89746093750000000000	4157.94873046875000000000	4171.28173828125000000000	4131.79492187500000000000	4148.20507812500000000000	4142.56396484375000000000	4148.20507812500000000000	4175.38427734375000000000	4212.82031250000000000000	4161.02539062500000000000	4147.69238281250000000000	4197.94873046875000000000	4155.38427734375000000000	4171.28173828125000000000	0.00000000000000000000	10251.00000000000000000000	10231.00000000000000000000	0.00000000000000000000	0.00000000000000000000	0.00000000000000000000	2102.00000000000000000000	587.00000000000000000000	4.00000000000000000000	4.00000000000000000000	4.00000000000000000000	4.00000000000000000000	4.00000000000000000000	4.00000000000000000000	4.00000000000000000000	4.00000000000000000000	4.00000000000000000000	4.00000000000000000000	4.00000000000000000000	4.00000000000000000000	4.00000000000000000000	4.00000000000000000000	4.00000000000000000000	4.00000000000000000000
45.00000000000000000000	0.00000000000000000000	4156.92285156250000000000	4158.97412109375000000000	4168.20507812500000000000	4134.87158203125000000000	4155.38427734375000000000	4152.82031250000000000000	4154.87158203125000000000	4165.12792968750000000000	4211.79492187500000000000	4157.94873046875000000000	4136.92285156250000000000	4189.74365234375000000000	4141.02539062500000000000	4165.12792968750000000000	0.00000000000000000000	10253.00000000000000000000	10229.00000000000000000000	0.00000000000000000000	0.00000000000000000000	0.00000000000000000000	2102.00000000000000000000	595.00000000000000000000	4.00000000000000000000	4.00000000000000000000	4.00000000000000000000	4.00000000000000000000	4.00000000000000000000	4.00000000000000000000	4.00000000000000000000	4.00000000000000000000	4.00000000000000000000	4.00000000000000000000	4.00000000000000000000	4.00000000000000000000	4.00000000000000000000	4.00000000000000000000	4.00000000000000000000	4.00000000000000000000
46.00000000000000000000	0.00000000000000000000	4177.94873046875000000000	4188.71777343750000000000	4175.38427734375000000000	4155.89746093750000000000	4203.58984375000000000000	4171.79492187500000000000	4182.05126953125000000000	4180.51269531250000000000	4222.05126953125000000000	4189.23046875000000000000	4157.94873046875000000000	4201.02539062500000000000	4165.64111328125000000000	4174.87158203125000000000	0.00000000000000000000	10253.00000000000000000000	10229.00000000000000000000	0.00000000000000000000	0.00000000000000000000	0.00000000000000000000	2102.00000000000000000000	603.00000000000000000000	4.00000000000000000000	4.00000000000000000000	4.00000000000000000000	4.00000000000000000000	4.00000000000000000000	4.00000000000000000000	4.00000000000000000000	4.00000000000000000000	4.00000000000000000000	4.00000000000000000000	4.00000000000000000000	4.00000000000000000000	4.00000000000000000000	4.00000000000000000000	4.00000000000000000000	4.00000000000000000000
47.00000000000000000000	0.00000000000000000000	4169.74365234375000000000	4155.89746093750000000000	4176.92285156250000000000	4143.07666015625000000000	4155.38427734375000000000	4153.84619140625000000000	4148.20507812500000000000	4143.58984375000000000000	4211.79492187500000000000	4128.71777343750000000000	4138.46142578125000000000	4194.87158203125000000000	4137.43603515625000000000	4164.61523437500000000000	0.00000000000000000000	10251.00000000000000000000	10230.00000000000000000000	0.00000000000000000000	0.00000000000000000000	0.00000000000000000000	2102.00000000000000000000	612.00000000000000000000	4.00000000000000000000	4.00000000000000000000	4.00000000000000000000	4.00000000000000000000	4.00000000000000000000	4.00000000000000000000	4.00000000000000000000	4.00000000000000000000	4.00000000000000000000	4.00000000000000000000	4.00000000000000000000	4.00000000000000000000	4.00000000000000000000	4.00000000000000000000	4.00000000000000000000	4.00000000000000000000
48.00000000000000000000	0.00000000000000000000	4172.30761718750000000000	4185.64111328125000000000	4167.69238281250000000000	4168.71777343750000000000	4168.71777343750000000000	4159.48730468750000000000	4166.15380859375000000000	4171.79492187500000000000	4214.87158203125000000000	4148.71777343750000000000	4151.79492187500000000000	4196.92285156250000000000	4174.87158203125000000000	4180.00000000000000000000	0.00000000000000000000	10251.00000000000000000000	10230.00000000000000000000	0.00000000000000000000	0.00000000000000000000	0.00000000000000000000	2102.00000000000000000000	620.00000000000000000000	4.00000000000000000000	4.00000000000000000000	4.00000000000000000000	4.00000000000000000000	4.00000000000000000000	4.00000000000000000000	4.00000000000000000000	4.00000000000000000000	4.00000000000000000000	4.00000000000000000000	4.00000000000000000000	4.00000000000000000000	4.00000000000000000000	4.00000000000000000000	4.00000000000000000000	4.00000000000000000000
49.00000000000000000000	0.00000000000000000000	4162.56396484375000000000	4159.48730468750000000000	4171.28173828125000000000	4160.00000000000000000000	4151.28173828125000000000	4144.10253906250000000000	4142.05126953125000000000	4163.58984375000000000000	4212.82031250000000000000	4148.20507812500000000000	4146.66650390625000000000	4200.00000000000000000000	4156.41015625000000000000	4172.82031250000000000000	0.00000000000000000000	10245.00000000000000000000	10228.00000000000000000000	0.00000000000000000000	0.00000000000000000000	0.00000000000000000000	2102.00000000000000000000	628.00000000000000000000	4.00000000000000000000	4.00000000000000000000	4.00000000000000000000	4.00000000000000000000	4.00000000000000000000	4.00000000000000000000	4.00000000000000000000	4.00000000000000000000	4.00000000000000000000	4.00000000000000000000	4.00000000000000000000	4.00000000000000000000	4.00000000000000000000	4.00000000000000000000	4.00000000000000000000	4.00000000000000000000
50.00000000000000000000	0.00000000000000000000	4163.07666015625000000000	4152.82031250000000000000	4168.71777343750000000000	4148.71777343750000000000	4156.41015625000000000000	4153.33300781250000000000	4153.84619140625000000000	4168.71777343750000000000	4214.35888671875000000000	4167.69238281250000000000	4144.61523437500000000000	4192.30761718750000000000	4148.20507812500000000000	4167.69238281250000000000	0.00000000000000000000	10245.00000000000000000000	10228.00000000000000000000	0.00000000000000000000	0.00000000000000000000	0.00000000000000000000	2102.00000000000000000000	637.00000000000000000000	4.00000000000000000000	4.00000000000000000000	4.00000000000000000000	4.00000000000000000000	4.00000000000000000000	4.00000000000000000000	4.00000000000000000000	4.00000000000000000000	4.00000000000000000000	4.00000000000000000000	4.00000000000000000000	4.00000000000000000000	4.00000000000000000000	4.00000000000000000000	4.00000000000000000000	4.00000000000000000000
51.00000000000000000000	0.00000000000000000000	4172.30761718750000000000	4182.56396484375000000000	4172.30761718750000000000	4168.71777343750000000000	4191.79492187500000000000	4168.71777343750000000000	4188.20507812500000000000	4193.84619140625000000000	4220.00000000000000000000	4213.33300781250000000000	4161.53857421875000000000	4197.43603515625000000000	4171.79492187500000000000	4173.84619140625000000000	0.00000000000000000000	10245.00000000000000000000	10228.00000000000000000000	0.00000000000000000000	0.00000000000000000000	0.00000000000000000000	2102.00000000000000000000	645.00000000000000000000	4.00000000000000000000	4.00000000000000000000	4.00000000000000000000	4.00000000000000000000	4.00000000000000000000	4.00000000000000000000	4.00000000000000000000	4.00000000000000000000	4.00000000000000000000	4.00000000000000000000	4.00000000000000000000	4.00000000000000000000	4.00000000000000000000	4.00000000000000000000	4.00000000000000000000	4.00000000000000000000
52.00000000000000000000	0.00000000000000000000	4160.51269531250000000000	4144.10253906250000000000	4175.89746093750000000000	4147.17919921875000000000	4146.66650390625000000000	4148.20507812500000000000	4150.76904296875000000000	4154.87158203125000000000	4206.66650390625000000000	4156.92285156250000000000	4136.92285156250000000000	4190.25634765625000000000	4127.69238281250000000000	4155.38427734375000000000	0.00000000000000000000	10245.00000000000000000000	10228.00000000000000000000	0.00000000000000000000	0.00000000000000000000	0.00000000000000000000	2102.00000000000000000000	653.00000000000000000000	4.00000000000000000000	4.00000000000000000000	4.00000000000000000000	4.00000000000000000000	4.00000000000000000000	4.00000000000000000000	4.00000000000000000000	4.00000000000000000000	4.00000000000000000000	4.00000000000000000000	4.00000000000000000000	4.00000000000000000000	4.00000000000000000000	4.00000000000000000000	4.00000000000000000000	4.00000000000000000000
53.00000000000000000000	0.00000000000000000000	4181.02539062500000000000	4177.94873046875000000000	4171.79492187500000000000	4165.64111328125000000000	4170.25634765625000000000	4164.61523437500000000000	4177.43603515625000000000	4186.66650390625000000000	4212.82031250000000000000	4180.51269531250000000000	4153.33300781250000000000	4196.92285156250000000000	4172.82031250000000000000	4178.46142578125000000000	0.00000000000000000000	10242.00000000000000000000	10229.00000000000000000000	0.00000000000000000000	0.00000000000000000000	0.00000000000000000000	2102.00000000000000000000	662.00000000000000000000	4.00000000000000000000	4.00000000000000000000	4.00000000000000000000	4.00000000000000000000	4.00000000000000000000	4.00000000000000000000	4.00000000000000000000	4.00000000000000000000	4.00000000000000000000	4.00000000000000000000	4.00000000000000000000	4.00000000000000000000	4.00000000000000000000	4.00000000000000000000	4.00000000000000000000	4.00000000000000000000
54.00000000000000000000	0.00000000000000000000	4177.43603515625000000000	4168.20507812500000000000	4175.38427734375000000000	4164.10253906250000000000	4155.89746093750000000000	4153.33300781250000000000	4159.48730468750000000000	4169.74365234375000000000	4214.35888671875000000000	4164.10253906250000000000	4150.76904296875000000000	4205.12792968750000000000	4174.35888671875000000000	4181.02539062500000000000	0.00000000000000000000	10242.00000000000000000000	10229.00000000000000000000	0.00000000000000000000	0.00000000000000000000	0.00000000000000000000	2102.00000000000000000000	670.00000000000000000000	4.00000000000000000000	4.00000000000000000000	4.00000000000000000000	4.00000000000000000000	4.00000000000000000000	4.00000000000000000000	4.00000000000000000000	4.00000000000000000000	4.00000000000000000000	4.00000000000000000000	4.00000000000000000000	4.00000000000000000000	4.00000000000000000000	4.00000000000000000000	4.00000000000000000000	4.00000000000000000000
55.00000000000000000000	0.00000000000000000000	4160.51269531250000000000	4150.25634765625000000000	4168.20507812500000000000	4147.17919921875000000000	4148.20507812500000000000	4148.20507812500000000000	4142.56396484375000000000	4143.07666015625000000000	4209.74365234375000000000	4129.23046875000000000000	4140.51269531250000000000	4196.41015625000000000000	4148.71777343750000000000	4166.66650390625000000000	0.00000000000000000000	10242.00000000000000000000	10230.00000000000000000000	0.00000000000000000000	0.00000000000000000000	0.00000000000000000000	2102.00000000000000000000	678.00000000000000000000	4.00000000000000000000	4.00000000000000000000	4.00000000000000000000	4.00000000000000000000	4.00000000000000000000	4.00000000000000000000	4.00000000000000000000	4.00000000000000000000	4.00000000000000000000	4.00000000000000000000	4.00000000000000000000	4.00000000000000000000	4.00000000000000000000	4.00000000000000000000	4.00000000000000000000	4.00000000000000000000
56.00000000000000000000	0.00000000000000000000	4167.17919921875000000000	4174.35888671875000000000	4167.17919921875000000000	4160.51269531250000000000	4173.84619140625000000000	4160.51269531250000000000	4169.74365234375000000000	4186.15380859375000000000	4214.87158203125000000000	4170.76904296875000000000	4161.02539062500000000000	4202.56396484375000000000	4174.87158203125000000000	4177.43603515625000000000	0.00000000000000000000	10242.00000000000000000000	10230.00000000000000000000	0.00000000000000000000	0.00000000000000000000	0.00000000000000000000	2102.00000000000000000000	687.00000000000000000000	4.00000000000000000000	4.00000000000000000000	4.00000000000000000000	4.00000000000000000000	4.00000000000000000000	4.00000000000000000000	4.00000000000000000000	4.00000000000000000000	4.00000000000000000000	4.00000000000000000000	4.00000000000000000000	4.00000000000000000000	4.00000000000000000000	4.00000000000000000000	4.00000000000000000000	4.00000000000000000000
57.00000000000000000000	0.00000000000000000000	4157.94873046875000000000	4140.00000000000000000000	4169.23046875000000000000	4138.46142578125000000000	4125.64111328125000000000	4145.64111328125000000000	4142.05126953125000000000	4162.56396484375000000000	4209.23046875000000000000	4141.53857421875000000000	4145.12792968750000000000	4199.48730468750000000000	4142.56396484375000000000	4167.69238281250000000000	0.00000000000000000000	10244.00000000000000000000	10230.00000000000000000000	0.00000000000000000000	0.00000000000000000000	0.00000000000000000000	2102.00000000000000000000	695.00000000000000000000	4.00000000000000000000	4.00000000000000000000	4.00000000000000000000	4.00000000000000000000	4.00000000000000000000	4.00000000000000000000	4.00000000000000000000	4.00000000000000000000	4.00000000000000000000	4.00000000000000000000	4.00000000000000000000	4.00000000000000000000	4.00000000000000000000	4.00000000000000000000	4.00000000000000000000	4.00000000000000000000
58.00000000000000000000	0.00000000000000000000	4172.30761718750000000000	4180.00000000000000000000	4168.20507812500000000000	4152.82031250000000000000	4182.56396484375000000000	4173.84619140625000000000	4179.48730468750000000000	4172.30761718750000000000	4213.84619140625000000000	4174.87158203125000000000	4159.48730468750000000000	4198.97412109375000000000	4168.71777343750000000000	4176.92285156250000000000	0.00000000000000000000	10244.00000000000000000000	10230.00000000000000000000	0.00000000000000000000	0.00000000000000000000	0.00000000000000000000	2102.00000000000000000000	702.00000000000000000000	4.00000000000000000000	4.00000000000000000000	4.00000000000000000000	4.00000000000000000000	4.00000000000000000000	4.00000000000000000000	4.00000000000000000000	4.00000000000000000000	4.00000000000000000000	4.00000000000000000000	4.00000000000000000000	4.00000000000000000000	4.00000000000000000000	4.00000000000000000000	4.00000000000000000000	4.00000000000000000000
59.00000000000000000000	0.00000000000000000000	4172.82031250000000000000	4175.89746093750000000000	4178.97412109375000000000	4149.23046875000000000000	4188.20507812500000000000	4171.79492187500000000000	4174.87158203125000000000	4159.48730468750000000000	4207.69238281250000000000	4173.33300781250000000000	4149.23046875000000000000	4195.89746093750000000000	4153.84619140625000000000	4166.15380859375000000000	0.00000000000000000000	10245.00000000000000000000	10229.00000000000000000000	0.00000000000000000000	0.00000000000000000000	0.00000000000000000000	2102.00000000000000000000	710.00000000000000000000	4.00000000000000000000	4.00000000000000000000	4.00000000000000000000	4.00000000000000000000	4.00000000000000000000	4.00000000000000000000	4.00000000000000000000	4.00000000000000000000	4.00000000000000000000	4.00000000000000000000	4.00000000000000000000	4.00000000000000000000	4.00000000000000000000	4.00000000000000000000	4.00000000000000000000	4.00000000000000000000
60.00000000000000000000	0.00000000000000000000	4160.00000000000000000000	4144.61523437500000000000	4171.79492187500000000000	4131.28173828125000000000	4136.41015625000000000000	4153.33300781250000000000	4148.20507812500000000000	4143.07666015625000000000	4201.53857421875000000000	4136.92285156250000000000	4127.69238281250000000000	4187.69238281250000000000	4132.30761718750000000000	4158.46142578125000000000	0.00000000000000000000	10245.00000000000000000000	10229.00000000000000000000	0.00000000000000000000	0.00000000000000000000	0.00000000000000000000	2102.00000000000000000000	717.00000000000000000000	4.00000000000000000000	4.00000000000000000000	4.00000000000000000000	4.00000000000000000000	4.00000000000000000000	4.00000000000000000000	4.00000000000000000000	4.00000000000000000000	4.00000000000000000000	4.00000000000000000000	4.00000000000000000000	4.00000000000000000000	4.00000000000000000000	4.00000000000000000000	4.00000000000000000000	4.00000000000000000000
61.00000000000000000000	0.00000000000000000000	4172.82031250000000000000	4172.30761718750000000000	4167.17919921875000000000	4155.38427734375000000000	4161.02539062500000000000	4156.92285156250000000000	4165.64111328125000000000	4182.05126953125000000000	4210.76904296875000000000	4174.35888671875000000000	4156.41015625000000000000	4204.61523437500000000000	4185.12792968750000000000	4187.69238281250000000000	0.00000000000000000000	10248.00000000000000000000	10230.00000000000000000000	0.00000000000000000000	0.00000000000000000000	0.00000000000000000000	2102.00000000000000000000	724.00000000000000000000	4.00000000000000000000	4.00000000000000000000	4.00000000000000000000	4.00000000000000000000	4.00000000000000000000	4.00000000000000000000	4.00000000000000000000	4.00000000000000000000	4.00000000000000000000	4.00000000000000000000	4.00000000000000000000	4.00000000000000000000	4.00000000000000000000	4.00000000000000000000	4.00000000000000000000	4.00000000000000000000
62.00000000000000000000	0.00000000000000000000	4164.10253906250000000000	4138.97412109375000000000	4172.30761718750000000000	4137.43603515625000000000	4125.64111328125000000000	4138.97412109375000000000	4128.20507812500000000000	4155.89746093750000000000	4203.07666015625000000000	4134.87158203125000000000	4146.66650390625000000000	4198.97412109375000000000	4157.94873046875000000000	4176.92285156250000000000	0.00000000000000000000	10248.00000000000000000000	10230.00000000000000000000	0.00000000000000000000	0.00000000000000000000	0.00000000000000000000	2102.00000000000000000000	732.00000000000000000000	4.00000000000000000000	4.00000000000000000000	4.00000000000000000000	4.00000000000000000000	4.00000000000000000000	4.00000000000000000000	4.00000000000000000000	4.00000000000000000000	4.00000000000000000000	4.00000000000000000000	4.00000000000000000000	4.00000000000000000000	4.00000000000000000000	4.00000000000000000000	4.00000000000000000000	4.00000000000000000000
63.00000000000000000000	0.00000000000000000000	4169.74365234375000000000	4166.15380859375000000000	4168.71777343750000000000	4146.66650390625000000000	4156.41015625000000000000	4160.00000000000000000000	4164.61523437500000000000	4177.43603515625000000000	4206.15380859375000000000	4154.87158203125000000000	4153.84619140625000000000	4190.25634765625000000000	4170.76904296875000000000	4174.35888671875000000000	0.00000000000000000000	10249.00000000000000000000	10229.00000000000000000000	0.00000000000000000000	0.00000000000000000000	0.00000000000000000000	2102.00000000000000000000	739.00000000000000000000	4.00000000000000000000	4.00000000000000000000	4.00000000000000000000	4.00000000000000000000	4.00000000000000000000	4.00000000000000000000	4.00000000000000000000	4.00000000000000000000	4.00000000000000000000	4.00000000000000000000	4.00000000000000000000	4.00000000000000000000	4.00000000000000000000	4.00000000000000000000	4.00000000000000000000	4.00000000000000000000
64.00000000000000000000	0.00000000000000000000	4167.17919921875000000000	4166.66650390625000000000	4172.30761718750000000000	4144.61523437500000000000	4171.79492187500000000000	4163.07666015625000000000	4173.33300781250000000000	4177.94873046875000000000	4206.15380859375000000000	4173.33300781250000000000	4151.79492187500000000000	4193.84619140625000000000	4153.84619140625000000000	4165.12792968750000000000	1330.00000000000000000000	10249.00000000000000000000	10229.00000000000000000000	0.00000000000000000000	0.00000000000000000000	0.00000000000000000000	2102.00000000000000000000	746.00000000000000000000	4.00000000000000000000	4.00000000000000000000	4.00000000000000000000	4.00000000000000000000	4.00000000000000000000	4.00000000000000000000	4.00000000000000000000	4.00000000000000000000	4.00000000000000000000	4.00000000000000000000	4.00000000000000000000	4.00000000000000000000	4.00000000000000000000	4.00000000000000000000	4.00000000000000000000	4.00000000000000000000
65.00000000000000000000	0.00000000000000000000	4157.43603515625000000000	4142.56396484375000000000	4167.69238281250000000000	4120.00000000000000000000	4144.61523437500000000000	4154.35888671875000000000	4148.71777343750000000000	4151.79492187500000000000	4201.53857421875000000000	4148.71777343750000000000	4134.35888671875000000000	4185.12792968750000000000	4122.05126953125000000000	4155.89746093750000000000	1996.00000000000000000000	10249.00000000000000000000	10227.00000000000000000000	0.00000000000000000000	0.00000000000000000000	0.00000000000000000000	2102.00000000000000000000	754.00000000000000000000	4.00000000000000000000	4.00000000000000000000	4.00000000000000000000	4.00000000000000000000	4.00000000000000000000	4.00000000000000000000	4.00000000000000000000	4.00000000000000000000	4.00000000000000000000	4.00000000000000000000	4.00000000000000000000	4.00000000000000000000	4.00000000000000000000	4.00000000000000000000	4.00000000000000000000	4.00000000000000000000
66.00000000000000000000	0.00000000000000000000	4180.51269531250000000000	4190.76904296875000000000	4171.79492187500000000000	4148.20507812500000000000	4180.00000000000000000000	4168.71777343750000000000	4184.10253906250000000000	4187.69238281250000000000	4215.38427734375000000000	4184.61523437500000000000	4161.53857421875000000000	4196.92285156250000000000	4182.05126953125000000000	4181.53857421875000000000	2050.00000000000000000000	10249.00000000000000000000	10227.00000000000000000000	0.00000000000000000000	0.00000000000000000000	0.00000000000000000000	2102.00000000000000000000	761.00000000000000000000	4.00000000000000000000	4.00000000000000000000	4.00000000000000000000	4.00000000000000000000	4.00000000000000000000	4.00000000000000000000	4.00000000000000000000	4.00000000000000000000	4.00000000000000000000	4.00000000000000000000	4.00000000000000000000	4.00000000000000000000	4.00000000000000000000	4.00000000000000000000	4.00000000000000000000	4.00000000000000000000
67.00000000000000000000	0.00000000000000000000	4171.79492187500000000000	4162.05126953125000000000	4177.43603515625000000000	4135.38427734375000000000	4146.66650390625000000000	4149.23046875000000000000	4152.30761718750000000000	4156.41015625000000000000	4209.23046875000000000000	4139.48730468750000000000	4144.10253906250000000000	4198.46142578125000000000	4156.92285156250000000000	4169.74365234375000000000	3012.00000000000000000000	10250.00000000000000000000	10226.00000000000000000000	0.00000000000000000000	0.00000000000000000000	0.00000000000000000000	2102.00000000000000000000	768.00000000000000000000	4.00000000000000000000	4.00000000000000000000	4.00000000000000000000	4.00000000000000000000	4.00000000000000000000	4.00000000000000000000	4.00000000000000000000	4.00000000000000000000	4.00000000000000000000	4.00000000000000000000	4.00000000000000000000	4.00000000000000000000	4.00000000000000000000	4.00000000000000000000	4.00000000000000000000	4.00000000000000000000
68.00000000000000000000	0.00000000000000000000	4165.12792968750000000000	4169.23046875000000000000	4163.07666015625000000000	4131.28173828125000000000	4153.33300781250000000000	4158.46142578125000000000	4161.53857421875000000000	4173.33300781250000000000	4207.69238281250000000000	4153.84619140625000000000	4145.12792968750000000000	4191.28173828125000000000	4157.43603515625000000000	4172.30761718750000000000	3416.00000000000000000000	10250.00000000000000000000	10226.00000000000000000000	0.00000000000000000000	0.00000000000000000000	0.00000000000000000000	2102.00000000000000000000	776.00000000000000000000	4.00000000000000000000	4.00000000000000000000	4.00000000000000000000	4.00000000000000000000	4.00000000000000000000	4.00000000000000000000	4.00000000000000000000	4.00000000000000000000	4.00000000000000000000	4.00000000000000000000	4.00000000000000000000	4.00000000000000000000	4.00000000000000000000	4.00000000000000000000	4.00000000000000000000	4.00000000000000000000
69.00000000000000000000	0.00000000000000000000	4163.58984375000000000000	4167.17919921875000000000	4164.61523437500000000000	4131.79492187500000000000	4145.12792968750000000000	4157.94873046875000000000	4160.51269531250000000000	4190.76904296875000000000	4208.71777343750000000000	4179.48730468750000000000	4155.38427734375000000000	4196.41015625000000000000	4160.51269531250000000000	4182.05126953125000000000	1806.00000000000000000000	10250.00000000000000000000	10227.00000000000000000000	0.00000000000000000000	0.00000000000000000000	0.00000000000000000000	2102.00000000000000000000	784.00000000000000000000	4.00000000000000000000	4.00000000000000000000	4.00000000000000000000	4.00000000000000000000	4.00000000000000000000	4.00000000000000000000	4.00000000000000000000	4.00000000000000000000	4.00000000000000000000	4.00000000000000000000	4.00000000000000000000	4.00000000000000000000	4.00000000000000000000	4.00000000000000000000	4.00000000000000000000	4.00000000000000000000
70.00000000000000000000	0.00000000000000000000	4157.94873046875000000000	4137.43603515625000000000	4169.23046875000000000000	4109.74365234375000000000	4126.15380859375000000000	4149.74365234375000000000	4135.89746093750000000000	4152.82031250000000000000	4204.10253906250000000000	4143.07666015625000000000	4139.48730468750000000000	4192.30761718750000000000	4132.30761718750000000000	4170.76904296875000000000	2875.00000000000000000000	10250.00000000000000000000	10227.00000000000000000000	0.00000000000000000000	0.00000000000000000000	0.00000000000000000000	2102.00000000000000000000	792.00000000000000000000	4.00000000000000000000	4.00000000000000000000	4.00000000000000000000	4.00000000000000000000	4.00000000000000000000	4.00000000000000000000	4.00000000000000000000	4.00000000000000000000	4.00000000000000000000	4.00000000000000000000	4.00000000000000000000	4.00000000000000000000	4.00000000000000000000	4.00000000000000000000	4.00000000000000000000	4.00000000000000000000
71.00000000000000000000	0.00000000000000000000	4178.97412109375000000000	4187.69238281250000000000	4170.76904296875000000000	4132.30761718750000000000	4196.41015625000000000000	4173.33300781250000000000	4177.94873046875000000000	4173.33300781250000000000	4211.79492187500000000000	4182.56396484375000000000	4159.48730468750000000000	4198.97412109375000000000	4172.82031250000000000000	4180.51269531250000000000	2787.00000000000000000000	10250.00000000000000000000	10227.00000000000000000000	0.00000000000000000000	0.00000000000000000000	0.00000000000000000000	2102.00000000000000000000	801.00000000000000000000	4.00000000000000000000	4.00000000000000000000	4.00000000000000000000	4.00000000000000000000	4.00000000000000000000	4.00000000000000000000	4.00000000000000000000	4.00000000000000000000	4.00000000000000000000	4.00000000000000000000	4.00000000000000000000	4.00000000000000000000	4.00000000000000000000	4.00000000000000000000	4.00000000000000000000	4.00000000000000000000
72.00000000000000000000	0.00000000000000000000	4169.74365234375000000000	4162.56396484375000000000	4173.33300781250000000000	4122.05126953125000000000	4158.46142578125000000000	4158.97412109375000000000	4151.79492187500000000000	4146.66650390625000000000	4204.10253906250000000000	4147.69238281250000000000	4141.53857421875000000000	4193.84619140625000000000	4144.61523437500000000000	4167.17919921875000000000	672.00000000000000000000	10250.00000000000000000000	10227.00000000000000000000	0.00000000000000000000	0.00000000000000000000	0.00000000000000000000	2102.00000000000000000000	809.00000000000000000000	4.00000000000000000000	4.00000000000000000000	4.00000000000000000000	4.00000000000000000000	4.00000000000000000000	4.00000000000000000000	4.00000000000000000000	4.00000000000000000000	4.00000000000000000000	4.00000000000000000000	4.00000000000000000000	4.00000000000000000000	4.00000000000000000000	4.00000000000000000000	4.00000000000000000000	4.00000000000000000000
73.00000000000000000000	0.00000000000000000000	4165.12792968750000000000	4163.58984375000000000000	4165.64111328125000000000	4126.15380859375000000000	4154.87158203125000000000	4161.53857421875000000000	4154.87158203125000000000	4157.94873046875000000000	4205.64111328125000000000	4143.58984375000000000000	4146.15380859375000000000	4190.76904296875000000000	4162.05126953125000000000	4179.48730468750000000000	3177.00000000000000000000	10250.00000000000000000000	10227.00000000000000000000	0.00000000000000000000	0.00000000000000000000	0.00000000000000000000	2102.00000000000000000000	817.00000000000000000000	4.00000000000000000000	4.00000000000000000000	4.00000000000000000000	4.00000000000000000000	4.00000000000000000000	4.00000000000000000000	4.00000000000000000000	4.00000000000000000000	4.00000000000000000000	4.00000000000000000000	4.00000000000000000000	4.00000000000000000000	4.00000000000000000000	4.00000000000000000000	4.00000000000000000000	4.00000000000000000000
74.00000000000000000000	0.00000000000000000000	4169.74365234375000000000	4174.35888671875000000000	4170.76904296875000000000	4137.94873046875000000000	4165.12792968750000000000	4158.46142578125000000000	4155.89746093750000000000	4174.87158203125000000000	4212.30761718750000000000	4170.25634765625000000000	4164.61523437500000000000	4202.05126953125000000000	4189.74365234375000000000	4196.41015625000000000000	3074.00000000000000000000	10250.00000000000000000000	10227.00000000000000000000	0.00000000000000000000	0.00000000000000000000	0.00000000000000000000	2102.00000000000000000000	826.00000000000000000000	4.00000000000000000000	4.00000000000000000000	4.00000000000000000000	4.00000000000000000000	4.00000000000000000000	4.00000000000000000000	4.00000000000000000000	4.00000000000000000000	4.00000000000000000000	4.00000000000000000000	4.00000000000000000000	4.00000000000000000000	4.00000000000000000000	4.00000000000000000000	4.00000000000000000000	4.00000000000000000000
75.00000000000000000000	0.00000000000000000000	4160.51269531250000000000	4142.56396484375000000000	4169.23046875000000000000	4117.94873046875000000000	4116.41015625000000000000	4145.64111328125000000000	4127.69238281250000000000	4146.66650390625000000000	4207.69238281250000000000	4130.76904296875000000000	4141.53857421875000000000	4194.35888671875000000000	4145.64111328125000000000	4174.35888671875000000000	2308.00000000000000000000	10250.00000000000000000000	10227.00000000000000000000	0.00000000000000000000	0.00000000000000000000	0.00000000000000000000	2102.00000000000000000000	834.00000000000000000000	4.00000000000000000000	4.00000000000000000000	4.00000000000000000000	4.00000000000000000000	4.00000000000000000000	4.00000000000000000000	4.00000000000000000000	4.00000000000000000000	4.00000000000000000000	4.00000000000000000000	4.00000000000000000000	4.00000000000000000000	4.00000000000000000000	4.00000000000000000000	4.00000000000000000000	4.00000000000000000000
76.00000000000000000000	0.00000000000000000000	4167.17919921875000000000	4175.38427734375000000000	4162.56396484375000000000	4137.94873046875000000000	4167.69238281250000000000	4174.35888671875000000000	4173.84619140625000000000	4186.15380859375000000000	4214.87158203125000000000	4161.02539062500000000000	4154.35888671875000000000	4195.38427734375000000000	4162.05126953125000000000	4170.76904296875000000000	1754.00000000000000000000	10250.00000000000000000000	10227.00000000000000000000	0.00000000000000000000	0.00000000000000000000	0.00000000000000000000	2102.00000000000000000000	842.00000000000000000000	4.00000000000000000000	4.00000000000000000000	4.00000000000000000000	4.00000000000000000000	4.00000000000000000000	4.00000000000000000000	4.00000000000000000000	4.00000000000000000000	4.00000000000000000000	4.00000000000000000000	4.00000000000000000000	4.00000000000000000000	4.00000000000000000000	4.00000000000000000000	4.00000000000000000000	4.00000000000000000000
77.00000000000000000000	0.00000000000000000000	4153.33300781250000000000	4146.15380859375000000000	4166.15380859375000000000	4122.05126953125000000000	4148.20507812500000000000	4162.05126953125000000000	4151.79492187500000000000	4161.02539062500000000000	4206.15380859375000000000	4144.10253906250000000000	4140.51269531250000000000	4189.23046875000000000000	4129.74365234375000000000	4155.38427734375000000000	1715.00000000000000000000	10249.00000000000000000000	10228.00000000000000000000	0.00000000000000000000	0.00000000000000000000	0.00000000000000000000	2102.00000000000000000000	851.00000000000000000000	4.00000000000000000000	4.00000000000000000000	4.00000000000000000000	4.00000000000000000000	4.00000000000000000000	4.00000000000000000000	4.00000000000000000000	4.00000000000000000000	4.00000000000000000000	4.00000000000000000000	4.00000000000000000000	4.00000000000000000000	4.00000000000000000000	4.00000000000000000000	4.00000000000000000000	4.00000000000000000000
78.00000000000000000000	0.00000000000000000000	4161.02539062500000000000	4156.92285156250000000000	4165.64111328125000000000	4123.07666015625000000000	4141.02539062500000000000	4159.48730468750000000000	4149.74365234375000000000	4156.41015625000000000000	4207.17919921875000000000	4158.97412109375000000000	4142.05126953125000000000	4184.10253906250000000000	4148.20507812500000000000	4167.17919921875000000000	3074.00000000000000000000	10249.00000000000000000000	10228.00000000000000000000	0.00000000000000000000	0.00000000000000000000	0.00000000000000000000	2102.00000000000000000000	858.00000000000000000000	4.00000000000000000000	4.00000000000000000000	4.00000000000000000000	4.00000000000000000000	4.00000000000000000000	4.00000000000000000000	4.00000000000000000000	4.00000000000000000000	4.00000000000000000000	4.00000000000000000000	4.00000000000000000000	4.00000000000000000000	4.00000000000000000000	4.00000000000000000000	4.00000000000000000000	4.00000000000000000000
79.00000000000000000000	0.00000000000000000000	4177.43603515625000000000	4184.10253906250000000000	4174.35888671875000000000	4146.66650390625000000000	4169.23046875000000000000	4164.10253906250000000000	4161.53857421875000000000	4173.33300781250000000000	4214.35888671875000000000	4180.51269531250000000000	4158.97412109375000000000	4201.02539062500000000000	4190.25634765625000000000	4184.61523437500000000000	2308.00000000000000000000	10247.00000000000000000000	10228.00000000000000000000	0.00000000000000000000	0.00000000000000000000	0.00000000000000000000	2102.00000000000000000000	866.00000000000000000000	4.00000000000000000000	4.00000000000000000000	4.00000000000000000000	4.00000000000000000000	4.00000000000000000000	4.00000000000000000000	4.00000000000000000000	4.00000000000000000000	4.00000000000000000000	4.00000000000000000000	4.00000000000000000000	4.00000000000000000000	4.00000000000000000000	4.00000000000000000000	4.00000000000000000000	4.00000000000000000000
80.00000000000000000000	0.00000000000000000000	4157.94873046875000000000	4139.48730468750000000000	4171.28173828125000000000	4124.61523437500000000000	4126.66650390625000000000	4147.69238281250000000000	4127.17919921875000000000	4136.92285156250000000000	4203.58984375000000000000	4121.02539062500000000000	4133.84619140625000000000	4196.41015625000000000000	4142.56396484375000000000	4162.56396484375000000000	1754.00000000000000000000	10247.00000000000000000000	10228.00000000000000000000	0.00000000000000000000	0.00000000000000000000	0.00000000000000000000	2102.00000000000000000000	873.00000000000000000000	4.00000000000000000000	4.00000000000000000000	4.00000000000000000000	4.00000000000000000000	4.00000000000000000000	4.00000000000000000000	4.00000000000000000000	4.00000000000000000000	4.00000000000000000000	4.00000000000000000000	4.00000000000000000000	4.00000000000000000000	4.00000000000000000000	4.00000000000000000000	4.00000000000000000000	4.00000000000000000000
81.00000000000000000000	0.00000000000000000000	4160.51269531250000000000	4167.17919921875000000000	4160.51269531250000000000	4140.51269531250000000000	4150.25634765625000000000	4165.12792968750000000000	4164.10253906250000000000	4174.87158203125000000000	4209.74365234375000000000	4160.51269531250000000000	4149.74365234375000000000	4191.79492187500000000000	4161.02539062500000000000	4168.20507812500000000000	1715.00000000000000000000	10247.00000000000000000000	10228.00000000000000000000	0.00000000000000000000	0.00000000000000000000	0.00000000000000000000	2102.00000000000000000000	881.00000000000000000000	4.00000000000000000000	4.00000000000000000000	4.00000000000000000000	4.00000000000000000000	4.00000000000000000000	4.00000000000000000000	4.00000000000000000000	4.00000000000000000000	4.00000000000000000000	4.00000000000000000000	4.00000000000000000000	4.00000000000000000000	4.00000000000000000000	4.00000000000000000000	4.00000000000000000000	4.00000000000000000000
82.00000000000000000000	0.00000000000000000000	4151.79492187500000000000	4144.10253906250000000000	4165.64111328125000000000	4128.20507812500000000000	4137.94873046875000000000	4153.33300781250000000000	4145.12792968750000000000	4161.53857421875000000000	4205.12792968750000000000	4141.53857421875000000000	4141.53857421875000000000	4191.28173828125000000000	4140.51269531250000000000	4161.53857421875000000000	3074.00000000000000000000	10247.00000000000000000000	10228.00000000000000000000	0.00000000000000000000	0.00000000000000000000	0.00000000000000000000	2102.00000000000000000000	888.00000000000000000000	4.00000000000000000000	4.00000000000000000000	4.00000000000000000000	4.00000000000000000000	4.00000000000000000000	4.00000000000000000000	4.00000000000000000000	4.00000000000000000000	4.00000000000000000000	4.00000000000000000000	4.00000000000000000000	4.00000000000000000000	4.00000000000000000000	4.00000000000000000000	4.00000000000000000000	4.00000000000000000000
83.00000000000000000000	0.00000000000000000000	4156.92285156250000000000	4147.69238281250000000000	4166.15380859375000000000	4123.07666015625000000000	4158.97412109375000000000	4157.94873046875000000000	4146.15380859375000000000	4152.30761718750000000000	4204.10253906250000000000	4133.33300781250000000000	4138.97412109375000000000	4191.28173828125000000000	4143.58984375000000000000	4167.17919921875000000000	2308.00000000000000000000	10248.00000000000000000000	10227.00000000000000000000	0.00000000000000000000	0.00000000000000000000	0.00000000000000000000	2102.00000000000000000000	896.00000000000000000000	4.00000000000000000000	4.00000000000000000000	4.00000000000000000000	4.00000000000000000000	4.00000000000000000000	4.00000000000000000000	4.00000000000000000000	4.00000000000000000000	4.00000000000000000000	4.00000000000000000000	4.00000000000000000000	4.00000000000000000000	4.00000000000000000000	4.00000000000000000000	4.00000000000000000000	4.00000000000000000000
84.00000000000000000000	0.00000000000000000000	4183.07666015625000000000	4195.38427734375000000000	4177.94873046875000000000	4152.30761718750000000000	4202.56396484375000000000	4174.87158203125000000000	4175.38427734375000000000	4182.56396484375000000000	4212.82031250000000000000	4186.66650390625000000000	4164.61523437500000000000	4206.66650390625000000000	4190.25634765625000000000	4184.61523437500000000000	1754.00000000000000000000	10248.00000000000000000000	10227.00000000000000000000	0.00000000000000000000	0.00000000000000000000	0.00000000000000000000	2102.00000000000000000000	905.00000000000000000000	4.00000000000000000000	4.00000000000000000000	4.00000000000000000000	4.00000000000000000000	4.00000000000000000000	4.00000000000000000000	4.00000000000000000000	4.00000000000000000000	4.00000000000000000000	4.00000000000000000000	4.00000000000000000000	4.00000000000000000000	4.00000000000000000000	4.00000000000000000000	4.00000000000000000000	4.00000000000000000000
85.00000000000000000000	0.00000000000000000000	4172.82031250000000000000	4157.94873046875000000000	4181.53857421875000000000	4134.87158203125000000000	4161.53857421875000000000	4161.53857421875000000000	4144.10253906250000000000	4150.25634765625000000000	4206.15380859375000000000	4144.10253906250000000000	4148.71777343750000000000	4199.48730468750000000000	4166.15380859375000000000	4169.23046875000000000000	1715.00000000000000000000	10248.00000000000000000000	10227.00000000000000000000	0.00000000000000000000	0.00000000000000000000	0.00000000000000000000	2102.00000000000000000000	913.00000000000000000000	4.00000000000000000000	4.00000000000000000000	4.00000000000000000000	4.00000000000000000000	4.00000000000000000000	4.00000000000000000000	4.00000000000000000000	4.00000000000000000000	4.00000000000000000000	4.00000000000000000000	4.00000000000000000000	4.00000000000000000000	4.00000000000000000000	4.00000000000000000000	4.00000000000000000000	4.00000000000000000000
86.00000000000000000000	0.00000000000000000000	4168.71777343750000000000	4167.69238281250000000000	4167.69238281250000000000	4144.10253906250000000000	4182.56396484375000000000	4168.20507812500000000000	4168.20507812500000000000	4178.46142578125000000000	4209.23046875000000000000	4175.38427734375000000000	4164.61523437500000000000	4199.48730468750000000000	4200.00000000000000000000	4185.64111328125000000000	3074.00000000000000000000	10248.00000000000000000000	10227.00000000000000000000	0.00000000000000000000	0.00000000000000000000	0.00000000000000000000	2102.00000000000000000000	921.00000000000000000000	4.00000000000000000000	4.00000000000000000000	4.00000000000000000000	4.00000000000000000000	4.00000000000000000000	4.00000000000000000000	4.00000000000000000000	4.00000000000000000000	4.00000000000000000000	4.00000000000000000000	4.00000000000000000000	4.00000000000000000000	4.00000000000000000000	4.00000000000000000000	4.00000000000000000000	4.00000000000000000000
87.00000000000000000000	0.00000000000000000000	4156.41015625000000000000	4142.56396484375000000000	4169.74365234375000000000	4131.79492187500000000000	4143.58984375000000000000	4146.15380859375000000000	4144.10253906250000000000	4172.82031250000000000000	4207.17919921875000000000	4183.58984375000000000000	4162.05126953125000000000	4204.10253906250000000000	4183.07666015625000000000	4185.12792968750000000000	2308.00000000000000000000	10248.00000000000000000000	10225.00000000000000000000	0.00000000000000000000	0.00000000000000000000	0.00000000000000000000	2102.00000000000000000000	929.00000000000000000000	4.00000000000000000000	4.00000000000000000000	4.00000000000000000000	4.00000000000000000000	4.00000000000000000000	4.00000000000000000000	4.00000000000000000000	4.00000000000000000000	4.00000000000000000000	4.00000000000000000000	4.00000000000000000000	4.00000000000000000000	4.00000000000000000000	4.00000000000000000000	4.00000000000000000000	4.00000000000000000000
88.00000000000000000000	0.00000000000000000000	4157.43603515625000000000	4135.38427734375000000000	4168.71777343750000000000	4121.02539062500000000000	4126.15380859375000000000	4152.30761718750000000000	4140.00000000000000000000	4162.56396484375000000000	4209.74365234375000000000	4169.74365234375000000000	4151.28173828125000000000	4194.87158203125000000000	4166.15380859375000000000	4173.33300781250000000000	1754.00000000000000000000	10248.00000000000000000000	10225.00000000000000000000	0.00000000000000000000	0.00000000000000000000	0.00000000000000000000	2102.00000000000000000000	937.00000000000000000000	4.00000000000000000000	4.00000000000000000000	4.00000000000000000000	4.00000000000000000000	4.00000000000000000000	4.00000000000000000000	4.00000000000000000000	4.00000000000000000000	4.00000000000000000000	4.00000000000000000000	4.00000000000000000000	4.00000000000000000000	4.00000000000000000000	4.00000000000000000000	4.00000000000000000000	4.00000000000000000000
89.00000000000000000000	0.00000000000000000000	4175.89746093750000000000	4176.92285156250000000000	4171.28173828125000000000	4143.07666015625000000000	4177.94873046875000000000	4177.94873046875000000000	4182.05126953125000000000	4190.25634765625000000000	4218.97412109375000000000	4199.48730468750000000000	4166.15380859375000000000	4201.53857421875000000000	4192.30761718750000000000	4176.92285156250000000000	1715.00000000000000000000	10250.00000000000000000000	10225.00000000000000000000	0.00000000000000000000	0.00000000000000000000	0.00000000000000000000	2102.00000000000000000000	945.00000000000000000000	4.00000000000000000000	4.00000000000000000000	4.00000000000000000000	4.00000000000000000000	4.00000000000000000000	4.00000000000000000000	4.00000000000000000000	4.00000000000000000000	4.00000000000000000000	4.00000000000000000000	4.00000000000000000000	4.00000000000000000000	4.00000000000000000000	4.00000000000000000000	4.00000000000000000000	4.00000000000000000000
90.00000000000000000000	0.00000000000000000000	4166.66650390625000000000	4150.76904296875000000000	4174.87158203125000000000	4123.07666015625000000000	4147.69238281250000000000	4159.48730468750000000000	4150.76904296875000000000	4155.38427734375000000000	4208.20507812500000000000	4155.89746093750000000000	4143.58984375000000000000	4197.94873046875000000000	4152.30761718750000000000	4160.51269531250000000000	3074.00000000000000000000	10250.00000000000000000000	10225.00000000000000000000	0.00000000000000000000	0.00000000000000000000	0.00000000000000000000	2102.00000000000000000000	952.00000000000000000000	4.00000000000000000000	4.00000000000000000000	4.00000000000000000000	4.00000000000000000000	4.00000000000000000000	4.00000000000000000000	4.00000000000000000000	4.00000000000000000000	4.00000000000000000000	4.00000000000000000000	4.00000000000000000000	4.00000000000000000000	4.00000000000000000000	4.00000000000000000000	4.00000000000000000000	4.00000000000000000000
91.00000000000000000000	0.00000000000000000000	4180.51269531250000000000	4181.02539062500000000000	4172.30761718750000000000	4138.97412109375000000000	4179.48730468750000000000	4168.20507812500000000000	4169.74365234375000000000	4171.79492187500000000000	4213.84619140625000000000	4183.58984375000000000000	4160.00000000000000000000	4202.05126953125000000000	4193.84619140625000000000	4180.51269531250000000000	2308.00000000000000000000	10249.00000000000000000000	10227.00000000000000000000	0.00000000000000000000	0.00000000000000000000	0.00000000000000000000	2102.00000000000000000000	961.00000000000000000000	4.00000000000000000000	4.00000000000000000000	4.00000000000000000000	4.00000000000000000000	4.00000000000000000000	4.00000000000000000000	4.00000000000000000000	4.00000000000000000000	4.00000000000000000000	4.00000000000000000000	4.00000000000000000000	4.00000000000000000000	4.00000000000000000000	4.00000000000000000000	4.00000000000000000000	4.00000000000000000000
92.00000000000000000000	0.00000000000000000000	4180.51269531250000000000	4168.71777343750000000000	4175.89746093750000000000	4137.94873046875000000000	4165.64111328125000000000	4155.38427734375000000000	4150.25634765625000000000	4153.84619140625000000000	4212.82031250000000000000	4168.20507812500000000000	4162.05126953125000000000	4208.20507812500000000000	4195.89746093750000000000	4185.64111328125000000000	1754.00000000000000000000	10249.00000000000000000000	10227.00000000000000000000	0.00000000000000000000	0.00000000000000000000	0.00000000000000000000	2102.00000000000000000000	968.00000000000000000000	4.00000000000000000000	4.00000000000000000000	4.00000000000000000000	4.00000000000000000000	4.00000000000000000000	4.00000000000000000000	4.00000000000000000000	4.00000000000000000000	4.00000000000000000000	4.00000000000000000000	4.00000000000000000000	4.00000000000000000000	4.00000000000000000000	4.00000000000000000000	4.00000000000000000000	4.00000000000000000000
93.00000000000000000000	0.00000000000000000000	4166.66650390625000000000	4148.20507812500000000000	4166.15380859375000000000	4117.94873046875000000000	4134.35888671875000000000	4149.74365234375000000000	4135.38427734375000000000	4135.38427734375000000000	4206.15380859375000000000	4133.33300781250000000000	4147.69238281250000000000	4200.00000000000000000000	4163.58984375000000000000	4172.30761718750000000000	1715.00000000000000000000	10248.00000000000000000000	10226.00000000000000000000	0.00000000000000000000	0.00000000000000000000	0.00000000000000000000	2102.00000000000000000000	977.00000000000000000000	4.00000000000000000000	4.00000000000000000000	4.00000000000000000000	4.00000000000000000000	4.00000000000000000000	4.00000000000000000000	4.00000000000000000000	4.00000000000000000000	4.00000000000000000000	4.00000000000000000000	4.00000000000000000000	4.00000000000000000000	4.00000000000000000000	4.00000000000000000000	4.00000000000000000000	4.00000000000000000000
94.00000000000000000000	0.00000000000000000000	4170.25634765625000000000	4178.46142578125000000000	4164.61523437500000000000	4132.82031250000000000000	4170.76904296875000000000	4167.69238281250000000000	4171.79492187500000000000	4181.02539062500000000000	4213.33300781250000000000	4191.28173828125000000000	4168.71777343750000000000	4207.69238281250000000000	4189.23046875000000000000	4179.48730468750000000000	3074.00000000000000000000	10248.00000000000000000000	10226.00000000000000000000	0.00000000000000000000	0.00000000000000000000	0.00000000000000000000	2102.00000000000000000000	984.00000000000000000000	4.00000000000000000000	4.00000000000000000000	4.00000000000000000000	4.00000000000000000000	4.00000000000000000000	4.00000000000000000000	4.00000000000000000000	4.00000000000000000000	4.00000000000000000000	4.00000000000000000000	4.00000000000000000000	4.00000000000000000000	4.00000000000000000000	4.00000000000000000000	4.00000000000000000000	4.00000000000000000000
95.00000000000000000000	0.00000000000000000000	4158.46142578125000000000	4140.51269531250000000000	4169.23046875000000000000	4109.23046875000000000000	4144.10253906250000000000	4154.35888671875000000000	4138.46142578125000000000	4149.74365234375000000000	4205.64111328125000000000	4160.00000000000000000000	4146.15380859375000000000	4201.02539062500000000000	4151.28173828125000000000	4162.56396484375000000000	2308.00000000000000000000	10249.00000000000000000000	10227.00000000000000000000	0.00000000000000000000	0.00000000000000000000	0.00000000000000000000	2102.00000000000000000000	991.00000000000000000000	4.00000000000000000000	4.00000000000000000000	4.00000000000000000000	4.00000000000000000000	4.00000000000000000000	4.00000000000000000000	4.00000000000000000000	4.00000000000000000000	4.00000000000000000000	4.00000000000000000000	4.00000000000000000000	4.00000000000000000000	4.00000000000000000000	4.00000000000000000000	4.00000000000000000000	4.00000000000000000000
96.00000000000000000000	0.00000000000000000000	4175.89746093750000000000	4178.46142578125000000000	4169.23046875000000000000	4121.02539062500000000000	4189.23046875000000000000	4173.33300781250000000000	4162.05126953125000000000	4157.43603515625000000000	4208.20507812500000000000	4166.66650390625000000000	4154.87158203125000000000	4202.05126953125000000000	4178.46142578125000000000	4174.35888671875000000000	1754.00000000000000000000	10249.00000000000000000000	10227.00000000000000000000	0.00000000000000000000	0.00000000000000000000	0.00000000000000000000	2102.00000000000000000000	999.00000000000000000000	4.00000000000000000000	4.00000000000000000000	4.00000000000000000000	4.00000000000000000000	4.00000000000000000000	4.00000000000000000000	4.00000000000000000000	4.00000000000000000000	4.00000000000000000000	4.00000000000000000000	4.00000000000000000000	4.00000000000000000000	4.00000000000000000000	4.00000000000000000000	4.00000000000000000000	4.00000000000000000000
97.00000000000000000000	0.00000000000000000000	4184.10253906250000000000	4188.71777343750000000000	4181.02539062500000000000	4126.66650390625000000000	4187.17919921875000000000	4169.74365234375000000000	4160.51269531250000000000	4149.74365234375000000000	4209.23046875000000000000	4171.28173828125000000000	4136.41015625000000000000	4212.30761718750000000000	4188.71777343750000000000	4182.05126953125000000000	1715.00000000000000000000	10249.00000000000000000000	10226.00000000000000000000	0.00000000000000000000	0.00000000000000000000	0.00000000000000000000	2103.00000000000000000000	7.00000000000000000000	4.00000000000000000000	4.00000000000000000000	4.00000000000000000000	4.00000000000000000000	4.00000000000000000000	4.00000000000000000000	4.00000000000000000000	4.00000000000000000000	4.00000000000000000000	4.00000000000000000000	4.00000000000000000000	4.00000000000000000000	4.00000000000000000000	4.00000000000000000000	4.00000000000000000000	4.00000000000000000000
98.00000000000000000000	0.00000000000000000000	4167.69238281250000000000	4155.89746093750000000000	4170.76904296875000000000	4107.69238281250000000000	4133.84619140625000000000	4155.38427734375000000000	4137.43603515625000000000	4130.76904296875000000000	4205.64111328125000000000	4151.28173828125000000000	4010.25634765625000000000	4203.58984375000000000000	4166.15380859375000000000	4171.28173828125000000000	3074.00000000000000000000	10249.00000000000000000000	10226.00000000000000000000	0.00000000000000000000	0.00000000000000000000	0.00000000000000000000	2103.00000000000000000000	14.00000000000000000000	4.00000000000000000000	4.00000000000000000000	4.00000000000000000000	4.00000000000000000000	4.00000000000000000000	4.00000000000000000000	4.00000000000000000000	4.00000000000000000000	4.00000000000000000000	4.00000000000000000000	4.00000000000000000000	4.00000000000000000000	4.00000000000000000000	4.00000000000000000000	4.00000000000000000000	4.00000000000000000000
99.00000000000000000000	0.00000000000000000000	4165.64111328125000000000	4177.94873046875000000000	4160.51269531250000000000	4125.12792968750000000000	4168.20507812500000000000	4164.61523437500000000000	4167.17919921875000000000	4181.53857421875000000000	4212.30761718750000000000	4187.69238281250000000000	4076.92309570312500000000	4207.69238281250000000000	4203.07666015625000000000	4185.12792968750000000000	2308.00000000000000000000	10248.00000000000000000000	10226.00000000000000000000	0.00000000000000000000	0.00000000000000000000	0.00000000000000000000	2103.00000000000000000000	22.00000000000000000000	4.00000000000000000000	4.00000000000000000000	4.00000000000000000000	4.00000000000000000000	4.00000000000000000000	4.00000000000000000000	4.00000000000000000000	4.00000000000000000000	4.00000000000000000000	4.00000000000000000000	4.00000000000000000000	4.00000000000000000000	4.00000000000000000000	4.00000000000000000000	4.00000000000000000000	4.00000000000000000000
100.00000000000000000000	0.00000000000000000000	4156.41015625000000000000	4145.12792968750000000000	4169.23046875000000000000	4107.69238281250000000000	4146.15380859375000000000	4149.74365234375000000000	4142.56396484375000000000	4157.43603515625000000000	4203.07666015625000000000	4140.51269531250000000000	4211.28173828125000000000	4205.12792968750000000000	4168.71777343750000000000	4174.87158203125000000000	1754.00000000000000000000	10248.00000000000000000000	10226.00000000000000000000	0.00000000000000000000	0.00000000000000000000	0.00000000000000000000	2103.00000000000000000000	30.00000000000000000000	4.00000000000000000000	4.00000000000000000000	4.00000000000000000000	4.00000000000000000000	4.00000000000000000000	4.00000000000000000000	4.00000000000000000000	4.00000000000000000000	4.00000000000000000000	4.00000000000000000000	4.00000000000000000000	4.00000000000000000000	4.00000000000000000000	4.00000000000000000000	4.00000000000000000000	4.00000000000000000000
101.00000000000000000000	0.00000000000000000000	4172.82031250000000000000	4174.35888671875000000000	4168.20507812500000000000	4119.48730468750000000000	4169.23046875000000000000	4172.82031250000000000000	4170.76904296875000000000	4164.10253906250000000000	4204.61523437500000000000	4160.00000000000000000000	3927.17944335937500000000	4203.07666015625000000000	4182.05126953125000000000	4175.38427734375000000000	1715.00000000000000000000	10249.00000000000000000000	10226.00000000000000000000	0.00000000000000000000	0.00000000000000000000	0.00000000000000000000	2103.00000000000000000000	38.00000000000000000000	4.00000000000000000000	4.00000000000000000000	4.00000000000000000000	4.00000000000000000000	4.00000000000000000000	4.00000000000000000000	4.00000000000000000000	4.00000000000000000000	4.00000000000000000000	4.00000000000000000000	4.00000000000000000000	4.00000000000000000000	4.00000000000000000000	4.00000000000000000000	4.00000000000000000000	4.00000000000000000000
102.00000000000000000000	0.00000000000000000000	4171.28173828125000000000	4170.76904296875000000000	4167.69238281250000000000	4116.92285156250000000000	4174.35888671875000000000	4172.82031250000000000000	4169.74365234375000000000	4159.48730468750000000000	4207.69238281250000000000	4177.94873046875000000000	4355.38427734375000000000	4206.66650390625000000000	4173.84619140625000000000	4167.17919921875000000000	3074.00000000000000000000	10249.00000000000000000000	10226.00000000000000000000	0.00000000000000000000	0.00000000000000000000	0.00000000000000000000	2103.00000000000000000000	45.00000000000000000000	4.00000000000000000000	4.00000000000000000000	4.00000000000000000000	4.00000000000000000000	4.00000000000000000000	4.00000000000000000000	4.00000000000000000000	4.00000000000000000000	4.00000000000000000000	4.00000000000000000000	4.00000000000000000000	4.00000000000000000000	4.00000000000000000000	4.00000000000000000000	4.00000000000000000000	4.00000000000000000000
103.00000000000000000000	0.00000000000000000000	4154.35888671875000000000	4132.30761718750000000000	4165.64111328125000000000	4088.20507812500000000000	4145.12792968750000000000	4153.33300781250000000000	4138.46142578125000000000	4126.15380859375000000000	4208.71777343750000000000	4139.48730468750000000000	6247.17919921875000000000	4199.48730468750000000000	4135.89746093750000000000	4163.58984375000000000000	2308.00000000000000000000	10248.00000000000000000000	10228.00000000000000000000	0.00000000000000000000	0.00000000000000000000	0.00000000000000000000	2103.00000000000000000000	54.00000000000000000000	4.00000000000000000000	4.00000000000000000000	4.00000000000000000000	4.00000000000000000000	4.00000000000000000000	4.00000000000000000000	4.00000000000000000000	4.00000000000000000000	4.00000000000000000000	4.00000000000000000000	4.00000000000000000000	4.00000000000000000000	4.00000000000000000000	4.00000000000000000000	4.00000000000000000000	4.00000000000000000000
104.00000000000000000000	0.00000000000000000000	4176.92285156250000000000	4183.07666015625000000000	4169.23046875000000000000	4121.53857421875000000000	4183.58984375000000000000	4166.66650390625000000000	4170.76904296875000000000	4167.69238281250000000000	4220.00000000000000000000	4181.53857421875000000000	7509.23046875000000000000	4210.76904296875000000000	4199.48730468750000000000	4201.02539062500000000000	1754.00000000000000000000	10248.00000000000000000000	10228.00000000000000000000	0.00000000000000000000	0.00000000000000000000	0.00000000000000000000	2103.00000000000000000000	61.00000000000000000000	4.00000000000000000000	4.00000000000000000000	4.00000000000000000000	4.00000000000000000000	4.00000000000000000000	4.00000000000000000000	4.00000000000000000000	4.00000000000000000000	4.00000000000000000000	4.00000000000000000000	4.00000000000000000000	4.00000000000000000000	4.00000000000000000000	4.00000000000000000000	4.00000000000000000000	4.00000000000000000000
105.00000000000000000000	0.00000000000000000000	4172.82031250000000000000	4157.43603515625000000000	4174.35888671875000000000	4111.79492187500000000000	4140.51269531250000000000	4147.17919921875000000000	4135.89746093750000000000	4146.66650390625000000000	4205.12792968750000000000	4151.79492187500000000000	7035.89746093750000000000	4210.76904296875000000000	4187.69238281250000000000	4190.76904296875000000000	1715.00000000000000000000	10248.00000000000000000000	10228.00000000000000000000	0.00000000000000000000	0.00000000000000000000	0.00000000000000000000	2103.00000000000000000000	69.00000000000000000000	4.00000000000000000000	4.00000000000000000000	4.00000000000000000000	4.00000000000000000000	4.00000000000000000000	4.00000000000000000000	4.00000000000000000000	4.00000000000000000000	4.00000000000000000000	4.00000000000000000000	4.00000000000000000000	4.00000000000000000000	4.00000000000000000000	4.00000000000000000000	4.00000000000000000000	4.00000000000000000000
106.00000000000000000000	0.00000000000000000000	4169.23046875000000000000	4161.02539062500000000000	4168.20507812500000000000	4110.76904296875000000000	4156.41015625000000000000	4157.94873046875000000000	4153.33300781250000000000	4162.56396484375000000000	4207.69238281250000000000	4170.25634765625000000000	6690.25634765625000000000	4208.20507812500000000000	4189.74365234375000000000	4185.64111328125000000000	3074.00000000000000000000	10248.00000000000000000000	10228.00000000000000000000	0.00000000000000000000	0.00000000000000000000	0.00000000000000000000	2103.00000000000000000000	78.00000000000000000000	4.00000000000000000000	4.00000000000000000000	4.00000000000000000000	4.00000000000000000000	4.00000000000000000000	4.00000000000000000000	4.00000000000000000000	4.00000000000000000000	4.00000000000000000000	4.00000000000000000000	4.00000000000000000000	4.00000000000000000000	4.00000000000000000000	4.00000000000000000000	4.00000000000000000000	4.00000000000000000000
107.00000000000000000000	0.00000000000000000000	4167.69238281250000000000	4171.79492187500000000000	4172.30761718750000000000	4118.46142578125000000000	4186.15380859375000000000	4166.15380859375000000000	4174.87158203125000000000	4185.64111328125000000000	4217.94873046875000000000	4209.74365234375000000000	6925.12792968750000000000	4217.43603515625000000000	4194.35888671875000000000	4190.25634765625000000000	2308.00000000000000000000	10247.00000000000000000000	10227.00000000000000000000	0.00000000000000000000	0.00000000000000000000	0.00000000000000000000	2103.00000000000000000000	86.00000000000000000000	4.00000000000000000000	4.00000000000000000000	4.00000000000000000000	4.00000000000000000000	4.00000000000000000000	4.00000000000000000000	4.00000000000000000000	4.00000000000000000000	4.00000000000000000000	4.00000000000000000000	4.00000000000000000000	4.00000000000000000000	4.00000000000000000000	4.00000000000000000000	4.00000000000000000000	4.00000000000000000000
108.00000000000000000000	0.00000000000000000000	4154.87158203125000000000	4138.46142578125000000000	4168.71777343750000000000	4090.76904296875000000000	4146.66650390625000000000	4150.76904296875000000000	4141.02539062500000000000	4148.71777343750000000000	4207.17919921875000000000	4163.07666015625000000000	6722.05126953125000000000	4204.10253906250000000000	4160.00000000000000000000	4175.38427734375000000000	1754.00000000000000000000	10247.00000000000000000000	10227.00000000000000000000	0.00000000000000000000	0.00000000000000000000	0.00000000000000000000	2103.00000000000000000000	94.00000000000000000000	4.00000000000000000000	4.00000000000000000000	4.00000000000000000000	4.00000000000000000000	4.00000000000000000000	4.00000000000000000000	4.00000000000000000000	4.00000000000000000000	4.00000000000000000000	4.00000000000000000000	4.00000000000000000000	4.00000000000000000000	4.00000000000000000000	4.00000000000000000000	4.00000000000000000000	4.00000000000000000000
109.00000000000000000000	0.00000000000000000000	4178.46142578125000000000	4183.07666015625000000000	4168.20507812500000000000	4112.82031250000000000000	4178.97412109375000000000	4168.20507812500000000000	4173.84619140625000000000	4167.69238281250000000000	4211.28173828125000000000	4185.12792968750000000000	6522.05126953125000000000	4208.20507812500000000000	4202.56396484375000000000	4191.79492187500000000000	1715.00000000000000000000	10248.00000000000000000000	10228.00000000000000000000	0.00000000000000000000	0.00000000000000000000	0.00000000000000000000	2103.00000000000000000000	103.00000000000000000000	4.00000000000000000000	4.00000000000000000000	4.00000000000000000000	4.00000000000000000000	4.00000000000000000000	4.00000000000000000000	4.00000000000000000000	4.00000000000000000000	4.00000000000000000000	4.00000000000000000000	4.00000000000000000000	4.00000000000000000000	4.00000000000000000000	4.00000000000000000000	4.00000000000000000000	4.00000000000000000000
110.00000000000000000000	0.00000000000000000000	4178.97412109375000000000	4168.20507812500000000000	4178.46142578125000000000	4109.23046875000000000000	4156.92285156250000000000	4160.51269531250000000000	4156.92285156250000000000	4146.15380859375000000000	4209.23046875000000000000	4157.94873046875000000000	6527.17919921875000000000	4213.84619140625000000000	4178.97412109375000000000	4186.15380859375000000000	3074.00000000000000000000	10248.00000000000000000000	10228.00000000000000000000	0.00000000000000000000	0.00000000000000000000	0.00000000000000000000	2103.00000000000000000000	111.00000000000000000000	4.00000000000000000000	4.00000000000000000000	4.00000000000000000000	4.00000000000000000000	4.00000000000000000000	4.00000000000000000000	4.00000000000000000000	4.00000000000000000000	4.00000000000000000000	4.00000000000000000000	4.00000000000000000000	4.00000000000000000000	4.00000000000000000000	4.00000000000000000000	4.00000000000000000000	4.00000000000000000000
111.00000000000000000000	0.00000000000000000000	4170.25634765625000000000	4167.17919921875000000000	4169.74365234375000000000	4106.66650390625000000000	4172.30761718750000000000	4164.61523437500000000000	4156.41015625000000000000	4163.07666015625000000000	4209.74365234375000000000	4156.92285156250000000000	6463.07666015625000000000	4209.74365234375000000000	4183.58984375000000000000	4187.69238281250000000000	2308.00000000000000000000	10247.00000000000000000000	10228.00000000000000000000	0.00000000000000000000	0.00000000000000000000	0.00000000000000000000	2103.00000000000000000000	119.00000000000000000000	4.00000000000000000000	4.00000000000000000000	4.00000000000000000000	4.00000000000000000000	4.00000000000000000000	4.00000000000000000000	4.00000000000000000000	4.00000000000000000000	4.00000000000000000000	4.00000000000000000000	4.00000000000000000000	4.00000000000000000000	4.00000000000000000000	4.00000000000000000000	4.00000000000000000000	4.00000000000000000000
112.00000000000000000000	0.00000000000000000000	4167.17919921875000000000	4172.82031250000000000000	4167.17919921875000000000	4117.43603515625000000000	4186.66650390625000000000	4161.02539062500000000000	4158.46142578125000000000	4189.74365234375000000000	4212.30761718750000000000	4188.20507812500000000000	6444.61523437500000000000	4217.94873046875000000000	4211.28173828125000000000	4197.94873046875000000000	1754.00000000000000000000	10247.00000000000000000000	10228.00000000000000000000	0.00000000000000000000	0.00000000000000000000	0.00000000000000000000	2103.00000000000000000000	127.00000000000000000000	4.00000000000000000000	4.00000000000000000000	4.00000000000000000000	4.00000000000000000000	4.00000000000000000000	4.00000000000000000000	4.00000000000000000000	4.00000000000000000000	4.00000000000000000000	4.00000000000000000000	4.00000000000000000000	4.00000000000000000000	4.00000000000000000000	4.00000000000000000000	4.00000000000000000000	4.00000000000000000000
113.00000000000000000000	0.00000000000000000000	4153.84619140625000000000	4134.35888671875000000000	4166.15380859375000000000	4095.89721679687500000000	4128.71777343750000000000	4145.12792968750000000000	4130.25634765625000000000	4148.20507812500000000000	4206.15380859375000000000	4155.38427734375000000000	6389.23046875000000000000	4210.25634765625000000000	4169.74365234375000000000	4180.51269531250000000000	1715.00000000000000000000	10247.00000000000000000000	10227.00000000000000000000	0.00000000000000000000	0.00000000000000000000	0.00000000000000000000	2103.00000000000000000000	134.00000000000000000000	4.00000000000000000000	4.00000000000000000000	4.00000000000000000000	4.00000000000000000000	4.00000000000000000000	4.00000000000000000000	4.00000000000000000000	4.00000000000000000000	4.00000000000000000000	4.00000000000000000000	4.00000000000000000000	4.00000000000000000000	4.00000000000000000000	4.00000000000000000000	4.00000000000000000000	4.00000000000000000000
114.00000000000000000000	0.00000000000000000000	4171.28173828125000000000	4177.94873046875000000000	4165.64111328125000000000	4111.79492187500000000000	4182.56396484375000000000	4173.84619140625000000000	4178.97412109375000000000	4174.87158203125000000000	4216.41015625000000000000	4200.51269531250000000000	6364.10253906250000000000	4209.23046875000000000000	4193.33300781250000000000	4188.71777343750000000000	3074.00000000000000000000	10247.00000000000000000000	10227.00000000000000000000	0.00000000000000000000	0.00000000000000000000	0.00000000000000000000	2103.00000000000000000000	141.00000000000000000000	4.00000000000000000000	4.00000000000000000000	4.00000000000000000000	4.00000000000000000000	4.00000000000000000000	4.00000000000000000000	4.00000000000000000000	4.00000000000000000000	4.00000000000000000000	4.00000000000000000000	4.00000000000000000000	4.00000000000000000000	4.00000000000000000000	4.00000000000000000000	4.00000000000000000000	4.00000000000000000000
115.00000000000000000000	0.00000000000000000000	4169.74365234375000000000	4163.58984375000000000000	4176.41015625000000000000	4101.53857421875000000000	4174.35888671875000000000	4165.12792968750000000000	4160.51269531250000000000	4153.84619140625000000000	4212.30761718750000000000	4173.84619140625000000000	6312.82031250000000000000	4207.17919921875000000000	4172.30761718750000000000	4177.94873046875000000000	2308.00000000000000000000	10247.00000000000000000000	10228.00000000000000000000	0.00000000000000000000	0.00000000000000000000	0.00000000000000000000	2103.00000000000000000000	149.00000000000000000000	4.00000000000000000000	4.00000000000000000000	4.00000000000000000000	4.00000000000000000000	4.00000000000000000000	4.00000000000000000000	4.00000000000000000000	4.00000000000000000000	4.00000000000000000000	4.00000000000000000000	4.00000000000000000000	4.00000000000000000000	4.00000000000000000000	4.00000000000000000000	4.00000000000000000000	4.00000000000000000000
116.00000000000000000000	0.00000000000000000000	4165.12792968750000000000	4157.94873046875000000000	4168.20507812500000000000	4102.56396484375000000000	4149.74365234375000000000	4162.05126953125000000000	4151.79492187500000000000	4142.56396484375000000000	4208.20507812500000000000	4153.33300781250000000000	6266.15380859375000000000	4202.56396484375000000000	4180.00000000000000000000	4179.48730468750000000000	1754.00000000000000000000	10247.00000000000000000000	10228.00000000000000000000	0.00000000000000000000	0.00000000000000000000	0.00000000000000000000	2103.00000000000000000000	156.00000000000000000000	4.00000000000000000000	4.00000000000000000000	4.00000000000000000000	4.00000000000000000000	4.00000000000000000000	4.00000000000000000000	4.00000000000000000000	4.00000000000000000000	4.00000000000000000000	4.00000000000000000000	4.00000000000000000000	4.00000000000000000000	4.00000000000000000000	4.00000000000000000000	4.00000000000000000000	4.00000000000000000000
117.00000000000000000000	0.00000000000000000000	4171.79492187500000000000	4178.46142578125000000000	4164.61523437500000000000	4122.05126953125000000000	4175.38427734375000000000	4163.07666015625000000000	4166.66650390625000000000	4168.20507812500000000000	4213.33300781250000000000	4188.71777343750000000000	6251.28173828125000000000	4211.28173828125000000000	4215.38427734375000000000	4197.94873046875000000000	1715.00000000000000000000	10248.00000000000000000000	10228.00000000000000000000	0.00000000000000000000	0.00000000000000000000	0.00000000000000000000	2103.00000000000000000000	163.00000000000000000000	4.00000000000000000000	4.00000000000000000000	4.00000000000000000000	4.00000000000000000000	4.00000000000000000000	4.00000000000000000000	4.00000000000000000000	4.00000000000000000000	4.00000000000000000000	4.00000000000000000000	4.00000000000000000000	4.00000000000000000000	4.00000000000000000000	4.00000000000000000000	4.00000000000000000000	4.00000000000000000000
118.00000000000000000000	0.00000000000000000000	4159.48730468750000000000	4141.53857421875000000000	4166.15380859375000000000	4095.89721679687500000000	4146.66650390625000000000	4143.58984375000000000000	4129.74365234375000000000	4139.48730468750000000000	4208.20507812500000000000	4146.66650390625000000000	6183.07666015625000000000	4202.56396484375000000000	4168.20507812500000000000	4185.12792968750000000000	3074.00000000000000000000	10248.00000000000000000000	10228.00000000000000000000	0.00000000000000000000	0.00000000000000000000	0.00000000000000000000	2103.00000000000000000000	171.00000000000000000000	4.00000000000000000000	4.00000000000000000000	4.00000000000000000000	4.00000000000000000000	4.00000000000000000000	4.00000000000000000000	4.00000000000000000000	4.00000000000000000000	4.00000000000000000000	4.00000000000000000000	4.00000000000000000000	4.00000000000000000000	4.00000000000000000000	4.00000000000000000000	4.00000000000000000000	4.00000000000000000000
119.00000000000000000000	0.00000000000000000000	4170.76904296875000000000	4180.51269531250000000000	4164.61523437500000000000	4112.82031250000000000000	4167.69238281250000000000	4168.20507812500000000000	4169.74365234375000000000	4175.38427734375000000000	4215.89746093750000000000	4192.30761718750000000000	6161.53808593750000000000	4206.66650390625000000000	4188.20507812500000000000	4194.87158203125000000000	2308.00000000000000000000	10249.00000000000000000000	10229.00000000000000000000	0.00000000000000000000	0.00000000000000000000	0.00000000000000000000	2103.00000000000000000000	179.00000000000000000000	4.00000000000000000000	4.00000000000000000000	4.00000000000000000000	4.00000000000000000000	4.00000000000000000000	4.00000000000000000000	4.00000000000000000000	4.00000000000000000000	4.00000000000000000000	4.00000000000000000000	4.00000000000000000000	4.00000000000000000000	4.00000000000000000000	4.00000000000000000000	4.00000000000000000000	4.00000000000000000000
120.00000000000000000000	0.00000000000000000000	4165.64111328125000000000	4166.66650390625000000000	4169.74365234375000000000	4108.71777343750000000000	4142.56396484375000000000	4165.12792968750000000000	4161.53857421875000000000	4166.66650390625000000000	4212.30761718750000000000	4190.76904296875000000000	6120.00000000000000000000	4211.28173828125000000000	4168.71777343750000000000	4186.15380859375000000000	1754.00000000000000000000	10249.00000000000000000000	10229.00000000000000000000	0.00000000000000000000	0.00000000000000000000	0.00000000000000000000	2103.00000000000000000000	186.00000000000000000000	4.00000000000000000000	4.00000000000000000000	4.00000000000000000000	4.00000000000000000000	4.00000000000000000000	4.00000000000000000000	4.00000000000000000000	4.00000000000000000000	4.00000000000000000000	4.00000000000000000000	4.00000000000000000000	4.00000000000000000000	4.00000000000000000000	4.00000000000000000000	4.00000000000000000000	4.00000000000000000000
121.00000000000000000000	0.00000000000000000000	4167.69238281250000000000	4157.94873046875000000000	4168.71777343750000000000	4102.05126953125000000000	4158.46142578125000000000	4167.17919921875000000000	4154.87158203125000000000	4154.35888671875000000000	4212.30761718750000000000	4154.35888671875000000000	6070.25634765625000000000	4206.66650390625000000000	4163.58984375000000000000	4186.15380859375000000000	1715.00000000000000000000	10252.00000000000000000000	10228.00000000000000000000	0.00000000000000000000	0.00000000000000000000	0.00000000000000000000	2103.00000000000000000000	195.00000000000000000000	4.00000000000000000000	4.00000000000000000000	4.00000000000000000000	4.00000000000000000000	4.00000000000000000000	4.00000000000000000000	4.00000000000000000000	4.00000000000000000000	4.00000000000000000000	4.00000000000000000000	4.00000000000000000000	4.00000000000000000000	4.00000000000000000000	4.00000000000000000000	4.00000000000000000000	4.00000000000000000000
122.00000000000000000000	0.00000000000000000000	4191.79492187500000000000	4196.92285156250000000000	4175.89746093750000000000	4127.17919921875000000000	4215.89746093750000000000	4177.94873046875000000000	4177.43603515625000000000	4176.92285156250000000000	4219.48730468750000000000	4181.02539062500000000000	6049.74365234375000000000	4218.97412109375000000000	4209.74365234375000000000	4208.71777343750000000000	3074.00000000000000000000	10252.00000000000000000000	10228.00000000000000000000	0.00000000000000000000	0.00000000000000000000	0.00000000000000000000	2103.00000000000000000000	203.00000000000000000000	4.00000000000000000000	4.00000000000000000000	4.00000000000000000000	4.00000000000000000000	4.00000000000000000000	4.00000000000000000000	4.00000000000000000000	4.00000000000000000000	4.00000000000000000000	4.00000000000000000000	4.00000000000000000000	4.00000000000000000000	4.00000000000000000000	4.00000000000000000000	4.00000000000000000000	4.00000000000000000000
123.00000000000000000000	0.00000000000000000000	4177.43603515625000000000	4158.46142578125000000000	4174.87158203125000000000	4105.64111328125000000000	4165.12792968750000000000	4154.35888671875000000000	4139.48730468750000000000	4139.48730468750000000000	4206.66650390625000000000	4152.30761718750000000000	5988.20507812500000000000	4213.84619140625000000000	4173.84619140625000000000	4192.82031250000000000000	2308.00000000000000000000	10251.00000000000000000000	10227.00000000000000000000	0.00000000000000000000	0.00000000000000000000	0.00000000000000000000	2103.00000000000000000000	211.00000000000000000000	4.00000000000000000000	4.00000000000000000000	4.00000000000000000000	4.00000000000000000000	4.00000000000000000000	4.00000000000000000000	4.00000000000000000000	4.00000000000000000000	4.00000000000000000000	4.00000000000000000000	4.00000000000000000000	4.00000000000000000000	4.00000000000000000000	4.00000000000000000000	4.00000000000000000000	4.00000000000000000000
124.00000000000000000000	0.00000000000000000000	4170.76904296875000000000	4175.38427734375000000000	4163.07666015625000000000	4117.43603515625000000000	4178.46142578125000000000	4168.20507812500000000000	4167.17919921875000000000	4176.41015625000000000000	4213.84619140625000000000	4185.12792968750000000000	5967.69238281250000000000	4212.82031250000000000000	4195.89746093750000000000	4201.02539062500000000000	1754.00000000000000000000	10251.00000000000000000000	10227.00000000000000000000	0.00000000000000000000	0.00000000000000000000	0.00000000000000000000	2103.00000000000000000000	220.00000000000000000000	4.00000000000000000000	4.00000000000000000000	4.00000000000000000000	4.00000000000000000000	4.00000000000000000000	4.00000000000000000000	4.00000000000000000000	4.00000000000000000000	4.00000000000000000000	4.00000000000000000000	4.00000000000000000000	4.00000000000000000000	4.00000000000000000000	4.00000000000000000000	4.00000000000000000000	4.00000000000000000000
125.00000000000000000000	0.00000000000000000000	4160.00000000000000000000	4156.41015625000000000000	4168.71777343750000000000	4114.87158203125000000000	4158.97412109375000000000	4161.02539062500000000000	4157.94873046875000000000	4181.02539062500000000000	4213.33300781250000000000	4173.84619140625000000000	5929.74365234375000000000	4214.87158203125000000000	4186.15380859375000000000	4196.92285156250000000000	1715.00000000000000000000	10252.00000000000000000000	10228.00000000000000000000	0.00000000000000000000	0.00000000000000000000	0.00000000000000000000	2103.00000000000000000000	228.00000000000000000000	4.00000000000000000000	4.00000000000000000000	4.00000000000000000000	4.00000000000000000000	4.00000000000000000000	4.00000000000000000000	4.00000000000000000000	4.00000000000000000000	4.00000000000000000000	4.00000000000000000000	4.00000000000000000000	4.00000000000000000000	4.00000000000000000000	4.00000000000000000000	4.00000000000000000000	4.00000000000000000000
126.00000000000000000000	0.00000000000000000000	4160.51269531250000000000	4143.07666015625000000000	4168.20507812500000000000	4109.23046875000000000000	4142.05126953125000000000	4158.97412109375000000000	4153.33300781250000000000	4158.46142578125000000000	4206.15380859375000000000	4153.84619140625000000000	5882.56396484375000000000	4207.17919921875000000000	4169.74365234375000000000	4186.15380859375000000000	3074.00000000000000000000	10252.00000000000000000000	10228.00000000000000000000	0.00000000000000000000	0.00000000000000000000	0.00000000000000000000	2103.00000000000000000000	236.00000000000000000000	4.00000000000000000000	4.00000000000000000000	4.00000000000000000000	4.00000000000000000000	4.00000000000000000000	4.00000000000000000000	4.00000000000000000000	4.00000000000000000000	4.00000000000000000000	4.00000000000000000000	4.00000000000000000000	4.00000000000000000000	4.00000000000000000000	4.00000000000000000000	4.00000000000000000000	4.00000000000000000000
127.00000000000000000000	0.00000000000000000000	4185.64111328125000000000	4188.71777343750000000000	4173.33300781250000000000	4143.07666015625000000000	4203.58984375000000000000	4181.02539062500000000000	4194.87158203125000000000	4185.12792968750000000000	4214.87158203125000000000	4206.66650390625000000000	5868.71777343750000000000	4217.43603515625000000000	4206.15380859375000000000	4201.02539062500000000000	50.00000000000000000000	10253.00000000000000000000	10227.00000000000000000000	0.00000000000000000000	0.00000000000000000000	0.00000000000000000000	2103.00000000000000000000	243.00000000000000000000	4.00000000000000000000	4.00000000000000000000	4.00000000000000000000	4.00000000000000000000	4.00000000000000000000	4.00000000000000000000	4.00000000000000000000	4.00000000000000000000	4.00000000000000000000	4.00000000000000000000	4.00000000000000000000	4.00000000000000000000	4.00000000000000000000	4.00000000000000000000	4.00000000000000000000	4.00000000000000000000
0.00000000000000000000	0.00000000000000000000	4174.35888671875000000000	4155.89746093750000000000	4176.92285156250000000000	4128.71777343750000000000	4167.69238281250000000000	4168.20507812500000000000	4157.43603515625000000000	4150.25634765625000000000	4210.76904296875000000000	4168.20507812500000000000	5806.15380859375000000000	4211.79492187500000000000	4167.17919921875000000000	4188.71777343750000000000	1365.00000000000000000000	10253.00000000000000000000	10227.00000000000000000000	0.00000000000000000000	0.00000000000000000000	0.00000000000000000000	2103.00000000000000000000	250.00000000000000000000	4.00000000000000000000	4.00000000000000000000	4.00000000000000000000	4.00000000000000000000	4.00000000000000000000	4.00000000000000000000	4.00000000000000000000	4.00000000000000000000	4.00000000000000000000	4.00000000000000000000	4.00000000000000000000	4.00000000000000000000	4.00000000000000000000	4.00000000000000000000	4.00000000000000000000	4.00000000000000000000
1.00000000000000000000	0.00000000000000000000	4176.41015625000000000000	4174.35888671875000000000	4167.69238281250000000000	4145.64111328125000000000	4169.74365234375000000000	4173.33300781250000000000	4170.25634765625000000000	4168.20507812500000000000	4217.43603515625000000000	4182.56396484375000000000	5786.15380859375000000000	4211.28173828125000000000	4196.41015625000000000000	4202.56396484375000000000	2001.00000000000000000000	10251.00000000000000000000	10227.00000000000000000000	0.00000000000000000000	0.00000000000000000000	0.00000000000000000000	2103.00000000000000000000	259.00000000000000000000	4.00000000000000000000	4.00000000000000000000	4.00000000000000000000	4.00000000000000000000	4.00000000000000000000	4.00000000000000000000	4.00000000000000000000	4.00000000000000000000	4.00000000000000000000	4.00000000000000000000	4.00000000000000000000	4.00000000000000000000	4.00000000000000000000	4.00000000000000000000	4.00000000000000000000	4.00000000000000000000
2.00000000000000000000	0.00000000000000000000	4174.35888671875000000000	4165.12792968750000000000	4171.28173828125000000000	4156.41015625000000000000	4156.92285156250000000000	4158.97412109375000000000	4161.02539062500000000000	4173.84619140625000000000	4218.46142578125000000000	4175.89746093750000000000	5756.92285156250000000000	4220.51269531250000000000	4200.51269531250000000000	4207.69238281250000000000	2099.00000000000000000000	10251.00000000000000000000	10227.00000000000000000000	0.00000000000000000000	0.00000000000000000000	0.00000000000000000000	2103.00000000000000000000	267.00000000000000000000	4.00000000000000000000	4.00000000000000000000	4.00000000000000000000	4.00000000000000000000	4.00000000000000000000	4.00000000000000000000	4.00000000000000000000	4.00000000000000000000	4.00000000000000000000	4.00000000000000000000	4.00000000000000000000	4.00000000000000000000	4.00000000000000000000	4.00000000000000000000	4.00000000000000000000	4.00000000000000000000
3.00000000000000000000	0.00000000000000000000	4164.10253906250000000000	4139.48730468750000000000	4167.17919921875000000000	4140.00000000000000000000	4143.07666015625000000000	4153.84619140625000000000	4147.17919921875000000000	4158.46142578125000000000	4211.28173828125000000000	4142.56396484375000000000	5699.48681640625000000000	4208.71777343750000000000	4165.64111328125000000000	4191.28173828125000000000	3079.00000000000000000000	10249.00000000000000000000	10226.00000000000000000000	0.00000000000000000000	0.00000000000000000000	0.00000000000000000000	2103.00000000000000000000	275.00000000000000000000	4.00000000000000000000	4.00000000000000000000	4.00000000000000000000	4.00000000000000000000	4.00000000000000000000	4.00000000000000000000	4.00000000000000000000	4.00000000000000000000	4.00000000000000000000	4.00000000000000000000	4.00000000000000000000	4.00000000000000000000	4.00000000000000000000	4.00000000000000000000	4.00000000000000000000	4.00000000000000000000
4.00000000000000000000	0.00000000000000000000	4175.38427734375000000000	4175.89746093750000000000	4164.61523437500000000000	4155.38427734375000000000	4190.76904296875000000000	4175.38427734375000000000	4185.64111328125000000000	4184.61523437500000000000	4215.89746093750000000000	4192.82031250000000000000	5681.02539062500000000000	4208.20507812500000000000	4186.66650390625000000000	4195.38427734375000000000	3294.00000000000000000000	10249.00000000000000000000	10226.00000000000000000000	0.00000000000000000000	0.00000000000000000000	0.00000000000000000000	2103.00000000000000000000	284.00000000000000000000	4.00000000000000000000	4.00000000000000000000	4.00000000000000000000	4.00000000000000000000	4.00000000000000000000	4.00000000000000000000	4.00000000000000000000	4.00000000000000000000	4.00000000000000000000	4.00000000000000000000	4.00000000000000000000	4.00000000000000000000	4.00000000000000000000	4.00000000000000000000	4.00000000000000000000	4.00000000000000000000
5.00000000000000000000	0.00000000000000000000	4163.58984375000000000000	4144.61523437500000000000	4170.76904296875000000000	4140.51269531250000000000	4147.69238281250000000000	4155.89746093750000000000	4151.28173828125000000000	4148.71777343750000000000	4204.61523437500000000000	4157.94873046875000000000	5627.69238281250000000000	4204.61523437500000000000	4149.74365234375000000000	4182.05126953125000000000	1868.00000000000000000000	10245.00000000000000000000	10226.00000000000000000000	0.00000000000000000000	0.00000000000000000000	0.00000000000000000000	2103.00000000000000000000	292.00000000000000000000	4.00000000000000000000	4.00000000000000000000	4.00000000000000000000	4.00000000000000000000	4.00000000000000000000	4.00000000000000000000	4.00000000000000000000	4.00000000000000000000	4.00000000000000000000	4.00000000000000000000	4.00000000000000000000	4.00000000000000000000	4.00000000000000000000	4.00000000000000000000	4.00000000000000000000	4.00000000000000000000
6.00000000000000000000	0.00000000000000000000	4177.43603515625000000000	4174.87158203125000000000	4169.74365234375000000000	4160.00000000000000000000	4174.87158203125000000000	4165.64111328125000000000	4166.15380859375000000000	4170.25634765625000000000	4209.23046875000000000000	4172.30761718750000000000	5606.66650390625000000000	4207.17919921875000000000	4184.10253906250000000000	4203.58984375000000000000	2862.00000000000000000000	10245.00000000000000000000	10226.00000000000000000000	0.00000000000000000000	0.00000000000000000000	0.00000000000000000000	2103.00000000000000000000	299.00000000000000000000	4.00000000000000000000	4.00000000000000000000	4.00000000000000000000	4.00000000000000000000	4.00000000000000000000	4.00000000000000000000	4.00000000000000000000	4.00000000000000000000	4.00000000000000000000	4.00000000000000000000	4.00000000000000000000	4.00000000000000000000	4.00000000000000000000	4.00000000000000000000	4.00000000000000000000	4.00000000000000000000
7.00000000000000000000	0.00000000000000000000	4188.71777343750000000000	4188.71777343750000000000	4176.92285156250000000000	4171.28173828125000000000	4186.15380859375000000000	4161.53857421875000000000	4160.51269531250000000000	4171.28173828125000000000	4213.33300781250000000000	4185.12792968750000000000	5581.02539062500000000000	4216.41015625000000000000	4201.02539062500000000000	4214.87158203125000000000	2746.00000000000000000000	10243.00000000000000000000	10226.00000000000000000000	0.00000000000000000000	0.00000000000000000000	0.00000000000000000000	2103.00000000000000000000	307.00000000000000000000	4.00000000000000000000	4.00000000000000000000	4.00000000000000000000	4.00000000000000000000	4.00000000000000000000	4.00000000000000000000	4.00000000000000000000	4.00000000000000000000	4.00000000000000000000	4.00000000000000000000	4.00000000000000000000	4.00000000000000000000	4.00000000000000000000	4.00000000000000000000	4.00000000000000000000	4.00000000000000000000
8.00000000000000000000	0.00000000000000000000	4171.79492187500000000000	4156.41015625000000000000	4168.71777343750000000000	4147.69238281250000000000	4148.71777343750000000000	4148.71777343750000000000	4133.33300781250000000000	4138.46142578125000000000	4205.12792968750000000000	4144.10253906250000000000	5527.69238281250000000000	4205.64111328125000000000	4164.10253906250000000000	4196.92285156250000000000	660.00000000000000000000	10243.00000000000000000000	10226.00000000000000000000	0.00000000000000000000	0.00000000000000000000	0.00000000000000000000	2103.00000000000000000000	314.00000000000000000000	4.00000000000000000000	4.00000000000000000000	4.00000000000000000000	4.00000000000000000000	4.00000000000000000000	4.00000000000000000000	4.00000000000000000000	4.00000000000000000000	4.00000000000000000000	4.00000000000000000000	4.00000000000000000000	4.00000000000000000000	4.00000000000000000000	4.00000000000000000000	4.00000000000000000000	4.00000000000000000000
9.00000000000000000000	0.00000000000000000000	4166.66650390625000000000	4178.97412109375000000000	4158.97412109375000000000	4163.07666015625000000000	4181.02539062500000000000	4167.17919921875000000000	4170.76904296875000000000	4184.10253906250000000000	4213.33300781250000000000	4183.58984375000000000000	5518.97412109375000000000	4207.17919921875000000000	4195.38427734375000000000	4206.15380859375000000000	3133.00000000000000000000	10242.00000000000000000000	10229.00000000000000000000	0.00000000000000000000	0.00000000000000000000	0.00000000000000000000	2103.00000000000000000000	322.00000000000000000000	4.00000000000000000000	4.00000000000000000000	4.00000000000000000000	4.00000000000000000000	4.00000000000000000000	4.00000000000000000000	4.00000000000000000000	4.00000000000000000000	4.00000000000000000000	4.00000000000000000000	4.00000000000000000000	4.00000000000000000000	4.00000000000000000000	4.00000000000000000000	4.00000000000000000000	4.00000000000000000000
10.00000000000000000000	0.00000000000000000000	4150.25634765625000000000	4137.94873046875000000000	4162.05126953125000000000	4142.05126953125000000000	4132.82031250000000000000	4152.82031250000000000000	4139.48730468750000000000	4155.89746093750000000000	4209.74365234375000000000	4156.92285156250000000000	5468.20507812500000000000	4202.56396484375000000000	4160.00000000000000000000	4193.33300781250000000000	3080.00000000000000000000	10242.00000000000000000000	10229.00000000000000000000	0.00000000000000000000	0.00000000000000000000	0.00000000000000000000	2103.00000000000000000000	329.00000000000000000000	4.00000000000000000000	4.00000000000000000000	4.00000000000000000000	4.00000000000000000000	4.00000000000000000000	4.00000000000000000000	4.00000000000000000000	4.00000000000000000000	4.00000000000000000000	4.00000000000000000000	4.00000000000000000000	4.00000000000000000000	4.00000000000000000000	4.00000000000000000000	4.00000000000000000000	4.00000000000000000000
11.00000000000000000000	0.00000000000000000000	4166.15380859375000000000	4163.07666015625000000000	4160.00000000000000000000	4145.12792968750000000000	4157.94873046875000000000	4169.74365234375000000000	4158.46142578125000000000	4153.84619140625000000000	4210.25634765625000000000	4164.10253906250000000000	5438.97412109375000000000	4201.53857421875000000000	4172.30761718750000000000	4199.48730468750000000000	2165.00000000000000000000	10242.00000000000000000000	10230.00000000000000000000	0.00000000000000000000	0.00000000000000000000	0.00000000000000000000	2103.00000000000000000000	337.00000000000000000000	4.00000000000000000000	4.00000000000000000000	4.00000000000000000000	4.00000000000000000000	4.00000000000000000000	4.00000000000000000000	4.00000000000000000000	4.00000000000000000000	4.00000000000000000000	4.00000000000000000000	4.00000000000000000000	4.00000000000000000000	4.00000000000000000000	4.00000000000000000000	4.00000000000000000000	4.00000000000000000000
12.00000000000000000000	0.00000000000000000000	4180.00000000000000000000	4186.66650390625000000000	4169.23046875000000000000	4153.33300781250000000000	4184.61523437500000000000	4174.87158203125000000000	4172.82031250000000000000	4162.05126953125000000000	4208.71777343750000000000	4174.87158203125000000000	5411.28173828125000000000	4209.74365234375000000000	4184.61523437500000000000	4202.05126953125000000000	1675.00000000000000000000	10242.00000000000000000000	10230.00000000000000000000	0.00000000000000000000	0.00000000000000000000	0.00000000000000000000	2103.00000000000000000000	345.00000000000000000000	4.00000000000000000000	4.00000000000000000000	4.00000000000000000000	4.00000000000000000000	4.00000000000000000000	4.00000000000000000000	4.00000000000000000000	4.00000000000000000000	4.00000000000000000000	4.00000000000000000000	4.00000000000000000000	4.00000000000000000000	4.00000000000000000000	4.00000000000000000000	4.00000000000000000000	4.00000000000000000000
13.00000000000000000000	0.00000000000000000000	4161.53857421875000000000	4141.02539062500000000000	4167.69238281250000000000	4127.17919921875000000000	4128.71777343750000000000	4153.33300781250000000000	4135.89746093750000000000	4131.79492187500000000000	4202.05126953125000000000	4133.33300781250000000000	5350.76904296875000000000	4201.02539062500000000000	4147.69238281250000000000	4185.64111328125000000000	1727.00000000000000000000	10244.00000000000000000000	10228.00000000000000000000	0.00000000000000000000	0.00000000000000000000	0.00000000000000000000	2103.00000000000000000000	353.00000000000000000000	4.00000000000000000000	4.00000000000000000000	4.00000000000000000000	4.00000000000000000000	4.00000000000000000000	4.00000000000000000000	4.00000000000000000000	4.00000000000000000000	4.00000000000000000000	4.00000000000000000000	4.00000000000000000000	4.00000000000000000000	4.00000000000000000000	4.00000000000000000000	4.00000000000000000000	4.00000000000000000000
14.00000000000000000000	0.00000000000000000000	4165.64111328125000000000	4163.58984375000000000000	4161.53857421875000000000	4148.20507812500000000000	4157.94873046875000000000	4161.02539062500000000000	4157.94873046875000000000	4169.74365234375000000000	4214.35888671875000000000	4170.25634765625000000000	5339.48681640625000000000	4209.23046875000000000000	4193.84619140625000000000	4208.71777343750000000000	3080.00000000000000000000	10244.00000000000000000000	10228.00000000000000000000	0.00000000000000000000	0.00000000000000000000	0.00000000000000000000	2103.00000000000000000000	361.00000000000000000000	4.00000000000000000000	4.00000000000000000000	4.00000000000000000000	4.00000000000000000000	4.00000000000000000000	4.00000000000000000000	4.00000000000000000000	4.00000000000000000000	4.00000000000000000000	4.00000000000000000000	4.00000000000000000000	4.00000000000000000000	4.00000000000000000000	4.00000000000000000000	4.00000000000000000000	4.00000000000000000000
15.00000000000000000000	0.00000000000000000000	4157.94873046875000000000	4137.43603515625000000000	4166.66650390625000000000	4136.41015625000000000000	4143.58984375000000000000	4144.61523437500000000000	4130.25634765625000000000	4152.30761718750000000000	4210.76904296875000000000	4137.94873046875000000000	5292.82031250000000000000	4209.74365234375000000000	4173.84619140625000000000	4204.10253906250000000000	2165.00000000000000000000	10245.00000000000000000000	10229.00000000000000000000	0.00000000000000000000	0.00000000000000000000	0.00000000000000000000	2103.00000000000000000000	369.00000000000000000000	4.00000000000000000000	4.00000000000000000000	4.00000000000000000000	4.00000000000000000000	4.00000000000000000000	4.00000000000000000000	4.00000000000000000000	4.00000000000000000000	4.00000000000000000000	4.00000000000000000000	4.00000000000000000000	4.00000000000000000000	4.00000000000000000000	4.00000000000000000000	4.00000000000000000000	4.00000000000000000000
16.00000000000000000000	0.00000000000000000000	4165.12792968750000000000	4152.82031250000000000000	4164.61523437500000000000	4137.43603515625000000000	4159.48730468750000000000	4162.56396484375000000000	4151.79492187500000000000	4161.53857421875000000000	4211.79492187500000000000	4158.97412109375000000000	5257.94873046875000000000	4202.05126953125000000000	4173.84619140625000000000	4202.05126953125000000000	0.00000000000000000000	10245.00000000000000000000	10229.00000000000000000000	0.00000000000000000000	0.00000000000000000000	0.00000000000000000000	2103.00000000000000000000	377.00000000000000000000	4.00000000000000000000	4.00000000000000000000	4.00000000000000000000	4.00000000000000000000	4.00000000000000000000	4.00000000000000000000	4.00000000000000000000	4.00000000000000000000	4.00000000000000000000	4.00000000000000000000	4.00000000000000000000	4.00000000000000000000	4.00000000000000000000	4.00000000000000000000	4.00000000000000000000	4.00000000000000000000
17.00000000000000000000	0.00000000000000000000	4175.89746093750000000000	4178.97412109375000000000	4170.25634765625000000000	4152.82031250000000000000	4176.41015625000000000000	4175.89746093750000000000	4177.43603515625000000000	4180.51269531250000000000	4215.89746093750000000000	4208.71777343750000000000	5235.89746093750000000000	4210.25634765625000000000	4187.17919921875000000000	4204.61523437500000000000	0.00000000000000000000	10247.00000000000000000000	10228.00000000000000000000	0.00000000000000000000	0.00000000000000000000	0.00000000000000000000	2103.00000000000000000000	385.00000000000000000000	4.00000000000000000000	4.00000000000000000000	4.00000000000000000000	4.00000000000000000000	4.00000000000000000000	4.00000000000000000000	4.00000000000000000000	4.00000000000000000000	4.00000000000000000000	4.00000000000000000000	4.00000000000000000000	4.00000000000000000000	4.00000000000000000000	4.00000000000000000000	4.00000000000000000000	4.00000000000000000000
18.00000000000000000000	0.00000000000000000000	4167.17919921875000000000	4147.69238281250000000000	4168.71777343750000000000	4130.76904296875000000000	4138.46142578125000000000	4158.46142578125000000000	4141.02539062500000000000	4138.97412109375000000000	4206.15380859375000000000	4155.89746093750000000000	5174.87158203125000000000	4204.61523437500000000000	4153.33300781250000000000	4190.76904296875000000000	0.00000000000000000000	10247.00000000000000000000	10228.00000000000000000000	0.00000000000000000000	0.00000000000000000000	0.00000000000000000000	2103.00000000000000000000	392.00000000000000000000	4.00000000000000000000	4.00000000000000000000	4.00000000000000000000	4.00000000000000000000	4.00000000000000000000	4.00000000000000000000	4.00000000000000000000	4.00000000000000000000	4.00000000000000000000	4.00000000000000000000	4.00000000000000000000	4.00000000000000000000	4.00000000000000000000	4.00000000000000000000	4.00000000000000000000	4.00000000000000000000
19.00000000000000000000	0.00000000000000000000	4183.07666015625000000000	4190.25634765625000000000	4166.15380859375000000000	4153.33300781250000000000	4194.35888671875000000000	4173.33300781250000000000	4166.66650390625000000000	4166.66650390625000000000	4213.84619140625000000000	4175.38427734375000000000	5158.46142578125000000000	4210.76904296875000000000	4201.02539062500000000000	4214.87158203125000000000	0.00000000000000000000	10249.00000000000000000000	10227.00000000000000000000	0.00000000000000000000	0.00000000000000000000	0.00000000000000000000	2103.00000000000000000000	401.00000000000000000000	4.00000000000000000000	4.00000000000000000000	4.00000000000000000000	4.00000000000000000000	4.00000000000000000000	4.00000000000000000000	4.00000000000000000000	4.00000000000000000000	4.00000000000000000000	4.00000000000000000000	4.00000000000000000000	4.00000000000000000000	4.00000000000000000000	4.00000000000000000000	4.00000000000000000000	4.00000000000000000000
20.00000000000000000000	0.00000000000000000000	4173.33300781250000000000	4171.28173828125000000000	4172.82031250000000000000	4144.61523437500000000000	4170.25634765625000000000	4156.92285156250000000000	4143.07666015625000000000	4152.82031250000000000000	4211.28173828125000000000	4152.30761718750000000000	5111.79492187500000000000	4213.84619140625000000000	4183.07666015625000000000	4208.71777343750000000000	0.00000000000000000000	10249.00000000000000000000	10227.00000000000000000000	0.00000000000000000000	0.00000000000000000000	0.00000000000000000000	2103.00000000000000000000	408.00000000000000000000	4.00000000000000000000	4.00000000000000000000	4.00000000000000000000	4.00000000000000000000	4.00000000000000000000	4.00000000000000000000	4.00000000000000000000	4.00000000000000000000	4.00000000000000000000	4.00000000000000000000	4.00000000000000000000	4.00000000000000000000	4.00000000000000000000	4.00000000000000000000	4.00000000000000000000	4.00000000000000000000
21.00000000000000000000	0.00000000000000000000	4162.56396484375000000000	4160.51269531250000000000	4162.05126953125000000000	4133.84619140625000000000	4146.15380859375000000000	4157.43603515625000000000	4146.66650390625000000000	4157.94873046875000000000	4209.74365234375000000000	4155.89746093750000000000	5068.71777343750000000000	4206.66650390625000000000	4169.23046875000000000000	4196.92285156250000000000	0.00000000000000000000	10249.00000000000000000000	10224.00000000000000000000	0.00000000000000000000	0.00000000000000000000	0.00000000000000000000	2103.00000000000000000000	416.00000000000000000000	4.00000000000000000000	4.00000000000000000000	4.00000000000000000000	4.00000000000000000000	4.00000000000000000000	4.00000000000000000000	4.00000000000000000000	4.00000000000000000000	4.00000000000000000000	4.00000000000000000000	4.00000000000000000000	4.00000000000000000000	4.00000000000000000000	4.00000000000000000000	4.00000000000000000000	4.00000000000000000000
22.00000000000000000000	0.00000000000000000000	4164.61523437500000000000	4170.76904296875000000000	4163.58984375000000000000	4144.10253906250000000000	4166.66650390625000000000	4166.66650390625000000000	4167.17919921875000000000	4184.10253906250000000000	4212.30761718750000000000	4200.51269531250000000000	5041.02539062500000000000	4212.30761718750000000000	4184.10253906250000000000	4202.56396484375000000000	0.00000000000000000000	10249.00000000000000000000	10224.00000000000000000000	0.00000000000000000000	0.00000000000000000000	0.00000000000000000000	2103.00000000000000000000	425.00000000000000000000	4.00000000000000000000	4.00000000000000000000	4.00000000000000000000	4.00000000000000000000	4.00000000000000000000	4.00000000000000000000	4.00000000000000000000	4.00000000000000000000	4.00000000000000000000	4.00000000000000000000	4.00000000000000000000	4.00000000000000000000	4.00000000000000000000	4.00000000000000000000	4.00000000000000000000	4.00000000000000000000
23.00000000000000000000	0.00000000000000000000	4155.38427734375000000000	4138.97412109375000000000	4169.23046875000000000000	4122.56396484375000000000	4139.48730468750000000000	4156.41015625000000000000	4137.94873046875000000000	4142.05126953125000000000	4203.58984375000000000000	4149.23046875000000000000	4978.97412109375000000000	4206.15380859375000000000	4140.51269531250000000000	4187.17919921875000000000	0.00000000000000000000	10250.00000000000000000000	10225.00000000000000000000	0.00000000000000000000	0.00000000000000000000	0.00000000000000000000	2103.00000000000000000000	433.00000000000000000000	4.00000000000000000000	4.00000000000000000000	4.00000000000000000000	4.00000000000000000000	4.00000000000000000000	4.00000000000000000000	4.00000000000000000000	4.00000000000000000000	4.00000000000000000000	4.00000000000000000000	4.00000000000000000000	4.00000000000000000000	4.00000000000000000000	4.00000000000000000000	4.00000000000000000000	4.00000000000000000000
24.00000000000000000000	0.00000000000000000000	4179.48730468750000000000	4192.82031250000000000000	4167.69238281250000000000	4145.64111328125000000000	4188.71777343750000000000	4178.46142578125000000000	4177.43603515625000000000	4164.10253906250000000000	4213.33300781250000000000	4174.35888671875000000000	4964.10253906250000000000	4211.79492187500000000000	4179.48730468750000000000	4201.53857421875000000000	0.00000000000000000000	10250.00000000000000000000	10225.00000000000000000000	0.00000000000000000000	0.00000000000000000000	0.00000000000000000000	2103.00000000000000000000	441.00000000000000000000	4.00000000000000000000	4.00000000000000000000	4.00000000000000000000	4.00000000000000000000	4.00000000000000000000	4.00000000000000000000	4.00000000000000000000	4.00000000000000000000	4.00000000000000000000	4.00000000000000000000	4.00000000000000000000	4.00000000000000000000	4.00000000000000000000	4.00000000000000000000	4.00000000000000000000	4.00000000000000000000
25.00000000000000000000	0.00000000000000000000	4181.02539062500000000000	4177.43603515625000000000	4176.41015625000000000000	4140.51269531250000000000	4170.25634765625000000000	4167.17919921875000000000	4162.05126953125000000000	4147.69238281250000000000	4210.76904296875000000000	4164.10253906250000000000	4920.00000000000000000000	4215.38427734375000000000	4174.35888671875000000000	4200.00000000000000000000	0.00000000000000000000	10251.00000000000000000000	10226.00000000000000000000	0.00000000000000000000	0.00000000000000000000	0.00000000000000000000	2103.00000000000000000000	450.00000000000000000000	4.00000000000000000000	4.00000000000000000000	4.00000000000000000000	4.00000000000000000000	4.00000000000000000000	4.00000000000000000000	4.00000000000000000000	4.00000000000000000000	4.00000000000000000000	4.00000000000000000000	4.00000000000000000000	4.00000000000000000000	4.00000000000000000000	4.00000000000000000000	4.00000000000000000000	4.00000000000000000000
26.00000000000000000000	0.00000000000000000000	4169.23046875000000000000	4152.82031250000000000000	4172.82031250000000000000	4128.20507812500000000000	4143.07666015625000000000	4158.97412109375000000000	4151.79492187500000000000	4137.43603515625000000000	4205.64111328125000000000	4134.87158203125000000000	4875.89746093750000000000	4208.20507812500000000000	4164.61523437500000000000	4201.02539062500000000000	0.00000000000000000000	10251.00000000000000000000	10226.00000000000000000000	0.00000000000000000000	0.00000000000000000000	0.00000000000000000000	2103.00000000000000000000	457.00000000000000000000	4.00000000000000000000	4.00000000000000000000	4.00000000000000000000	4.00000000000000000000	4.00000000000000000000	4.00000000000000000000	4.00000000000000000000	4.00000000000000000000	4.00000000000000000000	4.00000000000000000000	4.00000000000000000000	4.00000000000000000000	4.00000000000000000000	4.00000000000000000000	4.00000000000000000000	4.00000000000000000000
27.00000000000000000000	0.00000000000000000000	4169.74365234375000000000	4177.43603515625000000000	4166.66650390625000000000	4148.71777343750000000000	4166.15380859375000000000	4158.97412109375000000000	4164.61523437500000000000	4168.20507812500000000000	4213.33300781250000000000	4162.56396484375000000000	4861.53857421875000000000	4216.92285156250000000000	4193.84619140625000000000	4215.89746093750000000000	0.00000000000000000000	10251.00000000000000000000	10226.00000000000000000000	0.00000000000000000000	0.00000000000000000000	0.00000000000000000000	2103.00000000000000000000	465.00000000000000000000	4.00000000000000000000	4.00000000000000000000	4.00000000000000000000	4.00000000000000000000	4.00000000000000000000	4.00000000000000000000	4.00000000000000000000	4.00000000000000000000	4.00000000000000000000	4.00000000000000000000	4.00000000000000000000	4.00000000000000000000	4.00000000000000000000	4.00000000000000000000	4.00000000000000000000	4.00000000000000000000
28.00000000000000000000	0.00000000000000000000	4153.84619140625000000000	4141.02539062500000000000	4164.10253906250000000000	4128.71777343750000000000	4132.82031250000000000000	4142.56396484375000000000	4123.07666015625000000000	4137.43603515625000000000	4207.69238281250000000000	4138.46142578125000000000	4796.41015625000000000000	4208.71777343750000000000	4155.89746093750000000000	4196.41015625000000000000	0.00000000000000000000	10251.00000000000000000000	10226.00000000000000000000	0.00000000000000000000	0.00000000000000000000	0.00000000000000000000	2103.00000000000000000000	473.00000000000000000000	4.00000000000000000000	4.00000000000000000000	4.00000000000000000000	4.00000000000000000000	4.00000000000000000000	4.00000000000000000000	4.00000000000000000000	4.00000000000000000000	4.00000000000000000000	4.00000000000000000000	4.00000000000000000000	4.00000000000000000000	4.00000000000000000000	4.00000000000000000000	4.00000000000000000000	4.00000000000000000000
29.00000000000000000000	0.00000000000000000000	4169.74365234375000000000	4172.82031250000000000000	4164.61523437500000000000	4140.51269531250000000000	4182.56396484375000000000	4175.89746093750000000000	4166.66650390625000000000	4168.71777343750000000000	4213.33300781250000000000	4176.41015625000000000000	4758.97412109375000000000	4207.69238281250000000000	4182.56396484375000000000	4202.05126953125000000000	0.00000000000000000000	10250.00000000000000000000	10226.00000000000000000000	0.00000000000000000000	0.00000000000000000000	0.00000000000000000000	2103.00000000000000000000	481.00000000000000000000	4.00000000000000000000	4.00000000000000000000	4.00000000000000000000	4.00000000000000000000	4.00000000000000000000	4.00000000000000000000	4.00000000000000000000	4.00000000000000000000	4.00000000000000000000	4.00000000000000000000	4.00000000000000000000	4.00000000000000000000	4.00000000000000000000	4.00000000000000000000	4.00000000000000000000	4.00000000000000000000
30.00000000000000000000	0.00000000000000000000	4171.79492187500000000000	4170.25634765625000000000	4173.84619140625000000000	4135.38427734375000000000	4185.12792968750000000000	4175.89746093750000000000	4168.71777343750000000000	4161.02539062500000000000	4211.28173828125000000000	4163.07666015625000000000	4693.84619140625000000000	4211.28173828125000000000	4166.15380859375000000000	4195.89746093750000000000	0.00000000000000000000	10250.00000000000000000000	10226.00000000000000000000	0.00000000000000000000	0.00000000000000000000	0.00000000000000000000	2103.00000000000000000000	488.00000000000000000000	4.00000000000000000000	4.00000000000000000000	4.00000000000000000000	4.00000000000000000000	4.00000000000000000000	4.00000000000000000000	4.00000000000000000000	4.00000000000000000000	4.00000000000000000000	4.00000000000000000000	4.00000000000000000000	4.00000000000000000000	4.00000000000000000000	4.00000000000000000000	4.00000000000000000000	4.00000000000000000000
31.00000000000000000000	0.00000000000000000000	4162.56396484375000000000	4163.58984375000000000000	4167.69238281250000000000	4127.69238281250000000000	4169.74365234375000000000	4165.64111328125000000000	4150.76904296875000000000	4141.53857421875000000000	4210.76904296875000000000	4147.17919921875000000000	4620.00000000000000000000	4203.58984375000000000000	4152.82031250000000000000	4193.84619140625000000000	0.00000000000000000000	10249.00000000000000000000	10225.00000000000000000000	0.00000000000000000000	0.00000000000000000000	0.00000000000000000000	2103.00000000000000000000	496.00000000000000000000	4.00000000000000000000	4.00000000000000000000	4.00000000000000000000	4.00000000000000000000	4.00000000000000000000	4.00000000000000000000	4.00000000000000000000	4.00000000000000000000	4.00000000000000000000	4.00000000000000000000	4.00000000000000000000	4.00000000000000000000	4.00000000000000000000	4.00000000000000000000	4.00000000000000000000	4.00000000000000000000
32.00000000000000000000	0.00000000000000000000	4179.48730468750000000000	4197.94873046875000000000	4167.69238281250000000000	4157.43603515625000000000	4196.41015625000000000000	4172.30761718750000000000	4170.76904296875000000000	4171.28173828125000000000	4218.97412109375000000000	4194.35888671875000000000	4585.12792968750000000000	4217.43603515625000000000	4202.56396484375000000000	4219.48730468750000000000	0.00000000000000000000	10249.00000000000000000000	10225.00000000000000000000	0.00000000000000000000	0.00000000000000000000	0.00000000000000000000	2103.00000000000000000000	504.00000000000000000000	4.00000000000000000000	4.00000000000000000000	4.00000000000000000000	4.00000000000000000000	4.00000000000000000000	4.00000000000000000000	4.00000000000000000000	4.00000000000000000000	4.00000000000000000000	4.00000000000000000000	4.00000000000000000000	4.00000000000000000000	4.00000000000000000000	4.00000000000000000000	4.00000000000000000000	4.00000000000000000000
33.00000000000000000000	0.00000000000000000000	4171.28173828125000000000	4157.43603515625000000000	4171.79492187500000000000	4139.48730468750000000000	4148.71777343750000000000	4149.23046875000000000000	4136.41015625000000000000	4141.53857421875000000000	4209.23046875000000000000	4143.07666015625000000000	4520.00000000000000000000	4216.41015625000000000000	4164.61523437500000000000	4208.20507812500000000000	0.00000000000000000000	10248.00000000000000000000	10225.00000000000000000000	0.00000000000000000000	0.00000000000000000000	0.00000000000000000000	2103.00000000000000000000	512.00000000000000000000	4.00000000000000000000	4.00000000000000000000	4.00000000000000000000	4.00000000000000000000	4.00000000000000000000	4.00000000000000000000	4.00000000000000000000	4.00000000000000000000	4.00000000000000000000	4.00000000000000000000	4.00000000000000000000	4.00000000000000000000	4.00000000000000000000	4.00000000000000000000	4.00000000000000000000	4.00000000000000000000
34.00000000000000000000	0.00000000000000000000	4171.79492187500000000000	4180.00000000000000000000	4164.10253906250000000000	4147.69238281250000000000	4178.97412109375000000000	4162.05126953125000000000	4165.64111328125000000000	4172.82031250000000000000	4213.33300781250000000000	4162.05126953125000000000	4493.84619140625000000000	4212.30761718750000000000	4179.48730468750000000000	4208.20507812500000000000	0.00000000000000000000	10248.00000000000000000000	10225.00000000000000000000	0.00000000000000000000	0.00000000000000000000	0.00000000000000000000	2103.00000000000000000000	520.00000000000000000000	4.00000000000000000000	4.00000000000000000000	4.00000000000000000000	4.00000000000000000000	4.00000000000000000000	4.00000000000000000000	4.00000000000000000000	4.00000000000000000000	4.00000000000000000000	4.00000000000000000000	4.00000000000000000000	4.00000000000000000000	4.00000000000000000000	4.00000000000000000000	4.00000000000000000000	4.00000000000000000000
35.00000000000000000000	0.00000000000000000000	4166.15380859375000000000	4177.43603515625000000000	4169.23046875000000000000	4148.20507812500000000000	4176.41015625000000000000	4160.00000000000000000000	4161.02539062500000000000	4172.82031250000000000000	4212.82031250000000000000	4174.35888671875000000000	4444.61523437500000000000	4216.41015625000000000000	4173.33300781250000000000	4201.02539062500000000000	0.00000000000000000000	10247.00000000000000000000	10225.00000000000000000000	0.00000000000000000000	0.00000000000000000000	0.00000000000000000000	2103.00000000000000000000	528.00000000000000000000	4.00000000000000000000	4.00000000000000000000	4.00000000000000000000	4.00000000000000000000	4.00000000000000000000	4.00000000000000000000	4.00000000000000000000	4.00000000000000000000	4.00000000000000000000	4.00000000000000000000	4.00000000000000000000	4.00000000000000000000	4.00000000000000000000	4.00000000000000000000	4.00000000000000000000	4.00000000000000000000
36.00000000000000000000	0.00000000000000000000	4166.15380859375000000000	4166.15380859375000000000	4168.20507812500000000000	4137.94873046875000000000	4156.92285156250000000000	4161.02539062500000000000	4145.12792968750000000000	4143.58984375000000000000	4210.25634765625000000000	4146.66650390625000000000	4377.43554687500000000000	4211.28173828125000000000	4151.79492187500000000000	4194.87158203125000000000	0.00000000000000000000	10247.00000000000000000000	10225.00000000000000000000	0.00000000000000000000	0.00000000000000000000	0.00000000000000000000	2103.00000000000000000000	535.00000000000000000000	4.00000000000000000000	4.00000000000000000000	4.00000000000000000000	4.00000000000000000000	4.00000000000000000000	4.00000000000000000000	4.00000000000000000000	4.00000000000000000000	4.00000000000000000000	4.00000000000000000000	4.00000000000000000000	4.00000000000000000000	4.00000000000000000000	4.00000000000000000000	4.00000000000000000000	4.00000000000000000000
37.00000000000000000000	0.00000000000000000000	4187.17919921875000000000	4207.69238281250000000000	4169.74365234375000000000	4163.58984375000000000000	4201.02539062500000000000	4180.00000000000000000000	4181.02539062500000000000	4171.28173828125000000000	4219.48730468750000000000	4168.71777343750000000000	4350.76904296875000000000	4216.92285156250000000000	4189.74365234375000000000	4212.30761718750000000000	0.00000000000000000000	10244.00000000000000000000	10225.00000000000000000000	0.00000000000000000000	0.00000000000000000000	0.00000000000000000000	2103.00000000000000000000	544.00000000000000000000	4.00000000000000000000	4.00000000000000000000	4.00000000000000000000	4.00000000000000000000	4.00000000000000000000	4.00000000000000000000	4.00000000000000000000	4.00000000000000000000	4.00000000000000000000	4.00000000000000000000	4.00000000000000000000	4.00000000000000000000	4.00000000000000000000	4.00000000000000000000	4.00000000000000000000	4.00000000000000000000
38.00000000000000000000	0.00000000000000000000	4172.82031250000000000000	4168.20507812500000000000	4172.30761718750000000000	4142.56396484375000000000	4156.92285156250000000000	4161.02539062500000000000	4147.69238281250000000000	4136.41015625000000000000	4210.76904296875000000000	4120.51269531250000000000	4290.76904296875000000000	4209.23046875000000000000	4152.82031250000000000000	4194.87158203125000000000	0.00000000000000000000	10244.00000000000000000000	10225.00000000000000000000	0.00000000000000000000	0.00000000000000000000	0.00000000000000000000	2103.00000000000000000000	551.00000000000000000000	4.00000000000000000000	4.00000000000000000000	4.00000000000000000000	4.00000000000000000000	4.00000000000000000000	4.00000000000000000000	4.00000000000000000000	4.00000000000000000000	4.00000000000000000000	4.00000000000000000000	4.00000000000000000000	4.00000000000000000000	4.00000000000000000000	4.00000000000000000000	4.00000000000000000000	4.00000000000000000000
39.00000000000000000000	0.00000000000000000000	4172.30761718750000000000	4183.07666015625000000000	4162.05126953125000000000	4150.25634765625000000000	4178.46142578125000000000	4168.71777343750000000000	4163.07666015625000000000	4158.46142578125000000000	4212.82031250000000000000	4151.28173828125000000000	4278.46142578125000000000	4210.25634765625000000000	4177.43603515625000000000	4203.07666015625000000000	0.00000000000000000000	10246.00000000000000000000	10224.00000000000000000000	0.00000000000000000000	0.00000000000000000000	0.00000000000000000000	2103.00000000000000000000	559.00000000000000000000	4.00000000000000000000	4.00000000000000000000	4.00000000000000000000	4.00000000000000000000	4.00000000000000000000	4.00000000000000000000	4.00000000000000000000	4.00000000000000000000	4.00000000000000000000	4.00000000000000000000	4.00000000000000000000	4.00000000000000000000	4.00000000000000000000	4.00000000000000000000	4.00000000000000000000	4.00000000000000000000
40.00000000000000000000	0.00000000000000000000	4165.64111328125000000000	4175.89746093750000000000	4164.61523437500000000000	4153.84619140625000000000	4176.41015625000000000000	4156.41015625000000000000	4154.35888671875000000000	4172.30761718750000000000	4211.79492187500000000000	4167.69238281250000000000	4264.61523437500000000000	4217.94873046875000000000	4186.15380859375000000000	4205.12792968750000000000	0.00000000000000000000	10246.00000000000000000000	10224.00000000000000000000	0.00000000000000000000	0.00000000000000000000	0.00000000000000000000	2103.00000000000000000000	566.00000000000000000000	4.00000000000000000000	4.00000000000000000000	4.00000000000000000000	4.00000000000000000000	4.00000000000000000000	4.00000000000000000000	4.00000000000000000000	4.00000000000000000000	4.00000000000000000000	4.00000000000000000000	4.00000000000000000000	4.00000000000000000000	4.00000000000000000000	4.00000000000000000000	4.00000000000000000000	4.00000000000000000000
41.00000000000000000000	0.00000000000000000000	4156.92285156250000000000	4149.23046875000000000000	4163.07666015625000000000	4135.89746093750000000000	4142.05126953125000000000	4152.30761718750000000000	4140.51269531250000000000	4147.69238281250000000000	4206.15380859375000000000	4134.35888671875000000000	4220.00000000000000000000	4209.23046875000000000000	4155.89746093750000000000	4192.30761718750000000000	0.00000000000000000000	10246.00000000000000000000	10224.00000000000000000000	0.00000000000000000000	0.00000000000000000000	0.00000000000000000000	2103.00000000000000000000	574.00000000000000000000	4.00000000000000000000	4.00000000000000000000	4.00000000000000000000	4.00000000000000000000	4.00000000000000000000	4.00000000000000000000	4.00000000000000000000	4.00000000000000000000	4.00000000000000000000	4.00000000000000000000	4.00000000000000000000	4.00000000000000000000	4.00000000000000000000	4.00000000000000000000	4.00000000000000000000	4.00000000000000000000
42.00000000000000000000	0.00000000000000000000	4185.64111328125000000000	4202.56396484375000000000	4167.17919921875000000000	4164.61523437500000000000	4206.15380859375000000000	4186.66650390625000000000	4195.38427734375000000000	4183.07666015625000000000	4215.89746093750000000000	4193.84619140625000000000	4217.94873046875000000000	4220.00000000000000000000	4190.25634765625000000000	4207.69238281250000000000	0.00000000000000000000	10246.00000000000000000000	10224.00000000000000000000	0.00000000000000000000	0.00000000000000000000	0.00000000000000000000	2103.00000000000000000000	582.00000000000000000000	4.00000000000000000000	4.00000000000000000000	4.00000000000000000000	4.00000000000000000000	4.00000000000000000000	4.00000000000000000000	4.00000000000000000000	4.00000000000000000000	4.00000000000000000000	4.00000000000000000000	4.00000000000000000000	4.00000000000000000000	4.00000000000000000000	4.00000000000000000000	4.00000000000000000000	4.00000000000000000000
43.00000000000000000000	0.00000000000000000000	4176.92285156250000000000	4170.76904296875000000000	4173.33300781250000000000	4144.10253906250000000000	4179.48730468750000000000	4167.17919921875000000000	4165.12792968750000000000	4156.92285156250000000000	4209.23046875000000000000	4161.02539062500000000000	4174.87158203125000000000	4214.35888671875000000000	4150.76904296875000000000	4190.76904296875000000000	0.00000000000000000000	10247.00000000000000000000	10226.00000000000000000000	0.00000000000000000000	0.00000000000000000000	0.00000000000000000000	2103.00000000000000000000	590.00000000000000000000	4.00000000000000000000	4.00000000000000000000	4.00000000000000000000	4.00000000000000000000	4.00000000000000000000	4.00000000000000000000	4.00000000000000000000	4.00000000000000000000	4.00000000000000000000	4.00000000000000000000	4.00000000000000000000	4.00000000000000000000	4.00000000000000000000	4.00000000000000000000	4.00000000000000000000	4.00000000000000000000
44.00000000000000000000	0.00000000000000000000	4167.69238281250000000000	4170.25634765625000000000	4163.07666015625000000000	4141.53857421875000000000	4171.28173828125000000000	4164.61523437500000000000	4167.69238281250000000000	4164.10253906250000000000	4211.28173828125000000000	4152.82031250000000000000	4151.79492187500000000000	4204.61523437500000000000	4168.71777343750000000000	4197.43603515625000000000	0.00000000000000000000	10247.00000000000000000000	10226.00000000000000000000	0.00000000000000000000	0.00000000000000000000	0.00000000000000000000	2103.00000000000000000000	598.00000000000000000000	4.00000000000000000000	4.00000000000000000000	4.00000000000000000000	4.00000000000000000000	4.00000000000000000000	4.00000000000000000000	4.00000000000000000000	4.00000000000000000000	4.00000000000000000000	4.00000000000000000000	4.00000000000000000000	4.00000000000000000000	4.00000000000000000000	4.00000000000000000000	4.00000000000000000000	4.00000000000000000000
45.00000000000000000000	0.00000000000000000000	4171.28173828125000000000	4176.92285156250000000000	4165.64111328125000000000	4152.30761718750000000000	4173.84619140625000000000	4160.51269531250000000000	4165.64111328125000000000	4168.20507812500000000000	4214.35888671875000000000	4160.51269531250000000000	4134.87158203125000000000	4216.92285156250000000000	4190.76904296875000000000	4210.76904296875000000000	0.00000000000000000000	10247.00000000000000000000	10226.00000000000000000000	0.00000000000000000000	0.00000000000000000000	0.00000000000000000000	2103.00000000000000000000	607.00000000000000000000	4.00000000000000000000	4.00000000000000000000	4.00000000000000000000	4.00000000000000000000	4.00000000000000000000	4.00000000000000000000	4.00000000000000000000	4.00000000000000000000	4.00000000000000000000	4.00000000000000000000	4.00000000000000000000	4.00000000000000000000	4.00000000000000000000	4.00000000000000000000	4.00000000000000000000	4.00000000000000000000
46.00000000000000000000	0.00000000000000000000	4164.10253906250000000000	4151.28173828125000000000	4162.05126953125000000000	4133.84619140625000000000	4145.64111328125000000000	4149.74365234375000000000	4138.46142578125000000000	4140.00000000000000000000	4208.71777343750000000000	4116.92285156250000000000	4095.89721679687500000000	4214.35888671875000000000	4151.79492187500000000000	4193.33300781250000000000	0.00000000000000000000	10247.00000000000000000000	10226.00000000000000000000	0.00000000000000000000	0.00000000000000000000	0.00000000000000000000	2103.00000000000000000000	615.00000000000000000000	4.00000000000000000000	4.00000000000000000000	4.00000000000000000000	4.00000000000000000000	4.00000000000000000000	4.00000000000000000000	4.00000000000000000000	4.00000000000000000000	4.00000000000000000000	4.00000000000000000000	4.00000000000000000000	4.00000000000000000000	4.00000000000000000000	4.00000000000000000000	4.00000000000000000000	4.00000000000000000000
47.00000000000000000000	0.00000000000000000000	4172.82031250000000000000	4187.69238281250000000000	4158.97412109375000000000	4154.87158203125000000000	4193.84619140625000000000	4173.33300781250000000000	4179.48730468750000000000	4185.64111328125000000000	4218.46142578125000000000	4177.94873046875000000000	4096.41015625000000000000	4216.92285156250000000000	4181.53857421875000000000	4202.56396484375000000000	0.00000000000000000000	10247.00000000000000000000	10228.00000000000000000000	0.00000000000000000000	0.00000000000000000000	0.00000000000000000000	2103.00000000000000000000	623.00000000000000000000	4.00000000000000000000	4.00000000000000000000	4.00000000000000000000	4.00000000000000000000	4.00000000000000000000	4.00000000000000000000	4.00000000000000000000	4.00000000000000000000	4.00000000000000000000	4.00000000000000000000	4.00000000000000000000	4.00000000000000000000	4.00000000000000000000	4.00000000000000000000	4.00000000000000000000	4.00000000000000000000
48.00000000000000000000	0.00000000000000000000	4164.61523437500000000000	4152.30761718750000000000	4168.71777343750000000000	4139.48730468750000000000	4162.56396484375000000000	4162.56396484375000000000	4153.33300781250000000000	4164.61523437500000000000	4211.28173828125000000000	4170.76904296875000000000	4054.87158203125000000000	4212.82031250000000000000	4155.89746093750000000000	4195.38427734375000000000	0.00000000000000000000	10247.00000000000000000000	10228.00000000000000000000	0.00000000000000000000	0.00000000000000000000	0.00000000000000000000	2103.00000000000000000000	631.00000000000000000000	4.00000000000000000000	4.00000000000000000000	4.00000000000000000000	4.00000000000000000000	4.00000000000000000000	4.00000000000000000000	4.00000000000000000000	4.00000000000000000000	4.00000000000000000000	4.00000000000000000000	4.00000000000000000000	4.00000000000000000000	4.00000000000000000000	4.00000000000000000000	4.00000000000000000000	4.00000000000000000000
49.00000000000000000000	0.00000000000000000000	4178.97412109375000000000	4166.15380859375000000000	4167.69238281250000000000	4141.53857421875000000000	4170.76904296875000000000	4172.30761718750000000000	4162.05126953125000000000	4167.17919921875000000000	4211.28173828125000000000	4163.07666015625000000000	4030.76904296875000000000	4214.35888671875000000000	4169.74365234375000000000	4202.56396484375000000000	0.00000000000000000000	10247.00000000000000000000	10228.00000000000000000000	0.00000000000000000000	0.00000000000000000000	0.00000000000000000000	2103.00000000000000000000	639.00000000000000000000	4.00000000000000000000	4.00000000000000000000	4.00000000000000000000	4.00000000000000000000	4.00000000000000000000	4.00000000000000000000	4.00000000000000000000	4.00000000000000000000	4.00000000000000000000	4.00000000000000000000	4.00000000000000000000	4.00000000000000000000	4.00000000000000000000	4.00000000000000000000	4.00000000000000000000	4.00000000000000000000
50.00000000000000000000	0.00000000000000000000	4190.76904296875000000000	4191.79492187500000000000	4173.33300781250000000000	4155.38427734375000000000	4194.87158203125000000000	4177.43603515625000000000	4178.97412109375000000000	4178.97412109375000000000	4216.41015625000000000000	4174.87158203125000000000	4008.71777343750000000000	4225.64111328125000000000	4191.28173828125000000000	4207.17919921875000000000	0.00000000000000000000	10247.00000000000000000000	10228.00000000000000000000	0.00000000000000000000	0.00000000000000000000	0.00000000000000000000	2103.00000000000000000000	647.00000000000000000000	4.00000000000000000000	4.00000000000000000000	4.00000000000000000000	4.00000000000000000000	4.00000000000000000000	4.00000000000000000000	4.00000000000000000000	4.00000000000000000000	4.00000000000000000000	4.00000000000000000000	4.00000000000000000000	4.00000000000000000000	4.00000000000000000000	4.00000000000000000000	4.00000000000000000000	4.00000000000000000000
51.00000000000000000000	0.00000000000000000000	4170.25634765625000000000	4151.28173828125000000000	4170.76904296875000000000	4131.28173828125000000000	4154.87158203125000000000	4163.07666015625000000000	4147.17919921875000000000	4143.07666015625000000000	4206.15380859375000000000	4137.43603515625000000000	3950.25634765625000000000	4214.87158203125000000000	4154.87158203125000000000	4190.76904296875000000000	0.00000000000000000000	10246.00000000000000000000	10227.00000000000000000000	0.00000000000000000000	0.00000000000000000000	0.00000000000000000000	2103.00000000000000000000	654.00000000000000000000	4.00000000000000000000	4.00000000000000000000	4.00000000000000000000	4.00000000000000000000	4.00000000000000000000	4.00000000000000000000	4.00000000000000000000	4.00000000000000000000	4.00000000000000000000	4.00000000000000000000	4.00000000000000000000	4.00000000000000000000	4.00000000000000000000	4.00000000000000000000	4.00000000000000000000	4.00000000000000000000
52.00000000000000000000	0.00000000000000000000	4177.43603515625000000000	4178.97412109375000000000	4164.10253906250000000000	4152.30761718750000000000	4186.15380859375000000000	4177.94873046875000000000	4172.82031250000000000000	4185.12792968750000000000	4215.38427734375000000000	4187.17919921875000000000	3961.02563476562500000000	4222.05126953125000000000	4202.05126953125000000000	4213.33300781250000000000	0.00000000000000000000	10246.00000000000000000000	10227.00000000000000000000	0.00000000000000000000	0.00000000000000000000	0.00000000000000000000	2103.00000000000000000000	661.00000000000000000000	4.00000000000000000000	4.00000000000000000000	4.00000000000000000000	4.00000000000000000000	4.00000000000000000000	4.00000000000000000000	4.00000000000000000000	4.00000000000000000000	4.00000000000000000000	4.00000000000000000000	4.00000000000000000000	4.00000000000000000000	4.00000000000000000000	4.00000000000000000000	4.00000000000000000000	4.00000000000000000000
53.00000000000000000000	0.00000000000000000000	4170.76904296875000000000	4152.30761718750000000000	4168.71777343750000000000	4140.00000000000000000000	4153.84619140625000000000	4158.97412109375000000000	4144.10253906250000000000	4171.28173828125000000000	4213.33300781250000000000	4167.69238281250000000000	3929.74340820312500000000	4225.64111328125000000000	4181.53857421875000000000	4209.23046875000000000000	0.00000000000000000000	10247.00000000000000000000	10227.00000000000000000000	0.00000000000000000000	0.00000000000000000000	0.00000000000000000000	2103.00000000000000000000	669.00000000000000000000	4.00000000000000000000	4.00000000000000000000	4.00000000000000000000	4.00000000000000000000	4.00000000000000000000	4.00000000000000000000	4.00000000000000000000	4.00000000000000000000	4.00000000000000000000	4.00000000000000000000	4.00000000000000000000	4.00000000000000000000	4.00000000000000000000	4.00000000000000000000	4.00000000000000000000	4.00000000000000000000
54.00000000000000000000	0.00000000000000000000	4170.76904296875000000000	4156.92285156250000000000	4165.64111328125000000000	4129.23046875000000000000	4163.07666015625000000000	4165.64111328125000000000	4153.84619140625000000000	4159.48730468750000000000	4211.79492187500000000000	4157.94873046875000000000	3845.12817382812500000000	4216.41015625000000000000	4167.17919921875000000000	4200.51269531250000000000	0.00000000000000000000	10247.00000000000000000000	10227.00000000000000000000	0.00000000000000000000	0.00000000000000000000	0.00000000000000000000	2103.00000000000000000000	677.00000000000000000000	4.00000000000000000000	4.00000000000000000000	4.00000000000000000000	4.00000000000000000000	4.00000000000000000000	4.00000000000000000000	4.00000000000000000000	4.00000000000000000000	4.00000000000000000000	4.00000000000000000000	4.00000000000000000000	4.00000000000000000000	4.00000000000000000000	4.00000000000000000000	4.00000000000000000000	4.00000000000000000000
55.00000000000000000000	0.00000000000000000000	4181.02539062500000000000	4186.66650390625000000000	4170.25634765625000000000	4145.12792968750000000000	4198.97412109375000000000	4181.02539062500000000000	4181.02539062500000000000	4168.71777343750000000000	4215.38427734375000000000	4182.05126953125000000000	3826.66650390625000000000	4218.97412109375000000000	4180.51269531250000000000	4200.51269531250000000000	0.00000000000000000000	10246.00000000000000000000	10227.00000000000000000000	0.00000000000000000000	0.00000000000000000000	0.00000000000000000000	2103.00000000000000000000	685.00000000000000000000	4.00000000000000000000	4.00000000000000000000	4.00000000000000000000	4.00000000000000000000	4.00000000000000000000	4.00000000000000000000	4.00000000000000000000	4.00000000000000000000	4.00000000000000000000	4.00000000000000000000	4.00000000000000000000	4.00000000000000000000	4.00000000000000000000	4.00000000000000000000	4.00000000000000000000	4.00000000000000000000
56.00000000000000000000	0.00000000000000000000	4171.79492187500000000000	4153.84619140625000000000	4171.28173828125000000000	4130.25634765625000000000	4155.89746093750000000000	4164.10253906250000000000	4146.66650390625000000000	4135.38427734375000000000	4206.15380859375000000000	4129.74365234375000000000	3732.82031250000000000000	4210.76904296875000000000	4146.66650390625000000000	4184.61523437500000000000	0.00000000000000000000	10246.00000000000000000000	10227.00000000000000000000	0.00000000000000000000	0.00000000000000000000	0.00000000000000000000	2103.00000000000000000000	693.00000000000000000000	4.00000000000000000000	4.00000000000000000000	4.00000000000000000000	4.00000000000000000000	4.00000000000000000000	4.00000000000000000000	4.00000000000000000000	4.00000000000000000000	4.00000000000000000000	4.00000000000000000000	4.00000000000000000000	4.00000000000000000000	4.00000000000000000000	4.00000000000000000000	4.00000000000000000000	4.00000000000000000000
57.00000000000000000000	0.00000000000000000000	4182.56396484375000000000	4185.12792968750000000000	4167.17919921875000000000	4151.79492187500000000000	4189.74365234375000000000	4172.30761718750000000000	4170.76904296875000000000	4174.35888671875000000000	4212.30761718750000000000	4158.46142578125000000000	3391.28198242187500000000	4218.46142578125000000000	4190.76904296875000000000	4207.69238281250000000000	0.00000000000000000000	10246.00000000000000000000	10228.00000000000000000000	0.00000000000000000000	0.00000000000000000000	0.00000000000000000000	2103.00000000000000000000	702.00000000000000000000	4.00000000000000000000	4.00000000000000000000	4.00000000000000000000	4.00000000000000000000	4.00000000000000000000	4.00000000000000000000	4.00000000000000000000	4.00000000000000000000	4.00000000000000000000	4.00000000000000000000	4.00000000000000000000	4.00000000000000000000	4.00000000000000000000	4.00000000000000000000	4.00000000000000000000	4.00000000000000000000
58.00000000000000000000	0.00000000000000000000	4169.74365234375000000000	4157.94873046875000000000	4170.25634765625000000000	4138.46142578125000000000	4160.51269531250000000000	4152.82031250000000000000	4140.00000000000000000000	4158.97412109375000000000	4207.69238281250000000000	4143.58984375000000000000	3016.92309570312500000000	4220.51269531250000000000	4169.74365234375000000000	4201.02539062500000000000	0.00000000000000000000	10246.00000000000000000000	10228.00000000000000000000	0.00000000000000000000	0.00000000000000000000	0.00000000000000000000	2103.00000000000000000000	709.00000000000000000000	4.00000000000000000000	4.00000000000000000000	4.00000000000000000000	4.00000000000000000000	4.00000000000000000000	4.00000000000000000000	4.00000000000000000000	4.00000000000000000000	4.00000000000000000000	4.00000000000000000000	4.00000000000000000000	4.00000000000000000000	4.00000000000000000000	4.00000000000000000000	4.00000000000000000000	4.00000000000000000000
59.00000000000000000000	0.00000000000000000000	4164.10253906250000000000	4151.28173828125000000000	4162.56396484375000000000	4129.23046875000000000000	4149.74365234375000000000	4161.02539062500000000000	4146.66650390625000000000	4154.35888671875000000000	4204.10253906250000000000	4143.58984375000000000000	3005.12817382812500000000	4207.17919921875000000000	4153.84619140625000000000	4187.69238281250000000000	0.00000000000000000000	10246.00000000000000000000	10227.00000000000000000000	0.00000000000000000000	0.00000000000000000000	0.00000000000000000000	2103.00000000000000000000	716.00000000000000000000	4.00000000000000000000	4.00000000000000000000	4.00000000000000000000	4.00000000000000000000	4.00000000000000000000	4.00000000000000000000	4.00000000000000000000	4.00000000000000000000	4.00000000000000000000	4.00000000000000000000	4.00000000000000000000	4.00000000000000000000	4.00000000000000000000	4.00000000000000000000	4.00000000000000000000	4.00000000000000000000
60.00000000000000000000	0.00000000000000000000	4178.46142578125000000000	4189.74365234375000000000	4170.76904296875000000000	4153.33300781250000000000	4189.74365234375000000000	4183.07666015625000000000	4192.82031250000000000000	4192.82031250000000000000	4214.87158203125000000000	4194.87158203125000000000	3122.05126953125000000000	4216.41015625000000000000	4184.61523437500000000000	4195.89746093750000000000	0.00000000000000000000	10246.00000000000000000000	10227.00000000000000000000	0.00000000000000000000	0.00000000000000000000	0.00000000000000000000	2103.00000000000000000000	724.00000000000000000000	4.00000000000000000000	4.00000000000000000000	4.00000000000000000000	4.00000000000000000000	4.00000000000000000000	4.00000000000000000000	4.00000000000000000000	4.00000000000000000000	4.00000000000000000000	4.00000000000000000000	4.00000000000000000000	4.00000000000000000000	4.00000000000000000000	4.00000000000000000000	4.00000000000000000000	4.00000000000000000000
61.00000000000000000000	0.00000000000000000000	4168.20507812500000000000	4157.43603515625000000000	4177.94873046875000000000	4131.79492187500000000000	4155.89746093750000000000	4165.64111328125000000000	4155.38427734375000000000	4154.87158203125000000000	4208.71777343750000000000	4151.28173828125000000000	3067.17944335937500000000	4215.89746093750000000000	4146.66650390625000000000	4181.02539062500000000000	0.00000000000000000000	10246.00000000000000000000	10227.00000000000000000000	0.00000000000000000000	0.00000000000000000000	0.00000000000000000000	2103.00000000000000000000	732.00000000000000000000	4.00000000000000000000	4.00000000000000000000	4.00000000000000000000	4.00000000000000000000	4.00000000000000000000	4.00000000000000000000	4.00000000000000000000	4.00000000000000000000	4.00000000000000000000	4.00000000000000000000	4.00000000000000000000	4.00000000000000000000	4.00000000000000000000	4.00000000000000000000	4.00000000000000000000	4.00000000000000000000
62.00000000000000000000	0.00000000000000000000	4177.94873046875000000000	4185.12792968750000000000	4167.17919921875000000000	4142.05126953125000000000	4193.33300781250000000000	4174.87158203125000000000	4169.23046875000000000000	4166.15380859375000000000	4209.74365234375000000000	4169.74365234375000000000	3077.94873046875000000000	4212.82031250000000000000	4176.41015625000000000000	4190.76904296875000000000	0.00000000000000000000	10246.00000000000000000000	10227.00000000000000000000	0.00000000000000000000	0.00000000000000000000	0.00000000000000000000	2103.00000000000000000000	739.00000000000000000000	4.00000000000000000000	4.00000000000000000000	4.00000000000000000000	4.00000000000000000000	4.00000000000000000000	4.00000000000000000000	4.00000000000000000000	4.00000000000000000000	4.00000000000000000000	4.00000000000000000000	4.00000000000000000000	4.00000000000000000000	4.00000000000000000000	4.00000000000000000000	4.00000000000000000000	4.00000000000000000000
63.00000000000000000000	0.00000000000000000000	4173.84619140625000000000	4171.28173828125000000000	4168.20507812500000000000	4136.41015625000000000000	4168.71777343750000000000	4161.53857421875000000000	4151.28173828125000000000	4148.71777343750000000000	4204.10253906250000000000	4152.30761718750000000000	3116.92309570312500000000	4212.30761718750000000000	4165.64111328125000000000	4187.69238281250000000000	0.00000000000000000000	10246.00000000000000000000	10228.00000000000000000000	0.00000000000000000000	0.00000000000000000000	0.00000000000000000000	2103.00000000000000000000	747.00000000000000000000	4.00000000000000000000	4.00000000000000000000	4.00000000000000000000	4.00000000000000000000	4.00000000000000000000	4.00000000000000000000	4.00000000000000000000	4.00000000000000000000	4.00000000000000000000	4.00000000000000000000	4.00000000000000000000	4.00000000000000000000	4.00000000000000000000	4.00000000000000000000	4.00000000000000000000	4.00000000000000000000
64.00000000000000000000	0.00000000000000000000	4163.07666015625000000000	4150.25634765625000000000	4164.61523437500000000000	4123.07666015625000000000	4138.97412109375000000000	4158.46142578125000000000	4141.53857421875000000000	4146.66650390625000000000	4204.61523437500000000000	4127.17919921875000000000	3113.33325195312500000000	4207.69238281250000000000	4145.12792968750000000000	4185.12792968750000000000	1337.00000000000000000000	10246.00000000000000000000	10228.00000000000000000000	0.00000000000000000000	0.00000000000000000000	0.00000000000000000000	2103.00000000000000000000	755.00000000000000000000	4.00000000000000000000	4.00000000000000000000	4.00000000000000000000	4.00000000000000000000	4.00000000000000000000	4.00000000000000000000	4.00000000000000000000	4.00000000000000000000	4.00000000000000000000	4.00000000000000000000	4.00000000000000000000	4.00000000000000000000	4.00000000000000000000	4.00000000000000000000	4.00000000000000000000	4.00000000000000000000
65.00000000000000000000	0.00000000000000000000	4167.17919921875000000000	4165.12792968750000000000	4162.56396484375000000000	4138.46142578125000000000	4183.07666015625000000000	4170.25634765625000000000	4169.74365234375000000000	4194.35888671875000000000	4213.33300781250000000000	4171.28173828125000000000	3142.05126953125000000000	4216.92285156250000000000	4172.30761718750000000000	4196.41015625000000000000	2008.00000000000000000000	10247.00000000000000000000	10226.00000000000000000000	0.00000000000000000000	0.00000000000000000000	0.00000000000000000000	2103.00000000000000000000	763.00000000000000000000	4.00000000000000000000	4.00000000000000000000	4.00000000000000000000	4.00000000000000000000	4.00000000000000000000	4.00000000000000000000	4.00000000000000000000	4.00000000000000000000	4.00000000000000000000	4.00000000000000000000	4.00000000000000000000	4.00000000000000000000	4.00000000000000000000	4.00000000000000000000	4.00000000000000000000	4.00000000000000000000
66.00000000000000000000	0.00000000000000000000	4155.38427734375000000000	4131.28173828125000000000	4164.10253906250000000000	4119.48730468750000000000	4151.28173828125000000000	4154.35888671875000000000	4140.51269531250000000000	4156.41015625000000000000	4206.66650390625000000000	4139.48730468750000000000	3131.79467773437500000000	4210.25634765625000000000	4134.87158203125000000000	4175.89746093750000000000	2056.00000000000000000000	10247.00000000000000000000	10226.00000000000000000000	0.00000000000000000000	0.00000000000000000000	0.00000000000000000000	2103.00000000000000000000	771.00000000000000000000	4.00000000000000000000	4.00000000000000000000	4.00000000000000000000	4.00000000000000000000	4.00000000000000000000	4.00000000000000000000	4.00000000000000000000	4.00000000000000000000	4.00000000000000000000	4.00000000000000000000	4.00000000000000000000	4.00000000000000000000	4.00000000000000000000	4.00000000000000000000	4.00000000000000000000	4.00000000000000000000
67.00000000000000000000	0.00000000000000000000	4169.74365234375000000000	4176.41015625000000000000	4163.07666015625000000000	4135.89746093750000000000	4171.79492187500000000000	4174.87158203125000000000	4165.64111328125000000000	4158.46142578125000000000	4211.79492187500000000000	4157.94873046875000000000	3147.69213867187500000000	4207.69238281250000000000	4155.89746093750000000000	4178.46142578125000000000	3033.00000000000000000000	10246.00000000000000000000	10227.00000000000000000000	0.00000000000000000000	0.00000000000000000000	0.00000000000000000000	2103.00000000000000000000	780.00000000000000000000	4.00000000000000000000	4.00000000000000000000	4.00000000000000000000	4.00000000000000000000	4.00000000000000000000	4.00000000000000000000	4.00000000000000000000	4.00000000000000000000	4.00000000000000000000	4.00000000000000000000	4.00000000000000000000	4.00000000000000000000	4.00000000000000000000	4.00000000000000000000	4.00000000000000000000	4.00000000000000000000
68.00000000000000000000	0.00000000000000000000	4161.53857421875000000000	4155.89746093750000000000	4160.51269531250000000000	4115.89746093750000000000	4150.25634765625000000000	4160.51269531250000000000	4137.43603515625000000000	4130.76904296875000000000	4202.56396484375000000000	4125.12792968750000000000	3137.94873046875000000000	4200.00000000000000000000	4126.15380859375000000000	4158.46142578125000000000	3197.00000000000000000000	10246.00000000000000000000	10227.00000000000000000000	0.00000000000000000000	0.00000000000000000000	0.00000000000000000000	2103.00000000000000000000	787.00000000000000000000	4.00000000000000000000	4.00000000000000000000	4.00000000000000000000	4.00000000000000000000	4.00000000000000000000	4.00000000000000000000	4.00000000000000000000	4.00000000000000000000	4.00000000000000000000	4.00000000000000000000	4.00000000000000000000	4.00000000000000000000	4.00000000000000000000	4.00000000000000000000	4.00000000000000000000	4.00000000000000000000
69.00000000000000000000	0.00000000000000000000	4131.79492187500000000000	4102.05126953125000000000	4141.53857421875000000000	4078.97436523437500000000	4098.46142578125000000000	4132.82031250000000000000	4096.92285156250000000000	4092.82031250000000000000	4193.84619140625000000000	4063.07690429687500000000	3112.30761718750000000000	4173.84619140625000000000	4086.66650390625000000000	4131.79492187500000000000	1811.00000000000000000000	10245.00000000000000000000	10225.00000000000000000000	0.00000000000000000000	0.00000000000000000000	0.00000000000000000000	2103.00000000000000000000	796.00000000000000000000	4.00000000000000000000	4.00000000000000000000	4.00000000000000000000	4.00000000000000000000	4.00000000000000000000	4.00000000000000000000	4.00000000000000000000	4.00000000000000000000	4.00000000000000000000	4.00000000000000000000	4.00000000000000000000	4.00000000000000000000	4.00000000000000000000	4.00000000000000000000	4.00000000000000000000	4.00000000000000000000
70.00000000000000000000	0.00000000000000000000	4131.79492187500000000000	4126.66650390625000000000	4137.94873046875000000000	4097.94873046875000000000	4109.74365234375000000000	4132.30761718750000000000	4114.87158203125000000000	4124.10253906250000000000	4202.05126953125000000000	4093.33325195312500000000	3138.97436523437500000000	4178.46142578125000000000	4126.66650390625000000000	4145.64111328125000000000	2864.00000000000000000000	10245.00000000000000000000	10225.00000000000000000000	0.00000000000000000000	0.00000000000000000000	0.00000000000000000000	2103.00000000000000000000	804.00000000000000000000	4.00000000000000000000	4.00000000000000000000	4.00000000000000000000	4.00000000000000000000	4.00000000000000000000	4.00000000000000000000	4.00000000000000000000	4.00000000000000000000	4.00000000000000000000	4.00000000000000000000	4.00000000000000000000	4.00000000000000000000	4.00000000000000000000	4.00000000000000000000	4.00000000000000000000	4.00000000000000000000
71.00000000000000000000	0.00000000000000000000	4122.56396484375000000000	4095.89721679687500000000	4145.64111328125000000000	4077.94873046875000000000	4073.33325195312500000000	4115.89746093750000000000	4079.48706054687500000000	4098.46142578125000000000	4193.33300781250000000000	4060.00000000000000000000	3130.76904296875000000000	4181.02539062500000000000	4092.82031250000000000000	4137.43603515625000000000	2790.00000000000000000000	10245.00000000000000000000	10225.00000000000000000000	0.00000000000000000000	0.00000000000000000000	0.00000000000000000000	2103.00000000000000000000	812.00000000000000000000	4.00000000000000000000	4.00000000000000000000	4.00000000000000000000	4.00000000000000000000	4.00000000000000000000	4.00000000000000000000	4.00000000000000000000	4.00000000000000000000	4.00000000000000000000	4.00000000000000000000	4.00000000000000000000	4.00000000000000000000	4.00000000000000000000	4.00000000000000000000	4.00000000000000000000	4.00000000000000000000
72.00000000000000000000	0.00000000000000000000	4134.87158203125000000000	4125.12792968750000000000	4141.02539062500000000000	4086.66650390625000000000	4120.51269531250000000000	4141.02539062500000000000	4112.82031250000000000000	4118.97412109375000000000	4196.41015625000000000000	4086.15380859375000000000	3151.79467773437500000000	4181.02539062500000000000	4114.87158203125000000000	4148.20507812500000000000	649.00000000000000000000	10245.00000000000000000000	10225.00000000000000000000	0.00000000000000000000	0.00000000000000000000	0.00000000000000000000	2103.00000000000000000000	819.00000000000000000000	4.00000000000000000000	4.00000000000000000000	4.00000000000000000000	4.00000000000000000000	4.00000000000000000000	4.00000000000000000000	4.00000000000000000000	4.00000000000000000000	4.00000000000000000000	4.00000000000000000000	4.00000000000000000000	4.00000000000000000000	4.00000000000000000000	4.00000000000000000000	4.00000000000000000000	4.00000000000000000000
73.00000000000000000000	0.00000000000000000000	4136.41015625000000000000	4132.30761718750000000000	4148.20507812500000000000	4092.82031250000000000000	4126.66650390625000000000	4142.56396484375000000000	4122.56396484375000000000	4122.05126953125000000000	4197.94873046875000000000	4091.79467773437500000000	3168.71777343750000000000	4181.53857421875000000000	4117.43603515625000000000	4148.71777343750000000000	3173.00000000000000000000	10247.00000000000000000000	10224.00000000000000000000	0.00000000000000000000	0.00000000000000000000	0.00000000000000000000	2103.00000000000000000000	827.00000000000000000000	4.00000000000000000000	4.00000000000000000000	4.00000000000000000000	4.00000000000000000000	4.00000000000000000000	4.00000000000000000000	4.00000000000000000000	4.00000000000000000000	4.00000000000000000000	4.00000000000000000000	4.00000000000000000000	4.00000000000000000000	4.00000000000000000000	4.00000000000000000000	4.00000000000000000000	4.00000000000000000000
74.00000000000000000000	0.00000000000000000000	4128.71777343750000000000	4111.28173828125000000000	4151.28173828125000000000	4075.38452148437500000000	4084.61523437500000000000	4130.76904296875000000000	4096.41015625000000000000	4098.46142578125000000000	4195.89746093750000000000	4062.05126953125000000000	3162.56396484375000000000	4172.82031250000000000000	4095.89721679687500000000	4140.00000000000000000000	3095.00000000000000000000	10247.00000000000000000000	10224.00000000000000000000	0.00000000000000000000	0.00000000000000000000	0.00000000000000000000	2103.00000000000000000000	834.00000000000000000000	4.00000000000000000000	4.00000000000000000000	4.00000000000000000000	4.00000000000000000000	4.00000000000000000000	4.00000000000000000000	4.00000000000000000000	4.00000000000000000000	4.00000000000000000000	4.00000000000000000000	4.00000000000000000000	4.00000000000000000000	4.00000000000000000000	4.00000000000000000000	4.00000000000000000000	4.00000000000000000000
75.00000000000000000000	0.00000000000000000000	4157.43603515625000000000	4161.53857421875000000000	4157.94873046875000000000	4106.15380859375000000000	4130.25634765625000000000	4145.64111328125000000000	4121.53857421875000000000	4129.74365234375000000000	4205.64111328125000000000	4117.43603515625000000000	3194.87182617187500000000	4189.23046875000000000000	4159.48730468750000000000	4168.71777343750000000000	2152.00000000000000000000	10248.00000000000000000000	10225.00000000000000000000	0.00000000000000000000	0.00000000000000000000	0.00000000000000000000	2103.00000000000000000000	842.00000000000000000000	4.00000000000000000000	4.00000000000000000000	4.00000000000000000000	4.00000000000000000000	4.00000000000000000000	4.00000000000000000000	4.00000000000000000000	4.00000000000000000000	4.00000000000000000000	4.00000000000000000000	4.00000000000000000000	4.00000000000000000000	4.00000000000000000000	4.00000000000000000000	4.00000000000000000000	4.00000000000000000000
76.00000000000000000000	0.00000000000000000000	4156.92285156250000000000	4141.02539062500000000000	4164.10253906250000000000	4097.43603515625000000000	4104.61523437500000000000	4127.17919921875000000000	4088.71777343750000000000	4100.00000000000000000000	4198.97412109375000000000	4086.66650390625000000000	3190.76904296875000000000	4193.84619140625000000000	4141.02539062500000000000	4164.61523437500000000000	1847.00000000000000000000	10248.00000000000000000000	10225.00000000000000000000	0.00000000000000000000	0.00000000000000000000	0.00000000000000000000	2103.00000000000000000000	849.00000000000000000000	4.00000000000000000000	4.00000000000000000000	4.00000000000000000000	4.00000000000000000000	4.00000000000000000000	4.00000000000000000000	4.00000000000000000000	4.00000000000000000000	4.00000000000000000000	4.00000000000000000000	4.00000000000000000000	4.00000000000000000000	4.00000000000000000000	4.00000000000000000000	4.00000000000000000000	4.00000000000000000000
77.00000000000000000000	0.00000000000000000000	4151.79492187500000000000	4152.30761718750000000000	4151.79492187500000000000	4097.94873046875000000000	4116.41015625000000000000	4138.46142578125000000000	4113.84619140625000000000	4128.20507812500000000000	4202.56396484375000000000	4104.10253906250000000000	3210.76904296875000000000	4188.71777343750000000000	4148.20507812500000000000	4162.56396484375000000000	1720.00000000000000000000	10249.00000000000000000000	10226.00000000000000000000	0.00000000000000000000	0.00000000000000000000	0.00000000000000000000	2103.00000000000000000000	857.00000000000000000000	4.00000000000000000000	4.00000000000000000000	4.00000000000000000000	4.00000000000000000000	4.00000000000000000000	4.00000000000000000000	4.00000000000000000000	4.00000000000000000000	4.00000000000000000000	4.00000000000000000000	4.00000000000000000000	4.00000000000000000000	4.00000000000000000000	4.00000000000000000000	4.00000000000000000000	4.00000000000000000000
78.00000000000000000000	0.00000000000000000000	4142.05126953125000000000	4142.05126953125000000000	4153.33300781250000000000	4097.43603515625000000000	4117.43603515625000000000	4140.00000000000000000000	4121.53857421875000000000	4148.71777343750000000000	4204.61523437500000000000	4132.82031250000000000000	3224.61523437500000000000	4189.74365234375000000000	4147.69238281250000000000	4156.41015625000000000000	3095.00000000000000000000	10249.00000000000000000000	10226.00000000000000000000	0.00000000000000000000	0.00000000000000000000	0.00000000000000000000	2103.00000000000000000000	865.00000000000000000000	4.00000000000000000000	4.00000000000000000000	4.00000000000000000000	4.00000000000000000000	4.00000000000000000000	4.00000000000000000000	4.00000000000000000000	4.00000000000000000000	4.00000000000000000000	4.00000000000000000000	4.00000000000000000000	4.00000000000000000000	4.00000000000000000000	4.00000000000000000000	4.00000000000000000000	4.00000000000000000000
79.00000000000000000000	0.00000000000000000000	4136.41015625000000000000	4109.74365234375000000000	4156.41015625000000000000	4077.94873046875000000000	4094.87158203125000000000	4129.74365234375000000000	4092.30761718750000000000	4112.30761718750000000000	4195.89746093750000000000	4088.71777343750000000000	3208.71777343750000000000	4181.02539062500000000000	4112.30761718750000000000	4142.05126953125000000000	2152.00000000000000000000	10249.00000000000000000000	10226.00000000000000000000	0.00000000000000000000	0.00000000000000000000	0.00000000000000000000	2103.00000000000000000000	874.00000000000000000000	4.00000000000000000000	4.00000000000000000000	4.00000000000000000000	4.00000000000000000000	4.00000000000000000000	4.00000000000000000000	4.00000000000000000000	4.00000000000000000000	4.00000000000000000000	4.00000000000000000000	4.00000000000000000000	4.00000000000000000000	4.00000000000000000000	4.00000000000000000000	4.00000000000000000000	4.00000000000000000000
80.00000000000000000000	0.00000000000000000000	4163.07666015625000000000	4163.58984375000000000000	4160.00000000000000000000	4107.69238281250000000000	4149.74365234375000000000	4154.87158203125000000000	4132.30761718750000000000	4136.41015625000000000000	4204.10253906250000000000	4117.43603515625000000000	3242.56396484375000000000	4191.28173828125000000000	4154.35888671875000000000	4160.51269531250000000000	1847.00000000000000000000	10249.00000000000000000000	10226.00000000000000000000	0.00000000000000000000	0.00000000000000000000	0.00000000000000000000	2103.00000000000000000000	882.00000000000000000000	4.00000000000000000000	4.00000000000000000000	4.00000000000000000000	4.00000000000000000000	4.00000000000000000000	4.00000000000000000000	4.00000000000000000000	4.00000000000000000000	4.00000000000000000000	4.00000000000000000000	4.00000000000000000000	4.00000000000000000000	4.00000000000000000000	4.00000000000000000000	4.00000000000000000000	4.00000000000000000000
81.00000000000000000000	0.00000000000000000000	4150.76904296875000000000	4136.41015625000000000000	4165.12792968750000000000	4097.43603515625000000000	4101.53857421875000000000	4140.51269531250000000000	4106.15380859375000000000	4108.20507812500000000000	4197.94873046875000000000	4092.30761718750000000000	3233.33325195312500000000	4190.25634765625000000000	4127.69238281250000000000	4149.74365234375000000000	1720.00000000000000000000	10249.00000000000000000000	10226.00000000000000000000	0.00000000000000000000	0.00000000000000000000	0.00000000000000000000	2103.00000000000000000000	890.00000000000000000000	4.00000000000000000000	4.00000000000000000000	4.00000000000000000000	4.00000000000000000000	4.00000000000000000000	4.00000000000000000000	4.00000000000000000000	4.00000000000000000000	4.00000000000000000000	4.00000000000000000000	4.00000000000000000000	4.00000000000000000000	4.00000000000000000000	4.00000000000000000000	4.00000000000000000000	4.00000000000000000000
82.00000000000000000000	0.00000000000000000000	4141.02539062500000000000	4130.25634765625000000000	4152.30761718750000000000	4101.02539062500000000000	4092.82031250000000000000	4136.41015625000000000000	4106.15380859375000000000	4119.48730468750000000000	4196.92285156250000000000	4098.46142578125000000000	3236.41015625000000000000	4184.61523437500000000000	4135.89746093750000000000	4155.89746093750000000000	3095.00000000000000000000	10249.00000000000000000000	10226.00000000000000000000	0.00000000000000000000	0.00000000000000000000	0.00000000000000000000	2103.00000000000000000000	899.00000000000000000000	4.00000000000000000000	4.00000000000000000000	4.00000000000000000000	4.00000000000000000000	4.00000000000000000000	4.00000000000000000000	4.00000000000000000000	4.00000000000000000000	4.00000000000000000000	4.00000000000000000000	4.00000000000000000000	4.00000000000000000000	4.00000000000000000000	4.00000000000000000000	4.00000000000000000000	4.00000000000000000000
83.00000000000000000000	0.00000000000000000000	4141.53857421875000000000	4133.33300781250000000000	4153.33300781250000000000	4117.94873046875000000000	4112.30761718750000000000	4127.69238281250000000000	4105.64111328125000000000	4137.43603515625000000000	4199.48730468750000000000	4106.66650390625000000000	3256.41015625000000000000	4193.84619140625000000000	4155.38427734375000000000	4166.66650390625000000000	2152.00000000000000000000	10251.00000000000000000000	10228.00000000000000000000	0.00000000000000000000	0.00000000000000000000	0.00000000000000000000	2103.00000000000000000000	907.00000000000000000000	4.00000000000000000000	4.00000000000000000000	4.00000000000000000000	4.00000000000000000000	4.00000000000000000000	4.00000000000000000000	4.00000000000000000000	4.00000000000000000000	4.00000000000000000000	4.00000000000000000000	4.00000000000000000000	4.00000000000000000000	4.00000000000000000000	4.00000000000000000000	4.00000000000000000000	4.00000000000000000000
84.00000000000000000000	0.00000000000000000000	4128.71777343750000000000	4098.46142578125000000000	4155.38427734375000000000	4102.05126953125000000000	4089.74340820312500000000	4121.02539062500000000000	4080.00000000000000000000	4100.51269531250000000000	4192.82031250000000000000	4064.61523437500000000000	3241.02563476562500000000	4182.05126953125000000000	4116.41015625000000000000	4146.66650390625000000000	1847.00000000000000000000	10251.00000000000000000000	10228.00000000000000000000	0.00000000000000000000	0.00000000000000000000	0.00000000000000000000	2103.00000000000000000000	915.00000000000000000000	4.00000000000000000000	4.00000000000000000000	4.00000000000000000000	4.00000000000000000000	4.00000000000000000000	4.00000000000000000000	4.00000000000000000000	4.00000000000000000000	4.00000000000000000000	4.00000000000000000000	4.00000000000000000000	4.00000000000000000000	4.00000000000000000000	4.00000000000000000000	4.00000000000000000000	4.00000000000000000000
85.00000000000000000000	0.00000000000000000000	4142.05126953125000000000	4138.46142578125000000000	4154.35888671875000000000	4125.12792968750000000000	4138.97412109375000000000	4154.87158203125000000000	4130.25634765625000000000	4133.84619140625000000000	4202.05126953125000000000	4123.58984375000000000000	3265.64086914062500000000	4180.00000000000000000000	4138.46142578125000000000	4151.28173828125000000000	1720.00000000000000000000	10249.00000000000000000000	10225.00000000000000000000	0.00000000000000000000	0.00000000000000000000	0.00000000000000000000	2103.00000000000000000000	923.00000000000000000000	4.00000000000000000000	4.00000000000000000000	4.00000000000000000000	4.00000000000000000000	4.00000000000000000000	4.00000000000000000000	4.00000000000000000000	4.00000000000000000000	4.00000000000000000000	4.00000000000000000000	4.00000000000000000000	4.00000000000000000000	4.00000000000000000000	4.00000000000000000000	4.00000000000000000000	4.00000000000000000000
86.00000000000000000000	0.00000000000000000000	4135.89746093750000000000	4114.35888671875000000000	4158.97412109375000000000	4113.33300781250000000000	4103.58984375000000000000	4142.05126953125000000000	4111.79492187500000000000	4112.82031250000000000000	4194.35888671875000000000	4095.38452148437500000000	3261.53833007812500000000	4178.46142578125000000000	4104.10253906250000000000	4134.87158203125000000000	3095.00000000000000000000	10249.00000000000000000000	10225.00000000000000000000	0.00000000000000000000	0.00000000000000000000	0.00000000000000000000	2103.00000000000000000000	931.00000000000000000000	4.00000000000000000000	4.00000000000000000000	4.00000000000000000000	4.00000000000000000000	4.00000000000000000000	4.00000000000000000000	4.00000000000000000000	4.00000000000000000000	4.00000000000000000000	4.00000000000000000000	4.00000000000000000000	4.00000000000000000000	4.00000000000000000000	4.00000000000000000000	4.00000000000000000000	4.00000000000000000000
87.00000000000000000000	0.00000000000000000000	4138.46142578125000000000	4116.41015625000000000000	4151.28173828125000000000	4117.43603515625000000000	4100.00000000000000000000	4136.41015625000000000000	4111.79492187500000000000	4106.15380859375000000000	4191.28173828125000000000	4067.69213867187500000000	3262.56396484375000000000	4172.82031250000000000000	4113.33300781250000000000	4137.43603515625000000000	2152.00000000000000000000	10248.00000000000000000000	10223.00000000000000000000	0.00000000000000000000	0.00000000000000000000	0.00000000000000000000	2103.00000000000000000000	938.00000000000000000000	4.00000000000000000000	4.00000000000000000000	4.00000000000000000000	4.00000000000000000000	4.00000000000000000000	4.00000000000000000000	4.00000000000000000000	4.00000000000000000000	4.00000000000000000000	4.00000000000000000000	4.00000000000000000000	4.00000000000000000000	4.00000000000000000000	4.00000000000000000000	4.00000000000000000000	4.00000000000000000000
88.00000000000000000000	0.00000000000000000000	4149.23046875000000000000	4137.43603515625000000000	4157.94873046875000000000	4140.00000000000000000000	4126.66650390625000000000	4133.33300781250000000000	4116.92285156250000000000	4122.05126953125000000000	4198.97412109375000000000	4093.84594726562500000000	3282.56396484375000000000	4184.61523437500000000000	4145.64111328125000000000	4154.35888671875000000000	1847.00000000000000000000	10248.00000000000000000000	10223.00000000000000000000	0.00000000000000000000	0.00000000000000000000	0.00000000000000000000	2103.00000000000000000000	945.00000000000000000000	4.00000000000000000000	4.00000000000000000000	4.00000000000000000000	4.00000000000000000000	4.00000000000000000000	4.00000000000000000000	4.00000000000000000000	4.00000000000000000000	4.00000000000000000000	4.00000000000000000000	4.00000000000000000000	4.00000000000000000000	4.00000000000000000000	4.00000000000000000000	4.00000000000000000000	4.00000000000000000000
89.00000000000000000000	0.00000000000000000000	4133.33300781250000000000	4096.92285156250000000000	4158.46142578125000000000	4115.38427734375000000000	4078.97436523437500000000	4115.89746093750000000000	4076.41015625000000000000	4097.94873046875000000000	4195.38427734375000000000	4058.46142578125000000000	3273.84619140625000000000	4178.97412109375000000000	4100.00000000000000000000	4135.38427734375000000000	1720.00000000000000000000	10245.00000000000000000000	10224.00000000000000000000	0.00000000000000000000	0.00000000000000000000	0.00000000000000000000	2103.00000000000000000000	953.00000000000000000000	4.00000000000000000000	4.00000000000000000000	4.00000000000000000000	4.00000000000000000000	4.00000000000000000000	4.00000000000000000000	4.00000000000000000000	4.00000000000000000000	4.00000000000000000000	4.00000000000000000000	4.00000000000000000000	4.00000000000000000000	4.00000000000000000000	4.00000000000000000000	4.00000000000000000000	4.00000000000000000000
90.00000000000000000000	0.00000000000000000000	4134.35888671875000000000	4119.48730468750000000000	4148.20507812500000000000	4126.15380859375000000000	4107.17919921875000000000	4138.97412109375000000000	4116.92285156250000000000	4140.00000000000000000000	4200.00000000000000000000	4103.58984375000000000000	3301.02563476562500000000	4178.46142578125000000000	4123.07666015625000000000	4139.48730468750000000000	3095.00000000000000000000	10245.00000000000000000000	10224.00000000000000000000	0.00000000000000000000	0.00000000000000000000	0.00000000000000000000	2103.00000000000000000000	960.00000000000000000000	4.00000000000000000000	4.00000000000000000000	4.00000000000000000000	4.00000000000000000000	4.00000000000000000000	4.00000000000000000000	4.00000000000000000000	4.00000000000000000000	4.00000000000000000000	4.00000000000000000000	4.00000000000000000000	4.00000000000000000000	4.00000000000000000000	4.00000000000000000000	4.00000000000000000000	4.00000000000000000000
91.00000000000000000000	0.00000000000000000000	4122.56396484375000000000	4089.74340820312500000000	4154.87158203125000000000	4114.35888671875000000000	4089.74340820312500000000	4130.76904296875000000000	4105.64111328125000000000	4117.94873046875000000000	4192.30761718750000000000	4097.43603515625000000000	3296.41015625000000000000	4178.46142578125000000000	4098.46142578125000000000	4128.71777343750000000000	2152.00000000000000000000	10243.00000000000000000000	10223.00000000000000000000	0.00000000000000000000	0.00000000000000000000	0.00000000000000000000	2103.00000000000000000000	967.00000000000000000000	4.00000000000000000000	4.00000000000000000000	4.00000000000000000000	4.00000000000000000000	4.00000000000000000000	4.00000000000000000000	4.00000000000000000000	4.00000000000000000000	4.00000000000000000000	4.00000000000000000000	4.00000000000000000000	4.00000000000000000000	4.00000000000000000000	4.00000000000000000000	4.00000000000000000000	4.00000000000000000000
92.00000000000000000000	0.00000000000000000000	4129.23046875000000000000	4097.43603515625000000000	4152.30761718750000000000	4111.28173828125000000000	4097.94873046875000000000	4135.89746093750000000000	4104.10253906250000000000	4100.51269531250000000000	4190.76904296875000000000	4071.79467773437500000000	3297.94873046875000000000	4173.33300781250000000000	4094.87158203125000000000	4127.69238281250000000000	1847.00000000000000000000	10243.00000000000000000000	10223.00000000000000000000	0.00000000000000000000	0.00000000000000000000	0.00000000000000000000	2103.00000000000000000000	975.00000000000000000000	4.00000000000000000000	4.00000000000000000000	4.00000000000000000000	4.00000000000000000000	4.00000000000000000000	4.00000000000000000000	4.00000000000000000000	4.00000000000000000000	4.00000000000000000000	4.00000000000000000000	4.00000000000000000000	4.00000000000000000000	4.00000000000000000000	4.00000000000000000000	4.00000000000000000000	4.00000000000000000000
93.00000000000000000000	0.00000000000000000000	4147.69238281250000000000	4136.92285156250000000000	4152.30761718750000000000	4128.20507812500000000000	4128.71777343750000000000	4142.56396484375000000000	4117.43603515625000000000	4115.89746093750000000000	4196.92285156250000000000	4081.02563476562500000000	3321.02563476562500000000	4181.02539062500000000000	4127.69238281250000000000	4142.56396484375000000000	1720.00000000000000000000	10242.00000000000000000000	10225.00000000000000000000	0.00000000000000000000	0.00000000000000000000	0.00000000000000000000	2103.00000000000000000000	983.00000000000000000000	4.00000000000000000000	4.00000000000000000000	4.00000000000000000000	4.00000000000000000000	4.00000000000000000000	4.00000000000000000000	4.00000000000000000000	4.00000000000000000000	4.00000000000000000000	4.00000000000000000000	4.00000000000000000000	4.00000000000000000000	4.00000000000000000000	4.00000000000000000000	4.00000000000000000000	4.00000000000000000000
94.00000000000000000000	0.00000000000000000000	4128.71777343750000000000	4092.82031250000000000000	4154.87158203125000000000	4098.46142578125000000000	4069.23071289062500000000	4118.46142578125000000000	4074.35888671875000000000	4073.84594726562500000000	4187.17919921875000000000	4045.12817382812500000000	3301.53833007812500000000	4171.79492187500000000000	4085.12817382812500000000	4130.76904296875000000000	3095.00000000000000000000	10242.00000000000000000000	10225.00000000000000000000	0.00000000000000000000	0.00000000000000000000	0.00000000000000000000	2103.00000000000000000000	991.00000000000000000000	4.00000000000000000000	4.00000000000000000000	4.00000000000000000000	4.00000000000000000000	4.00000000000000000000	4.00000000000000000000	4.00000000000000000000	4.00000000000000000000	4.00000000000000000000	4.00000000000000000000	4.00000000000000000000	4.00000000000000000000	4.00000000000000000000	4.00000000000000000000	4.00000000000000000000	4.00000000000000000000
95.00000000000000000000	0.00000000000000000000	4129.23046875000000000000	4114.87158203125000000000	4147.17919921875000000000	4110.25634765625000000000	4098.46142578125000000000	4132.30761718750000000000	4101.02539062500000000000	4113.33300781250000000000	4194.87158203125000000000	4095.89721679687500000000	3324.61523437500000000000	4175.38427734375000000000	4115.38427734375000000000	4145.12792968750000000000	2152.00000000000000000000	10242.00000000000000000000	10226.00000000000000000000	0.00000000000000000000	0.00000000000000000000	0.00000000000000000000	2103.00000000000000000000	1000.00000000000000000000	4.00000000000000000000	4.00000000000000000000	4.00000000000000000000	4.00000000000000000000	4.00000000000000000000	4.00000000000000000000	4.00000000000000000000	4.00000000000000000000	4.00000000000000000000	4.00000000000000000000	4.00000000000000000000	4.00000000000000000000	4.00000000000000000000	4.00000000000000000000	4.00000000000000000000	4.00000000000000000000
96.00000000000000000000	0.00000000000000000000	4118.46142578125000000000	4094.35888671875000000000	4145.64111328125000000000	4101.53857421875000000000	4094.35888671875000000000	4121.53857421875000000000	4085.12817382812500000000	4113.33300781250000000000	4193.84619140625000000000	4079.48706054687500000000	3330.25634765625000000000	4177.43603515625000000000	4106.15380859375000000000	4136.92285156250000000000	1847.00000000000000000000	10242.00000000000000000000	10226.00000000000000000000	0.00000000000000000000	0.00000000000000000000	0.00000000000000000000	2104.00000000000000000000	8.00000000000000000000	4.00000000000000000000	4.00000000000000000000	4.00000000000000000000	4.00000000000000000000	4.00000000000000000000	4.00000000000000000000	4.00000000000000000000	4.00000000000000000000	4.00000000000000000000	4.00000000000000000000	4.00000000000000000000	4.00000000000000000000	4.00000000000000000000	4.00000000000000000000	4.00000000000000000000	4.00000000000000000000
97.00000000000000000000	0.00000000000000000000	4115.89746093750000000000	4085.64086914062500000000	4143.58984375000000000000	4088.20507812500000000000	4083.07690429687500000000	4124.61523437500000000000	4086.15380859375000000000	4095.89721679687500000000	4190.25634765625000000000	4062.56396484375000000000	3327.17944335937500000000	4167.69238281250000000000	4093.33325195312500000000	4127.69238281250000000000	1720.00000000000000000000	10242.00000000000000000000	10225.00000000000000000000	0.00000000000000000000	0.00000000000000000000	0.00000000000000000000	2104.00000000000000000000	16.00000000000000000000	4.00000000000000000000	4.00000000000000000000	4.00000000000000000000	4.00000000000000000000	4.00000000000000000000	4.00000000000000000000	4.00000000000000000000	4.00000000000000000000	4.00000000000000000000	4.00000000000000000000	4.00000000000000000000	4.00000000000000000000	4.00000000000000000000	4.00000000000000000000	4.00000000000000000000	4.00000000000000000000
98.00000000000000000000	0.00000000000000000000	4134.87158203125000000000	4130.25634765625000000000	4153.84619140625000000000	4111.28173828125000000000	4114.87158203125000000000	4146.15380859375000000000	4125.64111328125000000000	4121.53857421875000000000	4199.48730468750000000000	4116.92285156250000000000	3352.30761718750000000000	4174.35888671875000000000	4120.51269531250000000000	4135.89746093750000000000	3095.00000000000000000000	10242.00000000000000000000	10225.00000000000000000000	0.00000000000000000000	0.00000000000000000000	0.00000000000000000000	2104.00000000000000000000	25.00000000000000000000	4.00000000000000000000	4.00000000000000000000	4.00000000000000000000	4.00000000000000000000	4.00000000000000000000	4.00000000000000000000	4.00000000000000000000	4.00000000000000000000	4.00000000000000000000	4.00000000000000000000	4.00000000000000000000	4.00000000000000000000	4.00000000000000000000	4.00000000000000000000	4.00000000000000000000	4.00000000000000000000
99.00000000000000000000	0.00000000000000000000	4123.07666015625000000000	4095.89721679687500000000	4157.94873046875000000000	4091.79467773437500000000	4077.43579101562500000000	4127.69238281250000000000	4091.28198242187500000000	4087.69213867187500000000	4193.84619140625000000000	4064.61523437500000000000	3336.92309570312500000000	4166.15380859375000000000	4080.51269531250000000000	4113.84619140625000000000	2152.00000000000000000000	10245.00000000000000000000	10226.00000000000000000000	0.00000000000000000000	0.00000000000000000000	0.00000000000000000000	2104.00000000000000000000	33.00000000000000000000	4.00000000000000000000	4.00000000000000000000	4.00000000000000000000	4.00000000000000000000	4.00000000000000000000	4.00000000000000000000	4.00000000000000000000	4.00000000000000000000	4.00000000000000000000	4.00000000000000000000	4.00000000000000000000	4.00000000000000000000	4.00000000000000000000	4.00000000000000000000	4.00000000000000000000	4.00000000000000000000
100.00000000000000000000	0.00000000000000000000	4131.79492187500000000000	4120.00000000000000000000	4151.79492187500000000000	4106.15380859375000000000	4124.10253906250000000000	4134.35888671875000000000	4111.28173828125000000000	4112.30761718750000000000	4197.94873046875000000000	4075.89721679687500000000	3358.97436523437500000000	4170.25634765625000000000	4123.58984375000000000000	4132.82031250000000000000	1847.00000000000000000000	10245.00000000000000000000	10226.00000000000000000000	0.00000000000000000000	0.00000000000000000000	0.00000000000000000000	2104.00000000000000000000	41.00000000000000000000	4.00000000000000000000	4.00000000000000000000	4.00000000000000000000	4.00000000000000000000	4.00000000000000000000	4.00000000000000000000	4.00000000000000000000	4.00000000000000000000	4.00000000000000000000	4.00000000000000000000	4.00000000000000000000	4.00000000000000000000	4.00000000000000000000	4.00000000000000000000	4.00000000000000000000	4.00000000000000000000
101.00000000000000000000	0.00000000000000000000	4131.28173828125000000000	4113.33300781250000000000	4156.92285156250000000000	4107.17919921875000000000	4130.76904296875000000000	4123.58984375000000000000	4097.94873046875000000000	4115.38427734375000000000	4197.43603515625000000000	4084.10253906250000000000	3372.30761718750000000000	4181.02539062500000000000	4131.79492187500000000000	4144.10253906250000000000	1720.00000000000000000000	10245.00000000000000000000	10227.00000000000000000000	0.00000000000000000000	0.00000000000000000000	0.00000000000000000000	2104.00000000000000000000	49.00000000000000000000	4.00000000000000000000	4.00000000000000000000	4.00000000000000000000	4.00000000000000000000	4.00000000000000000000	4.00000000000000000000	4.00000000000000000000	4.00000000000000000000	4.00000000000000000000	4.00000000000000000000	4.00000000000000000000	4.00000000000000000000	4.00000000000000000000	4.00000000000000000000	4.00000000000000000000	4.00000000000000000000
102.00000000000000000000	0.00000000000000000000	4120.00000000000000000000	4093.84594726562500000000	4149.74365234375000000000	4092.82031250000000000000	4100.00000000000000000000	4122.56396484375000000000	4086.66650390625000000000	4108.71777343750000000000	4195.38427734375000000000	4073.33325195312500000000	3367.17944335937500000000	4168.20507812500000000000	4103.58984375000000000000	4132.30761718750000000000	3095.00000000000000000000	10245.00000000000000000000	10227.00000000000000000000	0.00000000000000000000	0.00000000000000000000	0.00000000000000000000	2104.00000000000000000000	57.00000000000000000000	4.00000000000000000000	4.00000000000000000000	4.00000000000000000000	4.00000000000000000000	4.00000000000000000000	4.00000000000000000000	4.00000000000000000000	4.00000000000000000000	4.00000000000000000000	4.00000000000000000000	4.00000000000000000000	4.00000000000000000000	4.00000000000000000000	4.00000000000000000000	4.00000000000000000000	4.00000000000000000000
103.00000000000000000000	0.00000000000000000000	4126.15380859375000000000	4121.53857421875000000000	4149.23046875000000000000	4112.82031250000000000000	4132.82031250000000000000	4143.58984375000000000000	4126.15380859375000000000	4138.46142578125000000000	4202.05126953125000000000	4116.92285156250000000000	3387.69213867187500000000	4170.76904296875000000000	4122.56396484375000000000	4134.87158203125000000000	2152.00000000000000000000	10248.00000000000000000000	10224.00000000000000000000	0.00000000000000000000	0.00000000000000000000	0.00000000000000000000	2104.00000000000000000000	64.00000000000000000000	4.00000000000000000000	4.00000000000000000000	4.00000000000000000000	4.00000000000000000000	4.00000000000000000000	4.00000000000000000000	4.00000000000000000000	4.00000000000000000000	4.00000000000000000000	4.00000000000000000000	4.00000000000000000000	4.00000000000000000000	4.00000000000000000000	4.00000000000000000000	4.00000000000000000000	4.00000000000000000000
104.00000000000000000000	0.00000000000000000000	4115.89746093750000000000	4090.25634765625000000000	4155.89746093750000000000	4090.25634765625000000000	4112.30761718750000000000	4131.79492187500000000000	4098.46142578125000000000	4106.15380859375000000000	4194.87158203125000000000	4083.58959960937500000000	3374.87182617187500000000	4169.74365234375000000000	4082.56396484375000000000	4120.00000000000000000000	1847.00000000000000000000	10248.00000000000000000000	10224.00000000000000000000	0.00000000000000000000	0.00000000000000000000	0.00000000000000000000	2104.00000000000000000000	71.00000000000000000000	4.00000000000000000000	4.00000000000000000000	4.00000000000000000000	4.00000000000000000000	4.00000000000000000000	4.00000000000000000000	4.00000000000000000000	4.00000000000000000000	4.00000000000000000000	4.00000000000000000000	4.00000000000000000000	4.00000000000000000000	4.00000000000000000000	4.00000000000000000000	4.00000000000000000000	4.00000000000000000000
105.00000000000000000000	0.00000000000000000000	4134.87158203125000000000	4130.25634765625000000000	4155.89746093750000000000	4101.02539062500000000000	4156.41015625000000000000	4148.71777343750000000000	4122.05126953125000000000	4132.82031250000000000000	4202.56396484375000000000	4115.38427734375000000000	3401.02563476562500000000	4172.82031250000000000000	4118.46142578125000000000	4140.51269531250000000000	1720.00000000000000000000	10249.00000000000000000000	10222.00000000000000000000	0.00000000000000000000	0.00000000000000000000	0.00000000000000000000	2104.00000000000000000000	79.00000000000000000000	4.00000000000000000000	4.00000000000000000000	4.00000000000000000000	4.00000000000000000000	4.00000000000000000000	4.00000000000000000000	4.00000000000000000000	4.00000000000000000000	4.00000000000000000000	4.00000000000000000000	4.00000000000000000000	4.00000000000000000000	4.00000000000000000000	4.00000000000000000000	4.00000000000000000000	4.00000000000000000000
106.00000000000000000000	0.00000000000000000000	4145.12792968750000000000	4131.79492187500000000000	4165.64111328125000000000	4106.15380859375000000000	4160.51269531250000000000	4141.02539062500000000000	4114.35888671875000000000	4122.56396484375000000000	4200.00000000000000000000	4109.74365234375000000000	3412.30761718750000000000	4178.97412109375000000000	4130.25634765625000000000	4147.69238281250000000000	3095.00000000000000000000	10249.00000000000000000000	10222.00000000000000000000	0.00000000000000000000	0.00000000000000000000	0.00000000000000000000	2104.00000000000000000000	86.00000000000000000000	4.00000000000000000000	4.00000000000000000000	4.00000000000000000000	4.00000000000000000000	4.00000000000000000000	4.00000000000000000000	4.00000000000000000000	4.00000000000000000000	4.00000000000000000000	4.00000000000000000000	4.00000000000000000000	4.00000000000000000000	4.00000000000000000000	4.00000000000000000000	4.00000000000000000000	4.00000000000000000000
107.00000000000000000000	0.00000000000000000000	4128.20507812500000000000	4096.92285156250000000000	4156.41015625000000000000	4085.64086914062500000000	4134.35888671875000000000	4128.71777343750000000000	4090.25634765625000000000	4089.74340820312500000000	4191.79492187500000000000	4063.07690429687500000000	3398.46142578125000000000	4167.69238281250000000000	4100.51269531250000000000	4133.84619140625000000000	2152.00000000000000000000	10250.00000000000000000000	10223.00000000000000000000	0.00000000000000000000	0.00000000000000000000	0.00000000000000000000	2104.00000000000000000000	94.00000000000000000000	4.00000000000000000000	4.00000000000000000000	4.00000000000000000000	4.00000000000000000000	4.00000000000000000000	4.00000000000000000000	4.00000000000000000000	4.00000000000000000000	4.00000000000000000000	4.00000000000000000000	4.00000000000000000000	4.00000000000000000000	4.00000000000000000000	4.00000000000000000000	4.00000000000000000000	4.00000000000000000000
108.00000000000000000000	0.00000000000000000000	4126.15380859375000000000	4125.64111328125000000000	4146.66650390625000000000	4103.07666015625000000000	4169.23046875000000000000	4140.51269531250000000000	4123.58984375000000000000	4138.46142578125000000000	4200.00000000000000000000	4113.84619140625000000000	3428.20507812500000000000	4170.76904296875000000000	4128.71777343750000000000	4145.12792968750000000000	1847.00000000000000000000	10250.00000000000000000000	10223.00000000000000000000	0.00000000000000000000	0.00000000000000000000	0.00000000000000000000	2104.00000000000000000000	102.00000000000000000000	4.00000000000000000000	4.00000000000000000000	4.00000000000000000000	4.00000000000000000000	4.00000000000000000000	4.00000000000000000000	4.00000000000000000000	4.00000000000000000000	4.00000000000000000000	4.00000000000000000000	4.00000000000000000000	4.00000000000000000000	4.00000000000000000000	4.00000000000000000000	4.00000000000000000000	4.00000000000000000000
109.00000000000000000000	0.00000000000000000000	4112.30761718750000000000	4088.20507812500000000000	4153.33300781250000000000	4082.56396484375000000000	4122.05126953125000000000	4120.00000000000000000000	4092.30761718750000000000	4113.33300781250000000000	4192.30761718750000000000	4083.58959960937500000000	3416.41015625000000000000	4165.12792968750000000000	4088.20507812500000000000	4129.74365234375000000000	1720.00000000000000000000	10251.00000000000000000000	10223.00000000000000000000	0.00000000000000000000	0.00000000000000000000	0.00000000000000000000	2104.00000000000000000000	110.00000000000000000000	4.00000000000000000000	4.00000000000000000000	4.00000000000000000000	4.00000000000000000000	4.00000000000000000000	4.00000000000000000000	4.00000000000000000000	4.00000000000000000000	4.00000000000000000000	4.00000000000000000000	4.00000000000000000000	4.00000000000000000000	4.00000000000000000000	4.00000000000000000000	4.00000000000000000000	4.00000000000000000000
110.00000000000000000000	0.00000000000000000000	4123.58984375000000000000	4112.82031250000000000000	4151.28173828125000000000	4090.76904296875000000000	4150.25634765625000000000	4141.02539062500000000000	4116.92285156250000000000	4114.87158203125000000000	4195.89746093750000000000	4091.28198242187500000000	3426.15380859375000000000	4161.53857421875000000000	4100.51269531250000000000	4134.35888671875000000000	3095.00000000000000000000	10251.00000000000000000000	10223.00000000000000000000	0.00000000000000000000	0.00000000000000000000	0.00000000000000000000	2104.00000000000000000000	117.00000000000000000000	4.00000000000000000000	4.00000000000000000000	4.00000000000000000000	4.00000000000000000000	4.00000000000000000000	4.00000000000000000000	4.00000000000000000000	4.00000000000000000000	4.00000000000000000000	4.00000000000000000000	4.00000000000000000000	4.00000000000000000000	4.00000000000000000000	4.00000000000000000000	4.00000000000000000000	4.00000000000000000000
[truncated: 236 more rows]
