# Supplementary material for: Discriminating three motor imagery states of the same joint for brain-computer interface
Source: PeerJ. 2021 Aug 24;9:e12027. doi: 10.7717/peerj.12027 (PMC8395581; doi:10.7717/peerj.12027)
Supplement: Supplemental Information 1 [file peerj-09-12027-s001.zip › dataset/B/01-02-04.11.17.19.37.22.csv]

title:02	recorded:04.11.17 19.37.22	sampling:128	subject:01	labels:COUNTER INTERPOLATED AF3 F7 F3 FC5 T7 P7 O1 O2 P8 T8 FC6 F4 F8 AF4 RAW_CQ GYROX GYROY MARKER MARKER_HARDWARE SYNC TIME_STAMP_s TIME_STAMP_ms CQ_AF3 CQ_F7 CQ_F3 CQ_FC5 CQ_T7 CQ_P7 CQ_O1 CQ_O2 CQ_P8 CQ_T8 CQ_FC6 CQ_F4 CQ_F8 CQ_AF4 CQ_CMS CQ_DRL	chan:40	units:emotiv
80.00000000000000000000	0.00000000000000000000	4160.51269531250000000000	4153.33300781250000000000	4194.87158203125000000000	4161.02539062500000000000	4171.28173828125000000000	4158.97412109375000000000	4152.30761718750000000000	4172.82031250000000000000	4170.25634765625000000000	4116.41015625000000000000	4181.02539062500000000000	4178.97412109375000000000	4169.23046875000000000000	4177.94873046875000000000	1137.00000000000000000000	10246.00000000000000000000	10229.00000000000000000000	0.00000000000000000000	0.00000000000000000000	0.00000000000000000000	810.00000000000000000000	798.00000000000000000000	0.00000000000000000000	0.00000000000000000000	0.00000000000000000000	0.00000000000000000000	0.00000000000000000000	0.00000000000000000000	0.00000000000000000000	0.00000000000000000000	0.00000000000000000000	0.00000000000000000000	0.00000000000000000000	0.00000000000000000000	0.00000000000000000000	0.00000000000000000000	0.00000000000000000000	0.00000000000000000000
81.00000000000000000000	0.00000000000000000000	4160.00000000000000000000	4155.89746093750000000000	4193.33300781250000000000	4158.46142578125000000000	4142.05126953125000000000	4164.10253906250000000000	4155.89746093750000000000	4156.92285156250000000000	4161.02539062500000000000	4126.15380859375000000000	4167.69238281250000000000	4164.61523437500000000000	4154.87158203125000000000	4171.79492187500000000000	1226.00000000000000000000	10247.00000000000000000000	10228.00000000000000000000	0.00000000000000000000	0.00000000000000000000	0.00000000000000000000	810.00000000000000000000	807.00000000000000000000	0.00000000000000000000	0.00000000000000000000	0.00000000000000000000	0.00000000000000000000	0.00000000000000000000	0.00000000000000000000	0.00000000000000000000	0.00000000000000000000	0.00000000000000000000	0.00000000000000000000	0.00000000000000000000	0.00000000000000000000	0.00000000000000000000	0.00000000000000000000	0.00000000000000000000	0.00000000000000000000
82.00000000000000000000	0.00000000000000000000	4167.17919921875000000000	4184.10253906250000000000	4194.35888671875000000000	4176.92285156250000000000	4173.84619140625000000000	4184.61523437500000000000	4180.00000000000000000000	4169.23046875000000000000	4168.71777343750000000000	4157.94873046875000000000	4179.48730468750000000000	4165.64111328125000000000	4165.64111328125000000000	4167.17919921875000000000	1246.00000000000000000000	10247.00000000000000000000	10228.00000000000000000000	0.00000000000000000000	0.00000000000000000000	0.00000000000000000000	810.00000000000000000000	815.00000000000000000000	0.00000000000000000000	0.00000000000000000000	0.00000000000000000000	0.00000000000000000000	0.00000000000000000000	0.00000000000000000000	0.00000000000000000000	0.00000000000000000000	0.00000000000000000000	0.00000000000000000000	0.00000000000000000000	0.00000000000000000000	0.00000000000000000000	0.00000000000000000000	0.00000000000000000000	0.00000000000000000000
83.00000000000000000000	0.00000000000000000000	4162.56396484375000000000	4162.05126953125000000000	4202.56396484375000000000	4164.10253906250000000000	4141.02539062500000000000	4165.12792968750000000000	4154.35888671875000000000	4147.17919921875000000000	4161.02539062500000000000	4106.66650390625000000000	4157.43603515625000000000	4162.05126953125000000000	4142.56396484375000000000	4155.38427734375000000000	927.00000000000000000000	10247.00000000000000000000	10229.00000000000000000000	0.00000000000000000000	0.00000000000000000000	0.00000000000000000000	810.00000000000000000000	823.00000000000000000000	0.00000000000000000000	0.00000000000000000000	0.00000000000000000000	0.00000000000000000000	0.00000000000000000000	0.00000000000000000000	0.00000000000000000000	0.00000000000000000000	0.00000000000000000000	0.00000000000000000000	0.00000000000000000000	0.00000000000000000000	0.00000000000000000000	0.00000000000000000000	0.00000000000000000000	0.00000000000000000000
84.00000000000000000000	0.00000000000000000000	4166.15380859375000000000	4178.97412109375000000000	4201.02539062500000000000	4176.41015625000000000000	4147.69238281250000000000	4168.71777343750000000000	4166.15380859375000000000	4164.10253906250000000000	4170.25634765625000000000	4123.07666015625000000000	4177.94873046875000000000	4167.17919921875000000000	4173.84619140625000000000	4168.71777343750000000000	1137.00000000000000000000	10247.00000000000000000000	10229.00000000000000000000	0.00000000000000000000	0.00000000000000000000	0.00000000000000000000	810.00000000000000000000	832.00000000000000000000	0.00000000000000000000	0.00000000000000000000	0.00000000000000000000	0.00000000000000000000	0.00000000000000000000	0.00000000000000000000	0.00000000000000000000	0.00000000000000000000	0.00000000000000000000	0.00000000000000000000	0.00000000000000000000	0.00000000000000000000	0.00000000000000000000	0.00000000000000000000	0.00000000000000000000	0.00000000000000000000
85.00000000000000000000	0.00000000000000000000	4164.61523437500000000000	4171.28173828125000000000	4204.61523437500000000000	4179.48730468750000000000	4177.94873046875000000000	4169.23046875000000000000	4158.97412109375000000000	4159.48730468750000000000	4181.53857421875000000000	4140.00000000000000000000	4179.48730468750000000000	4177.43603515625000000000	4176.92285156250000000000	4180.00000000000000000000	1226.00000000000000000000	10247.00000000000000000000	10229.00000000000000000000	0.00000000000000000000	0.00000000000000000000	0.00000000000000000000	810.00000000000000000000	840.00000000000000000000	0.00000000000000000000	0.00000000000000000000	0.00000000000000000000	0.00000000000000000000	0.00000000000000000000	0.00000000000000000000	0.00000000000000000000	0.00000000000000000000	0.00000000000000000000	0.00000000000000000000	0.00000000000000000000	0.00000000000000000000	0.00000000000000000000	0.00000000000000000000	0.00000000000000000000	0.00000000000000000000
86.00000000000000000000	0.00000000000000000000	4155.38427734375000000000	4148.71777343750000000000	4193.84619140625000000000	4163.07666015625000000000	4184.61523437500000000000	4162.56396484375000000000	4147.17919921875000000000	4148.20507812500000000000	4161.02539062500000000000	4108.71777343750000000000	4161.53857421875000000000	4166.15380859375000000000	4150.25634765625000000000	4166.66650390625000000000	1246.00000000000000000000	10247.00000000000000000000	10229.00000000000000000000	0.00000000000000000000	0.00000000000000000000	0.00000000000000000000	810.00000000000000000000	848.00000000000000000000	0.00000000000000000000	0.00000000000000000000	0.00000000000000000000	0.00000000000000000000	0.00000000000000000000	0.00000000000000000000	0.00000000000000000000	0.00000000000000000000	0.00000000000000000000	0.00000000000000000000	0.00000000000000000000	0.00000000000000000000	0.00000000000000000000	0.00000000000000000000	0.00000000000000000000	0.00000000000000000000
87.00000000000000000000	0.00000000000000000000	4157.94873046875000000000	4165.64111328125000000000	4187.69238281250000000000	4173.84619140625000000000	4166.15380859375000000000	4167.69238281250000000000	4168.71777343750000000000	4187.69238281250000000000	4164.61523437500000000000	4140.00000000000000000000	4190.76904296875000000000	4173.33300781250000000000	4172.30761718750000000000	4168.71777343750000000000	927.00000000000000000000	10246.00000000000000000000	10229.00000000000000000000	0.00000000000000000000	0.00000000000000000000	0.00000000000000000000	810.00000000000000000000	857.00000000000000000000	0.00000000000000000000	0.00000000000000000000	0.00000000000000000000	0.00000000000000000000	0.00000000000000000000	0.00000000000000000000	0.00000000000000000000	0.00000000000000000000	0.00000000000000000000	0.00000000000000000000	0.00000000000000000000	0.00000000000000000000	0.00000000000000000000	0.00000000000000000000	0.00000000000000000000	0.00000000000000000000
88.00000000000000000000	0.00000000000000000000	4153.33300781250000000000	4147.17919921875000000000	4194.87158203125000000000	4164.61523437500000000000	4115.89746093750000000000	4154.35888671875000000000	4150.76904296875000000000	4166.66650390625000000000	4164.10253906250000000000	4140.51269531250000000000	4172.82031250000000000000	4174.35888671875000000000	4152.30761718750000000000	4165.12792968750000000000	1137.00000000000000000000	10246.00000000000000000000	10229.00000000000000000000	0.00000000000000000000	0.00000000000000000000	0.00000000000000000000	810.00000000000000000000	865.00000000000000000000	0.00000000000000000000	0.00000000000000000000	0.00000000000000000000	0.00000000000000000000	0.00000000000000000000	0.00000000000000000000	0.00000000000000000000	0.00000000000000000000	0.00000000000000000000	0.00000000000000000000	0.00000000000000000000	0.00000000000000000000	0.00000000000000000000	0.00000000000000000000	0.00000000000000000000	0.00000000000000000000
89.00000000000000000000	0.00000000000000000000	4160.00000000000000000000	4167.69238281250000000000	4188.20507812500000000000	4173.84619140625000000000	4182.56396484375000000000	4170.25634765625000000000	4165.64111328125000000000	4163.07666015625000000000	4166.15380859375000000000	4135.38427734375000000000	4174.35888671875000000000	4170.25634765625000000000	4160.51269531250000000000	4163.07666015625000000000	1226.00000000000000000000	10247.00000000000000000000	10227.00000000000000000000	0.00000000000000000000	0.00000000000000000000	0.00000000000000000000	810.00000000000000000000	873.00000000000000000000	0.00000000000000000000	0.00000000000000000000	0.00000000000000000000	0.00000000000000000000	0.00000000000000000000	0.00000000000000000000	0.00000000000000000000	0.00000000000000000000	0.00000000000000000000	0.00000000000000000000	0.00000000000000000000	0.00000000000000000000	0.00000000000000000000	0.00000000000000000000	0.00000000000000000000	0.00000000000000000000
90.00000000000000000000	0.00000000000000000000	4164.61523437500000000000	4173.33300781250000000000	4194.87158203125000000000	4170.76904296875000000000	4223.07666015625000000000	4175.89746093750000000000	4168.71777343750000000000	4160.51269531250000000000	4169.74365234375000000000	4129.23046875000000000000	4174.87158203125000000000	4168.20507812500000000000	4162.56396484375000000000	4162.56396484375000000000	1246.00000000000000000000	10247.00000000000000000000	10227.00000000000000000000	0.00000000000000000000	0.00000000000000000000	0.00000000000000000000	810.00000000000000000000	882.00000000000000000000	0.00000000000000000000	0.00000000000000000000	0.00000000000000000000	0.00000000000000000000	0.00000000000000000000	0.00000000000000000000	0.00000000000000000000	0.00000000000000000000	0.00000000000000000000	0.00000000000000000000	0.00000000000000000000	0.00000000000000000000	0.00000000000000000000	0.00000000000000000000	0.00000000000000000000	0.00000000000000000000
91.00000000000000000000	0.00000000000000000000	4159.48730468750000000000	4152.30761718750000000000	4199.48730468750000000000	4155.89746093750000000000	4170.25634765625000000000	4161.02539062500000000000	4155.89746093750000000000	4146.15380859375000000000	4159.48730468750000000000	4127.69238281250000000000	4158.46142578125000000000	4157.43603515625000000000	4152.82031250000000000000	4158.46142578125000000000	927.00000000000000000000	10248.00000000000000000000	10227.00000000000000000000	0.00000000000000000000	0.00000000000000000000	0.00000000000000000000	810.00000000000000000000	890.00000000000000000000	0.00000000000000000000	0.00000000000000000000	0.00000000000000000000	0.00000000000000000000	0.00000000000000000000	0.00000000000000000000	0.00000000000000000000	0.00000000000000000000	0.00000000000000000000	0.00000000000000000000	0.00000000000000000000	0.00000000000000000000	0.00000000000000000000	0.00000000000000000000	0.00000000000000000000	0.00000000000000000000
92.00000000000000000000	0.00000000000000000000	4165.64111328125000000000	4170.76904296875000000000	4199.48730468750000000000	4181.02539062500000000000	4151.28173828125000000000	4165.12792968750000000000	4166.66650390625000000000	4173.84619140625000000000	4175.38427734375000000000	4145.12792968750000000000	4186.15380859375000000000	4173.84619140625000000000	4190.25634765625000000000	4176.41015625000000000000	1137.00000000000000000000	10248.00000000000000000000	10227.00000000000000000000	0.00000000000000000000	0.00000000000000000000	0.00000000000000000000	810.00000000000000000000	898.00000000000000000000	0.00000000000000000000	0.00000000000000000000	0.00000000000000000000	0.00000000000000000000	0.00000000000000000000	0.00000000000000000000	0.00000000000000000000	0.00000000000000000000	0.00000000000000000000	0.00000000000000000000	0.00000000000000000000	0.00000000000000000000	0.00000000000000000000	0.00000000000000000000	0.00000000000000000000	0.00000000000000000000
93.00000000000000000000	0.00000000000000000000	4163.07666015625000000000	4152.30761718750000000000	4204.10253906250000000000	4168.71777343750000000000	4123.07666015625000000000	4156.92285156250000000000	4142.56396484375000000000	4154.87158203125000000000	4169.23046875000000000000	4103.07666015625000000000	4168.71777343750000000000	4177.94873046875000000000	4164.10253906250000000000	4172.82031250000000000000	1226.00000000000000000000	10247.00000000000000000000	10228.00000000000000000000	0.00000000000000000000	0.00000000000000000000	0.00000000000000000000	810.00000000000000000000	906.00000000000000000000	0.00000000000000000000	0.00000000000000000000	0.00000000000000000000	0.00000000000000000000	0.00000000000000000000	0.00000000000000000000	0.00000000000000000000	0.00000000000000000000	0.00000000000000000000	0.00000000000000000000	0.00000000000000000000	0.00000000000000000000	0.00000000000000000000	0.00000000000000000000	0.00000000000000000000	0.00000000000000000000
94.00000000000000000000	0.00000000000000000000	4161.02539062500000000000	4157.94873046875000000000	4193.33300781250000000000	4162.56396484375000000000	4169.74365234375000000000	4170.25634765625000000000	4161.53857421875000000000	4167.17919921875000000000	4158.46142578125000000000	4128.71777343750000000000	4170.76904296875000000000	4168.71777343750000000000	4155.89746093750000000000	4161.02539062500000000000	1246.00000000000000000000	10247.00000000000000000000	10228.00000000000000000000	0.00000000000000000000	0.00000000000000000000	0.00000000000000000000	810.00000000000000000000	913.00000000000000000000	0.00000000000000000000	0.00000000000000000000	0.00000000000000000000	0.00000000000000000000	0.00000000000000000000	0.00000000000000000000	0.00000000000000000000	0.00000000000000000000	0.00000000000000000000	0.00000000000000000000	0.00000000000000000000	0.00000000000000000000	0.00000000000000000000	0.00000000000000000000	0.00000000000000000000	0.00000000000000000000
95.00000000000000000000	0.00000000000000000000	4159.48730468750000000000	4159.48730468750000000000	4195.38427734375000000000	4167.17919921875000000000	4200.51269531250000000000	4174.87158203125000000000	4174.35888671875000000000	4181.53857421875000000000	4167.17919921875000000000	4155.89746093750000000000	4185.12792968750000000000	4175.38427734375000000000	4161.53857421875000000000	4164.10253906250000000000	927.00000000000000000000	10245.00000000000000000000	10226.00000000000000000000	0.00000000000000000000	0.00000000000000000000	0.00000000000000000000	810.00000000000000000000	920.00000000000000000000	0.00000000000000000000	0.00000000000000000000	0.00000000000000000000	0.00000000000000000000	0.00000000000000000000	0.00000000000000000000	0.00000000000000000000	0.00000000000000000000	0.00000000000000000000	0.00000000000000000000	0.00000000000000000000	0.00000000000000000000	0.00000000000000000000	0.00000000000000000000	0.00000000000000000000	0.00000000000000000000
96.00000000000000000000	0.00000000000000000000	4160.00000000000000000000	4148.20507812500000000000	4202.05126953125000000000	4156.92285156250000000000	4164.61523437500000000000	4169.74365234375000000000	4162.05126953125000000000	4163.58984375000000000000	4163.07666015625000000000	4124.61523437500000000000	4168.71777343750000000000	4171.28173828125000000000	4146.66650390625000000000	4162.05126953125000000000	1137.00000000000000000000	10245.00000000000000000000	10226.00000000000000000000	0.00000000000000000000	0.00000000000000000000	0.00000000000000000000	810.00000000000000000000	928.00000000000000000000	0.00000000000000000000	0.00000000000000000000	0.00000000000000000000	0.00000000000000000000	0.00000000000000000000	0.00000000000000000000	0.00000000000000000000	0.00000000000000000000	0.00000000000000000000	0.00000000000000000000	0.00000000000000000000	0.00000000000000000000	0.00000000000000000000	0.00000000000000000000	0.00000000000000000000	0.00000000000000000000
97.00000000000000000000	0.00000000000000000000	4181.02539062500000000000	4190.25634765625000000000	4205.64111328125000000000	4177.94873046875000000000	4185.64111328125000000000	4190.25634765625000000000	4191.28173828125000000000	4194.87158203125000000000	4176.41015625000000000000	4166.66650390625000000000	4189.74365234375000000000	4180.51269531250000000000	4179.48730468750000000000	4171.79492187500000000000	1226.00000000000000000000	10244.00000000000000000000	10226.00000000000000000000	0.00000000000000000000	0.00000000000000000000	0.00000000000000000000	810.00000000000000000000	935.00000000000000000000	0.00000000000000000000	0.00000000000000000000	0.00000000000000000000	0.00000000000000000000	0.00000000000000000000	0.00000000000000000000	0.00000000000000000000	0.00000000000000000000	0.00000000000000000000	0.00000000000000000000	0.00000000000000000000	0.00000000000000000000	0.00000000000000000000	0.00000000000000000000	0.00000000000000000000	0.00000000000000000000
98.00000000000000000000	0.00000000000000000000	4180.00000000000000000000	4183.07666015625000000000	4213.84619140625000000000	4172.82031250000000000000	4163.07666015625000000000	4181.53857421875000000000	4179.48730468750000000000	4175.89746093750000000000	4174.35888671875000000000	4164.10253906250000000000	4178.46142578125000000000	4180.00000000000000000000	4167.17919921875000000000	4170.76904296875000000000	1246.00000000000000000000	10244.00000000000000000000	10226.00000000000000000000	0.00000000000000000000	0.00000000000000000000	0.00000000000000000000	810.00000000000000000000	942.00000000000000000000	0.00000000000000000000	0.00000000000000000000	0.00000000000000000000	0.00000000000000000000	0.00000000000000000000	0.00000000000000000000	0.00000000000000000000	0.00000000000000000000	0.00000000000000000000	0.00000000000000000000	0.00000000000000000000	0.00000000000000000000	0.00000000000000000000	0.00000000000000000000	0.00000000000000000000	0.00000000000000000000
99.00000000000000000000	0.00000000000000000000	4167.17919921875000000000	4177.43603515625000000000	4205.12792968750000000000	4170.76904296875000000000	4177.94873046875000000000	4177.94873046875000000000	4175.89746093750000000000	4170.76904296875000000000	4168.20507812500000000000	4160.00000000000000000000	4184.10253906250000000000	4174.35888671875000000000	4173.33300781250000000000	4173.33300781250000000000	927.00000000000000000000	10244.00000000000000000000	10229.00000000000000000000	0.00000000000000000000	0.00000000000000000000	0.00000000000000000000	810.00000000000000000000	950.00000000000000000000	0.00000000000000000000	0.00000000000000000000	0.00000000000000000000	0.00000000000000000000	0.00000000000000000000	0.00000000000000000000	0.00000000000000000000	0.00000000000000000000	0.00000000000000000000	0.00000000000000000000	0.00000000000000000000	0.00000000000000000000	0.00000000000000000000	0.00000000000000000000	0.00000000000000000000	0.00000000000000000000
100.00000000000000000000	0.00000000000000000000	4167.69238281250000000000	4178.46142578125000000000	4206.15380859375000000000	4178.46142578125000000000	4221.53857421875000000000	4175.38427734375000000000	4176.41015625000000000000	4186.66650390625000000000	4181.02539062500000000000	4159.48730468750000000000	4201.53857421875000000000	4188.71777343750000000000	4193.33300781250000000000	4185.12792968750000000000	1137.00000000000000000000	10244.00000000000000000000	10229.00000000000000000000	0.00000000000000000000	0.00000000000000000000	0.00000000000000000000	810.00000000000000000000	957.00000000000000000000	0.00000000000000000000	0.00000000000000000000	0.00000000000000000000	0.00000000000000000000	0.00000000000000000000	0.00000000000000000000	0.00000000000000000000	0.00000000000000000000	0.00000000000000000000	0.00000000000000000000	0.00000000000000000000	0.00000000000000000000	0.00000000000000000000	0.00000000000000000000	0.00000000000000000000	0.00000000000000000000
101.00000000000000000000	0.00000000000000000000	4168.20507812500000000000	4165.12792968750000000000	4208.71777343750000000000	4168.71777343750000000000	4184.61523437500000000000	4166.15380859375000000000	4166.15380859375000000000	4169.74365234375000000000	4166.66650390625000000000	4114.87158203125000000000	4180.00000000000000000000	4181.53857421875000000000	4169.23046875000000000000	4174.87158203125000000000	1226.00000000000000000000	10247.00000000000000000000	10228.00000000000000000000	0.00000000000000000000	0.00000000000000000000	0.00000000000000000000	810.00000000000000000000	964.00000000000000000000	0.00000000000000000000	0.00000000000000000000	0.00000000000000000000	0.00000000000000000000	0.00000000000000000000	0.00000000000000000000	0.00000000000000000000	0.00000000000000000000	0.00000000000000000000	0.00000000000000000000	0.00000000000000000000	0.00000000000000000000	0.00000000000000000000	0.00000000000000000000	0.00000000000000000000	0.00000000000000000000
102.00000000000000000000	0.00000000000000000000	4174.87158203125000000000	4194.87158203125000000000	4203.07666015625000000000	4186.66650390625000000000	4182.56396484375000000000	4184.10253906250000000000	4195.89746093750000000000	4196.92285156250000000000	4166.15380859375000000000	4164.10253906250000000000	4202.05126953125000000000	4184.61523437500000000000	4186.66650390625000000000	4175.89746093750000000000	1246.00000000000000000000	10247.00000000000000000000	10228.00000000000000000000	0.00000000000000000000	0.00000000000000000000	0.00000000000000000000	810.00000000000000000000	972.00000000000000000000	0.00000000000000000000	0.00000000000000000000	0.00000000000000000000	0.00000000000000000000	0.00000000000000000000	0.00000000000000000000	0.00000000000000000000	0.00000000000000000000	0.00000000000000000000	0.00000000000000000000	0.00000000000000000000	0.00000000000000000000	0.00000000000000000000	0.00000000000000000000	0.00000000000000000000	0.00000000000000000000
103.00000000000000000000	0.00000000000000000000	4171.79492187500000000000	4179.48730468750000000000	4208.71777343750000000000	4178.97412109375000000000	4192.30761718750000000000	4177.94873046875000000000	4182.56396484375000000000	4187.17919921875000000000	4168.20507812500000000000	4186.66650390625000000000	4193.84619140625000000000	4190.25634765625000000000	4170.76904296875000000000	4177.43603515625000000000	927.00000000000000000000	10247.00000000000000000000	10228.00000000000000000000	0.00000000000000000000	0.00000000000000000000	0.00000000000000000000	810.00000000000000000000	979.00000000000000000000	0.00000000000000000000	0.00000000000000000000	0.00000000000000000000	0.00000000000000000000	0.00000000000000000000	0.00000000000000000000	0.00000000000000000000	0.00000000000000000000	0.00000000000000000000	0.00000000000000000000	0.00000000000000000000	0.00000000000000000000	0.00000000000000000000	0.00000000000000000000	0.00000000000000000000	0.00000000000000000000
104.00000000000000000000	0.00000000000000000000	4180.00000000000000000000	4188.20507812500000000000	4206.66650390625000000000	4180.00000000000000000000	4217.94873046875000000000	4183.07666015625000000000	4184.10253906250000000000	4184.10253906250000000000	4168.71777343750000000000	4179.48730468750000000000	4190.76904296875000000000	4185.12792968750000000000	4177.94873046875000000000	4175.89746093750000000000	1137.00000000000000000000	10247.00000000000000000000	10228.00000000000000000000	0.00000000000000000000	0.00000000000000000000	0.00000000000000000000	810.00000000000000000000	987.00000000000000000000	0.00000000000000000000	0.00000000000000000000	0.00000000000000000000	0.00000000000000000000	0.00000000000000000000	0.00000000000000000000	0.00000000000000000000	0.00000000000000000000	0.00000000000000000000	0.00000000000000000000	0.00000000000000000000	0.00000000000000000000	0.00000000000000000000	0.00000000000000000000	0.00000000000000000000	0.00000000000000000000
105.00000000000000000000	0.00000000000000000000	4196.41015625000000000000	4214.87158203125000000000	4211.28173828125000000000	4198.97412109375000000000	4227.69238281250000000000	4196.41015625000000000000	4195.89746093750000000000	4198.46142578125000000000	4183.07666015625000000000	4187.69238281250000000000	4210.76904296875000000000	4193.84619140625000000000	4209.23046875000000000000	4185.64111328125000000000	1226.00000000000000000000	10249.00000000000000000000	10230.00000000000000000000	0.00000000000000000000	0.00000000000000000000	0.00000000000000000000	810.00000000000000000000	994.00000000000000000000	0.00000000000000000000	0.00000000000000000000	0.00000000000000000000	0.00000000000000000000	0.00000000000000000000	0.00000000000000000000	0.00000000000000000000	0.00000000000000000000	0.00000000000000000000	0.00000000000000000000	0.00000000000000000000	0.00000000000000000000	0.00000000000000000000	0.00000000000000000000	0.00000000000000000000	0.00000000000000000000
106.00000000000000000000	0.00000000000000000000	4185.12792968750000000000	4190.25634765625000000000	4211.79492187500000000000	4183.07666015625000000000	4202.56396484375000000000	4184.61523437500000000000	4174.35888671875000000000	4172.30761718750000000000	4171.79492187500000000000	4154.35888671875000000000	4194.87158203125000000000	4189.23046875000000000000	4189.74365234375000000000	4182.56396484375000000000	1246.00000000000000000000	10249.00000000000000000000	10230.00000000000000000000	0.00000000000000000000	0.00000000000000000000	0.00000000000000000000	811.00000000000000000000	1.00000000000000000000	0.00000000000000000000	0.00000000000000000000	0.00000000000000000000	0.00000000000000000000	0.00000000000000000000	0.00000000000000000000	0.00000000000000000000	0.00000000000000000000	0.00000000000000000000	0.00000000000000000000	0.00000000000000000000	0.00000000000000000000	0.00000000000000000000	0.00000000000000000000	0.00000000000000000000	0.00000000000000000000
107.00000000000000000000	0.00000000000000000000	4181.02539062500000000000	4205.12792968750000000000	4197.43603515625000000000	4196.41015625000000000000	4233.33300781250000000000	4188.71777343750000000000	4188.20507812500000000000	4203.58984375000000000000	4173.84619140625000000000	4178.97412109375000000000	4219.48730468750000000000	4197.43603515625000000000	4216.92285156250000000000	4190.76904296875000000000	927.00000000000000000000	10250.00000000000000000000	10232.00000000000000000000	0.00000000000000000000	0.00000000000000000000	0.00000000000000000000	811.00000000000000000000	9.00000000000000000000	0.00000000000000000000	0.00000000000000000000	0.00000000000000000000	0.00000000000000000000	0.00000000000000000000	0.00000000000000000000	0.00000000000000000000	0.00000000000000000000	0.00000000000000000000	0.00000000000000000000	0.00000000000000000000	0.00000000000000000000	0.00000000000000000000	0.00000000000000000000	0.00000000000000000000	0.00000000000000000000
108.00000000000000000000	0.00000000000000000000	4177.94873046875000000000	4191.79492187500000000000	4200.00000000000000000000	4195.38427734375000000000	4212.30761718750000000000	4178.46142578125000000000	4174.87158203125000000000	4207.69238281250000000000	4179.48730468750000000000	4177.94873046875000000000	4213.84619140625000000000	4203.58984375000000000000	4208.20507812500000000000	4191.79492187500000000000	1137.00000000000000000000	10250.00000000000000000000	10232.00000000000000000000	0.00000000000000000000	0.00000000000000000000	0.00000000000000000000	811.00000000000000000000	16.00000000000000000000	0.00000000000000000000	0.00000000000000000000	0.00000000000000000000	0.00000000000000000000	0.00000000000000000000	0.00000000000000000000	0.00000000000000000000	0.00000000000000000000	0.00000000000000000000	0.00000000000000000000	0.00000000000000000000	0.00000000000000000000	0.00000000000000000000	0.00000000000000000000	0.00000000000000000000	0.00000000000000000000
109.00000000000000000000	0.00000000000000000000	4177.94873046875000000000	4187.69238281250000000000	4200.51269531250000000000	4192.30761718750000000000	4191.28173828125000000000	4184.61523437500000000000	4183.58984375000000000000	4198.46142578125000000000	4167.17919921875000000000	4160.00000000000000000000	4201.02539062500000000000	4190.25634765625000000000	4195.38427734375000000000	4178.97412109375000000000	1226.00000000000000000000	10251.00000000000000000000	10230.00000000000000000000	0.00000000000000000000	0.00000000000000000000	0.00000000000000000000	811.00000000000000000000	24.00000000000000000000	0.00000000000000000000	0.00000000000000000000	0.00000000000000000000	0.00000000000000000000	0.00000000000000000000	0.00000000000000000000	0.00000000000000000000	0.00000000000000000000	0.00000000000000000000	0.00000000000000000000	0.00000000000000000000	0.00000000000000000000	0.00000000000000000000	0.00000000000000000000	0.00000000000000000000	0.00000000000000000000
110.00000000000000000000	0.00000000000000000000	4187.69238281250000000000	4213.33300781250000000000	4200.51269531250000000000	4207.69238281250000000000	4194.87158203125000000000	4200.00000000000000000000	4209.74365234375000000000	4213.33300781250000000000	4168.71777343750000000000	4190.76904296875000000000	4216.92285156250000000000	4192.82031250000000000000	4210.76904296875000000000	4180.51269531250000000000	1246.00000000000000000000	10251.00000000000000000000	10230.00000000000000000000	0.00000000000000000000	0.00000000000000000000	0.00000000000000000000	811.00000000000000000000	33.00000000000000000000	0.00000000000000000000	0.00000000000000000000	0.00000000000000000000	0.00000000000000000000	0.00000000000000000000	0.00000000000000000000	0.00000000000000000000	0.00000000000000000000	0.00000000000000000000	0.00000000000000000000	0.00000000000000000000	0.00000000000000000000	0.00000000000000000000	0.00000000000000000000	0.00000000000000000000	0.00000000000000000000
111.00000000000000000000	0.00000000000000000000	4181.02539062500000000000	4191.28173828125000000000	4198.97412109375000000000	4188.71777343750000000000	4156.92285156250000000000	4185.12792968750000000000	4183.07666015625000000000	4185.64111328125000000000	4159.48730468750000000000	4186.15380859375000000000	4189.74365234375000000000	4180.00000000000000000000	4181.53857421875000000000	4170.76904296875000000000	927.00000000000000000000	10253.00000000000000000000	10230.00000000000000000000	0.00000000000000000000	0.00000000000000000000	0.00000000000000000000	811.00000000000000000000	41.00000000000000000000	0.00000000000000000000	0.00000000000000000000	0.00000000000000000000	0.00000000000000000000	0.00000000000000000000	0.00000000000000000000	0.00000000000000000000	0.00000000000000000000	0.00000000000000000000	0.00000000000000000000	0.00000000000000000000	0.00000000000000000000	0.00000000000000000000	0.00000000000000000000	0.00000000000000000000	0.00000000000000000000
112.00000000000000000000	0.00000000000000000000	4180.51269531250000000000	4198.46142578125000000000	4194.87158203125000000000	4195.89746093750000000000	4202.56396484375000000000	4189.23046875000000000000	4185.64111328125000000000	4194.35888671875000000000	4168.71777343750000000000	4196.41015625000000000000	4197.43603515625000000000	4174.87158203125000000000	4202.56396484375000000000	4173.33300781250000000000	1137.00000000000000000000	10253.00000000000000000000	10230.00000000000000000000	0.00000000000000000000	0.00000000000000000000	0.00000000000000000000	811.00000000000000000000	49.00000000000000000000	0.00000000000000000000	0.00000000000000000000	0.00000000000000000000	0.00000000000000000000	0.00000000000000000000	0.00000000000000000000	0.00000000000000000000	0.00000000000000000000	0.00000000000000000000	0.00000000000000000000	0.00000000000000000000	0.00000000000000000000	0.00000000000000000000	0.00000000000000000000	0.00000000000000000000	0.00000000000000000000
113.00000000000000000000	0.00000000000000000000	4178.46142578125000000000	4182.05126953125000000000	4204.61523437500000000000	4192.30761718750000000000	4226.15380859375000000000	4180.00000000000000000000	4173.33300781250000000000	4179.48730468750000000000	4177.43603515625000000000	4167.17919921875000000000	4194.35888671875000000000	4181.53857421875000000000	4204.10253906250000000000	4180.51269531250000000000	1226.00000000000000000000	10250.00000000000000000000	10227.00000000000000000000	0.00000000000000000000	0.00000000000000000000	0.00000000000000000000	811.00000000000000000000	58.00000000000000000000	0.00000000000000000000	0.00000000000000000000	0.00000000000000000000	0.00000000000000000000	0.00000000000000000000	0.00000000000000000000	0.00000000000000000000	0.00000000000000000000	0.00000000000000000000	0.00000000000000000000	0.00000000000000000000	0.00000000000000000000	0.00000000000000000000	0.00000000000000000000	0.00000000000000000000	0.00000000000000000000
114.00000000000000000000	0.00000000000000000000	4175.89746093750000000000	4170.25634765625000000000	4197.43603515625000000000	4183.07666015625000000000	4189.74365234375000000000	4175.89746093750000000000	4172.30761718750000000000	4173.84619140625000000000	4167.17919921875000000000	4156.92285156250000000000	4194.35888671875000000000	4180.51269531250000000000	4198.46142578125000000000	4182.05126953125000000000	1246.00000000000000000000	10250.00000000000000000000	10227.00000000000000000000	0.00000000000000000000	0.00000000000000000000	0.00000000000000000000	811.00000000000000000000	66.00000000000000000000	0.00000000000000000000	0.00000000000000000000	0.00000000000000000000	0.00000000000000000000	0.00000000000000000000	0.00000000000000000000	0.00000000000000000000	0.00000000000000000000	0.00000000000000000000	0.00000000000000000000	0.00000000000000000000	0.00000000000000000000	0.00000000000000000000	0.00000000000000000000	0.00000000000000000000	0.00000000000000000000
115.00000000000000000000	0.00000000000000000000	4177.94873046875000000000	4185.12792968750000000000	4192.82031250000000000000	4196.92285156250000000000	4167.17919921875000000000	4186.15380859375000000000	4188.71777343750000000000	4216.41015625000000000000	4175.89746093750000000000	4205.64111328125000000000	4228.20507812500000000000	4193.84619140625000000000	4227.69238281250000000000	4189.74365234375000000000	927.00000000000000000000	10250.00000000000000000000	10226.00000000000000000000	0.00000000000000000000	0.00000000000000000000	0.00000000000000000000	811.00000000000000000000	74.00000000000000000000	0.00000000000000000000	0.00000000000000000000	0.00000000000000000000	0.00000000000000000000	0.00000000000000000000	0.00000000000000000000	0.00000000000000000000	0.00000000000000000000	0.00000000000000000000	0.00000000000000000000	0.00000000000000000000	0.00000000000000000000	0.00000000000000000000	0.00000000000000000000	0.00000000000000000000	0.00000000000000000000
116.00000000000000000000	0.00000000000000000000	4164.61523437500000000000	4152.82031250000000000000	4195.89746093750000000000	4178.97412109375000000000	4141.53857421875000000000	4175.38427734375000000000	4169.23046875000000000000	4195.89746093750000000000	4164.61523437500000000000	4174.35888671875000000000	4201.53857421875000000000	4184.10253906250000000000	4200.51269531250000000000	4176.92285156250000000000	1137.00000000000000000000	10250.00000000000000000000	10226.00000000000000000000	0.00000000000000000000	0.00000000000000000000	0.00000000000000000000	811.00000000000000000000	83.00000000000000000000	0.00000000000000000000	0.00000000000000000000	0.00000000000000000000	0.00000000000000000000	0.00000000000000000000	0.00000000000000000000	0.00000000000000000000	0.00000000000000000000	0.00000000000000000000	0.00000000000000000000	0.00000000000000000000	0.00000000000000000000	0.00000000000000000000	0.00000000000000000000	0.00000000000000000000	0.00000000000000000000
117.00000000000000000000	0.00000000000000000000	4169.23046875000000000000	4168.71777343750000000000	4189.23046875000000000000	4184.61523437500000000000	4197.94873046875000000000	4194.35888671875000000000	4198.46142578125000000000	4200.00000000000000000000	4164.10253906250000000000	4177.94873046875000000000	4202.56396484375000000000	4175.89746093750000000000	4206.66650390625000000000	4176.92285156250000000000	1226.00000000000000000000	10245.00000000000000000000	10227.00000000000000000000	0.00000000000000000000	0.00000000000000000000	0.00000000000000000000	811.00000000000000000000	91.00000000000000000000	0.00000000000000000000	0.00000000000000000000	0.00000000000000000000	0.00000000000000000000	0.00000000000000000000	0.00000000000000000000	0.00000000000000000000	0.00000000000000000000	0.00000000000000000000	0.00000000000000000000	0.00000000000000000000	0.00000000000000000000	0.00000000000000000000	0.00000000000000000000	0.00000000000000000000	0.00000000000000000000
118.00000000000000000000	0.00000000000000000000	4177.43603515625000000000	4176.92285156250000000000	4198.97412109375000000000	4185.64111328125000000000	4205.64111328125000000000	4196.41015625000000000000	4198.97412109375000000000	4199.48730468750000000000	4170.76904296875000000000	4192.82031250000000000000	4204.10253906250000000000	4181.53857421875000000000	4200.00000000000000000000	4178.97412109375000000000	1246.00000000000000000000	10245.00000000000000000000	10227.00000000000000000000	0.00000000000000000000	0.00000000000000000000	0.00000000000000000000	811.00000000000000000000	99.00000000000000000000	0.00000000000000000000	0.00000000000000000000	0.00000000000000000000	0.00000000000000000000	0.00000000000000000000	0.00000000000000000000	0.00000000000000000000	0.00000000000000000000	0.00000000000000000000	0.00000000000000000000	0.00000000000000000000	0.00000000000000000000	0.00000000000000000000	0.00000000000000000000	0.00000000000000000000	0.00000000000000000000
119.00000000000000000000	0.00000000000000000000	4173.84619140625000000000	4167.17919921875000000000	4198.97412109375000000000	4174.35888671875000000000	4158.97412109375000000000	4181.53857421875000000000	4173.84619140625000000000	4182.05126953125000000000	4157.43603515625000000000	4175.38427734375000000000	4188.71777343750000000000	4170.76904296875000000000	4185.64111328125000000000	4168.20507812500000000000	927.00000000000000000000	10245.00000000000000000000	10228.00000000000000000000	0.00000000000000000000	0.00000000000000000000	0.00000000000000000000	811.00000000000000000000	108.00000000000000000000	0.00000000000000000000	0.00000000000000000000	0.00000000000000000000	0.00000000000000000000	0.00000000000000000000	0.00000000000000000000	0.00000000000000000000	0.00000000000000000000	0.00000000000000000000	0.00000000000000000000	0.00000000000000000000	0.00000000000000000000	0.00000000000000000000	0.00000000000000000000	0.00000000000000000000	0.00000000000000000000
120.00000000000000000000	0.00000000000000000000	4179.48730468750000000000	4184.61523437500000000000	4194.35888671875000000000	4190.76904296875000000000	4176.92285156250000000000	4186.66650390625000000000	4180.51269531250000000000	4199.48730468750000000000	4173.84619140625000000000	4185.64111328125000000000	4210.76904296875000000000	4183.58984375000000000000	4223.58984375000000000000	4185.12792968750000000000	1137.00000000000000000000	10245.00000000000000000000	10228.00000000000000000000	0.00000000000000000000	0.00000000000000000000	0.00000000000000000000	811.00000000000000000000	116.00000000000000000000	0.00000000000000000000	0.00000000000000000000	0.00000000000000000000	0.00000000000000000000	0.00000000000000000000	0.00000000000000000000	0.00000000000000000000	0.00000000000000000000	0.00000000000000000000	0.00000000000000000000	0.00000000000000000000	0.00000000000000000000	0.00000000000000000000	0.00000000000000000000	0.00000000000000000000	0.00000000000000000000
121.00000000000000000000	0.00000000000000000000	4178.46142578125000000000	4160.51269531250000000000	4200.51269531250000000000	4180.00000000000000000000	4169.23046875000000000000	4174.87158203125000000000	4164.10253906250000000000	4177.94873046875000000000	4176.41015625000000000000	4162.05126953125000000000	4197.43603515625000000000	4188.71777343750000000000	4204.10253906250000000000	4187.69238281250000000000	1226.00000000000000000000	10244.00000000000000000000	10230.00000000000000000000	0.00000000000000000000	0.00000000000000000000	0.00000000000000000000	811.00000000000000000000	125.00000000000000000000	0.00000000000000000000	0.00000000000000000000	0.00000000000000000000	0.00000000000000000000	0.00000000000000000000	0.00000000000000000000	0.00000000000000000000	0.00000000000000000000	0.00000000000000000000	0.00000000000000000000	0.00000000000000000000	0.00000000000000000000	0.00000000000000000000	0.00000000000000000000	0.00000000000000000000	0.00000000000000000000
122.00000000000000000000	0.00000000000000000000	4182.05126953125000000000	4174.87158203125000000000	4193.84619140625000000000	4187.17919921875000000000	4169.74365234375000000000	4182.56396484375000000000	4188.20507812500000000000	4205.12792968750000000000	4168.20507812500000000000	4203.07666015625000000000	4211.79492187500000000000	4188.71777343750000000000	4205.64111328125000000000	4182.05126953125000000000	1246.00000000000000000000	10244.00000000000000000000	10230.00000000000000000000	0.00000000000000000000	0.00000000000000000000	0.00000000000000000000	811.00000000000000000000	133.00000000000000000000	0.00000000000000000000	0.00000000000000000000	0.00000000000000000000	0.00000000000000000000	0.00000000000000000000	0.00000000000000000000	0.00000000000000000000	0.00000000000000000000	0.00000000000000000000	0.00000000000000000000	0.00000000000000000000	0.00000000000000000000	0.00000000000000000000	0.00000000000000000000	0.00000000000000000000	0.00000000000000000000
123.00000000000000000000	0.00000000000000000000	4180.00000000000000000000	4179.48730468750000000000	4194.35888671875000000000	4197.43603515625000000000	4133.33300781250000000000	4181.53857421875000000000	4187.69238281250000000000	4223.07666015625000000000	4168.71777343750000000000	4216.41015625000000000000	4222.05126953125000000000	4196.41015625000000000000	4209.74365234375000000000	4185.12792968750000000000	927.00000000000000000000	10244.00000000000000000000	10230.00000000000000000000	0.00000000000000000000	0.00000000000000000000	0.00000000000000000000	811.00000000000000000000	141.00000000000000000000	0.00000000000000000000	0.00000000000000000000	0.00000000000000000000	0.00000000000000000000	0.00000000000000000000	0.00000000000000000000	0.00000000000000000000	0.00000000000000000000	0.00000000000000000000	0.00000000000000000000	0.00000000000000000000	0.00000000000000000000	0.00000000000000000000	0.00000000000000000000	0.00000000000000000000	0.00000000000000000000
124.00000000000000000000	0.00000000000000000000	4172.30761718750000000000	4160.00000000000000000000	4193.33300781250000000000	4187.17919921875000000000	4111.79492187500000000000	4175.89746093750000000000	4167.69238281250000000000	4188.71777343750000000000	4157.94873046875000000000	4159.48730468750000000000	4201.02539062500000000000	4180.51269531250000000000	4194.35888671875000000000	4177.43603515625000000000	1137.00000000000000000000	10244.00000000000000000000	10230.00000000000000000000	0.00000000000000000000	0.00000000000000000000	0.00000000000000000000	811.00000000000000000000	150.00000000000000000000	0.00000000000000000000	0.00000000000000000000	0.00000000000000000000	0.00000000000000000000	0.00000000000000000000	0.00000000000000000000	0.00000000000000000000	0.00000000000000000000	0.00000000000000000000	0.00000000000000000000	0.00000000000000000000	0.00000000000000000000	0.00000000000000000000	0.00000000000000000000	0.00000000000000000000	0.00000000000000000000
125.00000000000000000000	0.00000000000000000000	4182.05126953125000000000	4181.02539062500000000000	4189.23046875000000000000	4191.79492187500000000000	4191.79492187500000000000	4196.92285156250000000000	4195.89746093750000000000	4198.46142578125000000000	4171.79492187500000000000	4182.05126953125000000000	4213.33300781250000000000	4178.46142578125000000000	4210.76904296875000000000	4176.41015625000000000000	1226.00000000000000000000	10245.00000000000000000000	10229.00000000000000000000	0.00000000000000000000	0.00000000000000000000	0.00000000000000000000	811.00000000000000000000	158.00000000000000000000	0.00000000000000000000	0.00000000000000000000	0.00000000000000000000	0.00000000000000000000	0.00000000000000000000	0.00000000000000000000	0.00000000000000000000	0.00000000000000000000	0.00000000000000000000	0.00000000000000000000	0.00000000000000000000	0.00000000000000000000	0.00000000000000000000	0.00000000000000000000	0.00000000000000000000	0.00000000000000000000
126.00000000000000000000	0.00000000000000000000	4174.35888671875000000000	4156.41015625000000000000	4194.35888671875000000000	4167.69238281250000000000	4205.12792968750000000000	4187.69238281250000000000	4185.12792968750000000000	4178.97412109375000000000	4173.33300781250000000000	4182.05126953125000000000	4184.10253906250000000000	4175.38427734375000000000	4177.94873046875000000000	4167.17919921875000000000	1246.00000000000000000000	10245.00000000000000000000	10229.00000000000000000000	0.00000000000000000000	0.00000000000000000000	0.00000000000000000000	811.00000000000000000000	165.00000000000000000000	0.00000000000000000000	0.00000000000000000000	0.00000000000000000000	0.00000000000000000000	0.00000000000000000000	0.00000000000000000000	0.00000000000000000000	0.00000000000000000000	0.00000000000000000000	0.00000000000000000000	0.00000000000000000000	0.00000000000000000000	0.00000000000000000000	0.00000000000000000000	0.00000000000000000000	0.00000000000000000000
127.00000000000000000000	0.00000000000000000000	4165.64111328125000000000	4157.43603515625000000000	4189.74365234375000000000	4170.76904296875000000000	4201.02539062500000000000	4183.58984375000000000000	4182.56396484375000000000	4182.56396484375000000000	4167.69238281250000000000	4182.05126953125000000000	4187.17919921875000000000	4173.33300781250000000000	4188.20507812500000000000	4172.82031250000000000000	50.00000000000000000000	10247.00000000000000000000	10229.00000000000000000000	0.00000000000000000000	0.00000000000000000000	0.00000000000000000000	811.00000000000000000000	173.00000000000000000000	0.00000000000000000000	0.00000000000000000000	0.00000000000000000000	0.00000000000000000000	0.00000000000000000000	0.00000000000000000000	0.00000000000000000000	0.00000000000000000000	0.00000000000000000000	0.00000000000000000000	0.00000000000000000000	0.00000000000000000000	0.00000000000000000000	0.00000000000000000000	0.00000000000000000000	0.00000000000000000000
0.00000000000000000000	0.00000000000000000000	4168.71777343750000000000	4165.64111328125000000000	4193.33300781250000000000	4184.61523437500000000000	4196.41015625000000000000	4181.02539062500000000000	4174.87158203125000000000	4188.71777343750000000000	4176.41015625000000000000	4175.89746093750000000000	4204.10253906250000000000	4186.15380859375000000000	4206.66650390625000000000	4188.20507812500000000000	519.00000000000000000000	10247.00000000000000000000	10229.00000000000000000000	0.00000000000000000000	0.00000000000000000000	0.00000000000000000000	811.00000000000000000000	180.00000000000000000000	4.00000000000000000000	0.00000000000000000000	0.00000000000000000000	0.00000000000000000000	0.00000000000000000000	0.00000000000000000000	0.00000000000000000000	0.00000000000000000000	0.00000000000000000000	0.00000000000000000000	0.00000000000000000000	0.00000000000000000000	0.00000000000000000000	0.00000000000000000000	0.00000000000000000000	0.00000000000000000000
1.00000000000000000000	0.00000000000000000000	4164.10253906250000000000	4145.64111328125000000000	4190.25634765625000000000	4165.64111328125000000000	4163.58984375000000000000	4173.33300781250000000000	4166.66650390625000000000	4175.38427734375000000000	4164.10253906250000000000	4151.28173828125000000000	4178.97412109375000000000	4174.35888671875000000000	4173.84619140625000000000	4172.82031250000000000000	763.00000000000000000000	10249.00000000000000000000	10227.00000000000000000000	0.00000000000000000000	0.00000000000000000000	0.00000000000000000000	811.00000000000000000000	187.00000000000000000000	4.00000000000000000000	4.00000000000000000000	0.00000000000000000000	0.00000000000000000000	0.00000000000000000000	0.00000000000000000000	0.00000000000000000000	0.00000000000000000000	0.00000000000000000000	0.00000000000000000000	0.00000000000000000000	0.00000000000000000000	0.00000000000000000000	0.00000000000000000000	0.00000000000000000000	0.00000000000000000000
2.00000000000000000000	0.00000000000000000000	4163.07666015625000000000	4164.10253906250000000000	4180.51269531250000000000	4173.84619140625000000000	4165.12792968750000000000	4185.12792968750000000000	4198.46142578125000000000	4210.25634765625000000000	4162.05126953125000000000	4192.82031250000000000000	4193.33300781250000000000	4173.84619140625000000000	4184.61523437500000000000	4168.71777343750000000000	711.00000000000000000000	10249.00000000000000000000	10227.00000000000000000000	0.00000000000000000000	0.00000000000000000000	0.00000000000000000000	811.00000000000000000000	195.00000000000000000000	4.00000000000000000000	4.00000000000000000000	4.00000000000000000000	0.00000000000000000000	0.00000000000000000000	0.00000000000000000000	0.00000000000000000000	0.00000000000000000000	0.00000000000000000000	0.00000000000000000000	0.00000000000000000000	0.00000000000000000000	0.00000000000000000000	0.00000000000000000000	4.00000000000000000000	0.00000000000000000000
3.00000000000000000000	0.00000000000000000000	4154.87158203125000000000	4146.66650390625000000000	4185.12792968750000000000	4165.64111328125000000000	4136.92285156250000000000	4177.43603515625000000000	4176.92285156250000000000	4187.69238281250000000000	4155.38427734375000000000	4170.25634765625000000000	4180.00000000000000000000	4175.38427734375000000000	4163.07666015625000000000	4167.69238281250000000000	1124.00000000000000000000	10251.00000000000000000000	10225.00000000000000000000	0.00000000000000000000	0.00000000000000000000	0.00000000000000000000	811.00000000000000000000	202.00000000000000000000	4.00000000000000000000	4.00000000000000000000	4.00000000000000000000	4.00000000000000000000	0.00000000000000000000	0.00000000000000000000	0.00000000000000000000	0.00000000000000000000	0.00000000000000000000	0.00000000000000000000	0.00000000000000000000	0.00000000000000000000	0.00000000000000000000	0.00000000000000000000	4.00000000000000000000	4.00000000000000000000
4.00000000000000000000	0.00000000000000000000	4163.07666015625000000000	4155.38427734375000000000	4184.10253906250000000000	4172.30761718750000000000	4139.48730468750000000000	4184.61523437500000000000	4174.35888671875000000000	4181.02539062500000000000	4158.46142578125000000000	4158.46142578125000000000	4177.43603515625000000000	4169.74365234375000000000	4168.71777343750000000000	4164.10253906250000000000	1228.00000000000000000000	10251.00000000000000000000	10225.00000000000000000000	0.00000000000000000000	0.00000000000000000000	0.00000000000000000000	811.00000000000000000000	209.00000000000000000000	4.00000000000000000000	4.00000000000000000000	4.00000000000000000000	4.00000000000000000000	4.00000000000000000000	0.00000000000000000000	0.00000000000000000000	0.00000000000000000000	0.00000000000000000000	0.00000000000000000000	0.00000000000000000000	0.00000000000000000000	0.00000000000000000000	0.00000000000000000000	4.00000000000000000000	4.00000000000000000000
5.00000000000000000000	0.00000000000000000000	4176.41015625000000000000	4173.33300781250000000000	4193.33300781250000000000	4188.20507812500000000000	4154.87158203125000000000	4188.71777343750000000000	4185.12792968750000000000	4195.38427734375000000000	4178.97412109375000000000	4186.66650390625000000000	4191.79492187500000000000	4177.43603515625000000000	4195.89746093750000000000	4169.23046875000000000000	719.00000000000000000000	10249.00000000000000000000	10225.00000000000000000000	0.00000000000000000000	0.00000000000000000000	0.00000000000000000000	811.00000000000000000000	217.00000000000000000000	4.00000000000000000000	4.00000000000000000000	4.00000000000000000000	4.00000000000000000000	4.00000000000000000000	4.00000000000000000000	0.00000000000000000000	0.00000000000000000000	0.00000000000000000000	0.00000000000000000000	0.00000000000000000000	0.00000000000000000000	0.00000000000000000000	0.00000000000000000000	4.00000000000000000000	4.00000000000000000000
6.00000000000000000000	0.00000000000000000000	4161.02539062500000000000	4148.71777343750000000000	4193.33300781250000000000	4168.20507812500000000000	4150.76904296875000000000	4174.35888671875000000000	4171.28173828125000000000	4169.74365234375000000000	4166.15380859375000000000	4168.71777343750000000000	4175.89746093750000000000	4168.71777343750000000000	4175.38427734375000000000	4166.66650390625000000000	1041.00000000000000000000	10249.00000000000000000000	10225.00000000000000000000	0.00000000000000000000	0.00000000000000000000	0.00000000000000000000	811.00000000000000000000	224.00000000000000000000	4.00000000000000000000	4.00000000000000000000	4.00000000000000000000	4.00000000000000000000	4.00000000000000000000	4.00000000000000000000	4.00000000000000000000	0.00000000000000000000	0.00000000000000000000	0.00000000000000000000	0.00000000000000000000	0.00000000000000000000	0.00000000000000000000	0.00000000000000000000	4.00000000000000000000	4.00000000000000000000
7.00000000000000000000	0.00000000000000000000	4156.41015625000000000000	4157.43603515625000000000	4178.97412109375000000000	4176.92285156250000000000	4199.48730468750000000000	4181.53857421875000000000	4182.05126953125000000000	4197.43603515625000000000	4171.79492187500000000000	4190.76904296875000000000	4198.97412109375000000000	4176.41015625000000000000	4197.94873046875000000000	4178.97412109375000000000	1161.00000000000000000000	10250.00000000000000000000	10224.00000000000000000000	0.00000000000000000000	0.00000000000000000000	0.00000000000000000000	811.00000000000000000000	231.00000000000000000000	4.00000000000000000000	4.00000000000000000000	4.00000000000000000000	4.00000000000000000000	4.00000000000000000000	4.00000000000000000000	4.00000000000000000000	4.00000000000000000000	0.00000000000000000000	0.00000000000000000000	0.00000000000000000000	0.00000000000000000000	0.00000000000000000000	0.00000000000000000000	4.00000000000000000000	4.00000000000000000000
8.00000000000000000000	0.00000000000000000000	4158.97412109375000000000	4139.48730468750000000000	4187.17919921875000000000	4173.33300781250000000000	4167.69238281250000000000	4170.25634765625000000000	4159.48730468750000000000	4192.30761718750000000000	4174.87158203125000000000	4183.07666015625000000000	4192.30761718750000000000	4185.12792968750000000000	4190.76904296875000000000	4180.00000000000000000000	1063.00000000000000000000	10250.00000000000000000000	10224.00000000000000000000	0.00000000000000000000	0.00000000000000000000	0.00000000000000000000	811.00000000000000000000	239.00000000000000000000	4.00000000000000000000	4.00000000000000000000	4.00000000000000000000	4.00000000000000000000	4.00000000000000000000	4.00000000000000000000	4.00000000000000000000	4.00000000000000000000	4.00000000000000000000	0.00000000000000000000	0.00000000000000000000	0.00000000000000000000	0.00000000000000000000	0.00000000000000000000	4.00000000000000000000	4.00000000000000000000
9.00000000000000000000	0.00000000000000000000	4163.07666015625000000000	4147.17919921875000000000	4187.69238281250000000000	4175.89746093750000000000	4141.02539062500000000000	4176.92285156250000000000	4171.28173828125000000000	4190.76904296875000000000	4163.58984375000000000000	4187.17919921875000000000	4189.23046875000000000000	4175.38427734375000000000	4187.17919921875000000000	4171.79492187500000000000	1225.00000000000000000000	10249.00000000000000000000	10224.00000000000000000000	0.00000000000000000000	0.00000000000000000000	0.00000000000000000000	811.00000000000000000000	246.00000000000000000000	4.00000000000000000000	4.00000000000000000000	4.00000000000000000000	4.00000000000000000000	4.00000000000000000000	4.00000000000000000000	4.00000000000000000000	4.00000000000000000000	4.00000000000000000000	4.00000000000000000000	0.00000000000000000000	0.00000000000000000000	0.00000000000000000000	0.00000000000000000000	4.00000000000000000000	4.00000000000000000000
10.00000000000000000000	0.00000000000000000000	4167.69238281250000000000	4167.17919921875000000000	4182.05126953125000000000	4188.20507812500000000000	4172.82031250000000000000	4191.28173828125000000000	4196.41015625000000000000	4212.30761718750000000000	4169.74365234375000000000	4212.30761718750000000000	4203.58984375000000000000	4181.02539062500000000000	4193.84619140625000000000	4174.87158203125000000000	1216.00000000000000000000	10249.00000000000000000000	10224.00000000000000000000	0.00000000000000000000	0.00000000000000000000	0.00000000000000000000	811.00000000000000000000	253.00000000000000000000	4.00000000000000000000	4.00000000000000000000	4.00000000000000000000	4.00000000000000000000	4.00000000000000000000	4.00000000000000000000	4.00000000000000000000	4.00000000000000000000	4.00000000000000000000	4.00000000000000000000	4.00000000000000000000	0.00000000000000000000	0.00000000000000000000	0.00000000000000000000	4.00000000000000000000	4.00000000000000000000
11.00000000000000000000	0.00000000000000000000	4162.05126953125000000000	4144.61523437500000000000	4184.10253906250000000000	4168.20507812500000000000	4167.69238281250000000000	4178.46142578125000000000	4174.87158203125000000000	4181.02539062500000000000	4162.05126953125000000000	4173.84619140625000000000	4175.38427734375000000000	4175.89746093750000000000	4161.02539062500000000000	4167.69238281250000000000	1078.00000000000000000000	10250.00000000000000000000	10223.00000000000000000000	0.00000000000000000000	0.00000000000000000000	0.00000000000000000000	811.00000000000000000000	261.00000000000000000000	4.00000000000000000000	4.00000000000000000000	4.00000000000000000000	4.00000000000000000000	4.00000000000000000000	4.00000000000000000000	4.00000000000000000000	4.00000000000000000000	4.00000000000000000000	4.00000000000000000000	4.00000000000000000000	4.00000000000000000000	0.00000000000000000000	0.00000000000000000000	4.00000000000000000000	4.00000000000000000000
12.00000000000000000000	0.00000000000000000000	4174.35888671875000000000	4173.84619140625000000000	4189.74365234375000000000	4190.76904296875000000000	4180.51269531250000000000	4186.66650390625000000000	4186.66650390625000000000	4190.76904296875000000000	4171.79492187500000000000	4171.79492187500000000000	4194.35888671875000000000	4180.51269531250000000000	4192.82031250000000000000	4175.89746093750000000000	1141.00000000000000000000	10250.00000000000000000000	10223.00000000000000000000	0.00000000000000000000	0.00000000000000000000	0.00000000000000000000	811.00000000000000000000	268.00000000000000000000	4.00000000000000000000	4.00000000000000000000	4.00000000000000000000	4.00000000000000000000	4.00000000000000000000	4.00000000000000000000	4.00000000000000000000	4.00000000000000000000	4.00000000000000000000	4.00000000000000000000	4.00000000000000000000	4.00000000000000000000	4.00000000000000000000	0.00000000000000000000	4.00000000000000000000	4.00000000000000000000
13.00000000000000000000	0.00000000000000000000	4180.00000000000000000000	4172.30761718750000000000	4201.02539062500000000000	4197.43603515625000000000	4132.30761718750000000000	4175.89746093750000000000	4175.89746093750000000000	4183.58984375000000000000	4175.89746093750000000000	4154.87158203125000000000	4193.84619140625000000000	4186.66650390625000000000	4194.35888671875000000000	4180.51269531250000000000	1218.00000000000000000000	10250.00000000000000000000	10223.00000000000000000000	0.00000000000000000000	0.00000000000000000000	0.00000000000000000000	811.00000000000000000000	277.00000000000000000000	4.00000000000000000000	4.00000000000000000000	4.00000000000000000000	4.00000000000000000000	4.00000000000000000000	4.00000000000000000000	4.00000000000000000000	4.00000000000000000000	4.00000000000000000000	4.00000000000000000000	4.00000000000000000000	4.00000000000000000000	4.00000000000000000000	4.00000000000000000000	4.00000000000000000000	4.00000000000000000000
14.00000000000000000000	0.00000000000000000000	4168.20507812500000000000	4157.43603515625000000000	4189.74365234375000000000	4184.10253906250000000000	4127.17919921875000000000	4170.25634765625000000000	4172.30761718750000000000	4177.43603515625000000000	4165.64111328125000000000	4165.12792968750000000000	4184.10253906250000000000	4180.51269531250000000000	4180.51269531250000000000	4174.35888671875000000000	1216.00000000000000000000	10250.00000000000000000000	10223.00000000000000000000	0.00000000000000000000	0.00000000000000000000	0.00000000000000000000	811.00000000000000000000	285.00000000000000000000	4.00000000000000000000	4.00000000000000000000	4.00000000000000000000	4.00000000000000000000	4.00000000000000000000	4.00000000000000000000	4.00000000000000000000	4.00000000000000000000	4.00000000000000000000	4.00000000000000000000	4.00000000000000000000	4.00000000000000000000	4.00000000000000000000	4.00000000000000000000	4.00000000000000000000	4.00000000000000000000
15.00000000000000000000	0.00000000000000000000	4162.05126953125000000000	4161.53857421875000000000	4182.05126953125000000000	4192.30761718750000000000	4175.89746093750000000000	4177.94873046875000000000	4183.07666015625000000000	4201.02539062500000000000	4177.94873046875000000000	4207.17919921875000000000	4206.66650390625000000000	4193.33300781250000000000	4200.00000000000000000000	4184.10253906250000000000	1078.00000000000000000000	10248.00000000000000000000	10223.00000000000000000000	0.00000000000000000000	0.00000000000000000000	0.00000000000000000000	811.00000000000000000000	293.00000000000000000000	4.00000000000000000000	4.00000000000000000000	4.00000000000000000000	4.00000000000000000000	4.00000000000000000000	4.00000000000000000000	4.00000000000000000000	4.00000000000000000000	4.00000000000000000000	4.00000000000000000000	4.00000000000000000000	4.00000000000000000000	4.00000000000000000000	4.00000000000000000000	4.00000000000000000000	4.00000000000000000000
16.00000000000000000000	0.00000000000000000000	4155.89746093750000000000	4133.84619140625000000000	4187.17919921875000000000	4182.56396484375000000000	4127.17919921875000000000	4164.61523437500000000000	4163.07666015625000000000	4181.53857421875000000000	4167.69238281250000000000	4171.28173828125000000000	4188.71777343750000000000	4184.61523437500000000000	4176.92285156250000000000	4178.46142578125000000000	0.00000000000000000000	10248.00000000000000000000	10223.00000000000000000000	0.00000000000000000000	0.00000000000000000000	0.00000000000000000000	811.00000000000000000000	302.00000000000000000000	4.00000000000000000000	4.00000000000000000000	4.00000000000000000000	4.00000000000000000000	4.00000000000000000000	4.00000000000000000000	4.00000000000000000000	4.00000000000000000000	4.00000000000000000000	4.00000000000000000000	4.00000000000000000000	4.00000000000000000000	4.00000000000000000000	4.00000000000000000000	4.00000000000000000000	4.00000000000000000000
17.00000000000000000000	0.00000000000000000000	4164.61523437500000000000	4157.43603515625000000000	4182.56396484375000000000	4191.79492187500000000000	4146.66650390625000000000	4182.56396484375000000000	4190.76904296875000000000	4196.92285156250000000000	4165.12792968750000000000	4192.30761718750000000000	4198.97412109375000000000	4176.92285156250000000000	4187.69238281250000000000	4172.82031250000000000000	0.00000000000000000000	10246.00000000000000000000	10223.00000000000000000000	0.00000000000000000000	0.00000000000000000000	0.00000000000000000000	811.00000000000000000000	310.00000000000000000000	4.00000000000000000000	4.00000000000000000000	4.00000000000000000000	4.00000000000000000000	4.00000000000000000000	4.00000000000000000000	4.00000000000000000000	4.00000000000000000000	4.00000000000000000000	4.00000000000000000000	4.00000000000000000000	4.00000000000000000000	4.00000000000000000000	4.00000000000000000000	4.00000000000000000000	4.00000000000000000000
18.00000000000000000000	0.00000000000000000000	4164.61523437500000000000	4160.00000000000000000000	4187.69238281250000000000	4183.58984375000000000000	4186.66650390625000000000	4186.15380859375000000000	4185.12792968750000000000	4187.17919921875000000000	4169.74365234375000000000	4203.58984375000000000000	4189.23046875000000000000	4181.02539062500000000000	4172.30761718750000000000	4166.66650390625000000000	0.00000000000000000000	10246.00000000000000000000	10223.00000000000000000000	0.00000000000000000000	0.00000000000000000000	0.00000000000000000000	811.00000000000000000000	318.00000000000000000000	4.00000000000000000000	4.00000000000000000000	4.00000000000000000000	4.00000000000000000000	4.00000000000000000000	4.00000000000000000000	4.00000000000000000000	4.00000000000000000000	4.00000000000000000000	4.00000000000000000000	4.00000000000000000000	4.00000000000000000000	4.00000000000000000000	4.00000000000000000000	4.00000000000000000000	4.00000000000000000000
19.00000000000000000000	0.00000000000000000000	4161.02539062500000000000	4150.76904296875000000000	4187.17919921875000000000	4172.30761718750000000000	4187.69238281250000000000	4175.89746093750000000000	4165.12792968750000000000	4172.30761718750000000000	4163.58984375000000000000	4171.28173828125000000000	4172.82031250000000000000	4173.33300781250000000000	4161.53857421875000000000	4162.05126953125000000000	0.00000000000000000000	10246.00000000000000000000	10224.00000000000000000000	0.00000000000000000000	0.00000000000000000000	0.00000000000000000000	811.00000000000000000000	327.00000000000000000000	4.00000000000000000000	4.00000000000000000000	4.00000000000000000000	4.00000000000000000000	4.00000000000000000000	4.00000000000000000000	4.00000000000000000000	4.00000000000000000000	4.00000000000000000000	4.00000000000000000000	4.00000000000000000000	4.00000000000000000000	4.00000000000000000000	4.00000000000000000000	4.00000000000000000000	4.00000000000000000000
20.00000000000000000000	0.00000000000000000000	4169.74365234375000000000	4168.71777343750000000000	4190.76904296875000000000	4192.30761718750000000000	4185.64111328125000000000	4175.38427734375000000000	4176.92285156250000000000	4194.35888671875000000000	4179.48730468750000000000	4180.51269531250000000000	4197.43603515625000000000	4183.07666015625000000000	4196.92285156250000000000	4179.48730468750000000000	0.00000000000000000000	10246.00000000000000000000	10224.00000000000000000000	0.00000000000000000000	0.00000000000000000000	0.00000000000000000000	811.00000000000000000000	335.00000000000000000000	4.00000000000000000000	4.00000000000000000000	4.00000000000000000000	4.00000000000000000000	4.00000000000000000000	4.00000000000000000000	4.00000000000000000000	4.00000000000000000000	4.00000000000000000000	4.00000000000000000000	4.00000000000000000000	4.00000000000000000000	4.00000000000000000000	4.00000000000000000000	4.00000000000000000000	4.00000000000000000000
21.00000000000000000000	0.00000000000000000000	4163.58984375000000000000	4144.10253906250000000000	4193.84619140625000000000	4181.02539062500000000000	4125.64111328125000000000	4158.97412109375000000000	4156.41015625000000000000	4161.53857421875000000000	4172.82031250000000000000	4155.89746093750000000000	4177.94873046875000000000	4176.92285156250000000000	4173.33300781250000000000	4173.33300781250000000000	0.00000000000000000000	10245.00000000000000000000	10224.00000000000000000000	0.00000000000000000000	0.00000000000000000000	0.00000000000000000000	811.00000000000000000000	343.00000000000000000000	4.00000000000000000000	4.00000000000000000000	4.00000000000000000000	4.00000000000000000000	4.00000000000000000000	4.00000000000000000000	4.00000000000000000000	4.00000000000000000000	4.00000000000000000000	4.00000000000000000000	4.00000000000000000000	4.00000000000000000000	4.00000000000000000000	4.00000000000000000000	4.00000000000000000000	4.00000000000000000000
22.00000000000000000000	0.00000000000000000000	4161.02539062500000000000	4155.89746093750000000000	4179.48730468750000000000	4186.15380859375000000000	4136.41015625000000000000	4167.69238281250000000000	4165.64111328125000000000	4176.41015625000000000000	4167.69238281250000000000	4171.79492187500000000000	4186.66650390625000000000	4172.82031250000000000000	4178.97412109375000000000	4169.23046875000000000000	0.00000000000000000000	10245.00000000000000000000	10224.00000000000000000000	0.00000000000000000000	0.00000000000000000000	0.00000000000000000000	811.00000000000000000000	352.00000000000000000000	4.00000000000000000000	4.00000000000000000000	4.00000000000000000000	4.00000000000000000000	4.00000000000000000000	4.00000000000000000000	4.00000000000000000000	4.00000000000000000000	4.00000000000000000000	4.00000000000000000000	4.00000000000000000000	4.00000000000000000000	4.00000000000000000000	4.00000000000000000000	4.00000000000000000000	4.00000000000000000000
23.00000000000000000000	0.00000000000000000000	4155.89746093750000000000	4149.74365234375000000000	4181.53857421875000000000	4183.58984375000000000000	4159.48730468750000000000	4166.15380859375000000000	4162.56396484375000000000	4193.84619140625000000000	4171.79492187500000000000	4177.43603515625000000000	4187.69238281250000000000	4181.53857421875000000000	4172.82031250000000000000	4175.38427734375000000000	0.00000000000000000000	10246.00000000000000000000	10224.00000000000000000000	0.00000000000000000000	0.00000000000000000000	0.00000000000000000000	811.00000000000000000000	360.00000000000000000000	4.00000000000000000000	4.00000000000000000000	4.00000000000000000000	4.00000000000000000000	4.00000000000000000000	4.00000000000000000000	4.00000000000000000000	4.00000000000000000000	4.00000000000000000000	4.00000000000000000000	4.00000000000000000000	4.00000000000000000000	4.00000000000000000000	4.00000000000000000000	4.00000000000000000000	4.00000000000000000000
24.00000000000000000000	0.00000000000000000000	4151.28173828125000000000	4136.92285156250000000000	4180.51269531250000000000	4170.76904296875000000000	4138.97412109375000000000	4166.15380859375000000000	4162.05126953125000000000	4179.48730468750000000000	4160.51269531250000000000	4160.00000000000000000000	4167.69238281250000000000	4171.79492187500000000000	4152.30761718750000000000	4167.69238281250000000000	0.00000000000000000000	10246.00000000000000000000	10224.00000000000000000000	0.00000000000000000000	0.00000000000000000000	0.00000000000000000000	811.00000000000000000000	368.00000000000000000000	4.00000000000000000000	4.00000000000000000000	4.00000000000000000000	4.00000000000000000000	4.00000000000000000000	4.00000000000000000000	4.00000000000000000000	4.00000000000000000000	4.00000000000000000000	4.00000000000000000000	4.00000000000000000000	4.00000000000000000000	4.00000000000000000000	4.00000000000000000000	4.00000000000000000000	4.00000000000000000000
25.00000000000000000000	0.00000000000000000000	4165.12792968750000000000	4168.71777343750000000000	4177.94873046875000000000	4190.76904296875000000000	4154.87158203125000000000	4185.64111328125000000000	4189.74365234375000000000	4191.28173828125000000000	4171.79492187500000000000	4196.41015625000000000000	4190.25634765625000000000	4174.87158203125000000000	4179.48730468750000000000	4168.20507812500000000000	0.00000000000000000000	10246.00000000000000000000	10223.00000000000000000000	0.00000000000000000000	0.00000000000000000000	0.00000000000000000000	811.00000000000000000000	377.00000000000000000000	4.00000000000000000000	4.00000000000000000000	4.00000000000000000000	4.00000000000000000000	4.00000000000000000000	4.00000000000000000000	4.00000000000000000000	4.00000000000000000000	4.00000000000000000000	4.00000000000000000000	4.00000000000000000000	4.00000000000000000000	4.00000000000000000000	4.00000000000000000000	4.00000000000000000000	4.00000000000000000000
26.00000000000000000000	0.00000000000000000000	4160.51269531250000000000	4149.74365234375000000000	4185.64111328125000000000	4172.82031250000000000000	4153.84619140625000000000	4173.33300781250000000000	4168.20507812500000000000	4163.58984375000000000000	4168.20507812500000000000	4185.12792968750000000000	4174.87158203125000000000	4169.23046875000000000000	4158.97412109375000000000	4162.56396484375000000000	0.00000000000000000000	10246.00000000000000000000	10223.00000000000000000000	0.00000000000000000000	0.00000000000000000000	0.00000000000000000000	811.00000000000000000000	385.00000000000000000000	4.00000000000000000000	4.00000000000000000000	4.00000000000000000000	4.00000000000000000000	4.00000000000000000000	4.00000000000000000000	4.00000000000000000000	4.00000000000000000000	4.00000000000000000000	4.00000000000000000000	4.00000000000000000000	4.00000000000000000000	4.00000000000000000000	4.00000000000000000000	4.00000000000000000000	4.00000000000000000000
27.00000000000000000000	0.00000000000000000000	4160.00000000000000000000	4157.43603515625000000000	4182.05126953125000000000	4172.30761718750000000000	4172.82031250000000000000	4175.38427734375000000000	4171.79492187500000000000	4176.41015625000000000000	4168.71777343750000000000	4191.79492187500000000000	4185.64111328125000000000	4169.74365234375000000000	4179.48730468750000000000	4172.82031250000000000000	0.00000000000000000000	10247.00000000000000000000	10225.00000000000000000000	0.00000000000000000000	0.00000000000000000000	0.00000000000000000000	811.00000000000000000000	392.00000000000000000000	4.00000000000000000000	4.00000000000000000000	4.00000000000000000000	4.00000000000000000000	4.00000000000000000000	4.00000000000000000000	4.00000000000000000000	4.00000000000000000000	4.00000000000000000000	4.00000000000000000000	4.00000000000000000000	4.00000000000000000000	4.00000000000000000000	4.00000000000000000000	4.00000000000000000000	4.00000000000000000000
28.00000000000000000000	0.00000000000000000000	4165.64111328125000000000	4165.64111328125000000000	4187.69238281250000000000	4187.17919921875000000000	4148.71777343750000000000	4172.82031250000000000000	4166.15380859375000000000	4186.15380859375000000000	4181.53857421875000000000	4174.87158203125000000000	4201.53857421875000000000	4187.17919921875000000000	4200.51269531250000000000	4185.12792968750000000000	0.00000000000000000000	10247.00000000000000000000	10225.00000000000000000000	0.00000000000000000000	0.00000000000000000000	0.00000000000000000000	811.00000000000000000000	400.00000000000000000000	4.00000000000000000000	4.00000000000000000000	4.00000000000000000000	4.00000000000000000000	4.00000000000000000000	4.00000000000000000000	4.00000000000000000000	4.00000000000000000000	4.00000000000000000000	4.00000000000000000000	4.00000000000000000000	4.00000000000000000000	4.00000000000000000000	4.00000000000000000000	4.00000000000000000000	4.00000000000000000000
29.00000000000000000000	0.00000000000000000000	4154.87158203125000000000	4146.15380859375000000000	4184.61523437500000000000	4177.43603515625000000000	4110.25634765625000000000	4162.05126953125000000000	4155.38427734375000000000	4168.20507812500000000000	4163.07666015625000000000	4144.10253906250000000000	4182.05126953125000000000	4177.43603515625000000000	4168.20507812500000000000	4168.20507812500000000000	0.00000000000000000000	10245.00000000000000000000	10227.00000000000000000000	0.00000000000000000000	0.00000000000000000000	0.00000000000000000000	811.00000000000000000000	407.00000000000000000000	4.00000000000000000000	4.00000000000000000000	4.00000000000000000000	4.00000000000000000000	4.00000000000000000000	4.00000000000000000000	4.00000000000000000000	4.00000000000000000000	4.00000000000000000000	4.00000000000000000000	4.00000000000000000000	4.00000000000000000000	4.00000000000000000000	4.00000000000000000000	4.00000000000000000000	4.00000000000000000000
30.00000000000000000000	0.00000000000000000000	4153.84619140625000000000	4157.43603515625000000000	4175.89746093750000000000	4185.12792968750000000000	4155.38427734375000000000	4173.84619140625000000000	4182.05126953125000000000	4203.07666015625000000000	4163.58984375000000000000	4213.84619140625000000000	4197.43603515625000000000	4181.02539062500000000000	4177.43603515625000000000	4169.74365234375000000000	0.00000000000000000000	10245.00000000000000000000	10227.00000000000000000000	0.00000000000000000000	0.00000000000000000000	0.00000000000000000000	811.00000000000000000000	414.00000000000000000000	4.00000000000000000000	4.00000000000000000000	4.00000000000000000000	4.00000000000000000000	4.00000000000000000000	4.00000000000000000000	4.00000000000000000000	4.00000000000000000000	4.00000000000000000000	4.00000000000000000000	4.00000000000000000000	4.00000000000000000000	4.00000000000000000000	4.00000000000000000000	4.00000000000000000000	4.00000000000000000000
31.00000000000000000000	0.00000000000000000000	4153.84619140625000000000	4136.92285156250000000000	4184.61523437500000000000	4173.33300781250000000000	4152.82031250000000000000	4164.10253906250000000000	4162.56396484375000000000	4188.71777343750000000000	4164.61523437500000000000	4215.38427734375000000000	4185.12792968750000000000	4186.15380859375000000000	4161.53857421875000000000	4175.38427734375000000000	0.00000000000000000000	10245.00000000000000000000	10228.00000000000000000000	0.00000000000000000000	0.00000000000000000000	0.00000000000000000000	811.00000000000000000000	422.00000000000000000000	4.00000000000000000000	4.00000000000000000000	4.00000000000000000000	4.00000000000000000000	4.00000000000000000000	4.00000000000000000000	4.00000000000000000000	4.00000000000000000000	4.00000000000000000000	4.00000000000000000000	4.00000000000000000000	4.00000000000000000000	4.00000000000000000000	4.00000000000000000000	4.00000000000000000000	4.00000000000000000000
32.00000000000000000000	0.00000000000000000000	4162.56396484375000000000	4154.87158203125000000000	4184.10253906250000000000	4180.51269531250000000000	4161.53857421875000000000	4173.84619140625000000000	4174.35888671875000000000	4181.02539062500000000000	4165.12792968750000000000	4197.94873046875000000000	4189.74365234375000000000	4180.00000000000000000000	4170.76904296875000000000	4172.82031250000000000000	0.00000000000000000000	10245.00000000000000000000	10228.00000000000000000000	0.00000000000000000000	0.00000000000000000000	0.00000000000000000000	811.00000000000000000000	429.00000000000000000000	4.00000000000000000000	4.00000000000000000000	4.00000000000000000000	4.00000000000000000000	4.00000000000000000000	4.00000000000000000000	4.00000000000000000000	4.00000000000000000000	4.00000000000000000000	4.00000000000000000000	4.00000000000000000000	4.00000000000000000000	4.00000000000000000000	4.00000000000000000000	4.00000000000000000000	4.00000000000000000000
33.00000000000000000000	0.00000000000000000000	4171.28173828125000000000	4171.79492187500000000000	4188.20507812500000000000	4186.66650390625000000000	4173.84619140625000000000	4181.02539062500000000000	4183.07666015625000000000	4177.43603515625000000000	4170.76904296875000000000	4198.97412109375000000000	4189.74365234375000000000	4178.46142578125000000000	4178.46142578125000000000	4169.23046875000000000000	0.00000000000000000000	10246.00000000000000000000	10228.00000000000000000000	0.00000000000000000000	0.00000000000000000000	0.00000000000000000000	811.00000000000000000000	436.00000000000000000000	4.00000000000000000000	4.00000000000000000000	4.00000000000000000000	4.00000000000000000000	4.00000000000000000000	4.00000000000000000000	4.00000000000000000000	4.00000000000000000000	4.00000000000000000000	4.00000000000000000000	4.00000000000000000000	4.00000000000000000000	4.00000000000000000000	4.00000000000000000000	4.00000000000000000000	4.00000000000000000000
34.00000000000000000000	0.00000000000000000000	4162.05126953125000000000	4145.64111328125000000000	4186.66650390625000000000	4167.17919921875000000000	4146.15380859375000000000	4167.17919921875000000000	4155.89746093750000000000	4149.74365234375000000000	4160.00000000000000000000	4170.25634765625000000000	4162.56396484375000000000	4165.64111328125000000000	4153.33300781250000000000	4163.07666015625000000000	0.00000000000000000000	10246.00000000000000000000	10228.00000000000000000000	0.00000000000000000000	0.00000000000000000000	0.00000000000000000000	811.00000000000000000000	444.00000000000000000000	4.00000000000000000000	4.00000000000000000000	4.00000000000000000000	4.00000000000000000000	4.00000000000000000000	4.00000000000000000000	4.00000000000000000000	4.00000000000000000000	4.00000000000000000000	4.00000000000000000000	4.00000000000000000000	4.00000000000000000000	4.00000000000000000000	4.00000000000000000000	4.00000000000000000000	4.00000000000000000000
35.00000000000000000000	0.00000000000000000000	4164.61523437500000000000	4164.61523437500000000000	4183.58984375000000000000	4187.69238281250000000000	4155.89746093750000000000	4171.28173828125000000000	4167.17919921875000000000	4178.97412109375000000000	4177.43603515625000000000	4193.84619140625000000000	4195.89746093750000000000	4182.05126953125000000000	4190.25634765625000000000	4183.07666015625000000000	0.00000000000000000000	10247.00000000000000000000	10229.00000000000000000000	0.00000000000000000000	0.00000000000000000000	0.00000000000000000000	811.00000000000000000000	451.00000000000000000000	4.00000000000000000000	4.00000000000000000000	4.00000000000000000000	4.00000000000000000000	4.00000000000000000000	4.00000000000000000000	4.00000000000000000000	4.00000000000000000000	4.00000000000000000000	4.00000000000000000000	4.00000000000000000000	4.00000000000000000000	4.00000000000000000000	4.00000000000000000000	4.00000000000000000000	4.00000000000000000000
36.00000000000000000000	0.00000000000000000000	4162.56396484375000000000	4150.25634765625000000000	4192.82031250000000000000	4184.61523437500000000000	4130.76904296875000000000	4157.94873046875000000000	4153.33300781250000000000	4166.15380859375000000000	4176.41015625000000000000	4173.84619140625000000000	4188.71777343750000000000	4193.33300781250000000000	4182.05126953125000000000	4185.12792968750000000000	0.00000000000000000000	10247.00000000000000000000	10229.00000000000000000000	0.00000000000000000000	0.00000000000000000000	0.00000000000000000000	811.00000000000000000000	459.00000000000000000000	4.00000000000000000000	4.00000000000000000000	4.00000000000000000000	4.00000000000000000000	4.00000000000000000000	4.00000000000000000000	4.00000000000000000000	4.00000000000000000000	4.00000000000000000000	4.00000000000000000000	4.00000000000000000000	4.00000000000000000000	4.00000000000000000000	4.00000000000000000000	4.00000000000000000000	4.00000000000000000000
37.00000000000000000000	0.00000000000000000000	4157.94873046875000000000	4147.17919921875000000000	4182.05126953125000000000	4177.43603515625000000000	4140.51269531250000000000	4167.17919921875000000000	4162.56396484375000000000	4163.58984375000000000000	4158.46142578125000000000	4169.74365234375000000000	4176.92285156250000000000	4177.43603515625000000000	4171.28173828125000000000	4168.71777343750000000000	0.00000000000000000000	10246.00000000000000000000	10230.00000000000000000000	0.00000000000000000000	0.00000000000000000000	0.00000000000000000000	811.00000000000000000000	467.00000000000000000000	4.00000000000000000000	4.00000000000000000000	4.00000000000000000000	4.00000000000000000000	4.00000000000000000000	4.00000000000000000000	4.00000000000000000000	4.00000000000000000000	4.00000000000000000000	4.00000000000000000000	4.00000000000000000000	4.00000000000000000000	4.00000000000000000000	4.00000000000000000000	4.00000000000000000000	4.00000000000000000000
38.00000000000000000000	0.00000000000000000000	4155.89746093750000000000	4153.33300781250000000000	4175.38427734375000000000	4184.10253906250000000000	4140.00000000000000000000	4174.87158203125000000000	4172.30761718750000000000	4187.69238281250000000000	4166.66650390625000000000	4205.12792968750000000000	4188.71777343750000000000	4178.46142578125000000000	4174.35888671875000000000	4166.66650390625000000000	0.00000000000000000000	10246.00000000000000000000	10230.00000000000000000000	0.00000000000000000000	0.00000000000000000000	0.00000000000000000000	811.00000000000000000000	476.00000000000000000000	4.00000000000000000000	4.00000000000000000000	4.00000000000000000000	4.00000000000000000000	4.00000000000000000000	4.00000000000000000000	4.00000000000000000000	4.00000000000000000000	4.00000000000000000000	4.00000000000000000000	4.00000000000000000000	4.00000000000000000000	4.00000000000000000000	4.00000000000000000000	4.00000000000000000000	4.00000000000000000000
39.00000000000000000000	0.00000000000000000000	4152.30761718750000000000	4131.79492187500000000000	4177.43603515625000000000	4168.71777343750000000000	4091.28198242187500000000	4157.94873046875000000000	4151.28173828125000000000	4168.71777343750000000000	4159.48730468750000000000	4181.53857421875000000000	4167.17919921875000000000	4172.82031250000000000000	4145.64111328125000000000	4159.48730468750000000000	0.00000000000000000000	10246.00000000000000000000	10229.00000000000000000000	0.00000000000000000000	0.00000000000000000000	0.00000000000000000000	811.00000000000000000000	484.00000000000000000000	4.00000000000000000000	4.00000000000000000000	4.00000000000000000000	4.00000000000000000000	4.00000000000000000000	4.00000000000000000000	4.00000000000000000000	4.00000000000000000000	4.00000000000000000000	4.00000000000000000000	4.00000000000000000000	4.00000000000000000000	4.00000000000000000000	4.00000000000000000000	4.00000000000000000000	4.00000000000000000000
40.00000000000000000000	0.00000000000000000000	4166.15380859375000000000	4160.51269531250000000000	4178.46142578125000000000	4185.64111328125000000000	4141.53857421875000000000	4172.30761718750000000000	4174.35888671875000000000	4179.48730468750000000000	4168.20507812500000000000	4184.61523437500000000000	4182.05126953125000000000	4178.97412109375000000000	4172.82031250000000000000	4168.71777343750000000000	0.00000000000000000000	10246.00000000000000000000	10229.00000000000000000000	0.00000000000000000000	0.00000000000000000000	0.00000000000000000000	811.00000000000000000000	492.00000000000000000000	4.00000000000000000000	4.00000000000000000000	4.00000000000000000000	4.00000000000000000000	4.00000000000000000000	4.00000000000000000000	4.00000000000000000000	4.00000000000000000000	4.00000000000000000000	4.00000000000000000000	4.00000000000000000000	4.00000000000000000000	4.00000000000000000000	4.00000000000000000000	4.00000000000000000000	4.00000000000000000000
41.00000000000000000000	0.00000000000000000000	4163.58984375000000000000	4152.82031250000000000000	4188.71777343750000000000	4178.97412109375000000000	4174.87158203125000000000	4172.82031250000000000000	4162.05126953125000000000	4153.33300781250000000000	4175.38427734375000000000	4165.12792968750000000000	4170.25634765625000000000	4176.92285156250000000000	4162.05126953125000000000	4171.28173828125000000000	0.00000000000000000000	10248.00000000000000000000	10230.00000000000000000000	0.00000000000000000000	0.00000000000000000000	0.00000000000000000000	811.00000000000000000000	501.00000000000000000000	4.00000000000000000000	4.00000000000000000000	4.00000000000000000000	4.00000000000000000000	4.00000000000000000000	4.00000000000000000000	4.00000000000000000000	4.00000000000000000000	4.00000000000000000000	4.00000000000000000000	4.00000000000000000000	4.00000000000000000000	4.00000000000000000000	4.00000000000000000000	4.00000000000000000000	4.00000000000000000000
42.00000000000000000000	0.00000000000000000000	4155.38427734375000000000	4147.69238281250000000000	4180.51269531250000000000	4171.28173828125000000000	4174.35888671875000000000	4169.74365234375000000000	4155.89746093750000000000	4152.30761718750000000000	4167.69238281250000000000	4170.25634765625000000000	4168.20507812500000000000	4166.66650390625000000000	4156.92285156250000000000	4168.20507812500000000000	0.00000000000000000000	10248.00000000000000000000	10230.00000000000000000000	0.00000000000000000000	0.00000000000000000000	0.00000000000000000000	811.00000000000000000000	509.00000000000000000000	4.00000000000000000000	4.00000000000000000000	4.00000000000000000000	4.00000000000000000000	4.00000000000000000000	4.00000000000000000000	4.00000000000000000000	4.00000000000000000000	4.00000000000000000000	4.00000000000000000000	4.00000000000000000000	4.00000000000000000000	4.00000000000000000000	4.00000000000000000000	4.00000000000000000000	4.00000000000000000000
43.00000000000000000000	0.00000000000000000000	4159.48730468750000000000	4155.89746093750000000000	4176.41015625000000000000	4187.69238281250000000000	4157.43603515625000000000	4165.64111328125000000000	4163.07666015625000000000	4182.05126953125000000000	4174.35888671875000000000	4199.48730468750000000000	4193.33300781250000000000	4183.07666015625000000000	4183.07666015625000000000	4179.48730468750000000000	0.00000000000000000000	10246.00000000000000000000	10231.00000000000000000000	0.00000000000000000000	0.00000000000000000000	0.00000000000000000000	811.00000000000000000000	517.00000000000000000000	4.00000000000000000000	4.00000000000000000000	4.00000000000000000000	4.00000000000000000000	4.00000000000000000000	4.00000000000000000000	4.00000000000000000000	4.00000000000000000000	4.00000000000000000000	4.00000000000000000000	4.00000000000000000000	4.00000000000000000000	4.00000000000000000000	4.00000000000000000000	4.00000000000000000000	4.00000000000000000000
44.00000000000000000000	0.00000000000000000000	4151.79492187500000000000	4128.71777343750000000000	4179.48730468750000000000	4175.38427734375000000000	4101.53857421875000000000	4149.74365234375000000000	4143.07666015625000000000	4155.89746093750000000000	4163.07666015625000000000	4162.05126953125000000000	4172.30761718750000000000	4177.94873046875000000000	4159.48730468750000000000	4171.79492187500000000000	0.00000000000000000000	10246.00000000000000000000	10231.00000000000000000000	0.00000000000000000000	0.00000000000000000000	0.00000000000000000000	811.00000000000000000000	526.00000000000000000000	4.00000000000000000000	4.00000000000000000000	4.00000000000000000000	4.00000000000000000000	4.00000000000000000000	4.00000000000000000000	4.00000000000000000000	4.00000000000000000000	4.00000000000000000000	4.00000000000000000000	4.00000000000000000000	4.00000000000000000000	4.00000000000000000000	4.00000000000000000000	4.00000000000000000000	4.00000000000000000000
45.00000000000000000000	0.00000000000000000000	4155.89746093750000000000	4152.30761718750000000000	4173.33300781250000000000	4184.61523437500000000000	4132.82031250000000000000	4169.74365234375000000000	4170.25634765625000000000	4173.33300781250000000000	4163.58984375000000000000	4182.56396484375000000000	4186.15380859375000000000	4171.79492187500000000000	4171.79492187500000000000	4168.20507812500000000000	0.00000000000000000000	10247.00000000000000000000	10231.00000000000000000000	0.00000000000000000000	0.00000000000000000000	0.00000000000000000000	811.00000000000000000000	534.00000000000000000000	4.00000000000000000000	4.00000000000000000000	4.00000000000000000000	4.00000000000000000000	4.00000000000000000000	4.00000000000000000000	4.00000000000000000000	4.00000000000000000000	4.00000000000000000000	4.00000000000000000000	4.00000000000000000000	4.00000000000000000000	4.00000000000000000000	4.00000000000000000000	4.00000000000000000000	4.00000000000000000000
46.00000000000000000000	0.00000000000000000000	4158.46142578125000000000	4146.66650390625000000000	4180.00000000000000000000	4175.38427734375000000000	4155.38427734375000000000	4171.28173828125000000000	4164.61523437500000000000	4167.17919921875000000000	4166.15380859375000000000	4190.76904296875000000000	4176.41015625000000000000	4175.38427734375000000000	4155.89746093750000000000	4165.12792968750000000000	0.00000000000000000000	10247.00000000000000000000	10231.00000000000000000000	0.00000000000000000000	0.00000000000000000000	0.00000000000000000000	811.00000000000000000000	543.00000000000000000000	4.00000000000000000000	4.00000000000000000000	4.00000000000000000000	4.00000000000000000000	4.00000000000000000000	4.00000000000000000000	4.00000000000000000000	4.00000000000000000000	4.00000000000000000000	4.00000000000000000000	4.00000000000000000000	4.00000000000000000000	4.00000000000000000000	4.00000000000000000000	4.00000000000000000000	4.00000000000000000000
47.00000000000000000000	0.00000000000000000000	4158.97412109375000000000	4143.58984375000000000000	4183.58984375000000000000	4165.64111328125000000000	4160.51269531250000000000	4165.64111328125000000000	4154.35888671875000000000	4153.33300781250000000000	4162.05126953125000000000	4178.46142578125000000000	4162.05126953125000000000	4172.30761718750000000000	4151.79492187500000000000	4163.58984375000000000000	0.00000000000000000000	10248.00000000000000000000	10230.00000000000000000000	0.00000000000000000000	0.00000000000000000000	0.00000000000000000000	811.00000000000000000000	550.00000000000000000000	4.00000000000000000000	4.00000000000000000000	4.00000000000000000000	4.00000000000000000000	4.00000000000000000000	4.00000000000000000000	4.00000000000000000000	4.00000000000000000000	4.00000000000000000000	4.00000000000000000000	4.00000000000000000000	4.00000000000000000000	4.00000000000000000000	4.00000000000000000000	4.00000000000000000000	4.00000000000000000000
48.00000000000000000000	0.00000000000000000000	4170.76904296875000000000	4169.74365234375000000000	4189.23046875000000000000	4187.69238281250000000000	4180.00000000000000000000	4170.25634765625000000000	4165.12792968750000000000	4172.82031250000000000000	4182.05126953125000000000	4194.35888671875000000000	4188.71777343750000000000	4183.58984375000000000000	4188.71777343750000000000	4181.02539062500000000000	0.00000000000000000000	10248.00000000000000000000	10230.00000000000000000000	0.00000000000000000000	0.00000000000000000000	0.00000000000000000000	811.00000000000000000000	557.00000000000000000000	4.00000000000000000000	4.00000000000000000000	4.00000000000000000000	4.00000000000000000000	4.00000000000000000000	4.00000000000000000000	4.00000000000000000000	4.00000000000000000000	4.00000000000000000000	4.00000000000000000000	4.00000000000000000000	4.00000000000000000000	4.00000000000000000000	4.00000000000000000000	4.00000000000000000000	4.00000000000000000000
49.00000000000000000000	0.00000000000000000000	4163.58984375000000000000	4146.66650390625000000000	4188.71777343750000000000	4176.92285156250000000000	4152.30761718750000000000	4158.97412109375000000000	4146.15380859375000000000	4150.25634765625000000000	4174.35888671875000000000	4159.48730468750000000000	4174.87158203125000000000	4176.41015625000000000000	4168.71777343750000000000	4176.92285156250000000000	0.00000000000000000000	10248.00000000000000000000	10229.00000000000000000000	0.00000000000000000000	0.00000000000000000000	0.00000000000000000000	811.00000000000000000000	565.00000000000000000000	4.00000000000000000000	4.00000000000000000000	4.00000000000000000000	4.00000000000000000000	4.00000000000000000000	4.00000000000000000000	4.00000000000000000000	4.00000000000000000000	4.00000000000000000000	4.00000000000000000000	4.00000000000000000000	4.00000000000000000000	4.00000000000000000000	4.00000000000000000000	4.00000000000000000000	4.00000000000000000000
50.00000000000000000000	0.00000000000000000000	4156.41015625000000000000	4155.38427734375000000000	4174.35888671875000000000	4181.53857421875000000000	4162.05126953125000000000	4169.74365234375000000000	4165.12792968750000000000	4173.84619140625000000000	4167.17919921875000000000	4184.10253906250000000000	4189.74365234375000000000	4176.41015625000000000000	4182.56396484375000000000	4174.87158203125000000000	0.00000000000000000000	10248.00000000000000000000	10229.00000000000000000000	0.00000000000000000000	0.00000000000000000000	0.00000000000000000000	811.00000000000000000000	572.00000000000000000000	4.00000000000000000000	4.00000000000000000000	4.00000000000000000000	4.00000000000000000000	4.00000000000000000000	4.00000000000000000000	4.00000000000000000000	4.00000000000000000000	4.00000000000000000000	4.00000000000000000000	4.00000000000000000000	4.00000000000000000000	4.00000000000000000000	4.00000000000000000000	4.00000000000000000000	4.00000000000000000000
51.00000000000000000000	0.00000000000000000000	4152.30761718750000000000	4143.58984375000000000000	4177.94873046875000000000	4176.41015625000000000000	4136.41015625000000000000	4160.51269531250000000000	4156.41015625000000000000	4177.94873046875000000000	4168.20507812500000000000	4200.51269531250000000000	4189.23046875000000000000	4186.66650390625000000000	4177.94873046875000000000	4176.41015625000000000000	0.00000000000000000000	10247.00000000000000000000	10229.00000000000000000000	0.00000000000000000000	0.00000000000000000000	0.00000000000000000000	811.00000000000000000000	579.00000000000000000000	4.00000000000000000000	4.00000000000000000000	4.00000000000000000000	4.00000000000000000000	4.00000000000000000000	4.00000000000000000000	4.00000000000000000000	4.00000000000000000000	4.00000000000000000000	4.00000000000000000000	4.00000000000000000000	4.00000000000000000000	4.00000000000000000000	4.00000000000000000000	4.00000000000000000000	4.00000000000000000000
52.00000000000000000000	0.00000000000000000000	4154.35888671875000000000	4134.35888671875000000000	4176.92285156250000000000	4166.66650390625000000000	4121.53857421875000000000	4157.94873046875000000000	4156.41015625000000000000	4160.51269531250000000000	4161.02539062500000000000	4186.66650390625000000000	4172.82031250000000000000	4174.35888671875000000000	4162.05126953125000000000	4168.20507812500000000000	0.00000000000000000000	10247.00000000000000000000	10229.00000000000000000000	0.00000000000000000000	0.00000000000000000000	0.00000000000000000000	811.00000000000000000000	587.00000000000000000000	4.00000000000000000000	4.00000000000000000000	4.00000000000000000000	4.00000000000000000000	4.00000000000000000000	4.00000000000000000000	4.00000000000000000000	4.00000000000000000000	4.00000000000000000000	4.00000000000000000000	4.00000000000000000000	4.00000000000000000000	4.00000000000000000000	4.00000000000000000000	4.00000000000000000000	4.00000000000000000000
53.00000000000000000000	0.00000000000000000000	4166.15380859375000000000	4167.17919921875000000000	4175.89746093750000000000	4184.10253906250000000000	4170.25634765625000000000	4182.05126953125000000000	4188.71777343750000000000	4178.97412109375000000000	4171.79492187500000000000	4208.71777343750000000000	4188.71777343750000000000	4176.92285156250000000000	4180.51269531250000000000	4170.25634765625000000000	0.00000000000000000000	10246.00000000000000000000	10227.00000000000000000000	0.00000000000000000000	0.00000000000000000000	0.00000000000000000000	811.00000000000000000000	594.00000000000000000000	4.00000000000000000000	4.00000000000000000000	4.00000000000000000000	4.00000000000000000000	4.00000000000000000000	4.00000000000000000000	4.00000000000000000000	4.00000000000000000000	4.00000000000000000000	4.00000000000000000000	4.00000000000000000000	4.00000000000000000000	4.00000000000000000000	4.00000000000000000000	4.00000000000000000000	4.00000000000000000000
54.00000000000000000000	0.00000000000000000000	4157.94873046875000000000	4148.20507812500000000000	4185.12792968750000000000	4169.74365234375000000000	4143.07666015625000000000	4167.69238281250000000000	4163.58984375000000000000	4150.76904296875000000000	4159.48730468750000000000	4179.48730468750000000000	4161.53857421875000000000	4170.76904296875000000000	4149.74365234375000000000	4161.02539062500000000000	0.00000000000000000000	10246.00000000000000000000	10227.00000000000000000000	0.00000000000000000000	0.00000000000000000000	0.00000000000000000000	811.00000000000000000000	602.00000000000000000000	4.00000000000000000000	4.00000000000000000000	4.00000000000000000000	4.00000000000000000000	4.00000000000000000000	4.00000000000000000000	4.00000000000000000000	4.00000000000000000000	4.00000000000000000000	4.00000000000000000000	4.00000000000000000000	4.00000000000000000000	4.00000000000000000000	4.00000000000000000000	4.00000000000000000000	4.00000000000000000000
55.00000000000000000000	0.00000000000000000000	4159.48730468750000000000	4155.89746093750000000000	4182.56396484375000000000	4178.97412109375000000000	4136.92285156250000000000	4164.10253906250000000000	4161.53857421875000000000	4163.07666015625000000000	4159.48730468750000000000	4194.87158203125000000000	4170.76904296875000000000	4167.17919921875000000000	4165.64111328125000000000	4165.64111328125000000000	0.00000000000000000000	10245.00000000000000000000	10226.00000000000000000000	0.00000000000000000000	0.00000000000000000000	0.00000000000000000000	811.00000000000000000000	610.00000000000000000000	4.00000000000000000000	4.00000000000000000000	4.00000000000000000000	4.00000000000000000000	4.00000000000000000000	4.00000000000000000000	4.00000000000000000000	4.00000000000000000000	4.00000000000000000000	4.00000000000000000000	4.00000000000000000000	4.00000000000000000000	4.00000000000000000000	4.00000000000000000000	4.00000000000000000000	4.00000000000000000000
56.00000000000000000000	0.00000000000000000000	4163.58984375000000000000	4154.87158203125000000000	4187.17919921875000000000	4184.10253906250000000000	4140.51269531250000000000	4159.48730468750000000000	4154.87158203125000000000	4168.20507812500000000000	4178.46142578125000000000	4195.89746093750000000000	4176.92285156250000000000	4176.92285156250000000000	4177.94873046875000000000	4178.46142578125000000000	0.00000000000000000000	10245.00000000000000000000	10226.00000000000000000000	0.00000000000000000000	0.00000000000000000000	0.00000000000000000000	811.00000000000000000000	618.00000000000000000000	4.00000000000000000000	4.00000000000000000000	4.00000000000000000000	4.00000000000000000000	4.00000000000000000000	4.00000000000000000000	4.00000000000000000000	4.00000000000000000000	4.00000000000000000000	4.00000000000000000000	4.00000000000000000000	4.00000000000000000000	4.00000000000000000000	4.00000000000000000000	4.00000000000000000000	4.00000000000000000000
57.00000000000000000000	0.00000000000000000000	4158.46142578125000000000	4141.02539062500000000000	4184.61523437500000000000	4169.74365234375000000000	4138.46142578125000000000	4152.82031250000000000000	4146.66650390625000000000	4144.61523437500000000000	4169.23046875000000000000	4166.15380859375000000000	4158.97412109375000000000	4169.74365234375000000000	4161.02539062500000000000	4174.35888671875000000000	0.00000000000000000000	10244.00000000000000000000	10230.00000000000000000000	0.00000000000000000000	0.00000000000000000000	0.00000000000000000000	811.00000000000000000000	626.00000000000000000000	4.00000000000000000000	4.00000000000000000000	4.00000000000000000000	4.00000000000000000000	4.00000000000000000000	4.00000000000000000000	4.00000000000000000000	4.00000000000000000000	4.00000000000000000000	4.00000000000000000000	4.00000000000000000000	4.00000000000000000000	4.00000000000000000000	4.00000000000000000000	4.00000000000000000000	4.00000000000000000000
58.00000000000000000000	0.00000000000000000000	4159.48730468750000000000	4158.97412109375000000000	4180.00000000000000000000	4185.64111328125000000000	4172.82031250000000000000	4165.12792968750000000000	4168.20507812500000000000	4173.84619140625000000000	4170.25634765625000000000	4204.10253906250000000000	4188.20507812500000000000	4180.00000000000000000000	4185.64111328125000000000	4180.51269531250000000000	0.00000000000000000000	10244.00000000000000000000	10230.00000000000000000000	0.00000000000000000000	0.00000000000000000000	0.00000000000000000000	811.00000000000000000000	634.00000000000000000000	4.00000000000000000000	4.00000000000000000000	4.00000000000000000000	4.00000000000000000000	4.00000000000000000000	4.00000000000000000000	4.00000000000000000000	4.00000000000000000000	4.00000000000000000000	4.00000000000000000000	4.00000000000000000000	4.00000000000000000000	4.00000000000000000000	4.00000000000000000000	4.00000000000000000000	4.00000000000000000000
59.00000000000000000000	0.00000000000000000000	4148.20507812500000000000	4134.87158203125000000000	4182.56396484375000000000	4172.30761718750000000000	4158.97412109375000000000	4156.92285156250000000000	4149.23046875000000000000	4164.10253906250000000000	4164.61523437500000000000	4184.61523437500000000000	4174.87158203125000000000	4177.43603515625000000000	4162.05126953125000000000	4174.87158203125000000000	0.00000000000000000000	10246.00000000000000000000	10229.00000000000000000000	0.00000000000000000000	0.00000000000000000000	0.00000000000000000000	811.00000000000000000000	642.00000000000000000000	4.00000000000000000000	4.00000000000000000000	4.00000000000000000000	4.00000000000000000000	4.00000000000000000000	4.00000000000000000000	4.00000000000000000000	4.00000000000000000000	4.00000000000000000000	4.00000000000000000000	4.00000000000000000000	4.00000000000000000000	4.00000000000000000000	4.00000000000000000000	4.00000000000000000000	4.00000000000000000000
60.00000000000000000000	0.00000000000000000000	4156.92285156250000000000	4160.00000000000000000000	4177.94873046875000000000	4181.02539062500000000000	4157.94873046875000000000	4172.82031250000000000000	4165.12792968750000000000	4169.74365234375000000000	4164.61523437500000000000	4191.79492187500000000000	4172.82031250000000000000	4168.20507812500000000000	4165.64111328125000000000	4172.82031250000000000000	0.00000000000000000000	10246.00000000000000000000	10229.00000000000000000000	0.00000000000000000000	0.00000000000000000000	0.00000000000000000000	811.00000000000000000000	649.00000000000000000000	4.00000000000000000000	4.00000000000000000000	4.00000000000000000000	4.00000000000000000000	4.00000000000000000000	4.00000000000000000000	4.00000000000000000000	4.00000000000000000000	4.00000000000000000000	4.00000000000000000000	4.00000000000000000000	4.00000000000000000000	4.00000000000000000000	4.00000000000000000000	4.00000000000000000000	4.00000000000000000000
61.00000000000000000000	0.00000000000000000000	4173.33300781250000000000	4181.53857421875000000000	4189.74365234375000000000	4198.46142578125000000000	4128.20507812500000000000	4183.07666015625000000000	4177.43603515625000000000	4170.25634765625000000000	4171.79492187500000000000	4213.33300781250000000000	4179.48730468750000000000	4177.43603515625000000000	4177.94873046875000000000	4175.89746093750000000000	0.00000000000000000000	10248.00000000000000000000	10229.00000000000000000000	0.00000000000000000000	0.00000000000000000000	0.00000000000000000000	811.00000000000000000000	657.00000000000000000000	4.00000000000000000000	4.00000000000000000000	4.00000000000000000000	4.00000000000000000000	4.00000000000000000000	4.00000000000000000000	4.00000000000000000000	4.00000000000000000000	4.00000000000000000000	4.00000000000000000000	4.00000000000000000000	4.00000000000000000000	4.00000000000000000000	4.00000000000000000000	4.00000000000000000000	4.00000000000000000000
62.00000000000000000000	0.00000000000000000000	4164.61523437500000000000	4153.84619140625000000000	4191.79492187500000000000	4183.07666015625000000000	4113.33300781250000000000	4166.66650390625000000000	4161.53857421875000000000	4149.74365234375000000000	4162.05126953125000000000	4180.00000000000000000000	4169.23046875000000000000	4171.28173828125000000000	4169.74365234375000000000	4169.23046875000000000000	0.00000000000000000000	10248.00000000000000000000	10229.00000000000000000000	0.00000000000000000000	0.00000000000000000000	0.00000000000000000000	811.00000000000000000000	666.00000000000000000000	4.00000000000000000000	4.00000000000000000000	4.00000000000000000000	4.00000000000000000000	4.00000000000000000000	4.00000000000000000000	4.00000000000000000000	4.00000000000000000000	4.00000000000000000000	4.00000000000000000000	4.00000000000000000000	4.00000000000000000000	4.00000000000000000000	4.00000000000000000000	4.00000000000000000000	4.00000000000000000000
63.00000000000000000000	0.00000000000000000000	4162.56396484375000000000	4165.64111328125000000000	4183.07666015625000000000	4194.87158203125000000000	4193.84619140625000000000	4166.66650390625000000000	4168.71777343750000000000	4176.92285156250000000000	4177.43603515625000000000	4191.79492187500000000000	4193.84619140625000000000	4179.48730468750000000000	4204.61523437500000000000	4184.10253906250000000000	0.00000000000000000000	10249.00000000000000000000	10230.00000000000000000000	0.00000000000000000000	0.00000000000000000000	0.00000000000000000000	811.00000000000000000000	673.00000000000000000000	4.00000000000000000000	4.00000000000000000000	4.00000000000000000000	4.00000000000000000000	4.00000000000000000000	4.00000000000000000000	4.00000000000000000000	4.00000000000000000000	4.00000000000000000000	4.00000000000000000000	4.00000000000000000000	4.00000000000000000000	4.00000000000000000000	4.00000000000000000000	4.00000000000000000000	4.00000000000000000000
64.00000000000000000000	0.00000000000000000000	4164.10253906250000000000	4152.30761718750000000000	4192.30761718750000000000	4190.76904296875000000000	4190.76904296875000000000	4157.94873046875000000000	4147.69238281250000000000	4158.97412109375000000000	4173.84619140625000000000	4187.69238281250000000000	4173.84619140625000000000	4180.51269531250000000000	4182.05126953125000000000	4184.10253906250000000000	550.00000000000000000000	10249.00000000000000000000	10230.00000000000000000000	0.00000000000000000000	0.00000000000000000000	0.00000000000000000000	811.00000000000000000000	680.00000000000000000000	4.00000000000000000000	4.00000000000000000000	4.00000000000000000000	4.00000000000000000000	4.00000000000000000000	4.00000000000000000000	4.00000000000000000000	4.00000000000000000000	4.00000000000000000000	4.00000000000000000000	4.00000000000000000000	4.00000000000000000000	4.00000000000000000000	4.00000000000000000000	4.00000000000000000000	4.00000000000000000000
65.00000000000000000000	0.00000000000000000000	4166.15380859375000000000	4151.28173828125000000000	4188.20507812500000000000	4188.20507812500000000000	4167.17919921875000000000	4169.23046875000000000000	4166.15380859375000000000	4169.23046875000000000000	4160.51269531250000000000	4208.71777343750000000000	4176.92285156250000000000	4174.87158203125000000000	4176.41015625000000000000	4173.33300781250000000000	785.00000000000000000000	10250.00000000000000000000	10230.00000000000000000000	0.00000000000000000000	0.00000000000000000000	0.00000000000000000000	811.00000000000000000000	689.00000000000000000000	4.00000000000000000000	4.00000000000000000000	4.00000000000000000000	4.00000000000000000000	4.00000000000000000000	4.00000000000000000000	4.00000000000000000000	4.00000000000000000000	4.00000000000000000000	4.00000000000000000000	4.00000000000000000000	4.00000000000000000000	4.00000000000000000000	4.00000000000000000000	4.00000000000000000000	4.00000000000000000000
66.00000000000000000000	0.00000000000000000000	4161.02539062500000000000	4145.12792968750000000000	4182.05126953125000000000	4185.12792968750000000000	4162.56396484375000000000	4168.71777343750000000000	4172.30761718750000000000	4190.25634765625000000000	4165.64111328125000000000	4213.33300781250000000000	4189.74365234375000000000	4181.53857421875000000000	4182.56396484375000000000	4174.35888671875000000000	754.00000000000000000000	10250.00000000000000000000	10230.00000000000000000000	0.00000000000000000000	0.00000000000000000000	0.00000000000000000000	811.00000000000000000000	697.00000000000000000000	4.00000000000000000000	4.00000000000000000000	4.00000000000000000000	4.00000000000000000000	4.00000000000000000000	4.00000000000000000000	4.00000000000000000000	4.00000000000000000000	4.00000000000000000000	4.00000000000000000000	4.00000000000000000000	4.00000000000000000000	4.00000000000000000000	4.00000000000000000000	4.00000000000000000000	4.00000000000000000000
67.00000000000000000000	0.00000000000000000000	4152.30761718750000000000	4133.33300781250000000000	4180.00000000000000000000	4170.25634765625000000000	4143.07666015625000000000	4156.41015625000000000000	4146.15380859375000000000	4154.87158203125000000000	4155.38427734375000000000	4163.07666015625000000000	4155.38427734375000000000	4165.12792968750000000000	4147.17919921875000000000	4165.12792968750000000000	1167.00000000000000000000	10252.00000000000000000000	10232.00000000000000000000	0.00000000000000000000	0.00000000000000000000	0.00000000000000000000	811.00000000000000000000	705.00000000000000000000	4.00000000000000000000	4.00000000000000000000	4.00000000000000000000	4.00000000000000000000	4.00000000000000000000	4.00000000000000000000	4.00000000000000000000	4.00000000000000000000	4.00000000000000000000	4.00000000000000000000	4.00000000000000000000	4.00000000000000000000	4.00000000000000000000	4.00000000000000000000	4.00000000000000000000	4.00000000000000000000
68.00000000000000000000	0.00000000000000000000	4165.64111328125000000000	4177.94873046875000000000	4182.05126953125000000000	4190.25634765625000000000	4175.89746093750000000000	4176.41015625000000000000	4167.17919921875000000000	4161.02539062500000000000	4166.15380859375000000000	4187.17919921875000000000	4164.10253906250000000000	4161.02539062500000000000	4163.58984375000000000000	4167.69238281250000000000	1251.00000000000000000000	10252.00000000000000000000	10232.00000000000000000000	0.00000000000000000000	0.00000000000000000000	0.00000000000000000000	811.00000000000000000000	713.00000000000000000000	4.00000000000000000000	4.00000000000000000000	4.00000000000000000000	4.00000000000000000000	4.00000000000000000000	4.00000000000000000000	4.00000000000000000000	4.00000000000000000000	4.00000000000000000000	4.00000000000000000000	4.00000000000000000000	4.00000000000000000000	4.00000000000000000000	4.00000000000000000000	4.00000000000000000000	4.00000000000000000000
69.00000000000000000000	0.00000000000000000000	4164.10253906250000000000	4164.61523437500000000000	4187.69238281250000000000	4180.00000000000000000000	4151.28173828125000000000	4165.12792968750000000000	4148.71777343750000000000	4143.58984375000000000000	4166.66650390625000000000	4172.82031250000000000000	4147.69238281250000000000	4158.97412109375000000000	4149.74365234375000000000	4163.58984375000000000000	738.00000000000000000000	10252.00000000000000000000	10232.00000000000000000000	0.00000000000000000000	0.00000000000000000000	0.00000000000000000000	811.00000000000000000000	721.00000000000000000000	4.00000000000000000000	4.00000000000000000000	4.00000000000000000000	4.00000000000000000000	4.00000000000000000000	4.00000000000000000000	4.00000000000000000000	4.00000000000000000000	4.00000000000000000000	4.00000000000000000000	4.00000000000000000000	4.00000000000000000000	4.00000000000000000000	4.00000000000000000000	4.00000000000000000000	4.00000000000000000000
70.00000000000000000000	0.00000000000000000000	4156.92285156250000000000	4156.92285156250000000000	4174.87158203125000000000	4178.46142578125000000000	4127.17919921875000000000	4154.87158203125000000000	4138.97412109375000000000	4137.43603515625000000000	4156.41015625000000000000	4148.20507812500000000000	4144.61523437500000000000	4152.30761718750000000000	4150.76904296875000000000	4160.51269531250000000000	1004.00000000000000000000	10252.00000000000000000000	10232.00000000000000000000	0.00000000000000000000	0.00000000000000000000	0.00000000000000000000	811.00000000000000000000	729.00000000000000000000	4.00000000000000000000	4.00000000000000000000	4.00000000000000000000	4.00000000000000000000	4.00000000000000000000	4.00000000000000000000	4.00000000000000000000	4.00000000000000000000	4.00000000000000000000	4.00000000000000000000	4.00000000000000000000	4.00000000000000000000	4.00000000000000000000	4.00000000000000000000	4.00000000000000000000	4.00000000000000000000
71.00000000000000000000	0.00000000000000000000	4160.00000000000000000000	4175.38427734375000000000	4176.92285156250000000000	4198.46142578125000000000	4130.25634765625000000000	4150.76904296875000000000	4136.92285156250000000000	4140.51269531250000000000	4171.28173828125000000000	4148.71777343750000000000	4165.64111328125000000000	4165.64111328125000000000	4173.84619140625000000000	4175.89746093750000000000	1136.00000000000000000000	10252.00000000000000000000	10229.00000000000000000000	0.00000000000000000000	0.00000000000000000000	0.00000000000000000000	811.00000000000000000000	737.00000000000000000000	4.00000000000000000000	4.00000000000000000000	4.00000000000000000000	4.00000000000000000000	4.00000000000000000000	4.00000000000000000000	4.00000000000000000000	4.00000000000000000000	4.00000000000000000000	4.00000000000000000000	4.00000000000000000000	4.00000000000000000000	4.00000000000000000000	4.00000000000000000000	4.00000000000000000000	4.00000000000000000000
72.00000000000000000000	0.00000000000000000000	4155.38427734375000000000	4163.07666015625000000000	4182.05126953125000000000	4185.12792968750000000000	4115.38427734375000000000	4142.05126953125000000000	4117.94873046875000000000	4110.76904296875000000000	4162.56396484375000000000	4122.05126953125000000000	4137.94873046875000000000	4158.46142578125000000000	4143.58984375000000000000	4169.74365234375000000000	1097.00000000000000000000	10252.00000000000000000000	10229.00000000000000000000	0.00000000000000000000	0.00000000000000000000	0.00000000000000000000	811.00000000000000000000	744.00000000000000000000	4.00000000000000000000	4.00000000000000000000	4.00000000000000000000	4.00000000000000000000	4.00000000000000000000	4.00000000000000000000	4.00000000000000000000	4.00000000000000000000	4.00000000000000000000	4.00000000000000000000	4.00000000000000000000	4.00000000000000000000	4.00000000000000000000	4.00000000000000000000	4.00000000000000000000	4.00000000000000000000
73.00000000000000000000	0.00000000000000000000	4160.51269531250000000000	4183.07666015625000000000	4170.25634765625000000000	4193.84619140625000000000	4145.12792968750000000000	4161.02539062500000000000	4147.69238281250000000000	4142.05126953125000000000	4155.89746093750000000000	4163.58984375000000000000	4144.10253906250000000000	4152.82031250000000000000	4149.23046875000000000000	4163.07666015625000000000	1171.00000000000000000000	10249.00000000000000000000	10227.00000000000000000000	0.00000000000000000000	0.00000000000000000000	0.00000000000000000000	811.00000000000000000000	753.00000000000000000000	4.00000000000000000000	4.00000000000000000000	4.00000000000000000000	4.00000000000000000000	4.00000000000000000000	4.00000000000000000000	4.00000000000000000000	4.00000000000000000000	4.00000000000000000000	4.00000000000000000000	4.00000000000000000000	4.00000000000000000000	4.00000000000000000000	4.00000000000000000000	4.00000000000000000000	4.00000000000000000000
74.00000000000000000000	0.00000000000000000000	4157.94873046875000000000	4169.74365234375000000000	4175.38427734375000000000	4187.69238281250000000000	4125.64111328125000000000	4153.84619140625000000000	4136.92285156250000000000	4135.89746093750000000000	4154.35888671875000000000	4157.94873046875000000000	4137.43603515625000000000	4152.30761718750000000000	4135.89746093750000000000	4157.43603515625000000000	1245.00000000000000000000	10249.00000000000000000000	10227.00000000000000000000	0.00000000000000000000	0.00000000000000000000	0.00000000000000000000	811.00000000000000000000	760.00000000000000000000	4.00000000000000000000	4.00000000000000000000	4.00000000000000000000	4.00000000000000000000	4.00000000000000000000	4.00000000000000000000	4.00000000000000000000	4.00000000000000000000	4.00000000000000000000	4.00000000000000000000	4.00000000000000000000	4.00000000000000000000	4.00000000000000000000	4.00000000000000000000	4.00000000000000000000	4.00000000000000000000
75.00000000000000000000	0.00000000000000000000	4160.00000000000000000000	4178.46142578125000000000	4178.46142578125000000000	4189.23046875000000000000	4126.66650390625000000000	4152.30761718750000000000	4127.69238281250000000000	4121.02539062500000000000	4155.89746093750000000000	4130.76904296875000000000	4132.82031250000000000000	4148.71777343750000000000	4136.41015625000000000000	4156.92285156250000000000	1124.00000000000000000000	10244.00000000000000000000	10227.00000000000000000000	0.00000000000000000000	0.00000000000000000000	0.00000000000000000000	811.00000000000000000000	767.00000000000000000000	4.00000000000000000000	4.00000000000000000000	4.00000000000000000000	4.00000000000000000000	4.00000000000000000000	4.00000000000000000000	4.00000000000000000000	4.00000000000000000000	4.00000000000000000000	4.00000000000000000000	4.00000000000000000000	4.00000000000000000000	4.00000000000000000000	4.00000000000000000000	4.00000000000000000000	4.00000000000000000000
76.00000000000000000000	0.00000000000000000000	4174.87158203125000000000	4207.69238281250000000000	4184.61523437500000000000	4210.25634765625000000000	4156.92285156250000000000	4161.02539062500000000000	4137.43603515625000000000	4134.87158203125000000000	4173.33300781250000000000	4146.15380859375000000000	4147.69238281250000000000	4158.97412109375000000000	4155.89746093750000000000	4171.79492187500000000000	1136.00000000000000000000	10244.00000000000000000000	10227.00000000000000000000	0.00000000000000000000	0.00000000000000000000	0.00000000000000000000	811.00000000000000000000	775.00000000000000000000	4.00000000000000000000	4.00000000000000000000	4.00000000000000000000	4.00000000000000000000	4.00000000000000000000	4.00000000000000000000	4.00000000000000000000	4.00000000000000000000	4.00000000000000000000	4.00000000000000000000	4.00000000000000000000	4.00000000000000000000	4.00000000000000000000	4.00000000000000000000	4.00000000000000000000	4.00000000000000000000
77.00000000000000000000	0.00000000000000000000	4168.71777343750000000000	4177.94873046875000000000	4186.15380859375000000000	4191.28173828125000000000	4125.12792968750000000000	4148.71777343750000000000	4119.48730468750000000000	4109.23046875000000000000	4164.61523437500000000000	4111.28173828125000000000	4122.05126953125000000000	4148.20507812500000000000	4124.61523437500000000000	4166.66650390625000000000	1216.00000000000000000000	10242.00000000000000000000	10227.00000000000000000000	0.00000000000000000000	0.00000000000000000000	0.00000000000000000000	811.00000000000000000000	783.00000000000000000000	4.00000000000000000000	4.00000000000000000000	4.00000000000000000000	4.00000000000000000000	4.00000000000000000000	4.00000000000000000000	4.00000000000000000000	4.00000000000000000000	4.00000000000000000000	4.00000000000000000000	4.00000000000000000000	4.00000000000000000000	4.00000000000000000000	4.00000000000000000000	4.00000000000000000000	4.00000000000000000000
78.00000000000000000000	0.00000000000000000000	4163.58984375000000000000	4186.66650390625000000000	4172.82031250000000000000	4195.89746093750000000000	4145.64111328125000000000	4152.82031250000000000000	4131.79492187500000000000	4129.74365234375000000000	4166.15380859375000000000	4120.00000000000000000000	4141.53857421875000000000	4151.28173828125000000000	4148.71777343750000000000	4170.25634765625000000000	1245.00000000000000000000	10242.00000000000000000000	10227.00000000000000000000	0.00000000000000000000	0.00000000000000000000	0.00000000000000000000	811.00000000000000000000	792.00000000000000000000	4.00000000000000000000	4.00000000000000000000	4.00000000000000000000	4.00000000000000000000	4.00000000000000000000	4.00000000000000000000	4.00000000000000000000	4.00000000000000000000	4.00000000000000000000	4.00000000000000000000	4.00000000000000000000	4.00000000000000000000	4.00000000000000000000	4.00000000000000000000	4.00000000000000000000	4.00000000000000000000
79.00000000000000000000	0.00000000000000000000	4157.94873046875000000000	4177.94873046875000000000	4175.89746093750000000000	4193.33300781250000000000	4132.82031250000000000000	4138.46142578125000000000	4112.30761718750000000000	4123.58984375000000000000	4167.17919921875000000000	4119.48730468750000000000	4144.10253906250000000000	4161.53857421875000000000	4149.23046875000000000000	4173.33300781250000000000	1124.00000000000000000000	10244.00000000000000000000	10229.00000000000000000000	0.00000000000000000000	0.00000000000000000000	0.00000000000000000000	811.00000000000000000000	800.00000000000000000000	4.00000000000000000000	4.00000000000000000000	4.00000000000000000000	4.00000000000000000000	4.00000000000000000000	4.00000000000000000000	4.00000000000000000000	4.00000000000000000000	4.00000000000000000000	4.00000000000000000000	4.00000000000000000000	4.00000000000000000000	4.00000000000000000000	4.00000000000000000000	4.00000000000000000000	4.00000000000000000000
80.00000000000000000000	0.00000000000000000000	4155.89746093750000000000	4170.76904296875000000000	4173.33300781250000000000	4184.61523437500000000000	4111.79492187500000000000	4140.51269531250000000000	4112.30761718750000000000	4109.23046875000000000000	4152.82031250000000000000	4115.89746093750000000000	4126.15380859375000000000	4146.15380859375000000000	4128.20507812500000000000	4160.51269531250000000000	1136.00000000000000000000	10244.00000000000000000000	10229.00000000000000000000	0.00000000000000000000	0.00000000000000000000	0.00000000000000000000	811.00000000000000000000	808.00000000000000000000	4.00000000000000000000	4.00000000000000000000	4.00000000000000000000	4.00000000000000000000	4.00000000000000000000	4.00000000000000000000	4.00000000000000000000	4.00000000000000000000	4.00000000000000000000	4.00000000000000000000	4.00000000000000000000	4.00000000000000000000	4.00000000000000000000	4.00000000000000000000	4.00000000000000000000	4.00000000000000000000
81.00000000000000000000	0.00000000000000000000	4163.58984375000000000000	4193.33300781250000000000	4169.23046875000000000000	4197.94873046875000000000	4140.51269531250000000000	4165.64111328125000000000	4145.12792968750000000000	4135.89746093750000000000	4162.05126953125000000000	4149.23046875000000000000	4134.87158203125000000000	4146.66650390625000000000	4135.89746093750000000000	4155.89746093750000000000	1216.00000000000000000000	10244.00000000000000000000	10229.00000000000000000000	0.00000000000000000000	0.00000000000000000000	0.00000000000000000000	811.00000000000000000000	816.00000000000000000000	4.00000000000000000000	4.00000000000000000000	4.00000000000000000000	4.00000000000000000000	4.00000000000000000000	4.00000000000000000000	4.00000000000000000000	4.00000000000000000000	4.00000000000000000000	4.00000000000000000000	4.00000000000000000000	4.00000000000000000000	4.00000000000000000000	4.00000000000000000000	4.00000000000000000000	4.00000000000000000000
82.00000000000000000000	0.00000000000000000000	4157.94873046875000000000	4170.25634765625000000000	4172.30761718750000000000	4178.97412109375000000000	4109.23046875000000000000	4151.79492187500000000000	4124.61523437500000000000	4110.76904296875000000000	4154.87158203125000000000	4121.53857421875000000000	4109.23046875000000000000	4141.02539062500000000000	4108.20507812500000000000	4145.64111328125000000000	1245.00000000000000000000	10244.00000000000000000000	10229.00000000000000000000	0.00000000000000000000	0.00000000000000000000	0.00000000000000000000	811.00000000000000000000	824.00000000000000000000	4.00000000000000000000	4.00000000000000000000	4.00000000000000000000	4.00000000000000000000	4.00000000000000000000	4.00000000000000000000	4.00000000000000000000	4.00000000000000000000	4.00000000000000000000	4.00000000000000000000	4.00000000000000000000	4.00000000000000000000	4.00000000000000000000	4.00000000000000000000	4.00000000000000000000	4.00000000000000000000
83.00000000000000000000	0.00000000000000000000	4163.07666015625000000000	4183.07666015625000000000	4170.76904296875000000000	4184.10253906250000000000	4130.25634765625000000000	4148.20507812500000000000	4128.71777343750000000000	4113.33300781250000000000	4161.53857421875000000000	4129.74365234375000000000	4124.61523437500000000000	4140.51269531250000000000	4133.33300781250000000000	4155.38427734375000000000	1124.00000000000000000000	10245.00000000000000000000	10226.00000000000000000000	0.00000000000000000000	0.00000000000000000000	0.00000000000000000000	811.00000000000000000000	832.00000000000000000000	4.00000000000000000000	4.00000000000000000000	4.00000000000000000000	4.00000000000000000000	4.00000000000000000000	4.00000000000000000000	4.00000000000000000000	4.00000000000000000000	4.00000000000000000000	4.00000000000000000000	4.00000000000000000000	4.00000000000000000000	4.00000000000000000000	4.00000000000000000000	4.00000000000000000000	4.00000000000000000000
84.00000000000000000000	0.00000000000000000000	4164.10253906250000000000	4176.41015625000000000000	4181.53857421875000000000	4186.15380859375000000000	4141.02539062500000000000	4145.64111328125000000000	4125.12792968750000000000	4111.79492187500000000000	4172.30761718750000000000	4116.41015625000000000000	4127.69238281250000000000	4147.17919921875000000000	4136.41015625000000000000	4164.10253906250000000000	1136.00000000000000000000	10245.00000000000000000000	10226.00000000000000000000	0.00000000000000000000	0.00000000000000000000	0.00000000000000000000	811.00000000000000000000	839.00000000000000000000	4.00000000000000000000	4.00000000000000000000	4.00000000000000000000	4.00000000000000000000	4.00000000000000000000	4.00000000000000000000	4.00000000000000000000	4.00000000000000000000	4.00000000000000000000	4.00000000000000000000	4.00000000000000000000	4.00000000000000000000	4.00000000000000000000	4.00000000000000000000	4.00000000000000000000	4.00000000000000000000
85.00000000000000000000	0.00000000000000000000	4149.74365234375000000000	4157.94873046875000000000	4174.35888671875000000000	4175.38427734375000000000	4106.66650390625000000000	4144.61523437500000000000	4120.51269531250000000000	4110.76904296875000000000	4157.43603515625000000000	4090.25634765625000000000	4113.84619140625000000000	4136.92285156250000000000	4115.89746093750000000000	4153.33300781250000000000	1216.00000000000000000000	10246.00000000000000000000	10229.00000000000000000000	0.00000000000000000000	0.00000000000000000000	0.00000000000000000000	811.00000000000000000000	846.00000000000000000000	4.00000000000000000000	4.00000000000000000000	4.00000000000000000000	4.00000000000000000000	4.00000000000000000000	4.00000000000000000000	4.00000000000000000000	4.00000000000000000000	4.00000000000000000000	4.00000000000000000000	4.00000000000000000000	4.00000000000000000000	4.00000000000000000000	4.00000000000000000000	4.00000000000000000000	4.00000000000000000000
86.00000000000000000000	0.00000000000000000000	4146.66650390625000000000	4168.20507812500000000000	4161.02539062500000000000	4184.10253906250000000000	4129.74365234375000000000	4152.30761718750000000000	4128.20507812500000000000	4143.07666015625000000000	4162.56396484375000000000	4131.28173828125000000000	4138.97412109375000000000	4146.66650390625000000000	4136.92285156250000000000	4158.97412109375000000000	1245.00000000000000000000	10246.00000000000000000000	10229.00000000000000000000	0.00000000000000000000	0.00000000000000000000	0.00000000000000000000	811.00000000000000000000	854.00000000000000000000	4.00000000000000000000	4.00000000000000000000	4.00000000000000000000	4.00000000000000000000	4.00000000000000000000	4.00000000000000000000	4.00000000000000000000	4.00000000000000000000	4.00000000000000000000	4.00000000000000000000	4.00000000000000000000	4.00000000000000000000	4.00000000000000000000	4.00000000000000000000	4.00000000000000000000	4.00000000000000000000
87.00000000000000000000	0.00000000000000000000	4142.05126953125000000000	4136.92285156250000000000	4168.20507812500000000000	4165.12792968750000000000	4115.38427734375000000000	4136.92285156250000000000	4103.07666015625000000000	4117.43603515625000000000	4157.43603515625000000000	4115.89746093750000000000	4123.07666015625000000000	4147.69238281250000000000	4112.82031250000000000000	4156.41015625000000000000	1124.00000000000000000000	10248.00000000000000000000	10228.00000000000000000000	0.00000000000000000000	0.00000000000000000000	0.00000000000000000000	811.00000000000000000000	863.00000000000000000000	4.00000000000000000000	4.00000000000000000000	4.00000000000000000000	4.00000000000000000000	4.00000000000000000000	4.00000000000000000000	4.00000000000000000000	4.00000000000000000000	4.00000000000000000000	4.00000000000000000000	4.00000000000000000000	4.00000000000000000000	4.00000000000000000000	4.00000000000000000000	4.00000000000000000000	4.00000000000000000000
88.00000000000000000000	0.00000000000000000000	4150.25634765625000000000	4154.87158203125000000000	4173.84619140625000000000	4175.89746093750000000000	4109.74365234375000000000	4151.79492187500000000000	4135.38427734375000000000	4128.71777343750000000000	4160.51269531250000000000	4124.61523437500000000000	4131.28173828125000000000	4143.58984375000000000000	4123.58984375000000000000	4152.30761718750000000000	1136.00000000000000000000	10248.00000000000000000000	10228.00000000000000000000	0.00000000000000000000	0.00000000000000000000	0.00000000000000000000	811.00000000000000000000	871.00000000000000000000	4.00000000000000000000	4.00000000000000000000	4.00000000000000000000	4.00000000000000000000	4.00000000000000000000	4.00000000000000000000	4.00000000000000000000	4.00000000000000000000	4.00000000000000000000	4.00000000000000000000	4.00000000000000000000	4.00000000000000000000	4.00000000000000000000	4.00000000000000000000	4.00000000000000000000	4.00000000000000000000
89.00000000000000000000	0.00000000000000000000	4160.00000000000000000000	4168.71777343750000000000	4181.02539062500000000000	4183.07666015625000000000	4114.35888671875000000000	4161.53857421875000000000	4149.74365234375000000000	4134.87158203125000000000	4169.23046875000000000000	4138.46142578125000000000	4128.20507812500000000000	4147.69238281250000000000	4121.02539062500000000000	4153.84619140625000000000	1216.00000000000000000000	10249.00000000000000000000	10227.00000000000000000000	0.00000000000000000000	0.00000000000000000000	0.00000000000000000000	811.00000000000000000000	879.00000000000000000000	4.00000000000000000000	4.00000000000000000000	4.00000000000000000000	4.00000000000000000000	4.00000000000000000000	4.00000000000000000000	4.00000000000000000000	4.00000000000000000000	4.00000000000000000000	4.00000000000000000000	4.00000000000000000000	4.00000000000000000000	4.00000000000000000000	4.00000000000000000000	4.00000000000000000000	4.00000000000000000000
90.00000000000000000000	0.00000000000000000000	4156.92285156250000000000	4154.35888671875000000000	4175.38427734375000000000	4166.66650390625000000000	4137.94873046875000000000	4152.30761718750000000000	4126.66650390625000000000	4108.71777343750000000000	4157.43603515625000000000	4126.66650390625000000000	4107.69238281250000000000	4141.53857421875000000000	4101.02539062500000000000	4152.82031250000000000000	1245.00000000000000000000	10249.00000000000000000000	10227.00000000000000000000	0.00000000000000000000	0.00000000000000000000	0.00000000000000000000	811.00000000000000000000	888.00000000000000000000	4.00000000000000000000	4.00000000000000000000	4.00000000000000000000	4.00000000000000000000	4.00000000000000000000	4.00000000000000000000	4.00000000000000000000	4.00000000000000000000	4.00000000000000000000	4.00000000000000000000	4.00000000000000000000	4.00000000000000000000	4.00000000000000000000	4.00000000000000000000	4.00000000000000000000	4.00000000000000000000
91.00000000000000000000	0.00000000000000000000	4165.12792968750000000000	4178.46142578125000000000	4176.92285156250000000000	4190.25634765625000000000	4160.51269531250000000000	4154.35888671875000000000	4135.38427734375000000000	4132.30761718750000000000	4173.84619140625000000000	4154.35888671875000000000	4141.53857421875000000000	4158.46142578125000000000	4144.61523437500000000000	4173.33300781250000000000	1124.00000000000000000000	10252.00000000000000000000	10225.00000000000000000000	0.00000000000000000000	0.00000000000000000000	0.00000000000000000000	811.00000000000000000000	895.00000000000000000000	4.00000000000000000000	4.00000000000000000000	4.00000000000000000000	4.00000000000000000000	4.00000000000000000000	4.00000000000000000000	4.00000000000000000000	4.00000000000000000000	4.00000000000000000000	4.00000000000000000000	4.00000000000000000000	4.00000000000000000000	4.00000000000000000000	4.00000000000000000000	4.00000000000000000000	4.00000000000000000000
92.00000000000000000000	0.00000000000000000000	4163.58984375000000000000	4165.12792968750000000000	4189.74365234375000000000	4186.66650390625000000000	4089.23071289062500000000	4140.51269531250000000000	4120.51269531250000000000	4122.56396484375000000000	4171.79492187500000000000	4126.15380859375000000000	4132.30761718750000000000	4161.53857421875000000000	4134.87158203125000000000	4171.79492187500000000000	1136.00000000000000000000	10252.00000000000000000000	10225.00000000000000000000	0.00000000000000000000	0.00000000000000000000	0.00000000000000000000	811.00000000000000000000	903.00000000000000000000	4.00000000000000000000	4.00000000000000000000	4.00000000000000000000	4.00000000000000000000	4.00000000000000000000	4.00000000000000000000	4.00000000000000000000	4.00000000000000000000	4.00000000000000000000	4.00000000000000000000	4.00000000000000000000	4.00000000000000000000	4.00000000000000000000	4.00000000000000000000	4.00000000000000000000	4.00000000000000000000
93.00000000000000000000	0.00000000000000000000	4156.41015625000000000000	4170.25634765625000000000	4175.38427734375000000000	4182.56396484375000000000	4114.87158203125000000000	4149.23046875000000000000	4135.38427734375000000000	4140.00000000000000000000	4157.94873046875000000000	4130.76904296875000000000	4134.87158203125000000000	4154.35888671875000000000	4135.38427734375000000000	4160.51269531250000000000	1216.00000000000000000000	10251.00000000000000000000	10225.00000000000000000000	0.00000000000000000000	0.00000000000000000000	0.00000000000000000000	811.00000000000000000000	912.00000000000000000000	4.00000000000000000000	4.00000000000000000000	4.00000000000000000000	4.00000000000000000000	4.00000000000000000000	4.00000000000000000000	4.00000000000000000000	4.00000000000000000000	4.00000000000000000000	4.00000000000000000000	4.00000000000000000000	4.00000000000000000000	4.00000000000000000000	4.00000000000000000000	4.00000000000000000000	4.00000000000000000000
94.00000000000000000000	0.00000000000000000000	4151.28173828125000000000	4161.53857421875000000000	4168.71777343750000000000	4181.53857421875000000000	4172.82031250000000000000	4150.76904296875000000000	4135.89746093750000000000	4158.46142578125000000000	4164.61523437500000000000	4150.76904296875000000000	4144.10253906250000000000	4165.12792968750000000000	4139.48730468750000000000	4163.58984375000000000000	1245.00000000000000000000	10251.00000000000000000000	10225.00000000000000000000	0.00000000000000000000	0.00000000000000000000	0.00000000000000000000	811.00000000000000000000	919.00000000000000000000	4.00000000000000000000	4.00000000000000000000	4.00000000000000000000	4.00000000000000000000	4.00000000000000000000	4.00000000000000000000	4.00000000000000000000	4.00000000000000000000	4.00000000000000000000	4.00000000000000000000	4.00000000000000000000	4.00000000000000000000	4.00000000000000000000	4.00000000000000000000	4.00000000000000000000	4.00000000000000000000
95.00000000000000000000	0.00000000000000000000	4153.33300781250000000000	4143.07666015625000000000	4174.87158203125000000000	4170.76904296875000000000	4153.84619140625000000000	4145.12792968750000000000	4128.71777343750000000000	4141.53857421875000000000	4158.46142578125000000000	4129.23046875000000000000	4126.66650390625000000000	4159.48730468750000000000	4121.53857421875000000000	4162.56396484375000000000	1124.00000000000000000000	10251.00000000000000000000	10226.00000000000000000000	0.00000000000000000000	0.00000000000000000000	0.00000000000000000000	811.00000000000000000000	926.00000000000000000000	4.00000000000000000000	4.00000000000000000000	4.00000000000000000000	4.00000000000000000000	4.00000000000000000000	4.00000000000000000000	4.00000000000000000000	4.00000000000000000000	4.00000000000000000000	4.00000000000000000000	4.00000000000000000000	4.00000000000000000000	4.00000000000000000000	4.00000000000000000000	4.00000000000000000000	4.00000000000000000000
96.00000000000000000000	0.00000000000000000000	4168.20507812500000000000	4180.51269531250000000000	4173.84619140625000000000	4188.71777343750000000000	4175.38427734375000000000	4170.76904296875000000000	4165.64111328125000000000	4158.46142578125000000000	4168.71777343750000000000	4155.38427734375000000000	4146.66650390625000000000	4158.97412109375000000000	4147.69238281250000000000	4168.71777343750000000000	1136.00000000000000000000	10251.00000000000000000000	10226.00000000000000000000	0.00000000000000000000	0.00000000000000000000	0.00000000000000000000	811.00000000000000000000	934.00000000000000000000	4.00000000000000000000	4.00000000000000000000	4.00000000000000000000	4.00000000000000000000	4.00000000000000000000	4.00000000000000000000	4.00000000000000000000	4.00000000000000000000	4.00000000000000000000	4.00000000000000000000	4.00000000000000000000	4.00000000000000000000	4.00000000000000000000	4.00000000000000000000	4.00000000000000000000	4.00000000000000000000
97.00000000000000000000	0.00000000000000000000	4158.46142578125000000000	4161.53857421875000000000	4174.87158203125000000000	4174.87158203125000000000	4154.35888671875000000000	4166.15380859375000000000	4147.69238281250000000000	4125.64111328125000000000	4165.12792968750000000000	4137.94873046875000000000	4125.12792968750000000000	4150.25634765625000000000	4123.58984375000000000000	4154.87158203125000000000	1216.00000000000000000000	10252.00000000000000000000	10225.00000000000000000000	0.00000000000000000000	0.00000000000000000000	0.00000000000000000000	811.00000000000000000000	942.00000000000000000000	4.00000000000000000000	4.00000000000000000000	4.00000000000000000000	4.00000000000000000000	4.00000000000000000000	4.00000000000000000000	4.00000000000000000000	4.00000000000000000000	4.00000000000000000000	4.00000000000000000000	4.00000000000000000000	4.00000000000000000000	4.00000000000000000000	4.00000000000000000000	4.00000000000000000000	4.00000000000000000000
98.00000000000000000000	0.00000000000000000000	4147.17919921875000000000	4153.84619140625000000000	4169.74365234375000000000	4177.94873046875000000000	4135.89746093750000000000	4160.00000000000000000000	4140.51269531250000000000	4127.17919921875000000000	4159.48730468750000000000	4141.02539062500000000000	4122.05126953125000000000	4143.07666015625000000000	4129.74365234375000000000	4152.30761718750000000000	1245.00000000000000000000	10252.00000000000000000000	10225.00000000000000000000	0.00000000000000000000	0.00000000000000000000	0.00000000000000000000	811.00000000000000000000	950.00000000000000000000	4.00000000000000000000	4.00000000000000000000	4.00000000000000000000	4.00000000000000000000	4.00000000000000000000	4.00000000000000000000	4.00000000000000000000	4.00000000000000000000	4.00000000000000000000	4.00000000000000000000	4.00000000000000000000	4.00000000000000000000	4.00000000000000000000	4.00000000000000000000	4.00000000000000000000	4.00000000000000000000
99.00000000000000000000	0.00000000000000000000	4149.74365234375000000000	4163.58984375000000000000	4175.38427734375000000000	4192.82031250000000000000	4149.74365234375000000000	4151.28173828125000000000	4138.97412109375000000000	4150.76904296875000000000	4171.79492187500000000000	4163.07666015625000000000	4142.56396484375000000000	4158.97412109375000000000	4156.92285156250000000000	4171.79492187500000000000	1124.00000000000000000000	10248.00000000000000000000	10223.00000000000000000000	0.00000000000000000000	0.00000000000000000000	0.00000000000000000000	811.00000000000000000000	958.00000000000000000000	4.00000000000000000000	4.00000000000000000000	4.00000000000000000000	4.00000000000000000000	4.00000000000000000000	4.00000000000000000000	4.00000000000000000000	4.00000000000000000000	4.00000000000000000000	4.00000000000000000000	4.00000000000000000000	4.00000000000000000000	4.00000000000000000000	4.00000000000000000000	4.00000000000000000000	4.00000000000000000000
100.00000000000000000000	0.00000000000000000000	4146.15380859375000000000	4147.17919921875000000000	4176.41015625000000000000	4173.84619140625000000000	4137.43603515625000000000	4140.00000000000000000000	4122.56396484375000000000	4132.82031250000000000000	4158.97412109375000000000	4133.33300781250000000000	4123.58984375000000000000	4154.35888671875000000000	4131.28173828125000000000	4165.12792968750000000000	1136.00000000000000000000	10248.00000000000000000000	10223.00000000000000000000	0.00000000000000000000	0.00000000000000000000	0.00000000000000000000	811.00000000000000000000	966.00000000000000000000	4.00000000000000000000	4.00000000000000000000	4.00000000000000000000	4.00000000000000000000	4.00000000000000000000	4.00000000000000000000	4.00000000000000000000	4.00000000000000000000	4.00000000000000000000	4.00000000000000000000	4.00000000000000000000	4.00000000000000000000	4.00000000000000000000	4.00000000000000000000	4.00000000000000000000	4.00000000000000000000
101.00000000000000000000	0.00000000000000000000	4150.76904296875000000000	4166.15380859375000000000	4168.20507812500000000000	4185.12792968750000000000	4136.41015625000000000000	4164.61523437500000000000	4157.43603515625000000000	4167.69238281250000000000	4160.51269531250000000000	4162.56396484375000000000	4146.66650390625000000000	4158.97412109375000000000	4148.71777343750000000000	4162.05126953125000000000	1216.00000000000000000000	10247.00000000000000000000	10224.00000000000000000000	0.00000000000000000000	0.00000000000000000000	0.00000000000000000000	811.00000000000000000000	973.00000000000000000000	4.00000000000000000000	4.00000000000000000000	4.00000000000000000000	4.00000000000000000000	4.00000000000000000000	4.00000000000000000000	4.00000000000000000000	4.00000000000000000000	4.00000000000000000000	4.00000000000000000000	4.00000000000000000000	4.00000000000000000000	4.00000000000000000000	4.00000000000000000000	4.00000000000000000000	4.00000000000000000000
102.00000000000000000000	0.00000000000000000000	4141.53857421875000000000	4141.53857421875000000000	4171.79492187500000000000	4178.46142578125000000000	4115.89746093750000000000	4158.46142578125000000000	4154.87158203125000000000	4167.17919921875000000000	4161.02539062500000000000	4162.56396484375000000000	4136.41015625000000000000	4160.00000000000000000000	4128.71777343750000000000	4158.97412109375000000000	1245.00000000000000000000	10247.00000000000000000000	10224.00000000000000000000	0.00000000000000000000	0.00000000000000000000	0.00000000000000000000	811.00000000000000000000	980.00000000000000000000	4.00000000000000000000	4.00000000000000000000	4.00000000000000000000	4.00000000000000000000	4.00000000000000000000	4.00000000000000000000	4.00000000000000000000	4.00000000000000000000	4.00000000000000000000	4.00000000000000000000	4.00000000000000000000	4.00000000000000000000	4.00000000000000000000	4.00000000000000000000	4.00000000000000000000	4.00000000000000000000
103.00000000000000000000	0.00000000000000000000	4140.00000000000000000000	4140.51269531250000000000	4169.23046875000000000000	4173.33300781250000000000	4140.51269531250000000000	4158.46142578125000000000	4156.41015625000000000000	4159.48730468750000000000	4158.46142578125000000000	4162.56396484375000000000	4122.05126953125000000000	4148.71777343750000000000	4115.38427734375000000000	4153.33300781250000000000	1124.00000000000000000000	10249.00000000000000000000	10225.00000000000000000000	0.00000000000000000000	0.00000000000000000000	0.00000000000000000000	811.00000000000000000000	988.00000000000000000000	4.00000000000000000000	4.00000000000000000000	4.00000000000000000000	4.00000000000000000000	4.00000000000000000000	4.00000000000000000000	4.00000000000000000000	4.00000000000000000000	4.00000000000000000000	4.00000000000000000000	4.00000000000000000000	4.00000000000000000000	4.00000000000000000000	4.00000000000000000000	4.00000000000000000000	4.00000000000000000000
104.00000000000000000000	0.00000000000000000000	4158.46142578125000000000	4167.69238281250000000000	4178.46142578125000000000	4186.15380859375000000000	4159.48730468750000000000	4171.28173828125000000000	4165.64111328125000000000	4163.07666015625000000000	4170.76904296875000000000	4172.82031250000000000000	4132.30761718750000000000	4157.94873046875000000000	4133.84619140625000000000	4160.51269531250000000000	1136.00000000000000000000	10249.00000000000000000000	10225.00000000000000000000	0.00000000000000000000	0.00000000000000000000	0.00000000000000000000	811.00000000000000000000	996.00000000000000000000	4.00000000000000000000	4.00000000000000000000	4.00000000000000000000	4.00000000000000000000	4.00000000000000000000	4.00000000000000000000	4.00000000000000000000	4.00000000000000000000	4.00000000000000000000	4.00000000000000000000	4.00000000000000000000	4.00000000000000000000	4.00000000000000000000	4.00000000000000000000	4.00000000000000000000	4.00000000000000000000
105.00000000000000000000	0.00000000000000000000	4151.28173828125000000000	4148.71777343750000000000	4184.10253906250000000000	4173.84619140625000000000	4133.84619140625000000000	4158.46142578125000000000	4141.53857421875000000000	4130.25634765625000000000	4161.53857421875000000000	4130.76904296875000000000	4114.87158203125000000000	4154.87158203125000000000	4121.02539062500000000000	4160.00000000000000000000	1216.00000000000000000000	10248.00000000000000000000	10225.00000000000000000000	0.00000000000000000000	0.00000000000000000000	0.00000000000000000000	812.00000000000000000000	4.00000000000000000000	4.00000000000000000000	4.00000000000000000000	4.00000000000000000000	4.00000000000000000000	4.00000000000000000000	4.00000000000000000000	4.00000000000000000000	4.00000000000000000000	4.00000000000000000000	4.00000000000000000000	4.00000000000000000000	4.00000000000000000000	4.00000000000000000000	4.00000000000000000000	4.00000000000000000000	4.00000000000000000000
106.00000000000000000000	0.00000000000000000000	4149.74365234375000000000	4163.58984375000000000000	4174.35888671875000000000	4190.25634765625000000000	4173.33300781250000000000	4157.94873046875000000000	4148.20507812500000000000	4154.87158203125000000000	4170.25634765625000000000	4150.25634765625000000000	4143.07666015625000000000	4161.53857421875000000000	4153.84619140625000000000	4172.30761718750000000000	1245.00000000000000000000	10248.00000000000000000000	10225.00000000000000000000	0.00000000000000000000	0.00000000000000000000	0.00000000000000000000	812.00000000000000000000	13.00000000000000000000	4.00000000000000000000	4.00000000000000000000	4.00000000000000000000	4.00000000000000000000	4.00000000000000000000	4.00000000000000000000	4.00000000000000000000	4.00000000000000000000	4.00000000000000000000	4.00000000000000000000	4.00000000000000000000	4.00000000000000000000	4.00000000000000000000	4.00000000000000000000	4.00000000000000000000	4.00000000000000000000
107.00000000000000000000	0.00000000000000000000	4153.33300781250000000000	4149.74365234375000000000	4180.00000000000000000000	4187.69238281250000000000	4147.17919921875000000000	4147.17919921875000000000	4132.30761718750000000000	4156.41015625000000000000	4174.87158203125000000000	4138.97412109375000000000	4142.56396484375000000000	4169.23046875000000000000	4146.15380859375000000000	4174.87158203125000000000	1124.00000000000000000000	10248.00000000000000000000	10226.00000000000000000000	0.00000000000000000000	0.00000000000000000000	0.00000000000000000000	812.00000000000000000000	21.00000000000000000000	4.00000000000000000000	4.00000000000000000000	4.00000000000000000000	4.00000000000000000000	4.00000000000000000000	4.00000000000000000000	4.00000000000000000000	4.00000000000000000000	4.00000000000000000000	4.00000000000000000000	4.00000000000000000000	4.00000000000000000000	4.00000000000000000000	4.00000000000000000000	4.00000000000000000000	4.00000000000000000000
108.00000000000000000000	0.00000000000000000000	4149.74365234375000000000	4140.51269531250000000000	4171.79492187500000000000	4174.87158203125000000000	4118.97412109375000000000	4153.33300781250000000000	4145.64111328125000000000	4156.41015625000000000000	4156.41015625000000000000	4129.74365234375000000000	4126.15380859375000000000	4155.38427734375000000000	4125.12792968750000000000	4158.97412109375000000000	1136.00000000000000000000	10248.00000000000000000000	10226.00000000000000000000	0.00000000000000000000	0.00000000000000000000	0.00000000000000000000	812.00000000000000000000	29.00000000000000000000	4.00000000000000000000	4.00000000000000000000	4.00000000000000000000	4.00000000000000000000	4.00000000000000000000	4.00000000000000000000	4.00000000000000000000	4.00000000000000000000	4.00000000000000000000	4.00000000000000000000	4.00000000000000000000	4.00000000000000000000	4.00000000000000000000	4.00000000000000000000	4.00000000000000000000	4.00000000000000000000
109.00000000000000000000	0.00000000000000000000	4144.61523437500000000000	4150.76904296875000000000	4164.10253906250000000000	4180.00000000000000000000	4161.53857421875000000000	4167.69238281250000000000	4170.76904296875000000000	4180.51269531250000000000	4157.94873046875000000000	4164.10253906250000000000	4135.89746093750000000000	4154.87158203125000000000	4130.76904296875000000000	4155.89746093750000000000	1216.00000000000000000000	10247.00000000000000000000	10225.00000000000000000000	0.00000000000000000000	0.00000000000000000000	0.00000000000000000000	812.00000000000000000000	37.00000000000000000000	4.00000000000000000000	4.00000000000000000000	4.00000000000000000000	4.00000000000000000000	4.00000000000000000000	4.00000000000000000000	4.00000000000000000000	4.00000000000000000000	4.00000000000000000000	4.00000000000000000000	4.00000000000000000000	4.00000000000000000000	4.00000000000000000000	4.00000000000000000000	4.00000000000000000000	4.00000000000000000000
110.00000000000000000000	0.00000000000000000000	4142.05126953125000000000	4129.74365234375000000000	4170.25634765625000000000	4165.64111328125000000000	4141.02539062500000000000	4153.33300781250000000000	4143.07666015625000000000	4147.69238281250000000000	4152.30761718750000000000	4140.00000000000000000000	4115.89746093750000000000	4150.76904296875000000000	4106.66650390625000000000	4151.79492187500000000000	1245.00000000000000000000	10247.00000000000000000000	10225.00000000000000000000	0.00000000000000000000	0.00000000000000000000	0.00000000000000000000	812.00000000000000000000	44.00000000000000000000	4.00000000000000000000	4.00000000000000000000	4.00000000000000000000	4.00000000000000000000	4.00000000000000000000	4.00000000000000000000	4.00000000000000000000	4.00000000000000000000	4.00000000000000000000	4.00000000000000000000	4.00000000000000000000	4.00000000000000000000	4.00000000000000000000	4.00000000000000000000	4.00000000000000000000	4.00000000000000000000
111.00000000000000000000	0.00000000000000000000	4164.10253906250000000000	4162.56396484375000000000	4174.87158203125000000000	4185.64111328125000000000	4149.74365234375000000000	4161.53857421875000000000	4156.41015625000000000000	4151.79492187500000000000	4163.07666015625000000000	4156.92285156250000000000	4139.48730468750000000000	4161.53857421875000000000	4141.53857421875000000000	4163.58984375000000000000	1124.00000000000000000000	10247.00000000000000000000	10226.00000000000000000000	0.00000000000000000000	0.00000000000000000000	0.00000000000000000000	812.00000000000000000000	52.00000000000000000000	4.00000000000000000000	4.00000000000000000000	4.00000000000000000000	4.00000000000000000000	4.00000000000000000000	4.00000000000000000000	4.00000000000000000000	4.00000000000000000000	4.00000000000000000000	4.00000000000000000000	4.00000000000000000000	4.00000000000000000000	4.00000000000000000000	4.00000000000000000000	4.00000000000000000000	4.00000000000000000000
112.00000000000000000000	0.00000000000000000000	4169.23046875000000000000	4162.56396484375000000000	4184.10253906250000000000	4191.28173828125000000000	4149.74365234375000000000	4159.48730468750000000000	4153.33300781250000000000	4145.12792968750000000000	4172.82031250000000000000	4135.89746093750000000000	4138.97412109375000000000	4170.25634765625000000000	4144.10253906250000000000	4170.25634765625000000000	1136.00000000000000000000	10247.00000000000000000000	10226.00000000000000000000	0.00000000000000000000	0.00000000000000000000	0.00000000000000000000	812.00000000000000000000	59.00000000000000000000	4.00000000000000000000	4.00000000000000000000	4.00000000000000000000	4.00000000000000000000	4.00000000000000000000	4.00000000000000000000	4.00000000000000000000	4.00000000000000000000	4.00000000000000000000	4.00000000000000000000	4.00000000000000000000	4.00000000000000000000	4.00000000000000000000	4.00000000000000000000	4.00000000000000000000	4.00000000000000000000
113.00000000000000000000	0.00000000000000000000	4155.89746093750000000000	4145.64111328125000000000	4176.92285156250000000000	4182.05126953125000000000	4126.15380859375000000000	4157.43603515625000000000	4149.23046875000000000000	4137.94873046875000000000	4162.05126953125000000000	4110.76904296875000000000	4125.64111328125000000000	4159.48730468750000000000	4127.69238281250000000000	4163.07666015625000000000	1216.00000000000000000000	10247.00000000000000000000	10226.00000000000000000000	0.00000000000000000000	0.00000000000000000000	0.00000000000000000000	812.00000000000000000000	68.00000000000000000000	4.00000000000000000000	4.00000000000000000000	4.00000000000000000000	4.00000000000000000000	4.00000000000000000000	4.00000000000000000000	4.00000000000000000000	4.00000000000000000000	4.00000000000000000000	4.00000000000000000000	4.00000000000000000000	4.00000000000000000000	4.00000000000000000000	4.00000000000000000000	4.00000000000000000000	4.00000000000000000000
114.00000000000000000000	0.00000000000000000000	4153.33300781250000000000	4154.87158203125000000000	4172.82031250000000000000	4197.94873046875000000000	4144.10253906250000000000	4160.00000000000000000000	4160.00000000000000000000	4166.15380859375000000000	4172.82031250000000000000	4154.87158203125000000000	4152.30761718750000000000	4173.33300781250000000000	4152.30761718750000000000	4172.30761718750000000000	1245.00000000000000000000	10247.00000000000000000000	10226.00000000000000000000	0.00000000000000000000	0.00000000000000000000	0.00000000000000000000	812.00000000000000000000	76.00000000000000000000	4.00000000000000000000	4.00000000000000000000	4.00000000000000000000	4.00000000000000000000	4.00000000000000000000	4.00000000000000000000	4.00000000000000000000	4.00000000000000000000	4.00000000000000000000	4.00000000000000000000	4.00000000000000000000	4.00000000000000000000	4.00000000000000000000	4.00000000000000000000	4.00000000000000000000	4.00000000000000000000
115.00000000000000000000	0.00000000000000000000	4145.64111328125000000000	4131.79492187500000000000	4178.46142578125000000000	4183.58984375000000000000	4132.30761718750000000000	4144.61523437500000000000	4136.92285156250000000000	4147.17919921875000000000	4162.56396484375000000000	4136.92285156250000000000	4134.87158203125000000000	4170.25634765625000000000	4133.33300781250000000000	4166.66650390625000000000	1124.00000000000000000000	10247.00000000000000000000	10227.00000000000000000000	0.00000000000000000000	0.00000000000000000000	0.00000000000000000000	812.00000000000000000000	84.00000000000000000000	4.00000000000000000000	4.00000000000000000000	4.00000000000000000000	4.00000000000000000000	4.00000000000000000000	4.00000000000000000000	4.00000000000000000000	4.00000000000000000000	4.00000000000000000000	4.00000000000000000000	4.00000000000000000000	4.00000000000000000000	4.00000000000000000000	4.00000000000000000000	4.00000000000000000000	4.00000000000000000000
116.00000000000000000000	0.00000000000000000000	4152.30761718750000000000	4156.41015625000000000000	4171.79492187500000000000	4189.74365234375000000000	4150.76904296875000000000	4163.58984375000000000000	4162.05126953125000000000	4164.61523437500000000000	4156.92285156250000000000	4150.25634765625000000000	4141.02539062500000000000	4160.00000000000000000000	4142.56396484375000000000	4163.07666015625000000000	1136.00000000000000000000	10247.00000000000000000000	10227.00000000000000000000	0.00000000000000000000	0.00000000000000000000	0.00000000000000000000	812.00000000000000000000	91.00000000000000000000	4.00000000000000000000	4.00000000000000000000	4.00000000000000000000	4.00000000000000000000	4.00000000000000000000	4.00000000000000000000	4.00000000000000000000	4.00000000000000000000	4.00000000000000000000	4.00000000000000000000	4.00000000000000000000	4.00000000000000000000	4.00000000000000000000	4.00000000000000000000	4.00000000000000000000	4.00000000000000000000
117.00000000000000000000	0.00000000000000000000	4155.38427734375000000000	4156.41015625000000000000	4174.87158203125000000000	4188.71777343750000000000	4151.79492187500000000000	4165.64111328125000000000	4162.05126953125000000000	4161.53857421875000000000	4163.07666015625000000000	4164.10253906250000000000	4137.43603515625000000000	4161.53857421875000000000	4129.74365234375000000000	4158.97412109375000000000	1216.00000000000000000000	10247.00000000000000000000	10229.00000000000000000000	0.00000000000000000000	0.00000000000000000000	0.00000000000000000000	812.00000000000000000000	99.00000000000000000000	4.00000000000000000000	4.00000000000000000000	4.00000000000000000000	4.00000000000000000000	4.00000000000000000000	4.00000000000000000000	4.00000000000000000000	4.00000000000000000000	4.00000000000000000000	4.00000000000000000000	4.00000000000000000000	4.00000000000000000000	4.00000000000000000000	4.00000000000000000000	4.00000000000000000000	4.00000000000000000000
118.00000000000000000000	0.00000000000000000000	4149.74365234375000000000	4138.46142578125000000000	4172.30761718750000000000	4175.38427734375000000000	4145.12792968750000000000	4153.33300781250000000000	4144.10253906250000000000	4140.00000000000000000000	4158.97412109375000000000	4147.17919921875000000000	4120.00000000000000000000	4151.28173828125000000000	4115.38427734375000000000	4151.28173828125000000000	1245.00000000000000000000	10247.00000000000000000000	10229.00000000000000000000	0.00000000000000000000	0.00000000000000000000	0.00000000000000000000	812.00000000000000000000	107.00000000000000000000	4.00000000000000000000	4.00000000000000000000	4.00000000000000000000	4.00000000000000000000	4.00000000000000000000	4.00000000000000000000	4.00000000000000000000	4.00000000000000000000	4.00000000000000000000	4.00000000000000000000	4.00000000000000000000	4.00000000000000000000	4.00000000000000000000	4.00000000000000000000	4.00000000000000000000	4.00000000000000000000
119.00000000000000000000	0.00000000000000000000	4158.97412109375000000000	4164.10253906250000000000	4175.89746093750000000000	4193.33300781250000000000	4153.33300781250000000000	4163.07666015625000000000	4158.46142578125000000000	4160.51269531250000000000	4175.38427734375000000000	4163.07666015625000000000	4145.64111328125000000000	4160.00000000000000000000	4157.43603515625000000000	4168.20507812500000000000	1124.00000000000000000000	10247.00000000000000000000	10228.00000000000000000000	0.00000000000000000000	0.00000000000000000000	0.00000000000000000000	812.00000000000000000000	114.00000000000000000000	4.00000000000000000000	4.00000000000000000000	4.00000000000000000000	4.00000000000000000000	4.00000000000000000000	4.00000000000000000000	4.00000000000000000000	4.00000000000000000000	4.00000000000000000000	4.00000000000000000000	4.00000000000000000000	4.00000000000000000000	4.00000000000000000000	4.00000000000000000000	4.00000000000000000000	4.00000000000000000000
120.00000000000000000000	0.00000000000000000000	4152.30761718750000000000	4143.07666015625000000000	4181.53857421875000000000	4180.51269531250000000000	4115.38427734375000000000	4149.23046875000000000000	4136.92285156250000000000	4134.87158203125000000000	4167.69238281250000000000	4129.23046875000000000000	4127.17919921875000000000	4158.97412109375000000000	4131.28173828125000000000	4165.64111328125000000000	1136.00000000000000000000	10247.00000000000000000000	10228.00000000000000000000	0.00000000000000000000	0.00000000000000000000	0.00000000000000000000	812.00000000000000000000	122.00000000000000000000	4.00000000000000000000	4.00000000000000000000	4.00000000000000000000	4.00000000000000000000	4.00000000000000000000	4.00000000000000000000	4.00000000000000000000	4.00000000000000000000	4.00000000000000000000	4.00000000000000000000	4.00000000000000000000	4.00000000000000000000	4.00000000000000000000	4.00000000000000000000	4.00000000000000000000	4.00000000000000000000
121.00000000000000000000	0.00000000000000000000	4144.10253906250000000000	4141.02539062500000000000	4162.56396484375000000000	4180.00000000000000000000	4149.74365234375000000000	4151.79492187500000000000	4146.15380859375000000000	4153.84619140625000000000	4159.48730468750000000000	4134.35888671875000000000	4133.33300781250000000000	4153.33300781250000000000	4125.12792968750000000000	4156.41015625000000000000	1216.00000000000000000000	10248.00000000000000000000	10229.00000000000000000000	0.00000000000000000000	0.00000000000000000000	0.00000000000000000000	812.00000000000000000000	131.00000000000000000000	4.00000000000000000000	4.00000000000000000000	4.00000000000000000000	4.00000000000000000000	4.00000000000000000000	4.00000000000000000000	4.00000000000000000000	4.00000000000000000000	4.00000000000000000000	4.00000000000000000000	4.00000000000000000000	4.00000000000000000000	4.00000000000000000000	4.00000000000000000000	4.00000000000000000000	4.00000000000000000000
122.00000000000000000000	0.00000000000000000000	4142.05126953125000000000	4136.92285156250000000000	4160.51269531250000000000	4175.89746093750000000000	4154.87158203125000000000	4150.25634765625000000000	4146.15380859375000000000	4169.74365234375000000000	4166.15380859375000000000	4142.05126953125000000000	4142.05126953125000000000	4160.51269531250000000000	4133.33300781250000000000	4156.92285156250000000000	1245.00000000000000000000	10248.00000000000000000000	10229.00000000000000000000	0.00000000000000000000	0.00000000000000000000	0.00000000000000000000	812.00000000000000000000	139.00000000000000000000	4.00000000000000000000	4.00000000000000000000	4.00000000000000000000	4.00000000000000000000	4.00000000000000000000	4.00000000000000000000	4.00000000000000000000	4.00000000000000000000	4.00000000000000000000	4.00000000000000000000	4.00000000000000000000	4.00000000000000000000	4.00000000000000000000	4.00000000000000000000	4.00000000000000000000	4.00000000000000000000
123.00000000000000000000	0.00000000000000000000	4141.02539062500000000000	4129.74365234375000000000	4168.20507812500000000000	4157.94873046875000000000	4125.12792968750000000000	4147.69238281250000000000	4138.97412109375000000000	4136.41015625000000000000	4157.94873046875000000000	4118.97412109375000000000	4119.48730468750000000000	4148.71777343750000000000	4115.38427734375000000000	4152.30761718750000000000	1124.00000000000000000000	10248.00000000000000000000	10229.00000000000000000000	0.00000000000000000000	0.00000000000000000000	0.00000000000000000000	812.00000000000000000000	146.00000000000000000000	4.00000000000000000000	4.00000000000000000000	4.00000000000000000000	4.00000000000000000000	4.00000000000000000000	4.00000000000000000000	4.00000000000000000000	4.00000000000000000000	4.00000000000000000000	4.00000000000000000000	4.00000000000000000000	4.00000000000000000000	4.00000000000000000000	4.00000000000000000000	4.00000000000000000000	4.00000000000000000000
124.00000000000000000000	0.00000000000000000000	4155.89746093750000000000	4165.12792968750000000000	4170.76904296875000000000	4178.97412109375000000000	4170.25634765625000000000	4168.71777343750000000000	4168.71777343750000000000	4154.35888671875000000000	4167.69238281250000000000	4158.46142578125000000000	4136.41015625000000000000	4152.82031250000000000000	4133.33300781250000000000	4162.05126953125000000000	1136.00000000000000000000	10248.00000000000000000000	10229.00000000000000000000	0.00000000000000000000	0.00000000000000000000	0.00000000000000000000	812.00000000000000000000	154.00000000000000000000	4.00000000000000000000	4.00000000000000000000	4.00000000000000000000	4.00000000000000000000	4.00000000000000000000	4.00000000000000000000	4.00000000000000000000	4.00000000000000000000	4.00000000000000000000	4.00000000000000000000	4.00000000000000000000	4.00000000000000000000	4.00000000000000000000	4.00000000000000000000	4.00000000000000000000	4.00000000000000000000
125.00000000000000000000	0.00000000000000000000	4157.43603515625000000000	4147.17919921875000000000	4175.89746093750000000000	4172.82031250000000000000	4159.48730468750000000000	4159.48730468750000000000	4154.87158203125000000000	4148.71777343750000000000	4165.64111328125000000000	4150.25634765625000000000	4123.58984375000000000000	4156.41015625000000000000	4121.53857421875000000000	4158.97412109375000000000	1216.00000000000000000000	10246.00000000000000000000	10229.00000000000000000000	0.00000000000000000000	0.00000000000000000000	0.00000000000000000000	812.00000000000000000000	162.00000000000000000000	4.00000000000000000000	4.00000000000000000000	4.00000000000000000000	4.00000000000000000000	4.00000000000000000000	4.00000000000000000000	4.00000000000000000000	4.00000000000000000000	4.00000000000000000000	4.00000000000000000000	4.00000000000000000000	4.00000000000000000000	4.00000000000000000000	4.00000000000000000000	4.00000000000000000000	4.00000000000000000000
126.00000000000000000000	0.00000000000000000000	4155.89746093750000000000	4150.76904296875000000000	4170.25634765625000000000	4174.35888671875000000000	4158.46142578125000000000	4160.51269531250000000000	4159.48730468750000000000	4156.41015625000000000000	4166.15380859375000000000	4147.17919921875000000000	4135.38427734375000000000	4158.46142578125000000000	4148.71777343750000000000	4163.07666015625000000000	1245.00000000000000000000	10246.00000000000000000000	10229.00000000000000000000	0.00000000000000000000	0.00000000000000000000	0.00000000000000000000	812.00000000000000000000	170.00000000000000000000	4.00000000000000000000	4.00000000000000000000	4.00000000000000000000	4.00000000000000000000	4.00000000000000000000	4.00000000000000000000	4.00000000000000000000	4.00000000000000000000	4.00000000000000000000	4.00000000000000000000	4.00000000000000000000	4.00000000000000000000	4.00000000000000000000	4.00000000000000000000	4.00000000000000000000	4.00000000000000000000
127.00000000000000000000	0.00000000000000000000	4156.41015625000000000000	4161.02539062500000000000	4177.43603515625000000000	4186.66650390625000000000	4158.97412109375000000000	4158.46142578125000000000	4153.33300781250000000000	4157.43603515625000000000	4178.46142578125000000000	4153.84619140625000000000	4151.79492187500000000000	4168.71777343750000000000	4168.20507812500000000000	4177.94873046875000000000	50.00000000000000000000	10245.00000000000000000000	10229.00000000000000000000	0.00000000000000000000	0.00000000000000000000	0.00000000000000000000	812.00000000000000000000	178.00000000000000000000	4.00000000000000000000	4.00000000000000000000	4.00000000000000000000	4.00000000000000000000	4.00000000000000000000	4.00000000000000000000	4.00000000000000000000	4.00000000000000000000	4.00000000000000000000	4.00000000000000000000	4.00000000000000000000	4.00000000000000000000	4.00000000000000000000	4.00000000000000000000	4.00000000000000000000	4.00000000000000000000
0.00000000000000000000	0.00000000000000000000	4149.23046875000000000000	4146.66650390625000000000	4176.92285156250000000000	4178.46142578125000000000	4135.38427734375000000000	4145.12792968750000000000	4131.79492187500000000000	4137.94873046875000000000	4162.56396484375000000000	4140.51269531250000000000	4128.71777343750000000000	4160.00000000000000000000	4137.43603515625000000000	4163.58984375000000000000	524.00000000000000000000	10245.00000000000000000000	10229.00000000000000000000	0.00000000000000000000	0.00000000000000000000	0.00000000000000000000	812.00000000000000000000	186.00000000000000000000	4.00000000000000000000	4.00000000000000000000	4.00000000000000000000	4.00000000000000000000	4.00000000000000000000	4.00000000000000000000	4.00000000000000000000	4.00000000000000000000	4.00000000000000000000	4.00000000000000000000	4.00000000000000000000	4.00000000000000000000	4.00000000000000000000	4.00000000000000000000	4.00000000000000000000	4.00000000000000000000
1.00000000000000000000	0.00000000000000000000	4151.28173828125000000000	4165.64111328125000000000	4163.58984375000000000000	4195.38427734375000000000	4148.20507812500000000000	4155.89746093750000000000	4161.02539062500000000000	4184.10253906250000000000	4161.02539062500000000000	4179.48730468750000000000	4146.66650390625000000000	4165.12792968750000000000	4153.84619140625000000000	4160.51269531250000000000	765.00000000000000000000	10247.00000000000000000000	10229.00000000000000000000	0.00000000000000000000	0.00000000000000000000	0.00000000000000000000	812.00000000000000000000	194.00000000000000000000	4.00000000000000000000	4.00000000000000000000	4.00000000000000000000	4.00000000000000000000	4.00000000000000000000	4.00000000000000000000	4.00000000000000000000	4.00000000000000000000	4.00000000000000000000	4.00000000000000000000	4.00000000000000000000	4.00000000000000000000	4.00000000000000000000	4.00000000000000000000	4.00000000000000000000	4.00000000000000000000
2.00000000000000000000	0.00000000000000000000	4146.15380859375000000000	4141.02539062500000000000	4166.66650390625000000000	4186.15380859375000000000	4111.79492187500000000000	4152.30761718750000000000	4154.87158203125000000000	4175.38427734375000000000	4157.43603515625000000000	4148.20507812500000000000	4136.92285156250000000000	4162.56396484375000000000	4135.89746093750000000000	4158.97412109375000000000	721.00000000000000000000	10247.00000000000000000000	10229.00000000000000000000	0.00000000000000000000	0.00000000000000000000	0.00000000000000000000	812.00000000000000000000	203.00000000000000000000	4.00000000000000000000	4.00000000000000000000	4.00000000000000000000	4.00000000000000000000	4.00000000000000000000	4.00000000000000000000	4.00000000000000000000	4.00000000000000000000	4.00000000000000000000	4.00000000000000000000	4.00000000000000000000	4.00000000000000000000	4.00000000000000000000	4.00000000000000000000	4.00000000000000000000	4.00000000000000000000
3.00000000000000000000	0.00000000000000000000	4146.66650390625000000000	4147.17919921875000000000	4164.10253906250000000000	4182.56396484375000000000	4155.38427734375000000000	4166.15380859375000000000	4163.58984375000000000000	4152.82031250000000000000	4156.41015625000000000000	4130.25634765625000000000	4131.79492187500000000000	4147.17919921875000000000	4133.84619140625000000000	4151.79492187500000000000	1125.00000000000000000000	10248.00000000000000000000	10228.00000000000000000000	0.00000000000000000000	0.00000000000000000000	0.00000000000000000000	812.00000000000000000000	210.00000000000000000000	4.00000000000000000000	4.00000000000000000000	4.00000000000000000000	4.00000000000000000000	4.00000000000000000000	4.00000000000000000000	4.00000000000000000000	4.00000000000000000000	4.00000000000000000000	4.00000000000000000000	4.00000000000000000000	4.00000000000000000000	4.00000000000000000000	4.00000000000000000000	4.00000000000000000000	4.00000000000000000000
4.00000000000000000000	0.00000000000000000000	4151.79492187500000000000	4165.12792968750000000000	4167.17919921875000000000	4189.74365234375000000000	4211.28173828125000000000	4174.87158203125000000000	4175.89746093750000000000	4152.82031250000000000000	4170.25634765625000000000	4167.17919921875000000000	4132.30761718750000000000	4149.23046875000000000000	4140.51269531250000000000	4151.79492187500000000000	1201.00000000000000000000	10248.00000000000000000000	10228.00000000000000000000	0.00000000000000000000	0.00000000000000000000	0.00000000000000000000	812.00000000000000000000	218.00000000000000000000	4.00000000000000000000	4.00000000000000000000	4.00000000000000000000	4.00000000000000000000	4.00000000000000000000	4.00000000000000000000	4.00000000000000000000	4.00000000000000000000	4.00000000000000000000	4.00000000000000000000	4.00000000000000000000	4.00000000000000000000	4.00000000000000000000	4.00000000000000000000	4.00000000000000000000	4.00000000000000000000
5.00000000000000000000	0.00000000000000000000	4145.12792968750000000000	4139.48730468750000000000	4171.28173828125000000000	4177.94873046875000000000	4129.74365234375000000000	4156.92285156250000000000	4155.89746093750000000000	4140.51269531250000000000	4157.94873046875000000000	4153.33300781250000000000	4113.33300781250000000000	4143.58984375000000000000	4119.48730468750000000000	4152.30761718750000000000	717.00000000000000000000	10248.00000000000000000000	10227.00000000000000000000	0.00000000000000000000	0.00000000000000000000	0.00000000000000000000	812.00000000000000000000	226.00000000000000000000	4.00000000000000000000	4.00000000000000000000	4.00000000000000000000	4.00000000000000000000	4.00000000000000000000	4.00000000000000000000	4.00000000000000000000	4.00000000000000000000	4.00000000000000000000	4.00000000000000000000	4.00000000000000000000	4.00000000000000000000	4.00000000000000000000	4.00000000000000000000	4.00000000000000000000	4.00000000000000000000
6.00000000000000000000	0.00000000000000000000	4152.82031250000000000000	4161.02539062500000000000	4168.71777343750000000000	4200.00000000000000000000	4127.17919921875000000000	4162.56396484375000000000	4162.56396484375000000000	4171.28173828125000000000	4168.71777343750000000000	4157.43603515625000000000	4150.76904296875000000000	4156.92285156250000000000	4163.58984375000000000000	4172.82031250000000000000	1043.00000000000000000000	10248.00000000000000000000	10227.00000000000000000000	0.00000000000000000000	0.00000000000000000000	0.00000000000000000000	812.00000000000000000000	234.00000000000000000000	4.00000000000000000000	4.00000000000000000000	4.00000000000000000000	4.00000000000000000000	4.00000000000000000000	4.00000000000000000000	4.00000000000000000000	4.00000000000000000000	4.00000000000000000000	4.00000000000000000000	4.00000000000000000000	4.00000000000000000000	4.00000000000000000000	4.00000000000000000000	4.00000000000000000000	4.00000000000000000000
7.00000000000000000000	0.00000000000000000000	4153.84619140625000000000	4151.79492187500000000000	4174.35888671875000000000	4193.33300781250000000000	4177.43603515625000000000	4155.38427734375000000000	4137.94873046875000000000	4155.89746093750000000000	4174.35888671875000000000	4133.84619140625000000000	4144.61523437500000000000	4165.64111328125000000000	4160.00000000000000000000	4174.35888671875000000000	1170.00000000000000000000	10249.00000000000000000000	10225.00000000000000000000	0.00000000000000000000	0.00000000000000000000	0.00000000000000000000	812.00000000000000000000	241.00000000000000000000	4.00000000000000000000	4.00000000000000000000	4.00000000000000000000	4.00000000000000000000	4.00000000000000000000	4.00000000000000000000	4.00000000000000000000	4.00000000000000000000	4.00000000000000000000	4.00000000000000000000	4.00000000000000000000	4.00000000000000000000	4.00000000000000000000	4.00000000000000000000	4.00000000000000000000	4.00000000000000000000
8.00000000000000000000	0.00000000000000000000	4151.28173828125000000000	4149.74365234375000000000	4166.15380859375000000000	4185.12792968750000000000	4180.00000000000000000000	4158.46142578125000000000	4146.66650390625000000000	4161.02539062500000000000	4157.94873046875000000000	4155.89746093750000000000	4134.87158203125000000000	4153.33300781250000000000	4147.17919921875000000000	4162.56396484375000000000	1057.00000000000000000000	10249.00000000000000000000	10225.00000000000000000000	0.00000000000000000000	0.00000000000000000000	0.00000000000000000000	812.00000000000000000000	249.00000000000000000000	4.00000000000000000000	4.00000000000000000000	4.00000000000000000000	4.00000000000000000000	4.00000000000000000000	4.00000000000000000000	4.00000000000000000000	4.00000000000000000000	4.00000000000000000000	4.00000000000000000000	4.00000000000000000000	4.00000000000000000000	4.00000000000000000000	4.00000000000000000000	4.00000000000000000000	4.00000000000000000000
9.00000000000000000000	0.00000000000000000000	4154.87158203125000000000	4163.07666015625000000000	4163.07666015625000000000	4199.48730468750000000000	4141.53857421875000000000	4166.66650390625000000000	4168.71777343750000000000	4195.89746093750000000000	4163.58984375000000000000	4212.82031250000000000000	4155.38427734375000000000	4161.53857421875000000000	4163.07666015625000000000	4166.15380859375000000000	1223.00000000000000000000	10251.00000000000000000000	10227.00000000000000000000	0.00000000000000000000	0.00000000000000000000	0.00000000000000000000	812.00000000000000000000	258.00000000000000000000	4.00000000000000000000	4.00000000000000000000	4.00000000000000000000	4.00000000000000000000	4.00000000000000000000	4.00000000000000000000	4.00000000000000000000	4.00000000000000000000	4.00000000000000000000	4.00000000000000000000	4.00000000000000000000	4.00000000000000000000	4.00000000000000000000	4.00000000000000000000	4.00000000000000000000	4.00000000000000000000
10.00000000000000000000	0.00000000000000000000	4149.74365234375000000000	4145.64111328125000000000	4168.71777343750000000000	4186.66650390625000000000	4117.94873046875000000000	4157.43603515625000000000	4151.79492187500000000000	4169.23046875000000000000	4160.51269531250000000000	4182.56396484375000000000	4132.30761718750000000000	4157.94873046875000000000	4139.48730468750000000000	4157.43603515625000000000	1234.00000000000000000000	10251.00000000000000000000	10227.00000000000000000000	0.00000000000000000000	0.00000000000000000000	0.00000000000000000000	812.00000000000000000000	266.00000000000000000000	4.00000000000000000000	4.00000000000000000000	4.00000000000000000000	4.00000000000000000000	4.00000000000000000000	4.00000000000000000000	4.00000000000000000000	4.00000000000000000000	4.00000000000000000000	4.00000000000000000000	4.00000000000000000000	4.00000000000000000000	4.00000000000000000000	4.00000000000000000000	4.00000000000000000000	4.00000000000000000000
11.00000000000000000000	0.00000000000000000000	4163.58984375000000000000	4174.35888671875000000000	4171.79492187500000000000	4199.48730468750000000000	4191.28173828125000000000	4176.92285156250000000000	4172.82031250000000000000	4174.35888671875000000000	4168.71777343750000000000	4178.97412109375000000000	4143.58984375000000000000	4158.97412109375000000000	4160.00000000000000000000	4160.00000000000000000000	1130.00000000000000000000	10248.00000000000000000000	10228.00000000000000000000	0.00000000000000000000	0.00000000000000000000	0.00000000000000000000	812.00000000000000000000	273.00000000000000000000	4.00000000000000000000	4.00000000000000000000	4.00000000000000000000	4.00000000000000000000	4.00000000000000000000	4.00000000000000000000	4.00000000000000000000	4.00000000000000000000	4.00000000000000000000	4.00000000000000000000	4.00000000000000000000	4.00000000000000000000	4.00000000000000000000	4.00000000000000000000	4.00000000000000000000	4.00000000000000000000
12.00000000000000000000	0.00000000000000000000	4164.61523437500000000000	4166.15380859375000000000	4182.05126953125000000000	4194.87158203125000000000	4202.56396484375000000000	4170.25634765625000000000	4161.53857421875000000000	4150.25634765625000000000	4171.79492187500000000000	4156.41015625000000000000	4136.92285156250000000000	4159.48730468750000000000	4152.30761718750000000000	4163.58984375000000000000	1161.00000000000000000000	10248.00000000000000000000	10228.00000000000000000000	0.00000000000000000000	0.00000000000000000000	0.00000000000000000000	812.00000000000000000000	280.00000000000000000000	4.00000000000000000000	4.00000000000000000000	4.00000000000000000000	4.00000000000000000000	4.00000000000000000000	4.00000000000000000000	4.00000000000000000000	4.00000000000000000000	4.00000000000000000000	4.00000000000000000000	4.00000000000000000000	4.00000000000000000000	4.00000000000000000000	4.00000000000000000000	4.00000000000000000000	4.00000000000000000000
13.00000000000000000000	0.00000000000000000000	4147.69238281250000000000	4149.23046875000000000000	4169.74365234375000000000	4185.12792968750000000000	4188.71777343750000000000	4158.97412109375000000000	4153.33300781250000000000	4139.48730468750000000000	4162.56396484375000000000	4140.00000000000000000000	4129.74365234375000000000	4150.25634765625000000000	4146.66650390625000000000	4160.00000000000000000000	1221.00000000000000000000	10248.00000000000000000000	10227.00000000000000000000	0.00000000000000000000	0.00000000000000000000	0.00000000000000000000	812.00000000000000000000	289.00000000000000000000	4.00000000000000000000	4.00000000000000000000	4.00000000000000000000	4.00000000000000000000	4.00000000000000000000	4.00000000000000000000	4.00000000000000000000	4.00000000000000000000	4.00000000000000000000	4.00000000000000000000	4.00000000000000000000	4.00000000000000000000	4.00000000000000000000	4.00000000000000000000	4.00000000000000000000	4.00000000000000000000
14.00000000000000000000	0.00000000000000000000	4151.28173828125000000000	4159.48730468750000000000	4163.07666015625000000000	4200.00000000000000000000	4200.51269531250000000000	4163.07666015625000000000	4162.56396484375000000000	4177.43603515625000000000	4175.38427734375000000000	4166.15380859375000000000	4157.43603515625000000000	4171.28173828125000000000	4175.89746093750000000000	4173.84619140625000000000	1234.00000000000000000000	10248.00000000000000000000	10227.00000000000000000000	0.00000000000000000000	0.00000000000000000000	0.00000000000000000000	812.00000000000000000000	297.00000000000000000000	4.00000000000000000000	4.00000000000000000000	4.00000000000000000000	4.00000000000000000000	4.00000000000000000000	4.00000000000000000000	4.00000000000000000000	4.00000000000000000000	4.00000000000000000000	4.00000000000000000000	4.00000000000000000000	4.00000000000000000000	4.00000000000000000000	4.00000000000000000000	4.00000000000000000000	4.00000000000000000000
15.00000000000000000000	0.00000000000000000000	4154.35888671875000000000	4140.00000000000000000000	4171.79492187500000000000	4184.61523437500000000000	4159.48730468750000000000	4149.23046875000000000000	4143.07666015625000000000	4163.58984375000000000000	4167.17919921875000000000	4149.74365234375000000000	4139.48730468750000000000	4171.28173828125000000000	4150.76904296875000000000	4169.23046875000000000000	1130.00000000000000000000	10245.00000000000000000000	10225.00000000000000000000	0.00000000000000000000	0.00000000000000000000	0.00000000000000000000	812.00000000000000000000	304.00000000000000000000	4.00000000000000000000	4.00000000000000000000	4.00000000000000000000	4.00000000000000000000	4.00000000000000000000	4.00000000000000000000	4.00000000000000000000	4.00000000000000000000	4.00000000000000000000	4.00000000000000000000	4.00000000000000000000	4.00000000000000000000	4.00000000000000000000	4.00000000000000000000	4.00000000000000000000	4.00000000000000000000
16.00000000000000000000	0.00000000000000000000	4155.89746093750000000000	4161.02539062500000000000	4167.17919921875000000000	4189.74365234375000000000	4180.00000000000000000000	4169.23046875000000000000	4172.30761718750000000000	4182.56396484375000000000	4161.02539062500000000000	4178.97412109375000000000	4144.10253906250000000000	4157.43603515625000000000	4155.89746093750000000000	4161.02539062500000000000	0.00000000000000000000	10245.00000000000000000000	10225.00000000000000000000	0.00000000000000000000	0.00000000000000000000	0.00000000000000000000	812.00000000000000000000	311.00000000000000000000	4.00000000000000000000	4.00000000000000000000	4.00000000000000000000	4.00000000000000000000	4.00000000000000000000	4.00000000000000000000	4.00000000000000000000	4.00000000000000000000	4.00000000000000000000	4.00000000000000000000	4.00000000000000000000	4.00000000000000000000	4.00000000000000000000	4.00000000000000000000	4.00000000000000000000	4.00000000000000000000
17.00000000000000000000	0.00000000000000000000	4150.25634765625000000000	4154.87158203125000000000	4167.69238281250000000000	4183.07666015625000000000	4167.69238281250000000000	4176.41015625000000000000	4172.82031250000000000000	4182.05126953125000000000	4158.46142578125000000000	4174.87158203125000000000	4137.94873046875000000000	4154.87158203125000000000	4142.05126953125000000000	4156.41015625000000000000	0.00000000000000000000	10246.00000000000000000000	10228.00000000000000000000	0.00000000000000000000	0.00000000000000000000	0.00000000000000000000	812.00000000000000000000	320.00000000000000000000	4.00000000000000000000	4.00000000000000000000	4.00000000000000000000	4.00000000000000000000	4.00000000000000000000	4.00000000000000000000	4.00000000000000000000	4.00000000000000000000	4.00000000000000000000	4.00000000000000000000	4.00000000000000000000	4.00000000000000000000	4.00000000000000000000	4.00000000000000000000	4.00000000000000000000	4.00000000000000000000
18.00000000000000000000	0.00000000000000000000	4152.82031250000000000000	4145.64111328125000000000	4168.20507812500000000000	4170.76904296875000000000	4125.64111328125000000000	4165.64111328125000000000	4157.94873046875000000000	4163.58984375000000000000	4153.33300781250000000000	4152.82031250000000000000	4126.66650390625000000000	4151.79492187500000000000	4130.25634765625000000000	4153.84619140625000000000	0.00000000000000000000	10246.00000000000000000000	10228.00000000000000000000	0.00000000000000000000	0.00000000000000000000	0.00000000000000000000	812.00000000000000000000	328.00000000000000000000	4.00000000000000000000	4.00000000000000000000	4.00000000000000000000	4.00000000000000000000	4.00000000000000000000	4.00000000000000000000	4.00000000000000000000	4.00000000000000000000	4.00000000000000000000	4.00000000000000000000	4.00000000000000000000	4.00000000000000000000	4.00000000000000000000	4.00000000000000000000	4.00000000000000000000	4.00000000000000000000
19.00000000000000000000	0.00000000000000000000	4168.71777343750000000000	4174.35888671875000000000	4175.38427734375000000000	4188.71777343750000000000	4157.94873046875000000000	4164.61523437500000000000	4168.71777343750000000000	4174.35888671875000000000	4175.89746093750000000000	4180.51269531250000000000	4150.25634765625000000000	4165.12792968750000000000	4164.10253906250000000000	4170.76904296875000000000	0.00000000000000000000	10249.00000000000000000000	10228.00000000000000000000	0.00000000000000000000	0.00000000000000000000	0.00000000000000000000	812.00000000000000000000	336.00000000000000000000	4.00000000000000000000	4.00000000000000000000	4.00000000000000000000	4.00000000000000000000	4.00000000000000000000	4.00000000000000000000	4.00000000000000000000	4.00000000000000000000	4.00000000000000000000	4.00000000000000000000	4.00000000000000000000	4.00000000000000000000	4.00000000000000000000	4.00000000000000000000	4.00000000000000000000	4.00000000000000000000
20.00000000000000000000	0.00000000000000000000	4163.07666015625000000000	4154.87158203125000000000	4179.48730468750000000000	4177.43603515625000000000	4162.05126953125000000000	4156.92285156250000000000	4149.23046875000000000000	4147.69238281250000000000	4174.35888671875000000000	4140.51269531250000000000	4135.38427734375000000000	4164.10253906250000000000	4148.71777343750000000000	4170.25634765625000000000	0.00000000000000000000	10249.00000000000000000000	10228.00000000000000000000	0.00000000000000000000	0.00000000000000000000	0.00000000000000000000	812.00000000000000000000	345.00000000000000000000	4.00000000000000000000	4.00000000000000000000	4.00000000000000000000	4.00000000000000000000	4.00000000000000000000	4.00000000000000000000	4.00000000000000000000	4.00000000000000000000	4.00000000000000000000	4.00000000000000000000	4.00000000000000000000	4.00000000000000000000	4.00000000000000000000	4.00000000000000000000	4.00000000000000000000	4.00000000000000000000
21.00000000000000000000	0.00000000000000000000	4160.51269531250000000000	4160.51269531250000000000	4165.12792968750000000000	4184.10253906250000000000	4176.92285156250000000000	4171.28173828125000000000	4166.15380859375000000000	4177.43603515625000000000	4169.74365234375000000000	4148.71777343750000000000	4156.92285156250000000000	4170.25634765625000000000	4167.17919921875000000000	4173.33300781250000000000	0.00000000000000000000	10249.00000000000000000000	10228.00000000000000000000	0.00000000000000000000	0.00000000000000000000	0.00000000000000000000	812.00000000000000000000	353.00000000000000000000	4.00000000000000000000	4.00000000000000000000	4.00000000000000000000	4.00000000000000000000	4.00000000000000000000	4.00000000000000000000	4.00000000000000000000	4.00000000000000000000	4.00000000000000000000	4.00000000000000000000	4.00000000000000000000	4.00000000000000000000	4.00000000000000000000	4.00000000000000000000	4.00000000000000000000	4.00000000000000000000
22.00000000000000000000	0.00000000000000000000	4156.92285156250000000000	4155.38427734375000000000	4170.76904296875000000000	4188.71777343750000000000	4164.10253906250000000000	4162.05126953125000000000	4164.61523437500000000000	4190.25634765625000000000	4171.79492187500000000000	4175.89746093750000000000	4164.61523437500000000000	4181.02539062500000000000	4167.69238281250000000000	4177.43603515625000000000	0.00000000000000000000	10249.00000000000000000000	10228.00000000000000000000	0.00000000000000000000	0.00000000000000000000	0.00000000000000000000	812.00000000000000000000	360.00000000000000000000	4.00000000000000000000	4.00000000000000000000	4.00000000000000000000	4.00000000000000000000	4.00000000000000000000	4.00000000000000000000	4.00000000000000000000	4.00000000000000000000	4.00000000000000000000	4.00000000000000000000	4.00000000000000000000	4.00000000000000000000	4.00000000000000000000	4.00000000000000000000	4.00000000000000000000	4.00000000000000000000
23.00000000000000000000	0.00000000000000000000	4151.28173828125000000000	4148.71777343750000000000	4170.76904296875000000000	4183.58984375000000000000	4164.61523437500000000000	4158.46142578125000000000	4162.56396484375000000000	4160.00000000000000000000	4160.51269531250000000000	4163.58984375000000000000	4139.48730468750000000000	4165.64111328125000000000	4144.10253906250000000000	4166.66650390625000000000	0.00000000000000000000	10248.00000000000000000000	10229.00000000000000000000	0.00000000000000000000	0.00000000000000000000	0.00000000000000000000	812.00000000000000000000	367.00000000000000000000	4.00000000000000000000	4.00000000000000000000	4.00000000000000000000	4.00000000000000000000	4.00000000000000000000	4.00000000000000000000	4.00000000000000000000	4.00000000000000000000	4.00000000000000000000	4.00000000000000000000	4.00000000000000000000	4.00000000000000000000	4.00000000000000000000	4.00000000000000000000	4.00000000000000000000	4.00000000000000000000
24.00000000000000000000	0.00000000000000000000	4161.53857421875000000000	4175.38427734375000000000	4163.07666015625000000000	4197.94873046875000000000	4222.56396484375000000000	4187.17919921875000000000	4197.94873046875000000000	4181.53857421875000000000	4171.79492187500000000000	4188.20507812500000000000	4156.92285156250000000000	4167.69238281250000000000	4162.56396484375000000000	4168.20507812500000000000	0.00000000000000000000	10248.00000000000000000000	10229.00000000000000000000	0.00000000000000000000	0.00000000000000000000	0.00000000000000000000	812.00000000000000000000	375.00000000000000000000	4.00000000000000000000	4.00000000000000000000	4.00000000000000000000	4.00000000000000000000	4.00000000000000000000	4.00000000000000000000	4.00000000000000000000	4.00000000000000000000	4.00000000000000000000	4.00000000000000000000	4.00000000000000000000	4.00000000000000000000	4.00000000000000000000	4.00000000000000000000	4.00000000000000000000	4.00000000000000000000
25.00000000000000000000	0.00000000000000000000	4156.41015625000000000000	4146.66650390625000000000	4169.74365234375000000000	4177.43603515625000000000	4181.02539062500000000000	4174.87158203125000000000	4177.43603515625000000000	4169.74365234375000000000	4165.12792968750000000000	4162.05126953125000000000	4137.43603515625000000000	4162.05126953125000000000	4134.87158203125000000000	4157.94873046875000000000	0.00000000000000000000	10249.00000000000000000000	10230.00000000000000000000	0.00000000000000000000	0.00000000000000000000	0.00000000000000000000	812.00000000000000000000	382.00000000000000000000	4.00000000000000000000	4.00000000000000000000	4.00000000000000000000	4.00000000000000000000	4.00000000000000000000	4.00000000000000000000	4.00000000000000000000	4.00000000000000000000	4.00000000000000000000	4.00000000000000000000	4.00000000000000000000	4.00000000000000000000	4.00000000000000000000	4.00000000000000000000	4.00000000000000000000	4.00000000000000000000
26.00000000000000000000	0.00000000000000000000	4156.41015625000000000000	4156.92285156250000000000	4171.79492187500000000000	4187.17919921875000000000	4146.66650390625000000000	4165.64111328125000000000	4170.25634765625000000000	4170.76904296875000000000	4161.02539062500000000000	4152.82031250000000000000	4140.00000000000000000000	4154.35888671875000000000	4147.17919921875000000000	4158.97412109375000000000	0.00000000000000000000	10249.00000000000000000000	10230.00000000000000000000	0.00000000000000000000	0.00000000000000000000	0.00000000000000000000	812.00000000000000000000	390.00000000000000000000	4.00000000000000000000	4.00000000000000000000	4.00000000000000000000	4.00000000000000000000	4.00000000000000000000	4.00000000000000000000	4.00000000000000000000	4.00000000000000000000	4.00000000000000000000	4.00000000000000000000	4.00000000000000000000	4.00000000000000000000	4.00000000000000000000	4.00000000000000000000	4.00000000000000000000	4.00000000000000000000
27.00000000000000000000	0.00000000000000000000	4159.48730468750000000000	4165.12792968750000000000	4176.41015625000000000000	4201.02539062500000000000	4153.33300781250000000000	4161.53857421875000000000	4156.92285156250000000000	4165.12792968750000000000	4172.30761718750000000000	4144.61523437500000000000	4147.17919921875000000000	4163.58984375000000000000	4160.00000000000000000000	4169.74365234375000000000	0.00000000000000000000	10250.00000000000000000000	10231.00000000000000000000	0.00000000000000000000	0.00000000000000000000	0.00000000000000000000	812.00000000000000000000	398.00000000000000000000	4.00000000000000000000	4.00000000000000000000	4.00000000000000000000	4.00000000000000000000	4.00000000000000000000	4.00000000000000000000	4.00000000000000000000	4.00000000000000000000	4.00000000000000000000	4.00000000000000000000	4.00000000000000000000	4.00000000000000000000	4.00000000000000000000	4.00000000000000000000	4.00000000000000000000	4.00000000000000000000
28.00000000000000000000	0.00000000000000000000	4149.74365234375000000000	4137.94873046875000000000	4166.66650390625000000000	4178.97412109375000000000	4159.48730468750000000000	4154.87158203125000000000	4139.48730468750000000000	4149.74365234375000000000	4157.94873046875000000000	4123.58984375000000000000	4129.74365234375000000000	4156.92285156250000000000	4131.28173828125000000000	4157.94873046875000000000	0.00000000000000000000	10250.00000000000000000000	10231.00000000000000000000	0.00000000000000000000	0.00000000000000000000	0.00000000000000000000	812.00000000000000000000	405.00000000000000000000	4.00000000000000000000	4.00000000000000000000	4.00000000000000000000	4.00000000000000000000	4.00000000000000000000	4.00000000000000000000	4.00000000000000000000	4.00000000000000000000	4.00000000000000000000	4.00000000000000000000	4.00000000000000000000	4.00000000000000000000	4.00000000000000000000	4.00000000000000000000	4.00000000000000000000	4.00000000000000000000
29.00000000000000000000	0.00000000000000000000	4148.20507812500000000000	4147.69238281250000000000	4156.41015625000000000000	4187.69238281250000000000	4170.76904296875000000000	4160.00000000000000000000	4157.94873046875000000000	4183.58984375000000000000	4160.00000000000000000000	4169.74365234375000000000	4153.84619140625000000000	4161.53857421875000000000	4150.25634765625000000000	4160.00000000000000000000	0.00000000000000000000	10251.00000000000000000000	10231.00000000000000000000	0.00000000000000000000	0.00000000000000000000	0.00000000000000000000	812.00000000000000000000	414.00000000000000000000	4.00000000000000000000	4.00000000000000000000	4.00000000000000000000	4.00000000000000000000	4.00000000000000000000	4.00000000000000000000	4.00000000000000000000	4.00000000000000000000	4.00000000000000000000	4.00000000000000000000	4.00000000000000000000	4.00000000000000000000	4.00000000000000000000	4.00000000000000000000	4.00000000000000000000	4.00000000000000000000
30.00000000000000000000	0.00000000000000000000	4141.53857421875000000000	4125.12792968750000000000	4160.51269531250000000000	4174.35888671875000000000	4126.15380859375000000000	4146.15380859375000000000	4139.48730468750000000000	4153.33300781250000000000	4158.97412109375000000000	4154.35888671875000000000	4137.43603515625000000000	4158.97412109375000000000	4131.79492187500000000000	4161.02539062500000000000	0.00000000000000000000	10251.00000000000000000000	10231.00000000000000000000	0.00000000000000000000	0.00000000000000000000	0.00000000000000000000	812.00000000000000000000	422.00000000000000000000	4.00000000000000000000	4.00000000000000000000	4.00000000000000000000	4.00000000000000000000	4.00000000000000000000	4.00000000000000000000	4.00000000000000000000	4.00000000000000000000	4.00000000000000000000	4.00000000000000000000	4.00000000000000000000	4.00000000000000000000	4.00000000000000000000	4.00000000000000000000	4.00000000000000000000	4.00000000000000000000
31.00000000000000000000	0.00000000000000000000	4147.69238281250000000000	4138.97412109375000000000	4157.94873046875000000000	4166.66650390625000000000	4152.82031250000000000000	4164.61523437500000000000	4158.46142578125000000000	4142.05126953125000000000	4158.46142578125000000000	4145.12792968750000000000	4136.92285156250000000000	4148.71777343750000000000	4133.84619140625000000000	4158.46142578125000000000	0.00000000000000000000	10248.00000000000000000000	10227.00000000000000000000	0.00000000000000000000	0.00000000000000000000	0.00000000000000000000	812.00000000000000000000	430.00000000000000000000	4.00000000000000000000	4.00000000000000000000	4.00000000000000000000	4.00000000000000000000	4.00000000000000000000	4.00000000000000000000	4.00000000000000000000	4.00000000000000000000	4.00000000000000000000	4.00000000000000000000	4.00000000000000000000	4.00000000000000000000	4.00000000000000000000	4.00000000000000000000	4.00000000000000000000	4.00000000000000000000
32.00000000000000000000	0.00000000000000000000	4160.51269531250000000000	4154.87158203125000000000	4166.15380859375000000000	4176.92285156250000000000	4173.33300781250000000000	4177.94873046875000000000	4178.97412109375000000000	4157.43603515625000000000	4168.71777343750000000000	4151.79492187500000000000	4145.64111328125000000000	4154.87158203125000000000	4144.61523437500000000000	4157.43603515625000000000	0.00000000000000000000	10248.00000000000000000000	10227.00000000000000000000	0.00000000000000000000	0.00000000000000000000	0.00000000000000000000	812.00000000000000000000	437.00000000000000000000	4.00000000000000000000	4.00000000000000000000	4.00000000000000000000	4.00000000000000000000	4.00000000000000000000	4.00000000000000000000	4.00000000000000000000	4.00000000000000000000	4.00000000000000000000	4.00000000000000000000	4.00000000000000000000	4.00000000000000000000	4.00000000000000000000	4.00000000000000000000	4.00000000000000000000	4.00000000000000000000
33.00000000000000000000	0.00000000000000000000	4151.28173828125000000000	4130.76904296875000000000	4166.15380859375000000000	4170.25634765625000000000	4127.69238281250000000000	4160.00000000000000000000	4160.51269531250000000000	4143.07666015625000000000	4155.89746093750000000000	4125.12792968750000000000	4122.05126953125000000000	4148.71777343750000000000	4120.00000000000000000000	4147.69238281250000000000	0.00000000000000000000	10245.00000000000000000000	10226.00000000000000000000	0.00000000000000000000	0.00000000000000000000	0.00000000000000000000	812.00000000000000000000	446.00000000000000000000	4.00000000000000000000	4.00000000000000000000	4.00000000000000000000	4.00000000000000000000	4.00000000000000000000	4.00000000000000000000	4.00000000000000000000	4.00000000000000000000	4.00000000000000000000	4.00000000000000000000	4.00000000000000000000	4.00000000000000000000	4.00000000000000000000	4.00000000000000000000	4.00000000000000000000	4.00000000000000000000
34.00000000000000000000	0.00000000000000000000	4152.30761718750000000000	4149.23046875000000000000	4162.56396484375000000000	4188.71777343750000000000	4161.02539062500000000000	4162.05126953125000000000	4165.64111328125000000000	4163.07666015625000000000	4169.74365234375000000000	4156.92285156250000000000	4148.71777343750000000000	4157.94873046875000000000	4148.20507812500000000000	4166.15380859375000000000	0.00000000000000000000	10245.00000000000000000000	10226.00000000000000000000	0.00000000000000000000	0.00000000000000000000	0.00000000000000000000	812.00000000000000000000	454.00000000000000000000	4.00000000000000000000	4.00000000000000000000	4.00000000000000000000	4.00000000000000000000	4.00000000000000000000	4.00000000000000000000	4.00000000000000000000	4.00000000000000000000	4.00000000000000000000	4.00000000000000000000	4.00000000000000000000	4.00000000000000000000	4.00000000000000000000	4.00000000000000000000	4.00000000000000000000	4.00000000000000000000
35.00000000000000000000	0.00000000000000000000	4157.43603515625000000000	4141.53857421875000000000	4171.79492187500000000000	4184.10253906250000000000	4162.05126953125000000000	4151.28173828125000000000	4140.51269531250000000000	4142.05126953125000000000	4174.35888671875000000000	4122.56396484375000000000	4144.61523437500000000000	4162.05126953125000000000	4142.05126953125000000000	4173.33300781250000000000	0.00000000000000000000	10243.00000000000000000000	10226.00000000000000000000	0.00000000000000000000	0.00000000000000000000	0.00000000000000000000	812.00000000000000000000	461.00000000000000000000	4.00000000000000000000	4.00000000000000000000	4.00000000000000000000	4.00000000000000000000	4.00000000000000000000	4.00000000000000000000	4.00000000000000000000	4.00000000000000000000	4.00000000000000000000	4.00000000000000000000	4.00000000000000000000	4.00000000000000000000	4.00000000000000000000	4.00000000000000000000	4.00000000000000000000	4.00000000000000000000
36.00000000000000000000	0.00000000000000000000	4156.92285156250000000000	4147.17919921875000000000	4162.05126953125000000000	4182.56396484375000000000	4148.71777343750000000000	4157.43603515625000000000	4148.71777343750000000000	4150.76904296875000000000	4157.94873046875000000000	4099.48730468750000000000	4143.58984375000000000000	4153.33300781250000000000	4144.10253906250000000000	4158.97412109375000000000	0.00000000000000000000	10243.00000000000000000000	10226.00000000000000000000	0.00000000000000000000	0.00000000000000000000	0.00000000000000000000	812.00000000000000000000	470.00000000000000000000	4.00000000000000000000	4.00000000000000000000	4.00000000000000000000	4.00000000000000000000	4.00000000000000000000	4.00000000000000000000	4.00000000000000000000	4.00000000000000000000	4.00000000000000000000	4.00000000000000000000	4.00000000000000000000	4.00000000000000000000	4.00000000000000000000	4.00000000000000000000	4.00000000000000000000	4.00000000000000000000
37.00000000000000000000	0.00000000000000000000	4151.28173828125000000000	4151.79492187500000000000	4157.43603515625000000000	4189.23046875000000000000	4142.56396484375000000000	4164.61523437500000000000	4165.64111328125000000000	4183.58984375000000000000	4161.02539062500000000000	4148.71777343750000000000	4157.94873046875000000000	4163.07666015625000000000	4151.79492187500000000000	4157.43603515625000000000	0.00000000000000000000	10242.00000000000000000000	10227.00000000000000000000	0.00000000000000000000	0.00000000000000000000	0.00000000000000000000	812.00000000000000000000	478.00000000000000000000	4.00000000000000000000	4.00000000000000000000	4.00000000000000000000	4.00000000000000000000	4.00000000000000000000	4.00000000000000000000	4.00000000000000000000	4.00000000000000000000	4.00000000000000000000	4.00000000000000000000	4.00000000000000000000	4.00000000000000000000	4.00000000000000000000	4.00000000000000000000	4.00000000000000000000	4.00000000000000000000
38.00000000000000000000	0.00000000000000000000	4146.15380859375000000000	4129.74365234375000000000	4161.53857421875000000000	4172.82031250000000000000	4123.58984375000000000000	4157.43603515625000000000	4150.76904296875000000000	4155.89746093750000000000	4158.46142578125000000000	4155.38427734375000000000	4133.33300781250000000000	4155.38427734375000000000	4117.94873046875000000000	4154.87158203125000000000	0.00000000000000000000	10242.00000000000000000000	10227.00000000000000000000	0.00000000000000000000	0.00000000000000000000	0.00000000000000000000	812.00000000000000000000	485.00000000000000000000	4.00000000000000000000	4.00000000000000000000	4.00000000000000000000	4.00000000000000000000	4.00000000000000000000	4.00000000000000000000	4.00000000000000000000	4.00000000000000000000	4.00000000000000000000	4.00000000000000000000	4.00000000000000000000	4.00000000000000000000	4.00000000000000000000	4.00000000000000000000	4.00000000000000000000	4.00000000000000000000
39.00000000000000000000	0.00000000000000000000	4163.58984375000000000000	4166.15380859375000000000	4160.51269531250000000000	4193.84619140625000000000	4169.74365234375000000000	4177.94873046875000000000	4176.92285156250000000000	4163.07666015625000000000	4170.76904296875000000000	4170.25634765625000000000	4146.15380859375000000000	4151.79492187500000000000	4144.10253906250000000000	4160.51269531250000000000	0.00000000000000000000	10242.00000000000000000000	10229.00000000000000000000	0.00000000000000000000	0.00000000000000000000	0.00000000000000000000	812.00000000000000000000	493.00000000000000000000	4.00000000000000000000	4.00000000000000000000	4.00000000000000000000	4.00000000000000000000	4.00000000000000000000	4.00000000000000000000	4.00000000000000000000	4.00000000000000000000	4.00000000000000000000	4.00000000000000000000	4.00000000000000000000	4.00000000000000000000	4.00000000000000000000	4.00000000000000000000	4.00000000000000000000	4.00000000000000000000
40.00000000000000000000	0.00000000000000000000	4164.10253906250000000000	4160.51269531250000000000	4170.25634765625000000000	4191.28173828125000000000	4150.25634765625000000000	4170.25634765625000000000	4163.58984375000000000000	4144.10253906250000000000	4167.69238281250000000000	4145.64111328125000000000	4132.82031250000000000000	4152.30761718750000000000	4137.94873046875000000000	4156.41015625000000000000	0.00000000000000000000	10242.00000000000000000000	10229.00000000000000000000	0.00000000000000000000	0.00000000000000000000	0.00000000000000000000	812.00000000000000000000	500.00000000000000000000	4.00000000000000000000	4.00000000000000000000	4.00000000000000000000	4.00000000000000000000	4.00000000000000000000	4.00000000000000000000	4.00000000000000000000	4.00000000000000000000	4.00000000000000000000	4.00000000000000000000	4.00000000000000000000	4.00000000000000000000	4.00000000000000000000	4.00000000000000000000	4.00000000000000000000	4.00000000000000000000
41.00000000000000000000	0.00000000000000000000	4152.30761718750000000000	4146.15380859375000000000	4167.17919921875000000000	4186.15380859375000000000	4120.51269531250000000000	4161.02539062500000000000	4150.76904296875000000000	4139.48730468750000000000	4157.43603515625000000000	4139.48730468750000000000	4128.71777343750000000000	4147.69238281250000000000	4132.82031250000000000000	4154.35888671875000000000	0.00000000000000000000	10242.00000000000000000000	10229.00000000000000000000	0.00000000000000000000	0.00000000000000000000	0.00000000000000000000	812.00000000000000000000	508.00000000000000000000	4.00000000000000000000	4.00000000000000000000	4.00000000000000000000	4.00000000000000000000	4.00000000000000000000	4.00000000000000000000	4.00000000000000000000	4.00000000000000000000	4.00000000000000000000	4.00000000000000000000	4.00000000000000000000	4.00000000000000000000	4.00000000000000000000	4.00000000000000000000	4.00000000000000000000	4.00000000000000000000
42.00000000000000000000	0.00000000000000000000	4151.79492187500000000000	4148.71777343750000000000	4164.61523437500000000000	4201.53857421875000000000	4151.28173828125000000000	4158.97412109375000000000	4151.28173828125000000000	4161.53857421875000000000	4174.87158203125000000000	4150.76904296875000000000	4152.82031250000000000000	4162.05126953125000000000	4153.84619140625000000000	4167.69238281250000000000	0.00000000000000000000	10242.00000000000000000000	10229.00000000000000000000	0.00000000000000000000	0.00000000000000000000	0.00000000000000000000	812.00000000000000000000	517.00000000000000000000	4.00000000000000000000	4.00000000000000000000	4.00000000000000000000	4.00000000000000000000	4.00000000000000000000	4.00000000000000000000	4.00000000000000000000	4.00000000000000000000	4.00000000000000000000	4.00000000000000000000	4.00000000000000000000	4.00000000000000000000	4.00000000000000000000	4.00000000000000000000	4.00000000000000000000	4.00000000000000000000
43.00000000000000000000	0.00000000000000000000	4142.56396484375000000000	4119.48730468750000000000	4164.10253906250000000000	4181.53857421875000000000	4143.07666015625000000000	4144.61523437500000000000	4130.76904296875000000000	4137.43603515625000000000	4163.07666015625000000000	4108.71777343750000000000	4126.66650390625000000000	4154.35888671875000000000	4124.61523437500000000000	4158.46142578125000000000	0.00000000000000000000	10246.00000000000000000000	10227.00000000000000000000	0.00000000000000000000	0.00000000000000000000	0.00000000000000000000	812.00000000000000000000	525.00000000000000000000	4.00000000000000000000	4.00000000000000000000	4.00000000000000000000	4.00000000000000000000	4.00000000000000000000	4.00000000000000000000	4.00000000000000000000	4.00000000000000000000	4.00000000000000000000	4.00000000000000000000	4.00000000000000000000	4.00000000000000000000	4.00000000000000000000	4.00000000000000000000	4.00000000000000000000	4.00000000000000000000
44.00000000000000000000	0.00000000000000000000	4146.66650390625000000000	4140.51269531250000000000	4154.87158203125000000000	4186.15380859375000000000	4165.64111328125000000000	4164.61523437500000000000	4161.53857421875000000000	4162.05126953125000000000	4157.94873046875000000000	4150.25634765625000000000	4137.43603515625000000000	4150.76904296875000000000	4136.92285156250000000000	4154.87158203125000000000	0.00000000000000000000	10246.00000000000000000000	10227.00000000000000000000	0.00000000000000000000	0.00000000000000000000	0.00000000000000000000	812.00000000000000000000	533.00000000000000000000	4.00000000000000000000	4.00000000000000000000	4.00000000000000000000	4.00000000000000000000	4.00000000000000000000	4.00000000000000000000	4.00000000000000000000	4.00000000000000000000	4.00000000000000000000	4.00000000000000000000	4.00000000000000000000	4.00000000000000000000	4.00000000000000000000	4.00000000000000000000	4.00000000000000000000	4.00000000000000000000
45.00000000000000000000	0.00000000000000000000	4148.20507812500000000000	4137.43603515625000000000	4161.53857421875000000000	4186.15380859375000000000	4166.15380859375000000000	4168.20507812500000000000	4163.58984375000000000000	4163.07666015625000000000	4162.05126953125000000000	4162.05126953125000000000	4133.33300781250000000000	4154.35888671875000000000	4121.53857421875000000000	4152.82031250000000000000	0.00000000000000000000	10248.00000000000000000000	10227.00000000000000000000	0.00000000000000000000	0.00000000000000000000	0.00000000000000000000	812.00000000000000000000	541.00000000000000000000	4.00000000000000000000	4.00000000000000000000	4.00000000000000000000	4.00000000000000000000	4.00000000000000000000	4.00000000000000000000	4.00000000000000000000	4.00000000000000000000	4.00000000000000000000	4.00000000000000000000	4.00000000000000000000	4.00000000000000000000	4.00000000000000000000	4.00000000000000000000	4.00000000000000000000	4.00000000000000000000
46.00000000000000000000	0.00000000000000000000	4151.28173828125000000000	4137.94873046875000000000	4164.10253906250000000000	4188.71777343750000000000	4137.43603515625000000000	4165.64111328125000000000	4159.48730468750000000000	4153.84619140625000000000	4160.51269531250000000000	4137.94873046875000000000	4122.05126953125000000000	4144.10253906250000000000	4113.84619140625000000000	4149.23046875000000000000	0.00000000000000000000	10248.00000000000000000000	10227.00000000000000000000	0.00000000000000000000	0.00000000000000000000	0.00000000000000000000	812.00000000000000000000	549.00000000000000000000	4.00000000000000000000	4.00000000000000000000	4.00000000000000000000	4.00000000000000000000	4.00000000000000000000	4.00000000000000000000	4.00000000000000000000	4.00000000000000000000	4.00000000000000000000	4.00000000000000000000	4.00000000000000000000	4.00000000000000000000	4.00000000000000000000	4.00000000000000000000	4.00000000000000000000	4.00000000000000000000
47.00000000000000000000	0.00000000000000000000	4167.17919921875000000000	4168.71777343750000000000	4168.71777343750000000000	4210.25634765625000000000	4122.56396484375000000000	4172.82031250000000000000	4168.71777343750000000000	4169.74365234375000000000	4175.89746093750000000000	4156.41015625000000000000	4141.53857421875000000000	4152.82031250000000000000	4149.74365234375000000000	4163.58984375000000000000	0.00000000000000000000	10249.00000000000000000000	10227.00000000000000000000	0.00000000000000000000	0.00000000000000000000	0.00000000000000000000	812.00000000000000000000	556.00000000000000000000	4.00000000000000000000	4.00000000000000000000	4.00000000000000000000	4.00000000000000000000	4.00000000000000000000	4.00000000000000000000	4.00000000000000000000	4.00000000000000000000	4.00000000000000000000	4.00000000000000000000	4.00000000000000000000	4.00000000000000000000	4.00000000000000000000	4.00000000000000000000	4.00000000000000000000	4.00000000000000000000
48.00000000000000000000	0.00000000000000000000	4156.92285156250000000000	4143.07666015625000000000	4170.76904296875000000000	4193.33300781250000000000	4127.17919921875000000000	4162.05126953125000000000	4143.07666015625000000000	4137.43603515625000000000	4169.23046875000000000000	4131.28173828125000000000	4123.07666015625000000000	4152.30761718750000000000	4131.79492187500000000000	4160.51269531250000000000	0.00000000000000000000	10249.00000000000000000000	10227.00000000000000000000	0.00000000000000000000	0.00000000000000000000	0.00000000000000000000	812.00000000000000000000	563.00000000000000000000	4.00000000000000000000	4.00000000000000000000	4.00000000000000000000	4.00000000000000000000	4.00000000000000000000	4.00000000000000000000	4.00000000000000000000	4.00000000000000000000	4.00000000000000000000	4.00000000000000000000	4.00000000000000000000	4.00000000000000000000	4.00000000000000000000	4.00000000000000000000	4.00000000000000000000	4.00000000000000000000
49.00000000000000000000	0.00000000000000000000	4150.25634765625000000000	4148.20507812500000000000	4160.00000000000000000000	4200.00000000000000000000	4204.10253906250000000000	4166.66650390625000000000	4157.94873046875000000000	4157.43603515625000000000	4169.74365234375000000000	4147.17919921875000000000	4147.69238281250000000000	4154.87158203125000000000	4156.41015625000000000000	4164.10253906250000000000	0.00000000000000000000	10251.00000000000000000000	10226.00000000000000000000	0.00000000000000000000	0.00000000000000000000	0.00000000000000000000	812.00000000000000000000	572.00000000000000000000	4.00000000000000000000	4.00000000000000000000	4.00000000000000000000	4.00000000000000000000	4.00000000000000000000	4.00000000000000000000	4.00000000000000000000	4.00000000000000000000	4.00000000000000000000	4.00000000000000000000	4.00000000000000000000	4.00000000000000000000	4.00000000000000000000	4.00000000000000000000	4.00000000000000000000	4.00000000000000000000
50.00000000000000000000	0.00000000000000000000	4150.76904296875000000000	4141.53857421875000000000	4168.20507812500000000000	4204.61523437500000000000	4180.00000000000000000000	4155.38427734375000000000	4149.23046875000000000000	4166.15380859375000000000	4173.33300781250000000000	4151.79492187500000000000	4157.43603515625000000000	4163.58984375000000000000	4165.64111328125000000000	4170.25634765625000000000	0.00000000000000000000	10251.00000000000000000000	10226.00000000000000000000	0.00000000000000000000	0.00000000000000000000	0.00000000000000000000	812.00000000000000000000	579.00000000000000000000	4.00000000000000000000	4.00000000000000000000	4.00000000000000000000	4.00000000000000000000	4.00000000000000000000	4.00000000000000000000	4.00000000000000000000	4.00000000000000000000	4.00000000000000000000	4.00000000000000000000	4.00000000000000000000	4.00000000000000000000	4.00000000000000000000	4.00000000000000000000	4.00000000000000000000	4.00000000000000000000
51.00000000000000000000	0.00000000000000000000	4147.17919921875000000000	4132.82031250000000000000	4168.20507812500000000000	4197.43603515625000000000	4137.94873046875000000000	4152.82031250000000000000	4148.71777343750000000000	4154.87158203125000000000	4158.97412109375000000000	4151.28173828125000000000	4143.07666015625000000000	4156.41015625000000000000	4150.76904296875000000000	4162.56396484375000000000	0.00000000000000000000	10250.00000000000000000000	10226.00000000000000000000	0.00000000000000000000	0.00000000000000000000	0.00000000000000000000	812.00000000000000000000	587.00000000000000000000	4.00000000000000000000	4.00000000000000000000	4.00000000000000000000	4.00000000000000000000	4.00000000000000000000	4.00000000000000000000	4.00000000000000000000	4.00000000000000000000	4.00000000000000000000	4.00000000000000000000	4.00000000000000000000	4.00000000000000000000	4.00000000000000000000	4.00000000000000000000	4.00000000000000000000	4.00000000000000000000
52.00000000000000000000	0.00000000000000000000	4154.35888671875000000000	4156.41015625000000000000	4163.58984375000000000000	4212.30761718750000000000	4177.94873046875000000000	4175.89746093750000000000	4178.97412109375000000000	4178.97412109375000000000	4165.12792968750000000000	4197.43603515625000000000	4161.53857421875000000000	4163.58984375000000000000	4167.69238281250000000000	4166.15380859375000000000	0.00000000000000000000	10250.00000000000000000000	10226.00000000000000000000	0.00000000000000000000	0.00000000000000000000	0.00000000000000000000	812.00000000000000000000	595.00000000000000000000	4.00000000000000000000	4.00000000000000000000	4.00000000000000000000	4.00000000000000000000	4.00000000000000000000	4.00000000000000000000	4.00000000000000000000	4.00000000000000000000	4.00000000000000000000	4.00000000000000000000	4.00000000000000000000	4.00000000000000000000	4.00000000000000000000	4.00000000000000000000	4.00000000000000000000	4.00000000000000000000
53.00000000000000000000	0.00000000000000000000	4155.89746093750000000000	4142.56396484375000000000	4168.71777343750000000000	4201.53857421875000000000	4143.07666015625000000000	4165.64111328125000000000	4158.97412109375000000000	4156.41015625000000000000	4159.48730468750000000000	4163.58984375000000000000	4137.94873046875000000000	4153.33300781250000000000	4137.94873046875000000000	4153.84619140625000000000	0.00000000000000000000	10250.00000000000000000000	10226.00000000000000000000	0.00000000000000000000	0.00000000000000000000	0.00000000000000000000	812.00000000000000000000	603.00000000000000000000	4.00000000000000000000	4.00000000000000000000	4.00000000000000000000	4.00000000000000000000	4.00000000000000000000	4.00000000000000000000	4.00000000000000000000	4.00000000000000000000	4.00000000000000000000	4.00000000000000000000	4.00000000000000000000	4.00000000000000000000	4.00000000000000000000	4.00000000000000000000	4.00000000000000000000	4.00000000000000000000
54.00000000000000000000	0.00000000000000000000	4164.61523437500000000000	4164.10253906250000000000	4168.71777343750000000000	4212.30761718750000000000	4153.84619140625000000000	4164.61523437500000000000	4163.58984375000000000000	4164.61523437500000000000	4164.61523437500000000000	4146.15380859375000000000	4143.58984375000000000000	4148.71777343750000000000	4152.30761718750000000000	4152.82031250000000000000	0.00000000000000000000	10250.00000000000000000000	10226.00000000000000000000	0.00000000000000000000	0.00000000000000000000	0.00000000000000000000	812.00000000000000000000	610.00000000000000000000	4.00000000000000000000	4.00000000000000000000	4.00000000000000000000	4.00000000000000000000	4.00000000000000000000	4.00000000000000000000	4.00000000000000000000	4.00000000000000000000	4.00000000000000000000	4.00000000000000000000	4.00000000000000000000	4.00000000000000000000	4.00000000000000000000	4.00000000000000000000	4.00000000000000000000	4.00000000000000000000
55.00000000000000000000	0.00000000000000000000	4166.15380859375000000000	4164.61523437500000000000	4175.89746093750000000000	4213.84619140625000000000	4167.69238281250000000000	4160.51269531250000000000	4154.87158203125000000000	4165.12792968750000000000	4177.43603515625000000000	4143.07666015625000000000	4150.25634765625000000000	4160.51269531250000000000	4164.61523437500000000000	4164.61523437500000000000	0.00000000000000000000	10250.00000000000000000000	10227.00000000000000000000	0.00000000000000000000	0.00000000000000000000	0.00000000000000000000	812.00000000000000000000	618.00000000000000000000	4.00000000000000000000	4.00000000000000000000	4.00000000000000000000	4.00000000000000000000	4.00000000000000000000	4.00000000000000000000	4.00000000000000000000	4.00000000000000000000	4.00000000000000000000	4.00000000000000000000	4.00000000000000000000	4.00000000000000000000	4.00000000000000000000	4.00000000000000000000	4.00000000000000000000	4.00000000000000000000
56.00000000000000000000	0.00000000000000000000	4154.87158203125000000000	4145.12792968750000000000	4167.69238281250000000000	4201.53857421875000000000	4118.97412109375000000000	4154.87158203125000000000	4140.51269531250000000000	4149.74365234375000000000	4162.56396484375000000000	4137.43603515625000000000	4136.92285156250000000000	4151.28173828125000000000	4144.61523437500000000000	4157.94873046875000000000	0.00000000000000000000	10250.00000000000000000000	10227.00000000000000000000	0.00000000000000000000	0.00000000000000000000	0.00000000000000000000	812.00000000000000000000	626.00000000000000000000	4.00000000000000000000	4.00000000000000000000	4.00000000000000000000	4.00000000000000000000	4.00000000000000000000	4.00000000000000000000	4.00000000000000000000	4.00000000000000000000	4.00000000000000000000	4.00000000000000000000	4.00000000000000000000	4.00000000000000000000	4.00000000000000000000	4.00000000000000000000	4.00000000000000000000	4.00000000000000000000
57.00000000000000000000	0.00000000000000000000	4155.38427734375000000000	4159.48730468750000000000	4156.92285156250000000000	4222.05126953125000000000	4117.43603515625000000000	4163.07666015625000000000	4161.53857421875000000000	4181.02539062500000000000	4164.61523437500000000000	4181.53857421875000000000	4161.02539062500000000000	4159.48730468750000000000	4161.53857421875000000000	4160.51269531250000000000	0.00000000000000000000	10249.00000000000000000000	10227.00000000000000000000	0.00000000000000000000	0.00000000000000000000	0.00000000000000000000	812.00000000000000000000	634.00000000000000000000	4.00000000000000000000	4.00000000000000000000	4.00000000000000000000	4.00000000000000000000	4.00000000000000000000	4.00000000000000000000	4.00000000000000000000	4.00000000000000000000	4.00000000000000000000	4.00000000000000000000	4.00000000000000000000	4.00000000000000000000	4.00000000000000000000	4.00000000000000000000	4.00000000000000000000	4.00000000000000000000
58.00000000000000000000	0.00000000000000000000	4150.25634765625000000000	4133.33300781250000000000	4162.56396484375000000000	4203.58984375000000000000	4119.48730468750000000000	4147.17919921875000000000	4144.61523437500000000000	4159.48730468750000000000	4160.51269531250000000000	4160.51269531250000000000	4140.00000000000000000000	4160.00000000000000000000	4138.46142578125000000000	4156.41015625000000000000	0.00000000000000000000	10249.00000000000000000000	10227.00000000000000000000	0.00000000000000000000	0.00000000000000000000	0.00000000000000000000	812.00000000000000000000	643.00000000000000000000	4.00000000000000000000	4.00000000000000000000	4.00000000000000000000	4.00000000000000000000	4.00000000000000000000	4.00000000000000000000	4.00000000000000000000	4.00000000000000000000	4.00000000000000000000	4.00000000000000000000	4.00000000000000000000	4.00000000000000000000	4.00000000000000000000	4.00000000000000000000	4.00000000000000000000	4.00000000000000000000
59.00000000000000000000	0.00000000000000000000	4154.35888671875000000000	4145.64111328125000000000	4158.97412109375000000000	4198.97412109375000000000	4171.28173828125000000000	4160.51269531250000000000	4161.53857421875000000000	4160.51269531250000000000	4160.00000000000000000000	4163.07666015625000000000	4137.43603515625000000000	4149.23046875000000000000	4142.56396484375000000000	4153.33300781250000000000	0.00000000000000000000	10248.00000000000000000000	10226.00000000000000000000	0.00000000000000000000	0.00000000000000000000	0.00000000000000000000	812.00000000000000000000	651.00000000000000000000	4.00000000000000000000	4.00000000000000000000	4.00000000000000000000	4.00000000000000000000	4.00000000000000000000	4.00000000000000000000	4.00000000000000000000	4.00000000000000000000	4.00000000000000000000	4.00000000000000000000	4.00000000000000000000	4.00000000000000000000	4.00000000000000000000	4.00000000000000000000	4.00000000000000000000	4.00000000000000000000
60.00000000000000000000	0.00000000000000000000	4160.51269531250000000000	4158.97412109375000000000	4164.10253906250000000000	4212.82031250000000000000	4184.10253906250000000000	4172.30761718750000000000	4167.69238281250000000000	4166.66650390625000000000	4166.66650390625000000000	4173.84619140625000000000	4141.53857421875000000000	4152.30761718750000000000	4142.05126953125000000000	4154.87158203125000000000	0.00000000000000000000	10248.00000000000000000000	10226.00000000000000000000	0.00000000000000000000	0.00000000000000000000	0.00000000000000000000	812.00000000000000000000	659.00000000000000000000	4.00000000000000000000	4.00000000000000000000	4.00000000000000000000	4.00000000000000000000	4.00000000000000000000	4.00000000000000000000	4.00000000000000000000	4.00000000000000000000	4.00000000000000000000	4.00000000000000000000	4.00000000000000000000	4.00000000000000000000	4.00000000000000000000	4.00000000000000000000	4.00000000000000000000	4.00000000000000000000
61.00000000000000000000	0.00000000000000000000	4156.92285156250000000000	4147.69238281250000000000	4169.74365234375000000000	4207.17919921875000000000	4140.51269531250000000000	4159.48730468750000000000	4147.69238281250000000000	4141.53857421875000000000	4155.38427734375000000000	4134.35888671875000000000	4122.56396484375000000000	4143.58984375000000000000	4125.12792968750000000000	4149.74365234375000000000	0.00000000000000000000	10248.00000000000000000000	10226.00000000000000000000	0.00000000000000000000	0.00000000000000000000	0.00000000000000000000	812.00000000000000000000	668.00000000000000000000	4.00000000000000000000	4.00000000000000000000	4.00000000000000000000	4.00000000000000000000	4.00000000000000000000	4.00000000000000000000	4.00000000000000000000	4.00000000000000000000	4.00000000000000000000	4.00000000000000000000	4.00000000000000000000	4.00000000000000000000	4.00000000000000000000	4.00000000000000000000	4.00000000000000000000	4.00000000000000000000
62.00000000000000000000	0.00000000000000000000	4164.61523437500000000000	4171.28173828125000000000	4172.82031250000000000000	4219.48730468750000000000	4166.66650390625000000000	4161.02539062500000000000	4159.48730468750000000000	4155.38427734375000000000	4172.30761718750000000000	4144.10253906250000000000	4147.17919921875000000000	4152.30761718750000000000	4165.12792968750000000000	4164.10253906250000000000	0.00000000000000000000	10248.00000000000000000000	10226.00000000000000000000	0.00000000000000000000	0.00000000000000000000	0.00000000000000000000	812.00000000000000000000	675.00000000000000000000	4.00000000000000000000	4.00000000000000000000	4.00000000000000000000	4.00000000000000000000	4.00000000000000000000	4.00000000000000000000	4.00000000000000000000	4.00000000000000000000	4.00000000000000000000	4.00000000000000000000	4.00000000000000000000	4.00000000000000000000	4.00000000000000000000	4.00000000000000000000	4.00000000000000000000	4.00000000000000000000
63.00000000000000000000	0.00000000000000000000	4159.48730468750000000000	4145.64111328125000000000	4180.00000000000000000000	4205.64111328125000000000	4173.33300781250000000000	4146.66650390625000000000	4137.94873046875000000000	4134.35888671875000000000	4173.84619140625000000000	4128.71777343750000000000	4134.35888671875000000000	4154.35888671875000000000	4148.71777343750000000000	4162.05126953125000000000	0.00000000000000000000	10247.00000000000000000000	10226.00000000000000000000	0.00000000000000000000	0.00000000000000000000	0.00000000000000000000	812.00000000000000000000	683.00000000000000000000	4.00000000000000000000	4.00000000000000000000	4.00000000000000000000	4.00000000000000000000	4.00000000000000000000	4.00000000000000000000	4.00000000000000000000	4.00000000000000000000	4.00000000000000000000	4.00000000000000000000	4.00000000000000000000	4.00000000000000000000	4.00000000000000000000	4.00000000000000000000	4.00000000000000000000	4.00000000000000000000
64.00000000000000000000	0.00000000000000000000	4151.28173828125000000000	4142.56396484375000000000	4166.15380859375000000000	4209.23046875000000000000	4151.28173828125000000000	4155.38427734375000000000	4151.28173828125000000000	4154.87158203125000000000	4158.46142578125000000000	4148.20507812500000000000	4137.94873046875000000000	4148.20507812500000000000	4144.61523437500000000000	4150.76904296875000000000	554.00000000000000000000	10247.00000000000000000000	10226.00000000000000000000	0.00000000000000000000	0.00000000000000000000	0.00000000000000000000	812.00000000000000000000	690.00000000000000000000	4.00000000000000000000	4.00000000000000000000	4.00000000000000000000	4.00000000000000000000	4.00000000000000000000	4.00000000000000000000	4.00000000000000000000	4.00000000000000000000	4.00000000000000000000	4.00000000000000000000	4.00000000000000000000	4.00000000000000000000	4.00000000000000000000	4.00000000000000000000	4.00000000000000000000	4.00000000000000000000
65.00000000000000000000	0.00000000000000000000	4145.64111328125000000000	4145.64111328125000000000	4161.02539062500000000000	4219.48730468750000000000	4103.07666015625000000000	4158.97412109375000000000	4161.02539062500000000000	4183.58984375000000000000	4163.07666015625000000000	4171.79492187500000000000	4150.76904296875000000000	4155.38427734375000000000	4154.35888671875000000000	4153.84619140625000000000	783.00000000000000000000	10245.00000000000000000000	10228.00000000000000000000	0.00000000000000000000	0.00000000000000000000	0.00000000000000000000	812.00000000000000000000	699.00000000000000000000	4.00000000000000000000	4.00000000000000000000	4.00000000000000000000	4.00000000000000000000	4.00000000000000000000	4.00000000000000000000	4.00000000000000000000	4.00000000000000000000	4.00000000000000000000	4.00000000000000000000	4.00000000000000000000	4.00000000000000000000	4.00000000000000000000	4.00000000000000000000	4.00000000000000000000	4.00000000000000000000
66.00000000000000000000	0.00000000000000000000	4141.02539062500000000000	4123.58984375000000000000	4165.12792968750000000000	4202.05126953125000000000	4104.10253906250000000000	4146.66650390625000000000	4142.05126953125000000000	4149.23046875000000000000	4155.38427734375000000000	4124.10253906250000000000	4121.53857421875000000000	4146.15380859375000000000	4128.20507812500000000000	4152.30761718750000000000	760.00000000000000000000	10245.00000000000000000000	10228.00000000000000000000	0.00000000000000000000	0.00000000000000000000	0.00000000000000000000	812.00000000000000000000	707.00000000000000000000	4.00000000000000000000	4.00000000000000000000	4.00000000000000000000	4.00000000000000000000	4.00000000000000000000	4.00000000000000000000	4.00000000000000000000	4.00000000000000000000	4.00000000000000000000	4.00000000000000000000	4.00000000000000000000	4.00000000000000000000	4.00000000000000000000	4.00000000000000000000	4.00000000000000000000	4.00000000000000000000
67.00000000000000000000	0.00000000000000000000	4161.53857421875000000000	4158.46142578125000000000	4167.69238281250000000000	4222.05126953125000000000	4191.28173828125000000000	4168.71777343750000000000	4175.89746093750000000000	4162.05126953125000000000	4166.15380859375000000000	4136.92285156250000000000	4137.94873046875000000000	4152.30761718750000000000	4153.33300781250000000000	4161.53857421875000000000	1185.00000000000000000000	10245.00000000000000000000	10227.00000000000000000000	0.00000000000000000000	0.00000000000000000000	0.00000000000000000000	812.00000000000000000000	714.00000000000000000000	4.00000000000000000000	4.00000000000000000000	4.00000000000000000000	4.00000000000000000000	4.00000000000000000000	4.00000000000000000000	4.00000000000000000000	4.00000000000000000000	4.00000000000000000000	4.00000000000000000000	4.00000000000000000000	4.00000000000000000000	4.00000000000000000000	4.00000000000000000000	4.00000000000000000000	4.00000000000000000000
68.00000000000000000000	0.00000000000000000000	4163.58984375000000000000	4150.25634765625000000000	4176.92285156250000000000	4218.97412109375000000000	4168.71777343750000000000	4166.15380859375000000000	4167.17919921875000000000	4152.82031250000000000000	4169.23046875000000000000	4148.20507812500000000000	4131.28173828125000000000	4153.84619140625000000000	4142.56396484375000000000	4156.41015625000000000000	1264.00000000000000000000	10245.00000000000000000000	10227.00000000000000000000	0.00000000000000000000	0.00000000000000000000	0.00000000000000000000	812.00000000000000000000	722.00000000000000000000	4.00000000000000000000	4.00000000000000000000	4.00000000000000000000	4.00000000000000000000	4.00000000000000000000	4.00000000000000000000	4.00000000000000000000	4.00000000000000000000	4.00000000000000000000	4.00000000000000000000	4.00000000000000000000	4.00000000000000000000	4.00000000000000000000	4.00000000000000000000	4.00000000000000000000	4.00000000000000000000
69.00000000000000000000	0.00000000000000000000	4154.35888671875000000000	4144.10253906250000000000	4169.74365234375000000000	4216.41015625000000000000	4148.71777343750000000000	4161.02539062500000000000	4153.33300781250000000000	4150.76904296875000000000	4164.10253906250000000000	4160.00000000000000000000	4133.84619140625000000000	4146.15380859375000000000	4149.74365234375000000000	4155.89746093750000000000	743.00000000000000000000	10246.00000000000000000000	10227.00000000000000000000	0.00000000000000000000	0.00000000000000000000	0.00000000000000000000	812.00000000000000000000	731.00000000000000000000	4.00000000000000000000	4.00000000000000000000	4.00000000000000000000	4.00000000000000000000	4.00000000000000000000	4.00000000000000000000	4.00000000000000000000	4.00000000000000000000	4.00000000000000000000	4.00000000000000000000	4.00000000000000000000	4.00000000000000000000	4.00000000000000000000	4.00000000000000000000	4.00000000000000000000	4.00000000000000000000
70.00000000000000000000	0.00000000000000000000	4158.97412109375000000000	4158.46142578125000000000	4172.30761718750000000000	4233.84619140625000000000	4181.02539062500000000000	4158.46142578125000000000	4153.33300781250000000000	4166.66650390625000000000	4177.43603515625000000000	4158.46142578125000000000	4154.35888671875000000000	4162.05126953125000000000	4176.92285156250000000000	4174.87158203125000000000	1012.00000000000000000000	10246.00000000000000000000	10227.00000000000000000000	0.00000000000000000000	0.00000000000000000000	0.00000000000000000000	812.00000000000000000000	739.00000000000000000000	4.00000000000000000000	4.00000000000000000000	4.00000000000000000000	4.00000000000000000000	4.00000000000000000000	4.00000000000000000000	4.00000000000000000000	4.00000000000000000000	4.00000000000000000000	4.00000000000000000000	4.00000000000000000000	4.00000000000000000000	4.00000000000000000000	4.00000000000000000000	4.00000000000000000000	4.00000000000000000000
71.00000000000000000000	0.00000000000000000000	4154.87158203125000000000	4138.46142578125000000000	4174.87158203125000000000	4221.02539062500000000000	4147.17919921875000000000	4147.17919921875000000000	4138.97412109375000000000	4148.71777343750000000000	4165.64111328125000000000	4126.66650390625000000000	4129.74365234375000000000	4154.87158203125000000000	4145.64111328125000000000	4162.05126953125000000000	1131.00000000000000000000	10247.00000000000000000000	10228.00000000000000000000	0.00000000000000000000	0.00000000000000000000	0.00000000000000000000	812.00000000000000000000	746.00000000000000000000	4.00000000000000000000	4.00000000000000000000	4.00000000000000000000	4.00000000000000000000	4.00000000000000000000	4.00000000000000000000	4.00000000000000000000	4.00000000000000000000	4.00000000000000000000	4.00000000000000000000	4.00000000000000000000	4.00000000000000000000	4.00000000000000000000	4.00000000000000000000	4.00000000000000000000	4.00000000000000000000
72.00000000000000000000	0.00000000000000000000	4152.82031250000000000000	4152.30761718750000000000	4162.05126953125000000000	4226.66650390625000000000	4150.25634765625000000000	4163.07666015625000000000	4163.07666015625000000000	4176.41015625000000000000	4161.02539062500000000000	4178.97412109375000000000	4144.10253906250000000000	4147.69238281250000000000	4155.38427734375000000000	4152.30761718750000000000	1089.00000000000000000000	10247.00000000000000000000	10228.00000000000000000000	0.00000000000000000000	0.00000000000000000000	0.00000000000000000000	812.00000000000000000000	754.00000000000000000000	4.00000000000000000000	4.00000000000000000000	4.00000000000000000000	4.00000000000000000000	4.00000000000000000000	4.00000000000000000000	4.00000000000000000000	4.00000000000000000000	4.00000000000000000000	4.00000000000000000000	4.00000000000000000000	4.00000000000000000000	4.00000000000000000000	4.00000000000000000000	4.00000000000000000000	4.00000000000000000000
73.00000000000000000000	0.00000000000000000000	4147.17919921875000000000	4134.87158203125000000000	4165.64111328125000000000	4218.46142578125000000000	4155.89746093750000000000	4159.48730468750000000000	4155.89746093750000000000	4164.61523437500000000000	4159.48730468750000000000	4172.82031250000000000000	4134.87158203125000000000	4146.66650390625000000000	4140.00000000000000000000	4152.82031250000000000000	1186.00000000000000000000	10247.00000000000000000000	10228.00000000000000000000	0.00000000000000000000	0.00000000000000000000	0.00000000000000000000	812.00000000000000000000	762.00000000000000000000	4.00000000000000000000	4.00000000000000000000	4.00000000000000000000	4.00000000000000000000	4.00000000000000000000	4.00000000000000000000	4.00000000000000000000	4.00000000000000000000	4.00000000000000000000	4.00000000000000000000	4.00000000000000000000	4.00000000000000000000	4.00000000000000000000	4.00000000000000000000	4.00000000000000000000	4.00000000000000000000
74.00000000000000000000	0.00000000000000000000	4155.89746093750000000000	4142.05126953125000000000	4170.25634765625000000000	4218.46142578125000000000	4148.20507812500000000000	4165.12792968750000000000	4159.48730468750000000000	4150.76904296875000000000	4157.43603515625000000000	4135.38427734375000000000	4124.10253906250000000000	4142.56396484375000000000	4135.38427734375000000000	4151.28173828125000000000	1218.00000000000000000000	10247.00000000000000000000	10228.00000000000000000000	0.00000000000000000000	0.00000000000000000000	0.00000000000000000000	812.00000000000000000000	769.00000000000000000000	4.00000000000000000000	4.00000000000000000000	4.00000000000000000000	4.00000000000000000000	4.00000000000000000000	4.00000000000000000000	4.00000000000000000000	4.00000000000000000000	4.00000000000000000000	4.00000000000000000000	4.00000000000000000000	4.00000000000000000000	4.00000000000000000000	4.00000000000000000000	4.00000000000000000000	4.00000000000000000000
75.00000000000000000000	0.00000000000000000000	4173.33300781250000000000	4176.92285156250000000000	4176.92285156250000000000	4236.92285156250000000000	4124.61523437500000000000	4176.41015625000000000000	4172.30761718750000000000	4163.58984375000000000000	4171.28173828125000000000	4148.20507812500000000000	4143.07666015625000000000	4153.84619140625000000000	4163.07666015625000000000	4158.46142578125000000000	1130.00000000000000000000	10248.00000000000000000000	10229.00000000000000000000	0.00000000000000000000	0.00000000000000000000	0.00000000000000000000	812.00000000000000000000	777.00000000000000000000	4.00000000000000000000	4.00000000000000000000	4.00000000000000000000	4.00000000000000000000	4.00000000000000000000	4.00000000000000000000	4.00000000000000000000	4.00000000000000000000	4.00000000000000000000	4.00000000000000000000	4.00000000000000000000	4.00000000000000000000	4.00000000000000000000	4.00000000000000000000	4.00000000000000000000	4.00000000000000000000
76.00000000000000000000	0.00000000000000000000	4160.00000000000000000000	4152.30761718750000000000	4176.92285156250000000000	4216.92285156250000000000	4109.23046875000000000000	4161.02539062500000000000	4148.20507812500000000000	4133.33300781250000000000	4162.56396484375000000000	4133.33300781250000000000	4125.64111328125000000000	4144.10253906250000000000	4144.61523437500000000000	4153.33300781250000000000	1132.00000000000000000000	10248.00000000000000000000	10229.00000000000000000000	0.00000000000000000000	0.00000000000000000000	0.00000000000000000000	812.00000000000000000000	784.00000000000000000000	4.00000000000000000000	4.00000000000000000000	4.00000000000000000000	4.00000000000000000000	4.00000000000000000000	4.00000000000000000000	4.00000000000000000000	4.00000000000000000000	4.00000000000000000000	4.00000000000000000000	4.00000000000000000000	4.00000000000000000000	4.00000000000000000000	4.00000000000000000000	4.00000000000000000000	4.00000000000000000000
77.00000000000000000000	0.00000000000000000000	4153.84619140625000000000	4156.41015625000000000000	4169.74365234375000000000	4225.12792968750000000000	4195.38427734375000000000	4166.66650390625000000000	4164.10253906250000000000	4162.56396484375000000000	4173.84619140625000000000	4165.12792968750000000000	4149.23046875000000000000	4147.17919921875000000000	4172.82031250000000000000	4164.61523437500000000000	1221.00000000000000000000	10246.00000000000000000000	10229.00000000000000000000	0.00000000000000000000	0.00000000000000000000	0.00000000000000000000	812.00000000000000000000	792.00000000000000000000	4.00000000000000000000	4.00000000000000000000	4.00000000000000000000	4.00000000000000000000	4.00000000000000000000	4.00000000000000000000	4.00000000000000000000	4.00000000000000000000	4.00000000000000000000	4.00000000000000000000	4.00000000000000000000	4.00000000000000000000	4.00000000000000000000	4.00000000000000000000	4.00000000000000000000	4.00000000000000000000
78.00000000000000000000	0.00000000000000000000	4154.87158203125000000000	4146.66650390625000000000	4179.48730468750000000000	4229.23046875000000000000	4183.07666015625000000000	4159.48730468750000000000	4155.89746093750000000000	4174.35888671875000000000	4179.48730468750000000000	4162.05126953125000000000	4155.89746093750000000000	4162.05126953125000000000	4177.94873046875000000000	4172.82031250000000000000	1218.00000000000000000000	10246.00000000000000000000	10229.00000000000000000000	0.00000000000000000000	0.00000000000000000000	0.00000000000000000000	812.00000000000000000000	801.00000000000000000000	4.00000000000000000000	4.00000000000000000000	4.00000000000000000000	4.00000000000000000000	4.00000000000000000000	4.00000000000000000000	4.00000000000000000000	4.00000000000000000000	4.00000000000000000000	4.00000000000000000000	4.00000000000000000000	4.00000000000000000000	4.00000000000000000000	4.00000000000000000000	4.00000000000000000000	4.00000000000000000000
79.00000000000000000000	0.00000000000000000000	4152.30761718750000000000	4146.15380859375000000000	4173.84619140625000000000	4222.05126953125000000000	4143.07666015625000000000	4159.48730468750000000000	4159.48730468750000000000	4164.10253906250000000000	4159.48730468750000000000	4151.28173828125000000000	4145.64111328125000000000	4152.30761718750000000000	4162.56396484375000000000	4159.48730468750000000000	1130.00000000000000000000	10247.00000000000000000000	10229.00000000000000000000	0.00000000000000000000	0.00000000000000000000	0.00000000000000000000	812.00000000000000000000	809.00000000000000000000	4.00000000000000000000	4.00000000000000000000	4.00000000000000000000	4.00000000000000000000	4.00000000000000000000	4.00000000000000000000	4.00000000000000000000	4.00000000000000000000	4.00000000000000000000	4.00000000000000000000	4.00000000000000000000	4.00000000000000000000	4.00000000000000000000	4.00000000000000000000	4.00000000000000000000	4.00000000000000000000
80.00000000000000000000	0.00000000000000000000	4154.87158203125000000000	4168.71777343750000000000	4166.15380859375000000000	4231.28173828125000000000	4200.00000000000000000000	4175.38427734375000000000	4185.12792968750000000000	4184.10253906250000000000	4166.66650390625000000000	4196.92285156250000000000	4157.43603515625000000000	4150.76904296875000000000	4169.74365234375000000000	4157.43603515625000000000	1132.00000000000000000000	10247.00000000000000000000	10229.00000000000000000000	0.00000000000000000000	0.00000000000000000000	0.00000000000000000000	812.00000000000000000000	816.00000000000000000000	4.00000000000000000000	4.00000000000000000000	4.00000000000000000000	4.00000000000000000000	4.00000000000000000000	4.00000000000000000000	4.00000000000000000000	4.00000000000000000000	4.00000000000000000000	4.00000000000000000000	4.00000000000000000000	4.00000000000000000000	4.00000000000000000000	4.00000000000000000000	4.00000000000000000000	4.00000000000000000000
81.00000000000000000000	0.00000000000000000000	4152.30761718750000000000	4145.64111328125000000000	4173.33300781250000000000	4217.94873046875000000000	4166.66650390625000000000	4164.61523437500000000000	4164.10253906250000000000	4161.02539062500000000000	4162.56396484375000000000	4174.35888671875000000000	4128.20507812500000000000	4143.07666015625000000000	4138.46142578125000000000	4150.25634765625000000000	1221.00000000000000000000	10246.00000000000000000000	10229.00000000000000000000	0.00000000000000000000	0.00000000000000000000	0.00000000000000000000	812.00000000000000000000	825.00000000000000000000	4.00000000000000000000	4.00000000000000000000	4.00000000000000000000	4.00000000000000000000	4.00000000000000000000	4.00000000000000000000	4.00000000000000000000	4.00000000000000000000	4.00000000000000000000	4.00000000000000000000	4.00000000000000000000	4.00000000000000000000	4.00000000000000000000	4.00000000000000000000	4.00000000000000000000	4.00000000000000000000
82.00000000000000000000	0.00000000000000000000	4164.61523437500000000000	4169.23046875000000000000	4173.84619140625000000000	4235.89746093750000000000	4137.43603515625000000000	4172.30761718750000000000	4175.89746093750000000000	4171.28173828125000000000	4165.12792968750000000000	4171.79492187500000000000	4143.07666015625000000000	4143.58984375000000000000	4164.10253906250000000000	4156.92285156250000000000	1218.00000000000000000000	10246.00000000000000000000	10229.00000000000000000000	0.00000000000000000000	0.00000000000000000000	0.00000000000000000000	812.00000000000000000000	832.00000000000000000000	4.00000000000000000000	4.00000000000000000000	4.00000000000000000000	4.00000000000000000000	4.00000000000000000000	4.00000000000000000000	4.00000000000000000000	4.00000000000000000000	4.00000000000000000000	4.00000000000000000000	4.00000000000000000000	4.00000000000000000000	4.00000000000000000000	4.00000000000000000000	4.00000000000000000000	4.00000000000000000000
83.00000000000000000000	0.00000000000000000000	4169.74365234375000000000	4174.35888671875000000000	4181.02539062500000000000	4237.43603515625000000000	4155.89746093750000000000	4166.66650390625000000000	4164.10253906250000000000	4165.64111328125000000000	4176.41015625000000000000	4158.46142578125000000000	4148.20507812500000000000	4151.79492187500000000000	4173.33300781250000000000	4164.10253906250000000000	1130.00000000000000000000	10245.00000000000000000000	10229.00000000000000000000	0.00000000000000000000	0.00000000000000000000	0.00000000000000000000	812.00000000000000000000	840.00000000000000000000	4.00000000000000000000	4.00000000000000000000	4.00000000000000000000	4.00000000000000000000	4.00000000000000000000	4.00000000000000000000	4.00000000000000000000	4.00000000000000000000	4.00000000000000000000	4.00000000000000000000	4.00000000000000000000	4.00000000000000000000	4.00000000000000000000	4.00000000000000000000	4.00000000000000000000	4.00000000000000000000
84.00000000000000000000	0.00000000000000000000	4158.97412109375000000000	4153.84619140625000000000	4175.89746093750000000000	4218.46142578125000000000	4180.00000000000000000000	4156.41015625000000000000	4147.17919921875000000000	4151.28173828125000000000	4166.15380859375000000000	4144.10253906250000000000	4131.28173828125000000000	4146.15380859375000000000	4156.92285156250000000000	4158.97412109375000000000	1132.00000000000000000000	10245.00000000000000000000	10229.00000000000000000000	0.00000000000000000000	0.00000000000000000000	0.00000000000000000000	812.00000000000000000000	847.00000000000000000000	4.00000000000000000000	4.00000000000000000000	4.00000000000000000000	4.00000000000000000000	4.00000000000000000000	4.00000000000000000000	4.00000000000000000000	4.00000000000000000000	4.00000000000000000000	4.00000000000000000000	4.00000000000000000000	4.00000000000000000000	4.00000000000000000000	4.00000000000000000000	4.00000000000000000000	4.00000000000000000000
85.00000000000000000000	0.00000000000000000000	4155.38427734375000000000	4156.92285156250000000000	4169.74365234375000000000	4229.74365234375000000000	4198.46142578125000000000	4163.58984375000000000000	4165.64111328125000000000	4181.02539062500000000000	4170.76904296875000000000	4182.56396484375000000000	4155.89746093750000000000	4157.43603515625000000000	4176.41015625000000000000	4169.74365234375000000000	1221.00000000000000000000	10246.00000000000000000000	10229.00000000000000000000	0.00000000000000000000	0.00000000000000000000	0.00000000000000000000	812.00000000000000000000	855.00000000000000000000	4.00000000000000000000	4.00000000000000000000	4.00000000000000000000	4.00000000000000000000	4.00000000000000000000	4.00000000000000000000	4.00000000000000000000	4.00000000000000000000	4.00000000000000000000	4.00000000000000000000	4.00000000000000000000	4.00000000000000000000	4.00000000000000000000	4.00000000000000000000	4.00000000000000000000	4.00000000000000000000
91.00000000000000000000	0.00000000000000000000	4168.20507812500000000000	4168.20507812500000000000	4189.23046875000000000000	4224.10253906250000000000	4142.05126953125000000000	4159.48730468750000000000	4150.76904296875000000000	4154.87158203125000000000	4176.92285156250000000000	4162.05126953125000000000	4144.61523437500000000000	4156.41015625000000000000	4172.30761718750000000000	4171.79492187500000000000	1130.00000000000000000000	10248.00000000000000000000	10228.00000000000000000000	0.00000000000000000000	0.00000000000000000000	0.00000000000000000000	812.00000000000000000000	864.00000000000000000000	4.00000000000000000000	4.00000000000000000000	4.00000000000000000000	4.00000000000000000000	4.00000000000000000000	4.00000000000000000000	4.00000000000000000000	4.00000000000000000000	4.00000000000000000000	4.00000000000000000000	4.00000000000000000000	4.00000000000000000000	4.00000000000000000000	4.00000000000000000000	4.00000000000000000000	4.00000000000000000000
92.00000000000000000000	0.00000000000000000000	4161.53857421875000000000	4163.58984375000000000000	4173.33300781250000000000	4220.00000000000000000000	4165.64111328125000000000	4164.10253906250000000000	4165.12792968750000000000	4172.82031250000000000000	4170.76904296875000000000	4185.64111328125000000000	4152.82031250000000000000	4149.74365234375000000000	4175.38427734375000000000	4166.66650390625000000000	1132.00000000000000000000	10248.00000000000000000000	10228.00000000000000000000	0.00000000000000000000	0.00000000000000000000	0.00000000000000000000	812.00000000000000000000	872.00000000000000000000	4.00000000000000000000	4.00000000000000000000	4.00000000000000000000	4.00000000000000000000	4.00000000000000000000	4.00000000000000000000	4.00000000000000000000	4.00000000000000000000	4.00000000000000000000	4.00000000000000000000	4.00000000000000000000	4.00000000000000000000	4.00000000000000000000	4.00000000000000000000	4.00000000000000000000	4.00000000000000000000
93.00000000000000000000	0.00000000000000000000	4159.48730468750000000000	4160.51269531250000000000	4174.35888671875000000000	4228.20507812500000000000	4160.51269531250000000000	4164.61523437500000000000	4166.66650390625000000000	4193.33300781250000000000	4172.30761718750000000000	4200.00000000000000000000	4166.15380859375000000000	4163.07666015625000000000	4188.71777343750000000000	4173.33300781250000000000	1221.00000000000000000000	10249.00000000000000000000	10229.00000000000000000000	0.00000000000000000000	0.00000000000000000000	0.00000000000000000000	812.00000000000000000000	880.00000000000000000000	4.00000000000000000000	4.00000000000000000000	4.00000000000000000000	4.00000000000000000000	4.00000000000000000000	4.00000000000000000000	4.00000000000000000000	4.00000000000000000000	4.00000000000000000000	4.00000000000000000000	4.00000000000000000000	4.00000000000000000000	4.00000000000000000000	4.00000000000000000000	4.00000000000000000000	4.00000000000000000000
94.00000000000000000000	0.00000000000000000000	4158.46142578125000000000	4148.71777343750000000000	4178.46142578125000000000	4220.51269531250000000000	4133.33300781250000000000	4161.02539062500000000000	4154.87158203125000000000	4163.58984375000000000000	4157.43603515625000000000	4159.48730468750000000000	4142.56396484375000000000	4152.30761718750000000000	4167.17919921875000000000	4165.64111328125000000000	1218.00000000000000000000	10249.00000000000000000000	10229.00000000000000000000	0.00000000000000000000	0.00000000000000000000	0.00000000000000000000	812.00000000000000000000	889.00000000000000000000	4.00000000000000000000	4.00000000000000000000	4.00000000000000000000	4.00000000000000000000	4.00000000000000000000	4.00000000000000000000	4.00000000000000000000	4.00000000000000000000	4.00000000000000000000	4.00000000000000000000	4.00000000000000000000	4.00000000000000000000	4.00000000000000000000	4.00000000000000000000	4.00000000000000000000	4.00000000000000000000
95.00000000000000000000	0.00000000000000000000	4166.15380859375000000000	4180.51269531250000000000	4173.33300781250000000000	4234.87158203125000000000	4200.00000000000000000000	4185.12792968750000000000	4185.64111328125000000000	4181.02539062500000000000	4169.23046875000000000000	4180.51269531250000000000	4156.41015625000000000000	4148.71777343750000000000	4179.48730468750000000000	4164.10253906250000000000	1130.00000000000000000000	10250.00000000000000000000	10228.00000000000000000000	0.00000000000000000000	0.00000000000000000000	0.00000000000000000000	812.00000000000000000000	897.00000000000000000000	4.00000000000000000000	4.00000000000000000000	4.00000000000000000000	4.00000000000000000000	4.00000000000000000000	4.00000000000000000000	4.00000000000000000000	4.00000000000000000000	4.00000000000000000000	4.00000000000000000000	4.00000000000000000000	4.00000000000000000000	4.00000000000000000000	4.00000000000000000000	4.00000000000000000000	4.00000000000000000000
96.00000000000000000000	0.00000000000000000000	4162.05126953125000000000	4164.10253906250000000000	4176.92285156250000000000	4223.58984375000000000000	4180.00000000000000000000	4175.89746093750000000000	4168.20507812500000000000	4168.20507812500000000000	4168.20507812500000000000	4177.43603515625000000000	4142.56396484375000000000	4148.71777343750000000000	4159.48730468750000000000	4158.97412109375000000000	1132.00000000000000000000	10250.00000000000000000000	10228.00000000000000000000	0.00000000000000000000	0.00000000000000000000	0.00000000000000000000	812.00000000000000000000	905.00000000000000000000	4.00000000000000000000	4.00000000000000000000	4.00000000000000000000	4.00000000000000000000	4.00000000000000000000	4.00000000000000000000	4.00000000000000000000	4.00000000000000000000	4.00000000000000000000	4.00000000000000000000	4.00000000000000000000	4.00000000000000000000	4.00000000000000000000	4.00000000000000000000	4.00000000000000000000	4.00000000000000000000
97.00000000000000000000	0.00000000000000000000	4164.10253906250000000000	4165.12792968750000000000	4174.87158203125000000000	4226.66650390625000000000	4165.12792968750000000000	4167.17919921875000000000	4164.10253906250000000000	4168.71777343750000000000	4164.10253906250000000000	4184.10253906250000000000	4147.17919921875000000000	4146.66650390625000000000	4175.38427734375000000000	4162.05126953125000000000	1221.00000000000000000000	10252.00000000000000000000	10228.00000000000000000000	0.00000000000000000000	0.00000000000000000000	0.00000000000000000000	812.00000000000000000000	914.00000000000000000000	4.00000000000000000000	4.00000000000000000000	4.00000000000000000000	4.00000000000000000000	4.00000000000000000000	4.00000000000000000000	4.00000000000000000000	4.00000000000000000000	4.00000000000000000000	4.00000000000000000000	4.00000000000000000000	4.00000000000000000000	4.00000000000000000000	4.00000000000000000000	4.00000000000000000000	4.00000000000000000000
98.00000000000000000000	0.00000000000000000000	4171.28173828125000000000	4176.41015625000000000000	4182.05126953125000000000	4237.94873046875000000000	4203.58984375000000000000	4166.66650390625000000000	4166.15380859375000000000	4178.46142578125000000000	4182.05126953125000000000	4188.20507812500000000000	4160.00000000000000000000	4159.48730468750000000000	4196.92285156250000000000	4176.41015625000000000000	1218.00000000000000000000	10252.00000000000000000000	10228.00000000000000000000	0.00000000000000000000	0.00000000000000000000	0.00000000000000000000	812.00000000000000000000	922.00000000000000000000	4.00000000000000000000	4.00000000000000000000	4.00000000000000000000	4.00000000000000000000	4.00000000000000000000	4.00000000000000000000	4.00000000000000000000	4.00000000000000000000	4.00000000000000000000	4.00000000000000000000	4.00000000000000000000	4.00000000000000000000	4.00000000000000000000	4.00000000000000000000	4.00000000000000000000	4.00000000000000000000
99.00000000000000000000	0.00000000000000000000	4160.00000000000000000000	4157.43603515625000000000	4183.07666015625000000000	4220.00000000000000000000	4184.10253906250000000000	4162.05126953125000000000	4152.30761718750000000000	4157.94873046875000000000	4168.20507812500000000000	4149.74365234375000000000	4135.38427734375000000000	4152.30761718750000000000	4163.07666015625000000000	4167.17919921875000000000	1130.00000000000000000000	10250.00000000000000000000	10227.00000000000000000000	0.00000000000000000000	0.00000000000000000000	0.00000000000000000000	812.00000000000000000000	930.00000000000000000000	4.00000000000000000000	4.00000000000000000000	4.00000000000000000000	4.00000000000000000000	4.00000000000000000000	4.00000000000000000000	4.00000000000000000000	4.00000000000000000000	4.00000000000000000000	4.00000000000000000000	4.00000000000000000000	4.00000000000000000000	4.00000000000000000000	4.00000000000000000000	4.00000000000000000000	4.00000000000000000000
100.00000000000000000000	0.00000000000000000000	4154.87158203125000000000	4171.79492187500000000000	4170.25634765625000000000	4231.28173828125000000000	4182.05126953125000000000	4173.33300781250000000000	4176.41015625000000000000	4184.10253906250000000000	4163.07666015625000000000	4183.07666015625000000000	4157.43603515625000000000	4154.35888671875000000000	4179.48730468750000000000	4163.58984375000000000000	1132.00000000000000000000	10250.00000000000000000000	10227.00000000000000000000	0.00000000000000000000	0.00000000000000000000	0.00000000000000000000	812.00000000000000000000	939.00000000000000000000	4.00000000000000000000	4.00000000000000000000	4.00000000000000000000	4.00000000000000000000	4.00000000000000000000	4.00000000000000000000	4.00000000000000000000	4.00000000000000000000	4.00000000000000000000	4.00000000000000000000	4.00000000000000000000	4.00000000000000000000	4.00000000000000000000	4.00000000000000000000	4.00000000000000000000	4.00000000000000000000
101.00000000000000000000	0.00000000000000000000	4148.71777343750000000000	4144.10253906250000000000	4172.30761718750000000000	4215.89746093750000000000	4169.23046875000000000000	4159.48730468750000000000	4156.92285156250000000000	4164.10253906250000000000	4161.02539062500000000000	4177.94873046875000000000	4147.69238281250000000000	4152.30761718750000000000	4163.58984375000000000000	4157.43603515625000000000	1221.00000000000000000000	10247.00000000000000000000	10227.00000000000000000000	0.00000000000000000000	0.00000000000000000000	0.00000000000000000000	812.00000000000000000000	947.00000000000000000000	4.00000000000000000000	4.00000000000000000000	4.00000000000000000000	4.00000000000000000000	4.00000000000000000000	4.00000000000000000000	4.00000000000000000000	4.00000000000000000000	4.00000000000000000000	4.00000000000000000000	4.00000000000000000000	4.00000000000000000000	4.00000000000000000000	4.00000000000000000000	4.00000000000000000000	4.00000000000000000000
102.00000000000000000000	0.00000000000000000000	4155.38427734375000000000	4150.76904296875000000000	4171.79492187500000000000	4207.69238281250000000000	4186.66650390625000000000	4168.71777343750000000000	4157.43603515625000000000	4151.79492187500000000000	4158.46142578125000000000	4162.05126953125000000000	4136.41015625000000000000	4139.48730468750000000000	4157.94873046875000000000	4153.84619140625000000000	1218.00000000000000000000	10247.00000000000000000000	10227.00000000000000000000	0.00000000000000000000	0.00000000000000000000	0.00000000000000000000	812.00000000000000000000	954.00000000000000000000	4.00000000000000000000	4.00000000000000000000	4.00000000000000000000	4.00000000000000000000	4.00000000000000000000	4.00000000000000000000	4.00000000000000000000	4.00000000000000000000	4.00000000000000000000	4.00000000000000000000	4.00000000000000000000	4.00000000000000000000	4.00000000000000000000	4.00000000000000000000	4.00000000000000000000	4.00000000000000000000
103.00000000000000000000	0.00000000000000000000	4168.20507812500000000000	4188.20507812500000000000	4178.97412109375000000000	4226.66650390625000000000	4186.15380859375000000000	4183.07666015625000000000	4177.43603515625000000000	4169.74365234375000000000	4173.84619140625000000000	4173.33300781250000000000	4151.28173828125000000000	4149.74365234375000000000	4180.00000000000000000000	4164.10253906250000000000	1130.00000000000000000000	10244.00000000000000000000	10227.00000000000000000000	0.00000000000000000000	0.00000000000000000000	0.00000000000000000000	812.00000000000000000000	961.00000000000000000000	4.00000000000000000000	4.00000000000000000000	4.00000000000000000000	4.00000000000000000000	4.00000000000000000000	4.00000000000000000000	4.00000000000000000000	4.00000000000000000000	4.00000000000000000000	4.00000000000000000000	4.00000000000000000000	4.00000000000000000000	4.00000000000000000000	4.00000000000000000000	4.00000000000000000000	4.00000000000000000000
104.00000000000000000000	0.00000000000000000000	4156.92285156250000000000	4164.61523437500000000000	4181.02539062500000000000	4213.33300781250000000000	4134.87158203125000000000	4162.56396484375000000000	4156.41015625000000000000	4148.71777343750000000000	4164.10253906250000000000	4157.94873046875000000000	4130.25634765625000000000	4145.64111328125000000000	4160.51269531250000000000	4158.46142578125000000000	1132.00000000000000000000	10244.00000000000000000000	10227.00000000000000000000	0.00000000000000000000	0.00000000000000000000	0.00000000000000000000	812.00000000000000000000	969.00000000000000000000	4.00000000000000000000	4.00000000000000000000	4.00000000000000000000	4.00000000000000000000	4.00000000000000000000	4.00000000000000000000	4.00000000000000000000	4.00000000000000000000	4.00000000000000000000	4.00000000000000000000	4.00000000000000000000	4.00000000000000000000	4.00000000000000000000	4.00000000000000000000	4.00000000000000000000	4.00000000000000000000
105.00000000000000000000	0.00000000000000000000	4157.43603515625000000000	4169.74365234375000000000	4173.33300781250000000000	4224.61523437500000000000	4177.43603515625000000000	4166.66650390625000000000	4162.05126953125000000000	4174.87158203125000000000	4169.74365234375000000000	4193.84619140625000000000	4149.23046875000000000000	4151.79492187500000000000	4189.74365234375000000000	4168.71777343750000000000	1221.00000000000000000000	10245.00000000000000000000	10228.00000000000000000000	0.00000000000000000000	0.00000000000000000000	0.00000000000000000000	812.00000000000000000000	976.00000000000000000000	4.00000000000000000000	4.00000000000000000000	4.00000000000000000000	4.00000000000000000000	4.00000000000000000000	4.00000000000000000000	4.00000000000000000000	4.00000000000000000000	4.00000000000000000000	4.00000000000000000000	4.00000000000000000000	4.00000000000000000000	4.00000000000000000000	4.00000000000000000000	4.00000000000000000000	4.00000000000000000000
106.00000000000000000000	0.00000000000000000000	4160.51269531250000000000	4160.51269531250000000000	4182.56396484375000000000	4226.66650390625000000000	4163.07666015625000000000	4161.53857421875000000000	4148.71777343750000000000	4171.28173828125000000000	4175.89746093750000000000	4180.00000000000000000000	4148.20507812500000000000	4161.02539062500000000000	4182.56396484375000000000	4174.87158203125000000000	1218.00000000000000000000	10245.00000000000000000000	10228.00000000000000000000	0.00000000000000000000	0.00000000000000000000	0.00000000000000000000	812.00000000000000000000	983.00000000000000000000	4.00000000000000000000	4.00000000000000000000	4.00000000000000000000	4.00000000000000000000	4.00000000000000000000	4.00000000000000000000	4.00000000000000000000	4.00000000000000000000	4.00000000000000000000	4.00000000000000000000	4.00000000000000000000	4.00000000000000000000	4.00000000000000000000	4.00000000000000000000	4.00000000000000000000	4.00000000000000000000
107.00000000000000000000	0.00000000000000000000	4156.41015625000000000000	4161.02539062500000000000	4175.89746093750000000000	4223.58984375000000000000	4121.53857421875000000000	4161.02539062500000000000	4160.00000000000000000000	4168.20507812500000000000	4162.56396484375000000000	4162.56396484375000000000	4137.43603515625000000000	4148.20507812500000000000	4160.51269531250000000000	4161.53857421875000000000	1130.00000000000000000000	10247.00000000000000000000	10230.00000000000000000000	0.00000000000000000000	0.00000000000000000000	0.00000000000000000000	812.00000000000000000000	991.00000000000000000000	4.00000000000000000000	4.00000000000000000000	4.00000000000000000000	4.00000000000000000000	4.00000000000000000000	4.00000000000000000000	4.00000000000000000000	4.00000000000000000000	4.00000000000000000000	4.00000000000000000000	4.00000000000000000000	4.00000000000000000000	4.00000000000000000000	4.00000000000000000000	4.00000000000000000000	4.00000000000000000000
108.00000000000000000000	0.00000000000000000000	4154.87158203125000000000	4171.28173828125000000000	4164.61523437500000000000	4232.30761718750000000000	4176.92285156250000000000	4173.33300781250000000000	4183.58984375000000000000	4193.33300781250000000000	4164.10253906250000000000	4192.82031250000000000000	4146.66650390625000000000	4150.76904296875000000000	4167.17919921875000000000	4155.38427734375000000000	1132.00000000000000000000	10247.00000000000000000000	10230.00000000000000000000	0.00000000000000000000	0.00000000000000000000	0.00000000000000000000	812.00000000000000000000	999.00000000000000000000	4.00000000000000000000	4.00000000000000000000	4.00000000000000000000	4.00000000000000000000	4.00000000000000000000	4.00000000000000000000	4.00000000000000000000	4.00000000000000000000	4.00000000000000000000	4.00000000000000000000	4.00000000000000000000	4.00000000000000000000	4.00000000000000000000	4.00000000000000000000	4.00000000000000000000	4.00000000000000000000
109.00000000000000000000	0.00000000000000000000	4149.74365234375000000000	4146.66650390625000000000	4168.20507812500000000000	4211.28173828125000000000	4207.69238281250000000000	4167.17919921875000000000	4162.05126953125000000000	4161.53857421875000000000	4156.41015625000000000000	4164.10253906250000000000	4125.12792968750000000000	4147.17919921875000000000	4143.07666015625000000000	4147.69238281250000000000	1221.00000000000000000000	10247.00000000000000000000	10229.00000000000000000000	0.00000000000000000000	0.00000000000000000000	0.00000000000000000000	813.00000000000000000000	7.00000000000000000000	4.00000000000000000000	4.00000000000000000000	4.00000000000000000000	4.00000000000000000000	4.00000000000000000000	4.00000000000000000000	4.00000000000000000000	4.00000000000000000000	4.00000000000000000000	4.00000000000000000000	4.00000000000000000000	4.00000000000000000000	4.00000000000000000000	4.00000000000000000000	4.00000000000000000000	4.00000000000000000000
110.00000000000000000000	0.00000000000000000000	4168.20507812500000000000	4183.58984375000000000000	4176.92285156250000000000	4228.71777343750000000000	4215.38427734375000000000	4182.05126953125000000000	4181.53857421875000000000	4173.84619140625000000000	4170.25634765625000000000	4178.46142578125000000000	4148.71777343750000000000	4151.28173828125000000000	4176.92285156250000000000	4163.58984375000000000000	1218.00000000000000000000	10247.00000000000000000000	10229.00000000000000000000	0.00000000000000000000	0.00000000000000000000	0.00000000000000000000	813.00000000000000000000	15.00000000000000000000	4.00000000000000000000	4.00000000000000000000	4.00000000000000000000	4.00000000000000000000	4.00000000000000000000	4.00000000000000000000	4.00000000000000000000	4.00000000000000000000	4.00000000000000000000	4.00000000000000000000	4.00000000000000000000	4.00000000000000000000	4.00000000000000000000	4.00000000000000000000	4.00000000000000000000	4.00000000000000000000
111.00000000000000000000	0.00000000000000000000	4175.38427734375000000000	4185.64111328125000000000	4188.20507812500000000000	4237.43603515625000000000	4191.79492187500000000000	4177.43603515625000000000	4177.94873046875000000000	4172.82031250000000000000	4179.48730468750000000000	4181.53857421875000000000	4145.12792968750000000000	4155.89746093750000000000	4177.43603515625000000000	4171.28173828125000000000	1130.00000000000000000000	10250.00000000000000000000	10230.00000000000000000000	0.00000000000000000000	0.00000000000000000000	0.00000000000000000000	813.00000000000000000000	24.00000000000000000000	4.00000000000000000000	4.00000000000000000000	4.00000000000000000000	4.00000000000000000000	4.00000000000000000000	4.00000000000000000000	4.00000000000000000000	4.00000000000000000000	4.00000000000000000000	4.00000000000000000000	4.00000000000000000000	4.00000000000000000000	4.00000000000000000000	4.00000000000000000000	4.00000000000000000000	4.00000000000000000000
112.00000000000000000000	0.00000000000000000000	4162.05126953125000000000	4164.61523437500000000000	4176.92285156250000000000	4223.07666015625000000000	4194.87158203125000000000	4168.20507812500000000000	4168.20507812500000000000	4154.87158203125000000000	4162.05126953125000000000	4168.71777343750000000000	4127.17919921875000000000	4144.10253906250000000000	4159.48730468750000000000	4158.97412109375000000000	1132.00000000000000000000	10250.00000000000000000000	10230.00000000000000000000	0.00000000000000000000	0.00000000000000000000	0.00000000000000000000	813.00000000000000000000	31.00000000000000000000	4.00000000000000000000	4.00000000000000000000	4.00000000000000000000	4.00000000000000000000	4.00000000000000000000	4.00000000000000000000	4.00000000000000000000	4.00000000000000000000	4.00000000000000000000	4.00000000000000000000	4.00000000000000000000	4.00000000000000000000	4.00000000000000000000	4.00000000000000000000	4.00000000000000000000	4.00000000000000000000
113.00000000000000000000	0.00000000000000000000	4161.02539062500000000000	4175.89746093750000000000	4169.74365234375000000000	4229.74365234375000000000	4209.74365234375000000000	4170.76904296875000000000	4173.33300781250000000000	4179.48730468750000000000	4173.84619140625000000000	4193.33300781250000000000	4157.94873046875000000000	4157.94873046875000000000	4191.28173828125000000000	4168.71777343750000000000	1221.00000000000000000000	10252.00000000000000000000	10231.00000000000000000000	0.00000000000000000000	0.00000000000000000000	0.00000000000000000000	813.00000000000000000000	38.00000000000000000000	4.00000000000000000000	4.00000000000000000000	4.00000000000000000000	4.00000000000000000000	4.00000000000000000000	4.00000000000000000000	4.00000000000000000000	4.00000000000000000000	4.00000000000000000000	4.00000000000000000000	4.00000000000000000000	4.00000000000000000000	4.00000000000000000000	4.00000000000000000000	4.00000000000000000000	4.00000000000000000000
114.00000000000000000000	0.00000000000000000000	4153.84619140625000000000	4148.20507812500000000000	4175.38427734375000000000	4211.79492187500000000000	4160.00000000000000000000	4155.89746093750000000000	4147.69238281250000000000	4166.66650390625000000000	4169.23046875000000000000	4165.64111328125000000000	4141.53857421875000000000	4154.35888671875000000000	4172.30761718750000000000	4166.15380859375000000000	1218.00000000000000000000	10252.00000000000000000000	10231.00000000000000000000	0.00000000000000000000	0.00000000000000000000	0.00000000000000000000	813.00000000000000000000	47.00000000000000000000	4.00000000000000000000	4.00000000000000000000	4.00000000000000000000	4.00000000000000000000	4.00000000000000000000	4.00000000000000000000	4.00000000000000000000	4.00000000000000000000	4.00000000000000000000	4.00000000000000000000	4.00000000000000000000	4.00000000000000000000	4.00000000000000000000	4.00000000000000000000	4.00000000000000000000	4.00000000000000000000
115.00000000000000000000	0.00000000000000000000	4153.84619140625000000000	4159.48730468750000000000	4165.12792968750000000000	4215.89746093750000000000	4175.89746093750000000000	4170.25634765625000000000	4175.38427734375000000000	4181.02539062500000000000	4162.05126953125000000000	4184.10253906250000000000	4147.17919921875000000000	4145.12792968750000000000	4176.92285156250000000000	4160.00000000000000000000	1130.00000000000000000000	10252.00000000000000000000	10233.00000000000000000000	0.00000000000000000000	0.00000000000000000000	0.00000000000000000000	813.00000000000000000000	55.00000000000000000000	4.00000000000000000000	4.00000000000000000000	4.00000000000000000000	4.00000000000000000000	4.00000000000000000000	4.00000000000000000000	4.00000000000000000000	4.00000000000000000000	4.00000000000000000000	4.00000000000000000000	4.00000000000000000000	4.00000000000000000000	4.00000000000000000000	4.00000000000000000000	4.00000000000000000000	4.00000000000000000000
116.00000000000000000000	0.00000000000000000000	4152.82031250000000000000	4160.00000000000000000000	4165.12792968750000000000	4215.89746093750000000000	4177.94873046875000000000	4174.87158203125000000000	4179.48730468750000000000	4174.87158203125000000000	4163.07666015625000000000	4191.79492187500000000000	4145.64111328125000000000	4148.71777343750000000000	4166.66650390625000000000	4155.89746093750000000000	1132.00000000000000000000	10252.00000000000000000000	10233.00000000000000000000	0.00000000000000000000	0.00000000000000000000	0.00000000000000000000	813.00000000000000000000	64.00000000000000000000	4.00000000000000000000	4.00000000000000000000	4.00000000000000000000	4.00000000000000000000	4.00000000000000000000	4.00000000000000000000	4.00000000000000000000	4.00000000000000000000	4.00000000000000000000	4.00000000000000000000	4.00000000000000000000	4.00000000000000000000	4.00000000000000000000	4.00000000000000000000	4.00000000000000000000	4.00000000000000000000
117.00000000000000000000	0.00000000000000000000	4151.28173828125000000000	4150.25634765625000000000	4163.07666015625000000000	4204.61523437500000000000	4158.97412109375000000000	4167.69238281250000000000	4159.48730468750000000000	4152.82031250000000000000	4155.89746093750000000000	4165.12792968750000000000	4123.07666015625000000000	4138.46142578125000000000	4145.12792968750000000000	4147.69238281250000000000	1221.00000000000000000000	10251.00000000000000000000	10232.00000000000000000000	0.00000000000000000000	0.00000000000000000000	0.00000000000000000000	813.00000000000000000000	72.00000000000000000000	4.00000000000000000000	4.00000000000000000000	4.00000000000000000000	4.00000000000000000000	4.00000000000000000000	4.00000000000000000000	4.00000000000000000000	4.00000000000000000000	4.00000000000000000000	4.00000000000000000000	4.00000000000000000000	4.00000000000000000000	4.00000000000000000000	4.00000000000000000000	4.00000000000000000000	4.00000000000000000000
118.00000000000000000000	0.00000000000000000000	4162.56396484375000000000	4174.35888671875000000000	4163.58984375000000000000	4221.53857421875000000000	4196.92285156250000000000	4175.89746093750000000000	4172.82031250000000000000	4170.76904296875000000000	4173.33300781250000000000	4175.89746093750000000000	4138.97412109375000000000	4144.10253906250000000000	4173.84619140625000000000	4160.51269531250000000000	1218.00000000000000000000	10251.00000000000000000000	10232.00000000000000000000	0.00000000000000000000	0.00000000000000000000	0.00000000000000000000	813.00000000000000000000	80.00000000000000000000	4.00000000000000000000	4.00000000000000000000	4.00000000000000000000	4.00000000000000000000	4.00000000000000000000	4.00000000000000000000	4.00000000000000000000	4.00000000000000000000	4.00000000000000000000	4.00000000000000000000	4.00000000000000000000	4.00000000000000000000	4.00000000000000000000	4.00000000000000000000	4.00000000000000000000	4.00000000000000000000
119.00000000000000000000	0.00000000000000000000	4156.92285156250000000000	4157.43603515625000000000	4174.87158203125000000000	4204.10253906250000000000	4160.51269531250000000000	4165.12792968750000000000	4155.89746093750000000000	4147.69238281250000000000	4170.76904296875000000000	4133.84619140625000000000	4123.07666015625000000000	4142.56396484375000000000	4156.92285156250000000000	4159.48730468750000000000	1130.00000000000000000000	10251.00000000000000000000	10231.00000000000000000000	0.00000000000000000000	0.00000000000000000000	0.00000000000000000000	813.00000000000000000000	87.00000000000000000000	4.00000000000000000000	4.00000000000000000000	4.00000000000000000000	4.00000000000000000000	4.00000000000000000000	4.00000000000000000000	4.00000000000000000000	4.00000000000000000000	4.00000000000000000000	4.00000000000000000000	4.00000000000000000000	4.00000000000000000000	4.00000000000000000000	4.00000000000000000000	4.00000000000000000000	4.00000000000000000000
120.00000000000000000000	0.00000000000000000000	4153.33300781250000000000	4166.15380859375000000000	4167.69238281250000000000	4205.64111328125000000000	4131.28173828125000000000	4170.25634765625000000000	4165.64111328125000000000	4164.61523437500000000000	4162.56396484375000000000	4148.20507812500000000000	4136.41015625000000000000	4141.53857421875000000000	4165.12792968750000000000	4156.92285156250000000000	1132.00000000000000000000	10251.00000000000000000000	10231.00000000000000000000	0.00000000000000000000	0.00000000000000000000	0.00000000000000000000	813.00000000000000000000	94.00000000000000000000	4.00000000000000000000	4.00000000000000000000	4.00000000000000000000	4.00000000000000000000	4.00000000000000000000	4.00000000000000000000	4.00000000000000000000	4.00000000000000000000	4.00000000000000000000	4.00000000000000000000	4.00000000000000000000	4.00000000000000000000	4.00000000000000000000	4.00000000000000000000	4.00000000000000000000	4.00000000000000000000
121.00000000000000000000	0.00000000000000000000	4152.30761718750000000000	4155.89746093750000000000	4164.10253906250000000000	4209.23046875000000000000	4131.28173828125000000000	4160.00000000000000000000	4158.46142578125000000000	4172.30761718750000000000	4167.17919921875000000000	4181.02539062500000000000	4145.64111328125000000000	4152.30761718750000000000	4166.15380859375000000000	4164.10253906250000000000	1221.00000000000000000000	10245.00000000000000000000	10231.00000000000000000000	0.00000000000000000000	0.00000000000000000000	0.00000000000000000000	813.00000000000000000000	102.00000000000000000000	4.00000000000000000000	4.00000000000000000000	4.00000000000000000000	4.00000000000000000000	4.00000000000000000000	4.00000000000000000000	4.00000000000000000000	4.00000000000000000000	4.00000000000000000000	4.00000000000000000000	4.00000000000000000000	4.00000000000000000000	4.00000000000000000000	4.00000000000000000000	4.00000000000000000000	4.00000000000000000000
122.00000000000000000000	0.00000000000000000000	4146.66650390625000000000	4135.89746093750000000000	4164.10253906250000000000	4190.25634765625000000000	4145.12792968750000000000	4151.28173828125000000000	4143.58984375000000000000	4148.20507812500000000000	4158.97412109375000000000	4163.07666015625000000000	4128.20507812500000000000	4143.07666015625000000000	4146.66650390625000000000	4156.92285156250000000000	1218.00000000000000000000	10245.00000000000000000000	10231.00000000000000000000	0.00000000000000000000	0.00000000000000000000	0.00000000000000000000	813.00000000000000000000	109.00000000000000000000	4.00000000000000000000	4.00000000000000000000	4.00000000000000000000	4.00000000000000000000	4.00000000000000000000	4.00000000000000000000	4.00000000000000000000	4.00000000000000000000	4.00000000000000000000	4.00000000000000000000	4.00000000000000000000	4.00000000000000000000	4.00000000000000000000	4.00000000000000000000	4.00000000000000000000	4.00000000000000000000
123.00000000000000000000	0.00000000000000000000	4156.92285156250000000000	4170.25634765625000000000	4164.61523437500000000000	4199.48730468750000000000	4205.12792968750000000000	4179.48730468750000000000	4173.33300781250000000000	4180.51269531250000000000	4168.71777343750000000000	4187.69238281250000000000	4152.30761718750000000000	4147.17919921875000000000	4171.28173828125000000000	4155.89746093750000000000	1130.00000000000000000000	10244.00000000000000000000	10231.00000000000000000000	0.00000000000000000000	0.00000000000000000000	0.00000000000000000000	813.00000000000000000000	118.00000000000000000000	4.00000000000000000000	4.00000000000000000000	4.00000000000000000000	4.00000000000000000000	4.00000000000000000000	4.00000000000000000000	4.00000000000000000000	4.00000000000000000000	4.00000000000000000000	4.00000000000000000000	4.00000000000000000000	4.00000000000000000000	4.00000000000000000000	4.00000000000000000000	4.00000000000000000000	4.00000000000000000000
124.00000000000000000000	0.00000000000000000000	4158.46142578125000000000	4158.46142578125000000000	4171.28173828125000000000	4190.25634765625000000000	4171.79492187500000000000	4171.79492187500000000000	4157.94873046875000000000	4167.17919921875000000000	4164.10253906250000000000	4175.38427734375000000000	4135.89746093750000000000	4147.17919921875000000000	4152.82031250000000000000	4153.33300781250000000000	1132.00000000000000000000	10244.00000000000000000000	10231.00000000000000000000	0.00000000000000000000	0.00000000000000000000	0.00000000000000000000	813.00000000000000000000	125.00000000000000000000	4.00000000000000000000	4.00000000000000000000	4.00000000000000000000	4.00000000000000000000	4.00000000000000000000	4.00000000000000000000	4.00000000000000000000	4.00000000000000000000	4.00000000000000000000	4.00000000000000000000	4.00000000000000000000	4.00000000000000000000	4.00000000000000000000	4.00000000000000000000	4.00000000000000000000	4.00000000000000000000
125.00000000000000000000	0.00000000000000000000	4164.10253906250000000000	4164.61523437500000000000	4168.71777343750000000000	4200.00000000000000000000	4133.84619140625000000000	4163.58984375000000000000	4157.43603515625000000000	4157.43603515625000000000	4163.58984375000000000000	4172.82031250000000000000	4140.00000000000000000000	4147.17919921875000000000	4170.25634765625000000000	4163.58984375000000000000	1221.00000000000000000000	10244.00000000000000000000	10227.00000000000000000000	0.00000000000000000000	0.00000000000000000000	0.00000000000000000000	813.00000000000000000000	133.00000000000000000000	4.00000000000000000000	4.00000000000000000000	4.00000000000000000000	4.00000000000000000000	4.00000000000000000000	4.00000000000000000000	4.00000000000000000000	4.00000000000000000000	4.00000000000000000000	4.00000000000000000000	4.00000000000000000000	4.00000000000000000000	4.00000000000000000000	4.00000000000000000000	4.00000000000000000000	4.00000000000000000000
126.00000000000000000000	0.00000000000000000000	4169.74365234375000000000	4171.79492187500000000000	4174.87158203125000000000	4207.69238281250000000000	4148.20507812500000000000	4162.05126953125000000000	4152.82031250000000000000	4155.38427734375000000000	4178.46142578125000000000	4165.12792968750000000000	4154.35888671875000000000	4155.38427734375000000000	4188.20507812500000000000	4173.84619140625000000000	1218.00000000000000000000	10244.00000000000000000000	10227.00000000000000000000	0.00000000000000000000	0.00000000000000000000	0.00000000000000000000	813.00000000000000000000	142.00000000000000000000	4.00000000000000000000	4.00000000000000000000	4.00000000000000000000	4.00000000000000000000	4.00000000000000000000	4.00000000000000000000	4.00000000000000000000	4.00000000000000000000	4.00000000000000000000	4.00000000000000000000	4.00000000000000000000	4.00000000000000000000	4.00000000000000000000	4.00000000000000000000	4.00000000000000000000	4.00000000000000000000
127.00000000000000000000	0.00000000000000000000	4156.41015625000000000000	4144.10253906250000000000	4168.71777343750000000000	4181.53857421875000000000	4165.12792968750000000000	4157.94873046875000000000	4140.51269531250000000000	4137.43603515625000000000	4163.07666015625000000000	4136.92285156250000000000	4130.25634765625000000000	4141.02539062500000000000	4153.33300781250000000000	4154.35888671875000000000	50.00000000000000000000	10242.00000000000000000000	10226.00000000000000000000	0.00000000000000000000	0.00000000000000000000	0.00000000000000000000	813.00000000000000000000	149.00000000000000000000	4.00000000000000000000	4.00000000000000000000	4.00000000000000000000	4.00000000000000000000	4.00000000000000000000	4.00000000000000000000	4.00000000000000000000	4.00000000000000000000	4.00000000000000000000	4.00000000000000000000	4.00000000000000000000	4.00000000000000000000	4.00000000000000000000	4.00000000000000000000	4.00000000000000000000	4.00000000000000000000
0.00000000000000000000	0.00000000000000000000	4148.71777343750000000000	4150.25634765625000000000	4154.87158203125000000000	4184.61523437500000000000	4186.66650390625000000000	4168.71777343750000000000	4169.74365234375000000000	4172.82031250000000000000	4160.00000000000000000000	4182.05126953125000000000	4145.12792968750000000000	4144.10253906250000000000	4158.97412109375000000000	4152.30761718750000000000	520.00000000000000000000	10242.00000000000000000000	10226.00000000000000000000	0.00000000000000000000	0.00000000000000000000	0.00000000000000000000	813.00000000000000000000	157.00000000000000000000	4.00000000000000000000	4.00000000000000000000	4.00000000000000000000	4.00000000000000000000	4.00000000000000000000	4.00000000000000000000	4.00000000000000000000	4.00000000000000000000	4.00000000000000000000	4.00000000000000000000	4.00000000000000000000	4.00000000000000000000	4.00000000000000000000	4.00000000000000000000	4.00000000000000000000	4.00000000000000000000
1.00000000000000000000	0.00000000000000000000	4141.53857421875000000000	4128.20507812500000000000	4160.00000000000000000000	4171.79492187500000000000	4141.53857421875000000000	4151.28173828125000000000	4150.76904296875000000000	4161.02539062500000000000	4157.94873046875000000000	4169.74365234375000000000	4131.28173828125000000000	4145.64111328125000000000	4138.97412109375000000000	4154.35888671875000000000	767.00000000000000000000	10244.00000000000000000000	10226.00000000000000000000	0.00000000000000000000	0.00000000000000000000	0.00000000000000000000	813.00000000000000000000	164.00000000000000000000	4.00000000000000000000	4.00000000000000000000	4.00000000000000000000	4.00000000000000000000	4.00000000000000000000	4.00000000000000000000	4.00000000000000000000	4.00000000000000000000	4.00000000000000000000	4.00000000000000000000	4.00000000000000000000	4.00000000000000000000	4.00000000000000000000	4.00000000000000000000	4.00000000000000000000	4.00000000000000000000
2.00000000000000000000	0.00000000000000000000	4149.23046875000000000000	4146.15380859375000000000	4159.48730468750000000000	4175.38427734375000000000	4149.23046875000000000000	4163.07666015625000000000	4155.38427734375000000000	4159.48730468750000000000	4158.97412109375000000000	4160.00000000000000000000	4128.20507812500000000000	4137.94873046875000000000	4147.17919921875000000000	4152.82031250000000000000	710.00000000000000000000	10244.00000000000000000000	10226.00000000000000000000	0.00000000000000000000	0.00000000000000000000	0.00000000000000000000	813.00000000000000000000	171.00000000000000000000	4.00000000000000000000	4.00000000000000000000	4.00000000000000000000	4.00000000000000000000	4.00000000000000000000	4.00000000000000000000	4.00000000000000000000	4.00000000000000000000	4.00000000000000000000	4.00000000000000000000	4.00000000000000000000	4.00000000000000000000	4.00000000000000000000	4.00000000000000000000	4.00000000000000000000	4.00000000000000000000
3.00000000000000000000	0.00000000000000000000	4160.00000000000000000000	4169.23046875000000000000	4166.66650390625000000000	4186.15380859375000000000	4164.61523437500000000000	4182.56396484375000000000	4171.28173828125000000000	4170.25634765625000000000	4168.71777343750000000000	4183.58984375000000000000	4140.51269531250000000000	4145.12792968750000000000	4162.05126953125000000000	4154.87158203125000000000	1124.00000000000000000000	10245.00000000000000000000	10225.00000000000000000000	0.00000000000000000000	0.00000000000000000000	0.00000000000000000000	813.00000000000000000000	179.00000000000000000000	4.00000000000000000000	4.00000000000000000000	4.00000000000000000000	4.00000000000000000000	4.00000000000000000000	4.00000000000000000000	4.00000000000000000000	4.00000000000000000000	4.00000000000000000000	4.00000000000000000000	4.00000000000000000000	4.00000000000000000000	4.00000000000000000000	4.00000000000000000000	4.00000000000000000000	4.00000000000000000000
4.00000000000000000000	0.00000000000000000000	4150.76904296875000000000	4137.94873046875000000000	4169.74365234375000000000	4160.51269531250000000000	4128.20507812500000000000	4166.66650390625000000000	4151.79492187500000000000	4142.56396484375000000000	4155.89746093750000000000	4159.48730468750000000000	4119.48730468750000000000	4134.87158203125000000000	4134.35888671875000000000	4147.69238281250000000000	1232.00000000000000000000	10245.00000000000000000000	10225.00000000000000000000	0.00000000000000000000	0.00000000000000000000	0.00000000000000000000	813.00000000000000000000	187.00000000000000000000	4.00000000000000000000	4.00000000000000000000	4.00000000000000000000	4.00000000000000000000	4.00000000000000000000	4.00000000000000000000	4.00000000000000000000	4.00000000000000000000	4.00000000000000000000	4.00000000000000000000	4.00000000000000000000	4.00000000000000000000	4.00000000000000000000	4.00000000000000000000	4.00000000000000000000	4.00000000000000000000
5.00000000000000000000	0.00000000000000000000	4155.89746093750000000000	4158.97412109375000000000	4166.66650390625000000000	4174.35888671875000000000	4154.35888671875000000000	4168.71777343750000000000	4165.12792968750000000000	4167.17919921875000000000	4167.69238281250000000000	4174.87158203125000000000	4146.66650390625000000000	4141.53857421875000000000	4172.30761718750000000000	4163.58984375000000000000	833.00000000000000000000	10248.00000000000000000000	10227.00000000000000000000	0.00000000000000000000	0.00000000000000000000	0.00000000000000000000	813.00000000000000000000	195.00000000000000000000	4.00000000000000000000	4.00000000000000000000	4.00000000000000000000	4.00000000000000000000	4.00000000000000000000	4.00000000000000000000	4.00000000000000000000	4.00000000000000000000	4.00000000000000000000	4.00000000000000000000	4.00000000000000000000	4.00000000000000000000	4.00000000000000000000	4.00000000000000000000	4.00000000000000000000	4.00000000000000000000
6.00000000000000000000	0.00000000000000000000	4156.41015625000000000000	4155.89746093750000000000	4174.87158203125000000000	4175.38427734375000000000	4139.48730468750000000000	4161.53857421875000000000	4147.69238281250000000000	4157.43603515625000000000	4171.28173828125000000000	4152.82031250000000000000	4142.56396484375000000000	4151.79492187500000000000	4168.71777343750000000000	4168.20507812500000000000	1024.00000000000000000000	10248.00000000000000000000	10227.00000000000000000000	0.00000000000000000000	0.00000000000000000000	0.00000000000000000000	813.00000000000000000000	203.00000000000000000000	4.00000000000000000000	4.00000000000000000000	4.00000000000000000000	4.00000000000000000000	4.00000000000000000000	4.00000000000000000000	4.00000000000000000000	4.00000000000000000000	4.00000000000000000000	4.00000000000000000000	4.00000000000000000000	4.00000000000000000000	4.00000000000000000000	4.00000000000000000000	4.00000000000000000000	4.00000000000000000000
7.00000000000000000000	0.00000000000000000000	4149.74365234375000000000	4148.20507812500000000000	4163.07666015625000000000	4163.58984375000000000000	4136.92285156250000000000	4166.15380859375000000000	4151.28173828125000000000	4158.97412109375000000000	4157.94873046875000000000	4144.61523437500000000000	4136.41015625000000000000	4143.07666015625000000000	4150.76904296875000000000	4156.41015625000000000000	1142.00000000000000000000	10249.00000000000000000000	10227.00000000000000000000	0.00000000000000000000	0.00000000000000000000	0.00000000000000000000	813.00000000000000000000	212.00000000000000000000	4.00000000000000000000	4.00000000000000000000	4.00000000000000000000	4.00000000000000000000	4.00000000000000000000	4.00000000000000000000	4.00000000000000000000	4.00000000000000000000	4.00000000000000000000	4.00000000000000000000	4.00000000000000000000	4.00000000000000000000	4.00000000000000000000	4.00000000000000000000	4.00000000000000000000	4.00000000000000000000
8.00000000000000000000	0.00000000000000000000	4150.25634765625000000000	4153.33300781250000000000	4157.43603515625000000000	4167.69238281250000000000	4160.51269531250000000000	4173.33300781250000000000	4169.23046875000000000000	4190.25634765625000000000	4167.17919921875000000000	4177.94873046875000000000	4156.92285156250000000000	4153.33300781250000000000	4166.15380859375000000000	4161.53857421875000000000	1058.00000000000000000000	10249.00000000000000000000	10227.00000000000000000000	0.00000000000000000000	0.00000000000000000000	0.00000000000000000000	813.00000000000000000000	220.00000000000000000000	4.00000000000000000000	4.00000000000000000000	4.00000000000000000000	4.00000000000000000000	4.00000000000000000000	4.00000000000000000000	4.00000000000000000000	4.00000000000000000000	4.00000000000000000000	4.00000000000000000000	4.00000000000000000000	4.00000000000000000000	4.00000000000000000000	4.00000000000000000000	4.00000000000000000000	4.00000000000000000000
9.00000000000000000000	0.00000000000000000000	4146.66650390625000000000	4136.41015625000000000000	4166.15380859375000000000	4154.35888671875000000000	4147.69238281250000000000	4162.56396484375000000000	4151.28173828125000000000	4160.00000000000000000000	4158.97412109375000000000	4161.53857421875000000000	4134.87158203125000000000	4149.74365234375000000000	4145.12792968750000000000	4155.89746093750000000000	1220.00000000000000000000	10252.00000000000000000000	10226.00000000000000000000	0.00000000000000000000	0.00000000000000000000	0.00000000000000000000	813.00000000000000000000	229.00000000000000000000	4.00000000000000000000	4.00000000000000000000	4.00000000000000000000	4.00000000000000000000	4.00000000000000000000	4.00000000000000000000	4.00000000000000000000	4.00000000000000000000	4.00000000000000000000	4.00000000000000000000	4.00000000000000000000	4.00000000000000000000	4.00000000000000000000	4.00000000000000000000	4.00000000000000000000	4.00000000000000000000
10.00000000000000000000	0.00000000000000000000	4158.46142578125000000000	4169.74365234375000000000	4166.66650390625000000000	4171.28173828125000000000	4190.25634765625000000000	4180.51269531250000000000	4171.28173828125000000000	4164.61523437500000000000	4165.64111328125000000000	4190.76904296875000000000	4142.56396484375000000000	4144.61523437500000000000	4161.53857421875000000000	4157.94873046875000000000	1234.00000000000000000000	10252.00000000000000000000	10226.00000000000000000000	0.00000000000000000000	0.00000000000000000000	0.00000000000000000000	813.00000000000000000000	237.00000000000000000000	4.00000000000000000000	4.00000000000000000000	4.00000000000000000000	4.00000000000000000000	4.00000000000000000000	4.00000000000000000000	4.00000000000000000000	4.00000000000000000000	4.00000000000000000000	4.00000000000000000000	4.00000000000000000000	4.00000000000000000000	4.00000000000000000000	4.00000000000000000000	4.00000000000000000000	4.00000000000000000000
11.00000000000000000000	0.00000000000000000000	4160.00000000000000000000	4161.02539062500000000000	4172.82031250000000000000	4167.69238281250000000000	4180.51269531250000000000	4177.43603515625000000000	4162.05126953125000000000	4153.84619140625000000000	4170.76904296875000000000	4181.53857421875000000000	4132.30761718750000000000	4143.07666015625000000000	4150.25634765625000000000	4157.94873046875000000000	1025.00000000000000000000	10250.00000000000000000000	10227.00000000000000000000	0.00000000000000000000	0.00000000000000000000	0.00000000000000000000	813.00000000000000000000	245.00000000000000000000	4.00000000000000000000	4.00000000000000000000	4.00000000000000000000	4.00000000000000000000	4.00000000000000000000	4.00000000000000000000	4.00000000000000000000	4.00000000000000000000	4.00000000000000000000	4.00000000000000000000	4.00000000000000000000	4.00000000000000000000	4.00000000000000000000	4.00000000000000000000	4.00000000000000000000	4.00000000000000000000
12.00000000000000000000	0.00000000000000000000	4151.28173828125000000000	4144.10253906250000000000	4165.64111328125000000000	4159.48730468750000000000	4157.94873046875000000000	4170.25634765625000000000	4154.35888671875000000000	4146.15380859375000000000	4162.05126953125000000000	4155.38427734375000000000	4129.23046875000000000000	4139.48730468750000000000	4148.71777343750000000000	4156.41015625000000000000	1151.00000000000000000000	10250.00000000000000000000	10227.00000000000000000000	0.00000000000000000000	0.00000000000000000000	0.00000000000000000000	813.00000000000000000000	254.00000000000000000000	4.00000000000000000000	4.00000000000000000000	4.00000000000000000000	4.00000000000000000000	4.00000000000000000000	4.00000000000000000000	4.00000000000000000000	4.00000000000000000000	4.00000000000000000000	4.00000000000000000000	4.00000000000000000000	4.00000000000000000000	4.00000000000000000000	4.00000000000000000000	4.00000000000000000000	4.00000000000000000000
13.00000000000000000000	0.00000000000000000000	4153.33300781250000000000	4156.41015625000000000000	4166.15380859375000000000	4172.30761718750000000000	4148.20507812500000000000	4167.17919921875000000000	4158.97412109375000000000	4168.71777343750000000000	4174.35888671875000000000	4176.92285156250000000000	4159.48730468750000000000	4155.38427734375000000000	4183.07666015625000000000	4171.79492187500000000000	1076.00000000000000000000	10250.00000000000000000000	10228.00000000000000000000	0.00000000000000000000	0.00000000000000000000	0.00000000000000000000	813.00000000000000000000	261.00000000000000000000	4.00000000000000000000	4.00000000000000000000	4.00000000000000000000	4.00000000000000000000	4.00000000000000000000	4.00000000000000000000	4.00000000000000000000	4.00000000000000000000	4.00000000000000000000	4.00000000000000000000	4.00000000000000000000	4.00000000000000000000	4.00000000000000000000	4.00000000000000000000	4.00000000000000000000	4.00000000000000000000
14.00000000000000000000	0.00000000000000000000	4147.17919921875000000000	4131.28173828125000000000	4172.30761718750000000000	4155.38427734375000000000	4095.38452148437500000000	4148.71777343750000000000	4131.28173828125000000000	4148.71777343750000000000	4165.12792968750000000000	4153.33300781250000000000	4132.82031250000000000000	4147.17919921875000000000	4149.23046875000000000000	4162.56396484375000000000	1234.00000000000000000000	10250.00000000000000000000	10228.00000000000000000000	0.00000000000000000000	0.00000000000000000000	0.00000000000000000000	813.00000000000000000000	269.00000000000000000000	4.00000000000000000000	4.00000000000000000000	4.00000000000000000000	4.00000000000000000000	4.00000000000000000000	4.00000000000000000000	4.00000000000000000000	4.00000000000000000000	4.00000000000000000000	4.00000000000000000000	4.00000000000000000000	4.00000000000000000000	4.00000000000000000000	4.00000000000000000000	4.00000000000000000000	4.00000000000000000000
15.00000000000000000000	0.00000000000000000000	4147.17919921875000000000	4145.64111328125000000000	4161.53857421875000000000	4163.07666015625000000000	4146.15380859375000000000	4168.20507812500000000000	4161.53857421875000000000	4175.89746093750000000000	4159.48730468750000000000	4169.23046875000000000000	4138.97412109375000000000	4140.51269531250000000000	4149.74365234375000000000	4155.38427734375000000000	1025.00000000000000000000	10248.00000000000000000000	10228.00000000000000000000	0.00000000000000000000	0.00000000000000000000	0.00000000000000000000	813.00000000000000000000	276.00000000000000000000	4.00000000000000000000	4.00000000000000000000	4.00000000000000000000	4.00000000000000000000	4.00000000000000000000	4.00000000000000000000	4.00000000000000000000	4.00000000000000000000	4.00000000000000000000	4.00000000000000000000	4.00000000000000000000	4.00000000000000000000	4.00000000000000000000	4.00000000000000000000	4.00000000000000000000	4.00000000000000000000
16.00000000000000000000	0.00000000000000000000	4143.58984375000000000000	4140.00000000000000000000	4161.53857421875000000000	4157.94873046875000000000	4172.82031250000000000000	4173.33300781250000000000	4168.20507812500000000000	4181.53857421875000000000	4160.00000000000000000000	4166.66650390625000000000	4146.15380859375000000000	4146.66650390625000000000	4148.71777343750000000000	4157.94873046875000000000	0.00000000000000000000	10248.00000000000000000000	10228.00000000000000000000	0.00000000000000000000	0.00000000000000000000	0.00000000000000000000	813.00000000000000000000	284.00000000000000000000	4.00000000000000000000	4.00000000000000000000	4.00000000000000000000	4.00000000000000000000	4.00000000000000000000	4.00000000000000000000	4.00000000000000000000	4.00000000000000000000	4.00000000000000000000	4.00000000000000000000	4.00000000000000000000	4.00000000000000000000	4.00000000000000000000	4.00000000000000000000	4.00000000000000000000	4.00000000000000000000
17.00000000000000000000	0.00000000000000000000	4146.66650390625000000000	4137.94873046875000000000	4161.02539062500000000000	4146.15380859375000000000	4140.00000000000000000000	4168.20507812500000000000	4154.35888671875000000000	4158.97412109375000000000	4154.87158203125000000000	4152.30761718750000000000	4137.94873046875000000000	4140.00000000000000000000	4150.76904296875000000000	4155.89746093750000000000	0.00000000000000000000	10250.00000000000000000000	10225.00000000000000000000	0.00000000000000000000	0.00000000000000000000	0.00000000000000000000	813.00000000000000000000	291.00000000000000000000	4.00000000000000000000	4.00000000000000000000	4.00000000000000000000	4.00000000000000000000	4.00000000000000000000	4.00000000000000000000	4.00000000000000000000	4.00000000000000000000	4.00000000000000000000	4.00000000000000000000	4.00000000000000000000	4.00000000000000000000	4.00000000000000000000	4.00000000000000000000	4.00000000000000000000	4.00000000000000000000
18.00000000000000000000	0.00000000000000000000	4165.12792968750000000000	4172.82031250000000000000	4168.20507812500000000000	4168.71777343750000000000	4175.38427734375000000000	4178.46142578125000000000	4164.10253906250000000000	4163.58984375000000000000	4175.89746093750000000000	4189.74365234375000000000	4153.33300781250000000000	4148.20507812500000000000	4185.64111328125000000000	4164.61523437500000000000	0.00000000000000000000	10250.00000000000000000000	10225.00000000000000000000	0.00000000000000000000	0.00000000000000000000	0.00000000000000000000	813.00000000000000000000	299.00000000000000000000	4.00000000000000000000	4.00000000000000000000	4.00000000000000000000	4.00000000000000000000	4.00000000000000000000	4.00000000000000000000	4.00000000000000000000	4.00000000000000000000	4.00000000000000000000	4.00000000000000000000	4.00000000000000000000	4.00000000000000000000	4.00000000000000000000	4.00000000000000000000	4.00000000000000000000	4.00000000000000000000
19.00000000000000000000	0.00000000000000000000	4161.53857421875000000000	4157.43603515625000000000	4178.46142578125000000000	4162.05126953125000000000	4164.61523437500000000000	4166.66650390625000000000	4146.15380859375000000000	4131.79492187500000000000	4171.79492187500000000000	4165.12792968750000000000	4132.82031250000000000000	4143.07666015625000000000	4167.17919921875000000000	4161.02539062500000000000	0.00000000000000000000	10249.00000000000000000000	10225.00000000000000000000	0.00000000000000000000	0.00000000000000000000	0.00000000000000000000	813.00000000000000000000	307.00000000000000000000	4.00000000000000000000	4.00000000000000000000	4.00000000000000000000	4.00000000000000000000	4.00000000000000000000	4.00000000000000000000	4.00000000000000000000	4.00000000000000000000	4.00000000000000000000	4.00000000000000000000	4.00000000000000000000	4.00000000000000000000	4.00000000000000000000	4.00000000000000000000	4.00000000000000000000	4.00000000000000000000
20.00000000000000000000	0.00000000000000000000	4160.51269531250000000000	4165.12792968750000000000	4169.23046875000000000000	4169.23046875000000000000	4138.97412109375000000000	4168.20507812500000000000	4158.97412109375000000000	4154.87158203125000000000	4169.23046875000000000000	4174.35888671875000000000	4155.38427734375000000000	4146.15380859375000000000	4190.25634765625000000000	4169.74365234375000000000	0.00000000000000000000	10249.00000000000000000000	10225.00000000000000000000	0.00000000000000000000	0.00000000000000000000	0.00000000000000000000	813.00000000000000000000	314.00000000000000000000	4.00000000000000000000	4.00000000000000000000	4.00000000000000000000	4.00000000000000000000	4.00000000000000000000	4.00000000000000000000	4.00000000000000000000	4.00000000000000000000	4.00000000000000000000	4.00000000000000000000	4.00000000000000000000	4.00000000000000000000	4.00000000000000000000	4.00000000000000000000	4.00000000000000000000	4.00000000000000000000
21.00000000000000000000	0.00000000000000000000	4160.51269531250000000000	4153.84619140625000000000	4169.23046875000000000000	4167.69238281250000000000	4134.35888671875000000000	4161.53857421875000000000	4149.23046875000000000000	4166.66650390625000000000	4176.41015625000000000000	4178.97412109375000000000	4166.66650390625000000000	4162.56396484375000000000	4200.51269531250000000000	4179.48730468750000000000	0.00000000000000000000	10247.00000000000000000000	10226.00000000000000000000	0.00000000000000000000	0.00000000000000000000	0.00000000000000000000	813.00000000000000000000	322.00000000000000000000	4.00000000000000000000	4.00000000000000000000	4.00000000000000000000	4.00000000000000000000	4.00000000000000000000	4.00000000000000000000	4.00000000000000000000	4.00000000000000000000	4.00000000000000000000	4.00000000000000000000	4.00000000000000000000	4.00000000000000000000	4.00000000000000000000	4.00000000000000000000	4.00000000000000000000	4.00000000000000000000
22.00000000000000000000	0.00000000000000000000	4152.30761718750000000000	4140.51269531250000000000	4164.61523437500000000000	4152.30761718750000000000	4164.61523437500000000000	4162.05126953125000000000	4143.58984375000000000000	4149.74365234375000000000	4161.02539062500000000000	4150.76904296875000000000	4142.56396484375000000000	4149.74365234375000000000	4177.43603515625000000000	4164.61523437500000000000	0.00000000000000000000	10247.00000000000000000000	10226.00000000000000000000	0.00000000000000000000	0.00000000000000000000	0.00000000000000000000	813.00000000000000000000	330.00000000000000000000	4.00000000000000000000	4.00000000000000000000	4.00000000000000000000	4.00000000000000000000	4.00000000000000000000	4.00000000000000000000	4.00000000000000000000	4.00000000000000000000	4.00000000000000000000	4.00000000000000000000	4.00000000000000000000	4.00000000000000000000	4.00000000000000000000	4.00000000000000000000	4.00000000000000000000	4.00000000000000000000
23.00000000000000000000	0.00000000000000000000	4158.46142578125000000000	4173.33300781250000000000	4160.00000000000000000000	4171.28173828125000000000	4190.25634765625000000000	4186.15380859375000000000	4180.00000000000000000000	4181.53857421875000000000	4166.66650390625000000000	4186.15380859375000000000	4158.46142578125000000000	4149.74365234375000000000	4189.74365234375000000000	4164.61523437500000000000	0.00000000000000000000	10248.00000000000000000000	10227.00000000000000000000	0.00000000000000000000	0.00000000000000000000	0.00000000000000000000	813.00000000000000000000	339.00000000000000000000	4.00000000000000000000	4.00000000000000000000	4.00000000000000000000	4.00000000000000000000	4.00000000000000000000	4.00000000000000000000	4.00000000000000000000	4.00000000000000000000	4.00000000000000000000	4.00000000000000000000	4.00000000000000000000	4.00000000000000000000	4.00000000000000000000	4.00000000000000000000	4.00000000000000000000	4.00000000000000000000
24.00000000000000000000	0.00000000000000000000	4156.41015625000000000000	4157.94873046875000000000	4165.12792968750000000000	4161.53857421875000000000	4136.41015625000000000000	4175.38427734375000000000	4163.07666015625000000000	4164.61523437500000000000	4164.61523437500000000000	4177.94873046875000000000	4143.07666015625000000000	4149.23046875000000000000	4162.56396484375000000000	4160.00000000000000000000	0.00000000000000000000	10248.00000000000000000000	10227.00000000000000000000	0.00000000000000000000	0.00000000000000000000	0.00000000000000000000	813.00000000000000000000	347.00000000000000000000	4.00000000000000000000	4.00000000000000000000	4.00000000000000000000	4.00000000000000000000	4.00000000000000000000	4.00000000000000000000	4.00000000000000000000	4.00000000000000000000	4.00000000000000000000	4.00000000000000000000	4.00000000000000000000	4.00000000000000000000	4.00000000000000000000	4.00000000000000000000	4.00000000000000000000	4.00000000000000000000
25.00000000000000000000	0.00000000000000000000	4161.02539062500000000000	4174.87158203125000000000	4162.56396484375000000000	4165.12792968750000000000	4170.25634765625000000000	4174.87158203125000000000	4160.00000000000000000000	4163.58984375000000000000	4166.66650390625000000000	4181.02539062500000000000	4152.30761718750000000000	4146.15380859375000000000	4182.05126953125000000000	4161.53857421875000000000	0.00000000000000000000	10246.00000000000000000000	10226.00000000000000000000	0.00000000000000000000	0.00000000000000000000	0.00000000000000000000	813.00000000000000000000	355.00000000000000000000	4.00000000000000000000	4.00000000000000000000	4.00000000000000000000	4.00000000000000000000	4.00000000000000000000	4.00000000000000000000	4.00000000000000000000	4.00000000000000000000	4.00000000000000000000	4.00000000000000000000	4.00000000000000000000	4.00000000000000000000	4.00000000000000000000	4.00000000000000000000	4.00000000000000000000	4.00000000000000000000
26.00000000000000000000	0.00000000000000000000	4169.74365234375000000000	4186.66650390625000000000	4171.79492187500000000000	4173.84619140625000000000	4191.79492187500000000000	4171.79492187500000000000	4156.41015625000000000000	4164.61523437500000000000	4177.43603515625000000000	4182.05126953125000000000	4159.48730468750000000000	4153.84619140625000000000	4197.94873046875000000000	4171.28173828125000000000	0.00000000000000000000	10246.00000000000000000000	10226.00000000000000000000	0.00000000000000000000	0.00000000000000000000	0.00000000000000000000	813.00000000000000000000	364.00000000000000000000	4.00000000000000000000	4.00000000000000000000	4.00000000000000000000	4.00000000000000000000	4.00000000000000000000	4.00000000000000000000	4.00000000000000000000	4.00000000000000000000	4.00000000000000000000	4.00000000000000000000	4.00000000000000000000	4.00000000000000000000	4.00000000000000000000	4.00000000000000000000	4.00000000000000000000	4.00000000000000000000
27.00000000000000000000	0.00000000000000000000	4162.05126953125000000000	4160.00000000000000000000	4169.23046875000000000000	4157.94873046875000000000	4134.87158203125000000000	4162.05126953125000000000	4145.12792968750000000000	4148.20507812500000000000	4161.53857421875000000000	4156.41015625000000000000	4140.00000000000000000000	4147.69238281250000000000	4168.20507812500000000000	4165.64111328125000000000	0.00000000000000000000	10247.00000000000000000000	10225.00000000000000000000	0.00000000000000000000	0.00000000000000000000	0.00000000000000000000	813.00000000000000000000	372.00000000000000000000	4.00000000000000000000	4.00000000000000000000	4.00000000000000000000	4.00000000000000000000	4.00000000000000000000	4.00000000000000000000	4.00000000000000000000	4.00000000000000000000	4.00000000000000000000	4.00000000000000000000	4.00000000000000000000	4.00000000000000000000	4.00000000000000000000	4.00000000000000000000	4.00000000000000000000	4.00000000000000000000
28.00000000000000000000	0.00000000000000000000	4157.94873046875000000000	4166.15380859375000000000	4158.97412109375000000000	4165.64111328125000000000	4149.74365234375000000000	4168.71777343750000000000	4160.51269531250000000000	4175.89746093750000000000	4164.10253906250000000000	4183.07666015625000000000	4164.61523437500000000000	4156.92285156250000000000	4187.17919921875000000000	4172.82031250000000000000	0.00000000000000000000	10247.00000000000000000000	10225.00000000000000000000	0.00000000000000000000	0.00000000000000000000	0.00000000000000000000	813.00000000000000000000	379.00000000000000000000	4.00000000000000000000	4.00000000000000000000	4.00000000000000000000	4.00000000000000000000	4.00000000000000000000	4.00000000000000000000	4.00000000000000000000	4.00000000000000000000	4.00000000000000000000	4.00000000000000000000	4.00000000000000000000	4.00000000000000000000	4.00000000000000000000	4.00000000000000000000	4.00000000000000000000	4.00000000000000000000
29.00000000000000000000	0.00000000000000000000	4151.79492187500000000000	4146.66650390625000000000	4165.64111328125000000000	4156.92285156250000000000	4131.28173828125000000000	4155.89746093750000000000	4140.51269531250000000000	4156.92285156250000000000	4164.10253906250000000000	4161.02539062500000000000	4150.76904296875000000000	4156.41015625000000000000	4173.33300781250000000000	4172.30761718750000000000	0.00000000000000000000	10246.00000000000000000000	10225.00000000000000000000	0.00000000000000000000	0.00000000000000000000	0.00000000000000000000	813.00000000000000000000	387.00000000000000000000	4.00000000000000000000	4.00000000000000000000	4.00000000000000000000	4.00000000000000000000	4.00000000000000000000	4.00000000000000000000	4.00000000000000000000	4.00000000000000000000	4.00000000000000000000	4.00000000000000000000	4.00000000000000000000	4.00000000000000000000	4.00000000000000000000	4.00000000000000000000	4.00000000000000000000	4.00000000000000000000
30.00000000000000000000	0.00000000000000000000	4155.89746093750000000000	4162.05126953125000000000	4162.05126953125000000000	4161.02539062500000000000	4137.43603515625000000000	4169.23046875000000000000	4159.48730468750000000000	4164.61523437500000000000	4161.02539062500000000000	4161.53857421875000000000	4148.71777343750000000000	4148.71777343750000000000	4172.82031250000000000000	4168.71777343750000000000	0.00000000000000000000	10246.00000000000000000000	10225.00000000000000000000	0.00000000000000000000	0.00000000000000000000	0.00000000000000000000	813.00000000000000000000	394.00000000000000000000	4.00000000000000000000	4.00000000000000000000	4.00000000000000000000	4.00000000000000000000	4.00000000000000000000	4.00000000000000000000	4.00000000000000000000	4.00000000000000000000	4.00000000000000000000	4.00000000000000000000	4.00000000000000000000	4.00000000000000000000	4.00000000000000000000	4.00000000000000000000	4.00000000000000000000	4.00000000000000000000
31.00000000000000000000	0.00000000000000000000	4161.02539062500000000000	4170.25634765625000000000	4163.07666015625000000000	4162.56396484375000000000	4170.76904296875000000000	4177.94873046875000000000	4168.71777343750000000000	4177.94873046875000000000	4166.15380859375000000000	4176.92285156250000000000	4155.89746093750000000000	4155.89746093750000000000	4172.82031250000000000000	4164.61523437500000000000	0.00000000000000000000	10248.00000000000000000000	10226.00000000000000000000	0.00000000000000000000	0.00000000000000000000	0.00000000000000000000	813.00000000000000000000	401.00000000000000000000	4.00000000000000000000	4.00000000000000000000	4.00000000000000000000	4.00000000000000000000	4.00000000000000000000	4.00000000000000000000	4.00000000000000000000	4.00000000000000000000	4.00000000000000000000	4.00000000000000000000	4.00000000000000000000	4.00000000000000000000	4.00000000000000000000	4.00000000000000000000	4.00000000000000000000	4.00000000000000000000
32.00000000000000000000	0.00000000000000000000	4155.38427734375000000000	4146.15380859375000000000	4165.12792968750000000000	4146.66650390625000000000	4158.97412109375000000000	4162.05126953125000000000	4143.07666015625000000000	4148.71777343750000000000	4157.43603515625000000000	4157.43603515625000000000	4131.28173828125000000000	4143.07666015625000000000	4151.28173828125000000000	4154.35888671875000000000	0.00000000000000000000	10248.00000000000000000000	10226.00000000000000000000	0.00000000000000000000	0.00000000000000000000	0.00000000000000000000	813.00000000000000000000	409.00000000000000000000	4.00000000000000000000	4.00000000000000000000	4.00000000000000000000	4.00000000000000000000	4.00000000000000000000	4.00000000000000000000	4.00000000000000000000	4.00000000000000000000	4.00000000000000000000	4.00000000000000000000	4.00000000000000000000	4.00000000000000000000	4.00000000000000000000	4.00000000000000000000	4.00000000000000000000	4.00000000000000000000
33.00000000000000000000	0.00000000000000000000	4167.17919921875000000000	4175.89746093750000000000	4166.66650390625000000000	4171.28173828125000000000	4180.00000000000000000000	4173.33300781250000000000	4161.53857421875000000000	4172.30761718750000000000	4172.82031250000000000000	4183.07666015625000000000	4156.92285156250000000000	4147.69238281250000000000	4191.28173828125000000000	4173.84619140625000000000	0.00000000000000000000	10248.00000000000000000000	10228.00000000000000000000	0.00000000000000000000	0.00000000000000000000	0.00000000000000000000	813.00000000000000000000	416.00000000000000000000	4.00000000000000000000	4.00000000000000000000	4.00000000000000000000	4.00000000000000000000	4.00000000000000000000	4.00000000000000000000	4.00000000000000000000	4.00000000000000000000	4.00000000000000000000	4.00000000000000000000	4.00000000000000000000	4.00000000000000000000	4.00000000000000000000	4.00000000000000000000	4.00000000000000000000	4.00000000000000000000
34.00000000000000000000	0.00000000000000000000	4168.20507812500000000000	4166.66650390625000000000	4174.87158203125000000000	4164.10253906250000000000	4142.56396484375000000000	4166.15380859375000000000	4146.15380859375000000000	4159.48730468750000000000	4171.79492187500000000000	4157.43603515625000000000	4150.76904296875000000000	4155.38427734375000000000	4180.00000000000000000000	4180.00000000000000000000	0.00000000000000000000	10248.00000000000000000000	10228.00000000000000000000	0.00000000000000000000	0.00000000000000000000	0.00000000000000000000	813.00000000000000000000	424.00000000000000000000	4.00000000000000000000	4.00000000000000000000	4.00000000000000000000	4.00000000000000000000	4.00000000000000000000	4.00000000000000000000	4.00000000000000000000	4.00000000000000000000	4.00000000000000000000	4.00000000000000000000	4.00000000000000000000	4.00000000000000000000	4.00000000000000000000	4.00000000000000000000	4.00000000000000000000	4.00000000000000000000
35.00000000000000000000	0.00000000000000000000	4156.92285156250000000000	4157.43603515625000000000	4158.46142578125000000000	4155.89746093750000000000	4108.20507812500000000000	4164.61523437500000000000	4149.23046875000000000000	4159.48730468750000000000	4156.41015625000000000000	4160.00000000000000000000	4145.64111328125000000000	4146.66650390625000000000	4170.25634765625000000000	4167.17919921875000000000	0.00000000000000000000	10245.00000000000000000000	10228.00000000000000000000	0.00000000000000000000	0.00000000000000000000	0.00000000000000000000	813.00000000000000000000	432.00000000000000000000	4.00000000000000000000	4.00000000000000000000	4.00000000000000000000	4.00000000000000000000	4.00000000000000000000	4.00000000000000000000	4.00000000000000000000	4.00000000000000000000	4.00000000000000000000	4.00000000000000000000	4.00000000000000000000	4.00000000000000000000	4.00000000000000000000	4.00000000000000000000	4.00000000000000000000	4.00000000000000000000
36.00000000000000000000	0.00000000000000000000	4150.25634765625000000000	4154.87158203125000000000	4148.71777343750000000000	4164.10253906250000000000	4135.89746093750000000000	4167.17919921875000000000	4160.00000000000000000000	4184.61523437500000000000	4166.15380859375000000000	4193.33300781250000000000	4161.53857421875000000000	4152.30761718750000000000	4181.02539062500000000000	4168.71777343750000000000	0.00000000000000000000	10245.00000000000000000000	10228.00000000000000000000	0.00000000000000000000	0.00000000000000000000	0.00000000000000000000	813.00000000000000000000	441.00000000000000000000	4.00000000000000000000	4.00000000000000000000	4.00000000000000000000	4.00000000000000000000	4.00000000000000000000	4.00000000000000000000	4.00000000000000000000	4.00000000000000000000	4.00000000000000000000	4.00000000000000000000	4.00000000000000000000	4.00000000000000000000	4.00000000000000000000	4.00000000000000000000	4.00000000000000000000	4.00000000000000000000
37.00000000000000000000	0.00000000000000000000	4148.20507812500000000000	4136.92285156250000000000	4153.33300781250000000000	4145.12792968750000000000	4167.69238281250000000000	4161.53857421875000000000	4145.64111328125000000000	4161.53857421875000000000	4161.53857421875000000000	4157.43603515625000000000	4140.00000000000000000000	4145.64111328125000000000	4156.41015625000000000000	4164.61523437500000000000	0.00000000000000000000	10246.00000000000000000000	10227.00000000000000000000	0.00000000000000000000	0.00000000000000000000	0.00000000000000000000	813.00000000000000000000	449.00000000000000000000	4.00000000000000000000	4.00000000000000000000	4.00000000000000000000	4.00000000000000000000	4.00000000000000000000	4.00000000000000000000	4.00000000000000000000	4.00000000000000000000	4.00000000000000000000	4.00000000000000000000	4.00000000000000000000	4.00000000000000000000	4.00000000000000000000	4.00000000000000000000	4.00000000000000000000	4.00000000000000000000
38.00000000000000000000	0.00000000000000000000	4165.12792968750000000000	4172.82031250000000000000	4154.87158203125000000000	4161.53857421875000000000	4213.84619140625000000000	4185.12792968750000000000	4172.82031250000000000000	4167.17919921875000000000	4165.64111328125000000000	4171.79492187500000000000	4152.82031250000000000000	4147.17919921875000000000	4177.43603515625000000000	4167.17919921875000000000	0.00000000000000000000	10246.00000000000000000000	10227.00000000000000000000	0.00000000000000000000	0.00000000000000000000	0.00000000000000000000	813.00000000000000000000	457.00000000000000000000	4.00000000000000000000	4.00000000000000000000	4.00000000000000000000	4.00000000000000000000	4.00000000000000000000	4.00000000000000000000	4.00000000000000000000	4.00000000000000000000	4.00000000000000000000	4.00000000000000000000	4.00000000000000000000	4.00000000000000000000	4.00000000000000000000	4.00000000000000000000	4.00000000000000000000	4.00000000000000000000
39.00000000000000000000	0.00000000000000000000	4163.58984375000000000000	4163.07666015625000000000	4162.05126953125000000000	4161.53857421875000000000	4166.15380859375000000000	4177.43603515625000000000	4160.51269531250000000000	4148.71777343750000000000	4164.10253906250000000000	4164.61523437500000000000	4141.02539062500000000000	4145.64111328125000000000	4162.56396484375000000000	4160.51269531250000000000	0.00000000000000000000	10247.00000000000000000000	10228.00000000000000000000	0.00000000000000000000	0.00000000000000000000	0.00000000000000000000	813.00000000000000000000	466.00000000000000000000	4.00000000000000000000	4.00000000000000000000	4.00000000000000000000	4.00000000000000000000	4.00000000000000000000	4.00000000000000000000	4.00000000000000000000	4.00000000000000000000	4.00000000000000000000	4.00000000000000000000	4.00000000000000000000	4.00000000000000000000	4.00000000000000000000	4.00000000000000000000	4.00000000000000000000	4.00000000000000000000
40.00000000000000000000	0.00000000000000000000	4158.97412109375000000000	4156.41015625000000000000	4159.48730468750000000000	4155.89746093750000000000	4128.71777343750000000000	4167.17919921875000000000	4152.82031250000000000000	4152.30761718750000000000	4158.46142578125000000000	4159.48730468750000000000	4140.00000000000000000000	4141.02539062500000000000	4165.64111328125000000000	4160.51269531250000000000	0.00000000000000000000	10247.00000000000000000000	10228.00000000000000000000	0.00000000000000000000	0.00000000000000000000	0.00000000000000000000	813.00000000000000000000	473.00000000000000000000	4.00000000000000000000	4.00000000000000000000	4.00000000000000000000	4.00000000000000000000	4.00000000000000000000	4.00000000000000000000	4.00000000000000000000	4.00000000000000000000	4.00000000000000000000	4.00000000000000000000	4.00000000000000000000	4.00000000000000000000	4.00000000000000000000	4.00000000000000000000	4.00000000000000000000	4.00000000000000000000
41.00000000000000000000	0.00000000000000000000	4167.69238281250000000000	4172.82031250000000000000	4165.12792968750000000000	4170.76904296875000000000	4153.84619140625000000000	4171.79492187500000000000	4156.41015625000000000000	4175.38427734375000000000	4179.48730468750000000000	4185.64111328125000000000	4166.15380859375000000000	4161.02539062500000000000	4200.51269531250000000000	4182.05126953125000000000	0.00000000000000000000	10246.00000000000000000000	10227.00000000000000000000	0.00000000000000000000	0.00000000000000000000	0.00000000000000000000	813.00000000000000000000	480.00000000000000000000	4.00000000000000000000	4.00000000000000000000	4.00000000000000000000	4.00000000000000000000	4.00000000000000000000	4.00000000000000000000	4.00000000000000000000	4.00000000000000000000	4.00000000000000000000	4.00000000000000000000	4.00000000000000000000	4.00000000000000000000	4.00000000000000000000	4.00000000000000000000	4.00000000000000000000	4.00000000000000000000
42.00000000000000000000	0.00000000000000000000	4156.92285156250000000000	4145.64111328125000000000	4167.69238281250000000000	4152.30761718750000000000	4153.84619140625000000000	4161.02539062500000000000	4133.33300781250000000000	4145.12792968750000000000	4169.74365234375000000000	4153.84619140625000000000	4145.12792968750000000000	4156.41015625000000000000	4171.28173828125000000000	4173.84619140625000000000	0.00000000000000000000	10246.00000000000000000000	10227.00000000000000000000	0.00000000000000000000	0.00000000000000000000	0.00000000000000000000	813.00000000000000000000	488.00000000000000000000	4.00000000000000000000	4.00000000000000000000	4.00000000000000000000	4.00000000000000000000	4.00000000000000000000	4.00000000000000000000	4.00000000000000000000	4.00000000000000000000	4.00000000000000000000	4.00000000000000000000	4.00000000000000000000	4.00000000000000000000	4.00000000000000000000	4.00000000000000000000	4.00000000000000000000	4.00000000000000000000
43.00000000000000000000	0.00000000000000000000	4154.35888671875000000000	4161.02539062500000000000	4155.89746093750000000000	4156.41015625000000000000	4168.20507812500000000000	4171.28173828125000000000	4162.05126953125000000000	4175.38427734375000000000	4164.10253906250000000000	4180.00000000000000000000	4162.05126953125000000000	4152.30761718750000000000	4180.00000000000000000000	4164.61523437500000000000	0.00000000000000000000	10247.00000000000000000000	10227.00000000000000000000	0.00000000000000000000	0.00000000000000000000	0.00000000000000000000	813.00000000000000000000	496.00000000000000000000	4.00000000000000000000	4.00000000000000000000	4.00000000000000000000	4.00000000000000000000	4.00000000000000000000	4.00000000000000000000	4.00000000000000000000	4.00000000000000000000	4.00000000000000000000	4.00000000000000000000	4.00000000000000000000	4.00000000000000000000	4.00000000000000000000	4.00000000000000000000	4.00000000000000000000	4.00000000000000000000
44.00000000000000000000	0.00000000000000000000	4156.41015625000000000000	4153.84619140625000000000	4158.97412109375000000000	4148.71777343750000000000	4122.56396484375000000000	4167.17919921875000000000	4161.02539062500000000000	4183.07666015625000000000	4166.66650390625000000000	4188.20507812500000000000	4160.00000000000000000000	4158.46142578125000000000	4169.23046875000000000000	4166.66650390625000000000	0.00000000000000000000	10247.00000000000000000000	10227.00000000000000000000	0.00000000000000000000	0.00000000000000000000	0.00000000000000000000	813.00000000000000000000	503.00000000000000000000	4.00000000000000000000	4.00000000000000000000	4.00000000000000000000	4.00000000000000000000	4.00000000000000000000	4.00000000000000000000	4.00000000000000000000	4.00000000000000000000	4.00000000000000000000	4.00000000000000000000	4.00000000000000000000	4.00000000000000000000	4.00000000000000000000	4.00000000000000000000	4.00000000000000000000	4.00000000000000000000
45.00000000000000000000	0.00000000000000000000	4157.94873046875000000000	4150.76904296875000000000	4160.51269531250000000000	4137.43603515625000000000	4129.23046875000000000000	4168.71777343750000000000	4154.35888671875000000000	4159.48730468750000000000	4158.46142578125000000000	4156.41015625000000000000	4143.58984375000000000000	4150.25634765625000000000	4154.87158203125000000000	4162.56396484375000000000	0.00000000000000000000	10246.00000000000000000000	10226.00000000000000000000	0.00000000000000000000	0.00000000000000000000	0.00000000000000000000	813.00000000000000000000	510.00000000000000000000	4.00000000000000000000	4.00000000000000000000	4.00000000000000000000	4.00000000000000000000	4.00000000000000000000	4.00000000000000000000	4.00000000000000000000	4.00000000000000000000	4.00000000000000000000	4.00000000000000000000	4.00000000000000000000	4.00000000000000000000	4.00000000000000000000	4.00000000000000000000	4.00000000000000000000	4.00000000000000000000
46.00000000000000000000	0.00000000000000000000	4167.69238281250000000000	4175.89746093750000000000	4163.07666015625000000000	4150.76904296875000000000	4200.51269531250000000000	4180.00000000000000000000	4169.23046875000000000000	4165.64111328125000000000	4167.69238281250000000000	4165.12792968750000000000	4156.41015625000000000000	4152.82031250000000000000	4175.89746093750000000000	4163.58984375000000000000	0.00000000000000000000	10246.00000000000000000000	10226.00000000000000000000	0.00000000000000000000	0.00000000000000000000	0.00000000000000000000	813.00000000000000000000	519.00000000000000000000	4.00000000000000000000	4.00000000000000000000	4.00000000000000000000	4.00000000000000000000	4.00000000000000000000	4.00000000000000000000	4.00000000000000000000	4.00000000000000000000	4.00000000000000000000	4.00000000000000000000	4.00000000000000000000	4.00000000000000000000	4.00000000000000000000	4.00000000000000000000	4.00000000000000000000	4.00000000000000000000
47.00000000000000000000	0.00000000000000000000	4158.97412109375000000000	4148.71777343750000000000	4164.10253906250000000000	4132.82031250000000000000	4170.25634765625000000000	4161.53857421875000000000	4148.20507812500000000000	4139.48730468750000000000	4161.02539062500000000000	4153.84619140625000000000	4130.76904296875000000000	4142.05126953125000000000	4151.28173828125000000000	4154.87158203125000000000	0.00000000000000000000	10247.00000000000000000000	10226.00000000000000000000	0.00000000000000000000	0.00000000000000000000	0.00000000000000000000	813.00000000000000000000	527.00000000000000000000	4.00000000000000000000	4.00000000000000000000	4.00000000000000000000	4.00000000000000000000	4.00000000000000000000	4.00000000000000000000	4.00000000000000000000	4.00000000000000000000	4.00000000000000000000	4.00000000000000000000	4.00000000000000000000	4.00000000000000000000	4.00000000000000000000	4.00000000000000000000	4.00000000000000000000	4.00000000000000000000
48.00000000000000000000	0.00000000000000000000	4154.35888671875000000000	4155.38427734375000000000	4153.84619140625000000000	4137.43603515625000000000	4157.94873046875000000000	4165.12792968750000000000	4156.41015625000000000000	4156.41015625000000000000	4164.61523437500000000000	4179.48730468750000000000	4144.61523437500000000000	4143.07666015625000000000	4169.23046875000000000000	4165.12792968750000000000	0.00000000000000000000	10247.00000000000000000000	10226.00000000000000000000	0.00000000000000000000	0.00000000000000000000	0.00000000000000000000	813.00000000000000000000	534.00000000000000000000	4.00000000000000000000	4.00000000000000000000	4.00000000000000000000	4.00000000000000000000	4.00000000000000000000	4.00000000000000000000	4.00000000000000000000	4.00000000000000000000	4.00000000000000000000	4.00000000000000000000	4.00000000000000000000	4.00000000000000000000	4.00000000000000000000	4.00000000000000000000	4.00000000000000000000	4.00000000000000000000
49.00000000000000000000	0.00000000000000000000	4154.87158203125000000000	4147.69238281250000000000	4161.53857421875000000000	4137.94873046875000000000	4132.30761718750000000000	4158.97412109375000000000	4140.51269531250000000000	4158.97412109375000000000	4167.69238281250000000000	4164.10253906250000000000	4149.74365234375000000000	4154.35888671875000000000	4171.79492187500000000000	4175.38427734375000000000	0.00000000000000000000	10248.00000000000000000000	10226.00000000000000000000	0.00000000000000000000	0.00000000000000000000	0.00000000000000000000	813.00000000000000000000	543.00000000000000000000	4.00000000000000000000	4.00000000000000000000	4.00000000000000000000	4.00000000000000000000	4.00000000000000000000	4.00000000000000000000	4.00000000000000000000	4.00000000000000000000	4.00000000000000000000	4.00000000000000000000	4.00000000000000000000	4.00000000000000000000	4.00000000000000000000	4.00000000000000000000	4.00000000000000000000	4.00000000000000000000
50.00000000000000000000	0.00000000000000000000	4151.28173828125000000000	4133.33300781250000000000	4158.46142578125000000000	4132.82031250000000000000	4100.51269531250000000000	4151.79492187500000000000	4130.76904296875000000000	4148.71777343750000000000	4154.35888671875000000000	4138.46142578125000000000	4135.38427734375000000000	4142.56396484375000000000	4154.87158203125000000000	4162.56396484375000000000	0.00000000000000000000	10248.00000000000000000000	10226.00000000000000000000	0.00000000000000000000	0.00000000000000000000	0.00000000000000000000	813.00000000000000000000	551.00000000000000000000	4.00000000000000000000	4.00000000000000000000	4.00000000000000000000	4.00000000000000000000	4.00000000000000000000	4.00000000000000000000	4.00000000000000000000	4.00000000000000000000	4.00000000000000000000	4.00000000000000000000	4.00000000000000000000	4.00000000000000000000	4.00000000000000000000	4.00000000000000000000	4.00000000000000000000	4.00000000000000000000
51.00000000000000000000	0.00000000000000000000	4150.76904296875000000000	4150.76904296875000000000	4151.28173828125000000000	4146.15380859375000000000	4137.94873046875000000000	4164.61523437500000000000	4155.38427734375000000000	4168.71777343750000000000	4164.10253906250000000000	4181.02539062500000000000	4153.33300781250000000000	4145.64111328125000000000	4169.74365234375000000000	4161.02539062500000000000	0.00000000000000000000	10248.00000000000000000000	10225.00000000000000000000	0.00000000000000000000	0.00000000000000000000	0.00000000000000000000	813.00000000000000000000	559.00000000000000000000	4.00000000000000000000	4.00000000000000000000	4.00000000000000000000	4.00000000000000000000	4.00000000000000000000	4.00000000000000000000	4.00000000000000000000	4.00000000000000000000	4.00000000000000000000	4.00000000000000000000	4.00000000000000000000	4.00000000000000000000	4.00000000000000000000	4.00000000000000000000	4.00000000000000000000	4.00000000000000000000
52.00000000000000000000	0.00000000000000000000	4144.61523437500000000000	4129.74365234375000000000	4156.41015625000000000000	4125.12792968750000000000	4148.71777343750000000000	4159.48730468750000000000	4138.46142578125000000000	4142.05126953125000000000	4158.46142578125000000000	4156.41015625000000000000	4129.74365234375000000000	4139.48730468750000000000	4138.97412109375000000000	4154.87158203125000000000	0.00000000000000000000	10248.00000000000000000000	10225.00000000000000000000	0.00000000000000000000	0.00000000000000000000	0.00000000000000000000	813.00000000000000000000	568.00000000000000000000	4.00000000000000000000	4.00000000000000000000	4.00000000000000000000	4.00000000000000000000	4.00000000000000000000	4.00000000000000000000	4.00000000000000000000	4.00000000000000000000	4.00000000000000000000	4.00000000000000000000	4.00000000000000000000	4.00000000000000000000	4.00000000000000000000	4.00000000000000000000	4.00000000000000000000	4.00000000000000000000
53.00000000000000000000	0.00000000000000000000	4160.00000000000000000000	4154.87158203125000000000	4153.84619140625000000000	4138.46142578125000000000	4164.61523437500000000000	4172.82031250000000000000	4155.89746093750000000000	4158.97412109375000000000	4163.07666015625000000000	4160.00000000000000000000	4140.00000000000000000000	4135.89746093750000000000	4156.41015625000000000000	4158.97412109375000000000	0.00000000000000000000	10249.00000000000000000000	10227.00000000000000000000	0.00000000000000000000	0.00000000000000000000	0.00000000000000000000	813.00000000000000000000	576.00000000000000000000	4.00000000000000000000	4.00000000000000000000	4.00000000000000000000	4.00000000000000000000	4.00000000000000000000	4.00000000000000000000	4.00000000000000000000	4.00000000000000000000	4.00000000000000000000	4.00000000000000000000	4.00000000000000000000	4.00000000000000000000	4.00000000000000000000	4.00000000000000000000	4.00000000000000000000	4.00000000000000000000
54.00000000000000000000	0.00000000000000000000	4166.66650390625000000000	4162.56396484375000000000	4163.07666015625000000000	4151.79492187500000000000	4149.23046875000000000000	4172.82031250000000000000	4159.48730468750000000000	4161.02539062500000000000	4175.89746093750000000000	4173.33300781250000000000	4147.17919921875000000000	4145.12792968750000000000	4168.20507812500000000000	4163.07666015625000000000	0.00000000000000000000	10249.00000000000000000000	10227.00000000000000000000	0.00000000000000000000	0.00000000000000000000	0.00000000000000000000	813.00000000000000000000	585.00000000000000000000	4.00000000000000000000	4.00000000000000000000	4.00000000000000000000	4.00000000000000000000	4.00000000000000000000	4.00000000000000000000	4.00000000000000000000	4.00000000000000000000	4.00000000000000000000	4.00000000000000000000	4.00000000000000000000	4.00000000000000000000	4.00000000000000000000	4.00000000000000000000	4.00000000000000000000	4.00000000000000000000
55.00000000000000000000	0.00000000000000000000	4150.76904296875000000000	4139.48730468750000000000	4161.53857421875000000000	4136.41015625000000000000	4134.87158203125000000000	4163.58984375000000000000	4147.17919921875000000000	4135.89746093750000000000	4160.51269531250000000000	4152.82031250000000000000	4129.74365234375000000000	4137.43603515625000000000	4150.25634765625000000000	4153.84619140625000000000	0.00000000000000000000	10249.00000000000000000000	10227.00000000000000000000	0.00000000000000000000	0.00000000000000000000	0.00000000000000000000	813.00000000000000000000	593.00000000000000000000	4.00000000000000000000	4.00000000000000000000	4.00000000000000000000	4.00000000000000000000	4.00000000000000000000	4.00000000000000000000	4.00000000000000000000	4.00000000000000000000	4.00000000000000000000	4.00000000000000000000	4.00000000000000000000	4.00000000000000000000	4.00000000000000000000	4.00000000000000000000	4.00000000000000000000	4.00000000000000000000
56.00000000000000000000	0.00000000000000000000	4152.82031250000000000000	4160.51269531250000000000	4153.84619140625000000000	4153.84619140625000000000	4172.30761718750000000000	4168.20507812500000000000	4158.46142578125000000000	4166.66650390625000000000	4170.76904296875000000000	4172.30761718750000000000	4156.92285156250000000000	4148.71777343750000000000	4180.00000000000000000000	4169.74365234375000000000	0.00000000000000000000	10249.00000000000000000000	10227.00000000000000000000	0.00000000000000000000	0.00000000000000000000	0.00000000000000000000	813.00000000000000000000	601.00000000000000000000	4.00000000000000000000	4.00000000000000000000	4.00000000000000000000	4.00000000000000000000	4.00000000000000000000	4.00000000000000000000	4.00000000000000000000	4.00000000000000000000	4.00000000000000000000	4.00000000000000000000	4.00000000000000000000	4.00000000000000000000	4.00000000000000000000	4.00000000000000000000	4.00000000000000000000	4.00000000000000000000
57.00000000000000000000	0.00000000000000000000	4152.82031250000000000000	4146.15380859375000000000	4162.05126953125000000000	4148.20507812500000000000	4145.64111328125000000000	4151.28173828125000000000	4133.33300781250000000000	4151.79492187500000000000	4171.79492187500000000000	4154.35888671875000000000	4143.58984375000000000000	4153.33300781250000000000	4164.10253906250000000000	4173.84619140625000000000	0.00000000000000000000	10250.00000000000000000000	10228.00000000000000000000	0.00000000000000000000	0.00000000000000000000	0.00000000000000000000	813.00000000000000000000	608.00000000000000000000	4.00000000000000000000	4.00000000000000000000	4.00000000000000000000	4.00000000000000000000	4.00000000000000000000	4.00000000000000000000	4.00000000000000000000	4.00000000000000000000	4.00000000000000000000	4.00000000000000000000	4.00000000000000000000	4.00000000000000000000	4.00000000000000000000	4.00000000000000000000	4.00000000000000000000	4.00000000000000000000
58.00000000000000000000	0.00000000000000000000	4155.38427734375000000000	4156.92285156250000000000	4157.43603515625000000000	4148.20507812500000000000	4159.48730468750000000000	4166.15380859375000000000	4154.35888671875000000000	4158.97412109375000000000	4163.07666015625000000000	4172.30761718750000000000	4146.66650390625000000000	4145.64111328125000000000	4168.71777343750000000000	4166.66650390625000000000	0.00000000000000000000	10250.00000000000000000000	10228.00000000000000000000	0.00000000000000000000	0.00000000000000000000	0.00000000000000000000	813.00000000000000000000	615.00000000000000000000	4.00000000000000000000	4.00000000000000000000	4.00000000000000000000	4.00000000000000000000	4.00000000000000000000	4.00000000000000000000	4.00000000000000000000	4.00000000000000000000	4.00000000000000000000	4.00000000000000000000	4.00000000000000000000	4.00000000000000000000	4.00000000000000000000	4.00000000000000000000	4.00000000000000000000	4.00000000000000000000
59.00000000000000000000	0.00000000000000000000	4154.87158203125000000000	4161.02539062500000000000	4154.35888671875000000000	4148.20507812500000000000	4181.53857421875000000000	4177.94873046875000000000	4172.82031250000000000000	4176.41015625000000000000	4165.12792968750000000000	4174.87158203125000000000	4153.84619140625000000000	4148.71777343750000000000	4171.28173828125000000000	4162.56396484375000000000	0.00000000000000000000	10248.00000000000000000000	10225.00000000000000000000	0.00000000000000000000	0.00000000000000000000	0.00000000000000000000	813.00000000000000000000	623.00000000000000000000	4.00000000000000000000	4.00000000000000000000	4.00000000000000000000	4.00000000000000000000	4.00000000000000000000	4.00000000000000000000	4.00000000000000000000	4.00000000000000000000	4.00000000000000000000	4.00000000000000000000	4.00000000000000000000	4.00000000000000000000	4.00000000000000000000	4.00000000000000000000	4.00000000000000000000	4.00000000000000000000
60.00000000000000000000	0.00000000000000000000	4146.66650390625000000000	4142.56396484375000000000	4154.35888671875000000000	4134.87158203125000000000	4153.33300781250000000000	4167.17919921875000000000	4159.48730468750000000000	4157.94873046875000000000	4155.89746093750000000000	4137.94873046875000000000	4130.25634765625000000000	4136.92285156250000000000	4146.15380859375000000000	4152.82031250000000000000	0.00000000000000000000	10248.00000000000000000000	10225.00000000000000000000	0.00000000000000000000	0.00000000000000000000	0.00000000000000000000	813.00000000000000000000	630.00000000000000000000	4.00000000000000000000	4.00000000000000000000	4.00000000000000000000	4.00000000000000000000	4.00000000000000000000	4.00000000000000000000	4.00000000000000000000	4.00000000000000000000	4.00000000000000000000	4.00000000000000000000	4.00000000000000000000	4.00000000000000000000	4.00000000000000000000	4.00000000000000000000	4.00000000000000000000	4.00000000000000000000
61.00000000000000000000	0.00000000000000000000	4157.94873046875000000000	4169.74365234375000000000	4157.94873046875000000000	4156.41015625000000000000	4171.28173828125000000000	4177.94873046875000000000	4176.92285156250000000000	4168.71777343750000000000	4168.71777343750000000000	4171.28173828125000000000	4145.64111328125000000000	4142.56396484375000000000	4174.87158203125000000000	4163.07666015625000000000	0.00000000000000000000	10245.00000000000000000000	10224.00000000000000000000	0.00000000000000000000	0.00000000000000000000	0.00000000000000000000	813.00000000000000000000	638.00000000000000000000	4.00000000000000000000	4.00000000000000000000	4.00000000000000000000	4.00000000000000000000	4.00000000000000000000	4.00000000000000000000	4.00000000000000000000	4.00000000000000000000	4.00000000000000000000	4.00000000000000000000	4.00000000000000000000	4.00000000000000000000	4.00000000000000000000	4.00000000000000000000	4.00000000000000000000	4.00000000000000000000
62.00000000000000000000	0.00000000000000000000	4156.92285156250000000000	4154.87158203125000000000	4165.12792968750000000000	4145.12792968750000000000	4149.23046875000000000000	4169.23046875000000000000	4158.46142578125000000000	4147.69238281250000000000	4170.25634765625000000000	4161.02539062500000000000	4133.33300781250000000000	4145.12792968750000000000	4162.05126953125000000000	4163.58984375000000000000	0.00000000000000000000	10245.00000000000000000000	10224.00000000000000000000	0.00000000000000000000	0.00000000000000000000	0.00000000000000000000	813.00000000000000000000	645.00000000000000000000	4.00000000000000000000	4.00000000000000000000	4.00000000000000000000	4.00000000000000000000	4.00000000000000000000	4.00000000000000000000	4.00000000000000000000	4.00000000000000000000	4.00000000000000000000	4.00000000000000000000	4.00000000000000000000	4.00000000000000000000	4.00000000000000000000	4.00000000000000000000	4.00000000000000000000	4.00000000000000000000
63.00000000000000000000	0.00000000000000000000	4149.23046875000000000000	4154.87158203125000000000	4154.87158203125000000000	4134.87158203125000000000	4136.41015625000000000000	4167.17919921875000000000	4159.48730468750000000000	4163.58984375000000000000	4164.61523437500000000000	4169.23046875000000000000	4146.15380859375000000000	4145.64111328125000000000	4169.74365234375000000000	4165.12792968750000000000	0.00000000000000000000	10243.00000000000000000000	10225.00000000000000000000	0.00000000000000000000	0.00000000000000000000	0.00000000000000000000	813.00000000000000000000	653.00000000000000000000	4.00000000000000000000	4.00000000000000000000	4.00000000000000000000	4.00000000000000000000	4.00000000000000000000	4.00000000000000000000	4.00000000000000000000	4.00000000000000000000	4.00000000000000000000	4.00000000000000000000	4.00000000000000000000	4.00000000000000000000	4.00000000000000000000	4.00000000000000000000	4.00000000000000000000	4.00000000000000000000
64.00000000000000000000	0.00000000000000000000	4147.69238281250000000000	4158.46142578125000000000	4158.97412109375000000000	4138.97412109375000000000	4141.53857421875000000000	4163.07666015625000000000	4156.92285156250000000000	4182.56396484375000000000	4172.82031250000000000000	4194.35888671875000000000	4169.74365234375000000000	4159.48730468750000000000	4189.23046875000000000000	4175.89746093750000000000	554.00000000000000000000	10243.00000000000000000000	10225.00000000000000000000	0.00000000000000000000	0.00000000000000000000	0.00000000000000000000	813.00000000000000000000	661.00000000000000000000	4.00000000000000000000	4.00000000000000000000	4.00000000000000000000	4.00000000000000000000	4.00000000000000000000	4.00000000000000000000	4.00000000000000000000	4.00000000000000000000	4.00000000000000000000	4.00000000000000000000	4.00000000000000000000	4.00000000000000000000	4.00000000000000000000	4.00000000000000000000	4.00000000000000000000	4.00000000000000000000
65.00000000000000000000	0.00000000000000000000	4146.15380859375000000000	4141.53857421875000000000	4163.07666015625000000000	4123.07666015625000000000	4122.05126953125000000000	4153.33300781250000000000	4141.02539062500000000000	4151.79492187500000000000	4158.97412109375000000000	4167.17919921875000000000	4142.56396484375000000000	4145.12792968750000000000	4165.64111328125000000000	4164.10253906250000000000	788.00000000000000000000	10243.00000000000000000000	10226.00000000000000000000	0.00000000000000000000	0.00000000000000000000	0.00000000000000000000	813.00000000000000000000	669.00000000000000000000	4.00000000000000000000	4.00000000000000000000	4.00000000000000000000	4.00000000000000000000	4.00000000000000000000	4.00000000000000000000	4.00000000000000000000	4.00000000000000000000	4.00000000000000000000	4.00000000000000000000	4.00000000000000000000	4.00000000000000000000	4.00000000000000000000	4.00000000000000000000	4.00000000000000000000	4.00000000000000000000
66.00000000000000000000	0.00000000000000000000	4156.41015625000000000000	4169.74365234375000000000	4154.87158203125000000000	4130.76904296875000000000	4150.76904296875000000000	4174.87158203125000000000	4172.30761718750000000000	4172.82031250000000000000	4160.00000000000000000000	4195.89746093750000000000	4158.46142578125000000000	4142.56396484375000000000	4182.56396484375000000000	4163.07666015625000000000	755.00000000000000000000	10243.00000000000000000000	10226.00000000000000000000	0.00000000000000000000	0.00000000000000000000	0.00000000000000000000	813.00000000000000000000	677.00000000000000000000	4.00000000000000000000	4.00000000000000000000	4.00000000000000000000	4.00000000000000000000	4.00000000000000000000	4.00000000000000000000	4.00000000000000000000	4.00000000000000000000	4.00000000000000000000	4.00000000000000000000	4.00000000000000000000	4.00000000000000000000	4.00000000000000000000	4.00000000000000000000	4.00000000000000000000	4.00000000000000000000
67.00000000000000000000	0.00000000000000000000	4151.79492187500000000000	4150.76904296875000000000	4158.97412109375000000000	4115.89746093750000000000	4155.89746093750000000000	4172.30761718750000000000	4158.46142578125000000000	4156.41015625000000000000	4158.97412109375000000000	4184.10253906250000000000	4149.74365234375000000000	4140.51269531250000000000	4163.58984375000000000000	4158.97412109375000000000	1181.00000000000000000000	10244.00000000000000000000	10228.00000000000000000000	0.00000000000000000000	0.00000000000000000000	0.00000000000000000000	813.00000000000000000000	686.00000000000000000000	4.00000000000000000000	4.00000000000000000000	4.00000000000000000000	4.00000000000000000000	4.00000000000000000000	4.00000000000000000000	4.00000000000000000000	4.00000000000000000000	4.00000000000000000000	4.00000000000000000000	4.00000000000000000000	4.00000000000000000000	4.00000000000000000000	4.00000000000000000000	4.00000000000000000000	4.00000000000000000000
68.00000000000000000000	0.00000000000000000000	4154.35888671875000000000	4148.71777343750000000000	4161.53857421875000000000	4115.89746093750000000000	4181.02539062500000000000	4174.35888671875000000000	4157.43603515625000000000	4149.74365234375000000000	4161.53857421875000000000	4168.20507812500000000000	4147.69238281250000000000	4134.35888671875000000000	4171.28173828125000000000	4160.51269531250000000000	1266.00000000000000000000	10244.00000000000000000000	10228.00000000000000000000	0.00000000000000000000	0.00000000000000000000	0.00000000000000000000	813.00000000000000000000	693.00000000000000000000	4.00000000000000000000	4.00000000000000000000	4.00000000000000000000	4.00000000000000000000	4.00000000000000000000	4.00000000000000000000	4.00000000000000000000	4.00000000000000000000	4.00000000000000000000	4.00000000000000000000	4.00000000000000000000	4.00000000000000000000	4.00000000000000000000	4.00000000000000000000	4.00000000000000000000	4.00000000000000000000
69.00000000000000000000	0.00000000000000000000	4167.17919921875000000000	4174.35888671875000000000	4171.28173828125000000000	4138.46142578125000000000	4196.41015625000000000000	4178.97412109375000000000	4169.23046875000000000000	4170.76904296875000000000	4181.02539062500000000000	4186.15380859375000000000	4167.17919921875000000000	4153.84619140625000000000	4202.05126953125000000000	4180.51269531250000000000	768.00000000000000000000	10247.00000000000000000000	10226.00000000000000000000	0.00000000000000000000	0.00000000000000000000	0.00000000000000000000	813.00000000000000000000	700.00000000000000000000	4.00000000000000000000	4.00000000000000000000	4.00000000000000000000	4.00000000000000000000	4.00000000000000000000	4.00000000000000000000	4.00000000000000000000	4.00000000000000000000	4.00000000000000000000	4.00000000000000000000	4.00000000000000000000	4.00000000000000000000	4.00000000000000000000	4.00000000000000000000	4.00000000000000000000	4.00000000000000000000
70.00000000000000000000	0.00000000000000000000	4160.51269531250000000000	4155.89746093750000000000	4171.79492187500000000000	4126.15380859375000000000	4170.25634765625000000000	4162.56396484375000000000	4150.25634765625000000000	4152.82031250000000000000	4167.17919921875000000000	4160.51269531250000000000	4146.66650390625000000000	4149.23046875000000000000	4173.84619140625000000000	4171.28173828125000000000	1029.00000000000000000000	10247.00000000000000000000	10226.00000000000000000000	0.00000000000000000000	0.00000000000000000000	0.00000000000000000000	813.00000000000000000000	709.00000000000000000000	4.00000000000000000000	4.00000000000000000000	4.00000000000000000000	4.00000000000000000000	4.00000000000000000000	4.00000000000000000000	4.00000000000000000000	4.00000000000000000000	4.00000000000000000000	4.00000000000000000000	4.00000000000000000000	4.00000000000000000000	4.00000000000000000000	4.00000000000000000000	4.00000000000000000000	4.00000000000000000000
71.00000000000000000000	0.00000000000000000000	4158.46142578125000000000	4165.64111328125000000000	4158.46142578125000000000	4132.82031250000000000000	4205.12792968750000000000	4173.84619140625000000000	4168.20507812500000000000	4186.15380859375000000000	4168.71777343750000000000	4190.25634765625000000000	4170.25634765625000000000	4149.74365234375000000000	4191.79492187500000000000	4166.66650390625000000000	1024.00000000000000000000	10248.00000000000000000000	10228.00000000000000000000	0.00000000000000000000	0.00000000000000000000	0.00000000000000000000	813.00000000000000000000	717.00000000000000000000	4.00000000000000000000	4.00000000000000000000	4.00000000000000000000	4.00000000000000000000	4.00000000000000000000	4.00000000000000000000	4.00000000000000000000	4.00000000000000000000	4.00000000000000000000	4.00000000000000000000	4.00000000000000000000	4.00000000000000000000	4.00000000000000000000	4.00000000000000000000	4.00000000000000000000	4.00000000000000000000
72.00000000000000000000	0.00000000000000000000	4156.41015625000000000000	4152.30761718750000000000	4163.07666015625000000000	4128.71777343750000000000	4163.58984375000000000000	4173.84619140625000000000	4162.56396484375000000000	4189.74365234375000000000	4173.33300781250000000000	4200.51269531250000000000	4170.76904296875000000000	4160.00000000000000000000	4185.64111328125000000000	4171.79492187500000000000	1086.00000000000000000000	10248.00000000000000000000	10228.00000000000000000000	0.00000000000000000000	0.00000000000000000000	0.00000000000000000000	813.00000000000000000000	726.00000000000000000000	4.00000000000000000000	4.00000000000000000000	4.00000000000000000000	4.00000000000000000000	4.00000000000000000000	4.00000000000000000000	4.00000000000000000000	4.00000000000000000000	4.00000000000000000000	4.00000000000000000000	4.00000000000000000000	4.00000000000000000000	4.00000000000000000000	4.00000000000000000000	4.00000000000000000000	4.00000000000000000000
73.00000000000000000000	0.00000000000000000000	4158.46142578125000000000	4159.48730468750000000000	4160.51269531250000000000	4127.69238281250000000000	4141.02539062500000000000	4183.58984375000000000000	4172.82031250000000000000	4174.35888671875000000000	4161.53857421875000000000	4195.38427734375000000000	4153.33300781250000000000	4152.30761718750000000000	4169.74365234375000000000	4167.69238281250000000000	1184.00000000000000000000	10250.00000000000000000000	10230.00000000000000000000	0.00000000000000000000	0.00000000000000000000	0.00000000000000000000	813.00000000000000000000	734.00000000000000000000	4.00000000000000000000	4.00000000000000000000	4.00000000000000000000	4.00000000000000000000	4.00000000000000000000	4.00000000000000000000	4.00000000000000000000	4.00000000000000000000	4.00000000000000000000	4.00000000000000000000	4.00000000000000000000	4.00000000000000000000	4.00000000000000000000	4.00000000000000000000	4.00000000000000000000	4.00000000000000000000
74.00000000000000000000	0.00000000000000000000	4165.64111328125000000000	4182.05126953125000000000	4160.00000000000000000000	4138.97412109375000000000	4207.69238281250000000000	4194.35888671875000000000	4188.71777343750000000000	4177.43603515625000000000	4168.20507812500000000000	4207.69238281250000000000	4156.41015625000000000000	4147.17919921875000000000	4177.94873046875000000000	4162.05126953125000000000	1223.00000000000000000000	10250.00000000000000000000	10230.00000000000000000000	0.00000000000000000000	0.00000000000000000000	0.00000000000000000000	813.00000000000000000000	742.00000000000000000000	4.00000000000000000000	4.00000000000000000000	4.00000000000000000000	4.00000000000000000000	4.00000000000000000000	4.00000000000000000000	4.00000000000000000000	4.00000000000000000000	4.00000000000000000000	4.00000000000000000000	4.00000000000000000000	4.00000000000000000000	4.00000000000000000000	4.00000000000000000000	4.00000000000000000000	4.00000000000000000000
75.00000000000000000000	0.00000000000000000000	4157.43603515625000000000	4153.84619140625000000000	4166.15380859375000000000	4116.92285156250000000000	4196.41015625000000000000	4174.35888671875000000000	4161.53857421875000000000	4148.71777343750000000000	4163.07666015625000000000	4170.76904296875000000000	4135.38427734375000000000	4134.87158203125000000000	4158.46142578125000000000	4154.35888671875000000000	1036.00000000000000000000	10250.00000000000000000000	10230.00000000000000000000	0.00000000000000000000	0.00000000000000000000	0.00000000000000000000	813.00000000000000000000	750.00000000000000000000	4.00000000000000000000	4.00000000000000000000	4.00000000000000000000	4.00000000000000000000	4.00000000000000000000	4.00000000000000000000	4.00000000000000000000	4.00000000000000000000	4.00000000000000000000	4.00000000000000000000	4.00000000000000000000	4.00000000000000000000	4.00000000000000000000	4.00000000000000000000	4.00000000000000000000	4.00000000000000000000
76.00000000000000000000	0.00000000000000000000	4161.53857421875000000000	4167.69238281250000000000	4164.10253906250000000000	4132.30761718750000000000	4172.30761718750000000000	4179.48730468750000000000	4173.33300781250000000000	4172.30761718750000000000	4171.28173828125000000000	4185.12792968750000000000	4165.12792968750000000000	4143.58984375000000000000	4194.35888671875000000000	4174.35888671875000000000	1130.00000000000000000000	10250.00000000000000000000	10230.00000000000000000000	0.00000000000000000000	0.00000000000000000000	0.00000000000000000000	813.00000000000000000000	757.00000000000000000000	4.00000000000000000000	4.00000000000000000000	4.00000000000000000000	4.00000000000000000000	4.00000000000000000000	4.00000000000000000000	4.00000000000000000000	4.00000000000000000000	4.00000000000000000000	4.00000000000000000000	4.00000000000000000000	4.00000000000000000000	4.00000000000000000000	4.00000000000000000000	4.00000000000000000000	4.00000000000000000000
77.00000000000000000000	0.00000000000000000000	4165.64111328125000000000	4158.46142578125000000000	4168.20507812500000000000	4139.48730468750000000000	4148.20507812500000000000	4170.25634765625000000000	4154.35888671875000000000	4168.71777343750000000000	4177.43603515625000000000	4177.43603515625000000000	4167.69238281250000000000	4152.82031250000000000000	4198.46142578125000000000	4183.58984375000000000000	1129.00000000000000000000	10251.00000000000000000000	10230.00000000000000000000	0.00000000000000000000	0.00000000000000000000	0.00000000000000000000	813.00000000000000000000	765.00000000000000000000	4.00000000000000000000	4.00000000000000000000	4.00000000000000000000	4.00000000000000000000	4.00000000000000000000	4.00000000000000000000	4.00000000000000000000	4.00000000000000000000	4.00000000000000000000	4.00000000000000000000	4.00000000000000000000	4.00000000000000000000	4.00000000000000000000	4.00000000000000000000	4.00000000000000000000	4.00000000000000000000
78.00000000000000000000	0.00000000000000000000	4162.05126953125000000000	4148.71777343750000000000	4161.53857421875000000000	4128.20507812500000000000	4153.84619140625000000000	4163.07666015625000000000	4145.12792968750000000000	4157.43603515625000000000	4165.64111328125000000000	4173.33300781250000000000	4153.84619140625000000000	4140.51269531250000000000	4183.58984375000000000000	4169.23046875000000000000	1223.00000000000000000000	10251.00000000000000000000	10230.00000000000000000000	0.00000000000000000000	0.00000000000000000000	0.00000000000000000000	813.00000000000000000000	772.00000000000000000000	4.00000000000000000000	4.00000000000000000000	4.00000000000000000000	4.00000000000000000000	4.00000000000000000000	4.00000000000000000000	4.00000000000000000000	4.00000000000000000000	4.00000000000000000000	4.00000000000000000000	4.00000000000000000000	4.00000000000000000000	4.00000000000000000000	4.00000000000000000000	4.00000000000000000000	4.00000000000000000000
79.00000000000000000000	0.00000000000000000000	4165.64111328125000000000	4168.20507812500000000000	4158.97412109375000000000	4141.53857421875000000000	4147.17919921875000000000	4176.41015625000000000000	4170.25634765625000000000	4187.69238281250000000000	4170.76904296875000000000	4219.48730468750000000000	4178.46142578125000000000	4148.71777343750000000000	4199.48730468750000000000	4174.87158203125000000000	1036.00000000000000000000	10251.00000000000000000000	10229.00000000000000000000	0.00000000000000000000	0.00000000000000000000	0.00000000000000000000	813.00000000000000000000	780.00000000000000000000	4.00000000000000000000	4.00000000000000000000	4.00000000000000000000	4.00000000000000000000	4.00000000000000000000	4.00000000000000000000	4.00000000000000000000	4.00000000000000000000	4.00000000000000000000	4.00000000000000000000	4.00000000000000000000	4.00000000000000000000	4.00000000000000000000	4.00000000000000000000	4.00000000000000000000	4.00000000000000000000
80.00000000000000000000	0.00000000000000000000	4160.00000000000000000000	4145.64111328125000000000	4165.12792968750000000000	4131.79492187500000000000	4090.76904296875000000000	4169.74365234375000000000	4152.30761718750000000000	4162.56396484375000000000	4160.51269531250000000000	4180.51269531250000000000	4157.43603515625000000000	4145.12792968750000000000	4171.28173828125000000000	4170.25634765625000000000	1130.00000000000000000000	10251.00000000000000000000	10229.00000000000000000000	0.00000000000000000000	0.00000000000000000000	0.00000000000000000000	813.00000000000000000000	787.00000000000000000000	4.00000000000000000000	4.00000000000000000000	4.00000000000000000000	4.00000000000000000000	4.00000000000000000000	4.00000000000000000000	4.00000000000000000000	4.00000000000000000000	4.00000000000000000000	4.00000000000000000000	4.00000000000000000000	4.00000000000000000000	4.00000000000000000000	4.00000000000000000000	4.00000000000000000000	4.00000000000000000000
81.00000000000000000000	0.00000000000000000000	4168.20507812500000000000	4168.71777343750000000000	4163.58984375000000000000	4144.10253906250000000000	4151.79492187500000000000	4182.05126953125000000000	4168.71777343750000000000	4167.17919921875000000000	4165.64111328125000000000	4170.76904296875000000000	4162.56396484375000000000	4142.56396484375000000000	4188.71777343750000000000	4168.71777343750000000000	1129.00000000000000000000	10249.00000000000000000000	10225.00000000000000000000	0.00000000000000000000	0.00000000000000000000	0.00000000000000000000	813.00000000000000000000	795.00000000000000000000	4.00000000000000000000	4.00000000000000000000	4.00000000000000000000	4.00000000000000000000	4.00000000000000000000	4.00000000000000000000	4.00000000000000000000	4.00000000000000000000	4.00000000000000000000	4.00000000000000000000	4.00000000000000000000	4.00000000000000000000	4.00000000000000000000	4.00000000000000000000	4.00000000000000000000	4.00000000000000000000
82.00000000000000000000	0.00000000000000000000	4174.35888671875000000000	4174.35888671875000000000	4171.79492187500000000000	4147.17919921875000000000	4196.41015625000000000000	4179.48730468750000000000	4167.69238281250000000000	4162.05126953125000000000	4174.35888671875000000000	4178.97412109375000000000	4159.48730468750000000000	4145.64111328125000000000	4186.15380859375000000000	4171.79492187500000000000	1223.00000000000000000000	10249.00000000000000000000	10225.00000000000000000000	0.00000000000000000000	0.00000000000000000000	0.00000000000000000000	813.00000000000000000000	803.00000000000000000000	4.00000000000000000000	4.00000000000000000000	4.00000000000000000000	4.00000000000000000000	4.00000000000000000000	4.00000000000000000000	4.00000000000000000000	4.00000000000000000000	4.00000000000000000000	4.00000000000000000000	4.00000000000000000000	4.00000000000000000000	4.00000000000000000000	4.00000000000000000000	4.00000000000000000000	4.00000000000000000000
83.00000000000000000000	0.00000000000000000000	4165.64111328125000000000	4155.38427734375000000000	4167.17919921875000000000	4139.48730468750000000000	4179.48730468750000000000	4168.20507812500000000000	4150.76904296875000000000	4143.58984375000000000000	4161.02539062500000000000	4166.66650390625000000000	4143.58984375000000000000	4132.82031250000000000000	4165.64111328125000000000	4166.15380859375000000000	1036.00000000000000000000	10247.00000000000000000000	10225.00000000000000000000	0.00000000000000000000	0.00000000000000000000	0.00000000000000000000	813.00000000000000000000	812.00000000000000000000	4.00000000000000000000	4.00000000000000000000	4.00000000000000000000	4.00000000000000000000	4.00000000000000000000	4.00000000000000000000	4.00000000000000000000	4.00000000000000000000	4.00000000000000000000	4.00000000000000000000	4.00000000000000000000	4.00000000000000000000	4.00000000000000000000	4.00000000000000000000	4.00000000000000000000	4.00000000000000000000
84.00000000000000000000	0.00000000000000000000	4163.58984375000000000000	4164.61523437500000000000	4163.58984375000000000000	4155.89746093750000000000	4202.56396484375000000000	4171.79492187500000000000	4162.05126953125000000000	4173.33300781250000000000	4173.33300781250000000000	4178.97412109375000000000	4169.74365234375000000000	4145.12792968750000000000	4196.92285156250000000000	4176.92285156250000000000	1130.00000000000000000000	10247.00000000000000000000	10225.00000000000000000000	0.00000000000000000000	0.00000000000000000000	0.00000000000000000000	813.00000000000000000000	819.00000000000000000000	4.00000000000000000000	4.00000000000000000000	4.00000000000000000000	4.00000000000000000000	4.00000000000000000000	4.00000000000000000000	4.00000000000000000000	4.00000000000000000000	4.00000000000000000000	4.00000000000000000000	4.00000000000000000000	4.00000000000000000000	4.00000000000000000000	4.00000000000000000000	4.00000000000000000000	4.00000000000000000000
85.00000000000000000000	0.00000000000000000000	4156.41015625000000000000	4137.94873046875000000000	4170.76904296875000000000	4139.48730468750000000000	4163.07666015625000000000	4160.51269531250000000000	4147.69238281250000000000	4162.56396484375000000000	4168.71777343750000000000	4154.35888671875000000000	4149.23046875000000000000	4148.20507812500000000000	4173.84619140625000000000	4173.84619140625000000000	1129.00000000000000000000	10244.00000000000000000000	10225.00000000000000000000	0.00000000000000000000	0.00000000000000000000	0.00000000000000000000	813.00000000000000000000	827.00000000000000000000	4.00000000000000000000	4.00000000000000000000	4.00000000000000000000	4.00000000000000000000	4.00000000000000000000	4.00000000000000000000	4.00000000000000000000	4.00000000000000000000	4.00000000000000000000	4.00000000000000000000	4.00000000000000000000	4.00000000000000000000	4.00000000000000000000	4.00000000000000000000	4.00000000000000000000	4.00000000000000000000
86.00000000000000000000	0.00000000000000000000	4161.02539062500000000000	4155.89746093750000000000	4160.51269531250000000000	4144.61523437500000000000	4148.71777343750000000000	4176.41015625000000000000	4169.74365234375000000000	4178.97412109375000000000	4158.46142578125000000000	4195.38427734375000000000	4155.38427734375000000000	4141.02539062500000000000	4174.87158203125000000000	4167.69238281250000000000	1223.00000000000000000000	10244.00000000000000000000	10225.00000000000000000000	0.00000000000000000000	0.00000000000000000000	0.00000000000000000000	813.00000000000000000000	836.00000000000000000000	4.00000000000000000000	4.00000000000000000000	4.00000000000000000000	4.00000000000000000000	4.00000000000000000000	4.00000000000000000000	4.00000000000000000000	4.00000000000000000000	4.00000000000000000000	4.00000000000000000000	4.00000000000000000000	4.00000000000000000000	4.00000000000000000000	4.00000000000000000000	4.00000000000000000000	4.00000000000000000000
87.00000000000000000000	0.00000000000000000000	4163.58984375000000000000	4161.02539062500000000000	4160.00000000000000000000	4149.74365234375000000000	4163.58984375000000000000	4177.43603515625000000000	4169.74365234375000000000	4181.53857421875000000000	4162.05126953125000000000	4212.82031250000000000000	4165.12792968750000000000	4147.17919921875000000000	4177.43603515625000000000	4166.66650390625000000000	1036.00000000000000000000	10243.00000000000000000000	10226.00000000000000000000	0.00000000000000000000	0.00000000000000000000	0.00000000000000000000	813.00000000000000000000	844.00000000000000000000	4.00000000000000000000	4.00000000000000000000	4.00000000000000000000	4.00000000000000000000	4.00000000000000000000	4.00000000000000000000	4.00000000000000000000	4.00000000000000000000	4.00000000000000000000	4.00000000000000000000	4.00000000000000000000	4.00000000000000000000	4.00000000000000000000	4.00000000000000000000	4.00000000000000000000	4.00000000000000000000
88.00000000000000000000	0.00000000000000000000	4162.05126953125000000000	4146.15380859375000000000	4164.61523437500000000000	4137.43603515625000000000	4145.12792968750000000000	4163.07666015625000000000	4151.28173828125000000000	4154.35888671875000000000	4158.97412109375000000000	4171.79492187500000000000	4150.25634765625000000000	4142.05126953125000000000	4166.66650390625000000000	4161.53857421875000000000	1130.00000000000000000000	10243.00000000000000000000	10226.00000000000000000000	0.00000000000000000000	0.00000000000000000000	0.00000000000000000000	813.00000000000000000000	851.00000000000000000000	4.00000000000000000000	4.00000000000000000000	4.00000000000000000000	4.00000000000000000000	4.00000000000000000000	4.00000000000000000000	4.00000000000000000000	4.00000000000000000000	4.00000000000000000000	4.00000000000000000000	4.00000000000000000000	4.00000000000000000000	4.00000000000000000000	4.00000000000000000000	4.00000000000000000000	4.00000000000000000000
89.00000000000000000000	0.00000000000000000000	4177.43603515625000000000	4180.00000000000000000000	4170.76904296875000000000	4155.89746093750000000000	4158.46142578125000000000	4176.41015625000000000000	4169.23046875000000000000	4171.28173828125000000000	4173.33300781250000000000	4197.43603515625000000000	4168.20507812500000000000	4149.23046875000000000000	4200.00000000000000000000	4173.33300781250000000000	1129.00000000000000000000	10243.00000000000000000000	10227.00000000000000000000	0.00000000000000000000	0.00000000000000000000	0.00000000000000000000	813.00000000000000000000	859.00000000000000000000	4.00000000000000000000	4.00000000000000000000	4.00000000000000000000	4.00000000000000000000	4.00000000000000000000	4.00000000000000000000	4.00000000000000000000	4.00000000000000000000	4.00000000000000000000	4.00000000000000000000	4.00000000000000000000	4.00000000000000000000	4.00000000000000000000	4.00000000000000000000	4.00000000000000000000	4.00000000000000000000
90.00000000000000000000	0.00000000000000000000	4172.30761718750000000000	4161.02539062500000000000	4174.87158203125000000000	4143.07666015625000000000	4142.56396484375000000000	4170.76904296875000000000	4152.82031250000000000000	4154.87158203125000000000	4166.66650390625000000000	4165.12792968750000000000	4145.64111328125000000000	4145.64111328125000000000	4175.89746093750000000000	4171.28173828125000000000	1223.00000000000000000000	10243.00000000000000000000	10227.00000000000000000000	0.00000000000000000000	0.00000000000000000000	0.00000000000000000000	813.00000000000000000000	866.00000000000000000000	4.00000000000000000000	4.00000000000000000000	4.00000000000000000000	4.00000000000000000000	4.00000000000000000000	4.00000000000000000000	4.00000000000000000000	4.00000000000000000000	4.00000000000000000000	4.00000000000000000000	4.00000000000000000000	4.00000000000000000000	4.00000000000000000000	4.00000000000000000000	4.00000000000000000000	4.00000000000000000000
91.00000000000000000000	0.00000000000000000000	4162.56396484375000000000	4153.84619140625000000000	4158.97412109375000000000	4145.64111328125000000000	4149.23046875000000000000	4172.30761718750000000000	4160.00000000000000000000	4172.30761718750000000000	4163.07666015625000000000	4152.30761718750000000000	4152.30761718750000000000	4141.53857421875000000000	4176.41015625000000000000	4171.79492187500000000000	1036.00000000000000000000	10243.00000000000000000000	10226.00000000000000000000	0.00000000000000000000	0.00000000000000000000	0.00000000000000000000	813.00000000000000000000	874.00000000000000000000	4.00000000000000000000	4.00000000000000000000	4.00000000000000000000	4.00000000000000000000	4.00000000000000000000	4.00000000000000000000	4.00000000000000000000	4.00000000000000000000	4.00000000000000000000	4.00000000000000000000	4.00000000000000000000	4.00000000000000000000	4.00000000000000000000	4.00000000000000000000	4.00000000000000000000	4.00000000000000000000
92.00000000000000000000	0.00000000000000000000	4161.53857421875000000000	4152.30761718750000000000	4161.53857421875000000000	4154.87158203125000000000	4146.15380859375000000000	4168.20507812500000000000	4155.38427734375000000000	4180.51269531250000000000	4175.89746093750000000000	4174.87158203125000000000	4167.17919921875000000000	4153.84619140625000000000	4188.71777343750000000000	4178.97412109375000000000	1130.00000000000000000000	10243.00000000000000000000	10226.00000000000000000000	0.00000000000000000000	0.00000000000000000000	0.00000000000000000000	813.00000000000000000000	882.00000000000000000000	4.00000000000000000000	4.00000000000000000000	4.00000000000000000000	4.00000000000000000000	4.00000000000000000000	4.00000000000000000000	4.00000000000000000000	4.00000000000000000000	4.00000000000000000000	4.00000000000000000000	4.00000000000000000000	4.00000000000000000000	4.00000000000000000000	4.00000000000000000000	4.00000000000000000000	4.00000000000000000000
93.00000000000000000000	0.00000000000000000000	4154.35888671875000000000	4132.82031250000000000000	4164.61523437500000000000	4132.30761718750000000000	4124.61523437500000000000	4162.05126953125000000000	4140.00000000000000000000	4143.58984375000000000000	4160.00000000000000000000	4155.89746093750000000000	4141.53857421875000000000	4140.51269531250000000000	4164.10253906250000000000	4166.66650390625000000000	1129.00000000000000000000	10246.00000000000000000000	10226.00000000000000000000	0.00000000000000000000	0.00000000000000000000	0.00000000000000000000	813.00000000000000000000	889.00000000000000000000	4.00000000000000000000	4.00000000000000000000	4.00000000000000000000	4.00000000000000000000	4.00000000000000000000	4.00000000000000000000	4.00000000000000000000	4.00000000000000000000	4.00000000000000000000	4.00000000000000000000	4.00000000000000000000	4.00000000000000000000	4.00000000000000000000	4.00000000000000000000	4.00000000000000000000	4.00000000000000000000
94.00000000000000000000	0.00000000000000000000	4158.46142578125000000000	4152.82031250000000000000	4153.33300781250000000000	4137.43603515625000000000	4150.76904296875000000000	4176.92285156250000000000	4172.82031250000000000000	4167.69238281250000000000	4159.48730468750000000000	4181.02539062500000000000	4156.92285156250000000000	4134.87158203125000000000	4175.89746093750000000000	4166.66650390625000000000	1223.00000000000000000000	10246.00000000000000000000	10226.00000000000000000000	0.00000000000000000000	0.00000000000000000000	0.00000000000000000000	813.00000000000000000000	897.00000000000000000000	4.00000000000000000000	4.00000000000000000000	4.00000000000000000000	4.00000000000000000000	4.00000000000000000000	4.00000000000000000000	4.00000000000000000000	4.00000000000000000000	4.00000000000000000000	4.00000000000000000000	4.00000000000000000000	4.00000000000000000000	4.00000000000000000000	4.00000000000000000000	4.00000000000000000000	4.00000000000000000000
95.00000000000000000000	0.00000000000000000000	4155.89746093750000000000	4138.97412109375000000000	4158.46142578125000000000	4128.20507812500000000000	4123.58984375000000000000	4161.53857421875000000000	4158.46142578125000000000	4162.56396484375000000000	4158.97412109375000000000	4166.15380859375000000000	4143.58984375000000000000	4133.33300781250000000000	4152.82031250000000000000	4162.05126953125000000000	1036.00000000000000000000	10247.00000000000000000000	10226.00000000000000000000	0.00000000000000000000	0.00000000000000000000	0.00000000000000000000	813.00000000000000000000	905.00000000000000000000	4.00000000000000000000	4.00000000000000000000	4.00000000000000000000	4.00000000000000000000	4.00000000000000000000	4.00000000000000000000	4.00000000000000000000	4.00000000000000000000	4.00000000000000000000	4.00000000000000000000	4.00000000000000000000	4.00000000000000000000	4.00000000000000000000	4.00000000000000000000	4.00000000000000000000	4.00000000000000000000
96.00000000000000000000	0.00000000000000000000	4159.48730468750000000000	4152.82031250000000000000	4161.53857421875000000000	4132.82031250000000000000	4148.20507812500000000000	4166.66650390625000000000	4157.43603515625000000000	4159.48730468750000000000	4161.53857421875000000000	4161.53857421875000000000	4143.58984375000000000000	4130.25634765625000000000	4165.64111328125000000000	4161.53857421875000000000	1130.00000000000000000000	10247.00000000000000000000	10226.00000000000000000000	0.00000000000000000000	0.00000000000000000000	0.00000000000000000000	813.00000000000000000000	913.00000000000000000000	4.00000000000000000000	4.00000000000000000000	4.00000000000000000000	4.00000000000000000000	4.00000000000000000000	4.00000000000000000000	4.00000000000000000000	4.00000000000000000000	4.00000000000000000000	4.00000000000000000000	4.00000000000000000000	4.00000000000000000000	4.00000000000000000000	4.00000000000000000000	4.00000000000000000000	4.00000000000000000000
97.00000000000000000000	0.00000000000000000000	4167.69238281250000000000	4168.20507812500000000000	4168.71777343750000000000	4143.58984375000000000000	4195.89746093750000000000	4180.00000000000000000000	4166.66650390625000000000	4165.64111328125000000000	4178.46142578125000000000	4174.87158203125000000000	4155.38427734375000000000	4140.51269531250000000000	4187.17919921875000000000	4171.28173828125000000000	1129.00000000000000000000	10250.00000000000000000000	10224.00000000000000000000	0.00000000000000000000	0.00000000000000000000	0.00000000000000000000	813.00000000000000000000	921.00000000000000000000	4.00000000000000000000	4.00000000000000000000	4.00000000000000000000	4.00000000000000000000	4.00000000000000000000	4.00000000000000000000	4.00000000000000000000	4.00000000000000000000	4.00000000000000000000	4.00000000000000000000	4.00000000000000000000	4.00000000000000000000	4.00000000000000000000	4.00000000000000000000	4.00000000000000000000	4.00000000000000000000
98.00000000000000000000	0.00000000000000000000	4158.97412109375000000000	4141.02539062500000000000	4167.69238281250000000000	4122.56396484375000000000	4164.61523437500000000000	4167.69238281250000000000	4149.74365234375000000000	4145.12792968750000000000	4166.15380859375000000000	4145.12792968750000000000	4133.84619140625000000000	4133.33300781250000000000	4156.92285156250000000000	4164.10253906250000000000	1223.00000000000000000000	10250.00000000000000000000	10224.00000000000000000000	0.00000000000000000000	0.00000000000000000000	0.00000000000000000000	813.00000000000000000000	929.00000000000000000000	4.00000000000000000000	4.00000000000000000000	4.00000000000000000000	4.00000000000000000000	4.00000000000000000000	4.00000000000000000000	4.00000000000000000000	4.00000000000000000000	4.00000000000000000000	4.00000000000000000000	4.00000000000000000000	4.00000000000000000000	4.00000000000000000000	4.00000000000000000000	4.00000000000000000000	4.00000000000000000000
99.00000000000000000000	0.00000000000000000000	4160.00000000000000000000	4153.84619140625000000000	4157.94873046875000000000	4135.38427734375000000000	4162.56396484375000000000	4169.74365234375000000000	4162.56396484375000000000	4171.28173828125000000000	4167.17919921875000000000	4170.76904296875000000000	4160.00000000000000000000	4140.51269531250000000000	4181.53857421875000000000	4171.79492187500000000000	1036.00000000000000000000	10250.00000000000000000000	10223.00000000000000000000	0.00000000000000000000	0.00000000000000000000	0.00000000000000000000	813.00000000000000000000	938.00000000000000000000	4.00000000000000000000	4.00000000000000000000	4.00000000000000000000	4.00000000000000000000	4.00000000000000000000	4.00000000000000000000	4.00000000000000000000	4.00000000000000000000	4.00000000000000000000	4.00000000000000000000	4.00000000000000000000	4.00000000000000000000	4.00000000000000000000	4.00000000000000000000	4.00000000000000000000	4.00000000000000000000
100.00000000000000000000	0.00000000000000000000	4154.35888671875000000000	4136.41015625000000000000	4163.07666015625000000000	4131.28173828125000000000	4128.71777343750000000000	4154.87158203125000000000	4141.53857421875000000000	4156.41015625000000000000	4167.17919921875000000000	4161.02539062500000000000	4155.38427734375000000000	4143.58984375000000000000	4173.33300781250000000000	4173.84619140625000000000	1130.00000000000000000000	10250.00000000000000000000	10223.00000000000000000000	0.00000000000000000000	0.00000000000000000000	0.00000000000000000000	813.00000000000000000000	945.00000000000000000000	4.00000000000000000000	4.00000000000000000000	4.00000000000000000000	4.00000000000000000000	4.00000000000000000000	4.00000000000000000000	4.00000000000000000000	4.00000000000000000000	4.00000000000000000000	4.00000000000000000000	4.00000000000000000000	4.00000000000000000000	4.00000000000000000000	4.00000000000000000000	4.00000000000000000000	4.00000000000000000000
101.00000000000000000000	0.00000000000000000000	4150.25634765625000000000	4140.51269531250000000000	4156.92285156250000000000	4126.15380859375000000000	4126.66650390625000000000	4159.48730468750000000000	4147.17919921875000000000	4153.84619140625000000000	4155.89746093750000000000	4154.35888671875000000000	4146.66650390625000000000	4132.30761718750000000000	4160.51269531250000000000	4165.64111328125000000000	1129.00000000000000000000	10251.00000000000000000000	10224.00000000000000000000	0.00000000000000000000	0.00000000000000000000	0.00000000000000000000	813.00000000000000000000	953.00000000000000000000	4.00000000000000000000	4.00000000000000000000	4.00000000000000000000	4.00000000000000000000	4.00000000000000000000	4.00000000000000000000	4.00000000000000000000	4.00000000000000000000	4.00000000000000000000	4.00000000000000000000	4.00000000000000000000	4.00000000000000000000	4.00000000000000000000	4.00000000000000000000	4.00000000000000000000	4.00000000000000000000
102.00000000000000000000	0.00000000000000000000	4157.43603515625000000000	4157.94873046875000000000	4156.41015625000000000000	4133.84619140625000000000	4151.79492187500000000000	4173.33300781250000000000	4166.66650390625000000000	4171.28173828125000000000	4163.58984375000000000000	4180.00000000000000000000	4156.41015625000000000000	4137.43603515625000000000	4166.66650390625000000000	4164.61523437500000000000	1223.00000000000000000000	10251.00000000000000000000	10224.00000000000000000000	0.00000000000000000000	0.00000000000000000000	0.00000000000000000000	813.00000000000000000000	961.00000000000000000000	4.00000000000000000000	4.00000000000000000000	4.00000000000000000000	4.00000000000000000000	4.00000000000000000000	4.00000000000000000000	4.00000000000000000000	4.00000000000000000000	4.00000000000000000000	4.00000000000000000000	4.00000000000000000000	4.00000000000000000000	4.00000000000000000000	4.00000000000000000000	4.00000000000000000000	4.00000000000000000000
103.00000000000000000000	0.00000000000000000000	4153.33300781250000000000	4129.74365234375000000000	4158.46142578125000000000	4116.41015625000000000000	4128.20507812500000000000	4156.92285156250000000000	4143.07666015625000000000	4136.41015625000000000000	4156.41015625000000000000	4156.41015625000000000000	4127.17919921875000000000	4125.64111328125000000000	4139.48730468750000000000	4153.84619140625000000000	1036.00000000000000000000	10250.00000000000000000000	10224.00000000000000000000	0.00000000000000000000	0.00000000000000000000	0.00000000000000000000	813.00000000000000000000	969.00000000000000000000	4.00000000000000000000	4.00000000000000000000	4.00000000000000000000	4.00000000000000000000	4.00000000000000000000	4.00000000000000000000	4.00000000000000000000	4.00000000000000000000	4.00000000000000000000	4.00000000000000000000	4.00000000000000000000	4.00000000000000000000	4.00000000000000000000	4.00000000000000000000	4.00000000000000000000	4.00000000000000000000
104.00000000000000000000	0.00000000000000000000	4162.05126953125000000000	4151.28173828125000000000	4156.41015625000000000000	4130.25634765625000000000	4159.48730468750000000000	4162.05126953125000000000	4153.33300781250000000000	4149.74365234375000000000	4167.69238281250000000000	4166.66650390625000000000	4145.12792968750000000000	4129.74365234375000000000	4170.76904296875000000000	4165.12792968750000000000	1130.00000000000000000000	10250.00000000000000000000	10224.00000000000000000000	0.00000000000000000000	0.00000000000000000000	0.00000000000000000000	813.00000000000000000000	976.00000000000000000000	4.00000000000000000000	4.00000000000000000000	4.00000000000000000000	4.00000000000000000000	4.00000000000000000000	4.00000000000000000000	4.00000000000000000000	4.00000000000000000000	4.00000000000000000000	4.00000000000000000000	4.00000000000000000000	4.00000000000000000000	4.00000000000000000000	4.00000000000000000000	4.00000000000000000000	4.00000000000000000000
[truncated: 364 more rows]
