# Supplementary material for: Discriminating three motor imagery states of the same joint for brain-computer interface
Source: PeerJ. 2021 Aug 24;9:e12027. doi: 10.7717/peerj.12027 (PMC8395581; doi:10.7717/peerj.12027)
Supplement: Supplemental Information 1 [file peerj-09-12027-s001.zip › dataset/B/01-02-04.11.17.19.43.14.csv]

title:02	recorded:04.11.17 19.43.14	sampling:128	subject:01	labels:COUNTER INTERPOLATED AF3 F7 F3 FC5 T7 P7 O1 O2 P8 T8 FC6 F4 F8 AF4 RAW_CQ GYROX GYROY MARKER MARKER_HARDWARE SYNC TIME_STAMP_s TIME_STAMP_ms CQ_AF3 CQ_F7 CQ_F3 CQ_FC5 CQ_T7 CQ_P7 CQ_O1 CQ_O2 CQ_P8 CQ_T8 CQ_FC6 CQ_F4 CQ_F8 CQ_AF4 CQ_CMS CQ_DRL	chan:40	units:emotiv
118.00000000000000000000	0.00000000000000000000	4205.12792968750000000000	4207.69238281250000000000	4176.92285156250000000000	4228.71777343750000000000	4206.15380859375000000000	4203.58984375000000000000	4229.74365234375000000000	4257.43603515625000000000	4172.30761718750000000000	4220.51269531250000000000	4215.89746093750000000000	4248.20507812500000000000	4233.33300781250000000000	4200.51269531250000000000	1590.00000000000000000000	10249.00000000000000000000	10227.00000000000000000000	0.00000000000000000000	0.00000000000000000000	0.00000000000000000000	1163.00000000000000000000	117.00000000000000000000	0.00000000000000000000	0.00000000000000000000	0.00000000000000000000	0.00000000000000000000	0.00000000000000000000	0.00000000000000000000	0.00000000000000000000	0.00000000000000000000	0.00000000000000000000	0.00000000000000000000	0.00000000000000000000	0.00000000000000000000	0.00000000000000000000	0.00000000000000000000	0.00000000000000000000	0.00000000000000000000
119.00000000000000000000	0.00000000000000000000	4203.58984375000000000000	4201.53857421875000000000	4178.97412109375000000000	4225.12792968750000000000	4201.53857421875000000000	4204.61523437500000000000	4228.71777343750000000000	4263.07666015625000000000	4168.71777343750000000000	4216.92285156250000000000	4215.89746093750000000000	4251.79492187500000000000	4223.07666015625000000000	4194.87158203125000000000	1385.00000000000000000000	10247.00000000000000000000	10226.00000000000000000000	0.00000000000000000000	0.00000000000000000000	0.00000000000000000000	1163.00000000000000000000	125.00000000000000000000	0.00000000000000000000	0.00000000000000000000	0.00000000000000000000	0.00000000000000000000	0.00000000000000000000	0.00000000000000000000	0.00000000000000000000	0.00000000000000000000	0.00000000000000000000	0.00000000000000000000	0.00000000000000000000	0.00000000000000000000	0.00000000000000000000	0.00000000000000000000	0.00000000000000000000	0.00000000000000000000
120.00000000000000000000	0.00000000000000000000	4194.35888671875000000000	4190.76904296875000000000	4176.41015625000000000000	4211.79492187500000000000	4188.20507812500000000000	4196.92285156250000000000	4216.92285156250000000000	4235.89746093750000000000	4161.53857421875000000000	4210.25634765625000000000	4197.94873046875000000000	4240.51269531250000000000	4206.66650390625000000000	4187.17919921875000000000	1334.00000000000000000000	10247.00000000000000000000	10226.00000000000000000000	0.00000000000000000000	0.00000000000000000000	0.00000000000000000000	1163.00000000000000000000	133.00000000000000000000	0.00000000000000000000	0.00000000000000000000	0.00000000000000000000	0.00000000000000000000	0.00000000000000000000	0.00000000000000000000	0.00000000000000000000	0.00000000000000000000	0.00000000000000000000	0.00000000000000000000	0.00000000000000000000	0.00000000000000000000	0.00000000000000000000	0.00000000000000000000	0.00000000000000000000	0.00000000000000000000
121.00000000000000000000	0.00000000000000000000	4206.66650390625000000000	4218.46142578125000000000	4179.48730468750000000000	4230.76904296875000000000	4208.20507812500000000000	4210.76904296875000000000	4234.35888671875000000000	4244.10253906250000000000	4172.30761718750000000000	4231.79492187500000000000	4208.71777343750000000000	4245.64111328125000000000	4227.17919921875000000000	4195.89746093750000000000	1434.00000000000000000000	10248.00000000000000000000	10226.00000000000000000000	0.00000000000000000000	0.00000000000000000000	0.00000000000000000000	1163.00000000000000000000	141.00000000000000000000	0.00000000000000000000	0.00000000000000000000	0.00000000000000000000	0.00000000000000000000	0.00000000000000000000	0.00000000000000000000	0.00000000000000000000	0.00000000000000000000	0.00000000000000000000	0.00000000000000000000	0.00000000000000000000	0.00000000000000000000	0.00000000000000000000	0.00000000000000000000	0.00000000000000000000	0.00000000000000000000
122.00000000000000000000	0.00000000000000000000	4210.25634765625000000000	4205.12792968750000000000	4188.20507812500000000000	4228.20507812500000000000	4182.05126953125000000000	4202.05126953125000000000	4218.97412109375000000000	4228.20507812500000000000	4173.84619140625000000000	4204.61523437500000000000	4195.38427734375000000000	4248.71777343750000000000	4207.69238281250000000000	4193.33300781250000000000	1590.00000000000000000000	10248.00000000000000000000	10226.00000000000000000000	0.00000000000000000000	0.00000000000000000000	0.00000000000000000000	1163.00000000000000000000	149.00000000000000000000	0.00000000000000000000	0.00000000000000000000	0.00000000000000000000	0.00000000000000000000	0.00000000000000000000	0.00000000000000000000	0.00000000000000000000	0.00000000000000000000	0.00000000000000000000	0.00000000000000000000	0.00000000000000000000	0.00000000000000000000	0.00000000000000000000	0.00000000000000000000	0.00000000000000000000	0.00000000000000000000
123.00000000000000000000	0.00000000000000000000	4204.10253906250000000000	4207.69238281250000000000	4182.05126953125000000000	4233.84619140625000000000	4213.84619140625000000000	4201.02539062500000000000	4225.12792968750000000000	4244.10253906250000000000	4173.84619140625000000000	4217.94873046875000000000	4205.64111328125000000000	4252.30761718750000000000	4222.56396484375000000000	4202.05126953125000000000	1385.00000000000000000000	10247.00000000000000000000	10226.00000000000000000000	0.00000000000000000000	0.00000000000000000000	0.00000000000000000000	1163.00000000000000000000	157.00000000000000000000	0.00000000000000000000	0.00000000000000000000	0.00000000000000000000	0.00000000000000000000	0.00000000000000000000	0.00000000000000000000	0.00000000000000000000	0.00000000000000000000	0.00000000000000000000	0.00000000000000000000	0.00000000000000000000	0.00000000000000000000	0.00000000000000000000	0.00000000000000000000	0.00000000000000000000	0.00000000000000000000
124.00000000000000000000	0.00000000000000000000	4201.53857421875000000000	4200.00000000000000000000	4183.58984375000000000000	4237.43603515625000000000	4235.89746093750000000000	4191.28173828125000000000	4217.43603515625000000000	4246.15380859375000000000	4174.35888671875000000000	4212.82031250000000000000	4212.30761718750000000000	4258.46142578125000000000	4230.25634765625000000000	4209.74365234375000000000	1334.00000000000000000000	10247.00000000000000000000	10226.00000000000000000000	0.00000000000000000000	0.00000000000000000000	0.00000000000000000000	1163.00000000000000000000	165.00000000000000000000	0.00000000000000000000	0.00000000000000000000	0.00000000000000000000	0.00000000000000000000	0.00000000000000000000	0.00000000000000000000	0.00000000000000000000	0.00000000000000000000	0.00000000000000000000	0.00000000000000000000	0.00000000000000000000	0.00000000000000000000	0.00000000000000000000	0.00000000000000000000	0.00000000000000000000	0.00000000000000000000
125.00000000000000000000	0.00000000000000000000	4195.38427734375000000000	4186.66650390625000000000	4178.46142578125000000000	4223.58984375000000000000	4204.10253906250000000000	4187.17919921875000000000	4205.12792968750000000000	4224.10253906250000000000	4164.61523437500000000000	4188.71777343750000000000	4196.41015625000000000000	4247.17919921875000000000	4207.17919921875000000000	4195.38427734375000000000	1434.00000000000000000000	10245.00000000000000000000	10226.00000000000000000000	0.00000000000000000000	0.00000000000000000000	0.00000000000000000000	1163.00000000000000000000	172.00000000000000000000	0.00000000000000000000	0.00000000000000000000	0.00000000000000000000	0.00000000000000000000	0.00000000000000000000	0.00000000000000000000	0.00000000000000000000	0.00000000000000000000	0.00000000000000000000	0.00000000000000000000	0.00000000000000000000	0.00000000000000000000	0.00000000000000000000	0.00000000000000000000	0.00000000000000000000	0.00000000000000000000
126.00000000000000000000	0.00000000000000000000	4194.35888671875000000000	4200.00000000000000000000	4173.33300781250000000000	4225.12792968750000000000	4209.23046875000000000000	4203.07666015625000000000	4227.17919921875000000000	4244.10253906250000000000	4165.12792968750000000000	4228.20507812500000000000	4204.10253906250000000000	4247.17919921875000000000	4210.76904296875000000000	4189.74365234375000000000	1590.00000000000000000000	10245.00000000000000000000	10226.00000000000000000000	0.00000000000000000000	0.00000000000000000000	0.00000000000000000000	1163.00000000000000000000	180.00000000000000000000	0.00000000000000000000	0.00000000000000000000	0.00000000000000000000	0.00000000000000000000	0.00000000000000000000	0.00000000000000000000	0.00000000000000000000	0.00000000000000000000	0.00000000000000000000	0.00000000000000000000	0.00000000000000000000	0.00000000000000000000	0.00000000000000000000	0.00000000000000000000	0.00000000000000000000	0.00000000000000000000
127.00000000000000000000	0.00000000000000000000	4191.79492187500000000000	4178.46142578125000000000	4178.46142578125000000000	4208.71777343750000000000	4187.69238281250000000000	4190.76904296875000000000	4211.79492187500000000000	4228.71777343750000000000	4161.02539062500000000000	4195.89746093750000000000	4186.15380859375000000000	4242.05126953125000000000	4185.64111328125000000000	4180.51269531250000000000	50.00000000000000000000	10246.00000000000000000000	10226.00000000000000000000	0.00000000000000000000	0.00000000000000000000	0.00000000000000000000	1163.00000000000000000000	187.00000000000000000000	0.00000000000000000000	0.00000000000000000000	0.00000000000000000000	0.00000000000000000000	0.00000000000000000000	0.00000000000000000000	0.00000000000000000000	0.00000000000000000000	0.00000000000000000000	0.00000000000000000000	0.00000000000000000000	0.00000000000000000000	0.00000000000000000000	0.00000000000000000000	0.00000000000000000000	0.00000000000000000000
0.00000000000000000000	0.00000000000000000000	4196.92285156250000000000	4193.84619140625000000000	4172.82031250000000000000	4208.71777343750000000000	4201.02539062500000000000	4192.30761718750000000000	4212.82031250000000000000	4221.02539062500000000000	4166.66650390625000000000	4172.82031250000000000000	4190.76904296875000000000	4237.94873046875000000000	4196.92285156250000000000	4185.64111328125000000000	828.00000000000000000000	10246.00000000000000000000	10226.00000000000000000000	0.00000000000000000000	0.00000000000000000000	0.00000000000000000000	1163.00000000000000000000	195.00000000000000000000	4.00000000000000000000	0.00000000000000000000	0.00000000000000000000	0.00000000000000000000	0.00000000000000000000	0.00000000000000000000	0.00000000000000000000	0.00000000000000000000	0.00000000000000000000	0.00000000000000000000	0.00000000000000000000	0.00000000000000000000	0.00000000000000000000	0.00000000000000000000	0.00000000000000000000	0.00000000000000000000
1.00000000000000000000	0.00000000000000000000	4203.58984375000000000000	4204.10253906250000000000	4180.00000000000000000000	4215.89746093750000000000	4203.07666015625000000000	4196.92285156250000000000	4211.79492187500000000000	4216.41015625000000000000	4175.89746093750000000000	4185.64111328125000000000	4194.87158203125000000000	4243.07666015625000000000	4205.12792968750000000000	4192.82031250000000000000	1007.00000000000000000000	10246.00000000000000000000	10226.00000000000000000000	0.00000000000000000000	0.00000000000000000000	0.00000000000000000000	1163.00000000000000000000	204.00000000000000000000	4.00000000000000000000	4.00000000000000000000	0.00000000000000000000	0.00000000000000000000	0.00000000000000000000	0.00000000000000000000	0.00000000000000000000	0.00000000000000000000	0.00000000000000000000	0.00000000000000000000	0.00000000000000000000	0.00000000000000000000	0.00000000000000000000	0.00000000000000000000	0.00000000000000000000	0.00000000000000000000
2.00000000000000000000	0.00000000000000000000	4195.38427734375000000000	4186.15380859375000000000	4181.53857421875000000000	4209.74365234375000000000	4137.94873046875000000000	4187.17919921875000000000	4201.53857421875000000000	4204.61523437500000000000	4167.17919921875000000000	4175.38427734375000000000	4177.94873046875000000000	4235.38427734375000000000	4186.66650390625000000000	4184.10253906250000000000	1060.00000000000000000000	10246.00000000000000000000	10226.00000000000000000000	0.00000000000000000000	0.00000000000000000000	0.00000000000000000000	1163.00000000000000000000	212.00000000000000000000	4.00000000000000000000	4.00000000000000000000	4.00000000000000000000	0.00000000000000000000	0.00000000000000000000	0.00000000000000000000	0.00000000000000000000	0.00000000000000000000	0.00000000000000000000	0.00000000000000000000	0.00000000000000000000	0.00000000000000000000	0.00000000000000000000	0.00000000000000000000	4.00000000000000000000	0.00000000000000000000
3.00000000000000000000	0.00000000000000000000	4188.71777343750000000000	4195.38427734375000000000	4172.82031250000000000000	4220.00000000000000000000	4143.07666015625000000000	4180.51269531250000000000	4211.79492187500000000000	4228.71777343750000000000	4172.82031250000000000000	4192.30761718750000000000	4202.05126953125000000000	4244.61523437500000000000	4211.28173828125000000000	4195.38427734375000000000	1535.00000000000000000000	10248.00000000000000000000	10225.00000000000000000000	0.00000000000000000000	0.00000000000000000000	0.00000000000000000000	1163.00000000000000000000	221.00000000000000000000	4.00000000000000000000	4.00000000000000000000	4.00000000000000000000	4.00000000000000000000	0.00000000000000000000	0.00000000000000000000	0.00000000000000000000	0.00000000000000000000	0.00000000000000000000	0.00000000000000000000	0.00000000000000000000	0.00000000000000000000	0.00000000000000000000	0.00000000000000000000	4.00000000000000000000	4.00000000000000000000
4.00000000000000000000	0.00000000000000000000	4184.10253906250000000000	4173.84619140625000000000	4177.43603515625000000000	4207.17919921875000000000	4192.30761718750000000000	4171.28173828125000000000	4193.33300781250000000000	4210.76904296875000000000	4175.38427734375000000000	4184.10253906250000000000	4198.46142578125000000000	4246.66650390625000000000	4200.51269531250000000000	4197.94873046875000000000	1622.00000000000000000000	10248.00000000000000000000	10225.00000000000000000000	0.00000000000000000000	0.00000000000000000000	0.00000000000000000000	1163.00000000000000000000	229.00000000000000000000	4.00000000000000000000	4.00000000000000000000	4.00000000000000000000	4.00000000000000000000	4.00000000000000000000	0.00000000000000000000	0.00000000000000000000	0.00000000000000000000	0.00000000000000000000	0.00000000000000000000	0.00000000000000000000	0.00000000000000000000	0.00000000000000000000	0.00000000000000000000	4.00000000000000000000	4.00000000000000000000
5.00000000000000000000	0.00000000000000000000	4189.74365234375000000000	4185.64111328125000000000	4174.87158203125000000000	4204.61523437500000000000	4230.25634765625000000000	4192.30761718750000000000	4211.79492187500000000000	4211.79492187500000000000	4168.20507812500000000000	4200.00000000000000000000	4193.33300781250000000000	4238.97412109375000000000	4197.94873046875000000000	4191.28173828125000000000	1122.00000000000000000000	10248.00000000000000000000	10225.00000000000000000000	0.00000000000000000000	0.00000000000000000000	0.00000000000000000000	1163.00000000000000000000	236.00000000000000000000	4.00000000000000000000	4.00000000000000000000	4.00000000000000000000	4.00000000000000000000	4.00000000000000000000	4.00000000000000000000	0.00000000000000000000	0.00000000000000000000	0.00000000000000000000	0.00000000000000000000	0.00000000000000000000	0.00000000000000000000	0.00000000000000000000	0.00000000000000000000	4.00000000000000000000	4.00000000000000000000
6.00000000000000000000	0.00000000000000000000	4195.38427734375000000000	4199.48730468750000000000	4178.97412109375000000000	4212.82031250000000000000	4185.12792968750000000000	4194.87158203125000000000	4225.12792968750000000000	4221.02539062500000000000	4166.66650390625000000000	4215.89746093750000000000	4197.43603515625000000000	4242.56396484375000000000	4198.97412109375000000000	4188.71777343750000000000	1346.00000000000000000000	10248.00000000000000000000	10225.00000000000000000000	0.00000000000000000000	0.00000000000000000000	0.00000000000000000000	1163.00000000000000000000	244.00000000000000000000	4.00000000000000000000	4.00000000000000000000	4.00000000000000000000	4.00000000000000000000	4.00000000000000000000	4.00000000000000000000	4.00000000000000000000	0.00000000000000000000	0.00000000000000000000	0.00000000000000000000	0.00000000000000000000	0.00000000000000000000	0.00000000000000000000	0.00000000000000000000	4.00000000000000000000	4.00000000000000000000
7.00000000000000000000	0.00000000000000000000	4191.79492187500000000000	4178.97412109375000000000	4184.61523437500000000000	4202.56396484375000000000	4157.94873046875000000000	4176.41015625000000000000	4205.64111328125000000000	4198.97412109375000000000	4166.15380859375000000000	4180.51269531250000000000	4185.64111328125000000000	4239.48730468750000000000	4186.66650390625000000000	4185.12792968750000000000	1455.00000000000000000000	10248.00000000000000000000	10225.00000000000000000000	0.00000000000000000000	0.00000000000000000000	0.00000000000000000000	1163.00000000000000000000	251.00000000000000000000	4.00000000000000000000	4.00000000000000000000	4.00000000000000000000	4.00000000000000000000	4.00000000000000000000	4.00000000000000000000	4.00000000000000000000	4.00000000000000000000	0.00000000000000000000	0.00000000000000000000	0.00000000000000000000	0.00000000000000000000	0.00000000000000000000	0.00000000000000000000	4.00000000000000000000	4.00000000000000000000
8.00000000000000000000	0.00000000000000000000	4205.64111328125000000000	4201.53857421875000000000	4188.71777343750000000000	4216.92285156250000000000	4232.30761718750000000000	4189.74365234375000000000	4219.48730468750000000000	4209.74365234375000000000	4178.97412109375000000000	4177.43603515625000000000	4202.56396484375000000000	4246.15380859375000000000	4222.56396484375000000000	4198.97412109375000000000	1060.00000000000000000000	10248.00000000000000000000	10225.00000000000000000000	0.00000000000000000000	0.00000000000000000000	0.00000000000000000000	1163.00000000000000000000	258.00000000000000000000	4.00000000000000000000	4.00000000000000000000	4.00000000000000000000	4.00000000000000000000	4.00000000000000000000	4.00000000000000000000	4.00000000000000000000	4.00000000000000000000	4.00000000000000000000	0.00000000000000000000	0.00000000000000000000	0.00000000000000000000	0.00000000000000000000	0.00000000000000000000	4.00000000000000000000	4.00000000000000000000
9.00000000000000000000	0.00000000000000000000	4207.69238281250000000000	4196.92285156250000000000	4195.38427734375000000000	4213.33300781250000000000	4211.79492187500000000000	4185.12792968750000000000	4206.15380859375000000000	4192.30761718750000000000	4176.92285156250000000000	4165.64111328125000000000	4193.33300781250000000000	4245.64111328125000000000	4212.82031250000000000000	4197.94873046875000000000	1544.00000000000000000000	10248.00000000000000000000	10225.00000000000000000000	0.00000000000000000000	0.00000000000000000000	0.00000000000000000000	1163.00000000000000000000	267.00000000000000000000	4.00000000000000000000	4.00000000000000000000	4.00000000000000000000	4.00000000000000000000	4.00000000000000000000	4.00000000000000000000	4.00000000000000000000	4.00000000000000000000	4.00000000000000000000	4.00000000000000000000	0.00000000000000000000	0.00000000000000000000	0.00000000000000000000	0.00000000000000000000	4.00000000000000000000	4.00000000000000000000
10.00000000000000000000	0.00000000000000000000	4193.84619140625000000000	4192.30761718750000000000	4183.58984375000000000000	4208.71777343750000000000	4168.71777343750000000000	4178.97412109375000000000	4209.23046875000000000000	4201.53857421875000000000	4167.17919921875000000000	4188.20507812500000000000	4195.38427734375000000000	4241.53857421875000000000	4206.15380859375000000000	4194.35888671875000000000	1623.00000000000000000000	10248.00000000000000000000	10225.00000000000000000000	0.00000000000000000000	0.00000000000000000000	0.00000000000000000000	1163.00000000000000000000	274.00000000000000000000	4.00000000000000000000	4.00000000000000000000	4.00000000000000000000	4.00000000000000000000	4.00000000000000000000	4.00000000000000000000	4.00000000000000000000	4.00000000000000000000	4.00000000000000000000	4.00000000000000000000	4.00000000000000000000	0.00000000000000000000	0.00000000000000000000	0.00000000000000000000	4.00000000000000000000	4.00000000000000000000
11.00000000000000000000	0.00000000000000000000	4192.30761718750000000000	4194.35888671875000000000	4184.10253906250000000000	4218.97412109375000000000	4170.76904296875000000000	4178.97412109375000000000	4220.00000000000000000000	4226.15380859375000000000	4171.79492187500000000000	4210.76904296875000000000	4211.79492187500000000000	4254.87158203125000000000	4222.56396484375000000000	4203.07666015625000000000	1412.00000000000000000000	10247.00000000000000000000	10227.00000000000000000000	0.00000000000000000000	0.00000000000000000000	0.00000000000000000000	1163.00000000000000000000	282.00000000000000000000	4.00000000000000000000	4.00000000000000000000	4.00000000000000000000	4.00000000000000000000	4.00000000000000000000	4.00000000000000000000	4.00000000000000000000	4.00000000000000000000	4.00000000000000000000	4.00000000000000000000	4.00000000000000000000	4.00000000000000000000	0.00000000000000000000	0.00000000000000000000	4.00000000000000000000	4.00000000000000000000
12.00000000000000000000	0.00000000000000000000	4190.76904296875000000000	4177.94873046875000000000	4186.15380859375000000000	4205.64111328125000000000	4172.30761718750000000000	4178.46142578125000000000	4207.17919921875000000000	4198.46142578125000000000	4165.12792968750000000000	4169.74365234375000000000	4191.79492187500000000000	4248.20507812500000000000	4201.02539062500000000000	4195.89746093750000000000	1203.00000000000000000000	10247.00000000000000000000	10227.00000000000000000000	0.00000000000000000000	0.00000000000000000000	0.00000000000000000000	1163.00000000000000000000	291.00000000000000000000	4.00000000000000000000	4.00000000000000000000	4.00000000000000000000	4.00000000000000000000	4.00000000000000000000	4.00000000000000000000	4.00000000000000000000	4.00000000000000000000	4.00000000000000000000	4.00000000000000000000	4.00000000000000000000	4.00000000000000000000	4.00000000000000000000	0.00000000000000000000	4.00000000000000000000	4.00000000000000000000
13.00000000000000000000	0.00000000000000000000	4193.84619140625000000000	4201.53857421875000000000	4178.97412109375000000000	4207.69238281250000000000	4216.92285156250000000000	4197.94873046875000000000	4231.79492187500000000000	4205.12792968750000000000	4167.17919921875000000000	4181.53857421875000000000	4197.43603515625000000000	4241.02539062500000000000	4206.15380859375000000000	4192.82031250000000000000	1442.00000000000000000000	10248.00000000000000000000	10226.00000000000000000000	0.00000000000000000000	0.00000000000000000000	0.00000000000000000000	1163.00000000000000000000	299.00000000000000000000	4.00000000000000000000	4.00000000000000000000	4.00000000000000000000	4.00000000000000000000	4.00000000000000000000	4.00000000000000000000	4.00000000000000000000	4.00000000000000000000	4.00000000000000000000	4.00000000000000000000	4.00000000000000000000	4.00000000000000000000	4.00000000000000000000	4.00000000000000000000	4.00000000000000000000	4.00000000000000000000
14.00000000000000000000	0.00000000000000000000	4195.89746093750000000000	4198.46142578125000000000	4188.20507812500000000000	4203.58984375000000000000	4205.64111328125000000000	4185.12792968750000000000	4223.58984375000000000000	4196.41015625000000000000	4168.71777343750000000000	4185.64111328125000000000	4188.20507812500000000000	4241.02539062500000000000	4192.82031250000000000000	4188.20507812500000000000	1623.00000000000000000000	10248.00000000000000000000	10226.00000000000000000000	0.00000000000000000000	0.00000000000000000000	0.00000000000000000000	1163.00000000000000000000	307.00000000000000000000	4.00000000000000000000	4.00000000000000000000	4.00000000000000000000	4.00000000000000000000	4.00000000000000000000	4.00000000000000000000	4.00000000000000000000	4.00000000000000000000	4.00000000000000000000	4.00000000000000000000	4.00000000000000000000	4.00000000000000000000	4.00000000000000000000	4.00000000000000000000	4.00000000000000000000	4.00000000000000000000
15.00000000000000000000	0.00000000000000000000	4197.43603515625000000000	4197.43603515625000000000	4188.20507812500000000000	4204.10253906250000000000	4196.92285156250000000000	4176.92285156250000000000	4211.28173828125000000000	4190.76904296875000000000	4167.69238281250000000000	4175.38427734375000000000	4184.61523437500000000000	4241.02539062500000000000	4200.51269531250000000000	4191.79492187500000000000	1412.00000000000000000000	10246.00000000000000000000	10228.00000000000000000000	0.00000000000000000000	0.00000000000000000000	0.00000000000000000000	1163.00000000000000000000	316.00000000000000000000	4.00000000000000000000	4.00000000000000000000	4.00000000000000000000	4.00000000000000000000	4.00000000000000000000	4.00000000000000000000	4.00000000000000000000	4.00000000000000000000	4.00000000000000000000	4.00000000000000000000	4.00000000000000000000	4.00000000000000000000	4.00000000000000000000	4.00000000000000000000	4.00000000000000000000	4.00000000000000000000
16.00000000000000000000	0.00000000000000000000	4198.46142578125000000000	4202.05126953125000000000	4187.17919921875000000000	4213.33300781250000000000	4210.25634765625000000000	4184.61523437500000000000	4216.41015625000000000000	4201.02539062500000000000	4175.89746093750000000000	4168.71777343750000000000	4201.02539062500000000000	4248.20507812500000000000	4221.53857421875000000000	4202.05126953125000000000	0.00000000000000000000	10246.00000000000000000000	10228.00000000000000000000	0.00000000000000000000	0.00000000000000000000	0.00000000000000000000	1163.00000000000000000000	324.00000000000000000000	4.00000000000000000000	4.00000000000000000000	4.00000000000000000000	4.00000000000000000000	4.00000000000000000000	4.00000000000000000000	4.00000000000000000000	4.00000000000000000000	4.00000000000000000000	4.00000000000000000000	4.00000000000000000000	4.00000000000000000000	4.00000000000000000000	4.00000000000000000000	4.00000000000000000000	4.00000000000000000000
17.00000000000000000000	0.00000000000000000000	4183.58984375000000000000	4168.71777343750000000000	4184.10253906250000000000	4191.79492187500000000000	4167.17919921875000000000	4172.30761718750000000000	4198.97412109375000000000	4181.53857421875000000000	4168.20507812500000000000	4143.07666015625000000000	4181.02539062500000000000	4235.38427734375000000000	4187.17919921875000000000	4188.20507812500000000000	0.00000000000000000000	10245.00000000000000000000	10227.00000000000000000000	0.00000000000000000000	0.00000000000000000000	0.00000000000000000000	1163.00000000000000000000	332.00000000000000000000	4.00000000000000000000	4.00000000000000000000	4.00000000000000000000	4.00000000000000000000	4.00000000000000000000	4.00000000000000000000	4.00000000000000000000	4.00000000000000000000	4.00000000000000000000	4.00000000000000000000	4.00000000000000000000	4.00000000000000000000	4.00000000000000000000	4.00000000000000000000	4.00000000000000000000	4.00000000000000000000
18.00000000000000000000	0.00000000000000000000	4178.46142578125000000000	4177.43603515625000000000	4171.79492187500000000000	4196.92285156250000000000	4168.71777343750000000000	4177.94873046875000000000	4210.76904296875000000000	4207.69238281250000000000	4167.69238281250000000000	4197.43603515625000000000	4189.23046875000000000000	4235.89746093750000000000	4188.71777343750000000000	4184.61523437500000000000	0.00000000000000000000	10245.00000000000000000000	10227.00000000000000000000	0.00000000000000000000	0.00000000000000000000	0.00000000000000000000	1163.00000000000000000000	340.00000000000000000000	4.00000000000000000000	4.00000000000000000000	4.00000000000000000000	4.00000000000000000000	4.00000000000000000000	4.00000000000000000000	4.00000000000000000000	4.00000000000000000000	4.00000000000000000000	4.00000000000000000000	4.00000000000000000000	4.00000000000000000000	4.00000000000000000000	4.00000000000000000000	4.00000000000000000000	4.00000000000000000000
19.00000000000000000000	0.00000000000000000000	4180.00000000000000000000	4169.74365234375000000000	4173.84619140625000000000	4200.00000000000000000000	4171.28173828125000000000	4175.38427734375000000000	4203.07666015625000000000	4205.64111328125000000000	4169.23046875000000000000	4204.61523437500000000000	4189.74365234375000000000	4244.10253906250000000000	4182.05126953125000000000	4184.61523437500000000000	0.00000000000000000000	10245.00000000000000000000	10226.00000000000000000000	0.00000000000000000000	0.00000000000000000000	0.00000000000000000000	1163.00000000000000000000	347.00000000000000000000	4.00000000000000000000	4.00000000000000000000	4.00000000000000000000	4.00000000000000000000	4.00000000000000000000	4.00000000000000000000	4.00000000000000000000	4.00000000000000000000	4.00000000000000000000	4.00000000000000000000	4.00000000000000000000	4.00000000000000000000	4.00000000000000000000	4.00000000000000000000	4.00000000000000000000	4.00000000000000000000
20.00000000000000000000	0.00000000000000000000	4182.56396484375000000000	4169.74365234375000000000	4172.82031250000000000000	4192.30761718750000000000	4166.15380859375000000000	4182.05126953125000000000	4203.58984375000000000000	4187.69238281250000000000	4164.61523437500000000000	4172.30761718750000000000	4182.05126953125000000000	4235.89746093750000000000	4178.97412109375000000000	4182.05126953125000000000	0.00000000000000000000	10245.00000000000000000000	10226.00000000000000000000	0.00000000000000000000	0.00000000000000000000	0.00000000000000000000	1163.00000000000000000000	355.00000000000000000000	4.00000000000000000000	4.00000000000000000000	4.00000000000000000000	4.00000000000000000000	4.00000000000000000000	4.00000000000000000000	4.00000000000000000000	4.00000000000000000000	4.00000000000000000000	4.00000000000000000000	4.00000000000000000000	4.00000000000000000000	4.00000000000000000000	4.00000000000000000000	4.00000000000000000000	4.00000000000000000000
21.00000000000000000000	0.00000000000000000000	4197.94873046875000000000	4202.05126953125000000000	4178.46142578125000000000	4204.61523437500000000000	4193.33300781250000000000	4197.94873046875000000000	4219.48730468750000000000	4205.64111328125000000000	4174.35888671875000000000	4196.41015625000000000000	4195.38427734375000000000	4241.53857421875000000000	4198.97412109375000000000	4190.76904296875000000000	0.00000000000000000000	10247.00000000000000000000	10227.00000000000000000000	0.00000000000000000000	0.00000000000000000000	0.00000000000000000000	1163.00000000000000000000	362.00000000000000000000	4.00000000000000000000	4.00000000000000000000	4.00000000000000000000	4.00000000000000000000	4.00000000000000000000	4.00000000000000000000	4.00000000000000000000	4.00000000000000000000	4.00000000000000000000	4.00000000000000000000	4.00000000000000000000	4.00000000000000000000	4.00000000000000000000	4.00000000000000000000	4.00000000000000000000	4.00000000000000000000
22.00000000000000000000	0.00000000000000000000	4199.48730468750000000000	4188.71777343750000000000	4185.64111328125000000000	4198.46142578125000000000	4190.76904296875000000000	4184.10253906250000000000	4195.89746093750000000000	4188.20507812500000000000	4168.71777343750000000000	4161.02539062500000000000	4184.10253906250000000000	4239.48730468750000000000	4178.46142578125000000000	4185.64111328125000000000	0.00000000000000000000	10247.00000000000000000000	10227.00000000000000000000	0.00000000000000000000	0.00000000000000000000	0.00000000000000000000	1163.00000000000000000000	369.00000000000000000000	4.00000000000000000000	4.00000000000000000000	4.00000000000000000000	4.00000000000000000000	4.00000000000000000000	4.00000000000000000000	4.00000000000000000000	4.00000000000000000000	4.00000000000000000000	4.00000000000000000000	4.00000000000000000000	4.00000000000000000000	4.00000000000000000000	4.00000000000000000000	4.00000000000000000000	4.00000000000000000000
23.00000000000000000000	0.00000000000000000000	4193.84619140625000000000	4192.82031250000000000000	4176.41015625000000000000	4206.66650390625000000000	4196.41015625000000000000	4183.58984375000000000000	4202.56396484375000000000	4192.82031250000000000000	4166.15380859375000000000	4142.56396484375000000000	4195.89746093750000000000	4242.05126953125000000000	4202.05126953125000000000	4191.79492187500000000000	0.00000000000000000000	10248.00000000000000000000	10228.00000000000000000000	0.00000000000000000000	0.00000000000000000000	0.00000000000000000000	1163.00000000000000000000	377.00000000000000000000	4.00000000000000000000	4.00000000000000000000	4.00000000000000000000	4.00000000000000000000	4.00000000000000000000	4.00000000000000000000	4.00000000000000000000	4.00000000000000000000	4.00000000000000000000	4.00000000000000000000	4.00000000000000000000	4.00000000000000000000	4.00000000000000000000	4.00000000000000000000	4.00000000000000000000	4.00000000000000000000
24.00000000000000000000	0.00000000000000000000	4191.28173828125000000000	4183.58984375000000000000	4180.00000000000000000000	4207.17919921875000000000	4172.82031250000000000000	4175.89746093750000000000	4196.41015625000000000000	4187.17919921875000000000	4174.87158203125000000000	4156.92285156250000000000	4192.30761718750000000000	4249.74365234375000000000	4209.23046875000000000000	4200.51269531250000000000	0.00000000000000000000	10248.00000000000000000000	10228.00000000000000000000	0.00000000000000000000	0.00000000000000000000	0.00000000000000000000	1163.00000000000000000000	384.00000000000000000000	4.00000000000000000000	4.00000000000000000000	4.00000000000000000000	4.00000000000000000000	4.00000000000000000000	4.00000000000000000000	4.00000000000000000000	4.00000000000000000000	4.00000000000000000000	4.00000000000000000000	4.00000000000000000000	4.00000000000000000000	4.00000000000000000000	4.00000000000000000000	4.00000000000000000000	4.00000000000000000000
25.00000000000000000000	0.00000000000000000000	4184.61523437500000000000	4170.25634765625000000000	4177.43603515625000000000	4193.33300781250000000000	4171.28173828125000000000	4172.82031250000000000000	4192.82031250000000000000	4180.51269531250000000000	4172.82031250000000000000	4172.82031250000000000000	4175.38427734375000000000	4238.46142578125000000000	4178.97412109375000000000	4189.74365234375000000000	0.00000000000000000000	10248.00000000000000000000	10229.00000000000000000000	0.00000000000000000000	0.00000000000000000000	0.00000000000000000000	1163.00000000000000000000	391.00000000000000000000	4.00000000000000000000	4.00000000000000000000	4.00000000000000000000	4.00000000000000000000	4.00000000000000000000	4.00000000000000000000	4.00000000000000000000	4.00000000000000000000	4.00000000000000000000	4.00000000000000000000	4.00000000000000000000	4.00000000000000000000	4.00000000000000000000	4.00000000000000000000	4.00000000000000000000	4.00000000000000000000
26.00000000000000000000	0.00000000000000000000	4183.58984375000000000000	4183.07666015625000000000	4169.23046875000000000000	4202.05126953125000000000	4205.12792968750000000000	4183.58984375000000000000	4217.43603515625000000000	4209.23046875000000000000	4169.74365234375000000000	4189.23046875000000000000	4191.79492187500000000000	4241.02539062500000000000	4181.53857421875000000000	4184.61523437500000000000	0.00000000000000000000	10248.00000000000000000000	10229.00000000000000000000	0.00000000000000000000	0.00000000000000000000	0.00000000000000000000	1163.00000000000000000000	399.00000000000000000000	4.00000000000000000000	4.00000000000000000000	4.00000000000000000000	4.00000000000000000000	4.00000000000000000000	4.00000000000000000000	4.00000000000000000000	4.00000000000000000000	4.00000000000000000000	4.00000000000000000000	4.00000000000000000000	4.00000000000000000000	4.00000000000000000000	4.00000000000000000000	4.00000000000000000000	4.00000000000000000000
27.00000000000000000000	0.00000000000000000000	4180.51269531250000000000	4166.66650390625000000000	4172.82031250000000000000	4195.38427734375000000000	4161.02539062500000000000	4173.33300781250000000000	4202.56396484375000000000	4196.92285156250000000000	4161.53857421875000000000	4155.38427734375000000000	4182.56396484375000000000	4242.56396484375000000000	4169.74365234375000000000	4180.51269531250000000000	0.00000000000000000000	10250.00000000000000000000	10229.00000000000000000000	0.00000000000000000000	0.00000000000000000000	0.00000000000000000000	1163.00000000000000000000	407.00000000000000000000	4.00000000000000000000	4.00000000000000000000	4.00000000000000000000	4.00000000000000000000	4.00000000000000000000	4.00000000000000000000	4.00000000000000000000	4.00000000000000000000	4.00000000000000000000	4.00000000000000000000	4.00000000000000000000	4.00000000000000000000	4.00000000000000000000	4.00000000000000000000	4.00000000000000000000	4.00000000000000000000
28.00000000000000000000	0.00000000000000000000	4190.25634765625000000000	4188.20507812500000000000	4173.33300781250000000000	4200.00000000000000000000	4160.51269531250000000000	4186.15380859375000000000	4208.71777343750000000000	4205.12792968750000000000	4166.15380859375000000000	4177.43603515625000000000	4190.25634765625000000000	4241.53857421875000000000	4187.17919921875000000000	4187.69238281250000000000	0.00000000000000000000	10250.00000000000000000000	10229.00000000000000000000	0.00000000000000000000	0.00000000000000000000	0.00000000000000000000	1163.00000000000000000000	415.00000000000000000000	4.00000000000000000000	4.00000000000000000000	4.00000000000000000000	4.00000000000000000000	4.00000000000000000000	4.00000000000000000000	4.00000000000000000000	4.00000000000000000000	4.00000000000000000000	4.00000000000000000000	4.00000000000000000000	4.00000000000000000000	4.00000000000000000000	4.00000000000000000000	4.00000000000000000000	4.00000000000000000000
29.00000000000000000000	0.00000000000000000000	4198.46142578125000000000	4191.28173828125000000000	4180.51269531250000000000	4201.53857421875000000000	4183.07666015625000000000	4190.25634765625000000000	4206.15380859375000000000	4200.00000000000000000000	4173.84619140625000000000	4192.30761718750000000000	4194.35888671875000000000	4240.00000000000000000000	4187.69238281250000000000	4189.74365234375000000000	0.00000000000000000000	10249.00000000000000000000	10228.00000000000000000000	0.00000000000000000000	0.00000000000000000000	0.00000000000000000000	1163.00000000000000000000	424.00000000000000000000	4.00000000000000000000	4.00000000000000000000	4.00000000000000000000	4.00000000000000000000	4.00000000000000000000	4.00000000000000000000	4.00000000000000000000	4.00000000000000000000	4.00000000000000000000	4.00000000000000000000	4.00000000000000000000	4.00000000000000000000	4.00000000000000000000	4.00000000000000000000	4.00000000000000000000	4.00000000000000000000
30.00000000000000000000	0.00000000000000000000	4190.76904296875000000000	4169.23046875000000000000	4177.43603515625000000000	4190.25634765625000000000	4180.00000000000000000000	4180.51269531250000000000	4193.33300781250000000000	4182.56396484375000000000	4170.25634765625000000000	4167.69238281250000000000	4183.07666015625000000000	4235.89746093750000000000	4174.87158203125000000000	4186.15380859375000000000	0.00000000000000000000	10249.00000000000000000000	10228.00000000000000000000	0.00000000000000000000	0.00000000000000000000	0.00000000000000000000	1163.00000000000000000000	432.00000000000000000000	4.00000000000000000000	4.00000000000000000000	4.00000000000000000000	4.00000000000000000000	4.00000000000000000000	4.00000000000000000000	4.00000000000000000000	4.00000000000000000000	4.00000000000000000000	4.00000000000000000000	4.00000000000000000000	4.00000000000000000000	4.00000000000000000000	4.00000000000000000000	4.00000000000000000000	4.00000000000000000000
31.00000000000000000000	0.00000000000000000000	4191.79492187500000000000	4186.66650390625000000000	4173.84619140625000000000	4203.58984375000000000000	4205.64111328125000000000	4182.05126953125000000000	4203.07666015625000000000	4206.66650390625000000000	4175.38427734375000000000	4177.94873046875000000000	4203.58984375000000000000	4252.30761718750000000000	4203.07666015625000000000	4201.02539062500000000000	0.00000000000000000000	10246.00000000000000000000	10227.00000000000000000000	0.00000000000000000000	0.00000000000000000000	0.00000000000000000000	1163.00000000000000000000	440.00000000000000000000	4.00000000000000000000	4.00000000000000000000	4.00000000000000000000	4.00000000000000000000	4.00000000000000000000	4.00000000000000000000	4.00000000000000000000	4.00000000000000000000	4.00000000000000000000	4.00000000000000000000	4.00000000000000000000	4.00000000000000000000	4.00000000000000000000	4.00000000000000000000	4.00000000000000000000	4.00000000000000000000
32.00000000000000000000	0.00000000000000000000	4187.17919921875000000000	4172.30761718750000000000	4178.46142578125000000000	4196.41015625000000000000	4188.20507812500000000000	4168.71777343750000000000	4184.10253906250000000000	4185.12792968750000000000	4169.23046875000000000000	4153.33300781250000000000	4187.69238281250000000000	4247.17919921875000000000	4183.07666015625000000000	4196.41015625000000000000	0.00000000000000000000	10246.00000000000000000000	10227.00000000000000000000	0.00000000000000000000	0.00000000000000000000	0.00000000000000000000	1163.00000000000000000000	449.00000000000000000000	4.00000000000000000000	4.00000000000000000000	4.00000000000000000000	4.00000000000000000000	4.00000000000000000000	4.00000000000000000000	4.00000000000000000000	4.00000000000000000000	4.00000000000000000000	4.00000000000000000000	4.00000000000000000000	4.00000000000000000000	4.00000000000000000000	4.00000000000000000000	4.00000000000000000000	4.00000000000000000000
33.00000000000000000000	0.00000000000000000000	4179.48730468750000000000	4173.84619140625000000000	4168.71777343750000000000	4195.38427734375000000000	4191.28173828125000000000	4181.53857421875000000000	4201.53857421875000000000	4190.76904296875000000000	4165.64111328125000000000	4174.35888671875000000000	4185.12792968750000000000	4234.87158203125000000000	4176.92285156250000000000	4185.12792968750000000000	0.00000000000000000000	10245.00000000000000000000	10227.00000000000000000000	0.00000000000000000000	0.00000000000000000000	0.00000000000000000000	1163.00000000000000000000	457.00000000000000000000	4.00000000000000000000	4.00000000000000000000	4.00000000000000000000	4.00000000000000000000	4.00000000000000000000	4.00000000000000000000	4.00000000000000000000	4.00000000000000000000	4.00000000000000000000	4.00000000000000000000	4.00000000000000000000	4.00000000000000000000	4.00000000000000000000	4.00000000000000000000	4.00000000000000000000	4.00000000000000000000
34.00000000000000000000	0.00000000000000000000	4177.94873046875000000000	4171.79492187500000000000	4169.74365234375000000000	4197.94873046875000000000	4189.23046875000000000000	4188.20507812500000000000	4215.38427734375000000000	4211.28173828125000000000	4168.71777343750000000000	4191.28173828125000000000	4195.89746093750000000000	4242.56396484375000000000	4175.38427734375000000000	4181.02539062500000000000	0.00000000000000000000	10245.00000000000000000000	10227.00000000000000000000	0.00000000000000000000	0.00000000000000000000	0.00000000000000000000	1163.00000000000000000000	465.00000000000000000000	4.00000000000000000000	4.00000000000000000000	4.00000000000000000000	4.00000000000000000000	4.00000000000000000000	4.00000000000000000000	4.00000000000000000000	4.00000000000000000000	4.00000000000000000000	4.00000000000000000000	4.00000000000000000000	4.00000000000000000000	4.00000000000000000000	4.00000000000000000000	4.00000000000000000000	4.00000000000000000000
35.00000000000000000000	0.00000000000000000000	4177.43603515625000000000	4159.48730468750000000000	4169.74365234375000000000	4186.66650390625000000000	4170.76904296875000000000	4178.97412109375000000000	4202.05126953125000000000	4194.87158203125000000000	4161.53857421875000000000	4155.89746093750000000000	4182.05126953125000000000	4237.43603515625000000000	4158.97412109375000000000	4176.41015625000000000000	0.00000000000000000000	10246.00000000000000000000	10230.00000000000000000000	0.00000000000000000000	0.00000000000000000000	0.00000000000000000000	1163.00000000000000000000	474.00000000000000000000	4.00000000000000000000	4.00000000000000000000	4.00000000000000000000	4.00000000000000000000	4.00000000000000000000	4.00000000000000000000	4.00000000000000000000	4.00000000000000000000	4.00000000000000000000	4.00000000000000000000	4.00000000000000000000	4.00000000000000000000	4.00000000000000000000	4.00000000000000000000	4.00000000000000000000	4.00000000000000000000
36.00000000000000000000	0.00000000000000000000	4192.30761718750000000000	4190.76904296875000000000	4170.76904296875000000000	4202.05126953125000000000	4198.97412109375000000000	4194.35888671875000000000	4217.43603515625000000000	4203.07666015625000000000	4170.76904296875000000000	4178.46142578125000000000	4192.82031250000000000000	4238.46142578125000000000	4186.15380859375000000000	4188.20507812500000000000	0.00000000000000000000	10246.00000000000000000000	10230.00000000000000000000	0.00000000000000000000	0.00000000000000000000	0.00000000000000000000	1163.00000000000000000000	482.00000000000000000000	4.00000000000000000000	4.00000000000000000000	4.00000000000000000000	4.00000000000000000000	4.00000000000000000000	4.00000000000000000000	4.00000000000000000000	4.00000000000000000000	4.00000000000000000000	4.00000000000000000000	4.00000000000000000000	4.00000000000000000000	4.00000000000000000000	4.00000000000000000000	4.00000000000000000000	4.00000000000000000000
37.00000000000000000000	0.00000000000000000000	4195.38427734375000000000	4180.00000000000000000000	4182.05126953125000000000	4196.41015625000000000000	4170.76904296875000000000	4187.69238281250000000000	4199.48730468750000000000	4185.12792968750000000000	4173.33300781250000000000	4170.76904296875000000000	4183.58984375000000000000	4240.00000000000000000000	4175.38427734375000000000	4185.12792968750000000000	0.00000000000000000000	10247.00000000000000000000	10232.00000000000000000000	0.00000000000000000000	0.00000000000000000000	0.00000000000000000000	1163.00000000000000000000	490.00000000000000000000	4.00000000000000000000	4.00000000000000000000	4.00000000000000000000	4.00000000000000000000	4.00000000000000000000	4.00000000000000000000	4.00000000000000000000	4.00000000000000000000	4.00000000000000000000	4.00000000000000000000	4.00000000000000000000	4.00000000000000000000	4.00000000000000000000	4.00000000000000000000	4.00000000000000000000	4.00000000000000000000
38.00000000000000000000	0.00000000000000000000	4184.61523437500000000000	4177.94873046875000000000	4172.82031250000000000000	4192.30761718750000000000	4165.12792968750000000000	4181.53857421875000000000	4196.92285156250000000000	4193.33300781250000000000	4169.23046875000000000000	4162.05126953125000000000	4191.79492187500000000000	4243.58984375000000000000	4183.07666015625000000000	4187.69238281250000000000	0.00000000000000000000	10247.00000000000000000000	10232.00000000000000000000	0.00000000000000000000	0.00000000000000000000	0.00000000000000000000	1163.00000000000000000000	497.00000000000000000000	4.00000000000000000000	4.00000000000000000000	4.00000000000000000000	4.00000000000000000000	4.00000000000000000000	4.00000000000000000000	4.00000000000000000000	4.00000000000000000000	4.00000000000000000000	4.00000000000000000000	4.00000000000000000000	4.00000000000000000000	4.00000000000000000000	4.00000000000000000000	4.00000000000000000000	4.00000000000000000000
39.00000000000000000000	0.00000000000000000000	4183.07666015625000000000	4180.51269531250000000000	4173.84619140625000000000	4197.94873046875000000000	4178.46142578125000000000	4176.41015625000000000000	4197.43603515625000000000	4209.23046875000000000000	4174.87158203125000000000	4177.43603515625000000000	4206.15380859375000000000	4254.87158203125000000000	4202.05126953125000000000	4202.05126953125000000000	0.00000000000000000000	10249.00000000000000000000	10231.00000000000000000000	0.00000000000000000000	0.00000000000000000000	0.00000000000000000000	1163.00000000000000000000	505.00000000000000000000	4.00000000000000000000	4.00000000000000000000	4.00000000000000000000	4.00000000000000000000	4.00000000000000000000	4.00000000000000000000	4.00000000000000000000	4.00000000000000000000	4.00000000000000000000	4.00000000000000000000	4.00000000000000000000	4.00000000000000000000	4.00000000000000000000	4.00000000000000000000	4.00000000000000000000	4.00000000000000000000
40.00000000000000000000	0.00000000000000000000	4181.02539062500000000000	4158.97412109375000000000	4176.41015625000000000000	4183.58984375000000000000	4153.84619140625000000000	4173.33300781250000000000	4188.71777343750000000000	4187.17919921875000000000	4168.71777343750000000000	4171.79492187500000000000	4186.15380859375000000000	4244.10253906250000000000	4177.94873046875000000000	4190.76904296875000000000	0.00000000000000000000	10249.00000000000000000000	10231.00000000000000000000	0.00000000000000000000	0.00000000000000000000	0.00000000000000000000	1163.00000000000000000000	512.00000000000000000000	4.00000000000000000000	4.00000000000000000000	4.00000000000000000000	4.00000000000000000000	4.00000000000000000000	4.00000000000000000000	4.00000000000000000000	4.00000000000000000000	4.00000000000000000000	4.00000000000000000000	4.00000000000000000000	4.00000000000000000000	4.00000000000000000000	4.00000000000000000000	4.00000000000000000000	4.00000000000000000000
41.00000000000000000000	0.00000000000000000000	4180.51269531250000000000	4171.28173828125000000000	4165.64111328125000000000	4189.23046875000000000000	4187.17919921875000000000	4192.82031250000000000000	4220.00000000000000000000	4203.58984375000000000000	4168.20507812500000000000	4193.84619140625000000000	4194.87158203125000000000	4239.48730468750000000000	4185.64111328125000000000	4184.10253906250000000000	0.00000000000000000000	10250.00000000000000000000	10231.00000000000000000000	0.00000000000000000000	0.00000000000000000000	0.00000000000000000000	1163.00000000000000000000	519.00000000000000000000	4.00000000000000000000	4.00000000000000000000	4.00000000000000000000	4.00000000000000000000	4.00000000000000000000	4.00000000000000000000	4.00000000000000000000	4.00000000000000000000	4.00000000000000000000	4.00000000000000000000	4.00000000000000000000	4.00000000000000000000	4.00000000000000000000	4.00000000000000000000	4.00000000000000000000	4.00000000000000000000
42.00000000000000000000	0.00000000000000000000	4175.38427734375000000000	4156.41015625000000000000	4168.20507812500000000000	4181.53857421875000000000	4187.17919921875000000000	4181.53857421875000000000	4206.66650390625000000000	4197.43603515625000000000	4164.61523437500000000000	4166.66650390625000000000	4184.61523437500000000000	4236.41015625000000000000	4167.69238281250000000000	4176.41015625000000000000	0.00000000000000000000	10250.00000000000000000000	10231.00000000000000000000	0.00000000000000000000	0.00000000000000000000	0.00000000000000000000	1163.00000000000000000000	527.00000000000000000000	4.00000000000000000000	4.00000000000000000000	4.00000000000000000000	4.00000000000000000000	4.00000000000000000000	4.00000000000000000000	4.00000000000000000000	4.00000000000000000000	4.00000000000000000000	4.00000000000000000000	4.00000000000000000000	4.00000000000000000000	4.00000000000000000000	4.00000000000000000000	4.00000000000000000000	4.00000000000000000000
43.00000000000000000000	0.00000000000000000000	4177.94873046875000000000	4161.02539062500000000000	4165.64111328125000000000	4181.53857421875000000000	4168.71777343750000000000	4176.92285156250000000000	4193.84619140625000000000	4188.71777343750000000000	4162.56396484375000000000	4145.12792968750000000000	4177.94873046875000000000	4230.76904296875000000000	4161.53857421875000000000	4170.76904296875000000000	0.00000000000000000000	10251.00000000000000000000	10232.00000000000000000000	0.00000000000000000000	0.00000000000000000000	0.00000000000000000000	1163.00000000000000000000	534.00000000000000000000	4.00000000000000000000	4.00000000000000000000	4.00000000000000000000	4.00000000000000000000	4.00000000000000000000	4.00000000000000000000	4.00000000000000000000	4.00000000000000000000	4.00000000000000000000	4.00000000000000000000	4.00000000000000000000	4.00000000000000000000	4.00000000000000000000	4.00000000000000000000	4.00000000000000000000	4.00000000000000000000
44.00000000000000000000	0.00000000000000000000	4187.17919921875000000000	4175.89746093750000000000	4169.74365234375000000000	4193.33300781250000000000	4171.28173828125000000000	4182.56396484375000000000	4197.94873046875000000000	4186.15380859375000000000	4173.33300781250000000000	4155.89746093750000000000	4187.69238281250000000000	4238.46142578125000000000	4175.89746093750000000000	4181.02539062500000000000	0.00000000000000000000	10251.00000000000000000000	10232.00000000000000000000	0.00000000000000000000	0.00000000000000000000	0.00000000000000000000	1163.00000000000000000000	541.00000000000000000000	4.00000000000000000000	4.00000000000000000000	4.00000000000000000000	4.00000000000000000000	4.00000000000000000000	4.00000000000000000000	4.00000000000000000000	4.00000000000000000000	4.00000000000000000000	4.00000000000000000000	4.00000000000000000000	4.00000000000000000000	4.00000000000000000000	4.00000000000000000000	4.00000000000000000000	4.00000000000000000000
45.00000000000000000000	0.00000000000000000000	4177.94873046875000000000	4154.87158203125000000000	4170.76904296875000000000	4180.00000000000000000000	4160.51269531250000000000	4171.79492187500000000000	4184.10253906250000000000	4166.66650390625000000000	4168.20507812500000000000	4132.30761718750000000000	4175.89746093750000000000	4232.82031250000000000000	4160.51269531250000000000	4181.02539062500000000000	0.00000000000000000000	10251.00000000000000000000	10232.00000000000000000000	0.00000000000000000000	0.00000000000000000000	0.00000000000000000000	1163.00000000000000000000	549.00000000000000000000	4.00000000000000000000	4.00000000000000000000	4.00000000000000000000	4.00000000000000000000	4.00000000000000000000	4.00000000000000000000	4.00000000000000000000	4.00000000000000000000	4.00000000000000000000	4.00000000000000000000	4.00000000000000000000	4.00000000000000000000	4.00000000000000000000	4.00000000000000000000	4.00000000000000000000	4.00000000000000000000
46.00000000000000000000	0.00000000000000000000	4169.23046875000000000000	4164.10253906250000000000	4159.48730468750000000000	4188.71777343750000000000	4186.66650390625000000000	4178.97412109375000000000	4196.41015625000000000000	4196.41015625000000000000	4168.20507812500000000000	4156.41015625000000000000	4191.28173828125000000000	4236.92285156250000000000	4178.97412109375000000000	4184.10253906250000000000	0.00000000000000000000	10251.00000000000000000000	10232.00000000000000000000	0.00000000000000000000	0.00000000000000000000	0.00000000000000000000	1163.00000000000000000000	556.00000000000000000000	4.00000000000000000000	4.00000000000000000000	4.00000000000000000000	4.00000000000000000000	4.00000000000000000000	4.00000000000000000000	4.00000000000000000000	4.00000000000000000000	4.00000000000000000000	4.00000000000000000000	4.00000000000000000000	4.00000000000000000000	4.00000000000000000000	4.00000000000000000000	4.00000000000000000000	4.00000000000000000000
47.00000000000000000000	0.00000000000000000000	4166.66650390625000000000	4151.28173828125000000000	4162.05126953125000000000	4187.69238281250000000000	4157.43603515625000000000	4169.23046875000000000000	4181.02539062500000000000	4193.84619140625000000000	4168.71777343750000000000	4157.43603515625000000000	4184.10253906250000000000	4242.05126953125000000000	4167.17919921875000000000	4180.51269531250000000000	0.00000000000000000000	10252.00000000000000000000	10232.00000000000000000000	0.00000000000000000000	0.00000000000000000000	0.00000000000000000000	1163.00000000000000000000	564.00000000000000000000	4.00000000000000000000	4.00000000000000000000	4.00000000000000000000	4.00000000000000000000	4.00000000000000000000	4.00000000000000000000	4.00000000000000000000	4.00000000000000000000	4.00000000000000000000	4.00000000000000000000	4.00000000000000000000	4.00000000000000000000	4.00000000000000000000	4.00000000000000000000	4.00000000000000000000	4.00000000000000000000
48.00000000000000000000	0.00000000000000000000	4171.28173828125000000000	4156.92285156250000000000	4162.56396484375000000000	4182.05126953125000000000	4141.53857421875000000000	4174.35888671875000000000	4186.66650390625000000000	4187.17919921875000000000	4164.10253906250000000000	4153.33300781250000000000	4177.94873046875000000000	4230.76904296875000000000	4161.02539062500000000000	4177.94873046875000000000	0.00000000000000000000	10252.00000000000000000000	10232.00000000000000000000	0.00000000000000000000	0.00000000000000000000	0.00000000000000000000	1163.00000000000000000000	572.00000000000000000000	4.00000000000000000000	4.00000000000000000000	4.00000000000000000000	4.00000000000000000000	4.00000000000000000000	4.00000000000000000000	4.00000000000000000000	4.00000000000000000000	4.00000000000000000000	4.00000000000000000000	4.00000000000000000000	4.00000000000000000000	4.00000000000000000000	4.00000000000000000000	4.00000000000000000000	4.00000000000000000000
49.00000000000000000000	0.00000000000000000000	4181.02539062500000000000	4180.00000000000000000000	4165.12792968750000000000	4192.30761718750000000000	4191.28173828125000000000	4193.33300781250000000000	4211.79492187500000000000	4201.02539062500000000000	4167.17919921875000000000	4176.92285156250000000000	4190.25634765625000000000	4232.30761718750000000000	4175.38427734375000000000	4182.05126953125000000000	0.00000000000000000000	10248.00000000000000000000	10230.00000000000000000000	0.00000000000000000000	0.00000000000000000000	0.00000000000000000000	1163.00000000000000000000	580.00000000000000000000	4.00000000000000000000	4.00000000000000000000	4.00000000000000000000	4.00000000000000000000	4.00000000000000000000	4.00000000000000000000	4.00000000000000000000	4.00000000000000000000	4.00000000000000000000	4.00000000000000000000	4.00000000000000000000	4.00000000000000000000	4.00000000000000000000	4.00000000000000000000	4.00000000000000000000	4.00000000000000000000
50.00000000000000000000	0.00000000000000000000	4174.35888671875000000000	4156.41015625000000000000	4162.05126953125000000000	4180.00000000000000000000	4189.23046875000000000000	4183.58984375000000000000	4189.23046875000000000000	4167.69238281250000000000	4159.48730468750000000000	4147.69238281250000000000	4167.17919921875000000000	4224.61523437500000000000	4147.17919921875000000000	4168.20507812500000000000	0.00000000000000000000	10248.00000000000000000000	10230.00000000000000000000	0.00000000000000000000	0.00000000000000000000	0.00000000000000000000	1163.00000000000000000000	589.00000000000000000000	4.00000000000000000000	4.00000000000000000000	4.00000000000000000000	4.00000000000000000000	4.00000000000000000000	4.00000000000000000000	4.00000000000000000000	4.00000000000000000000	4.00000000000000000000	4.00000000000000000000	4.00000000000000000000	4.00000000000000000000	4.00000000000000000000	4.00000000000000000000	4.00000000000000000000	4.00000000000000000000
51.00000000000000000000	0.00000000000000000000	4175.38427734375000000000	4169.23046875000000000000	4153.84619140625000000000	4189.74365234375000000000	4177.94873046875000000000	4183.07666015625000000000	4189.23046875000000000000	4168.71777343750000000000	4164.61523437500000000000	4147.17919921875000000000	4176.41015625000000000000	4224.10253906250000000000	4163.07666015625000000000	4173.84619140625000000000	0.00000000000000000000	10246.00000000000000000000	10228.00000000000000000000	0.00000000000000000000	0.00000000000000000000	0.00000000000000000000	1163.00000000000000000000	597.00000000000000000000	4.00000000000000000000	4.00000000000000000000	4.00000000000000000000	4.00000000000000000000	4.00000000000000000000	4.00000000000000000000	4.00000000000000000000	4.00000000000000000000	4.00000000000000000000	4.00000000000000000000	4.00000000000000000000	4.00000000000000000000	4.00000000000000000000	4.00000000000000000000	4.00000000000000000000	4.00000000000000000000
52.00000000000000000000	0.00000000000000000000	4176.41015625000000000000	4165.12792968750000000000	4162.56396484375000000000	4193.84619140625000000000	4153.84619140625000000000	4169.74365234375000000000	4178.97412109375000000000	4162.56396484375000000000	4171.79492187500000000000	4126.66650390625000000000	4176.41015625000000000000	4229.23046875000000000000	4167.17919921875000000000	4182.05126953125000000000	0.00000000000000000000	10246.00000000000000000000	10228.00000000000000000000	0.00000000000000000000	0.00000000000000000000	0.00000000000000000000	1163.00000000000000000000	605.00000000000000000000	4.00000000000000000000	4.00000000000000000000	4.00000000000000000000	4.00000000000000000000	4.00000000000000000000	4.00000000000000000000	4.00000000000000000000	4.00000000000000000000	4.00000000000000000000	4.00000000000000000000	4.00000000000000000000	4.00000000000000000000	4.00000000000000000000	4.00000000000000000000	4.00000000000000000000	4.00000000000000000000
53.00000000000000000000	0.00000000000000000000	4165.64111328125000000000	4146.66650390625000000000	4157.43603515625000000000	4185.64111328125000000000	4151.28173828125000000000	4165.64111328125000000000	4173.84619140625000000000	4155.38427734375000000000	4164.10253906250000000000	4110.25634765625000000000	4166.15380859375000000000	4222.05126953125000000000	4153.33300781250000000000	4173.84619140625000000000	0.00000000000000000000	10242.00000000000000000000	10226.00000000000000000000	0.00000000000000000000	0.00000000000000000000	0.00000000000000000000	1163.00000000000000000000	614.00000000000000000000	4.00000000000000000000	4.00000000000000000000	4.00000000000000000000	4.00000000000000000000	4.00000000000000000000	4.00000000000000000000	4.00000000000000000000	4.00000000000000000000	4.00000000000000000000	4.00000000000000000000	4.00000000000000000000	4.00000000000000000000	4.00000000000000000000	4.00000000000000000000	4.00000000000000000000	4.00000000000000000000
54.00000000000000000000	0.00000000000000000000	4163.07666015625000000000	4152.30761718750000000000	4148.71777343750000000000	4193.84619140625000000000	4173.84619140625000000000	4174.35888671875000000000	4186.15380859375000000000	4187.17919921875000000000	4167.17919921875000000000	4155.89746093750000000000	4184.10253906250000000000	4229.23046875000000000000	4164.61523437500000000000	4173.84619140625000000000	0.00000000000000000000	10242.00000000000000000000	10226.00000000000000000000	0.00000000000000000000	0.00000000000000000000	0.00000000000000000000	1163.00000000000000000000	621.00000000000000000000	4.00000000000000000000	4.00000000000000000000	4.00000000000000000000	4.00000000000000000000	4.00000000000000000000	4.00000000000000000000	4.00000000000000000000	4.00000000000000000000	4.00000000000000000000	4.00000000000000000000	4.00000000000000000000	4.00000000000000000000	4.00000000000000000000	4.00000000000000000000	4.00000000000000000000	4.00000000000000000000
55.00000000000000000000	0.00000000000000000000	4160.51269531250000000000	4138.97412109375000000000	4153.33300781250000000000	4183.07666015625000000000	4158.46142578125000000000	4166.15380859375000000000	4174.87158203125000000000	4181.02539062500000000000	4164.10253906250000000000	4153.33300781250000000000	4172.30761718750000000000	4224.10253906250000000000	4148.20507812500000000000	4168.71777343750000000000	0.00000000000000000000	10241.00000000000000000000	10227.00000000000000000000	0.00000000000000000000	0.00000000000000000000	0.00000000000000000000	1163.00000000000000000000	629.00000000000000000000	4.00000000000000000000	4.00000000000000000000	4.00000000000000000000	4.00000000000000000000	4.00000000000000000000	4.00000000000000000000	4.00000000000000000000	4.00000000000000000000	4.00000000000000000000	4.00000000000000000000	4.00000000000000000000	4.00000000000000000000	4.00000000000000000000	4.00000000000000000000	4.00000000000000000000	4.00000000000000000000
56.00000000000000000000	0.00000000000000000000	4171.79492187500000000000	4168.71777343750000000000	4155.38427734375000000000	4191.79492187500000000000	4152.82031250000000000000	4182.56396484375000000000	4200.51269531250000000000	4187.69238281250000000000	4163.58984375000000000000	4160.51269531250000000000	4178.46142578125000000000	4218.97412109375000000000	4166.66650390625000000000	4172.82031250000000000000	0.00000000000000000000	10241.00000000000000000000	10227.00000000000000000000	0.00000000000000000000	0.00000000000000000000	0.00000000000000000000	1163.00000000000000000000	637.00000000000000000000	4.00000000000000000000	4.00000000000000000000	4.00000000000000000000	4.00000000000000000000	4.00000000000000000000	4.00000000000000000000	4.00000000000000000000	4.00000000000000000000	4.00000000000000000000	4.00000000000000000000	4.00000000000000000000	4.00000000000000000000	4.00000000000000000000	4.00000000000000000000	4.00000000000000000000	4.00000000000000000000
57.00000000000000000000	0.00000000000000000000	4179.48730468750000000000	4176.41015625000000000000	4159.48730468750000000000	4192.82031250000000000000	4133.84619140625000000000	4179.48730468750000000000	4194.87158203125000000000	4174.35888671875000000000	4166.15380859375000000000	4157.43603515625000000000	4175.89746093750000000000	4221.02539062500000000000	4162.05126953125000000000	4168.71777343750000000000	0.00000000000000000000	10241.00000000000000000000	10228.00000000000000000000	0.00000000000000000000	0.00000000000000000000	0.00000000000000000000	1163.00000000000000000000	645.00000000000000000000	4.00000000000000000000	4.00000000000000000000	4.00000000000000000000	4.00000000000000000000	4.00000000000000000000	4.00000000000000000000	4.00000000000000000000	4.00000000000000000000	4.00000000000000000000	4.00000000000000000000	4.00000000000000000000	4.00000000000000000000	4.00000000000000000000	4.00000000000000000000	4.00000000000000000000	4.00000000000000000000
58.00000000000000000000	0.00000000000000000000	4172.82031250000000000000	4163.58984375000000000000	4155.38427734375000000000	4179.48730468750000000000	4146.66650390625000000000	4166.66650390625000000000	4172.30761718750000000000	4158.97412109375000000000	4165.64111328125000000000	4132.30761718750000000000	4166.15380859375000000000	4217.94873046875000000000	4152.82031250000000000000	4164.10253906250000000000	0.00000000000000000000	10241.00000000000000000000	10228.00000000000000000000	0.00000000000000000000	0.00000000000000000000	0.00000000000000000000	1163.00000000000000000000	652.00000000000000000000	4.00000000000000000000	4.00000000000000000000	4.00000000000000000000	4.00000000000000000000	4.00000000000000000000	4.00000000000000000000	4.00000000000000000000	4.00000000000000000000	4.00000000000000000000	4.00000000000000000000	4.00000000000000000000	4.00000000000000000000	4.00000000000000000000	4.00000000000000000000	4.00000000000000000000	4.00000000000000000000
59.00000000000000000000	0.00000000000000000000	4178.97412109375000000000	4182.05126953125000000000	4161.02539062500000000000	4197.94873046875000000000	4172.82031250000000000000	4171.28173828125000000000	4183.58984375000000000000	4183.07666015625000000000	4175.89746093750000000000	4137.94873046875000000000	4186.66650390625000000000	4230.25634765625000000000	4190.76904296875000000000	4183.07666015625000000000	0.00000000000000000000	10242.00000000000000000000	10228.00000000000000000000	0.00000000000000000000	0.00000000000000000000	0.00000000000000000000	1163.00000000000000000000	660.00000000000000000000	4.00000000000000000000	4.00000000000000000000	4.00000000000000000000	4.00000000000000000000	4.00000000000000000000	4.00000000000000000000	4.00000000000000000000	4.00000000000000000000	4.00000000000000000000	4.00000000000000000000	4.00000000000000000000	4.00000000000000000000	4.00000000000000000000	4.00000000000000000000	4.00000000000000000000	4.00000000000000000000
60.00000000000000000000	0.00000000000000000000	4171.79492187500000000000	4156.41015625000000000000	4163.58984375000000000000	4188.71777343750000000000	4150.76904296875000000000	4158.97412109375000000000	4166.15380859375000000000	4161.53857421875000000000	4170.25634765625000000000	4134.35888671875000000000	4164.10253906250000000000	4221.53857421875000000000	4165.64111328125000000000	4175.89746093750000000000	0.00000000000000000000	10242.00000000000000000000	10228.00000000000000000000	0.00000000000000000000	0.00000000000000000000	0.00000000000000000000	1163.00000000000000000000	668.00000000000000000000	4.00000000000000000000	4.00000000000000000000	4.00000000000000000000	4.00000000000000000000	4.00000000000000000000	4.00000000000000000000	4.00000000000000000000	4.00000000000000000000	4.00000000000000000000	4.00000000000000000000	4.00000000000000000000	4.00000000000000000000	4.00000000000000000000	4.00000000000000000000	4.00000000000000000000	4.00000000000000000000
61.00000000000000000000	0.00000000000000000000	4160.00000000000000000000	4156.41015625000000000000	4146.15380859375000000000	4181.53857421875000000000	4195.38427734375000000000	4169.74365234375000000000	4175.89746093750000000000	4171.28173828125000000000	4166.15380859375000000000	4161.02539062500000000000	4162.05126953125000000000	4213.84619140625000000000	4155.89746093750000000000	4166.15380859375000000000	0.00000000000000000000	10244.00000000000000000000	10228.00000000000000000000	0.00000000000000000000	0.00000000000000000000	0.00000000000000000000	1163.00000000000000000000	676.00000000000000000000	4.00000000000000000000	4.00000000000000000000	4.00000000000000000000	4.00000000000000000000	4.00000000000000000000	4.00000000000000000000	4.00000000000000000000	4.00000000000000000000	4.00000000000000000000	4.00000000000000000000	4.00000000000000000000	4.00000000000000000000	4.00000000000000000000	4.00000000000000000000	4.00000000000000000000	4.00000000000000000000
62.00000000000000000000	0.00000000000000000000	4165.12792968750000000000	4165.12792968750000000000	4152.30761718750000000000	4188.20507812500000000000	4200.00000000000000000000	4174.35888671875000000000	4181.02539062500000000000	4187.17919921875000000000	4168.71777343750000000000	4151.79492187500000000000	4176.41015625000000000000	4226.66650390625000000000	4162.56396484375000000000	4171.79492187500000000000	0.00000000000000000000	10244.00000000000000000000	10228.00000000000000000000	0.00000000000000000000	0.00000000000000000000	0.00000000000000000000	1163.00000000000000000000	683.00000000000000000000	4.00000000000000000000	4.00000000000000000000	4.00000000000000000000	4.00000000000000000000	4.00000000000000000000	4.00000000000000000000	4.00000000000000000000	4.00000000000000000000	4.00000000000000000000	4.00000000000000000000	4.00000000000000000000	4.00000000000000000000	4.00000000000000000000	4.00000000000000000000	4.00000000000000000000	4.00000000000000000000
63.00000000000000000000	0.00000000000000000000	4172.30761718750000000000	4162.56396484375000000000	4160.00000000000000000000	4182.56396484375000000000	4161.53857421875000000000	4169.74365234375000000000	4176.41015625000000000000	4169.23046875000000000000	4164.61523437500000000000	4132.30761718750000000000	4165.64111328125000000000	4221.02539062500000000000	4154.87158203125000000000	4169.74365234375000000000	0.00000000000000000000	10245.00000000000000000000	10228.00000000000000000000	0.00000000000000000000	0.00000000000000000000	0.00000000000000000000	1163.00000000000000000000	691.00000000000000000000	4.00000000000000000000	4.00000000000000000000	4.00000000000000000000	4.00000000000000000000	4.00000000000000000000	4.00000000000000000000	4.00000000000000000000	4.00000000000000000000	4.00000000000000000000	4.00000000000000000000	4.00000000000000000000	4.00000000000000000000	4.00000000000000000000	4.00000000000000000000	4.00000000000000000000	4.00000000000000000000
64.00000000000000000000	0.00000000000000000000	4181.53857421875000000000	4188.20507812500000000000	4157.94873046875000000000	4191.79492187500000000000	4188.20507812500000000000	4182.56396484375000000000	4198.97412109375000000000	4178.46142578125000000000	4168.71777343750000000000	4167.69238281250000000000	4176.41015625000000000000	4219.48730468750000000000	4174.87158203125000000000	4174.35888671875000000000	705.00000000000000000000	10245.00000000000000000000	10228.00000000000000000000	0.00000000000000000000	0.00000000000000000000	0.00000000000000000000	1163.00000000000000000000	699.00000000000000000000	4.00000000000000000000	4.00000000000000000000	4.00000000000000000000	4.00000000000000000000	4.00000000000000000000	4.00000000000000000000	4.00000000000000000000	4.00000000000000000000	4.00000000000000000000	4.00000000000000000000	4.00000000000000000000	4.00000000000000000000	4.00000000000000000000	4.00000000000000000000	4.00000000000000000000	4.00000000000000000000
65.00000000000000000000	0.00000000000000000000	4181.53857421875000000000	4170.25634765625000000000	4164.61523437500000000000	4182.05126953125000000000	4148.20507812500000000000	4170.76904296875000000000	4182.56396484375000000000	4161.53857421875000000000	4163.58984375000000000000	4145.64111328125000000000	4166.66650390625000000000	4217.94873046875000000000	4156.92285156250000000000	4172.82031250000000000000	995.00000000000000000000	10247.00000000000000000000	10228.00000000000000000000	0.00000000000000000000	0.00000000000000000000	0.00000000000000000000	1163.00000000000000000000	708.00000000000000000000	4.00000000000000000000	4.00000000000000000000	4.00000000000000000000	4.00000000000000000000	4.00000000000000000000	4.00000000000000000000	4.00000000000000000000	4.00000000000000000000	4.00000000000000000000	4.00000000000000000000	4.00000000000000000000	4.00000000000000000000	4.00000000000000000000	4.00000000000000000000	4.00000000000000000000	4.00000000000000000000
66.00000000000000000000	0.00000000000000000000	4180.00000000000000000000	4166.15380859375000000000	4160.51269531250000000000	4184.61523437500000000000	4145.12792968750000000000	4167.69238281250000000000	4179.48730468750000000000	4172.82031250000000000000	4165.64111328125000000000	4144.61523437500000000000	4175.89746093750000000000	4219.48730468750000000000	4171.79492187500000000000	4182.05126953125000000000	1057.00000000000000000000	10247.00000000000000000000	10228.00000000000000000000	0.00000000000000000000	0.00000000000000000000	0.00000000000000000000	1163.00000000000000000000	715.00000000000000000000	4.00000000000000000000	4.00000000000000000000	4.00000000000000000000	4.00000000000000000000	4.00000000000000000000	4.00000000000000000000	4.00000000000000000000	4.00000000000000000000	4.00000000000000000000	4.00000000000000000000	4.00000000000000000000	4.00000000000000000000	4.00000000000000000000	4.00000000000000000000	4.00000000000000000000	4.00000000000000000000
67.00000000000000000000	0.00000000000000000000	4182.56396484375000000000	4168.71777343750000000000	4166.66650390625000000000	4194.35888671875000000000	4176.41015625000000000000	4164.61523437500000000000	4174.87158203125000000000	4182.05126953125000000000	4176.41015625000000000000	4151.28173828125000000000	4190.25634765625000000000	4232.82031250000000000000	4194.35888671875000000000	4196.92285156250000000000	1533.00000000000000000000	10248.00000000000000000000	10227.00000000000000000000	0.00000000000000000000	0.00000000000000000000	0.00000000000000000000	1163.00000000000000000000	722.00000000000000000000	4.00000000000000000000	4.00000000000000000000	4.00000000000000000000	4.00000000000000000000	4.00000000000000000000	4.00000000000000000000	4.00000000000000000000	4.00000000000000000000	4.00000000000000000000	4.00000000000000000000	4.00000000000000000000	4.00000000000000000000	4.00000000000000000000	4.00000000000000000000	4.00000000000000000000	4.00000000000000000000
68.00000000000000000000	0.00000000000000000000	4177.94873046875000000000	4159.48730468750000000000	4168.71777343750000000000	4186.66650390625000000000	4128.71777343750000000000	4158.97412109375000000000	4163.07666015625000000000	4163.58984375000000000000	4168.71777343750000000000	4127.17919921875000000000	4178.97412109375000000000	4230.76904296875000000000	4177.43603515625000000000	4187.69238281250000000000	1631.00000000000000000000	10248.00000000000000000000	10227.00000000000000000000	0.00000000000000000000	0.00000000000000000000	0.00000000000000000000	1163.00000000000000000000	730.00000000000000000000	4.00000000000000000000	4.00000000000000000000	4.00000000000000000000	4.00000000000000000000	4.00000000000000000000	4.00000000000000000000	4.00000000000000000000	4.00000000000000000000	4.00000000000000000000	4.00000000000000000000	4.00000000000000000000	4.00000000000000000000	4.00000000000000000000	4.00000000000000000000	4.00000000000000000000	4.00000000000000000000
69.00000000000000000000	0.00000000000000000000	4177.43603515625000000000	4173.33300781250000000000	4157.94873046875000000000	4192.30761718750000000000	4141.02539062500000000000	4174.35888671875000000000	4186.66650390625000000000	4186.66650390625000000000	4166.66650390625000000000	4180.00000000000000000000	4189.23046875000000000000	4231.79492187500000000000	4183.07666015625000000000	4184.61523437500000000000	1141.00000000000000000000	10249.00000000000000000000	10228.00000000000000000000	0.00000000000000000000	0.00000000000000000000	0.00000000000000000000	1163.00000000000000000000	739.00000000000000000000	4.00000000000000000000	4.00000000000000000000	4.00000000000000000000	4.00000000000000000000	4.00000000000000000000	4.00000000000000000000	4.00000000000000000000	4.00000000000000000000	4.00000000000000000000	4.00000000000000000000	4.00000000000000000000	4.00000000000000000000	4.00000000000000000000	4.00000000000000000000	4.00000000000000000000	4.00000000000000000000
70.00000000000000000000	0.00000000000000000000	4174.87158203125000000000	4150.76904296875000000000	4159.48730468750000000000	4176.92285156250000000000	4186.15380859375000000000	4167.69238281250000000000	4173.84619140625000000000	4171.28173828125000000000	4162.56396484375000000000	4177.43603515625000000000	4175.38427734375000000000	4227.69238281250000000000	4161.02539062500000000000	4181.53857421875000000000	1388.00000000000000000000	10249.00000000000000000000	10228.00000000000000000000	0.00000000000000000000	0.00000000000000000000	0.00000000000000000000	1163.00000000000000000000	746.00000000000000000000	4.00000000000000000000	4.00000000000000000000	4.00000000000000000000	4.00000000000000000000	4.00000000000000000000	4.00000000000000000000	4.00000000000000000000	4.00000000000000000000	4.00000000000000000000	4.00000000000000000000	4.00000000000000000000	4.00000000000000000000	4.00000000000000000000	4.00000000000000000000	4.00000000000000000000	4.00000000000000000000
71.00000000000000000000	0.00000000000000000000	4180.51269531250000000000	4166.66650390625000000000	4161.53857421875000000000	4178.46142578125000000000	4219.48730468750000000000	4176.92285156250000000000	4177.94873046875000000000	4164.61523437500000000000	4164.10253906250000000000	4135.89746093750000000000	4176.41015625000000000000	4222.56396484375000000000	4167.17919921875000000000	4180.00000000000000000000	1392.00000000000000000000	10248.00000000000000000000	10228.00000000000000000000	0.00000000000000000000	0.00000000000000000000	0.00000000000000000000	1163.00000000000000000000	753.00000000000000000000	4.00000000000000000000	4.00000000000000000000	4.00000000000000000000	4.00000000000000000000	4.00000000000000000000	4.00000000000000000000	4.00000000000000000000	4.00000000000000000000	4.00000000000000000000	4.00000000000000000000	4.00000000000000000000	4.00000000000000000000	4.00000000000000000000	4.00000000000000000000	4.00000000000000000000	4.00000000000000000000
72.00000000000000000000	0.00000000000000000000	4186.66650390625000000000	4189.74365234375000000000	4165.64111328125000000000	4194.35888671875000000000	4197.94873046875000000000	4186.15380859375000000000	4191.28173828125000000000	4172.82031250000000000000	4174.35888671875000000000	4140.51269531250000000000	4183.58984375000000000000	4226.15380859375000000000	4178.97412109375000000000	4176.92285156250000000000	1047.00000000000000000000	10248.00000000000000000000	10228.00000000000000000000	0.00000000000000000000	0.00000000000000000000	0.00000000000000000000	1163.00000000000000000000	761.00000000000000000000	4.00000000000000000000	4.00000000000000000000	4.00000000000000000000	4.00000000000000000000	4.00000000000000000000	4.00000000000000000000	4.00000000000000000000	4.00000000000000000000	4.00000000000000000000	4.00000000000000000000	4.00000000000000000000	4.00000000000000000000	4.00000000000000000000	4.00000000000000000000	4.00000000000000000000	4.00000000000000000000
73.00000000000000000000	0.00000000000000000000	4174.87158203125000000000	4157.94873046875000000000	4162.56396484375000000000	4181.02539062500000000000	4131.28173828125000000000	4167.17919921875000000000	4174.35888671875000000000	4147.69238281250000000000	4164.61523437500000000000	4142.56396484375000000000	4161.02539062500000000000	4216.41015625000000000000	4155.38427734375000000000	4164.10253906250000000000	1568.00000000000000000000	10249.00000000000000000000	10227.00000000000000000000	0.00000000000000000000	0.00000000000000000000	0.00000000000000000000	1163.00000000000000000000	770.00000000000000000000	4.00000000000000000000	4.00000000000000000000	4.00000000000000000000	4.00000000000000000000	4.00000000000000000000	4.00000000000000000000	4.00000000000000000000	4.00000000000000000000	4.00000000000000000000	4.00000000000000000000	4.00000000000000000000	4.00000000000000000000	4.00000000000000000000	4.00000000000000000000	4.00000000000000000000	4.00000000000000000000
74.00000000000000000000	0.00000000000000000000	4172.82031250000000000000	4156.92285156250000000000	4156.41015625000000000000	4187.17919921875000000000	4141.53857421875000000000	4164.10253906250000000000	4176.92285156250000000000	4163.07666015625000000000	4166.66650390625000000000	4159.48730468750000000000	4174.35888671875000000000	4225.12792968750000000000	4178.46142578125000000000	4173.84619140625000000000	1591.00000000000000000000	10249.00000000000000000000	10227.00000000000000000000	0.00000000000000000000	0.00000000000000000000	0.00000000000000000000	1163.00000000000000000000	777.00000000000000000000	4.00000000000000000000	4.00000000000000000000	4.00000000000000000000	4.00000000000000000000	4.00000000000000000000	4.00000000000000000000	4.00000000000000000000	4.00000000000000000000	4.00000000000000000000	4.00000000000000000000	4.00000000000000000000	4.00000000000000000000	4.00000000000000000000	4.00000000000000000000	4.00000000000000000000	4.00000000000000000000
75.00000000000000000000	0.00000000000000000000	4173.33300781250000000000	4144.61523437500000000000	4163.58984375000000000000	4181.53857421875000000000	4159.48730468750000000000	4156.92285156250000000000	4157.43603515625000000000	4160.51269531250000000000	4171.79492187500000000000	4134.35888671875000000000	4169.74365234375000000000	4229.23046875000000000000	4167.69238281250000000000	4176.92285156250000000000	1400.00000000000000000000	10248.00000000000000000000	10226.00000000000000000000	0.00000000000000000000	0.00000000000000000000	0.00000000000000000000	1163.00000000000000000000	785.00000000000000000000	4.00000000000000000000	4.00000000000000000000	4.00000000000000000000	4.00000000000000000000	4.00000000000000000000	4.00000000000000000000	4.00000000000000000000	4.00000000000000000000	4.00000000000000000000	4.00000000000000000000	4.00000000000000000000	4.00000000000000000000	4.00000000000000000000	4.00000000000000000000	4.00000000000000000000	4.00000000000000000000
76.00000000000000000000	0.00000000000000000000	4172.30761718750000000000	4153.33300781250000000000	4158.46142578125000000000	4179.48730468750000000000	4180.00000000000000000000	4166.66650390625000000000	4166.66650390625000000000	4164.10253906250000000000	4165.12792968750000000000	4137.43603515625000000000	4167.17919921875000000000	4220.00000000000000000000	4157.94873046875000000000	4171.28173828125000000000	1253.00000000000000000000	10248.00000000000000000000	10226.00000000000000000000	0.00000000000000000000	0.00000000000000000000	0.00000000000000000000	1163.00000000000000000000	794.00000000000000000000	4.00000000000000000000	4.00000000000000000000	4.00000000000000000000	4.00000000000000000000	4.00000000000000000000	4.00000000000000000000	4.00000000000000000000	4.00000000000000000000	4.00000000000000000000	4.00000000000000000000	4.00000000000000000000	4.00000000000000000000	4.00000000000000000000	4.00000000000000000000	4.00000000000000000000	4.00000000000000000000
77.00000000000000000000	0.00000000000000000000	4181.53857421875000000000	4175.38427734375000000000	4161.53857421875000000000	4198.97412109375000000000	4158.97412109375000000000	4176.92285156250000000000	4187.17919921875000000000	4178.97412109375000000000	4163.58984375000000000000	4166.66650390625000000000	4185.64111328125000000000	4230.76904296875000000000	4177.94873046875000000000	4176.41015625000000000000	1445.00000000000000000000	10248.00000000000000000000	10225.00000000000000000000	0.00000000000000000000	0.00000000000000000000	0.00000000000000000000	1163.00000000000000000000	802.00000000000000000000	4.00000000000000000000	4.00000000000000000000	4.00000000000000000000	4.00000000000000000000	4.00000000000000000000	4.00000000000000000000	4.00000000000000000000	4.00000000000000000000	4.00000000000000000000	4.00000000000000000000	4.00000000000000000000	4.00000000000000000000	4.00000000000000000000	4.00000000000000000000	4.00000000000000000000	4.00000000000000000000
78.00000000000000000000	0.00000000000000000000	4183.07666015625000000000	4160.00000000000000000000	4166.66650390625000000000	4193.84619140625000000000	4114.35888671875000000000	4165.12792968750000000000	4167.17919921875000000000	4157.94873046875000000000	4160.00000000000000000000	4140.00000000000000000000	4175.89746093750000000000	4228.71777343750000000000	4167.17919921875000000000	4172.82031250000000000000	1591.00000000000000000000	10248.00000000000000000000	10225.00000000000000000000	0.00000000000000000000	0.00000000000000000000	0.00000000000000000000	1163.00000000000000000000	809.00000000000000000000	4.00000000000000000000	4.00000000000000000000	4.00000000000000000000	4.00000000000000000000	4.00000000000000000000	4.00000000000000000000	4.00000000000000000000	4.00000000000000000000	4.00000000000000000000	4.00000000000000000000	4.00000000000000000000	4.00000000000000000000	4.00000000000000000000	4.00000000000000000000	4.00000000000000000000	4.00000000000000000000
79.00000000000000000000	0.00000000000000000000	4187.69238281250000000000	4179.48730468750000000000	4162.56396484375000000000	4198.97412109375000000000	4180.00000000000000000000	4176.41015625000000000000	4180.00000000000000000000	4169.74365234375000000000	4169.74365234375000000000	4158.97412109375000000000	4184.10253906250000000000	4227.69238281250000000000	4184.10253906250000000000	4178.46142578125000000000	1400.00000000000000000000	10250.00000000000000000000	10225.00000000000000000000	0.00000000000000000000	0.00000000000000000000	0.00000000000000000000	1163.00000000000000000000	817.00000000000000000000	4.00000000000000000000	4.00000000000000000000	4.00000000000000000000	4.00000000000000000000	4.00000000000000000000	4.00000000000000000000	4.00000000000000000000	4.00000000000000000000	4.00000000000000000000	4.00000000000000000000	4.00000000000000000000	4.00000000000000000000	4.00000000000000000000	4.00000000000000000000	4.00000000000000000000	4.00000000000000000000
80.00000000000000000000	0.00000000000000000000	4185.12792968750000000000	4176.92285156250000000000	4167.69238281250000000000	4199.48730468750000000000	4202.05126953125000000000	4172.82031250000000000000	4174.35888671875000000000	4158.46142578125000000000	4172.30761718750000000000	4155.89746093750000000000	4172.30761718750000000000	4227.17919921875000000000	4174.35888671875000000000	4178.97412109375000000000	1253.00000000000000000000	10250.00000000000000000000	10225.00000000000000000000	0.00000000000000000000	0.00000000000000000000	0.00000000000000000000	1163.00000000000000000000	825.00000000000000000000	4.00000000000000000000	4.00000000000000000000	4.00000000000000000000	4.00000000000000000000	4.00000000000000000000	4.00000000000000000000	4.00000000000000000000	4.00000000000000000000	4.00000000000000000000	4.00000000000000000000	4.00000000000000000000	4.00000000000000000000	4.00000000000000000000	4.00000000000000000000	4.00000000000000000000	4.00000000000000000000
81.00000000000000000000	0.00000000000000000000	4169.23046875000000000000	4165.64111328125000000000	4154.87158203125000000000	4196.92285156250000000000	4171.79492187500000000000	4167.17919921875000000000	4170.76904296875000000000	4153.84619140625000000000	4163.58984375000000000000	4137.43603515625000000000	4163.58984375000000000000	4217.94873046875000000000	4163.07666015625000000000	4173.33300781250000000000	1445.00000000000000000000	10248.00000000000000000000	10225.00000000000000000000	0.00000000000000000000	0.00000000000000000000	0.00000000000000000000	1163.00000000000000000000	833.00000000000000000000	4.00000000000000000000	4.00000000000000000000	4.00000000000000000000	4.00000000000000000000	4.00000000000000000000	4.00000000000000000000	4.00000000000000000000	4.00000000000000000000	4.00000000000000000000	4.00000000000000000000	4.00000000000000000000	4.00000000000000000000	4.00000000000000000000	4.00000000000000000000	4.00000000000000000000	4.00000000000000000000
82.00000000000000000000	0.00000000000000000000	4161.02539062500000000000	4161.53857421875000000000	4143.58984375000000000000	4201.02539062500000000000	4160.51269531250000000000	4166.66650390625000000000	4177.43603515625000000000	4178.46142578125000000000	4166.15380859375000000000	4153.84619140625000000000	4179.48730468750000000000	4221.02539062500000000000	4174.35888671875000000000	4174.87158203125000000000	1591.00000000000000000000	10248.00000000000000000000	10225.00000000000000000000	0.00000000000000000000	0.00000000000000000000	0.00000000000000000000	1163.00000000000000000000	841.00000000000000000000	4.00000000000000000000	4.00000000000000000000	4.00000000000000000000	4.00000000000000000000	4.00000000000000000000	4.00000000000000000000	4.00000000000000000000	4.00000000000000000000	4.00000000000000000000	4.00000000000000000000	4.00000000000000000000	4.00000000000000000000	4.00000000000000000000	4.00000000000000000000	4.00000000000000000000	4.00000000000000000000
83.00000000000000000000	0.00000000000000000000	4156.41015625000000000000	4132.82031250000000000000	4144.61523437500000000000	4183.58984375000000000000	4123.07666015625000000000	4156.92285156250000000000	4158.97412109375000000000	4158.46142578125000000000	4161.02539062500000000000	4136.41015625000000000000	4156.92285156250000000000	4212.82031250000000000000	4152.82031250000000000000	4164.61523437500000000000	1400.00000000000000000000	10246.00000000000000000000	10226.00000000000000000000	0.00000000000000000000	0.00000000000000000000	0.00000000000000000000	1163.00000000000000000000	849.00000000000000000000	4.00000000000000000000	4.00000000000000000000	4.00000000000000000000	4.00000000000000000000	4.00000000000000000000	4.00000000000000000000	4.00000000000000000000	4.00000000000000000000	4.00000000000000000000	4.00000000000000000000	4.00000000000000000000	4.00000000000000000000	4.00000000000000000000	4.00000000000000000000	4.00000000000000000000	4.00000000000000000000
84.00000000000000000000	0.00000000000000000000	4163.07666015625000000000	4151.79492187500000000000	4142.05126953125000000000	4190.76904296875000000000	4143.58984375000000000000	4174.87158203125000000000	4185.64111328125000000000	4168.20507812500000000000	4163.58984375000000000000	4150.25634765625000000000	4161.02539062500000000000	4211.28173828125000000000	4162.56396484375000000000	4166.66650390625000000000	1253.00000000000000000000	10246.00000000000000000000	10226.00000000000000000000	0.00000000000000000000	0.00000000000000000000	0.00000000000000000000	1163.00000000000000000000	857.00000000000000000000	4.00000000000000000000	4.00000000000000000000	4.00000000000000000000	4.00000000000000000000	4.00000000000000000000	4.00000000000000000000	4.00000000000000000000	4.00000000000000000000	4.00000000000000000000	4.00000000000000000000	4.00000000000000000000	4.00000000000000000000	4.00000000000000000000	4.00000000000000000000	4.00000000000000000000	4.00000000000000000000
85.00000000000000000000	0.00000000000000000000	4171.79492187500000000000	4151.79492187500000000000	4147.69238281250000000000	4191.79492187500000000000	4158.97412109375000000000	4176.92285156250000000000	4184.10253906250000000000	4166.15380859375000000000	4166.15380859375000000000	4144.61523437500000000000	4162.05126953125000000000	4216.92285156250000000000	4152.82031250000000000000	4166.15380859375000000000	1445.00000000000000000000	10248.00000000000000000000	10224.00000000000000000000	0.00000000000000000000	0.00000000000000000000	0.00000000000000000000	1163.00000000000000000000	866.00000000000000000000	4.00000000000000000000	4.00000000000000000000	4.00000000000000000000	4.00000000000000000000	4.00000000000000000000	4.00000000000000000000	4.00000000000000000000	4.00000000000000000000	4.00000000000000000000	4.00000000000000000000	4.00000000000000000000	4.00000000000000000000	4.00000000000000000000	4.00000000000000000000	4.00000000000000000000	4.00000000000000000000
86.00000000000000000000	0.00000000000000000000	4174.35888671875000000000	4148.71777343750000000000	4147.17919921875000000000	4184.61523437500000000000	4162.05126953125000000000	4172.82031250000000000000	4168.71777343750000000000	4153.84619140625000000000	4161.53857421875000000000	4124.61523437500000000000	4153.33300781250000000000	4213.33300781250000000000	4146.66650390625000000000	4162.56396484375000000000	1591.00000000000000000000	10248.00000000000000000000	10224.00000000000000000000	0.00000000000000000000	0.00000000000000000000	0.00000000000000000000	1163.00000000000000000000	874.00000000000000000000	4.00000000000000000000	4.00000000000000000000	4.00000000000000000000	4.00000000000000000000	4.00000000000000000000	4.00000000000000000000	4.00000000000000000000	4.00000000000000000000	4.00000000000000000000	4.00000000000000000000	4.00000000000000000000	4.00000000000000000000	4.00000000000000000000	4.00000000000000000000	4.00000000000000000000	4.00000000000000000000
87.00000000000000000000	0.00000000000000000000	4181.53857421875000000000	4174.35888671875000000000	4155.38427734375000000000	4198.97412109375000000000	4170.25634765625000000000	4176.41015625000000000000	4180.51269531250000000000	4167.69238281250000000000	4173.33300781250000000000	4145.12792968750000000000	4168.71777343750000000000	4220.51269531250000000000	4179.48730468750000000000	4178.46142578125000000000	1400.00000000000000000000	10247.00000000000000000000	10225.00000000000000000000	0.00000000000000000000	0.00000000000000000000	0.00000000000000000000	1163.00000000000000000000	882.00000000000000000000	4.00000000000000000000	4.00000000000000000000	4.00000000000000000000	4.00000000000000000000	4.00000000000000000000	4.00000000000000000000	4.00000000000000000000	4.00000000000000000000	4.00000000000000000000	4.00000000000000000000	4.00000000000000000000	4.00000000000000000000	4.00000000000000000000	4.00000000000000000000	4.00000000000000000000	4.00000000000000000000
88.00000000000000000000	0.00000000000000000000	4178.46142578125000000000	4158.46142578125000000000	4164.10253906250000000000	4192.30761718750000000000	4133.84619140625000000000	4160.00000000000000000000	4162.56396484375000000000	4148.71777343750000000000	4171.28173828125000000000	4132.30761718750000000000	4153.84619140625000000000	4217.94873046875000000000	4164.61523437500000000000	4180.51269531250000000000	1253.00000000000000000000	10247.00000000000000000000	10225.00000000000000000000	0.00000000000000000000	0.00000000000000000000	0.00000000000000000000	1163.00000000000000000000	891.00000000000000000000	4.00000000000000000000	4.00000000000000000000	4.00000000000000000000	4.00000000000000000000	4.00000000000000000000	4.00000000000000000000	4.00000000000000000000	4.00000000000000000000	4.00000000000000000000	4.00000000000000000000	4.00000000000000000000	4.00000000000000000000	4.00000000000000000000	4.00000000000000000000	4.00000000000000000000	4.00000000000000000000
89.00000000000000000000	0.00000000000000000000	4177.94873046875000000000	4162.56396484375000000000	4151.28173828125000000000	4198.97412109375000000000	4155.89746093750000000000	4165.12792968750000000000	4172.30761718750000000000	4167.69238281250000000000	4165.12792968750000000000	4150.25634765625000000000	4165.64111328125000000000	4221.53857421875000000000	4171.79492187500000000000	4182.56396484375000000000	1445.00000000000000000000	10248.00000000000000000000	10225.00000000000000000000	0.00000000000000000000	0.00000000000000000000	0.00000000000000000000	1163.00000000000000000000	899.00000000000000000000	4.00000000000000000000	4.00000000000000000000	4.00000000000000000000	4.00000000000000000000	4.00000000000000000000	4.00000000000000000000	4.00000000000000000000	4.00000000000000000000	4.00000000000000000000	4.00000000000000000000	4.00000000000000000000	4.00000000000000000000	4.00000000000000000000	4.00000000000000000000	4.00000000000000000000	4.00000000000000000000
90.00000000000000000000	0.00000000000000000000	4176.41015625000000000000	4152.30761718750000000000	4153.33300781250000000000	4198.97412109375000000000	4164.10253906250000000000	4162.56396484375000000000	4172.30761718750000000000	4178.97412109375000000000	4165.64111328125000000000	4151.28173828125000000000	4172.30761718750000000000	4227.17919921875000000000	4171.28173828125000000000	4180.00000000000000000000	1591.00000000000000000000	10248.00000000000000000000	10225.00000000000000000000	0.00000000000000000000	0.00000000000000000000	0.00000000000000000000	1163.00000000000000000000	908.00000000000000000000	4.00000000000000000000	4.00000000000000000000	4.00000000000000000000	4.00000000000000000000	4.00000000000000000000	4.00000000000000000000	4.00000000000000000000	4.00000000000000000000	4.00000000000000000000	4.00000000000000000000	4.00000000000000000000	4.00000000000000000000	4.00000000000000000000	4.00000000000000000000	4.00000000000000000000	4.00000000000000000000
91.00000000000000000000	0.00000000000000000000	4166.15380859375000000000	4139.48730468750000000000	4152.82031250000000000000	4182.05126953125000000000	4148.71777343750000000000	4163.07666015625000000000	4167.17919921875000000000	4161.53857421875000000000	4161.53857421875000000000	4123.07666015625000000000	4150.76904296875000000000	4210.76904296875000000000	4151.79492187500000000000	4166.15380859375000000000	1400.00000000000000000000	10247.00000000000000000000	10224.00000000000000000000	0.00000000000000000000	0.00000000000000000000	0.00000000000000000000	1163.00000000000000000000	916.00000000000000000000	4.00000000000000000000	4.00000000000000000000	4.00000000000000000000	4.00000000000000000000	4.00000000000000000000	4.00000000000000000000	4.00000000000000000000	4.00000000000000000000	4.00000000000000000000	4.00000000000000000000	4.00000000000000000000	4.00000000000000000000	4.00000000000000000000	4.00000000000000000000	4.00000000000000000000	4.00000000000000000000
92.00000000000000000000	0.00000000000000000000	4169.74365234375000000000	4164.10253906250000000000	4146.66650390625000000000	4187.17919921875000000000	4179.48730468750000000000	4183.07666015625000000000	4188.20507812500000000000	4167.17919921875000000000	4164.61523437500000000000	4148.20507812500000000000	4152.82031250000000000000	4206.66650390625000000000	4156.41015625000000000000	4163.58984375000000000000	1253.00000000000000000000	10247.00000000000000000000	10224.00000000000000000000	0.00000000000000000000	0.00000000000000000000	0.00000000000000000000	1163.00000000000000000000	924.00000000000000000000	4.00000000000000000000	4.00000000000000000000	4.00000000000000000000	4.00000000000000000000	4.00000000000000000000	4.00000000000000000000	4.00000000000000000000	4.00000000000000000000	4.00000000000000000000	4.00000000000000000000	4.00000000000000000000	4.00000000000000000000	4.00000000000000000000	4.00000000000000000000	4.00000000000000000000	4.00000000000000000000
93.00000000000000000000	0.00000000000000000000	4168.20507812500000000000	4145.64111328125000000000	4150.25634765625000000000	4174.87158203125000000000	4158.46142578125000000000	4169.74365234375000000000	4168.71777343750000000000	4144.61523437500000000000	4159.48730468750000000000	4130.76904296875000000000	4134.35888671875000000000	4199.48730468750000000000	4127.17919921875000000000	4153.84619140625000000000	1445.00000000000000000000	10245.00000000000000000000	10224.00000000000000000000	0.00000000000000000000	0.00000000000000000000	0.00000000000000000000	1163.00000000000000000000	933.00000000000000000000	4.00000000000000000000	4.00000000000000000000	4.00000000000000000000	4.00000000000000000000	4.00000000000000000000	4.00000000000000000000	4.00000000000000000000	4.00000000000000000000	4.00000000000000000000	4.00000000000000000000	4.00000000000000000000	4.00000000000000000000	4.00000000000000000000	4.00000000000000000000	4.00000000000000000000	4.00000000000000000000
94.00000000000000000000	0.00000000000000000000	4168.20507812500000000000	4148.71777343750000000000	4151.79492187500000000000	4182.05126953125000000000	4142.56396484375000000000	4168.20507812500000000000	4169.23046875000000000000	4156.92285156250000000000	4164.61523437500000000000	4127.69238281250000000000	4145.64111328125000000000	4200.00000000000000000000	4148.71777343750000000000	4161.53857421875000000000	1591.00000000000000000000	10245.00000000000000000000	10224.00000000000000000000	0.00000000000000000000	0.00000000000000000000	0.00000000000000000000	1163.00000000000000000000	940.00000000000000000000	4.00000000000000000000	4.00000000000000000000	4.00000000000000000000	4.00000000000000000000	4.00000000000000000000	4.00000000000000000000	4.00000000000000000000	4.00000000000000000000	4.00000000000000000000	4.00000000000000000000	4.00000000000000000000	4.00000000000000000000	4.00000000000000000000	4.00000000000000000000	4.00000000000000000000	4.00000000000000000000
95.00000000000000000000	0.00000000000000000000	4168.71777343750000000000	4155.38427734375000000000	4161.53857421875000000000	4192.30761718750000000000	4149.74365234375000000000	4169.23046875000000000000	4167.17919921875000000000	4165.64111328125000000000	4175.89746093750000000000	4137.94873046875000000000	4159.48730468750000000000	4212.30761718750000000000	4171.79492187500000000000	4172.30761718750000000000	1400.00000000000000000000	10244.00000000000000000000	10224.00000000000000000000	0.00000000000000000000	0.00000000000000000000	0.00000000000000000000	1163.00000000000000000000	947.00000000000000000000	4.00000000000000000000	4.00000000000000000000	4.00000000000000000000	4.00000000000000000000	4.00000000000000000000	4.00000000000000000000	4.00000000000000000000	4.00000000000000000000	4.00000000000000000000	4.00000000000000000000	4.00000000000000000000	4.00000000000000000000	4.00000000000000000000	4.00000000000000000000	4.00000000000000000000	4.00000000000000000000
96.00000000000000000000	0.00000000000000000000	4157.94873046875000000000	4142.56396484375000000000	4153.33300781250000000000	4174.87158203125000000000	4164.10253906250000000000	4165.64111328125000000000	4157.43603515625000000000	4149.74365234375000000000	4164.10253906250000000000	4133.84619140625000000000	4142.56396484375000000000	4204.10253906250000000000	4146.15380859375000000000	4158.97412109375000000000	1253.00000000000000000000	10244.00000000000000000000	10224.00000000000000000000	0.00000000000000000000	0.00000000000000000000	0.00000000000000000000	1163.00000000000000000000	955.00000000000000000000	4.00000000000000000000	4.00000000000000000000	4.00000000000000000000	4.00000000000000000000	4.00000000000000000000	4.00000000000000000000	4.00000000000000000000	4.00000000000000000000	4.00000000000000000000	4.00000000000000000000	4.00000000000000000000	4.00000000000000000000	4.00000000000000000000	4.00000000000000000000	4.00000000000000000000	4.00000000000000000000
97.00000000000000000000	0.00000000000000000000	4156.41015625000000000000	4152.30761718750000000000	4140.51269531250000000000	4178.97412109375000000000	4173.33300781250000000000	4173.33300781250000000000	4174.35888671875000000000	4178.46142578125000000000	4160.51269531250000000000	4161.53857421875000000000	4153.84619140625000000000	4208.20507812500000000000	4153.33300781250000000000	4158.97412109375000000000	1445.00000000000000000000	10243.00000000000000000000	10224.00000000000000000000	0.00000000000000000000	0.00000000000000000000	0.00000000000000000000	1163.00000000000000000000	962.00000000000000000000	4.00000000000000000000	4.00000000000000000000	4.00000000000000000000	4.00000000000000000000	4.00000000000000000000	4.00000000000000000000	4.00000000000000000000	4.00000000000000000000	4.00000000000000000000	4.00000000000000000000	4.00000000000000000000	4.00000000000000000000	4.00000000000000000000	4.00000000000000000000	4.00000000000000000000	4.00000000000000000000
98.00000000000000000000	0.00000000000000000000	4152.30761718750000000000	4135.38427734375000000000	4149.74365234375000000000	4173.33300781250000000000	4125.64111328125000000000	4162.05126953125000000000	4157.43603515625000000000	4165.64111328125000000000	4161.53857421875000000000	4139.48730468750000000000	4143.07666015625000000000	4210.25634765625000000000	4138.46142578125000000000	4158.97412109375000000000	1591.00000000000000000000	10243.00000000000000000000	10224.00000000000000000000	0.00000000000000000000	0.00000000000000000000	0.00000000000000000000	1163.00000000000000000000	969.00000000000000000000	4.00000000000000000000	4.00000000000000000000	4.00000000000000000000	4.00000000000000000000	4.00000000000000000000	4.00000000000000000000	4.00000000000000000000	4.00000000000000000000	4.00000000000000000000	4.00000000000000000000	4.00000000000000000000	4.00000000000000000000	4.00000000000000000000	4.00000000000000000000	4.00000000000000000000	4.00000000000000000000
99.00000000000000000000	0.00000000000000000000	4158.46142578125000000000	4155.38427734375000000000	4150.76904296875000000000	4175.89746093750000000000	4137.94873046875000000000	4171.79492187500000000000	4168.71777343750000000000	4157.94873046875000000000	4165.12792968750000000000	4138.97412109375000000000	4143.07666015625000000000	4202.05126953125000000000	4144.61523437500000000000	4162.56396484375000000000	1400.00000000000000000000	10244.00000000000000000000	10224.00000000000000000000	0.00000000000000000000	0.00000000000000000000	0.00000000000000000000	1163.00000000000000000000	977.00000000000000000000	4.00000000000000000000	4.00000000000000000000	4.00000000000000000000	4.00000000000000000000	4.00000000000000000000	4.00000000000000000000	4.00000000000000000000	4.00000000000000000000	4.00000000000000000000	4.00000000000000000000	4.00000000000000000000	4.00000000000000000000	4.00000000000000000000	4.00000000000000000000	4.00000000000000000000	4.00000000000000000000
100.00000000000000000000	0.00000000000000000000	4174.87158203125000000000	4173.84619140625000000000	4154.87158203125000000000	4180.51269531250000000000	4155.89746093750000000000	4178.46142578125000000000	4181.02539062500000000000	4160.51269531250000000000	4170.76904296875000000000	4155.89746093750000000000	4149.74365234375000000000	4206.15380859375000000000	4154.87158203125000000000	4169.23046875000000000000	1253.00000000000000000000	10244.00000000000000000000	10224.00000000000000000000	0.00000000000000000000	0.00000000000000000000	0.00000000000000000000	1163.00000000000000000000	984.00000000000000000000	4.00000000000000000000	4.00000000000000000000	4.00000000000000000000	4.00000000000000000000	4.00000000000000000000	4.00000000000000000000	4.00000000000000000000	4.00000000000000000000	4.00000000000000000000	4.00000000000000000000	4.00000000000000000000	4.00000000000000000000	4.00000000000000000000	4.00000000000000000000	4.00000000000000000000	4.00000000000000000000
101.00000000000000000000	0.00000000000000000000	4171.28173828125000000000	4151.79492187500000000000	4160.00000000000000000000	4166.15380859375000000000	4139.48730468750000000000	4168.71777343750000000000	4163.58984375000000000000	4148.71777343750000000000	4164.10253906250000000000	4127.69238281250000000000	4141.02539062500000000000	4206.66650390625000000000	4147.69238281250000000000	4166.15380859375000000000	1445.00000000000000000000	10244.00000000000000000000	10224.00000000000000000000	0.00000000000000000000	0.00000000000000000000	0.00000000000000000000	1163.00000000000000000000	991.00000000000000000000	4.00000000000000000000	4.00000000000000000000	4.00000000000000000000	4.00000000000000000000	4.00000000000000000000	4.00000000000000000000	4.00000000000000000000	4.00000000000000000000	4.00000000000000000000	4.00000000000000000000	4.00000000000000000000	4.00000000000000000000	4.00000000000000000000	4.00000000000000000000	4.00000000000000000000	4.00000000000000000000
102.00000000000000000000	0.00000000000000000000	4167.69238281250000000000	4164.61523437500000000000	4161.53857421875000000000	4178.46142578125000000000	4185.12792968750000000000	4174.87158203125000000000	4171.79492187500000000000	4173.33300781250000000000	4171.79492187500000000000	4129.74365234375000000000	4164.61523437500000000000	4216.41015625000000000000	4182.56396484375000000000	4178.46142578125000000000	1591.00000000000000000000	10244.00000000000000000000	10224.00000000000000000000	0.00000000000000000000	0.00000000000000000000	0.00000000000000000000	1163.00000000000000000000	999.00000000000000000000	4.00000000000000000000	4.00000000000000000000	4.00000000000000000000	4.00000000000000000000	4.00000000000000000000	4.00000000000000000000	4.00000000000000000000	4.00000000000000000000	4.00000000000000000000	4.00000000000000000000	4.00000000000000000000	4.00000000000000000000	4.00000000000000000000	4.00000000000000000000	4.00000000000000000000	4.00000000000000000000
103.00000000000000000000	0.00000000000000000000	4165.64111328125000000000	4149.23046875000000000000	4164.10253906250000000000	4172.82031250000000000000	4163.58984375000000000000	4159.48730468750000000000	4154.35888671875000000000	4156.92285156250000000000	4171.79492187500000000000	4126.66650390625000000000	4152.82031250000000000000	4216.41015625000000000000	4163.58984375000000000000	4173.33300781250000000000	1400.00000000000000000000	10244.00000000000000000000	10224.00000000000000000000	0.00000000000000000000	0.00000000000000000000	0.00000000000000000000	1164.00000000000000000000	6.00000000000000000000	4.00000000000000000000	4.00000000000000000000	4.00000000000000000000	4.00000000000000000000	4.00000000000000000000	4.00000000000000000000	4.00000000000000000000	4.00000000000000000000	4.00000000000000000000	4.00000000000000000000	4.00000000000000000000	4.00000000000000000000	4.00000000000000000000	4.00000000000000000000	4.00000000000000000000	4.00000000000000000000
104.00000000000000000000	0.00000000000000000000	4161.02539062500000000000	4143.07666015625000000000	4149.23046875000000000000	4165.64111328125000000000	4118.97412109375000000000	4158.97412109375000000000	4159.48730468750000000000	4157.43603515625000000000	4160.51269531250000000000	4158.97412109375000000000	4143.07666015625000000000	4208.71777343750000000000	4147.69238281250000000000	4159.48730468750000000000	1253.00000000000000000000	10244.00000000000000000000	10224.00000000000000000000	0.00000000000000000000	0.00000000000000000000	0.00000000000000000000	1164.00000000000000000000	13.00000000000000000000	4.00000000000000000000	4.00000000000000000000	4.00000000000000000000	4.00000000000000000000	4.00000000000000000000	4.00000000000000000000	4.00000000000000000000	4.00000000000000000000	4.00000000000000000000	4.00000000000000000000	4.00000000000000000000	4.00000000000000000000	4.00000000000000000000	4.00000000000000000000	4.00000000000000000000	4.00000000000000000000
105.00000000000000000000	0.00000000000000000000	4156.92285156250000000000	4142.56396484375000000000	4147.69238281250000000000	4169.23046875000000000000	4140.00000000000000000000	4164.61523437500000000000	4169.74365234375000000000	4175.38427734375000000000	4159.48730468750000000000	4172.82031250000000000000	4153.84619140625000000000	4214.35888671875000000000	4155.89746093750000000000	4162.56396484375000000000	1445.00000000000000000000	10245.00000000000000000000	10223.00000000000000000000	0.00000000000000000000	0.00000000000000000000	0.00000000000000000000	1164.00000000000000000000	21.00000000000000000000	4.00000000000000000000	4.00000000000000000000	4.00000000000000000000	4.00000000000000000000	4.00000000000000000000	4.00000000000000000000	4.00000000000000000000	4.00000000000000000000	4.00000000000000000000	4.00000000000000000000	4.00000000000000000000	4.00000000000000000000	4.00000000000000000000	4.00000000000000000000	4.00000000000000000000	4.00000000000000000000
106.00000000000000000000	0.00000000000000000000	4154.87158203125000000000	4128.71777343750000000000	4155.38427734375000000000	4157.94873046875000000000	4163.58984375000000000000	4158.46142578125000000000	4151.79492187500000000000	4148.71777343750000000000	4159.48730468750000000000	4131.28173828125000000000	4138.97412109375000000000	4207.17919921875000000000	4135.38427734375000000000	4161.02539062500000000000	1591.00000000000000000000	10245.00000000000000000000	10223.00000000000000000000	0.00000000000000000000	0.00000000000000000000	0.00000000000000000000	1164.00000000000000000000	28.00000000000000000000	4.00000000000000000000	4.00000000000000000000	4.00000000000000000000	4.00000000000000000000	4.00000000000000000000	4.00000000000000000000	4.00000000000000000000	4.00000000000000000000	4.00000000000000000000	4.00000000000000000000	4.00000000000000000000	4.00000000000000000000	4.00000000000000000000	4.00000000000000000000	4.00000000000000000000	4.00000000000000000000
107.00000000000000000000	0.00000000000000000000	4169.74365234375000000000	4166.15380859375000000000	4153.33300781250000000000	4172.30761718750000000000	4181.53857421875000000000	4180.00000000000000000000	4174.87158203125000000000	4159.48730468750000000000	4170.25634765625000000000	4160.00000000000000000000	4149.74365234375000000000	4209.23046875000000000000	4154.87158203125000000000	4167.69238281250000000000	1400.00000000000000000000	10247.00000000000000000000	10223.00000000000000000000	0.00000000000000000000	0.00000000000000000000	0.00000000000000000000	1164.00000000000000000000	35.00000000000000000000	4.00000000000000000000	4.00000000000000000000	4.00000000000000000000	4.00000000000000000000	4.00000000000000000000	4.00000000000000000000	4.00000000000000000000	4.00000000000000000000	4.00000000000000000000	4.00000000000000000000	4.00000000000000000000	4.00000000000000000000	4.00000000000000000000	4.00000000000000000000	4.00000000000000000000	4.00000000000000000000
108.00000000000000000000	0.00000000000000000000	4173.33300781250000000000	4158.97412109375000000000	4159.48730468750000000000	4171.28173828125000000000	4149.23046875000000000000	4177.94873046875000000000	4171.79492187500000000000	4154.87158203125000000000	4170.25634765625000000000	4154.35888671875000000000	4144.10253906250000000000	4211.79492187500000000000	4151.28173828125000000000	4166.66650390625000000000	1253.00000000000000000000	10247.00000000000000000000	10223.00000000000000000000	0.00000000000000000000	0.00000000000000000000	0.00000000000000000000	1164.00000000000000000000	44.00000000000000000000	4.00000000000000000000	4.00000000000000000000	4.00000000000000000000	4.00000000000000000000	4.00000000000000000000	4.00000000000000000000	4.00000000000000000000	4.00000000000000000000	4.00000000000000000000	4.00000000000000000000	4.00000000000000000000	4.00000000000000000000	4.00000000000000000000	4.00000000000000000000	4.00000000000000000000	4.00000000000000000000
109.00000000000000000000	0.00000000000000000000	4164.61523437500000000000	4147.69238281250000000000	4158.46142578125000000000	4166.15380859375000000000	4151.79492187500000000000	4168.20507812500000000000	4163.58984375000000000000	4160.00000000000000000000	4165.64111328125000000000	4129.74365234375000000000	4146.66650390625000000000	4210.25634765625000000000	4157.94873046875000000000	4168.71777343750000000000	1445.00000000000000000000	10248.00000000000000000000	10224.00000000000000000000	0.00000000000000000000	0.00000000000000000000	0.00000000000000000000	1164.00000000000000000000	52.00000000000000000000	4.00000000000000000000	4.00000000000000000000	4.00000000000000000000	4.00000000000000000000	4.00000000000000000000	4.00000000000000000000	4.00000000000000000000	4.00000000000000000000	4.00000000000000000000	4.00000000000000000000	4.00000000000000000000	4.00000000000000000000	4.00000000000000000000	4.00000000000000000000	4.00000000000000000000	4.00000000000000000000
110.00000000000000000000	0.00000000000000000000	4169.23046875000000000000	4163.58984375000000000000	4162.05126953125000000000	4181.53857421875000000000	4163.58984375000000000000	4166.15380859375000000000	4165.12792968750000000000	4181.53857421875000000000	4173.33300781250000000000	4154.87158203125000000000	4167.69238281250000000000	4226.15380859375000000000	4183.58984375000000000000	4182.56396484375000000000	1591.00000000000000000000	10248.00000000000000000000	10224.00000000000000000000	0.00000000000000000000	0.00000000000000000000	0.00000000000000000000	1164.00000000000000000000	61.00000000000000000000	4.00000000000000000000	4.00000000000000000000	4.00000000000000000000	4.00000000000000000000	4.00000000000000000000	4.00000000000000000000	4.00000000000000000000	4.00000000000000000000	4.00000000000000000000	4.00000000000000000000	4.00000000000000000000	4.00000000000000000000	4.00000000000000000000	4.00000000000000000000	4.00000000000000000000	4.00000000000000000000
111.00000000000000000000	0.00000000000000000000	4168.20507812500000000000	4149.23046875000000000000	4163.58984375000000000000	4172.30761718750000000000	4117.94873046875000000000	4157.43603515625000000000	4152.82031250000000000000	4160.51269531250000000000	4166.15380859375000000000	4156.41015625000000000000	4149.23046875000000000000	4221.02539062500000000000	4160.51269531250000000000	4172.30761718750000000000	1400.00000000000000000000	10248.00000000000000000000	10224.00000000000000000000	0.00000000000000000000	0.00000000000000000000	0.00000000000000000000	1164.00000000000000000000	69.00000000000000000000	4.00000000000000000000	4.00000000000000000000	4.00000000000000000000	4.00000000000000000000	4.00000000000000000000	4.00000000000000000000	4.00000000000000000000	4.00000000000000000000	4.00000000000000000000	4.00000000000000000000	4.00000000000000000000	4.00000000000000000000	4.00000000000000000000	4.00000000000000000000	4.00000000000000000000	4.00000000000000000000
112.00000000000000000000	0.00000000000000000000	4164.61523437500000000000	4161.53857421875000000000	4152.82031250000000000000	4174.87158203125000000000	4155.38427734375000000000	4174.87158203125000000000	4178.97412109375000000000	4173.84619140625000000000	4162.56396484375000000000	4179.48730468750000000000	4156.41015625000000000000	4211.79492187500000000000	4164.10253906250000000000	4165.12792968750000000000	1253.00000000000000000000	10248.00000000000000000000	10224.00000000000000000000	0.00000000000000000000	0.00000000000000000000	0.00000000000000000000	1164.00000000000000000000	77.00000000000000000000	4.00000000000000000000	4.00000000000000000000	4.00000000000000000000	4.00000000000000000000	4.00000000000000000000	4.00000000000000000000	4.00000000000000000000	4.00000000000000000000	4.00000000000000000000	4.00000000000000000000	4.00000000000000000000	4.00000000000000000000	4.00000000000000000000	4.00000000000000000000	4.00000000000000000000	4.00000000000000000000
113.00000000000000000000	0.00000000000000000000	4159.48730468750000000000	4148.71777343750000000000	4154.87158203125000000000	4168.20507812500000000000	4194.35888671875000000000	4173.33300781250000000000	4173.84619140625000000000	4171.79492187500000000000	4161.02539062500000000000	4167.17919921875000000000	4152.82031250000000000000	4209.23046875000000000000	4149.23046875000000000000	4160.51269531250000000000	1445.00000000000000000000	10248.00000000000000000000	10223.00000000000000000000	0.00000000000000000000	0.00000000000000000000	0.00000000000000000000	1164.00000000000000000000	86.00000000000000000000	4.00000000000000000000	4.00000000000000000000	4.00000000000000000000	4.00000000000000000000	4.00000000000000000000	4.00000000000000000000	4.00000000000000000000	4.00000000000000000000	4.00000000000000000000	4.00000000000000000000	4.00000000000000000000	4.00000000000000000000	4.00000000000000000000	4.00000000000000000000	4.00000000000000000000	4.00000000000000000000
114.00000000000000000000	0.00000000000000000000	4164.10253906250000000000	4147.17919921875000000000	4154.35888671875000000000	4166.15380859375000000000	4173.33300781250000000000	4173.33300781250000000000	4167.69238281250000000000	4161.02539062500000000000	4159.48730468750000000000	4159.48730468750000000000	4143.07666015625000000000	4206.15380859375000000000	4143.07666015625000000000	4162.05126953125000000000	1591.00000000000000000000	10248.00000000000000000000	10223.00000000000000000000	0.00000000000000000000	0.00000000000000000000	0.00000000000000000000	1164.00000000000000000000	94.00000000000000000000	4.00000000000000000000	4.00000000000000000000	4.00000000000000000000	4.00000000000000000000	4.00000000000000000000	4.00000000000000000000	4.00000000000000000000	4.00000000000000000000	4.00000000000000000000	4.00000000000000000000	4.00000000000000000000	4.00000000000000000000	4.00000000000000000000	4.00000000000000000000	4.00000000000000000000	4.00000000000000000000
115.00000000000000000000	0.00000000000000000000	4181.53857421875000000000	4173.33300781250000000000	4163.07666015625000000000	4184.61523437500000000000	4157.94873046875000000000	4182.56396484375000000000	4175.89746093750000000000	4166.66650390625000000000	4171.28173828125000000000	4181.02539062500000000000	4156.92285156250000000000	4213.33300781250000000000	4166.15380859375000000000	4173.33300781250000000000	1400.00000000000000000000	10250.00000000000000000000	10223.00000000000000000000	0.00000000000000000000	0.00000000000000000000	0.00000000000000000000	1164.00000000000000000000	102.00000000000000000000	4.00000000000000000000	4.00000000000000000000	4.00000000000000000000	4.00000000000000000000	4.00000000000000000000	4.00000000000000000000	4.00000000000000000000	4.00000000000000000000	4.00000000000000000000	4.00000000000000000000	4.00000000000000000000	4.00000000000000000000	4.00000000000000000000	4.00000000000000000000	4.00000000000000000000	4.00000000000000000000
116.00000000000000000000	0.00000000000000000000	4175.89746093750000000000	4151.79492187500000000000	4170.76904296875000000000	4171.79492187500000000000	4154.87158203125000000000	4171.28173828125000000000	4152.82031250000000000000	4141.53857421875000000000	4168.71777343750000000000	4142.05126953125000000000	4142.56396484375000000000	4204.61523437500000000000	4147.17919921875000000000	4165.64111328125000000000	1253.00000000000000000000	10250.00000000000000000000	10223.00000000000000000000	0.00000000000000000000	0.00000000000000000000	0.00000000000000000000	1164.00000000000000000000	111.00000000000000000000	4.00000000000000000000	4.00000000000000000000	4.00000000000000000000	4.00000000000000000000	4.00000000000000000000	4.00000000000000000000	4.00000000000000000000	4.00000000000000000000	4.00000000000000000000	4.00000000000000000000	4.00000000000000000000	4.00000000000000000000	4.00000000000000000000	4.00000000000000000000	4.00000000000000000000	4.00000000000000000000
117.00000000000000000000	0.00000000000000000000	4166.66650390625000000000	4155.38427734375000000000	4160.51269531250000000000	4175.38427734375000000000	4190.25634765625000000000	4177.94873046875000000000	4171.28173828125000000000	4167.17919921875000000000	4169.74365234375000000000	4145.64111328125000000000	4158.46142578125000000000	4209.23046875000000000000	4168.20507812500000000000	4171.79492187500000000000	1445.00000000000000000000	10249.00000000000000000000	10224.00000000000000000000	0.00000000000000000000	0.00000000000000000000	0.00000000000000000000	1164.00000000000000000000	119.00000000000000000000	4.00000000000000000000	4.00000000000000000000	4.00000000000000000000	4.00000000000000000000	4.00000000000000000000	4.00000000000000000000	4.00000000000000000000	4.00000000000000000000	4.00000000000000000000	4.00000000000000000000	4.00000000000000000000	4.00000000000000000000	4.00000000000000000000	4.00000000000000000000	4.00000000000000000000	4.00000000000000000000
118.00000000000000000000	0.00000000000000000000	4167.69238281250000000000	4146.66650390625000000000	4164.10253906250000000000	4178.97412109375000000000	4166.66650390625000000000	4170.25634765625000000000	4168.71777343750000000000	4180.00000000000000000000	4169.74365234375000000000	4149.74365234375000000000	4166.15380859375000000000	4222.05126953125000000000	4174.35888671875000000000	4176.92285156250000000000	1591.00000000000000000000	10249.00000000000000000000	10224.00000000000000000000	0.00000000000000000000	0.00000000000000000000	0.00000000000000000000	1164.00000000000000000000	127.00000000000000000000	4.00000000000000000000	4.00000000000000000000	4.00000000000000000000	4.00000000000000000000	4.00000000000000000000	4.00000000000000000000	4.00000000000000000000	4.00000000000000000000	4.00000000000000000000	4.00000000000000000000	4.00000000000000000000	4.00000000000000000000	4.00000000000000000000	4.00000000000000000000	4.00000000000000000000	4.00000000000000000000
119.00000000000000000000	0.00000000000000000000	4166.66650390625000000000	4139.48730468750000000000	4160.00000000000000000000	4173.33300781250000000000	4137.94873046875000000000	4166.66650390625000000000	4156.92285156250000000000	4163.07666015625000000000	4158.46142578125000000000	4145.12792968750000000000	4152.82031250000000000000	4209.23046875000000000000	4153.33300781250000000000	4164.10253906250000000000	1400.00000000000000000000	10247.00000000000000000000	10224.00000000000000000000	0.00000000000000000000	0.00000000000000000000	0.00000000000000000000	1164.00000000000000000000	136.00000000000000000000	4.00000000000000000000	4.00000000000000000000	4.00000000000000000000	4.00000000000000000000	4.00000000000000000000	4.00000000000000000000	4.00000000000000000000	4.00000000000000000000	4.00000000000000000000	4.00000000000000000000	4.00000000000000000000	4.00000000000000000000	4.00000000000000000000	4.00000000000000000000	4.00000000000000000000	4.00000000000000000000
120.00000000000000000000	0.00000000000000000000	4168.71777343750000000000	4160.51269531250000000000	4152.82031250000000000000	4181.02539062500000000000	4172.82031250000000000000	4182.05126953125000000000	4177.94873046875000000000	4174.35888671875000000000	4165.64111328125000000000	4187.17919921875000000000	4158.97412109375000000000	4207.69238281250000000000	4156.92285156250000000000	4161.53857421875000000000	1253.00000000000000000000	10247.00000000000000000000	10224.00000000000000000000	0.00000000000000000000	0.00000000000000000000	0.00000000000000000000	1164.00000000000000000000	144.00000000000000000000	4.00000000000000000000	4.00000000000000000000	4.00000000000000000000	4.00000000000000000000	4.00000000000000000000	4.00000000000000000000	4.00000000000000000000	4.00000000000000000000	4.00000000000000000000	4.00000000000000000000	4.00000000000000000000	4.00000000000000000000	4.00000000000000000000	4.00000000000000000000	4.00000000000000000000	4.00000000000000000000
121.00000000000000000000	0.00000000000000000000	4165.12792968750000000000	4142.56396484375000000000	4155.38427734375000000000	4164.61523437500000000000	4162.05126953125000000000	4171.79492187500000000000	4167.69238281250000000000	4159.48730468750000000000	4166.66650390625000000000	4173.33300781250000000000	4142.56396484375000000000	4207.17919921875000000000	4137.94873046875000000000	4155.89746093750000000000	1445.00000000000000000000	10245.00000000000000000000	10224.00000000000000000000	0.00000000000000000000	0.00000000000000000000	0.00000000000000000000	1164.00000000000000000000	152.00000000000000000000	4.00000000000000000000	4.00000000000000000000	4.00000000000000000000	4.00000000000000000000	4.00000000000000000000	4.00000000000000000000	4.00000000000000000000	4.00000000000000000000	4.00000000000000000000	4.00000000000000000000	4.00000000000000000000	4.00000000000000000000	4.00000000000000000000	4.00000000000000000000	4.00000000000000000000	4.00000000000000000000
122.00000000000000000000	0.00000000000000000000	4169.74365234375000000000	4157.43603515625000000000	4154.35888671875000000000	4170.25634765625000000000	4170.25634765625000000000	4178.46142578125000000000	4173.33300781250000000000	4166.66650390625000000000	4167.69238281250000000000	4169.74365234375000000000	4152.30761718750000000000	4207.17919921875000000000	4159.48730468750000000000	4162.05126953125000000000	1591.00000000000000000000	10245.00000000000000000000	10224.00000000000000000000	0.00000000000000000000	0.00000000000000000000	0.00000000000000000000	1164.00000000000000000000	160.00000000000000000000	4.00000000000000000000	4.00000000000000000000	4.00000000000000000000	4.00000000000000000000	4.00000000000000000000	4.00000000000000000000	4.00000000000000000000	4.00000000000000000000	4.00000000000000000000	4.00000000000000000000	4.00000000000000000000	4.00000000000000000000	4.00000000000000000000	4.00000000000000000000	4.00000000000000000000	4.00000000000000000000
123.00000000000000000000	0.00000000000000000000	4175.38427734375000000000	4164.10253906250000000000	4163.58984375000000000000	4179.48730468750000000000	4162.05126953125000000000	4178.46142578125000000000	4167.69238281250000000000	4156.92285156250000000000	4170.25634765625000000000	4155.89746093750000000000	4154.35888671875000000000	4205.64111328125000000000	4166.15380859375000000000	4166.66650390625000000000	1400.00000000000000000000	10246.00000000000000000000	10227.00000000000000000000	0.00000000000000000000	0.00000000000000000000	0.00000000000000000000	1164.00000000000000000000	168.00000000000000000000	4.00000000000000000000	4.00000000000000000000	4.00000000000000000000	4.00000000000000000000	4.00000000000000000000	4.00000000000000000000	4.00000000000000000000	4.00000000000000000000	4.00000000000000000000	4.00000000000000000000	4.00000000000000000000	4.00000000000000000000	4.00000000000000000000	4.00000000000000000000	4.00000000000000000000	4.00000000000000000000
124.00000000000000000000	0.00000000000000000000	4164.10253906250000000000	4146.66650390625000000000	4156.92285156250000000000	4167.17919921875000000000	4121.53857421875000000000	4167.69238281250000000000	4154.87158203125000000000	4136.41015625000000000000	4163.58984375000000000000	4121.53857421875000000000	4137.94873046875000000000	4192.82031250000000000000	4143.58984375000000000000	4155.89746093750000000000	1253.00000000000000000000	10246.00000000000000000000	10227.00000000000000000000	0.00000000000000000000	0.00000000000000000000	0.00000000000000000000	1164.00000000000000000000	175.00000000000000000000	4.00000000000000000000	4.00000000000000000000	4.00000000000000000000	4.00000000000000000000	4.00000000000000000000	4.00000000000000000000	4.00000000000000000000	4.00000000000000000000	4.00000000000000000000	4.00000000000000000000	4.00000000000000000000	4.00000000000000000000	4.00000000000000000000	4.00000000000000000000	4.00000000000000000000	4.00000000000000000000
125.00000000000000000000	0.00000000000000000000	4155.89746093750000000000	4150.25634765625000000000	4146.15380859375000000000	4168.20507812500000000000	4135.89746093750000000000	4168.71777343750000000000	4164.10253906250000000000	4165.12792968750000000000	4168.71777343750000000000	4146.66650390625000000000	4154.87158203125000000000	4202.56396484375000000000	4156.92285156250000000000	4159.48730468750000000000	1445.00000000000000000000	10247.00000000000000000000	10228.00000000000000000000	0.00000000000000000000	0.00000000000000000000	0.00000000000000000000	1164.00000000000000000000	182.00000000000000000000	4.00000000000000000000	4.00000000000000000000	4.00000000000000000000	4.00000000000000000000	4.00000000000000000000	4.00000000000000000000	4.00000000000000000000	4.00000000000000000000	4.00000000000000000000	4.00000000000000000000	4.00000000000000000000	4.00000000000000000000	4.00000000000000000000	4.00000000000000000000	4.00000000000000000000	4.00000000000000000000
126.00000000000000000000	0.00000000000000000000	4148.71777343750000000000	4125.64111328125000000000	4151.28173828125000000000	4155.89746093750000000000	4157.43603515625000000000	4159.48730468750000000000	4147.69238281250000000000	4155.38427734375000000000	4166.15380859375000000000	4141.02539062500000000000	4146.15380859375000000000	4203.07666015625000000000	4140.51269531250000000000	4156.92285156250000000000	1591.00000000000000000000	10247.00000000000000000000	10228.00000000000000000000	0.00000000000000000000	0.00000000000000000000	0.00000000000000000000	1164.00000000000000000000	190.00000000000000000000	4.00000000000000000000	4.00000000000000000000	4.00000000000000000000	4.00000000000000000000	4.00000000000000000000	4.00000000000000000000	4.00000000000000000000	4.00000000000000000000	4.00000000000000000000	4.00000000000000000000	4.00000000000000000000	4.00000000000000000000	4.00000000000000000000	4.00000000000000000000	4.00000000000000000000	4.00000000000000000000
127.00000000000000000000	0.00000000000000000000	4154.35888671875000000000	4141.02539062500000000000	4147.17919921875000000000	4161.53857421875000000000	4194.35888671875000000000	4176.92285156250000000000	4169.74365234375000000000	4161.02539062500000000000	4163.07666015625000000000	4157.43603515625000000000	4150.25634765625000000000	4193.84619140625000000000	4148.71777343750000000000	4156.92285156250000000000	50.00000000000000000000	10249.00000000000000000000	10226.00000000000000000000	0.00000000000000000000	0.00000000000000000000	0.00000000000000000000	1164.00000000000000000000	197.00000000000000000000	4.00000000000000000000	4.00000000000000000000	4.00000000000000000000	4.00000000000000000000	4.00000000000000000000	4.00000000000000000000	4.00000000000000000000	4.00000000000000000000	4.00000000000000000000	4.00000000000000000000	4.00000000000000000000	4.00000000000000000000	4.00000000000000000000	4.00000000000000000000	4.00000000000000000000	4.00000000000000000000
0.00000000000000000000	0.00000000000000000000	4165.12792968750000000000	4156.92285156250000000000	4154.35888671875000000000	4170.76904296875000000000	4170.76904296875000000000	4182.05126953125000000000	4180.51269531250000000000	4166.66650390625000000000	4165.12792968750000000000	4178.97412109375000000000	4156.41015625000000000000	4198.46142578125000000000	4156.41015625000000000000	4159.48730468750000000000	818.00000000000000000000	10249.00000000000000000000	10226.00000000000000000000	0.00000000000000000000	0.00000000000000000000	0.00000000000000000000	1164.00000000000000000000	204.00000000000000000000	4.00000000000000000000	4.00000000000000000000	4.00000000000000000000	4.00000000000000000000	4.00000000000000000000	4.00000000000000000000	4.00000000000000000000	4.00000000000000000000	4.00000000000000000000	4.00000000000000000000	4.00000000000000000000	4.00000000000000000000	4.00000000000000000000	4.00000000000000000000	4.00000000000000000000	4.00000000000000000000
1.00000000000000000000	0.00000000000000000000	4164.61523437500000000000	4145.64111328125000000000	4160.51269531250000000000	4159.48730468750000000000	4137.43603515625000000000	4166.15380859375000000000	4156.41015625000000000000	4144.10253906250000000000	4158.97412109375000000000	4160.51269531250000000000	4142.56396484375000000000	4197.43603515625000000000	4144.61523437500000000000	4155.38427734375000000000	1010.00000000000000000000	10247.00000000000000000000	10230.00000000000000000000	0.00000000000000000000	0.00000000000000000000	0.00000000000000000000	1164.00000000000000000000	212.00000000000000000000	4.00000000000000000000	4.00000000000000000000	4.00000000000000000000	4.00000000000000000000	4.00000000000000000000	4.00000000000000000000	4.00000000000000000000	4.00000000000000000000	4.00000000000000000000	4.00000000000000000000	4.00000000000000000000	4.00000000000000000000	4.00000000000000000000	4.00000000000000000000	4.00000000000000000000	4.00000000000000000000
2.00000000000000000000	0.00000000000000000000	4173.33300781250000000000	4170.25634765625000000000	4160.51269531250000000000	4175.38427734375000000000	4174.35888671875000000000	4171.28173828125000000000	4165.12792968750000000000	4158.97412109375000000000	4169.23046875000000000000	4168.71777343750000000000	4155.89746093750000000000	4205.12792968750000000000	4171.28173828125000000000	4167.69238281250000000000	1080.00000000000000000000	10247.00000000000000000000	10230.00000000000000000000	0.00000000000000000000	0.00000000000000000000	0.00000000000000000000	1164.00000000000000000000	219.00000000000000000000	4.00000000000000000000	4.00000000000000000000	4.00000000000000000000	4.00000000000000000000	4.00000000000000000000	4.00000000000000000000	4.00000000000000000000	4.00000000000000000000	4.00000000000000000000	4.00000000000000000000	4.00000000000000000000	4.00000000000000000000	4.00000000000000000000	4.00000000000000000000	4.00000000000000000000	4.00000000000000000000
3.00000000000000000000	0.00000000000000000000	4171.79492187500000000000	4156.92285156250000000000	4162.05126953125000000000	4173.33300781250000000000	4160.51269531250000000000	4163.07666015625000000000	4150.25634765625000000000	4143.07666015625000000000	4170.76904296875000000000	4138.97412109375000000000	4141.02539062500000000000	4200.51269531250000000000	4151.28173828125000000000	4165.64111328125000000000	1567.00000000000000000000	10249.00000000000000000000	10230.00000000000000000000	0.00000000000000000000	0.00000000000000000000	0.00000000000000000000	1164.00000000000000000000	226.00000000000000000000	4.00000000000000000000	4.00000000000000000000	4.00000000000000000000	4.00000000000000000000	4.00000000000000000000	4.00000000000000000000	4.00000000000000000000	4.00000000000000000000	4.00000000000000000000	4.00000000000000000000	4.00000000000000000000	4.00000000000000000000	4.00000000000000000000	4.00000000000000000000	4.00000000000000000000	4.00000000000000000000
4.00000000000000000000	0.00000000000000000000	4157.94873046875000000000	4143.58984375000000000000	4147.69238281250000000000	4166.15380859375000000000	4162.05126953125000000000	4165.12792968750000000000	4154.35888671875000000000	4147.69238281250000000000	4162.05126953125000000000	4142.56396484375000000000	4141.02539062500000000000	4191.79492187500000000000	4145.64111328125000000000	4156.41015625000000000000	1683.00000000000000000000	10249.00000000000000000000	10230.00000000000000000000	0.00000000000000000000	0.00000000000000000000	0.00000000000000000000	1164.00000000000000000000	234.00000000000000000000	4.00000000000000000000	4.00000000000000000000	4.00000000000000000000	4.00000000000000000000	4.00000000000000000000	4.00000000000000000000	4.00000000000000000000	4.00000000000000000000	4.00000000000000000000	4.00000000000000000000	4.00000000000000000000	4.00000000000000000000	4.00000000000000000000	4.00000000000000000000	4.00000000000000000000	4.00000000000000000000
5.00000000000000000000	0.00000000000000000000	4148.20507812500000000000	4135.38427734375000000000	4146.15380859375000000000	4169.23046875000000000000	4165.64111328125000000000	4163.07666015625000000000	4159.48730468750000000000	4163.58984375000000000000	4162.05126953125000000000	4163.07666015625000000000	4152.30761718750000000000	4197.94873046875000000000	4153.33300781250000000000	4155.38427734375000000000	1150.00000000000000000000	10250.00000000000000000000	10230.00000000000000000000	0.00000000000000000000	0.00000000000000000000	0.00000000000000000000	1164.00000000000000000000	241.00000000000000000000	4.00000000000000000000	4.00000000000000000000	4.00000000000000000000	4.00000000000000000000	4.00000000000000000000	4.00000000000000000000	4.00000000000000000000	4.00000000000000000000	4.00000000000000000000	4.00000000000000000000	4.00000000000000000000	4.00000000000000000000	4.00000000000000000000	4.00000000000000000000	4.00000000000000000000	4.00000000000000000000
6.00000000000000000000	0.00000000000000000000	4141.02539062500000000000	4122.05126953125000000000	4146.66650390625000000000	4160.00000000000000000000	4134.35888671875000000000	4155.38427734375000000000	4144.10253906250000000000	4140.51269531250000000000	4160.51269531250000000000	4133.33300781250000000000	4132.82031250000000000000	4187.69238281250000000000	4128.71777343750000000000	4146.66650390625000000000	1352.00000000000000000000	10250.00000000000000000000	10230.00000000000000000000	0.00000000000000000000	0.00000000000000000000	0.00000000000000000000	1164.00000000000000000000	248.00000000000000000000	4.00000000000000000000	4.00000000000000000000	4.00000000000000000000	4.00000000000000000000	4.00000000000000000000	4.00000000000000000000	4.00000000000000000000	4.00000000000000000000	4.00000000000000000000	4.00000000000000000000	4.00000000000000000000	4.00000000000000000000	4.00000000000000000000	4.00000000000000000000	4.00000000000000000000	4.00000000000000000000
7.00000000000000000000	0.00000000000000000000	4152.82031250000000000000	4153.33300781250000000000	4139.48730468750000000000	4172.82031250000000000000	4158.46142578125000000000	4177.43603515625000000000	4164.10253906250000000000	4152.30761718750000000000	4166.15380859375000000000	4150.76904296875000000000	4143.07666015625000000000	4186.15380859375000000000	4140.00000000000000000000	4147.17919921875000000000	1449.00000000000000000000	10251.00000000000000000000	10228.00000000000000000000	0.00000000000000000000	0.00000000000000000000	0.00000000000000000000	1164.00000000000000000000	256.00000000000000000000	4.00000000000000000000	4.00000000000000000000	4.00000000000000000000	4.00000000000000000000	4.00000000000000000000	4.00000000000000000000	4.00000000000000000000	4.00000000000000000000	4.00000000000000000000	4.00000000000000000000	4.00000000000000000000	4.00000000000000000000	4.00000000000000000000	4.00000000000000000000	4.00000000000000000000	4.00000000000000000000
8.00000000000000000000	0.00000000000000000000	4161.02539062500000000000	4144.61523437500000000000	4147.69238281250000000000	4170.76904296875000000000	4150.25634765625000000000	4172.30761718750000000000	4157.94873046875000000000	4140.00000000000000000000	4162.05126953125000000000	4148.20507812500000000000	4135.38427734375000000000	4189.23046875000000000000	4128.71777343750000000000	4146.15380859375000000000	1069.00000000000000000000	10251.00000000000000000000	10228.00000000000000000000	0.00000000000000000000	0.00000000000000000000	0.00000000000000000000	1164.00000000000000000000	264.00000000000000000000	4.00000000000000000000	4.00000000000000000000	4.00000000000000000000	4.00000000000000000000	4.00000000000000000000	4.00000000000000000000	4.00000000000000000000	4.00000000000000000000	4.00000000000000000000	4.00000000000000000000	4.00000000000000000000	4.00000000000000000000	4.00000000000000000000	4.00000000000000000000	4.00000000000000000000	4.00000000000000000000
9.00000000000000000000	0.00000000000000000000	4160.51269531250000000000	4142.56396484375000000000	4151.28173828125000000000	4172.30761718750000000000	4131.28173828125000000000	4166.15380859375000000000	4157.94873046875000000000	4136.92285156250000000000	4159.48730468750000000000	4135.38427734375000000000	4137.43603515625000000000	4188.71777343750000000000	4140.00000000000000000000	4153.84619140625000000000	1523.00000000000000000000	10249.00000000000000000000	10226.00000000000000000000	0.00000000000000000000	0.00000000000000000000	0.00000000000000000000	1164.00000000000000000000	273.00000000000000000000	4.00000000000000000000	4.00000000000000000000	4.00000000000000000000	4.00000000000000000000	4.00000000000000000000	4.00000000000000000000	4.00000000000000000000	4.00000000000000000000	4.00000000000000000000	4.00000000000000000000	4.00000000000000000000	4.00000000000000000000	4.00000000000000000000	4.00000000000000000000	4.00000000000000000000	4.00000000000000000000
10.00000000000000000000	0.00000000000000000000	4160.51269531250000000000	4151.28173828125000000000	4153.84619140625000000000	4180.51269531250000000000	4137.94873046875000000000	4164.10253906250000000000	4154.35888671875000000000	4145.12792968750000000000	4170.76904296875000000000	4135.38427734375000000000	4151.28173828125000000000	4193.33300781250000000000	4158.46142578125000000000	4162.56396484375000000000	1609.00000000000000000000	10249.00000000000000000000	10226.00000000000000000000	0.00000000000000000000	0.00000000000000000000	0.00000000000000000000	1164.00000000000000000000	281.00000000000000000000	4.00000000000000000000	4.00000000000000000000	4.00000000000000000000	4.00000000000000000000	4.00000000000000000000	4.00000000000000000000	4.00000000000000000000	4.00000000000000000000	4.00000000000000000000	4.00000000000000000000	4.00000000000000000000	4.00000000000000000000	4.00000000000000000000	4.00000000000000000000	4.00000000000000000000	4.00000000000000000000
11.00000000000000000000	0.00000000000000000000	4151.28173828125000000000	4129.23046875000000000000	4149.74365234375000000000	4163.07666015625000000000	4132.30761718750000000000	4154.87158203125000000000	4132.82031250000000000000	4124.10253906250000000000	4166.15380859375000000000	4114.35888671875000000000	4126.66650390625000000000	4181.02539062500000000000	4125.64111328125000000000	4148.71777343750000000000	1410.00000000000000000000	10247.00000000000000000000	10226.00000000000000000000	0.00000000000000000000	0.00000000000000000000	0.00000000000000000000	1164.00000000000000000000	289.00000000000000000000	4.00000000000000000000	4.00000000000000000000	4.00000000000000000000	4.00000000000000000000	4.00000000000000000000	4.00000000000000000000	4.00000000000000000000	4.00000000000000000000	4.00000000000000000000	4.00000000000000000000	4.00000000000000000000	4.00000000000000000000	4.00000000000000000000	4.00000000000000000000	4.00000000000000000000	4.00000000000000000000
12.00000000000000000000	0.00000000000000000000	4149.74365234375000000000	4142.05126953125000000000	4143.58984375000000000000	4172.30761718750000000000	4152.82031250000000000000	4167.17919921875000000000	4158.97412109375000000000	4152.82031250000000000000	4162.56396484375000000000	4135.38427734375000000000	4138.46142578125000000000	4184.61523437500000000000	4137.43603515625000000000	4153.33300781250000000000	1328.00000000000000000000	10247.00000000000000000000	10226.00000000000000000000	0.00000000000000000000	0.00000000000000000000	0.00000000000000000000	1164.00000000000000000000	298.00000000000000000000	4.00000000000000000000	4.00000000000000000000	4.00000000000000000000	4.00000000000000000000	4.00000000000000000000	4.00000000000000000000	4.00000000000000000000	4.00000000000000000000	4.00000000000000000000	4.00000000000000000000	4.00000000000000000000	4.00000000000000000000	4.00000000000000000000	4.00000000000000000000	4.00000000000000000000	4.00000000000000000000
13.00000000000000000000	0.00000000000000000000	4150.25634765625000000000	4128.71777343750000000000	4151.28173828125000000000	4173.33300781250000000000	4123.58984375000000000000	4156.92285156250000000000	4154.87158203125000000000	4153.84619140625000000000	4161.02539062500000000000	4133.84619140625000000000	4145.64111328125000000000	4195.89746093750000000000	4137.43603515625000000000	4155.38427734375000000000	1447.00000000000000000000	10245.00000000000000000000	10225.00000000000000000000	0.00000000000000000000	0.00000000000000000000	0.00000000000000000000	1164.00000000000000000000	306.00000000000000000000	4.00000000000000000000	4.00000000000000000000	4.00000000000000000000	4.00000000000000000000	4.00000000000000000000	4.00000000000000000000	4.00000000000000000000	4.00000000000000000000	4.00000000000000000000	4.00000000000000000000	4.00000000000000000000	4.00000000000000000000	4.00000000000000000000	4.00000000000000000000	4.00000000000000000000	4.00000000000000000000
14.00000000000000000000	0.00000000000000000000	4148.71777343750000000000	4130.76904296875000000000	4146.15380859375000000000	4166.66650390625000000000	4111.79492187500000000000	4160.51269531250000000000	4150.25634765625000000000	4140.51269531250000000000	4162.05126953125000000000	4148.20507812500000000000	4137.43603515625000000000	4187.17919921875000000000	4131.79492187500000000000	4145.12792968750000000000	1609.00000000000000000000	10245.00000000000000000000	10225.00000000000000000000	0.00000000000000000000	0.00000000000000000000	0.00000000000000000000	1164.00000000000000000000	314.00000000000000000000	4.00000000000000000000	4.00000000000000000000	4.00000000000000000000	4.00000000000000000000	4.00000000000000000000	4.00000000000000000000	4.00000000000000000000	4.00000000000000000000	4.00000000000000000000	4.00000000000000000000	4.00000000000000000000	4.00000000000000000000	4.00000000000000000000	4.00000000000000000000	4.00000000000000000000	4.00000000000000000000
15.00000000000000000000	0.00000000000000000000	4153.84619140625000000000	4151.28173828125000000000	4147.17919921875000000000	4174.87158203125000000000	4134.87158203125000000000	4177.43603515625000000000	4160.51269531250000000000	4145.12792968750000000000	4169.74365234375000000000	4170.25634765625000000000	4134.87158203125000000000	4182.05126953125000000000	4134.87158203125000000000	4147.69238281250000000000	1410.00000000000000000000	10245.00000000000000000000	10226.00000000000000000000	0.00000000000000000000	0.00000000000000000000	0.00000000000000000000	1164.00000000000000000000	323.00000000000000000000	4.00000000000000000000	4.00000000000000000000	4.00000000000000000000	4.00000000000000000000	4.00000000000000000000	4.00000000000000000000	4.00000000000000000000	4.00000000000000000000	4.00000000000000000000	4.00000000000000000000	4.00000000000000000000	4.00000000000000000000	4.00000000000000000000	4.00000000000000000000	4.00000000000000000000	4.00000000000000000000
16.00000000000000000000	0.00000000000000000000	4151.79492187500000000000	4128.71777343750000000000	4151.79492187500000000000	4163.07666015625000000000	4112.30761718750000000000	4164.10253906250000000000	4141.02539062500000000000	4120.00000000000000000000	4161.53857421875000000000	4126.15380859375000000000	4116.41015625000000000000	4175.89746093750000000000	4114.35888671875000000000	4146.15380859375000000000	0.00000000000000000000	10245.00000000000000000000	10226.00000000000000000000	0.00000000000000000000	0.00000000000000000000	0.00000000000000000000	1164.00000000000000000000	331.00000000000000000000	4.00000000000000000000	4.00000000000000000000	4.00000000000000000000	4.00000000000000000000	4.00000000000000000000	4.00000000000000000000	4.00000000000000000000	4.00000000000000000000	4.00000000000000000000	4.00000000000000000000	4.00000000000000000000	4.00000000000000000000	4.00000000000000000000	4.00000000000000000000	4.00000000000000000000	4.00000000000000000000
17.00000000000000000000	0.00000000000000000000	4152.30761718750000000000	4141.53857421875000000000	4147.69238281250000000000	4171.79492187500000000000	4145.12792968750000000000	4158.46142578125000000000	4146.15380859375000000000	4134.87158203125000000000	4167.69238281250000000000	4131.79492187500000000000	4135.89746093750000000000	4188.71777343750000000000	4145.12792968750000000000	4156.41015625000000000000	0.00000000000000000000	10244.00000000000000000000	10227.00000000000000000000	0.00000000000000000000	0.00000000000000000000	0.00000000000000000000	1164.00000000000000000000	339.00000000000000000000	4.00000000000000000000	4.00000000000000000000	4.00000000000000000000	4.00000000000000000000	4.00000000000000000000	4.00000000000000000000	4.00000000000000000000	4.00000000000000000000	4.00000000000000000000	4.00000000000000000000	4.00000000000000000000	4.00000000000000000000	4.00000000000000000000	4.00000000000000000000	4.00000000000000000000	4.00000000000000000000
18.00000000000000000000	0.00000000000000000000	4153.33300781250000000000	4135.89746093750000000000	4158.46142578125000000000	4173.33300781250000000000	4155.38427734375000000000	4147.17919921875000000000	4131.28173828125000000000	4132.82031250000000000000	4175.38427734375000000000	4124.61523437500000000000	4138.46142578125000000000	4197.94873046875000000000	4146.66650390625000000000	4161.53857421875000000000	0.00000000000000000000	10244.00000000000000000000	10227.00000000000000000000	0.00000000000000000000	0.00000000000000000000	0.00000000000000000000	1164.00000000000000000000	348.00000000000000000000	4.00000000000000000000	4.00000000000000000000	4.00000000000000000000	4.00000000000000000000	4.00000000000000000000	4.00000000000000000000	4.00000000000000000000	4.00000000000000000000	4.00000000000000000000	4.00000000000000000000	4.00000000000000000000	4.00000000000000000000	4.00000000000000000000	4.00000000000000000000	4.00000000000000000000	4.00000000000000000000
19.00000000000000000000	0.00000000000000000000	4152.30761718750000000000	4127.17919921875000000000	4154.87158203125000000000	4165.64111328125000000000	4135.38427734375000000000	4150.76904296875000000000	4129.74365234375000000000	4128.71777343750000000000	4164.61523437500000000000	4120.00000000000000000000	4131.79492187500000000000	4188.71777343750000000000	4131.79492187500000000000	4156.41015625000000000000	0.00000000000000000000	10243.00000000000000000000	10226.00000000000000000000	0.00000000000000000000	0.00000000000000000000	0.00000000000000000000	1164.00000000000000000000	356.00000000000000000000	4.00000000000000000000	4.00000000000000000000	4.00000000000000000000	4.00000000000000000000	4.00000000000000000000	4.00000000000000000000	4.00000000000000000000	4.00000000000000000000	4.00000000000000000000	4.00000000000000000000	4.00000000000000000000	4.00000000000000000000	4.00000000000000000000	4.00000000000000000000	4.00000000000000000000	4.00000000000000000000
20.00000000000000000000	0.00000000000000000000	4154.87158203125000000000	4144.61523437500000000000	4148.71777343750000000000	4177.43603515625000000000	4143.58984375000000000000	4164.10253906250000000000	4154.35888671875000000000	4156.41015625000000000000	4162.56396484375000000000	4171.79492187500000000000	4150.25634765625000000000	4196.92285156250000000000	4147.69238281250000000000	4161.02539062500000000000	0.00000000000000000000	10243.00000000000000000000	10226.00000000000000000000	0.00000000000000000000	0.00000000000000000000	0.00000000000000000000	1164.00000000000000000000	364.00000000000000000000	4.00000000000000000000	4.00000000000000000000	4.00000000000000000000	4.00000000000000000000	4.00000000000000000000	4.00000000000000000000	4.00000000000000000000	4.00000000000000000000	4.00000000000000000000	4.00000000000000000000	4.00000000000000000000	4.00000000000000000000	4.00000000000000000000	4.00000000000000000000	4.00000000000000000000	4.00000000000000000000
21.00000000000000000000	0.00000000000000000000	4149.74365234375000000000	4132.30761718750000000000	4154.87158203125000000000	4167.69238281250000000000	4123.58984375000000000000	4158.46142578125000000000	4143.58984375000000000000	4138.46142578125000000000	4160.00000000000000000000	4160.51269531250000000000	4133.84619140625000000000	4194.35888671875000000000	4128.71777343750000000000	4154.35888671875000000000	0.00000000000000000000	10243.00000000000000000000	10225.00000000000000000000	0.00000000000000000000	0.00000000000000000000	0.00000000000000000000	1164.00000000000000000000	373.00000000000000000000	4.00000000000000000000	4.00000000000000000000	4.00000000000000000000	4.00000000000000000000	4.00000000000000000000	4.00000000000000000000	4.00000000000000000000	4.00000000000000000000	4.00000000000000000000	4.00000000000000000000	4.00000000000000000000	4.00000000000000000000	4.00000000000000000000	4.00000000000000000000	4.00000000000000000000	4.00000000000000000000
22.00000000000000000000	0.00000000000000000000	4158.46142578125000000000	4152.30761718750000000000	4154.35888671875000000000	4170.25634765625000000000	4142.56396484375000000000	4174.35888671875000000000	4157.43603515625000000000	4143.07666015625000000000	4163.58984375000000000000	4155.38427734375000000000	4139.48730468750000000000	4188.20507812500000000000	4142.56396484375000000000	4155.89746093750000000000	0.00000000000000000000	10243.00000000000000000000	10225.00000000000000000000	0.00000000000000000000	0.00000000000000000000	0.00000000000000000000	1164.00000000000000000000	381.00000000000000000000	4.00000000000000000000	4.00000000000000000000	4.00000000000000000000	4.00000000000000000000	4.00000000000000000000	4.00000000000000000000	4.00000000000000000000	4.00000000000000000000	4.00000000000000000000	4.00000000000000000000	4.00000000000000000000	4.00000000000000000000	4.00000000000000000000	4.00000000000000000000	4.00000000000000000000	4.00000000000000000000
23.00000000000000000000	0.00000000000000000000	4166.66650390625000000000	4153.84619140625000000000	4161.53857421875000000000	4169.23046875000000000000	4150.76904296875000000000	4171.79492187500000000000	4152.82031250000000000000	4138.46142578125000000000	4168.71777343750000000000	4153.84619140625000000000	4140.00000000000000000000	4191.28173828125000000000	4145.64111328125000000000	4155.89746093750000000000	0.00000000000000000000	10245.00000000000000000000	10226.00000000000000000000	0.00000000000000000000	0.00000000000000000000	0.00000000000000000000	1164.00000000000000000000	389.00000000000000000000	4.00000000000000000000	4.00000000000000000000	4.00000000000000000000	4.00000000000000000000	4.00000000000000000000	4.00000000000000000000	4.00000000000000000000	4.00000000000000000000	4.00000000000000000000	4.00000000000000000000	4.00000000000000000000	4.00000000000000000000	4.00000000000000000000	4.00000000000000000000	4.00000000000000000000	4.00000000000000000000
24.00000000000000000000	0.00000000000000000000	4157.94873046875000000000	4141.53857421875000000000	4160.51269531250000000000	4162.56396484375000000000	4141.53857421875000000000	4164.10253906250000000000	4138.97412109375000000000	4130.25634765625000000000	4164.10253906250000000000	4142.05126953125000000000	4129.74365234375000000000	4186.66650390625000000000	4134.87158203125000000000	4153.33300781250000000000	0.00000000000000000000	10245.00000000000000000000	10226.00000000000000000000	0.00000000000000000000	0.00000000000000000000	0.00000000000000000000	1164.00000000000000000000	398.00000000000000000000	4.00000000000000000000	4.00000000000000000000	4.00000000000000000000	4.00000000000000000000	4.00000000000000000000	4.00000000000000000000	4.00000000000000000000	4.00000000000000000000	4.00000000000000000000	4.00000000000000000000	4.00000000000000000000	4.00000000000000000000	4.00000000000000000000	4.00000000000000000000	4.00000000000000000000	4.00000000000000000000
25.00000000000000000000	0.00000000000000000000	4155.38427734375000000000	4152.82031250000000000000	4157.94873046875000000000	4177.43603515625000000000	4150.76904296875000000000	4169.23046875000000000000	4145.12792968750000000000	4157.43603515625000000000	4168.20507812500000000000	4152.82031250000000000000	4149.74365234375000000000	4197.43603515625000000000	4160.51269531250000000000	4168.71777343750000000000	0.00000000000000000000	10246.00000000000000000000	10225.00000000000000000000	0.00000000000000000000	0.00000000000000000000	0.00000000000000000000	1164.00000000000000000000	406.00000000000000000000	4.00000000000000000000	4.00000000000000000000	4.00000000000000000000	4.00000000000000000000	4.00000000000000000000	4.00000000000000000000	4.00000000000000000000	4.00000000000000000000	4.00000000000000000000	4.00000000000000000000	4.00000000000000000000	4.00000000000000000000	4.00000000000000000000	4.00000000000000000000	4.00000000000000000000	4.00000000000000000000
26.00000000000000000000	0.00000000000000000000	4149.74365234375000000000	4131.28173828125000000000	4158.97412109375000000000	4165.64111328125000000000	4117.94873046875000000000	4150.76904296875000000000	4123.07666015625000000000	4141.02539062500000000000	4163.58984375000000000000	4134.35888671875000000000	4137.94873046875000000000	4195.38427734375000000000	4146.15380859375000000000	4163.07666015625000000000	0.00000000000000000000	10246.00000000000000000000	10225.00000000000000000000	0.00000000000000000000	0.00000000000000000000	0.00000000000000000000	1164.00000000000000000000	414.00000000000000000000	4.00000000000000000000	4.00000000000000000000	4.00000000000000000000	4.00000000000000000000	4.00000000000000000000	4.00000000000000000000	4.00000000000000000000	4.00000000000000000000	4.00000000000000000000	4.00000000000000000000	4.00000000000000000000	4.00000000000000000000	4.00000000000000000000	4.00000000000000000000	4.00000000000000000000	4.00000000000000000000
27.00000000000000000000	0.00000000000000000000	4147.17919921875000000000	4139.48730468750000000000	4146.15380859375000000000	4166.15380859375000000000	4128.20507812500000000000	4158.46142578125000000000	4139.48730468750000000000	4151.28173828125000000000	4159.48730468750000000000	4167.69238281250000000000	4140.51269531250000000000	4187.69238281250000000000	4147.69238281250000000000	4151.28173828125000000000	0.00000000000000000000	10248.00000000000000000000	10223.00000000000000000000	0.00000000000000000000	0.00000000000000000000	0.00000000000000000000	1164.00000000000000000000	421.00000000000000000000	4.00000000000000000000	4.00000000000000000000	4.00000000000000000000	4.00000000000000000000	4.00000000000000000000	4.00000000000000000000	4.00000000000000000000	4.00000000000000000000	4.00000000000000000000	4.00000000000000000000	4.00000000000000000000	4.00000000000000000000	4.00000000000000000000	4.00000000000000000000	4.00000000000000000000	4.00000000000000000000
28.00000000000000000000	0.00000000000000000000	4147.17919921875000000000	4140.00000000000000000000	4146.66650390625000000000	4167.69238281250000000000	4132.82031250000000000000	4165.12792968750000000000	4145.12792968750000000000	4154.87158203125000000000	4161.02539062500000000000	4175.89746093750000000000	4143.58984375000000000000	4188.71777343750000000000	4142.56396484375000000000	4146.66650390625000000000	0.00000000000000000000	10248.00000000000000000000	10223.00000000000000000000	0.00000000000000000000	0.00000000000000000000	0.00000000000000000000	1164.00000000000000000000	428.00000000000000000000	4.00000000000000000000	4.00000000000000000000	4.00000000000000000000	4.00000000000000000000	4.00000000000000000000	4.00000000000000000000	4.00000000000000000000	4.00000000000000000000	4.00000000000000000000	4.00000000000000000000	4.00000000000000000000	4.00000000000000000000	4.00000000000000000000	4.00000000000000000000	4.00000000000000000000	4.00000000000000000000
29.00000000000000000000	0.00000000000000000000	4146.66650390625000000000	4135.38427734375000000000	4147.69238281250000000000	4156.41015625000000000000	4110.76904296875000000000	4158.97412109375000000000	4127.17919921875000000000	4130.76904296875000000000	4158.97412109375000000000	4137.43603515625000000000	4132.30761718750000000000	4184.61523437500000000000	4129.74365234375000000000	4143.58984375000000000000	0.00000000000000000000	10250.00000000000000000000	10222.00000000000000000000	0.00000000000000000000	0.00000000000000000000	0.00000000000000000000	1164.00000000000000000000	436.00000000000000000000	4.00000000000000000000	4.00000000000000000000	4.00000000000000000000	4.00000000000000000000	4.00000000000000000000	4.00000000000000000000	4.00000000000000000000	4.00000000000000000000	4.00000000000000000000	4.00000000000000000000	4.00000000000000000000	4.00000000000000000000	4.00000000000000000000	4.00000000000000000000	4.00000000000000000000	4.00000000000000000000
30.00000000000000000000	0.00000000000000000000	4164.61523437500000000000	4165.64111328125000000000	4151.28173828125000000000	4171.28173828125000000000	4151.28173828125000000000	4171.28173828125000000000	4143.07666015625000000000	4144.10253906250000000000	4169.74365234375000000000	4156.41015625000000000000	4146.15380859375000000000	4196.41015625000000000000	4154.87158203125000000000	4156.41015625000000000000	0.00000000000000000000	10250.00000000000000000000	10222.00000000000000000000	0.00000000000000000000	0.00000000000000000000	0.00000000000000000000	1164.00000000000000000000	443.00000000000000000000	4.00000000000000000000	4.00000000000000000000	4.00000000000000000000	4.00000000000000000000	4.00000000000000000000	4.00000000000000000000	4.00000000000000000000	4.00000000000000000000	4.00000000000000000000	4.00000000000000000000	4.00000000000000000000	4.00000000000000000000	4.00000000000000000000	4.00000000000000000000	4.00000000000000000000	4.00000000000000000000
31.00000000000000000000	0.00000000000000000000	4167.69238281250000000000	4149.74365234375000000000	4159.48730468750000000000	4162.56396484375000000000	4164.10253906250000000000	4164.10253906250000000000	4132.82031250000000000000	4128.71777343750000000000	4168.20507812500000000000	4144.61523437500000000000	4132.30761718750000000000	4197.43603515625000000000	4138.97412109375000000000	4154.87158203125000000000	0.00000000000000000000	10248.00000000000000000000	10223.00000000000000000000	0.00000000000000000000	0.00000000000000000000	0.00000000000000000000	1164.00000000000000000000	450.00000000000000000000	4.00000000000000000000	4.00000000000000000000	4.00000000000000000000	4.00000000000000000000	4.00000000000000000000	4.00000000000000000000	4.00000000000000000000	4.00000000000000000000	4.00000000000000000000	4.00000000000000000000	4.00000000000000000000	4.00000000000000000000	4.00000000000000000000	4.00000000000000000000	4.00000000000000000000	4.00000000000000000000
32.00000000000000000000	0.00000000000000000000	4154.87158203125000000000	4149.74365234375000000000	4149.23046875000000000000	4160.00000000000000000000	4147.69238281250000000000	4163.07666015625000000000	4135.38427734375000000000	4140.00000000000000000000	4164.10253906250000000000	4152.30761718750000000000	4143.58984375000000000000	4196.41015625000000000000	4153.84619140625000000000	4157.43603515625000000000	0.00000000000000000000	10248.00000000000000000000	10223.00000000000000000000	0.00000000000000000000	0.00000000000000000000	0.00000000000000000000	1164.00000000000000000000	458.00000000000000000000	4.00000000000000000000	4.00000000000000000000	4.00000000000000000000	4.00000000000000000000	4.00000000000000000000	4.00000000000000000000	4.00000000000000000000	4.00000000000000000000	4.00000000000000000000	4.00000000000000000000	4.00000000000000000000	4.00000000000000000000	4.00000000000000000000	4.00000000000000000000	4.00000000000000000000	4.00000000000000000000
33.00000000000000000000	0.00000000000000000000	4150.25634765625000000000	4148.20507812500000000000	4148.20507812500000000000	4166.66650390625000000000	4109.23046875000000000000	4157.43603515625000000000	4129.23046875000000000000	4158.46142578125000000000	4168.71777343750000000000	4172.82031250000000000000	4161.53857421875000000000	4206.15380859375000000000	4171.79492187500000000000	4163.07666015625000000000	0.00000000000000000000	10249.00000000000000000000	10225.00000000000000000000	0.00000000000000000000	0.00000000000000000000	0.00000000000000000000	1164.00000000000000000000	465.00000000000000000000	4.00000000000000000000	4.00000000000000000000	4.00000000000000000000	4.00000000000000000000	4.00000000000000000000	4.00000000000000000000	4.00000000000000000000	4.00000000000000000000	4.00000000000000000000	4.00000000000000000000	4.00000000000000000000	4.00000000000000000000	4.00000000000000000000	4.00000000000000000000	4.00000000000000000000	4.00000000000000000000
34.00000000000000000000	0.00000000000000000000	4149.74365234375000000000	4129.23046875000000000000	4147.69238281250000000000	4155.89746093750000000000	4103.58984375000000000000	4154.35888671875000000000	4122.05126953125000000000	4146.66650390625000000000	4161.53857421875000000000	4157.94873046875000000000	4143.07666015625000000000	4194.35888671875000000000	4146.66650390625000000000	4151.79492187500000000000	0.00000000000000000000	10249.00000000000000000000	10225.00000000000000000000	0.00000000000000000000	0.00000000000000000000	0.00000000000000000000	1164.00000000000000000000	472.00000000000000000000	4.00000000000000000000	4.00000000000000000000	4.00000000000000000000	4.00000000000000000000	4.00000000000000000000	4.00000000000000000000	4.00000000000000000000	4.00000000000000000000	4.00000000000000000000	4.00000000000000000000	4.00000000000000000000	4.00000000000000000000	4.00000000000000000000	4.00000000000000000000	4.00000000000000000000	4.00000000000000000000
35.00000000000000000000	0.00000000000000000000	4153.84619140625000000000	4150.76904296875000000000	4143.58984375000000000000	4162.05126953125000000000	4174.87158203125000000000	4176.41015625000000000000	4156.41015625000000000000	4167.17919921875000000000	4163.58984375000000000000	4186.15380859375000000000	4149.74365234375000000000	4190.25634765625000000000	4148.20507812500000000000	4151.28173828125000000000	0.00000000000000000000	10249.00000000000000000000	10226.00000000000000000000	0.00000000000000000000	0.00000000000000000000	0.00000000000000000000	1164.00000000000000000000	480.00000000000000000000	4.00000000000000000000	4.00000000000000000000	4.00000000000000000000	4.00000000000000000000	4.00000000000000000000	4.00000000000000000000	4.00000000000000000000	4.00000000000000000000	4.00000000000000000000	4.00000000000000000000	4.00000000000000000000	4.00000000000000000000	4.00000000000000000000	4.00000000000000000000	4.00000000000000000000	4.00000000000000000000
36.00000000000000000000	0.00000000000000000000	4150.25634765625000000000	4138.46142578125000000000	4148.71777343750000000000	4152.82031250000000000000	4167.69238281250000000000	4168.71777343750000000000	4142.05126953125000000000	4152.82031250000000000000	4160.00000000000000000000	4177.94873046875000000000	4135.89746093750000000000	4188.20507812500000000000	4127.17919921875000000000	4145.64111328125000000000	0.00000000000000000000	10249.00000000000000000000	10226.00000000000000000000	0.00000000000000000000	0.00000000000000000000	0.00000000000000000000	1164.00000000000000000000	487.00000000000000000000	4.00000000000000000000	4.00000000000000000000	4.00000000000000000000	4.00000000000000000000	4.00000000000000000000	4.00000000000000000000	4.00000000000000000000	4.00000000000000000000	4.00000000000000000000	4.00000000000000000000	4.00000000000000000000	4.00000000000000000000	4.00000000000000000000	4.00000000000000000000	4.00000000000000000000	4.00000000000000000000
37.00000000000000000000	0.00000000000000000000	4152.82031250000000000000	4143.07666015625000000000	4145.64111328125000000000	4155.38427734375000000000	4163.58984375000000000000	4167.17919921875000000000	4137.43603515625000000000	4146.15380859375000000000	4161.02539062500000000000	4161.53857421875000000000	4136.41015625000000000000	4185.64111328125000000000	4137.43603515625000000000	4146.15380859375000000000	0.00000000000000000000	10247.00000000000000000000	10227.00000000000000000000	0.00000000000000000000	0.00000000000000000000	0.00000000000000000000	1164.00000000000000000000	494.00000000000000000000	4.00000000000000000000	4.00000000000000000000	4.00000000000000000000	4.00000000000000000000	4.00000000000000000000	4.00000000000000000000	4.00000000000000000000	4.00000000000000000000	4.00000000000000000000	4.00000000000000000000	4.00000000000000000000	4.00000000000000000000	4.00000000000000000000	4.00000000000000000000	4.00000000000000000000	4.00000000000000000000
38.00000000000000000000	0.00000000000000000000	4164.61523437500000000000	4158.46142578125000000000	4154.87158203125000000000	4166.15380859375000000000	4186.66650390625000000000	4174.35888671875000000000	4147.17919921875000000000	4148.71777343750000000000	4172.30761718750000000000	4167.69238281250000000000	4147.69238281250000000000	4193.33300781250000000000	4157.43603515625000000000	4155.38427734375000000000	0.00000000000000000000	10247.00000000000000000000	10227.00000000000000000000	0.00000000000000000000	0.00000000000000000000	0.00000000000000000000	1164.00000000000000000000	502.00000000000000000000	4.00000000000000000000	4.00000000000000000000	4.00000000000000000000	4.00000000000000000000	4.00000000000000000000	4.00000000000000000000	4.00000000000000000000	4.00000000000000000000	4.00000000000000000000	4.00000000000000000000	4.00000000000000000000	4.00000000000000000000	4.00000000000000000000	4.00000000000000000000	4.00000000000000000000	4.00000000000000000000
39.00000000000000000000	0.00000000000000000000	4158.46142578125000000000	4138.46142578125000000000	4160.51269531250000000000	4153.33300781250000000000	4147.69238281250000000000	4165.64111328125000000000	4132.30761718750000000000	4129.23046875000000000000	4162.56396484375000000000	4146.66650390625000000000	4132.30761718750000000000	4188.71777343750000000000	4133.33300781250000000000	4147.69238281250000000000	0.00000000000000000000	10249.00000000000000000000	10229.00000000000000000000	0.00000000000000000000	0.00000000000000000000	0.00000000000000000000	1164.00000000000000000000	509.00000000000000000000	4.00000000000000000000	4.00000000000000000000	4.00000000000000000000	4.00000000000000000000	4.00000000000000000000	4.00000000000000000000	4.00000000000000000000	4.00000000000000000000	4.00000000000000000000	4.00000000000000000000	4.00000000000000000000	4.00000000000000000000	4.00000000000000000000	4.00000000000000000000	4.00000000000000000000	4.00000000000000000000
40.00000000000000000000	0.00000000000000000000	4153.33300781250000000000	4144.61523437500000000000	4150.76904296875000000000	4162.56396484375000000000	4132.30761718750000000000	4164.10253906250000000000	4136.92285156250000000000	4151.79492187500000000000	4161.53857421875000000000	4146.66650390625000000000	4151.28173828125000000000	4195.89746093750000000000	4148.71777343750000000000	4151.79492187500000000000	0.00000000000000000000	10249.00000000000000000000	10229.00000000000000000000	0.00000000000000000000	0.00000000000000000000	0.00000000000000000000	1164.00000000000000000000	516.00000000000000000000	4.00000000000000000000	4.00000000000000000000	4.00000000000000000000	4.00000000000000000000	4.00000000000000000000	4.00000000000000000000	4.00000000000000000000	4.00000000000000000000	4.00000000000000000000	4.00000000000000000000	4.00000000000000000000	4.00000000000000000000	4.00000000000000000000	4.00000000000000000000	4.00000000000000000000	4.00000000000000000000
41.00000000000000000000	0.00000000000000000000	4150.25634765625000000000	4127.17919921875000000000	4154.35888671875000000000	4155.89746093750000000000	4125.12792968750000000000	4147.17919921875000000000	4118.46142578125000000000	4144.61523437500000000000	4163.58984375000000000000	4133.84619140625000000000	4144.61523437500000000000	4198.97412109375000000000	4141.53857421875000000000	4152.30761718750000000000	0.00000000000000000000	10249.00000000000000000000	10228.00000000000000000000	0.00000000000000000000	0.00000000000000000000	0.00000000000000000000	1164.00000000000000000000	524.00000000000000000000	4.00000000000000000000	4.00000000000000000000	4.00000000000000000000	4.00000000000000000000	4.00000000000000000000	4.00000000000000000000	4.00000000000000000000	4.00000000000000000000	4.00000000000000000000	4.00000000000000000000	4.00000000000000000000	4.00000000000000000000	4.00000000000000000000	4.00000000000000000000	4.00000000000000000000	4.00000000000000000000
42.00000000000000000000	0.00000000000000000000	4151.28173828125000000000	4134.35888671875000000000	4154.87158203125000000000	4150.76904296875000000000	4145.64111328125000000000	4157.94873046875000000000	4127.17919921875000000000	4145.64111328125000000000	4160.51269531250000000000	4163.58984375000000000000	4134.35888671875000000000	4189.23046875000000000000	4137.94873046875000000000	4150.25634765625000000000	0.00000000000000000000	10249.00000000000000000000	10228.00000000000000000000	0.00000000000000000000	0.00000000000000000000	0.00000000000000000000	1164.00000000000000000000	531.00000000000000000000	4.00000000000000000000	4.00000000000000000000	4.00000000000000000000	4.00000000000000000000	4.00000000000000000000	4.00000000000000000000	4.00000000000000000000	4.00000000000000000000	4.00000000000000000000	4.00000000000000000000	4.00000000000000000000	4.00000000000000000000	4.00000000000000000000	4.00000000000000000000	4.00000000000000000000	4.00000000000000000000
43.00000000000000000000	0.00000000000000000000	4161.02539062500000000000	4159.48730468750000000000	4159.48730468750000000000	4168.71777343750000000000	4160.51269531250000000000	4177.43603515625000000000	4144.10253906250000000000	4160.51269531250000000000	4165.12792968750000000000	4202.05126953125000000000	4145.12792968750000000000	4195.38427734375000000000	4149.23046875000000000000	4154.35888671875000000000	0.00000000000000000000	10248.00000000000000000000	10230.00000000000000000000	0.00000000000000000000	0.00000000000000000000	0.00000000000000000000	1164.00000000000000000000	538.00000000000000000000	4.00000000000000000000	4.00000000000000000000	4.00000000000000000000	4.00000000000000000000	4.00000000000000000000	4.00000000000000000000	4.00000000000000000000	4.00000000000000000000	4.00000000000000000000	4.00000000000000000000	4.00000000000000000000	4.00000000000000000000	4.00000000000000000000	4.00000000000000000000	4.00000000000000000000	4.00000000000000000000
44.00000000000000000000	0.00000000000000000000	4162.05126953125000000000	4143.58984375000000000000	4164.61523437500000000000	4161.53857421875000000000	4130.25634765625000000000	4162.05126953125000000000	4123.07666015625000000000	4141.53857421875000000000	4158.97412109375000000000	4168.71777343750000000000	4129.23046875000000000000	4192.30761718750000000000	4134.35888671875000000000	4148.20507812500000000000	0.00000000000000000000	10248.00000000000000000000	10230.00000000000000000000	0.00000000000000000000	0.00000000000000000000	0.00000000000000000000	1164.00000000000000000000	546.00000000000000000000	4.00000000000000000000	4.00000000000000000000	4.00000000000000000000	4.00000000000000000000	4.00000000000000000000	4.00000000000000000000	4.00000000000000000000	4.00000000000000000000	4.00000000000000000000	4.00000000000000000000	4.00000000000000000000	4.00000000000000000000	4.00000000000000000000	4.00000000000000000000	4.00000000000000000000	4.00000000000000000000
45.00000000000000000000	0.00000000000000000000	4168.71777343750000000000	4163.07666015625000000000	4162.56396484375000000000	4168.71777343750000000000	4156.92285156250000000000	4163.07666015625000000000	4134.35888671875000000000	4162.05126953125000000000	4166.15380859375000000000	4178.97412109375000000000	4143.58984375000000000000	4196.41015625000000000000	4167.69238281250000000000	4161.02539062500000000000	0.00000000000000000000	10249.00000000000000000000	10230.00000000000000000000	0.00000000000000000000	0.00000000000000000000	0.00000000000000000000	1164.00000000000000000000	554.00000000000000000000	4.00000000000000000000	4.00000000000000000000	4.00000000000000000000	4.00000000000000000000	4.00000000000000000000	4.00000000000000000000	4.00000000000000000000	4.00000000000000000000	4.00000000000000000000	4.00000000000000000000	4.00000000000000000000	4.00000000000000000000	4.00000000000000000000	4.00000000000000000000	4.00000000000000000000	4.00000000000000000000
46.00000000000000000000	0.00000000000000000000	4168.71777343750000000000	4160.00000000000000000000	4169.23046875000000000000	4170.25634765625000000000	4149.23046875000000000000	4161.53857421875000000000	4125.64111328125000000000	4153.84619140625000000000	4171.28173828125000000000	4162.56396484375000000000	4144.10253906250000000000	4200.00000000000000000000	4168.71777343750000000000	4169.74365234375000000000	0.00000000000000000000	10249.00000000000000000000	10230.00000000000000000000	0.00000000000000000000	0.00000000000000000000	0.00000000000000000000	1164.00000000000000000000	562.00000000000000000000	4.00000000000000000000	4.00000000000000000000	4.00000000000000000000	4.00000000000000000000	4.00000000000000000000	4.00000000000000000000	4.00000000000000000000	4.00000000000000000000	4.00000000000000000000	4.00000000000000000000	4.00000000000000000000	4.00000000000000000000	4.00000000000000000000	4.00000000000000000000	4.00000000000000000000	4.00000000000000000000
47.00000000000000000000	0.00000000000000000000	4155.89746093750000000000	4143.58984375000000000000	4158.97412109375000000000	4162.56396484375000000000	4142.05126953125000000000	4165.12792968750000000000	4123.07666015625000000000	4148.71777343750000000000	4162.56396484375000000000	4146.15380859375000000000	4139.48730468750000000000	4190.76904296875000000000	4153.84619140625000000000	4163.07666015625000000000	0.00000000000000000000	10250.00000000000000000000	10229.00000000000000000000	0.00000000000000000000	0.00000000000000000000	0.00000000000000000000	1164.00000000000000000000	571.00000000000000000000	4.00000000000000000000	4.00000000000000000000	4.00000000000000000000	4.00000000000000000000	4.00000000000000000000	4.00000000000000000000	4.00000000000000000000	4.00000000000000000000	4.00000000000000000000	4.00000000000000000000	4.00000000000000000000	4.00000000000000000000	4.00000000000000000000	4.00000000000000000000	4.00000000000000000000	4.00000000000000000000
48.00000000000000000000	0.00000000000000000000	4151.28173828125000000000	4142.05126953125000000000	4150.76904296875000000000	4165.12792968750000000000	4154.35888671875000000000	4163.07666015625000000000	4133.84619140625000000000	4177.94873046875000000000	4164.10253906250000000000	4187.69238281250000000000	4153.84619140625000000000	4194.87158203125000000000	4162.05126953125000000000	4160.00000000000000000000	0.00000000000000000000	10250.00000000000000000000	10229.00000000000000000000	0.00000000000000000000	0.00000000000000000000	0.00000000000000000000	1164.00000000000000000000	579.00000000000000000000	4.00000000000000000000	4.00000000000000000000	4.00000000000000000000	4.00000000000000000000	4.00000000000000000000	4.00000000000000000000	4.00000000000000000000	4.00000000000000000000	4.00000000000000000000	4.00000000000000000000	4.00000000000000000000	4.00000000000000000000	4.00000000000000000000	4.00000000000000000000	4.00000000000000000000	4.00000000000000000000
49.00000000000000000000	0.00000000000000000000	4146.15380859375000000000	4122.56396484375000000000	4155.38427734375000000000	4151.28173828125000000000	4105.12792968750000000000	4147.69238281250000000000	4117.94873046875000000000	4159.48730468750000000000	4158.97412109375000000000	4179.48730468750000000000	4136.41015625000000000000	4188.71777343750000000000	4136.92285156250000000000	4150.25634765625000000000	0.00000000000000000000	10249.00000000000000000000	10229.00000000000000000000	0.00000000000000000000	0.00000000000000000000	0.00000000000000000000	1164.00000000000000000000	587.00000000000000000000	4.00000000000000000000	4.00000000000000000000	4.00000000000000000000	4.00000000000000000000	4.00000000000000000000	4.00000000000000000000	4.00000000000000000000	4.00000000000000000000	4.00000000000000000000	4.00000000000000000000	4.00000000000000000000	4.00000000000000000000	4.00000000000000000000	4.00000000000000000000	4.00000000000000000000	4.00000000000000000000
50.00000000000000000000	0.00000000000000000000	4152.82031250000000000000	4149.74365234375000000000	4155.89746093750000000000	4160.51269531250000000000	4119.48730468750000000000	4169.74365234375000000000	4142.05126953125000000000	4162.05126953125000000000	4161.53857421875000000000	4180.00000000000000000000	4141.02539062500000000000	4184.61523437500000000000	4146.15380859375000000000	4154.87158203125000000000	0.00000000000000000000	10249.00000000000000000000	10229.00000000000000000000	0.00000000000000000000	0.00000000000000000000	0.00000000000000000000	1164.00000000000000000000	596.00000000000000000000	4.00000000000000000000	4.00000000000000000000	4.00000000000000000000	4.00000000000000000000	4.00000000000000000000	4.00000000000000000000	4.00000000000000000000	4.00000000000000000000	4.00000000000000000000	4.00000000000000000000	4.00000000000000000000	4.00000000000000000000	4.00000000000000000000	4.00000000000000000000	4.00000000000000000000	4.00000000000000000000
51.00000000000000000000	0.00000000000000000000	4160.00000000000000000000	4149.23046875000000000000	4161.53857421875000000000	4158.97412109375000000000	4154.87158203125000000000	4171.28173828125000000000	4140.00000000000000000000	4155.89746093750000000000	4165.64111328125000000000	4164.10253906250000000000	4132.82031250000000000000	4185.12792968750000000000	4135.89746093750000000000	4151.28173828125000000000	0.00000000000000000000	10249.00000000000000000000	10229.00000000000000000000	0.00000000000000000000	0.00000000000000000000	0.00000000000000000000	1164.00000000000000000000	604.00000000000000000000	4.00000000000000000000	4.00000000000000000000	4.00000000000000000000	4.00000000000000000000	4.00000000000000000000	4.00000000000000000000	4.00000000000000000000	4.00000000000000000000	4.00000000000000000000	4.00000000000000000000	4.00000000000000000000	4.00000000000000000000	4.00000000000000000000	4.00000000000000000000	4.00000000000000000000	4.00000000000000000000
52.00000000000000000000	0.00000000000000000000	4155.38427734375000000000	4135.89746093750000000000	4156.92285156250000000000	4148.71777343750000000000	4168.71777343750000000000	4163.07666015625000000000	4127.69238281250000000000	4144.61523437500000000000	4159.48730468750000000000	4149.23046875000000000000	4120.51269531250000000000	4179.48730468750000000000	4124.61523437500000000000	4142.05126953125000000000	0.00000000000000000000	10249.00000000000000000000	10229.00000000000000000000	0.00000000000000000000	0.00000000000000000000	0.00000000000000000000	1164.00000000000000000000	613.00000000000000000000	4.00000000000000000000	4.00000000000000000000	4.00000000000000000000	4.00000000000000000000	4.00000000000000000000	4.00000000000000000000	4.00000000000000000000	4.00000000000000000000	4.00000000000000000000	4.00000000000000000000	4.00000000000000000000	4.00000000000000000000	4.00000000000000000000	4.00000000000000000000	4.00000000000000000000	4.00000000000000000000
53.00000000000000000000	0.00000000000000000000	4156.92285156250000000000	4154.87158203125000000000	4160.00000000000000000000	4161.53857421875000000000	4160.51269531250000000000	4170.25634765625000000000	4137.43603515625000000000	4158.97412109375000000000	4167.69238281250000000000	4170.76904296875000000000	4142.56396484375000000000	4189.74365234375000000000	4154.87158203125000000000	4156.92285156250000000000	0.00000000000000000000	10248.00000000000000000000	10229.00000000000000000000	0.00000000000000000000	0.00000000000000000000	0.00000000000000000000	1164.00000000000000000000	621.00000000000000000000	4.00000000000000000000	4.00000000000000000000	4.00000000000000000000	4.00000000000000000000	4.00000000000000000000	4.00000000000000000000	4.00000000000000000000	4.00000000000000000000	4.00000000000000000000	4.00000000000000000000	4.00000000000000000000	4.00000000000000000000	4.00000000000000000000	4.00000000000000000000	4.00000000000000000000	4.00000000000000000000
54.00000000000000000000	0.00000000000000000000	4152.30761718750000000000	4138.46142578125000000000	4166.15380859375000000000	4146.66650390625000000000	4120.51269531250000000000	4160.00000000000000000000	4118.46142578125000000000	4140.00000000000000000000	4167.69238281250000000000	4143.58984375000000000000	4134.87158203125000000000	4187.69238281250000000000	4145.64111328125000000000	4157.94873046875000000000	0.00000000000000000000	10248.00000000000000000000	10229.00000000000000000000	0.00000000000000000000	0.00000000000000000000	0.00000000000000000000	1164.00000000000000000000	629.00000000000000000000	4.00000000000000000000	4.00000000000000000000	4.00000000000000000000	4.00000000000000000000	4.00000000000000000000	4.00000000000000000000	4.00000000000000000000	4.00000000000000000000	4.00000000000000000000	4.00000000000000000000	4.00000000000000000000	4.00000000000000000000	4.00000000000000000000	4.00000000000000000000	4.00000000000000000000	4.00000000000000000000
55.00000000000000000000	0.00000000000000000000	4149.74365234375000000000	4146.15380859375000000000	4153.84619140625000000000	4148.71777343750000000000	4155.38427734375000000000	4166.15380859375000000000	4128.71777343750000000000	4159.48730468750000000000	4165.12792968750000000000	4163.07666015625000000000	4144.10253906250000000000	4188.71777343750000000000	4154.35888671875000000000	4155.89746093750000000000	0.00000000000000000000	10248.00000000000000000000	10230.00000000000000000000	0.00000000000000000000	0.00000000000000000000	0.00000000000000000000	1164.00000000000000000000	638.00000000000000000000	4.00000000000000000000	4.00000000000000000000	4.00000000000000000000	4.00000000000000000000	4.00000000000000000000	4.00000000000000000000	4.00000000000000000000	4.00000000000000000000	4.00000000000000000000	4.00000000000000000000	4.00000000000000000000	4.00000000000000000000	4.00000000000000000000	4.00000000000000000000	4.00000000000000000000	4.00000000000000000000
56.00000000000000000000	0.00000000000000000000	4151.28173828125000000000	4141.53857421875000000000	4156.92285156250000000000	4156.41015625000000000000	4163.58984375000000000000	4163.58984375000000000000	4126.66650390625000000000	4168.71777343750000000000	4163.58984375000000000000	4187.69238281250000000000	4150.76904296875000000000	4197.43603515625000000000	4148.71777343750000000000	4155.38427734375000000000	0.00000000000000000000	10248.00000000000000000000	10230.00000000000000000000	0.00000000000000000000	0.00000000000000000000	0.00000000000000000000	1164.00000000000000000000	646.00000000000000000000	4.00000000000000000000	4.00000000000000000000	4.00000000000000000000	4.00000000000000000000	4.00000000000000000000	4.00000000000000000000	4.00000000000000000000	4.00000000000000000000	4.00000000000000000000	4.00000000000000000000	4.00000000000000000000	4.00000000000000000000	4.00000000000000000000	4.00000000000000000000	4.00000000000000000000	4.00000000000000000000
57.00000000000000000000	0.00000000000000000000	4152.82031250000000000000	4135.38427734375000000000	4160.00000000000000000000	4150.25634765625000000000	4132.30761718750000000000	4162.56396484375000000000	4121.02539062500000000000	4150.25634765625000000000	4160.51269531250000000000	4173.33300781250000000000	4141.02539062500000000000	4188.71777343750000000000	4134.87158203125000000000	4151.28173828125000000000	0.00000000000000000000	10247.00000000000000000000	10231.00000000000000000000	0.00000000000000000000	0.00000000000000000000	0.00000000000000000000	1164.00000000000000000000	654.00000000000000000000	4.00000000000000000000	4.00000000000000000000	4.00000000000000000000	4.00000000000000000000	4.00000000000000000000	4.00000000000000000000	4.00000000000000000000	4.00000000000000000000	4.00000000000000000000	4.00000000000000000000	4.00000000000000000000	4.00000000000000000000	4.00000000000000000000	4.00000000000000000000	4.00000000000000000000	4.00000000000000000000
58.00000000000000000000	0.00000000000000000000	4165.12792968750000000000	4161.53857421875000000000	4160.00000000000000000000	4159.48730468750000000000	4151.79492187500000000000	4177.94873046875000000000	4144.61523437500000000000	4163.58984375000000000000	4167.17919921875000000000	4183.58984375000000000000	4150.76904296875000000000	4189.74365234375000000000	4156.41015625000000000000	4157.94873046875000000000	0.00000000000000000000	10247.00000000000000000000	10231.00000000000000000000	0.00000000000000000000	0.00000000000000000000	0.00000000000000000000	1164.00000000000000000000	663.00000000000000000000	4.00000000000000000000	4.00000000000000000000	4.00000000000000000000	4.00000000000000000000	4.00000000000000000000	4.00000000000000000000	4.00000000000000000000	4.00000000000000000000	4.00000000000000000000	4.00000000000000000000	4.00000000000000000000	4.00000000000000000000	4.00000000000000000000	4.00000000000000000000	4.00000000000000000000	4.00000000000000000000
59.00000000000000000000	0.00000000000000000000	4161.02539062500000000000	4140.51269531250000000000	4165.12792968750000000000	4147.69238281250000000000	4145.12792968750000000000	4167.17919921875000000000	4128.20507812500000000000	4145.64111328125000000000	4162.56396484375000000000	4161.53857421875000000000	4134.87158203125000000000	4184.61523437500000000000	4137.94873046875000000000	4151.28173828125000000000	0.00000000000000000000	10246.00000000000000000000	10231.00000000000000000000	0.00000000000000000000	0.00000000000000000000	0.00000000000000000000	1164.00000000000000000000	671.00000000000000000000	4.00000000000000000000	4.00000000000000000000	4.00000000000000000000	4.00000000000000000000	4.00000000000000000000	4.00000000000000000000	4.00000000000000000000	4.00000000000000000000	4.00000000000000000000	4.00000000000000000000	4.00000000000000000000	4.00000000000000000000	4.00000000000000000000	4.00000000000000000000	4.00000000000000000000	4.00000000000000000000
60.00000000000000000000	0.00000000000000000000	4156.41015625000000000000	4143.07666015625000000000	4162.05126953125000000000	4152.82031250000000000000	4155.89746093750000000000	4168.71777343750000000000	4132.30761718750000000000	4156.41015625000000000000	4165.12792968750000000000	4158.46142578125000000000	4149.23046875000000000000	4184.61523437500000000000	4154.35888671875000000000	4158.97412109375000000000	0.00000000000000000000	10246.00000000000000000000	10231.00000000000000000000	0.00000000000000000000	0.00000000000000000000	0.00000000000000000000	1164.00000000000000000000	679.00000000000000000000	4.00000000000000000000	4.00000000000000000000	4.00000000000000000000	4.00000000000000000000	4.00000000000000000000	4.00000000000000000000	4.00000000000000000000	4.00000000000000000000	4.00000000000000000000	4.00000000000000000000	4.00000000000000000000	4.00000000000000000000	4.00000000000000000000	4.00000000000000000000	4.00000000000000000000	4.00000000000000000000
61.00000000000000000000	0.00000000000000000000	4161.53857421875000000000	4148.71777343750000000000	4168.71777343750000000000	4158.97412109375000000000	4158.46142578125000000000	4164.10253906250000000000	4132.82031250000000000000	4166.66650390625000000000	4174.35888671875000000000	4150.76904296875000000000	4163.58984375000000000000	4198.97412109375000000000	4171.79492187500000000000	4172.30761718750000000000	0.00000000000000000000	10245.00000000000000000000	10228.00000000000000000000	0.00000000000000000000	0.00000000000000000000	0.00000000000000000000	1164.00000000000000000000	688.00000000000000000000	4.00000000000000000000	4.00000000000000000000	4.00000000000000000000	4.00000000000000000000	4.00000000000000000000	4.00000000000000000000	4.00000000000000000000	4.00000000000000000000	4.00000000000000000000	4.00000000000000000000	4.00000000000000000000	4.00000000000000000000	4.00000000000000000000	4.00000000000000000000	4.00000000000000000000	4.00000000000000000000
62.00000000000000000000	0.00000000000000000000	4155.38427734375000000000	4133.84619140625000000000	4165.12792968750000000000	4143.58984375000000000000	4128.20507812500000000000	4153.33300781250000000000	4120.51269531250000000000	4151.28173828125000000000	4164.10253906250000000000	4149.74365234375000000000	4147.17919921875000000000	4191.79492187500000000000	4149.74365234375000000000	4162.05126953125000000000	0.00000000000000000000	10245.00000000000000000000	10228.00000000000000000000	0.00000000000000000000	0.00000000000000000000	0.00000000000000000000	1164.00000000000000000000	696.00000000000000000000	4.00000000000000000000	4.00000000000000000000	4.00000000000000000000	4.00000000000000000000	4.00000000000000000000	4.00000000000000000000	4.00000000000000000000	4.00000000000000000000	4.00000000000000000000	4.00000000000000000000	4.00000000000000000000	4.00000000000000000000	4.00000000000000000000	4.00000000000000000000	4.00000000000000000000	4.00000000000000000000
63.00000000000000000000	0.00000000000000000000	4150.76904296875000000000	4142.56396484375000000000	4155.38427734375000000000	4150.25634765625000000000	4144.10253906250000000000	4166.15380859375000000000	4138.46142578125000000000	4169.23046875000000000000	4161.53857421875000000000	4203.58984375000000000000	4157.43603515625000000000	4189.23046875000000000000	4153.84619140625000000000	4158.46142578125000000000	0.00000000000000000000	10247.00000000000000000000	10226.00000000000000000000	0.00000000000000000000	0.00000000000000000000	0.00000000000000000000	1164.00000000000000000000	704.00000000000000000000	4.00000000000000000000	4.00000000000000000000	4.00000000000000000000	4.00000000000000000000	4.00000000000000000000	4.00000000000000000000	4.00000000000000000000	4.00000000000000000000	4.00000000000000000000	4.00000000000000000000	4.00000000000000000000	4.00000000000000000000	4.00000000000000000000	4.00000000000000000000	4.00000000000000000000	4.00000000000000000000
64.00000000000000000000	0.00000000000000000000	4147.17919921875000000000	4121.53857421875000000000	4158.97412109375000000000	4145.12792968750000000000	4135.38427734375000000000	4157.94873046875000000000	4125.12792968750000000000	4152.82031250000000000000	4157.43603515625000000000	4177.43603515625000000000	4143.58984375000000000000	4190.25634765625000000000	4131.28173828125000000000	4152.30761718750000000000	817.00000000000000000000	10247.00000000000000000000	10226.00000000000000000000	0.00000000000000000000	0.00000000000000000000	0.00000000000000000000	1164.00000000000000000000	713.00000000000000000000	4.00000000000000000000	4.00000000000000000000	4.00000000000000000000	4.00000000000000000000	4.00000000000000000000	4.00000000000000000000	4.00000000000000000000	4.00000000000000000000	4.00000000000000000000	4.00000000000000000000	4.00000000000000000000	4.00000000000000000000	4.00000000000000000000	4.00000000000000000000	4.00000000000000000000	4.00000000000000000000
65.00000000000000000000	0.00000000000000000000	4153.33300781250000000000	4134.35888671875000000000	4155.38427734375000000000	4146.66650390625000000000	4147.17919921875000000000	4163.58984375000000000000	4128.20507812500000000000	4152.30761718750000000000	4160.00000000000000000000	4158.97412109375000000000	4142.05126953125000000000	4187.69238281250000000000	4132.30761718750000000000	4149.74365234375000000000	1006.00000000000000000000	10247.00000000000000000000	10227.00000000000000000000	0.00000000000000000000	0.00000000000000000000	0.00000000000000000000	1164.00000000000000000000	721.00000000000000000000	4.00000000000000000000	4.00000000000000000000	4.00000000000000000000	4.00000000000000000000	4.00000000000000000000	4.00000000000000000000	4.00000000000000000000	4.00000000000000000000	4.00000000000000000000	4.00000000000000000000	4.00000000000000000000	4.00000000000000000000	4.00000000000000000000	4.00000000000000000000	4.00000000000000000000	4.00000000000000000000
66.00000000000000000000	0.00000000000000000000	4157.94873046875000000000	4143.58984375000000000000	4157.94873046875000000000	4150.76904296875000000000	4163.07666015625000000000	4168.71777343750000000000	4131.28173828125000000000	4153.84619140625000000000	4166.66650390625000000000	4172.30761718750000000000	4145.64111328125000000000	4183.58984375000000000000	4134.87158203125000000000	4148.71777343750000000000	1056.00000000000000000000	10247.00000000000000000000	10227.00000000000000000000	0.00000000000000000000	0.00000000000000000000	0.00000000000000000000	1164.00000000000000000000	728.00000000000000000000	4.00000000000000000000	4.00000000000000000000	4.00000000000000000000	4.00000000000000000000	4.00000000000000000000	4.00000000000000000000	4.00000000000000000000	4.00000000000000000000	4.00000000000000000000	4.00000000000000000000	4.00000000000000000000	4.00000000000000000000	4.00000000000000000000	4.00000000000000000000	4.00000000000000000000	4.00000000000000000000
67.00000000000000000000	0.00000000000000000000	4147.17919921875000000000	4120.51269531250000000000	4158.97412109375000000000	4140.00000000000000000000	4136.41015625000000000000	4155.89746093750000000000	4117.94873046875000000000	4133.84619140625000000000	4158.97412109375000000000	4145.64111328125000000000	4129.74365234375000000000	4174.87158203125000000000	4120.51269531250000000000	4141.02539062500000000000	1537.00000000000000000000	10248.00000000000000000000	10227.00000000000000000000	0.00000000000000000000	0.00000000000000000000	0.00000000000000000000	1164.00000000000000000000	736.00000000000000000000	4.00000000000000000000	4.00000000000000000000	4.00000000000000000000	4.00000000000000000000	4.00000000000000000000	4.00000000000000000000	4.00000000000000000000	4.00000000000000000000	4.00000000000000000000	4.00000000000000000000	4.00000000000000000000	4.00000000000000000000	4.00000000000000000000	4.00000000000000000000	4.00000000000000000000	4.00000000000000000000
68.00000000000000000000	0.00000000000000000000	4149.23046875000000000000	4138.46142578125000000000	4156.92285156250000000000	4155.89746093750000000000	4143.07666015625000000000	4156.92285156250000000000	4132.30761718750000000000	4160.51269531250000000000	4167.69238281250000000000	4156.92285156250000000000	4153.33300781250000000000	4193.84619140625000000000	4156.92285156250000000000	4156.41015625000000000000	1629.00000000000000000000	10248.00000000000000000000	10227.00000000000000000000	0.00000000000000000000	0.00000000000000000000	0.00000000000000000000	1164.00000000000000000000	743.00000000000000000000	4.00000000000000000000	4.00000000000000000000	4.00000000000000000000	4.00000000000000000000	4.00000000000000000000	4.00000000000000000000	4.00000000000000000000	4.00000000000000000000	4.00000000000000000000	4.00000000000000000000	4.00000000000000000000	4.00000000000000000000	4.00000000000000000000	4.00000000000000000000	4.00000000000000000000	4.00000000000000000000
69.00000000000000000000	0.00000000000000000000	4150.76904296875000000000	4127.17919921875000000000	4162.56396484375000000000	4151.79492187500000000000	4132.82031250000000000000	4148.71777343750000000000	4114.35888671875000000000	4150.76904296875000000000	4169.74365234375000000000	4148.20507812500000000000	4149.23046875000000000000	4197.43603515625000000000	4146.15380859375000000000	4156.92285156250000000000	1118.00000000000000000000	10248.00000000000000000000	10228.00000000000000000000	0.00000000000000000000	0.00000000000000000000	0.00000000000000000000	1164.00000000000000000000	750.00000000000000000000	4.00000000000000000000	4.00000000000000000000	4.00000000000000000000	4.00000000000000000000	4.00000000000000000000	4.00000000000000000000	4.00000000000000000000	4.00000000000000000000	4.00000000000000000000	4.00000000000000000000	4.00000000000000000000	4.00000000000000000000	4.00000000000000000000	4.00000000000000000000	4.00000000000000000000	4.00000000000000000000
70.00000000000000000000	0.00000000000000000000	4143.07666015625000000000	4123.58984375000000000000	4150.25634765625000000000	4146.15380859375000000000	4130.76904296875000000000	4155.38427734375000000000	4120.51269531250000000000	4144.61523437500000000000	4158.46142578125000000000	4145.12792968750000000000	4143.07666015625000000000	4181.02539062500000000000	4134.35888671875000000000	4144.61523437500000000000	1352.00000000000000000000	10248.00000000000000000000	10228.00000000000000000000	0.00000000000000000000	0.00000000000000000000	0.00000000000000000000	1164.00000000000000000000	758.00000000000000000000	4.00000000000000000000	4.00000000000000000000	4.00000000000000000000	4.00000000000000000000	4.00000000000000000000	4.00000000000000000000	4.00000000000000000000	4.00000000000000000000	4.00000000000000000000	4.00000000000000000000	4.00000000000000000000	4.00000000000000000000	4.00000000000000000000	4.00000000000000000000	4.00000000000000000000	4.00000000000000000000
71.00000000000000000000	0.00000000000000000000	4142.05126953125000000000	4133.33300781250000000000	4146.15380859375000000000	4156.92285156250000000000	4112.30761718750000000000	4158.46142578125000000000	4134.87158203125000000000	4159.48730468750000000000	4157.94873046875000000000	4163.58984375000000000000	4152.30761718750000000000	4183.58984375000000000000	4143.58984375000000000000	4148.20507812500000000000	1496.00000000000000000000	10249.00000000000000000000	10228.00000000000000000000	0.00000000000000000000	0.00000000000000000000	0.00000000000000000000	1164.00000000000000000000	765.00000000000000000000	4.00000000000000000000	4.00000000000000000000	4.00000000000000000000	4.00000000000000000000	4.00000000000000000000	4.00000000000000000000	4.00000000000000000000	4.00000000000000000000	4.00000000000000000000	4.00000000000000000000	4.00000000000000000000	4.00000000000000000000	4.00000000000000000000	4.00000000000000000000	4.00000000000000000000	4.00000000000000000000
72.00000000000000000000	0.00000000000000000000	4149.23046875000000000000	4124.61523437500000000000	4152.82031250000000000000	4147.17919921875000000000	4105.64111328125000000000	4152.30761718750000000000	4120.00000000000000000000	4143.58984375000000000000	4160.00000000000000000000	4153.84619140625000000000	4136.92285156250000000000	4181.02539062500000000000	4128.20507812500000000000	4146.66650390625000000000	1064.00000000000000000000	10249.00000000000000000000	10228.00000000000000000000	0.00000000000000000000	0.00000000000000000000	0.00000000000000000000	1164.00000000000000000000	773.00000000000000000000	4.00000000000000000000	4.00000000000000000000	4.00000000000000000000	4.00000000000000000000	4.00000000000000000000	4.00000000000000000000	4.00000000000000000000	4.00000000000000000000	4.00000000000000000000	4.00000000000000000000	4.00000000000000000000	4.00000000000000000000	4.00000000000000000000	4.00000000000000000000	4.00000000000000000000	4.00000000000000000000
73.00000000000000000000	0.00000000000000000000	4162.56396484375000000000	4148.71777343750000000000	4154.35888671875000000000	4154.87158203125000000000	4189.74365234375000000000	4171.28173828125000000000	4138.46142578125000000000	4151.79492187500000000000	4172.30761718750000000000	4171.28173828125000000000	4150.76904296875000000000	4186.15380859375000000000	4150.76904296875000000000	4151.28173828125000000000	1547.00000000000000000000	10250.00000000000000000000	10227.00000000000000000000	0.00000000000000000000	0.00000000000000000000	0.00000000000000000000	1164.00000000000000000000	780.00000000000000000000	4.00000000000000000000	4.00000000000000000000	4.00000000000000000000	4.00000000000000000000	4.00000000000000000000	4.00000000000000000000	4.00000000000000000000	4.00000000000000000000	4.00000000000000000000	4.00000000000000000000	4.00000000000000000000	4.00000000000000000000	4.00000000000000000000	4.00000000000000000000	4.00000000000000000000	4.00000000000000000000
74.00000000000000000000	0.00000000000000000000	4158.46142578125000000000	4138.46142578125000000000	4162.05126953125000000000	4153.84619140625000000000	4188.71777343750000000000	4165.12792968750000000000	4130.76904296875000000000	4134.87158203125000000000	4172.30761718750000000000	4150.76904296875000000000	4143.58984375000000000000	4187.17919921875000000000	4141.02539062500000000000	4151.79492187500000000000	1624.00000000000000000000	10250.00000000000000000000	10227.00000000000000000000	0.00000000000000000000	0.00000000000000000000	0.00000000000000000000	1164.00000000000000000000	787.00000000000000000000	4.00000000000000000000	4.00000000000000000000	4.00000000000000000000	4.00000000000000000000	4.00000000000000000000	4.00000000000000000000	4.00000000000000000000	4.00000000000000000000	4.00000000000000000000	4.00000000000000000000	4.00000000000000000000	4.00000000000000000000	4.00000000000000000000	4.00000000000000000000	4.00000000000000000000	4.00000000000000000000
75.00000000000000000000	0.00000000000000000000	4149.23046875000000000000	4131.28173828125000000000	4153.33300781250000000000	4154.35888671875000000000	4151.28173828125000000000	4162.56396484375000000000	4128.20507812500000000000	4138.97412109375000000000	4163.58984375000000000000	4148.20507812500000000000	4140.51269531250000000000	4183.07666015625000000000	4137.94873046875000000000	4154.87158203125000000000	1417.00000000000000000000	10248.00000000000000000000	10228.00000000000000000000	0.00000000000000000000	0.00000000000000000000	0.00000000000000000000	1164.00000000000000000000	795.00000000000000000000	4.00000000000000000000	4.00000000000000000000	4.00000000000000000000	4.00000000000000000000	4.00000000000000000000	4.00000000000000000000	4.00000000000000000000	4.00000000000000000000	4.00000000000000000000	4.00000000000000000000	4.00000000000000000000	4.00000000000000000000	4.00000000000000000000	4.00000000000000000000	4.00000000000000000000	4.00000000000000000000
76.00000000000000000000	0.00000000000000000000	4153.33300781250000000000	4138.97412109375000000000	4151.28173828125000000000	4166.66650390625000000000	4162.56396484375000000000	4161.53857421875000000000	4131.79492187500000000000	4168.71777343750000000000	4168.20507812500000000000	4175.89746093750000000000	4160.51269531250000000000	4198.97412109375000000000	4163.07666015625000000000	4167.17919921875000000000	1353.00000000000000000000	10248.00000000000000000000	10228.00000000000000000000	0.00000000000000000000	0.00000000000000000000	0.00000000000000000000	1164.00000000000000000000	802.00000000000000000000	4.00000000000000000000	4.00000000000000000000	4.00000000000000000000	4.00000000000000000000	4.00000000000000000000	4.00000000000000000000	4.00000000000000000000	4.00000000000000000000	4.00000000000000000000	4.00000000000000000000	4.00000000000000000000	4.00000000000000000000	4.00000000000000000000	4.00000000000000000000	4.00000000000000000000	4.00000000000000000000
77.00000000000000000000	0.00000000000000000000	4151.79492187500000000000	4123.58984375000000000000	4158.97412109375000000000	4156.92285156250000000000	4132.30761718750000000000	4148.20507812500000000000	4115.89746093750000000000	4150.25634765625000000000	4164.10253906250000000000	4149.23046875000000000000	4149.74365234375000000000	4196.92285156250000000000	4148.20507812500000000000	4160.00000000000000000000	1460.00000000000000000000	10247.00000000000000000000	10226.00000000000000000000	0.00000000000000000000	0.00000000000000000000	0.00000000000000000000	1164.00000000000000000000	809.00000000000000000000	4.00000000000000000000	4.00000000000000000000	4.00000000000000000000	4.00000000000000000000	4.00000000000000000000	4.00000000000000000000	4.00000000000000000000	4.00000000000000000000	4.00000000000000000000	4.00000000000000000000	4.00000000000000000000	4.00000000000000000000	4.00000000000000000000	4.00000000000000000000	4.00000000000000000000	4.00000000000000000000
78.00000000000000000000	0.00000000000000000000	4154.87158203125000000000	4147.69238281250000000000	4152.82031250000000000000	4165.64111328125000000000	4125.64111328125000000000	4170.25634765625000000000	4144.10253906250000000000	4165.12792968750000000000	4163.07666015625000000000	4174.35888671875000000000	4159.48730468750000000000	4189.74365234375000000000	4156.41015625000000000000	4156.41015625000000000000	1624.00000000000000000000	10247.00000000000000000000	10226.00000000000000000000	0.00000000000000000000	0.00000000000000000000	0.00000000000000000000	1164.00000000000000000000	817.00000000000000000000	4.00000000000000000000	4.00000000000000000000	4.00000000000000000000	4.00000000000000000000	4.00000000000000000000	4.00000000000000000000	4.00000000000000000000	4.00000000000000000000	4.00000000000000000000	4.00000000000000000000	4.00000000000000000000	4.00000000000000000000	4.00000000000000000000	4.00000000000000000000	4.00000000000000000000	4.00000000000000000000
79.00000000000000000000	0.00000000000000000000	4155.38427734375000000000	4138.46142578125000000000	4151.28173828125000000000	4160.51269531250000000000	4138.46142578125000000000	4171.28173828125000000000	4140.00000000000000000000	4160.51269531250000000000	4160.51269531250000000000	4181.53857421875000000000	4150.25634765625000000000	4185.12792968750000000000	4140.51269531250000000000	4148.71777343750000000000	1417.00000000000000000000	10246.00000000000000000000	10228.00000000000000000000	0.00000000000000000000	0.00000000000000000000	0.00000000000000000000	1164.00000000000000000000	824.00000000000000000000	4.00000000000000000000	4.00000000000000000000	4.00000000000000000000	4.00000000000000000000	4.00000000000000000000	4.00000000000000000000	4.00000000000000000000	4.00000000000000000000	4.00000000000000000000	4.00000000000000000000	4.00000000000000000000	4.00000000000000000000	4.00000000000000000000	4.00000000000000000000	4.00000000000000000000	4.00000000000000000000
80.00000000000000000000	0.00000000000000000000	4152.82031250000000000000	4129.74365234375000000000	4149.23046875000000000000	4150.76904296875000000000	4167.17919921875000000000	4160.51269531250000000000	4125.12792968750000000000	4141.02539062500000000000	4156.92285156250000000000	4155.38427734375000000000	4139.48730468750000000000	4180.51269531250000000000	4135.38427734375000000000	4147.69238281250000000000	1353.00000000000000000000	10246.00000000000000000000	10228.00000000000000000000	0.00000000000000000000	0.00000000000000000000	0.00000000000000000000	1164.00000000000000000000	831.00000000000000000000	4.00000000000000000000	4.00000000000000000000	4.00000000000000000000	4.00000000000000000000	4.00000000000000000000	4.00000000000000000000	4.00000000000000000000	4.00000000000000000000	4.00000000000000000000	4.00000000000000000000	4.00000000000000000000	4.00000000000000000000	4.00000000000000000000	4.00000000000000000000	4.00000000000000000000	4.00000000000000000000
81.00000000000000000000	0.00000000000000000000	4163.58984375000000000000	4152.30761718750000000000	4157.43603515625000000000	4162.05126953125000000000	4183.07666015625000000000	4165.12792968750000000000	4135.38427734375000000000	4147.17919921875000000000	4169.74365234375000000000	4161.02539062500000000000	4155.38427734375000000000	4191.79492187500000000000	4163.58984375000000000000	4163.07666015625000000000	1460.00000000000000000000	10247.00000000000000000000	10231.00000000000000000000	0.00000000000000000000	0.00000000000000000000	0.00000000000000000000	1164.00000000000000000000	839.00000000000000000000	4.00000000000000000000	4.00000000000000000000	4.00000000000000000000	4.00000000000000000000	4.00000000000000000000	4.00000000000000000000	4.00000000000000000000	4.00000000000000000000	4.00000000000000000000	4.00000000000000000000	4.00000000000000000000	4.00000000000000000000	4.00000000000000000000	4.00000000000000000000	4.00000000000000000000	4.00000000000000000000
82.00000000000000000000	0.00000000000000000000	4161.53857421875000000000	4135.89746093750000000000	4163.07666015625000000000	4152.30761718750000000000	4145.64111328125000000000	4157.94873046875000000000	4121.02539062500000000000	4131.28173828125000000000	4167.17919921875000000000	4148.71777343750000000000	4143.07666015625000000000	4192.30761718750000000000	4148.71777343750000000000	4157.94873046875000000000	1624.00000000000000000000	10247.00000000000000000000	10231.00000000000000000000	0.00000000000000000000	0.00000000000000000000	0.00000000000000000000	1164.00000000000000000000	846.00000000000000000000	4.00000000000000000000	4.00000000000000000000	4.00000000000000000000	4.00000000000000000000	4.00000000000000000000	4.00000000000000000000	4.00000000000000000000	4.00000000000000000000	4.00000000000000000000	4.00000000000000000000	4.00000000000000000000	4.00000000000000000000	4.00000000000000000000	4.00000000000000000000	4.00000000000000000000	4.00000000000000000000
83.00000000000000000000	0.00000000000000000000	4160.00000000000000000000	4145.64111328125000000000	4156.41015625000000000000	4162.56396484375000000000	4159.48730468750000000000	4164.61523437500000000000	4133.33300781250000000000	4157.43603515625000000000	4164.61523437500000000000	4176.92285156250000000000	4160.51269531250000000000	4200.00000000000000000000	4170.25634765625000000000	4165.64111328125000000000	1417.00000000000000000000	10249.00000000000000000000	10232.00000000000000000000	0.00000000000000000000	0.00000000000000000000	0.00000000000000000000	1164.00000000000000000000	854.00000000000000000000	4.00000000000000000000	4.00000000000000000000	4.00000000000000000000	4.00000000000000000000	4.00000000000000000000	4.00000000000000000000	4.00000000000000000000	4.00000000000000000000	4.00000000000000000000	4.00000000000000000000	4.00000000000000000000	4.00000000000000000000	4.00000000000000000000	4.00000000000000000000	4.00000000000000000000	4.00000000000000000000
84.00000000000000000000	0.00000000000000000000	4162.05126953125000000000	4142.05126953125000000000	4163.58984375000000000000	4171.28173828125000000000	4151.79492187500000000000	4159.48730468750000000000	4129.74365234375000000000	4168.71777343750000000000	4167.17919921875000000000	4179.48730468750000000000	4167.17919921875000000000	4208.71777343750000000000	4172.82031250000000000000	4174.87158203125000000000	1353.00000000000000000000	10249.00000000000000000000	10232.00000000000000000000	0.00000000000000000000	0.00000000000000000000	0.00000000000000000000	1164.00000000000000000000	863.00000000000000000000	4.00000000000000000000	4.00000000000000000000	4.00000000000000000000	4.00000000000000000000	4.00000000000000000000	4.00000000000000000000	4.00000000000000000000	4.00000000000000000000	4.00000000000000000000	4.00000000000000000000	4.00000000000000000000	4.00000000000000000000	4.00000000000000000000	4.00000000000000000000	4.00000000000000000000	4.00000000000000000000
85.00000000000000000000	0.00000000000000000000	4160.00000000000000000000	4135.89746093750000000000	4158.97412109375000000000	4162.56396484375000000000	4145.12792968750000000000	4162.05126953125000000000	4128.71777343750000000000	4163.58984375000000000000	4163.07666015625000000000	4171.79492187500000000000	4154.87158203125000000000	4197.94873046875000000000	4155.89746093750000000000	4166.66650390625000000000	1460.00000000000000000000	10247.00000000000000000000	10232.00000000000000000000	0.00000000000000000000	0.00000000000000000000	0.00000000000000000000	1164.00000000000000000000	871.00000000000000000000	4.00000000000000000000	4.00000000000000000000	4.00000000000000000000	4.00000000000000000000	4.00000000000000000000	4.00000000000000000000	4.00000000000000000000	4.00000000000000000000	4.00000000000000000000	4.00000000000000000000	4.00000000000000000000	4.00000000000000000000	4.00000000000000000000	4.00000000000000000000	4.00000000000000000000	4.00000000000000000000
86.00000000000000000000	0.00000000000000000000	4169.74365234375000000000	4163.07666015625000000000	4155.89746093750000000000	4170.25634765625000000000	4177.43603515625000000000	4179.48730468750000000000	4153.33300781250000000000	4186.15380859375000000000	4168.20507812500000000000	4201.53857421875000000000	4170.76904296875000000000	4204.61523437500000000000	4173.84619140625000000000	4167.69238281250000000000	1624.00000000000000000000	10247.00000000000000000000	10232.00000000000000000000	0.00000000000000000000	0.00000000000000000000	0.00000000000000000000	1164.00000000000000000000	879.00000000000000000000	4.00000000000000000000	4.00000000000000000000	4.00000000000000000000	4.00000000000000000000	4.00000000000000000000	4.00000000000000000000	4.00000000000000000000	4.00000000000000000000	4.00000000000000000000	4.00000000000000000000	4.00000000000000000000	4.00000000000000000000	4.00000000000000000000	4.00000000000000000000	4.00000000000000000000	4.00000000000000000000
87.00000000000000000000	0.00000000000000000000	4169.74365234375000000000	4152.82031250000000000000	4163.58984375000000000000	4162.56396484375000000000	4156.41015625000000000000	4167.69238281250000000000	4138.46142578125000000000	4169.23046875000000000000	4162.05126953125000000000	4177.43603515625000000000	4161.53857421875000000000	4206.15380859375000000000	4158.97412109375000000000	4162.05126953125000000000	1417.00000000000000000000	10248.00000000000000000000	10233.00000000000000000000	0.00000000000000000000	0.00000000000000000000	0.00000000000000000000	1164.00000000000000000000	888.00000000000000000000	4.00000000000000000000	4.00000000000000000000	4.00000000000000000000	4.00000000000000000000	4.00000000000000000000	4.00000000000000000000	4.00000000000000000000	4.00000000000000000000	4.00000000000000000000	4.00000000000000000000	4.00000000000000000000	4.00000000000000000000	4.00000000000000000000	4.00000000000000000000	4.00000000000000000000	4.00000000000000000000
88.00000000000000000000	0.00000000000000000000	4169.74365234375000000000	4161.53857421875000000000	4163.07666015625000000000	4170.76904296875000000000	4168.20507812500000000000	4168.71777343750000000000	4144.10253906250000000000	4172.82031250000000000000	4163.07666015625000000000	4188.71777343750000000000	4168.20507812500000000000	4203.58984375000000000000	4171.79492187500000000000	4165.12792968750000000000	1353.00000000000000000000	10248.00000000000000000000	10233.00000000000000000000	0.00000000000000000000	0.00000000000000000000	0.00000000000000000000	1164.00000000000000000000	896.00000000000000000000	4.00000000000000000000	4.00000000000000000000	4.00000000000000000000	4.00000000000000000000	4.00000000000000000000	4.00000000000000000000	4.00000000000000000000	4.00000000000000000000	4.00000000000000000000	4.00000000000000000000	4.00000000000000000000	4.00000000000000000000	4.00000000000000000000	4.00000000000000000000	4.00000000000000000000	4.00000000000000000000
89.00000000000000000000	0.00000000000000000000	4171.79492187500000000000	4160.51269531250000000000	4172.82031250000000000000	4175.38427734375000000000	4155.38427734375000000000	4165.12792968750000000000	4141.02539062500000000000	4164.10253906250000000000	4170.76904296875000000000	4184.61523437500000000000	4167.17919921875000000000	4208.71777343750000000000	4173.84619140625000000000	4168.71777343750000000000	1460.00000000000000000000	10250.00000000000000000000	10233.00000000000000000000	0.00000000000000000000	0.00000000000000000000	0.00000000000000000000	1164.00000000000000000000	904.00000000000000000000	4.00000000000000000000	4.00000000000000000000	4.00000000000000000000	4.00000000000000000000	4.00000000000000000000	4.00000000000000000000	4.00000000000000000000	4.00000000000000000000	4.00000000000000000000	4.00000000000000000000	4.00000000000000000000	4.00000000000000000000	4.00000000000000000000	4.00000000000000000000	4.00000000000000000000	4.00000000000000000000
90.00000000000000000000	0.00000000000000000000	4160.51269531250000000000	4141.02539062500000000000	4167.17919921875000000000	4163.58984375000000000000	4127.69238281250000000000	4157.94873046875000000000	4129.23046875000000000000	4147.69238281250000000000	4163.07666015625000000000	4147.17919921875000000000	4152.30761718750000000000	4201.53857421875000000000	4154.35888671875000000000	4160.00000000000000000000	1624.00000000000000000000	10250.00000000000000000000	10233.00000000000000000000	0.00000000000000000000	0.00000000000000000000	0.00000000000000000000	1164.00000000000000000000	913.00000000000000000000	4.00000000000000000000	4.00000000000000000000	4.00000000000000000000	4.00000000000000000000	4.00000000000000000000	4.00000000000000000000	4.00000000000000000000	4.00000000000000000000	4.00000000000000000000	4.00000000000000000000	4.00000000000000000000	4.00000000000000000000	4.00000000000000000000	4.00000000000000000000	4.00000000000000000000	4.00000000000000000000
91.00000000000000000000	0.00000000000000000000	4154.35888671875000000000	4146.15380859375000000000	4155.89746093750000000000	4173.84619140625000000000	4161.02539062500000000000	4163.07666015625000000000	4142.56396484375000000000	4181.53857421875000000000	4162.56396484375000000000	4178.46142578125000000000	4172.30761718750000000000	4207.69238281250000000000	4171.79492187500000000000	4167.17919921875000000000	1417.00000000000000000000	10253.00000000000000000000	10233.00000000000000000000	0.00000000000000000000	0.00000000000000000000	0.00000000000000000000	1164.00000000000000000000	921.00000000000000000000	4.00000000000000000000	4.00000000000000000000	4.00000000000000000000	4.00000000000000000000	4.00000000000000000000	4.00000000000000000000	4.00000000000000000000	4.00000000000000000000	4.00000000000000000000	4.00000000000000000000	4.00000000000000000000	4.00000000000000000000	4.00000000000000000000	4.00000000000000000000	4.00000000000000000000	4.00000000000000000000
92.00000000000000000000	0.00000000000000000000	4151.79492187500000000000	4130.76904296875000000000	4162.56396484375000000000	4165.12792968750000000000	4154.35888671875000000000	4154.87158203125000000000	4128.71777343750000000000	4170.76904296875000000000	4160.51269531250000000000	4174.87158203125000000000	4162.56396484375000000000	4207.17919921875000000000	4158.97412109375000000000	4167.17919921875000000000	1353.00000000000000000000	10253.00000000000000000000	10233.00000000000000000000	0.00000000000000000000	0.00000000000000000000	0.00000000000000000000	1164.00000000000000000000	930.00000000000000000000	4.00000000000000000000	4.00000000000000000000	4.00000000000000000000	4.00000000000000000000	4.00000000000000000000	4.00000000000000000000	4.00000000000000000000	4.00000000000000000000	4.00000000000000000000	4.00000000000000000000	4.00000000000000000000	4.00000000000000000000	4.00000000000000000000	4.00000000000000000000	4.00000000000000000000	4.00000000000000000000
93.00000000000000000000	0.00000000000000000000	4156.41015625000000000000	4150.25634765625000000000	4158.46142578125000000000	4165.12792968750000000000	4175.89746093750000000000	4171.79492187500000000000	4145.64111328125000000000	4166.66650390625000000000	4162.05126953125000000000	4176.92285156250000000000	4158.46142578125000000000	4200.00000000000000000000	4158.97412109375000000000	4161.02539062500000000000	1460.00000000000000000000	10252.00000000000000000000	10232.00000000000000000000	0.00000000000000000000	0.00000000000000000000	0.00000000000000000000	1164.00000000000000000000	938.00000000000000000000	4.00000000000000000000	4.00000000000000000000	4.00000000000000000000	4.00000000000000000000	4.00000000000000000000	4.00000000000000000000	4.00000000000000000000	4.00000000000000000000	4.00000000000000000000	4.00000000000000000000	4.00000000000000000000	4.00000000000000000000	4.00000000000000000000	4.00000000000000000000	4.00000000000000000000	4.00000000000000000000
94.00000000000000000000	0.00000000000000000000	4164.61523437500000000000	4156.92285156250000000000	4161.53857421875000000000	4172.30761718750000000000	4195.38427734375000000000	4176.41015625000000000000	4151.28173828125000000000	4169.74365234375000000000	4164.61523437500000000000	4184.10253906250000000000	4158.46142578125000000000	4201.02539062500000000000	4152.82031250000000000000	4154.87158203125000000000	1624.00000000000000000000	10252.00000000000000000000	10232.00000000000000000000	0.00000000000000000000	0.00000000000000000000	0.00000000000000000000	1164.00000000000000000000	946.00000000000000000000	4.00000000000000000000	4.00000000000000000000	4.00000000000000000000	4.00000000000000000000	4.00000000000000000000	4.00000000000000000000	4.00000000000000000000	4.00000000000000000000	4.00000000000000000000	4.00000000000000000000	4.00000000000000000000	4.00000000000000000000	4.00000000000000000000	4.00000000000000000000	4.00000000000000000000	4.00000000000000000000
95.00000000000000000000	0.00000000000000000000	4164.10253906250000000000	4145.64111328125000000000	4165.12792968750000000000	4170.25634765625000000000	4161.02539062500000000000	4161.53857421875000000000	4133.84619140625000000000	4158.46142578125000000000	4160.51269531250000000000	4161.53857421875000000000	4150.25634765625000000000	4196.41015625000000000000	4145.12792968750000000000	4156.92285156250000000000	1417.00000000000000000000	10249.00000000000000000000	10228.00000000000000000000	0.00000000000000000000	0.00000000000000000000	0.00000000000000000000	1164.00000000000000000000	955.00000000000000000000	4.00000000000000000000	4.00000000000000000000	4.00000000000000000000	4.00000000000000000000	4.00000000000000000000	4.00000000000000000000	4.00000000000000000000	4.00000000000000000000	4.00000000000000000000	4.00000000000000000000	4.00000000000000000000	4.00000000000000000000	4.00000000000000000000	4.00000000000000000000	4.00000000000000000000	4.00000000000000000000
96.00000000000000000000	0.00000000000000000000	4167.69238281250000000000	4170.25634765625000000000	4164.61523437500000000000	4186.15380859375000000000	4164.61523437500000000000	4168.20507812500000000000	4143.58984375000000000000	4175.38427734375000000000	4168.71777343750000000000	4177.94873046875000000000	4169.23046875000000000000	4205.12792968750000000000	4183.58984375000000000000	4176.92285156250000000000	1353.00000000000000000000	10249.00000000000000000000	10228.00000000000000000000	0.00000000000000000000	0.00000000000000000000	0.00000000000000000000	1164.00000000000000000000	963.00000000000000000000	4.00000000000000000000	4.00000000000000000000	4.00000000000000000000	4.00000000000000000000	4.00000000000000000000	4.00000000000000000000	4.00000000000000000000	4.00000000000000000000	4.00000000000000000000	4.00000000000000000000	4.00000000000000000000	4.00000000000000000000	4.00000000000000000000	4.00000000000000000000	4.00000000000000000000	4.00000000000000000000
97.00000000000000000000	0.00000000000000000000	4158.97412109375000000000	4152.30761718750000000000	4167.69238281250000000000	4174.87158203125000000000	4161.02539062500000000000	4159.48730468750000000000	4126.15380859375000000000	4155.38427734375000000000	4166.15380859375000000000	4161.02539062500000000000	4155.38427734375000000000	4203.07666015625000000000	4165.64111328125000000000	4169.74365234375000000000	1460.00000000000000000000	10247.00000000000000000000	10228.00000000000000000000	0.00000000000000000000	0.00000000000000000000	0.00000000000000000000	1164.00000000000000000000	971.00000000000000000000	4.00000000000000000000	4.00000000000000000000	4.00000000000000000000	4.00000000000000000000	4.00000000000000000000	4.00000000000000000000	4.00000000000000000000	4.00000000000000000000	4.00000000000000000000	4.00000000000000000000	4.00000000000000000000	4.00000000000000000000	4.00000000000000000000	4.00000000000000000000	4.00000000000000000000	4.00000000000000000000
98.00000000000000000000	0.00000000000000000000	4152.82031250000000000000	4154.87158203125000000000	4159.48730468750000000000	4177.43603515625000000000	4156.41015625000000000000	4164.10253906250000000000	4138.46142578125000000000	4167.17919921875000000000	4161.53857421875000000000	4162.56396484375000000000	4158.97412109375000000000	4202.05126953125000000000	4160.00000000000000000000	4163.58984375000000000000	1624.00000000000000000000	10247.00000000000000000000	10228.00000000000000000000	0.00000000000000000000	0.00000000000000000000	0.00000000000000000000	1164.00000000000000000000	980.00000000000000000000	4.00000000000000000000	4.00000000000000000000	4.00000000000000000000	4.00000000000000000000	4.00000000000000000000	4.00000000000000000000	4.00000000000000000000	4.00000000000000000000	4.00000000000000000000	4.00000000000000000000	4.00000000000000000000	4.00000000000000000000	4.00000000000000000000	4.00000000000000000000	4.00000000000000000000	4.00000000000000000000
99.00000000000000000000	0.00000000000000000000	4157.94873046875000000000	4158.46142578125000000000	4161.02539062500000000000	4191.28173828125000000000	4137.94873046875000000000	4164.61523437500000000000	4148.71777343750000000000	4186.66650390625000000000	4166.66650390625000000000	4177.94873046875000000000	4174.87158203125000000000	4214.87158203125000000000	4175.38427734375000000000	4172.30761718750000000000	1417.00000000000000000000	10244.00000000000000000000	10228.00000000000000000000	0.00000000000000000000	0.00000000000000000000	0.00000000000000000000	1164.00000000000000000000	987.00000000000000000000	4.00000000000000000000	4.00000000000000000000	4.00000000000000000000	4.00000000000000000000	4.00000000000000000000	4.00000000000000000000	4.00000000000000000000	4.00000000000000000000	4.00000000000000000000	4.00000000000000000000	4.00000000000000000000	4.00000000000000000000	4.00000000000000000000	4.00000000000000000000	4.00000000000000000000	4.00000000000000000000
100.00000000000000000000	0.00000000000000000000	4156.92285156250000000000	4136.41015625000000000000	4161.02539062500000000000	4176.92285156250000000000	4123.07666015625000000000	4155.89746093750000000000	4126.66650390625000000000	4158.97412109375000000000	4161.02539062500000000000	4162.56396484375000000000	4155.89746093750000000000	4204.10253906250000000000	4154.35888671875000000000	4164.61523437500000000000	1353.00000000000000000000	10244.00000000000000000000	10228.00000000000000000000	0.00000000000000000000	0.00000000000000000000	0.00000000000000000000	1164.00000000000000000000	994.00000000000000000000	4.00000000000000000000	4.00000000000000000000	4.00000000000000000000	4.00000000000000000000	4.00000000000000000000	4.00000000000000000000	4.00000000000000000000	4.00000000000000000000	4.00000000000000000000	4.00000000000000000000	4.00000000000000000000	4.00000000000000000000	4.00000000000000000000	4.00000000000000000000	4.00000000000000000000	4.00000000000000000000
101.00000000000000000000	0.00000000000000000000	4163.58984375000000000000	4164.61523437500000000000	4157.43603515625000000000	4185.64111328125000000000	4173.84619140625000000000	4173.84619140625000000000	4148.20507812500000000000	4171.28173828125000000000	4164.61523437500000000000	4191.28173828125000000000	4164.10253906250000000000	4201.02539062500000000000	4162.05126953125000000000	4167.17919921875000000000	1460.00000000000000000000	10243.00000000000000000000	10228.00000000000000000000	0.00000000000000000000	0.00000000000000000000	0.00000000000000000000	1165.00000000000000000000	2.00000000000000000000	4.00000000000000000000	4.00000000000000000000	4.00000000000000000000	4.00000000000000000000	4.00000000000000000000	4.00000000000000000000	4.00000000000000000000	4.00000000000000000000	4.00000000000000000000	4.00000000000000000000	4.00000000000000000000	4.00000000000000000000	4.00000000000000000000	4.00000000000000000000	4.00000000000000000000	4.00000000000000000000
102.00000000000000000000	0.00000000000000000000	4165.12792968750000000000	4157.94873046875000000000	4165.12792968750000000000	4179.48730468750000000000	4169.74365234375000000000	4168.20507812500000000000	4146.66650390625000000000	4165.12792968750000000000	4165.64111328125000000000	4184.61523437500000000000	4154.87158203125000000000	4203.58984375000000000000	4148.20507812500000000000	4165.64111328125000000000	1624.00000000000000000000	10243.00000000000000000000	10228.00000000000000000000	0.00000000000000000000	0.00000000000000000000	0.00000000000000000000	1165.00000000000000000000	9.00000000000000000000	4.00000000000000000000	4.00000000000000000000	4.00000000000000000000	4.00000000000000000000	4.00000000000000000000	4.00000000000000000000	4.00000000000000000000	4.00000000000000000000	4.00000000000000000000	4.00000000000000000000	4.00000000000000000000	4.00000000000000000000	4.00000000000000000000	4.00000000000000000000	4.00000000000000000000	4.00000000000000000000
103.00000000000000000000	0.00000000000000000000	4161.02539062500000000000	4149.74365234375000000000	4160.51269531250000000000	4173.84619140625000000000	4165.64111328125000000000	4164.10253906250000000000	4141.02539062500000000000	4164.61523437500000000000	4164.61523437500000000000	4173.33300781250000000000	4152.30761718750000000000	4201.53857421875000000000	4154.87158203125000000000	4166.66650390625000000000	1417.00000000000000000000	10243.00000000000000000000	10229.00000000000000000000	0.00000000000000000000	0.00000000000000000000	0.00000000000000000000	1165.00000000000000000000	16.00000000000000000000	4.00000000000000000000	4.00000000000000000000	4.00000000000000000000	4.00000000000000000000	4.00000000000000000000	4.00000000000000000000	4.00000000000000000000	4.00000000000000000000	4.00000000000000000000	4.00000000000000000000	4.00000000000000000000	4.00000000000000000000	4.00000000000000000000	4.00000000000000000000	4.00000000000000000000	4.00000000000000000000
104.00000000000000000000	0.00000000000000000000	4163.58984375000000000000	4161.02539062500000000000	4163.58984375000000000000	4187.17919921875000000000	4162.56396484375000000000	4164.61523437500000000000	4137.94873046875000000000	4172.30761718750000000000	4171.79492187500000000000	4175.38427734375000000000	4166.15380859375000000000	4211.28173828125000000000	4175.89746093750000000000	4175.89746093750000000000	1353.00000000000000000000	10243.00000000000000000000	10229.00000000000000000000	0.00000000000000000000	0.00000000000000000000	0.00000000000000000000	1165.00000000000000000000	24.00000000000000000000	4.00000000000000000000	4.00000000000000000000	4.00000000000000000000	4.00000000000000000000	4.00000000000000000000	4.00000000000000000000	4.00000000000000000000	4.00000000000000000000	4.00000000000000000000	4.00000000000000000000	4.00000000000000000000	4.00000000000000000000	4.00000000000000000000	4.00000000000000000000	4.00000000000000000000	4.00000000000000000000
105.00000000000000000000	0.00000000000000000000	4155.38427734375000000000	4144.61523437500000000000	4163.07666015625000000000	4176.92285156250000000000	4105.64111328125000000000	4151.28173828125000000000	4120.00000000000000000000	4151.79492187500000000000	4162.56396484375000000000	4147.69238281250000000000	4150.25634765625000000000	4205.64111328125000000000	4151.28173828125000000000	4163.07666015625000000000	1460.00000000000000000000	10244.00000000000000000000	10226.00000000000000000000	0.00000000000000000000	0.00000000000000000000	0.00000000000000000000	1165.00000000000000000000	31.00000000000000000000	4.00000000000000000000	4.00000000000000000000	4.00000000000000000000	4.00000000000000000000	4.00000000000000000000	4.00000000000000000000	4.00000000000000000000	4.00000000000000000000	4.00000000000000000000	4.00000000000000000000	4.00000000000000000000	4.00000000000000000000	4.00000000000000000000	4.00000000000000000000	4.00000000000000000000	4.00000000000000000000
106.00000000000000000000	0.00000000000000000000	4145.64111328125000000000	4148.71777343750000000000	4147.17919921875000000000	4173.84619140625000000000	4130.76904296875000000000	4159.48730468750000000000	4138.97412109375000000000	4176.41015625000000000000	4160.51269531250000000000	4175.89746093750000000000	4161.02539062500000000000	4202.56396484375000000000	4154.35888671875000000000	4158.46142578125000000000	1624.00000000000000000000	10244.00000000000000000000	10226.00000000000000000000	0.00000000000000000000	0.00000000000000000000	0.00000000000000000000	1165.00000000000000000000	38.00000000000000000000	4.00000000000000000000	4.00000000000000000000	4.00000000000000000000	4.00000000000000000000	4.00000000000000000000	4.00000000000000000000	4.00000000000000000000	4.00000000000000000000	4.00000000000000000000	4.00000000000000000000	4.00000000000000000000	4.00000000000000000000	4.00000000000000000000	4.00000000000000000000	4.00000000000000000000	4.00000000000000000000
107.00000000000000000000	0.00000000000000000000	4141.53857421875000000000	4130.25634765625000000000	4149.23046875000000000000	4161.02539062500000000000	4149.74365234375000000000	4155.38427734375000000000	4130.25634765625000000000	4171.28173828125000000000	4163.07666015625000000000	4174.35888671875000000000	4156.41015625000000000000	4201.02539062500000000000	4139.48730468750000000000	4156.41015625000000000000	1417.00000000000000000000	10247.00000000000000000000	10226.00000000000000000000	0.00000000000000000000	0.00000000000000000000	0.00000000000000000000	1165.00000000000000000000	46.00000000000000000000	4.00000000000000000000	4.00000000000000000000	4.00000000000000000000	4.00000000000000000000	4.00000000000000000000	4.00000000000000000000	4.00000000000000000000	4.00000000000000000000	4.00000000000000000000	4.00000000000000000000	4.00000000000000000000	4.00000000000000000000	4.00000000000000000000	4.00000000000000000000	4.00000000000000000000	4.00000000000000000000
108.00000000000000000000	0.00000000000000000000	4148.71777343750000000000	4137.94873046875000000000	4150.25634765625000000000	4159.48730468750000000000	4142.56396484375000000000	4161.02539062500000000000	4130.76904296875000000000	4156.92285156250000000000	4161.53857421875000000000	4153.84619140625000000000	4149.74365234375000000000	4191.79492187500000000000	4137.94873046875000000000	4153.33300781250000000000	1353.00000000000000000000	10247.00000000000000000000	10226.00000000000000000000	0.00000000000000000000	0.00000000000000000000	0.00000000000000000000	1165.00000000000000000000	53.00000000000000000000	4.00000000000000000000	4.00000000000000000000	4.00000000000000000000	4.00000000000000000000	4.00000000000000000000	4.00000000000000000000	4.00000000000000000000	4.00000000000000000000	4.00000000000000000000	4.00000000000000000000	4.00000000000000000000	4.00000000000000000000	4.00000000000000000000	4.00000000000000000000	4.00000000000000000000	4.00000000000000000000
109.00000000000000000000	0.00000000000000000000	4161.53857421875000000000	4166.66650390625000000000	4156.41015625000000000000	4177.43603515625000000000	4162.56396484375000000000	4172.82031250000000000000	4146.15380859375000000000	4162.56396484375000000000	4169.23046875000000000000	4160.51269531250000000000	4163.07666015625000000000	4197.43603515625000000000	4158.46142578125000000000	4159.48730468750000000000	1460.00000000000000000000	10248.00000000000000000000	10227.00000000000000000000	0.00000000000000000000	0.00000000000000000000	0.00000000000000000000	1165.00000000000000000000	61.00000000000000000000	4.00000000000000000000	4.00000000000000000000	4.00000000000000000000	4.00000000000000000000	4.00000000000000000000	4.00000000000000000000	4.00000000000000000000	4.00000000000000000000	4.00000000000000000000	4.00000000000000000000	4.00000000000000000000	4.00000000000000000000	4.00000000000000000000	4.00000000000000000000	4.00000000000000000000	4.00000000000000000000
110.00000000000000000000	0.00000000000000000000	4155.89746093750000000000	4145.12792968750000000000	4160.51269531250000000000	4165.12792968750000000000	4167.17919921875000000000	4162.05126953125000000000	4130.25634765625000000000	4146.66650390625000000000	4166.15380859375000000000	4151.79492187500000000000	4147.17919921875000000000	4194.35888671875000000000	4140.51269531250000000000	4155.89746093750000000000	1624.00000000000000000000	10248.00000000000000000000	10227.00000000000000000000	0.00000000000000000000	0.00000000000000000000	0.00000000000000000000	1165.00000000000000000000	68.00000000000000000000	4.00000000000000000000	4.00000000000000000000	4.00000000000000000000	4.00000000000000000000	4.00000000000000000000	4.00000000000000000000	4.00000000000000000000	4.00000000000000000000	4.00000000000000000000	4.00000000000000000000	4.00000000000000000000	4.00000000000000000000	4.00000000000000000000	4.00000000000000000000	4.00000000000000000000	4.00000000000000000000
111.00000000000000000000	0.00000000000000000000	4154.35888671875000000000	4153.84619140625000000000	4151.28173828125000000000	4170.76904296875000000000	4184.10253906250000000000	4167.17919921875000000000	4144.10253906250000000000	4170.25634765625000000000	4168.71777343750000000000	4184.61523437500000000000	4159.48730468750000000000	4201.02539062500000000000	4162.56396484375000000000	4165.64111328125000000000	1417.00000000000000000000	10251.00000000000000000000	10227.00000000000000000000	0.00000000000000000000	0.00000000000000000000	0.00000000000000000000	1165.00000000000000000000	77.00000000000000000000	4.00000000000000000000	4.00000000000000000000	4.00000000000000000000	4.00000000000000000000	4.00000000000000000000	4.00000000000000000000	4.00000000000000000000	4.00000000000000000000	4.00000000000000000000	4.00000000000000000000	4.00000000000000000000	4.00000000000000000000	4.00000000000000000000	4.00000000000000000000	4.00000000000000000000	4.00000000000000000000
112.00000000000000000000	0.00000000000000000000	4149.74365234375000000000	4149.23046875000000000000	4153.84619140625000000000	4172.30761718750000000000	4150.25634765625000000000	4154.35888671875000000000	4133.84619140625000000000	4166.66650390625000000000	4168.20507812500000000000	4174.87158203125000000000	4158.97412109375000000000	4206.66650390625000000000	4160.00000000000000000000	4168.20507812500000000000	1353.00000000000000000000	10251.00000000000000000000	10227.00000000000000000000	0.00000000000000000000	0.00000000000000000000	0.00000000000000000000	1165.00000000000000000000	85.00000000000000000000	4.00000000000000000000	4.00000000000000000000	4.00000000000000000000	4.00000000000000000000	4.00000000000000000000	4.00000000000000000000	4.00000000000000000000	4.00000000000000000000	4.00000000000000000000	4.00000000000000000000	4.00000000000000000000	4.00000000000000000000	4.00000000000000000000	4.00000000000000000000	4.00000000000000000000	4.00000000000000000000
113.00000000000000000000	0.00000000000000000000	4142.56396484375000000000	4138.97412109375000000000	4148.20507812500000000000	4162.05126953125000000000	4132.82031250000000000000	4151.79492187500000000000	4130.76904296875000000000	4173.33300781250000000000	4159.48730468750000000000	4160.00000000000000000000	4151.28173828125000000000	4199.48730468750000000000	4143.58984375000000000000	4157.43603515625000000000	1460.00000000000000000000	10251.00000000000000000000	10225.00000000000000000000	0.00000000000000000000	0.00000000000000000000	0.00000000000000000000	1165.00000000000000000000	93.00000000000000000000	4.00000000000000000000	4.00000000000000000000	4.00000000000000000000	4.00000000000000000000	4.00000000000000000000	4.00000000000000000000	4.00000000000000000000	4.00000000000000000000	4.00000000000000000000	4.00000000000000000000	4.00000000000000000000	4.00000000000000000000	4.00000000000000000000	4.00000000000000000000	4.00000000000000000000	4.00000000000000000000
114.00000000000000000000	0.00000000000000000000	4148.71777343750000000000	4149.74365234375000000000	4146.15380859375000000000	4169.23046875000000000000	4163.58984375000000000000	4166.66650390625000000000	4149.23046875000000000000	4225.64111328125000000000	4164.61523437500000000000	4191.79492187500000000000	4166.15380859375000000000	4208.71777343750000000000	4154.35888671875000000000	4163.58984375000000000000	1624.00000000000000000000	10251.00000000000000000000	10225.00000000000000000000	0.00000000000000000000	0.00000000000000000000	0.00000000000000000000	1165.00000000000000000000	102.00000000000000000000	4.00000000000000000000	4.00000000000000000000	4.00000000000000000000	4.00000000000000000000	4.00000000000000000000	4.00000000000000000000	4.00000000000000000000	4.00000000000000000000	4.00000000000000000000	4.00000000000000000000	4.00000000000000000000	4.00000000000000000000	4.00000000000000000000	4.00000000000000000000	4.00000000000000000000	4.00000000000000000000
115.00000000000000000000	0.00000000000000000000	4148.71777343750000000000	4137.43603515625000000000	4152.82031250000000000000	4156.41015625000000000000	4155.89746093750000000000	4158.97412109375000000000	4131.28173828125000000000	4209.23046875000000000000	4160.00000000000000000000	4165.12792968750000000000	4146.15380859375000000000	4202.56396484375000000000	4129.74365234375000000000	4160.51269531250000000000	1417.00000000000000000000	10249.00000000000000000000	10224.00000000000000000000	0.00000000000000000000	0.00000000000000000000	0.00000000000000000000	1165.00000000000000000000	110.00000000000000000000	4.00000000000000000000	4.00000000000000000000	4.00000000000000000000	4.00000000000000000000	4.00000000000000000000	4.00000000000000000000	4.00000000000000000000	4.00000000000000000000	4.00000000000000000000	4.00000000000000000000	4.00000000000000000000	4.00000000000000000000	4.00000000000000000000	4.00000000000000000000	4.00000000000000000000	4.00000000000000000000
116.00000000000000000000	0.00000000000000000000	4153.33300781250000000000	4163.07666015625000000000	4149.23046875000000000000	4159.48730468750000000000	4169.74365234375000000000	4169.74365234375000000000	4144.61523437500000000000	4206.15380859375000000000	4163.07666015625000000000	4164.61523437500000000000	4151.28173828125000000000	4194.35888671875000000000	4144.10253906250000000000	4158.97412109375000000000	1353.00000000000000000000	10249.00000000000000000000	10224.00000000000000000000	0.00000000000000000000	0.00000000000000000000	0.00000000000000000000	1165.00000000000000000000	118.00000000000000000000	4.00000000000000000000	4.00000000000000000000	4.00000000000000000000	4.00000000000000000000	4.00000000000000000000	4.00000000000000000000	4.00000000000000000000	4.00000000000000000000	4.00000000000000000000	4.00000000000000000000	4.00000000000000000000	4.00000000000000000000	4.00000000000000000000	4.00000000000000000000	4.00000000000000000000	4.00000000000000000000
117.00000000000000000000	0.00000000000000000000	4158.46142578125000000000	4165.64111328125000000000	4155.89746093750000000000	4162.56396484375000000000	4145.64111328125000000000	4169.23046875000000000000	4144.61523437500000000000	4226.66650390625000000000	4170.25634765625000000000	4161.53857421875000000000	4155.89746093750000000000	4196.92285156250000000000	4147.17919921875000000000	4161.02539062500000000000	1460.00000000000000000000	10249.00000000000000000000	10223.00000000000000000000	0.00000000000000000000	0.00000000000000000000	0.00000000000000000000	1165.00000000000000000000	127.00000000000000000000	4.00000000000000000000	4.00000000000000000000	4.00000000000000000000	4.00000000000000000000	4.00000000000000000000	4.00000000000000000000	4.00000000000000000000	4.00000000000000000000	4.00000000000000000000	4.00000000000000000000	4.00000000000000000000	4.00000000000000000000	4.00000000000000000000	4.00000000000000000000	4.00000000000000000000	4.00000000000000000000
118.00000000000000000000	0.00000000000000000000	4151.79492187500000000000	4146.66650390625000000000	4156.41015625000000000000	4154.87158203125000000000	4126.15380859375000000000	4161.02539062500000000000	4133.33300781250000000000	4247.69238281250000000000	4166.15380859375000000000	4144.10253906250000000000	4148.20507812500000000000	4196.41015625000000000000	4139.48730468750000000000	4162.05126953125000000000	1624.00000000000000000000	10249.00000000000000000000	10223.00000000000000000000	0.00000000000000000000	0.00000000000000000000	0.00000000000000000000	1165.00000000000000000000	135.00000000000000000000	4.00000000000000000000	4.00000000000000000000	4.00000000000000000000	4.00000000000000000000	4.00000000000000000000	4.00000000000000000000	4.00000000000000000000	4.00000000000000000000	4.00000000000000000000	4.00000000000000000000	4.00000000000000000000	4.00000000000000000000	4.00000000000000000000	4.00000000000000000000	4.00000000000000000000	4.00000000000000000000
119.00000000000000000000	0.00000000000000000000	4152.30761718750000000000	4152.82031250000000000000	4154.35888671875000000000	4163.07666015625000000000	4170.25634765625000000000	4163.58984375000000000000	4144.10253906250000000000	4268.71777343750000000000	4173.33300781250000000000	4173.84619140625000000000	4165.12792968750000000000	4211.28173828125000000000	4166.66650390625000000000	4173.84619140625000000000	1417.00000000000000000000	10249.00000000000000000000	10223.00000000000000000000	0.00000000000000000000	0.00000000000000000000	0.00000000000000000000	1165.00000000000000000000	142.00000000000000000000	4.00000000000000000000	4.00000000000000000000	4.00000000000000000000	4.00000000000000000000	4.00000000000000000000	4.00000000000000000000	4.00000000000000000000	4.00000000000000000000	4.00000000000000000000	4.00000000000000000000	4.00000000000000000000	4.00000000000000000000	4.00000000000000000000	4.00000000000000000000	4.00000000000000000000	4.00000000000000000000
120.00000000000000000000	0.00000000000000000000	4149.23046875000000000000	4131.79492187500000000000	4157.43603515625000000000	4151.28173828125000000000	4162.05126953125000000000	4149.74365234375000000000	4129.23046875000000000000	4236.41015625000000000000	4166.15380859375000000000	4168.71777343750000000000	4149.74365234375000000000	4208.71777343750000000000	4146.15380859375000000000	4168.20507812500000000000	1353.00000000000000000000	10249.00000000000000000000	10223.00000000000000000000	0.00000000000000000000	0.00000000000000000000	0.00000000000000000000	1165.00000000000000000000	150.00000000000000000000	4.00000000000000000000	4.00000000000000000000	4.00000000000000000000	4.00000000000000000000	4.00000000000000000000	4.00000000000000000000	4.00000000000000000000	4.00000000000000000000	4.00000000000000000000	4.00000000000000000000	4.00000000000000000000	4.00000000000000000000	4.00000000000000000000	4.00000000000000000000	4.00000000000000000000	4.00000000000000000000
121.00000000000000000000	0.00000000000000000000	4147.69238281250000000000	4145.64111328125000000000	4148.20507812500000000000	4155.89746093750000000000	4165.12792968750000000000	4161.53857421875000000000	4147.17919921875000000000	4247.17919921875000000000	4159.48730468750000000000	4174.87158203125000000000	4154.35888671875000000000	4200.51269531250000000000	4145.64111328125000000000	4162.56396484375000000000	1460.00000000000000000000	10248.00000000000000000000	10224.00000000000000000000	0.00000000000000000000	0.00000000000000000000	0.00000000000000000000	1165.00000000000000000000	158.00000000000000000000	4.00000000000000000000	4.00000000000000000000	4.00000000000000000000	4.00000000000000000000	4.00000000000000000000	4.00000000000000000000	4.00000000000000000000	4.00000000000000000000	4.00000000000000000000	4.00000000000000000000	4.00000000000000000000	4.00000000000000000000	4.00000000000000000000	4.00000000000000000000	4.00000000000000000000	4.00000000000000000000
122.00000000000000000000	0.00000000000000000000	4151.79492187500000000000	4148.71777343750000000000	4151.79492187500000000000	4160.51269531250000000000	4162.56396484375000000000	4168.71777343750000000000	4153.33300781250000000000	4263.58984375000000000000	4164.61523437500000000000	4175.89746093750000000000	4159.48730468750000000000	4205.12792968750000000000	4146.15380859375000000000	4161.02539062500000000000	1624.00000000000000000000	10248.00000000000000000000	10224.00000000000000000000	0.00000000000000000000	0.00000000000000000000	0.00000000000000000000	1165.00000000000000000000	165.00000000000000000000	4.00000000000000000000	4.00000000000000000000	4.00000000000000000000	4.00000000000000000000	4.00000000000000000000	4.00000000000000000000	4.00000000000000000000	4.00000000000000000000	4.00000000000000000000	4.00000000000000000000	4.00000000000000000000	4.00000000000000000000	4.00000000000000000000	4.00000000000000000000	4.00000000000000000000	4.00000000000000000000
123.00000000000000000000	0.00000000000000000000	4153.33300781250000000000	4141.02539062500000000000	4156.41015625000000000000	4155.89746093750000000000	4148.20507812500000000000	4162.05126953125000000000	4134.35888671875000000000	4250.76904296875000000000	4164.10253906250000000000	4163.07666015625000000000	4147.69238281250000000000	4201.53857421875000000000	4137.94873046875000000000	4160.00000000000000000000	1417.00000000000000000000	10247.00000000000000000000	10225.00000000000000000000	0.00000000000000000000	0.00000000000000000000	0.00000000000000000000	1165.00000000000000000000	172.00000000000000000000	4.00000000000000000000	4.00000000000000000000	4.00000000000000000000	4.00000000000000000000	4.00000000000000000000	4.00000000000000000000	4.00000000000000000000	4.00000000000000000000	4.00000000000000000000	4.00000000000000000000	4.00000000000000000000	4.00000000000000000000	4.00000000000000000000	4.00000000000000000000	4.00000000000000000000	4.00000000000000000000
124.00000000000000000000	0.00000000000000000000	4164.10253906250000000000	4170.25634765625000000000	4161.02539062500000000000	4173.33300781250000000000	4172.82031250000000000000	4167.17919921875000000000	4143.07666015625000000000	4263.58984375000000000000	4171.28173828125000000000	4179.48730468750000000000	4164.61523437500000000000	4208.71777343750000000000	4167.69238281250000000000	4174.87158203125000000000	1353.00000000000000000000	10247.00000000000000000000	10225.00000000000000000000	0.00000000000000000000	0.00000000000000000000	0.00000000000000000000	1165.00000000000000000000	180.00000000000000000000	4.00000000000000000000	4.00000000000000000000	4.00000000000000000000	4.00000000000000000000	4.00000000000000000000	4.00000000000000000000	4.00000000000000000000	4.00000000000000000000	4.00000000000000000000	4.00000000000000000000	4.00000000000000000000	4.00000000000000000000	4.00000000000000000000	4.00000000000000000000	4.00000000000000000000	4.00000000000000000000
125.00000000000000000000	0.00000000000000000000	4162.56396484375000000000	4150.25634765625000000000	4164.10253906250000000000	4163.58984375000000000000	4131.28173828125000000000	4154.87158203125000000000	4129.23046875000000000000	4238.46142578125000000000	4166.15380859375000000000	4145.64111328125000000000	4149.74365234375000000000	4205.64111328125000000000	4147.69238281250000000000	4168.71777343750000000000	1460.00000000000000000000	10246.00000000000000000000	10226.00000000000000000000	0.00000000000000000000	0.00000000000000000000	0.00000000000000000000	1165.00000000000000000000	188.00000000000000000000	4.00000000000000000000	4.00000000000000000000	4.00000000000000000000	4.00000000000000000000	4.00000000000000000000	4.00000000000000000000	4.00000000000000000000	4.00000000000000000000	4.00000000000000000000	4.00000000000000000000	4.00000000000000000000	4.00000000000000000000	4.00000000000000000000	4.00000000000000000000	4.00000000000000000000	4.00000000000000000000
126.00000000000000000000	0.00000000000000000000	4151.28173828125000000000	4142.56396484375000000000	4149.23046875000000000000	4161.53857421875000000000	4112.82031250000000000000	4154.87158203125000000000	4133.84619140625000000000	4239.48730468750000000000	4164.61523437500000000000	4150.76904296875000000000	4150.76904296875000000000	4203.07666015625000000000	4144.10253906250000000000	4163.58984375000000000000	1624.00000000000000000000	10246.00000000000000000000	10226.00000000000000000000	0.00000000000000000000	0.00000000000000000000	0.00000000000000000000	1165.00000000000000000000	195.00000000000000000000	4.00000000000000000000	4.00000000000000000000	4.00000000000000000000	4.00000000000000000000	4.00000000000000000000	4.00000000000000000000	4.00000000000000000000	4.00000000000000000000	4.00000000000000000000	4.00000000000000000000	4.00000000000000000000	4.00000000000000000000	4.00000000000000000000	4.00000000000000000000	4.00000000000000000000	4.00000000000000000000
127.00000000000000000000	0.00000000000000000000	4143.58984375000000000000	4142.05126953125000000000	4151.28173828125000000000	4165.64111328125000000000	4157.94873046875000000000	4150.25634765625000000000	4132.82031250000000000000	4250.76904296875000000000	4172.82031250000000000000	4175.38427734375000000000	4162.05126953125000000000	4213.33300781250000000000	4154.87158203125000000000	4170.76904296875000000000	50.00000000000000000000	10246.00000000000000000000	10225.00000000000000000000	0.00000000000000000000	0.00000000000000000000	0.00000000000000000000	1165.00000000000000000000	203.00000000000000000000	4.00000000000000000000	4.00000000000000000000	4.00000000000000000000	4.00000000000000000000	4.00000000000000000000	4.00000000000000000000	4.00000000000000000000	4.00000000000000000000	4.00000000000000000000	4.00000000000000000000	4.00000000000000000000	4.00000000000000000000	4.00000000000000000000	4.00000000000000000000	4.00000000000000000000	4.00000000000000000000
0.00000000000000000000	0.00000000000000000000	4143.58984375000000000000	4130.76904296875000000000	4154.87158203125000000000	4153.33300781250000000000	4182.05126953125000000000	4149.23046875000000000000	4128.20507812500000000000	4233.33300781250000000000	4165.12792968750000000000	4150.25634765625000000000	4151.28173828125000000000	4206.66650390625000000000	4146.15380859375000000000	4166.66650390625000000000	830.00000000000000000000	10246.00000000000000000000	10225.00000000000000000000	0.00000000000000000000	0.00000000000000000000	0.00000000000000000000	1165.00000000000000000000	211.00000000000000000000	4.00000000000000000000	4.00000000000000000000	4.00000000000000000000	4.00000000000000000000	4.00000000000000000000	4.00000000000000000000	4.00000000000000000000	4.00000000000000000000	4.00000000000000000000	4.00000000000000000000	4.00000000000000000000	4.00000000000000000000	4.00000000000000000000	4.00000000000000000000	4.00000000000000000000	4.00000000000000000000
1.00000000000000000000	0.00000000000000000000	4158.46142578125000000000	4157.43603515625000000000	4148.20507812500000000000	4167.17919921875000000000	4171.28173828125000000000	4174.35888671875000000000	4161.02539062500000000000	4250.25634765625000000000	4162.56396484375000000000	4175.89746093750000000000	4168.20507812500000000000	4208.20507812500000000000	4165.64111328125000000000	4166.66650390625000000000	996.00000000000000000000	10247.00000000000000000000	10227.00000000000000000000	0.00000000000000000000	0.00000000000000000000	0.00000000000000000000	1165.00000000000000000000	220.00000000000000000000	4.00000000000000000000	4.00000000000000000000	4.00000000000000000000	4.00000000000000000000	4.00000000000000000000	4.00000000000000000000	4.00000000000000000000	4.00000000000000000000	4.00000000000000000000	4.00000000000000000000	4.00000000000000000000	4.00000000000000000000	4.00000000000000000000	4.00000000000000000000	4.00000000000000000000	4.00000000000000000000
2.00000000000000000000	0.00000000000000000000	4152.82031250000000000000	4140.51269531250000000000	4151.79492187500000000000	4163.07666015625000000000	4134.87158203125000000000	4164.10253906250000000000	4145.12792968750000000000	4236.41015625000000000000	4158.97412109375000000000	4180.00000000000000000000	4152.30761718750000000000	4204.10253906250000000000	4141.53857421875000000000	4154.87158203125000000000	1073.00000000000000000000	10247.00000000000000000000	10227.00000000000000000000	0.00000000000000000000	0.00000000000000000000	0.00000000000000000000	1165.00000000000000000000	227.00000000000000000000	4.00000000000000000000	4.00000000000000000000	4.00000000000000000000	4.00000000000000000000	4.00000000000000000000	4.00000000000000000000	4.00000000000000000000	4.00000000000000000000	4.00000000000000000000	4.00000000000000000000	4.00000000000000000000	4.00000000000000000000	4.00000000000000000000	4.00000000000000000000	4.00000000000000000000	4.00000000000000000000
3.00000000000000000000	0.00000000000000000000	4146.15380859375000000000	4142.05126953125000000000	4152.30761718750000000000	4159.48730468750000000000	4157.94873046875000000000	4161.02539062500000000000	4138.97412109375000000000	4234.87158203125000000000	4160.51269531250000000000	4177.43603515625000000000	4148.71777343750000000000	4197.43603515625000000000	4145.12792968750000000000	4157.94873046875000000000	1548.00000000000000000000	10247.00000000000000000000	10227.00000000000000000000	0.00000000000000000000	0.00000000000000000000	0.00000000000000000000	1165.00000000000000000000	235.00000000000000000000	4.00000000000000000000	4.00000000000000000000	4.00000000000000000000	4.00000000000000000000	4.00000000000000000000	4.00000000000000000000	4.00000000000000000000	4.00000000000000000000	4.00000000000000000000	4.00000000000000000000	4.00000000000000000000	4.00000000000000000000	4.00000000000000000000	4.00000000000000000000	4.00000000000000000000	4.00000000000000000000
4.00000000000000000000	0.00000000000000000000	4163.07666015625000000000	4164.10253906250000000000	4163.58984375000000000000	4169.74365234375000000000	4155.89746093750000000000	4165.64111328125000000000	4145.64111328125000000000	4238.97412109375000000000	4171.28173828125000000000	4173.33300781250000000000	4164.10253906250000000000	4209.23046875000000000000	4167.69238281250000000000	4175.38427734375000000000	1638.00000000000000000000	10247.00000000000000000000	10227.00000000000000000000	0.00000000000000000000	0.00000000000000000000	0.00000000000000000000	1165.00000000000000000000	243.00000000000000000000	4.00000000000000000000	4.00000000000000000000	4.00000000000000000000	4.00000000000000000000	4.00000000000000000000	4.00000000000000000000	4.00000000000000000000	4.00000000000000000000	4.00000000000000000000	4.00000000000000000000	4.00000000000000000000	4.00000000000000000000	4.00000000000000000000	4.00000000000000000000	4.00000000000000000000	4.00000000000000000000
5.00000000000000000000	0.00000000000000000000	4162.05126953125000000000	4147.69238281250000000000	4164.10253906250000000000	4158.46142578125000000000	4120.51269531250000000000	4155.38427734375000000000	4131.79492187500000000000	4223.07666015625000000000	4166.15380859375000000000	4142.56396484375000000000	4149.23046875000000000000	4205.64111328125000000000	4146.66650390625000000000	4168.71777343750000000000	1143.00000000000000000000	10248.00000000000000000000	10227.00000000000000000000	0.00000000000000000000	0.00000000000000000000	0.00000000000000000000	1165.00000000000000000000	252.00000000000000000000	4.00000000000000000000	4.00000000000000000000	4.00000000000000000000	4.00000000000000000000	4.00000000000000000000	4.00000000000000000000	4.00000000000000000000	4.00000000000000000000	4.00000000000000000000	4.00000000000000000000	4.00000000000000000000	4.00000000000000000000	4.00000000000000000000	4.00000000000000000000	4.00000000000000000000	4.00000000000000000000
6.00000000000000000000	0.00000000000000000000	4149.23046875000000000000	4150.25634765625000000000	4149.23046875000000000000	4163.07666015625000000000	4166.15380859375000000000	4159.48730468750000000000	4145.64111328125000000000	4263.58984375000000000000	4166.66650390625000000000	4171.79492187500000000000	4161.02539062500000000000	4206.66650390625000000000	4161.02539062500000000000	4169.74365234375000000000	1387.00000000000000000000	10248.00000000000000000000	10227.00000000000000000000	0.00000000000000000000	0.00000000000000000000	0.00000000000000000000	1165.00000000000000000000	260.00000000000000000000	4.00000000000000000000	4.00000000000000000000	4.00000000000000000000	4.00000000000000000000	4.00000000000000000000	4.00000000000000000000	4.00000000000000000000	4.00000000000000000000	4.00000000000000000000	4.00000000000000000000	4.00000000000000000000	4.00000000000000000000	4.00000000000000000000	4.00000000000000000000	4.00000000000000000000	4.00000000000000000000
7.00000000000000000000	0.00000000000000000000	4144.10253906250000000000	4132.82031250000000000000	4152.82031250000000000000	4158.46142578125000000000	4166.66650390625000000000	4148.20507812500000000000	4133.84619140625000000000	4275.38427734375000000000	4163.07666015625000000000	4173.33300781250000000000	4154.87158203125000000000	4208.71777343750000000000	4150.25634765625000000000	4168.71777343750000000000	1480.00000000000000000000	10248.00000000000000000000	10227.00000000000000000000	0.00000000000000000000	0.00000000000000000000	0.00000000000000000000	1165.00000000000000000000	268.00000000000000000000	4.00000000000000000000	4.00000000000000000000	4.00000000000000000000	4.00000000000000000000	4.00000000000000000000	4.00000000000000000000	4.00000000000000000000	4.00000000000000000000	4.00000000000000000000	4.00000000000000000000	4.00000000000000000000	4.00000000000000000000	4.00000000000000000000	4.00000000000000000000	4.00000000000000000000	4.00000000000000000000
8.00000000000000000000	0.00000000000000000000	4151.79492187500000000000	4144.10253906250000000000	4153.33300781250000000000	4161.02539062500000000000	4147.69238281250000000000	4158.97412109375000000000	4143.07666015625000000000	4276.41015625000000000000	4157.43603515625000000000	4170.25634765625000000000	4152.30761718750000000000	4202.05126953125000000000	4144.10253906250000000000	4162.56396484375000000000	1060.00000000000000000000	10248.00000000000000000000	10227.00000000000000000000	0.00000000000000000000	0.00000000000000000000	0.00000000000000000000	1165.00000000000000000000	277.00000000000000000000	4.00000000000000000000	4.00000000000000000000	4.00000000000000000000	4.00000000000000000000	4.00000000000000000000	4.00000000000000000000	4.00000000000000000000	4.00000000000000000000	4.00000000000000000000	4.00000000000000000000	4.00000000000000000000	4.00000000000000000000	4.00000000000000000000	4.00000000000000000000	4.00000000000000000000	4.00000000000000000000
9.00000000000000000000	0.00000000000000000000	4159.48730468750000000000	4163.58984375000000000000	4155.89746093750000000000	4171.28173828125000000000	4157.43603515625000000000	4174.87158203125000000000	4160.51269531250000000000	4286.15380859375000000000	4166.66650390625000000000	4176.92285156250000000000	4165.64111328125000000000	4204.61523437500000000000	4153.84619140625000000000	4160.51269531250000000000	1570.00000000000000000000	10247.00000000000000000000	10226.00000000000000000000	0.00000000000000000000	0.00000000000000000000	0.00000000000000000000	1165.00000000000000000000	285.00000000000000000000	4.00000000000000000000	4.00000000000000000000	4.00000000000000000000	4.00000000000000000000	4.00000000000000000000	4.00000000000000000000	4.00000000000000000000	4.00000000000000000000	4.00000000000000000000	4.00000000000000000000	4.00000000000000000000	4.00000000000000000000	4.00000000000000000000	4.00000000000000000000	4.00000000000000000000	4.00000000000000000000
10.00000000000000000000	0.00000000000000000000	4149.74365234375000000000	4138.97412109375000000000	4153.84619140625000000000	4155.89746093750000000000	4145.12792968750000000000	4159.48730468750000000000	4138.97412109375000000000	4268.20507812500000000000	4162.05126953125000000000	4148.71777343750000000000	4148.71777343750000000000	4195.38427734375000000000	4135.89746093750000000000	4151.79492187500000000000	1591.00000000000000000000	10247.00000000000000000000	10226.00000000000000000000	0.00000000000000000000	0.00000000000000000000	0.00000000000000000000	1165.00000000000000000000	292.00000000000000000000	4.00000000000000000000	4.00000000000000000000	4.00000000000000000000	4.00000000000000000000	4.00000000000000000000	4.00000000000000000000	4.00000000000000000000	4.00000000000000000000	4.00000000000000000000	4.00000000000000000000	4.00000000000000000000	4.00000000000000000000	4.00000000000000000000	4.00000000000000000000	4.00000000000000000000	4.00000000000000000000
11.00000000000000000000	0.00000000000000000000	4155.89746093750000000000	4154.87158203125000000000	4153.33300781250000000000	4168.71777343750000000000	4171.79492187500000000000	4161.53857421875000000000	4146.15380859375000000000	4289.74365234375000000000	4163.58984375000000000000	4178.46142578125000000000	4158.97412109375000000000	4199.48730468750000000000	4162.56396484375000000000	4163.07666015625000000000	1396.00000000000000000000	10247.00000000000000000000	10227.00000000000000000000	0.00000000000000000000	0.00000000000000000000	0.00000000000000000000	1165.00000000000000000000	300.00000000000000000000	4.00000000000000000000	4.00000000000000000000	4.00000000000000000000	4.00000000000000000000	4.00000000000000000000	4.00000000000000000000	4.00000000000000000000	4.00000000000000000000	4.00000000000000000000	4.00000000000000000000	4.00000000000000000000	4.00000000000000000000	4.00000000000000000000	4.00000000000000000000	4.00000000000000000000	4.00000000000000000000
12.00000000000000000000	0.00000000000000000000	4168.20507812500000000000	4156.92285156250000000000	4170.76904296875000000000	4175.89746093750000000000	4165.64111328125000000000	4158.46142578125000000000	4137.94873046875000000000	4286.66650390625000000000	4170.76904296875000000000	4172.30761718750000000000	4158.46142578125000000000	4211.79492187500000000000	4166.15380859375000000000	4174.35888671875000000000	1347.00000000000000000000	10247.00000000000000000000	10227.00000000000000000000	0.00000000000000000000	0.00000000000000000000	0.00000000000000000000	1165.00000000000000000000	309.00000000000000000000	4.00000000000000000000	4.00000000000000000000	4.00000000000000000000	4.00000000000000000000	4.00000000000000000000	4.00000000000000000000	4.00000000000000000000	4.00000000000000000000	4.00000000000000000000	4.00000000000000000000	4.00000000000000000000	4.00000000000000000000	4.00000000000000000000	4.00000000000000000000	4.00000000000000000000	4.00000000000000000000
12.00000000000000000000	0.00000000000000000000	4168.20507812500000000000	4156.92285156250000000000	4170.76904296875000000000	4175.89746093750000000000	4165.64111328125000000000	4158.46142578125000000000	4137.94873046875000000000	4286.66650390625000000000	4170.76904296875000000000	4172.30761718750000000000	4158.46142578125000000000	4211.79492187500000000000	4166.15380859375000000000	4174.35888671875000000000	1347.00000000000000000000	10247.00000000000000000000	10227.00000000000000000000	0.00000000000000000000	0.00000000000000000000	0.00000000000000000000	1165.00000000000000000000	317.00000000000000000000	4.00000000000000000000	4.00000000000000000000	4.00000000000000000000	4.00000000000000000000	4.00000000000000000000	4.00000000000000000000	4.00000000000000000000	4.00000000000000000000	4.00000000000000000000	4.00000000000000000000	4.00000000000000000000	4.00000000000000000000	4.00000000000000000000	4.00000000000000000000	4.00000000000000000000	4.00000000000000000000
13.00000000000000000000	0.00000000000000000000	4164.10253906250000000000	4152.82031250000000000000	4164.10253906250000000000	4169.74365234375000000000	4146.15380859375000000000	4161.02539062500000000000	4142.05126953125000000000	4284.10253906250000000000	4168.71777343750000000000	4147.69238281250000000000	4160.00000000000000000000	4211.28173828125000000000	4164.61523437500000000000	4170.76904296875000000000	1448.00000000000000000000	10248.00000000000000000000	10227.00000000000000000000	0.00000000000000000000	0.00000000000000000000	0.00000000000000000000	1165.00000000000000000000	325.00000000000000000000	4.00000000000000000000	4.00000000000000000000	4.00000000000000000000	4.00000000000000000000	4.00000000000000000000	4.00000000000000000000	4.00000000000000000000	4.00000000000000000000	4.00000000000000000000	4.00000000000000000000	4.00000000000000000000	4.00000000000000000000	4.00000000000000000000	4.00000000000000000000	4.00000000000000000000	4.00000000000000000000
14.00000000000000000000	0.00000000000000000000	4153.84619140625000000000	4150.76904296875000000000	4153.84619140625000000000	4173.84619140625000000000	4157.94873046875000000000	4162.56396484375000000000	4155.38427734375000000000	4305.12792968750000000000	4167.17919921875000000000	4176.92285156250000000000	4175.89746093750000000000	4215.38427734375000000000	4176.41015625000000000000	4169.74365234375000000000	1591.00000000000000000000	10248.00000000000000000000	10227.00000000000000000000	0.00000000000000000000	0.00000000000000000000	0.00000000000000000000	1165.00000000000000000000	334.00000000000000000000	4.00000000000000000000	4.00000000000000000000	4.00000000000000000000	4.00000000000000000000	4.00000000000000000000	4.00000000000000000000	4.00000000000000000000	4.00000000000000000000	4.00000000000000000000	4.00000000000000000000	4.00000000000000000000	4.00000000000000000000	4.00000000000000000000	4.00000000000000000000	4.00000000000000000000	4.00000000000000000000
15.00000000000000000000	0.00000000000000000000	4147.17919921875000000000	4124.61523437500000000000	4157.43603515625000000000	4158.46142578125000000000	4140.00000000000000000000	4152.82031250000000000000	4138.46142578125000000000	4294.35888671875000000000	4157.94873046875000000000	4178.46142578125000000000	4152.30761718750000000000	4203.58984375000000000000	4145.12792968750000000000	4157.94873046875000000000	1396.00000000000000000000	10248.00000000000000000000	10226.00000000000000000000	0.00000000000000000000	0.00000000000000000000	0.00000000000000000000	1165.00000000000000000000	342.00000000000000000000	4.00000000000000000000	4.00000000000000000000	4.00000000000000000000	4.00000000000000000000	4.00000000000000000000	4.00000000000000000000	4.00000000000000000000	4.00000000000000000000	4.00000000000000000000	4.00000000000000000000	4.00000000000000000000	4.00000000000000000000	4.00000000000000000000	4.00000000000000000000	4.00000000000000000000	4.00000000000000000000
16.00000000000000000000	0.00000000000000000000	4160.51269531250000000000	4153.33300781250000000000	4154.87158203125000000000	4166.66650390625000000000	4139.48730468750000000000	4172.30761718750000000000	4163.58984375000000000000	4326.66650390625000000000	4163.58984375000000000000	4192.30761718750000000000	4153.84619140625000000000	4198.97412109375000000000	4153.33300781250000000000	4160.51269531250000000000	0.00000000000000000000	10248.00000000000000000000	10226.00000000000000000000	0.00000000000000000000	0.00000000000000000000	0.00000000000000000000	1165.00000000000000000000	349.00000000000000000000	4.00000000000000000000	4.00000000000000000000	4.00000000000000000000	4.00000000000000000000	4.00000000000000000000	4.00000000000000000000	4.00000000000000000000	4.00000000000000000000	4.00000000000000000000	4.00000000000000000000	4.00000000000000000000	4.00000000000000000000	4.00000000000000000000	4.00000000000000000000	4.00000000000000000000	4.00000000000000000000
17.00000000000000000000	0.00000000000000000000	4165.64111328125000000000	4160.00000000000000000000	4161.53857421875000000000	4171.28173828125000000000	4129.23046875000000000000	4171.79492187500000000000	4164.61523437500000000000	4335.38427734375000000000	4170.25634765625000000000	4182.05126953125000000000	4153.84619140625000000000	4200.51269531250000000000	4152.30761718750000000000	4162.56396484375000000000	0.00000000000000000000	10246.00000000000000000000	10227.00000000000000000000	0.00000000000000000000	0.00000000000000000000	0.00000000000000000000	1165.00000000000000000000	357.00000000000000000000	4.00000000000000000000	4.00000000000000000000	4.00000000000000000000	4.00000000000000000000	4.00000000000000000000	4.00000000000000000000	4.00000000000000000000	4.00000000000000000000	4.00000000000000000000	4.00000000000000000000	4.00000000000000000000	4.00000000000000000000	4.00000000000000000000	4.00000000000000000000	4.00000000000000000000	4.00000000000000000000
18.00000000000000000000	0.00000000000000000000	4156.92285156250000000000	4144.61523437500000000000	4159.48730468750000000000	4161.53857421875000000000	4163.58984375000000000000	4164.10253906250000000000	4147.69238281250000000000	4330.76904296875000000000	4167.69238281250000000000	4162.56396484375000000000	4148.20507812500000000000	4196.92285156250000000000	4148.20507812500000000000	4163.07666015625000000000	0.00000000000000000000	10246.00000000000000000000	10227.00000000000000000000	0.00000000000000000000	0.00000000000000000000	0.00000000000000000000	1165.00000000000000000000	364.00000000000000000000	4.00000000000000000000	4.00000000000000000000	4.00000000000000000000	4.00000000000000000000	4.00000000000000000000	4.00000000000000000000	4.00000000000000000000	4.00000000000000000000	4.00000000000000000000	4.00000000000000000000	4.00000000000000000000	4.00000000000000000000	4.00000000000000000000	4.00000000000000000000	4.00000000000000000000	4.00000000000000000000
19.00000000000000000000	0.00000000000000000000	4163.58984375000000000000	4155.89746093750000000000	4159.48730468750000000000	4173.84619140625000000000	4212.82031250000000000000	4168.20507812500000000000	4150.25634765625000000000	4361.53857421875000000000	4174.35888671875000000000	4169.23046875000000000000	4164.61523437500000000000	4208.20507812500000000000	4174.87158203125000000000	4176.41015625000000000000	0.00000000000000000000	10247.00000000000000000000	10227.00000000000000000000	0.00000000000000000000	0.00000000000000000000	0.00000000000000000000	1165.00000000000000000000	371.00000000000000000000	4.00000000000000000000	4.00000000000000000000	4.00000000000000000000	4.00000000000000000000	4.00000000000000000000	4.00000000000000000000	4.00000000000000000000	4.00000000000000000000	4.00000000000000000000	4.00000000000000000000	4.00000000000000000000	4.00000000000000000000	4.00000000000000000000	4.00000000000000000000	4.00000000000000000000	4.00000000000000000000
20.00000000000000000000	0.00000000000000000000	4161.53857421875000000000	4141.02539062500000000000	4163.07666015625000000000	4169.23046875000000000000	4161.53857421875000000000	4153.84619140625000000000	4131.28173828125000000000	4349.74365234375000000000	4167.17919921875000000000	4149.74365234375000000000	4151.28173828125000000000	4204.61523437500000000000	4155.38427734375000000000	4169.23046875000000000000	0.00000000000000000000	10247.00000000000000000000	10227.00000000000000000000	0.00000000000000000000	0.00000000000000000000	0.00000000000000000000	1165.00000000000000000000	379.00000000000000000000	4.00000000000000000000	4.00000000000000000000	4.00000000000000000000	4.00000000000000000000	4.00000000000000000000	4.00000000000000000000	4.00000000000000000000	4.00000000000000000000	4.00000000000000000000	4.00000000000000000000	4.00000000000000000000	4.00000000000000000000	4.00000000000000000000	4.00000000000000000000	4.00000000000000000000	4.00000000000000000000
21.00000000000000000000	0.00000000000000000000	4155.38427734375000000000	4154.35888671875000000000	4151.79492187500000000000	4173.33300781250000000000	4160.51269531250000000000	4162.05126953125000000000	4151.28173828125000000000	4364.10253906250000000000	4167.17919921875000000000	4189.74365234375000000000	4165.64111328125000000000	4205.64111328125000000000	4164.10253906250000000000	4168.20507812500000000000	0.00000000000000000000	10245.00000000000000000000	10228.00000000000000000000	0.00000000000000000000	0.00000000000000000000	0.00000000000000000000	1165.00000000000000000000	386.00000000000000000000	4.00000000000000000000	4.00000000000000000000	4.00000000000000000000	4.00000000000000000000	4.00000000000000000000	4.00000000000000000000	4.00000000000000000000	4.00000000000000000000	4.00000000000000000000	4.00000000000000000000	4.00000000000000000000	4.00000000000000000000	4.00000000000000000000	4.00000000000000000000	4.00000000000000000000	4.00000000000000000000
22.00000000000000000000	0.00000000000000000000	4155.89746093750000000000	4148.20507812500000000000	4151.79492187500000000000	4173.84619140625000000000	4178.97412109375000000000	4162.56396484375000000000	4154.35888671875000000000	4368.20507812500000000000	4170.25634765625000000000	4201.53857421875000000000	4174.87158203125000000000	4213.84619140625000000000	4167.69238281250000000000	4169.74365234375000000000	0.00000000000000000000	10245.00000000000000000000	10228.00000000000000000000	0.00000000000000000000	0.00000000000000000000	0.00000000000000000000	1165.00000000000000000000	393.00000000000000000000	4.00000000000000000000	4.00000000000000000000	4.00000000000000000000	4.00000000000000000000	4.00000000000000000000	4.00000000000000000000	4.00000000000000000000	4.00000000000000000000	4.00000000000000000000	4.00000000000000000000	4.00000000000000000000	4.00000000000000000000	4.00000000000000000000	4.00000000000000000000	4.00000000000000000000	4.00000000000000000000
23.00000000000000000000	0.00000000000000000000	4157.43603515625000000000	4138.97412109375000000000	4152.30761718750000000000	4167.69238281250000000000	4164.61523437500000000000	4163.07666015625000000000	4142.05126953125000000000	4346.66650390625000000000	4163.07666015625000000000	4170.25634765625000000000	4157.94873046875000000000	4203.58984375000000000000	4152.82031250000000000000	4162.56396484375000000000	0.00000000000000000000	10245.00000000000000000000	10228.00000000000000000000	0.00000000000000000000	0.00000000000000000000	0.00000000000000000000	1165.00000000000000000000	401.00000000000000000000	4.00000000000000000000	4.00000000000000000000	4.00000000000000000000	4.00000000000000000000	4.00000000000000000000	4.00000000000000000000	4.00000000000000000000	4.00000000000000000000	4.00000000000000000000	4.00000000000000000000	4.00000000000000000000	4.00000000000000000000	4.00000000000000000000	4.00000000000000000000	4.00000000000000000000	4.00000000000000000000
24.00000000000000000000	0.00000000000000000000	4169.74365234375000000000	4170.76904296875000000000	4156.41015625000000000000	4185.64111328125000000000	4193.33300781250000000000	4182.05126953125000000000	4162.56396484375000000000	4360.00000000000000000000	4169.74365234375000000000	4188.20507812500000000000	4164.10253906250000000000	4206.66650390625000000000	4169.23046875000000000000	4170.76904296875000000000	0.00000000000000000000	10245.00000000000000000000	10228.00000000000000000000	0.00000000000000000000	0.00000000000000000000	0.00000000000000000000	1165.00000000000000000000	408.00000000000000000000	4.00000000000000000000	4.00000000000000000000	4.00000000000000000000	4.00000000000000000000	4.00000000000000000000	4.00000000000000000000	4.00000000000000000000	4.00000000000000000000	4.00000000000000000000	4.00000000000000000000	4.00000000000000000000	4.00000000000000000000	4.00000000000000000000	4.00000000000000000000	4.00000000000000000000	4.00000000000000000000
25.00000000000000000000	0.00000000000000000000	4170.76904296875000000000	4160.51269531250000000000	4165.64111328125000000000	4177.94873046875000000000	4182.56396484375000000000	4172.82031250000000000000	4151.28173828125000000000	4345.12792968750000000000	4165.64111328125000000000	4156.41015625000000000000	4153.33300781250000000000	4207.17919921875000000000	4155.89746093750000000000	4168.20507812500000000000	0.00000000000000000000	10247.00000000000000000000	10226.00000000000000000000	0.00000000000000000000	0.00000000000000000000	0.00000000000000000000	1165.00000000000000000000	415.00000000000000000000	4.00000000000000000000	4.00000000000000000000	4.00000000000000000000	4.00000000000000000000	4.00000000000000000000	4.00000000000000000000	4.00000000000000000000	4.00000000000000000000	4.00000000000000000000	4.00000000000000000000	4.00000000000000000000	4.00000000000000000000	4.00000000000000000000	4.00000000000000000000	4.00000000000000000000	4.00000000000000000000
26.00000000000000000000	0.00000000000000000000	4167.69238281250000000000	4162.56396484375000000000	4158.97412109375000000000	4180.00000000000000000000	4164.61523437500000000000	4165.64111328125000000000	4147.69238281250000000000	4344.61523437500000000000	4164.61523437500000000000	4152.30761718750000000000	4163.07666015625000000000	4208.20507812500000000000	4171.79492187500000000000	4172.82031250000000000000	0.00000000000000000000	10247.00000000000000000000	10226.00000000000000000000	0.00000000000000000000	0.00000000000000000000	0.00000000000000000000	1165.00000000000000000000	423.00000000000000000000	4.00000000000000000000	4.00000000000000000000	4.00000000000000000000	4.00000000000000000000	4.00000000000000000000	4.00000000000000000000	4.00000000000000000000	4.00000000000000000000	4.00000000000000000000	4.00000000000000000000	4.00000000000000000000	4.00000000000000000000	4.00000000000000000000	4.00000000000000000000	4.00000000000000000000	4.00000000000000000000
27.00000000000000000000	0.00000000000000000000	4167.17919921875000000000	4156.41015625000000000000	4162.05126953125000000000	4188.71777343750000000000	4146.15380859375000000000	4153.84619140625000000000	4133.33300781250000000000	4334.87158203125000000000	4172.82031250000000000000	4172.30761718750000000000	4165.12792968750000000000	4215.89746093750000000000	4178.97412109375000000000	4178.97412109375000000000	0.00000000000000000000	10247.00000000000000000000	10226.00000000000000000000	0.00000000000000000000	0.00000000000000000000	0.00000000000000000000	1165.00000000000000000000	430.00000000000000000000	4.00000000000000000000	4.00000000000000000000	4.00000000000000000000	4.00000000000000000000	4.00000000000000000000	4.00000000000000000000	4.00000000000000000000	4.00000000000000000000	4.00000000000000000000	4.00000000000000000000	4.00000000000000000000	4.00000000000000000000	4.00000000000000000000	4.00000000000000000000	4.00000000000000000000	4.00000000000000000000
28.00000000000000000000	0.00000000000000000000	4164.10253906250000000000	4139.48730468750000000000	4160.00000000000000000000	4177.94873046875000000000	4128.20507812500000000000	4150.76904296875000000000	4127.17919921875000000000	4322.56396484375000000000	4164.61523437500000000000	4155.89746093750000000000	4149.74365234375000000000	4207.17919921875000000000	4160.00000000000000000000	4169.74365234375000000000	0.00000000000000000000	10247.00000000000000000000	10226.00000000000000000000	0.00000000000000000000	0.00000000000000000000	0.00000000000000000000	1165.00000000000000000000	437.00000000000000000000	4.00000000000000000000	4.00000000000000000000	4.00000000000000000000	4.00000000000000000000	4.00000000000000000000	4.00000000000000000000	4.00000000000000000000	4.00000000000000000000	4.00000000000000000000	4.00000000000000000000	4.00000000000000000000	4.00000000000000000000	4.00000000000000000000	4.00000000000000000000	4.00000000000000000000	4.00000000000000000000
29.00000000000000000000	0.00000000000000000000	4166.15380859375000000000	4155.38427734375000000000	4152.82031250000000000000	4180.51269531250000000000	4155.89746093750000000000	4168.71777343750000000000	4155.89746093750000000000	4351.79492187500000000000	4161.02539062500000000000	4173.84619140625000000000	4168.71777343750000000000	4208.20507812500000000000	4170.25634765625000000000	4168.20507812500000000000	0.00000000000000000000	10249.00000000000000000000	10226.00000000000000000000	0.00000000000000000000	0.00000000000000000000	0.00000000000000000000	1165.00000000000000000000	445.00000000000000000000	4.00000000000000000000	4.00000000000000000000	4.00000000000000000000	4.00000000000000000000	4.00000000000000000000	4.00000000000000000000	4.00000000000000000000	4.00000000000000000000	4.00000000000000000000	4.00000000000000000000	4.00000000000000000000	4.00000000000000000000	4.00000000000000000000	4.00000000000000000000	4.00000000000000000000	4.00000000000000000000
30.00000000000000000000	0.00000000000000000000	4160.51269531250000000000	4138.46142578125000000000	4157.94873046875000000000	4166.66650390625000000000	4151.79492187500000000000	4156.41015625000000000000	4136.41015625000000000000	4323.07666015625000000000	4161.02539062500000000000	4163.07666015625000000000	4153.33300781250000000000	4206.15380859375000000000	4144.10253906250000000000	4161.53857421875000000000	0.00000000000000000000	10249.00000000000000000000	10226.00000000000000000000	0.00000000000000000000	0.00000000000000000000	0.00000000000000000000	1165.00000000000000000000	452.00000000000000000000	4.00000000000000000000	4.00000000000000000000	4.00000000000000000000	4.00000000000000000000	4.00000000000000000000	4.00000000000000000000	4.00000000000000000000	4.00000000000000000000	4.00000000000000000000	4.00000000000000000000	4.00000000000000000000	4.00000000000000000000	4.00000000000000000000	4.00000000000000000000	4.00000000000000000000	4.00000000000000000000
31.00000000000000000000	0.00000000000000000000	4165.12792968750000000000	4150.76904296875000000000	4159.48730468750000000000	4172.30761718750000000000	4182.56396484375000000000	4160.51269531250000000000	4139.48730468750000000000	4311.28173828125000000000	4166.66650390625000000000	4172.30761718750000000000	4151.28173828125000000000	4203.07666015625000000000	4155.89746093750000000000	4166.15380859375000000000	0.00000000000000000000	10249.00000000000000000000	10225.00000000000000000000	0.00000000000000000000	0.00000000000000000000	0.00000000000000000000	1165.00000000000000000000	459.00000000000000000000	4.00000000000000000000	4.00000000000000000000	4.00000000000000000000	4.00000000000000000000	4.00000000000000000000	4.00000000000000000000	4.00000000000000000000	4.00000000000000000000	4.00000000000000000000	4.00000000000000000000	4.00000000000000000000	4.00000000000000000000	4.00000000000000000000	4.00000000000000000000	4.00000000000000000000	4.00000000000000000000
32.00000000000000000000	0.00000000000000000000	4178.97412109375000000000	4168.20507812500000000000	4169.74365234375000000000	4186.66650390625000000000	4191.28173828125000000000	4168.20507812500000000000	4149.74365234375000000000	4327.17919921875000000000	4169.74365234375000000000	4183.58984375000000000000	4163.07666015625000000000	4209.23046875000000000000	4176.41015625000000000000	4173.33300781250000000000	0.00000000000000000000	10249.00000000000000000000	10225.00000000000000000000	0.00000000000000000000	0.00000000000000000000	0.00000000000000000000	1165.00000000000000000000	467.00000000000000000000	4.00000000000000000000	4.00000000000000000000	4.00000000000000000000	4.00000000000000000000	4.00000000000000000000	4.00000000000000000000	4.00000000000000000000	4.00000000000000000000	4.00000000000000000000	4.00000000000000000000	4.00000000000000000000	4.00000000000000000000	4.00000000000000000000	4.00000000000000000000	4.00000000000000000000	4.00000000000000000000
33.00000000000000000000	0.00000000000000000000	4172.30761718750000000000	4152.30761718750000000000	4166.66650390625000000000	4175.38427734375000000000	4131.79492187500000000000	4155.89746093750000000000	4132.30761718750000000000	4316.92285156250000000000	4160.51269531250000000000	4147.17919921875000000000	4149.23046875000000000000	4204.10253906250000000000	4150.25634765625000000000	4164.61523437500000000000	0.00000000000000000000	10249.00000000000000000000	10226.00000000000000000000	0.00000000000000000000	0.00000000000000000000	0.00000000000000000000	1165.00000000000000000000	474.00000000000000000000	4.00000000000000000000	4.00000000000000000000	4.00000000000000000000	4.00000000000000000000	4.00000000000000000000	4.00000000000000000000	4.00000000000000000000	4.00000000000000000000	4.00000000000000000000	4.00000000000000000000	4.00000000000000000000	4.00000000000000000000	4.00000000000000000000	4.00000000000000000000	4.00000000000000000000	4.00000000000000000000
34.00000000000000000000	0.00000000000000000000	4165.64111328125000000000	4161.02539062500000000000	4156.92285156250000000000	4185.12792968750000000000	4149.74365234375000000000	4154.35888671875000000000	4136.92285156250000000000	4334.35888671875000000000	4169.23046875000000000000	4152.82031250000000000000	4165.64111328125000000000	4213.33300781250000000000	4169.23046875000000000000	4174.35888671875000000000	0.00000000000000000000	10249.00000000000000000000	10226.00000000000000000000	0.00000000000000000000	0.00000000000000000000	0.00000000000000000000	1165.00000000000000000000	482.00000000000000000000	4.00000000000000000000	4.00000000000000000000	4.00000000000000000000	4.00000000000000000000	4.00000000000000000000	4.00000000000000000000	4.00000000000000000000	4.00000000000000000000	4.00000000000000000000	4.00000000000000000000	4.00000000000000000000	4.00000000000000000000	4.00000000000000000000	4.00000000000000000000	4.00000000000000000000	4.00000000000000000000
35.00000000000000000000	0.00000000000000000000	4162.56396484375000000000	4142.05126953125000000000	4165.64111328125000000000	4177.43603515625000000000	4155.89746093750000000000	4145.64111328125000000000	4122.05126953125000000000	4322.05126953125000000000	4173.33300781250000000000	4150.25634765625000000000	4156.92285156250000000000	4214.35888671875000000000	4165.64111328125000000000	4174.35888671875000000000	0.00000000000000000000	10246.00000000000000000000	10226.00000000000000000000	0.00000000000000000000	0.00000000000000000000	0.00000000000000000000	1165.00000000000000000000	491.00000000000000000000	4.00000000000000000000	4.00000000000000000000	4.00000000000000000000	4.00000000000000000000	4.00000000000000000000	4.00000000000000000000	4.00000000000000000000	4.00000000000000000000	4.00000000000000000000	4.00000000000000000000	4.00000000000000000000	4.00000000000000000000	4.00000000000000000000	4.00000000000000000000	4.00000000000000000000	4.00000000000000000000
36.00000000000000000000	0.00000000000000000000	4162.56396484375000000000	4147.69238281250000000000	4160.00000000000000000000	4172.30761718750000000000	4133.33300781250000000000	4160.00000000000000000000	4140.00000000000000000000	4323.58984375000000000000	4166.15380859375000000000	4180.00000000000000000000	4152.82031250000000000000	4205.64111328125000000000	4160.00000000000000000000	4164.61523437500000000000	0.00000000000000000000	10246.00000000000000000000	10226.00000000000000000000	0.00000000000000000000	0.00000000000000000000	0.00000000000000000000	1165.00000000000000000000	499.00000000000000000000	4.00000000000000000000	4.00000000000000000000	4.00000000000000000000	4.00000000000000000000	4.00000000000000000000	4.00000000000000000000	4.00000000000000000000	4.00000000000000000000	4.00000000000000000000	4.00000000000000000000	4.00000000000000000000	4.00000000000000000000	4.00000000000000000000	4.00000000000000000000	4.00000000000000000000	4.00000000000000000000
37.00000000000000000000	0.00000000000000000000	4167.17919921875000000000	4162.05126953125000000000	4156.41015625000000000000	4181.53857421875000000000	4133.33300781250000000000	4170.76904296875000000000	4161.02539062500000000000	4343.58984375000000000000	4166.15380859375000000000	4200.00000000000000000000	4167.69238281250000000000	4214.35888671875000000000	4166.66650390625000000000	4166.66650390625000000000	0.00000000000000000000	10244.00000000000000000000	10225.00000000000000000000	0.00000000000000000000	0.00000000000000000000	0.00000000000000000000	1165.00000000000000000000	508.00000000000000000000	4.00000000000000000000	4.00000000000000000000	4.00000000000000000000	4.00000000000000000000	4.00000000000000000000	4.00000000000000000000	4.00000000000000000000	4.00000000000000000000	4.00000000000000000000	4.00000000000000000000	4.00000000000000000000	4.00000000000000000000	4.00000000000000000000	4.00000000000000000000	4.00000000000000000000	4.00000000000000000000
38.00000000000000000000	0.00000000000000000000	4166.66650390625000000000	4144.61523437500000000000	4159.48730468750000000000	4170.25634765625000000000	4158.46142578125000000000	4157.43603515625000000000	4140.51269531250000000000	4324.10253906250000000000	4161.02539062500000000000	4152.30761718750000000000	4156.92285156250000000000	4209.74365234375000000000	4155.89746093750000000000	4164.10253906250000000000	0.00000000000000000000	10244.00000000000000000000	10225.00000000000000000000	0.00000000000000000000	0.00000000000000000000	0.00000000000000000000	1165.00000000000000000000	516.00000000000000000000	4.00000000000000000000	4.00000000000000000000	4.00000000000000000000	4.00000000000000000000	4.00000000000000000000	4.00000000000000000000	4.00000000000000000000	4.00000000000000000000	4.00000000000000000000	4.00000000000000000000	4.00000000000000000000	4.00000000000000000000	4.00000000000000000000	4.00000000000000000000	4.00000000000000000000	4.00000000000000000000
39.00000000000000000000	0.00000000000000000000	4175.89746093750000000000	4169.74365234375000000000	4162.56396484375000000000	4178.97412109375000000000	4214.87158203125000000000	4167.69238281250000000000	4151.79492187500000000000	4322.05126953125000000000	4171.28173828125000000000	4173.84619140625000000000	4166.66650390625000000000	4212.82031250000000000000	4181.53857421875000000000	4170.76904296875000000000	0.00000000000000000000	10245.00000000000000000000	10229.00000000000000000000	0.00000000000000000000	0.00000000000000000000	0.00000000000000000000	1165.00000000000000000000	524.00000000000000000000	4.00000000000000000000	4.00000000000000000000	4.00000000000000000000	4.00000000000000000000	4.00000000000000000000	4.00000000000000000000	4.00000000000000000000	4.00000000000000000000	4.00000000000000000000	4.00000000000000000000	4.00000000000000000000	4.00000000000000000000	4.00000000000000000000	4.00000000000000000000	4.00000000000000000000	4.00000000000000000000
40.00000000000000000000	0.00000000000000000000	4177.43603515625000000000	4163.07666015625000000000	4173.84619140625000000000	4175.38427734375000000000	4186.66650390625000000000	4164.61523437500000000000	4146.15380859375000000000	4298.46142578125000000000	4173.33300781250000000000	4186.15380859375000000000	4155.38427734375000000000	4215.89746093750000000000	4171.79492187500000000000	4170.76904296875000000000	0.00000000000000000000	10245.00000000000000000000	10229.00000000000000000000	0.00000000000000000000	0.00000000000000000000	0.00000000000000000000	1165.00000000000000000000	533.00000000000000000000	4.00000000000000000000	4.00000000000000000000	4.00000000000000000000	4.00000000000000000000	4.00000000000000000000	4.00000000000000000000	4.00000000000000000000	4.00000000000000000000	4.00000000000000000000	4.00000000000000000000	4.00000000000000000000	4.00000000000000000000	4.00000000000000000000	4.00000000000000000000	4.00000000000000000000	4.00000000000000000000
41.00000000000000000000	0.00000000000000000000	4167.17919921875000000000	4153.33300781250000000000	4167.17919921875000000000	4175.38427734375000000000	4162.56396484375000000000	4162.56396484375000000000	4145.64111328125000000000	4303.07666015625000000000	4163.07666015625000000000	4176.41015625000000000000	4154.35888671875000000000	4215.38427734375000000000	4174.87158203125000000000	4174.35888671875000000000	0.00000000000000000000	10247.00000000000000000000	10230.00000000000000000000	0.00000000000000000000	0.00000000000000000000	0.00000000000000000000	1165.00000000000000000000	541.00000000000000000000	4.00000000000000000000	4.00000000000000000000	4.00000000000000000000	4.00000000000000000000	4.00000000000000000000	4.00000000000000000000	4.00000000000000000000	4.00000000000000000000	4.00000000000000000000	4.00000000000000000000	4.00000000000000000000	4.00000000000000000000	4.00000000000000000000	4.00000000000000000000	4.00000000000000000000	4.00000000000000000000
42.00000000000000000000	0.00000000000000000000	4164.61523437500000000000	4160.00000000000000000000	4164.10253906250000000000	4188.20507812500000000000	4173.33300781250000000000	4159.48730468750000000000	4148.20507812500000000000	4329.23046875000000000000	4166.66650390625000000000	4172.82031250000000000000	4174.35888671875000000000	4226.66650390625000000000	4195.89746093750000000000	4183.07666015625000000000	0.00000000000000000000	10247.00000000000000000000	10230.00000000000000000000	0.00000000000000000000	0.00000000000000000000	0.00000000000000000000	1165.00000000000000000000	549.00000000000000000000	4.00000000000000000000	4.00000000000000000000	4.00000000000000000000	4.00000000000000000000	4.00000000000000000000	4.00000000000000000000	4.00000000000000000000	4.00000000000000000000	4.00000000000000000000	4.00000000000000000000	4.00000000000000000000	4.00000000000000000000	4.00000000000000000000	4.00000000000000000000	4.00000000000000000000	4.00000000000000000000
43.00000000000000000000	0.00000000000000000000	4161.53857421875000000000	4142.56396484375000000000	4167.17919921875000000000	4173.33300781250000000000	4139.48730468750000000000	4148.71777343750000000000	4130.76904296875000000000	4297.43603515625000000000	4163.07666015625000000000	4153.33300781250000000000	4155.38427734375000000000	4216.41015625000000000000	4166.15380859375000000000	4170.25634765625000000000	0.00000000000000000000	10248.00000000000000000000	10229.00000000000000000000	0.00000000000000000000	0.00000000000000000000	0.00000000000000000000	1165.00000000000000000000	558.00000000000000000000	4.00000000000000000000	4.00000000000000000000	4.00000000000000000000	4.00000000000000000000	4.00000000000000000000	4.00000000000000000000	4.00000000000000000000	4.00000000000000000000	4.00000000000000000000	4.00000000000000000000	4.00000000000000000000	4.00000000000000000000	4.00000000000000000000	4.00000000000000000000	4.00000000000000000000	4.00000000000000000000
44.00000000000000000000	0.00000000000000000000	4171.28173828125000000000	4163.07666015625000000000	4163.58984375000000000000	4180.51269531250000000000	4151.28173828125000000000	4171.28173828125000000000	4160.51269531250000000000	4304.61523437500000000000	4164.61523437500000000000	4198.97412109375000000000	4165.12792968750000000000	4213.33300781250000000000	4176.92285156250000000000	4169.74365234375000000000	0.00000000000000000000	10248.00000000000000000000	10229.00000000000000000000	0.00000000000000000000	0.00000000000000000000	0.00000000000000000000	1165.00000000000000000000	566.00000000000000000000	4.00000000000000000000	4.00000000000000000000	4.00000000000000000000	4.00000000000000000000	4.00000000000000000000	4.00000000000000000000	4.00000000000000000000	4.00000000000000000000	4.00000000000000000000	4.00000000000000000000	4.00000000000000000000	4.00000000000000000000	4.00000000000000000000	4.00000000000000000000	4.00000000000000000000	4.00000000000000000000
45.00000000000000000000	0.00000000000000000000	4174.35888671875000000000	4156.41015625000000000000	4170.25634765625000000000	4179.48730468750000000000	4157.94873046875000000000	4169.74365234375000000000	4161.02539062500000000000	4308.20507812500000000000	4167.69238281250000000000	4202.05126953125000000000	4167.17919921875000000000	4220.00000000000000000000	4173.84619140625000000000	4171.28173828125000000000	0.00000000000000000000	10248.00000000000000000000	10230.00000000000000000000	0.00000000000000000000	0.00000000000000000000	0.00000000000000000000	1165.00000000000000000000	574.00000000000000000000	4.00000000000000000000	4.00000000000000000000	4.00000000000000000000	4.00000000000000000000	4.00000000000000000000	4.00000000000000000000	4.00000000000000000000	4.00000000000000000000	4.00000000000000000000	4.00000000000000000000	4.00000000000000000000	4.00000000000000000000	4.00000000000000000000	4.00000000000000000000	4.00000000000000000000	4.00000000000000000000
46.00000000000000000000	0.00000000000000000000	4165.64111328125000000000	4147.69238281250000000000	4165.64111328125000000000	4170.25634765625000000000	4169.23046875000000000000	4160.51269531250000000000	4146.15380859375000000000	4300.00000000000000000000	4162.05126953125000000000	4174.35888671875000000000	4157.43603515625000000000	4211.79492187500000000000	4168.71777343750000000000	4165.64111328125000000000	0.00000000000000000000	10248.00000000000000000000	10230.00000000000000000000	0.00000000000000000000	0.00000000000000000000	0.00000000000000000000	1165.00000000000000000000	583.00000000000000000000	4.00000000000000000000	4.00000000000000000000	4.00000000000000000000	4.00000000000000000000	4.00000000000000000000	4.00000000000000000000	4.00000000000000000000	4.00000000000000000000	4.00000000000000000000	4.00000000000000000000	4.00000000000000000000	4.00000000000000000000	4.00000000000000000000	4.00000000000000000000	4.00000000000000000000	4.00000000000000000000
47.00000000000000000000	0.00000000000000000000	4169.74365234375000000000	4160.51269531250000000000	4164.61523437500000000000	4180.00000000000000000000	4183.07666015625000000000	4162.05126953125000000000	4147.69238281250000000000	4303.07666015625000000000	4168.20507812500000000000	4176.92285156250000000000	4165.12792968750000000000	4210.25634765625000000000	4188.20507812500000000000	4171.28173828125000000000	0.00000000000000000000	10250.00000000000000000000	10230.00000000000000000000	0.00000000000000000000	0.00000000000000000000	0.00000000000000000000	1165.00000000000000000000	591.00000000000000000000	4.00000000000000000000	4.00000000000000000000	4.00000000000000000000	4.00000000000000000000	4.00000000000000000000	4.00000000000000000000	4.00000000000000000000	4.00000000000000000000	4.00000000000000000000	4.00000000000000000000	4.00000000000000000000	4.00000000000000000000	4.00000000000000000000	4.00000000000000000000	4.00000000000000000000	4.00000000000000000000
48.00000000000000000000	0.00000000000000000000	4168.71777343750000000000	4141.02539062500000000000	4168.71777343750000000000	4171.28173828125000000000	4141.02539062500000000000	4148.71777343750000000000	4128.20507812500000000000	4284.10253906250000000000	4168.71777343750000000000	4147.17919921875000000000	4150.76904296875000000000	4205.64111328125000000000	4167.69238281250000000000	4168.20507812500000000000	0.00000000000000000000	10250.00000000000000000000	10230.00000000000000000000	0.00000000000000000000	0.00000000000000000000	0.00000000000000000000	1165.00000000000000000000	599.00000000000000000000	4.00000000000000000000	4.00000000000000000000	4.00000000000000000000	4.00000000000000000000	4.00000000000000000000	4.00000000000000000000	4.00000000000000000000	4.00000000000000000000	4.00000000000000000000	4.00000000000000000000	4.00000000000000000000	4.00000000000000000000	4.00000000000000000000	4.00000000000000000000	4.00000000000000000000	4.00000000000000000000
49.00000000000000000000	0.00000000000000000000	4165.64111328125000000000	4155.38427734375000000000	4160.00000000000000000000	4177.94873046875000000000	4150.25634765625000000000	4156.41015625000000000000	4146.15380859375000000000	4311.28173828125000000000	4170.76904296875000000000	4169.23046875000000000000	4168.20507812500000000000	4211.79492187500000000000	4180.00000000000000000000	4172.30761718750000000000	0.00000000000000000000	10252.00000000000000000000	10232.00000000000000000000	0.00000000000000000000	0.00000000000000000000	0.00000000000000000000	1165.00000000000000000000	608.00000000000000000000	4.00000000000000000000	4.00000000000000000000	4.00000000000000000000	4.00000000000000000000	4.00000000000000000000	4.00000000000000000000	4.00000000000000000000	4.00000000000000000000	4.00000000000000000000	4.00000000000000000000	4.00000000000000000000	4.00000000000000000000	4.00000000000000000000	4.00000000000000000000	4.00000000000000000000	4.00000000000000000000
50.00000000000000000000	0.00000000000000000000	4159.48730468750000000000	4147.17919921875000000000	4161.02539062500000000000	4178.46142578125000000000	4151.79492187500000000000	4153.33300781250000000000	4143.07666015625000000000	4308.71777343750000000000	4168.20507812500000000000	4182.05126953125000000000	4170.76904296875000000000	4219.48730468750000000000	4176.92285156250000000000	4172.30761718750000000000	0.00000000000000000000	10252.00000000000000000000	10232.00000000000000000000	0.00000000000000000000	0.00000000000000000000	0.00000000000000000000	1165.00000000000000000000	616.00000000000000000000	4.00000000000000000000	4.00000000000000000000	4.00000000000000000000	4.00000000000000000000	4.00000000000000000000	4.00000000000000000000	4.00000000000000000000	4.00000000000000000000	4.00000000000000000000	4.00000000000000000000	4.00000000000000000000	4.00000000000000000000	4.00000000000000000000	4.00000000000000000000	4.00000000000000000000	4.00000000000000000000
51.00000000000000000000	0.00000000000000000000	4152.30761718750000000000	4134.87158203125000000000	4156.92285156250000000000	4172.30761718750000000000	4146.66650390625000000000	4151.79492187500000000000	4135.89746093750000000000	4287.69238281250000000000	4160.51269531250000000000	4162.05126953125000000000	4154.87158203125000000000	4208.20507812500000000000	4160.51269531250000000000	4163.58984375000000000000	0.00000000000000000000	10251.00000000000000000000	10230.00000000000000000000	0.00000000000000000000	0.00000000000000000000	0.00000000000000000000	1165.00000000000000000000	624.00000000000000000000	4.00000000000000000000	4.00000000000000000000	4.00000000000000000000	4.00000000000000000000	4.00000000000000000000	4.00000000000000000000	4.00000000000000000000	4.00000000000000000000	4.00000000000000000000	4.00000000000000000000	4.00000000000000000000	4.00000000000000000000	4.00000000000000000000	4.00000000000000000000	4.00000000000000000000	4.00000000000000000000
52.00000000000000000000	0.00000000000000000000	4158.46142578125000000000	4155.38427734375000000000	4153.33300781250000000000	4186.66650390625000000000	4177.43603515625000000000	4164.61523437500000000000	4154.87158203125000000000	4300.00000000000000000000	4166.15380859375000000000	4177.94873046875000000000	4163.58984375000000000000	4205.64111328125000000000	4169.74365234375000000000	4163.58984375000000000000	0.00000000000000000000	10251.00000000000000000000	10230.00000000000000000000	0.00000000000000000000	0.00000000000000000000	0.00000000000000000000	1165.00000000000000000000	632.00000000000000000000	4.00000000000000000000	4.00000000000000000000	4.00000000000000000000	4.00000000000000000000	4.00000000000000000000	4.00000000000000000000	4.00000000000000000000	4.00000000000000000000	4.00000000000000000000	4.00000000000000000000	4.00000000000000000000	4.00000000000000000000	4.00000000000000000000	4.00000000000000000000	4.00000000000000000000	4.00000000000000000000
53.00000000000000000000	0.00000000000000000000	4161.02539062500000000000	4143.58984375000000000000	4160.51269531250000000000	4177.43603515625000000000	4153.84619140625000000000	4153.84619140625000000000	4139.48730468750000000000	4276.41015625000000000000	4161.02539062500000000000	4166.15380859375000000000	4146.15380859375000000000	4199.48730468750000000000	4146.15380859375000000000	4152.82031250000000000000	0.00000000000000000000	10251.00000000000000000000	10229.00000000000000000000	0.00000000000000000000	0.00000000000000000000	0.00000000000000000000	1165.00000000000000000000	639.00000000000000000000	4.00000000000000000000	4.00000000000000000000	4.00000000000000000000	4.00000000000000000000	4.00000000000000000000	4.00000000000000000000	4.00000000000000000000	4.00000000000000000000	4.00000000000000000000	4.00000000000000000000	4.00000000000000000000	4.00000000000000000000	4.00000000000000000000	4.00000000000000000000	4.00000000000000000000	4.00000000000000000000
54.00000000000000000000	0.00000000000000000000	4168.20507812500000000000	4162.05126953125000000000	4162.05126953125000000000	4187.17919921875000000000	4157.94873046875000000000	4160.51269531250000000000	4147.17919921875000000000	4283.07666015625000000000	4165.12792968750000000000	4173.33300781250000000000	4155.89746093750000000000	4207.69238281250000000000	4164.61523437500000000000	4162.05126953125000000000	0.00000000000000000000	10251.00000000000000000000	10229.00000000000000000000	0.00000000000000000000	0.00000000000000000000	0.00000000000000000000	1165.00000000000000000000	646.00000000000000000000	4.00000000000000000000	4.00000000000000000000	4.00000000000000000000	4.00000000000000000000	4.00000000000000000000	4.00000000000000000000	4.00000000000000000000	4.00000000000000000000	4.00000000000000000000	4.00000000000000000000	4.00000000000000000000	4.00000000000000000000	4.00000000000000000000	4.00000000000000000000	4.00000000000000000000	4.00000000000000000000
55.00000000000000000000	0.00000000000000000000	4174.35888671875000000000	4164.10253906250000000000	4169.23046875000000000000	4198.46142578125000000000	4160.51269531250000000000	4158.46142578125000000000	4147.69238281250000000000	4282.56396484375000000000	4174.35888671875000000000	4160.51269531250000000000	4163.58984375000000000000	4220.00000000000000000000	4175.89746093750000000000	4174.87158203125000000000	0.00000000000000000000	10246.00000000000000000000	10229.00000000000000000000	0.00000000000000000000	0.00000000000000000000	0.00000000000000000000	1165.00000000000000000000	654.00000000000000000000	4.00000000000000000000	4.00000000000000000000	4.00000000000000000000	4.00000000000000000000	4.00000000000000000000	4.00000000000000000000	4.00000000000000000000	4.00000000000000000000	4.00000000000000000000	4.00000000000000000000	4.00000000000000000000	4.00000000000000000000	4.00000000000000000000	4.00000000000000000000	4.00000000000000000000	4.00000000000000000000
56.00000000000000000000	0.00000000000000000000	4166.66650390625000000000	4148.71777343750000000000	4166.15380859375000000000	4189.23046875000000000000	4141.53857421875000000000	4149.74365234375000000000	4139.48730468750000000000	4267.17919921875000000000	4164.10253906250000000000	4146.15380859375000000000	4151.79492187500000000000	4207.69238281250000000000	4162.05126953125000000000	4166.15380859375000000000	0.00000000000000000000	10246.00000000000000000000	10229.00000000000000000000	0.00000000000000000000	0.00000000000000000000	0.00000000000000000000	1165.00000000000000000000	661.00000000000000000000	4.00000000000000000000	4.00000000000000000000	4.00000000000000000000	4.00000000000000000000	4.00000000000000000000	4.00000000000000000000	4.00000000000000000000	4.00000000000000000000	4.00000000000000000000	4.00000000000000000000	4.00000000000000000000	4.00000000000000000000	4.00000000000000000000	4.00000000000000000000	4.00000000000000000000	4.00000000000000000000
57.00000000000000000000	0.00000000000000000000	4164.10253906250000000000	4165.64111328125000000000	4161.53857421875000000000	4198.97412109375000000000	4158.46142578125000000000	4155.89746093750000000000	4152.30761718750000000000	4292.82031250000000000000	4162.56396484375000000000	4186.15380859375000000000	4171.79492187500000000000	4215.89746093750000000000	4181.02539062500000000000	4171.28173828125000000000	0.00000000000000000000	10245.00000000000000000000	10227.00000000000000000000	0.00000000000000000000	0.00000000000000000000	0.00000000000000000000	1165.00000000000000000000	668.00000000000000000000	4.00000000000000000000	4.00000000000000000000	4.00000000000000000000	4.00000000000000000000	4.00000000000000000000	4.00000000000000000000	4.00000000000000000000	4.00000000000000000000	4.00000000000000000000	4.00000000000000000000	4.00000000000000000000	4.00000000000000000000	4.00000000000000000000	4.00000000000000000000	4.00000000000000000000	4.00000000000000000000
58.00000000000000000000	0.00000000000000000000	4162.05126953125000000000	4146.15380859375000000000	4166.15380859375000000000	4189.74365234375000000000	4129.74365234375000000000	4147.69238281250000000000	4135.38427734375000000000	4271.79492187500000000000	4159.48730468750000000000	4157.94873046875000000000	4161.02539062500000000000	4218.97412109375000000000	4160.51269531250000000000	4167.69238281250000000000	0.00000000000000000000	10245.00000000000000000000	10227.00000000000000000000	0.00000000000000000000	0.00000000000000000000	0.00000000000000000000	1165.00000000000000000000	676.00000000000000000000	4.00000000000000000000	4.00000000000000000000	4.00000000000000000000	4.00000000000000000000	4.00000000000000000000	4.00000000000000000000	4.00000000000000000000	4.00000000000000000000	4.00000000000000000000	4.00000000000000000000	4.00000000000000000000	4.00000000000000000000	4.00000000000000000000	4.00000000000000000000	4.00000000000000000000	4.00000000000000000000
59.00000000000000000000	0.00000000000000000000	4169.74365234375000000000	4158.97412109375000000000	4161.02539062500000000000	4191.79492187500000000000	4133.84619140625000000000	4161.53857421875000000000	4152.30761718750000000000	4258.46142578125000000000	4161.53857421875000000000	4146.15380859375000000000	4158.97412109375000000000	4207.69238281250000000000	4157.43603515625000000000	4160.51269531250000000000	0.00000000000000000000	10243.00000000000000000000	10227.00000000000000000000	0.00000000000000000000	0.00000000000000000000	0.00000000000000000000	1165.00000000000000000000	683.00000000000000000000	4.00000000000000000000	4.00000000000000000000	4.00000000000000000000	4.00000000000000000000	4.00000000000000000000	4.00000000000000000000	4.00000000000000000000	4.00000000000000000000	4.00000000000000000000	4.00000000000000000000	4.00000000000000000000	4.00000000000000000000	4.00000000000000000000	4.00000000000000000000	4.00000000000000000000	4.00000000000000000000
60.00000000000000000000	0.00000000000000000000	4173.33300781250000000000	4169.74365234375000000000	4165.64111328125000000000	4195.89746093750000000000	4165.64111328125000000000	4167.17919921875000000000	4158.46142578125000000000	4256.92285156250000000000	4167.17919921875000000000	4174.87158203125000000000	4161.53857421875000000000	4206.66650390625000000000	4156.92285156250000000000	4157.43603515625000000000	0.00000000000000000000	10243.00000000000000000000	10227.00000000000000000000	0.00000000000000000000	0.00000000000000000000	0.00000000000000000000	1165.00000000000000000000	690.00000000000000000000	4.00000000000000000000	4.00000000000000000000	4.00000000000000000000	4.00000000000000000000	4.00000000000000000000	4.00000000000000000000	4.00000000000000000000	4.00000000000000000000	4.00000000000000000000	4.00000000000000000000	4.00000000000000000000	4.00000000000000000000	4.00000000000000000000	4.00000000000000000000	4.00000000000000000000	4.00000000000000000000
61.00000000000000000000	0.00000000000000000000	4159.48730468750000000000	4145.12792968750000000000	4163.58984375000000000000	4179.48730468750000000000	4154.35888671875000000000	4156.41015625000000000000	4140.00000000000000000000	4238.97412109375000000000	4160.00000000000000000000	4171.28173828125000000000	4147.17919921875000000000	4205.12792968750000000000	4141.02539062500000000000	4150.76904296875000000000	0.00000000000000000000	10244.00000000000000000000	10228.00000000000000000000	0.00000000000000000000	0.00000000000000000000	0.00000000000000000000	1165.00000000000000000000	698.00000000000000000000	4.00000000000000000000	4.00000000000000000000	4.00000000000000000000	4.00000000000000000000	4.00000000000000000000	4.00000000000000000000	4.00000000000000000000	4.00000000000000000000	4.00000000000000000000	4.00000000000000000000	4.00000000000000000000	4.00000000000000000000	4.00000000000000000000	4.00000000000000000000	4.00000000000000000000	4.00000000000000000000
62.00000000000000000000	0.00000000000000000000	4162.56396484375000000000	4154.35888671875000000000	4158.97412109375000000000	4188.71777343750000000000	4137.94873046875000000000	4157.43603515625000000000	4147.69238281250000000000	4249.74365234375000000000	4166.66650390625000000000	4171.79492187500000000000	4161.02539062500000000000	4211.28173828125000000000	4168.20507812500000000000	4163.07666015625000000000	0.00000000000000000000	10244.00000000000000000000	10228.00000000000000000000	0.00000000000000000000	0.00000000000000000000	0.00000000000000000000	1165.00000000000000000000	705.00000000000000000000	4.00000000000000000000	4.00000000000000000000	4.00000000000000000000	4.00000000000000000000	4.00000000000000000000	4.00000000000000000000	4.00000000000000000000	4.00000000000000000000	4.00000000000000000000	4.00000000000000000000	4.00000000000000000000	4.00000000000000000000	4.00000000000000000000	4.00000000000000000000	4.00000000000000000000	4.00000000000000000000
63.00000000000000000000	0.00000000000000000000	4164.10253906250000000000	4140.51269531250000000000	4163.58984375000000000000	4177.43603515625000000000	4124.10253906250000000000	4142.05126953125000000000	4125.64111328125000000000	4233.33300781250000000000	4170.25634765625000000000	4146.15380859375000000000	4151.28173828125000000000	4206.66650390625000000000	4157.43603515625000000000	4162.05126953125000000000	0.00000000000000000000	10245.00000000000000000000	10228.00000000000000000000	0.00000000000000000000	0.00000000000000000000	0.00000000000000000000	1165.00000000000000000000	713.00000000000000000000	4.00000000000000000000	4.00000000000000000000	4.00000000000000000000	4.00000000000000000000	4.00000000000000000000	4.00000000000000000000	4.00000000000000000000	4.00000000000000000000	4.00000000000000000000	4.00000000000000000000	4.00000000000000000000	4.00000000000000000000	4.00000000000000000000	4.00000000000000000000	4.00000000000000000000	4.00000000000000000000
64.00000000000000000000	0.00000000000000000000	4154.35888671875000000000	4136.92285156250000000000	4152.82031250000000000000	4165.12792968750000000000	4173.84619140625000000000	4152.30761718750000000000	4136.92285156250000000000	4251.79492187500000000000	4165.12792968750000000000	4170.25634765625000000000	4156.92285156250000000000	4205.12792968750000000000	4154.87158203125000000000	4155.89746093750000000000	842.00000000000000000000	10245.00000000000000000000	10228.00000000000000000000	0.00000000000000000000	0.00000000000000000000	0.00000000000000000000	1165.00000000000000000000	721.00000000000000000000	4.00000000000000000000	4.00000000000000000000	4.00000000000000000000	4.00000000000000000000	4.00000000000000000000	4.00000000000000000000	4.00000000000000000000	4.00000000000000000000	4.00000000000000000000	4.00000000000000000000	4.00000000000000000000	4.00000000000000000000	4.00000000000000000000	4.00000000000000000000	4.00000000000000000000	4.00000000000000000000
65.00000000000000000000	0.00000000000000000000	4149.23046875000000000000	4135.89746093750000000000	4153.33300781250000000000	4166.66650390625000000000	4174.35888671875000000000	4160.00000000000000000000	4152.30761718750000000000	4274.87158203125000000000	4163.58984375000000000000	4196.41015625000000000000	4170.76904296875000000000	4218.97412109375000000000	4163.07666015625000000000	4161.53857421875000000000	1011.00000000000000000000	10247.00000000000000000000	10227.00000000000000000000	0.00000000000000000000	0.00000000000000000000	0.00000000000000000000	1165.00000000000000000000	730.00000000000000000000	4.00000000000000000000	4.00000000000000000000	4.00000000000000000000	4.00000000000000000000	4.00000000000000000000	4.00000000000000000000	4.00000000000000000000	4.00000000000000000000	4.00000000000000000000	4.00000000000000000000	4.00000000000000000000	4.00000000000000000000	4.00000000000000000000	4.00000000000000000000	4.00000000000000000000	4.00000000000000000000
66.00000000000000000000	0.00000000000000000000	4149.23046875000000000000	4127.17919921875000000000	4157.43603515625000000000	4156.41015625000000000000	4126.15380859375000000000	4148.71777343750000000000	4135.89746093750000000000	4247.69238281250000000000	4159.48730468750000000000	4167.17919921875000000000	4156.92285156250000000000	4211.28173828125000000000	4148.71777343750000000000	4158.46142578125000000000	1327.00000000000000000000	10247.00000000000000000000	10227.00000000000000000000	0.00000000000000000000	0.00000000000000000000	0.00000000000000000000	1165.00000000000000000000	738.00000000000000000000	4.00000000000000000000	4.00000000000000000000	4.00000000000000000000	4.00000000000000000000	4.00000000000000000000	4.00000000000000000000	4.00000000000000000000	4.00000000000000000000	4.00000000000000000000	4.00000000000000000000	4.00000000000000000000	4.00000000000000000000	4.00000000000000000000	4.00000000000000000000	4.00000000000000000000	4.00000000000000000000
67.00000000000000000000	0.00000000000000000000	4165.64111328125000000000	4158.97412109375000000000	4156.92285156250000000000	4169.23046875000000000000	4167.69238281250000000000	4167.17919921875000000000	4158.97412109375000000000	4260.00000000000000000000	4168.20507812500000000000	4190.76904296875000000000	4172.82031250000000000000	4209.74365234375000000000	4171.28173828125000000000	4161.02539062500000000000	1809.00000000000000000000	10247.00000000000000000000	10227.00000000000000000000	0.00000000000000000000	0.00000000000000000000	0.00000000000000000000	1165.00000000000000000000	746.00000000000000000000	4.00000000000000000000	4.00000000000000000000	4.00000000000000000000	4.00000000000000000000	4.00000000000000000000	4.00000000000000000000	4.00000000000000000000	4.00000000000000000000	4.00000000000000000000	4.00000000000000000000	4.00000000000000000000	4.00000000000000000000	4.00000000000000000000	4.00000000000000000000	4.00000000000000000000	4.00000000000000000000
68.00000000000000000000	0.00000000000000000000	4169.23046875000000000000	4148.71777343750000000000	4166.66650390625000000000	4168.71777343750000000000	4169.74365234375000000000	4167.17919921875000000000	4156.92285156250000000000	4253.33300781250000000000	4167.69238281250000000000	4183.07666015625000000000	4163.58984375000000000000	4212.82031250000000000000	4161.53857421875000000000	4158.97412109375000000000	1694.00000000000000000000	10247.00000000000000000000	10227.00000000000000000000	0.00000000000000000000	0.00000000000000000000	0.00000000000000000000	1165.00000000000000000000	755.00000000000000000000	4.00000000000000000000	4.00000000000000000000	4.00000000000000000000	4.00000000000000000000	4.00000000000000000000	4.00000000000000000000	4.00000000000000000000	4.00000000000000000000	4.00000000000000000000	4.00000000000000000000	4.00000000000000000000	4.00000000000000000000	4.00000000000000000000	4.00000000000000000000	4.00000000000000000000	4.00000000000000000000
69.00000000000000000000	0.00000000000000000000	4162.05126953125000000000	4146.15380859375000000000	4164.10253906250000000000	4170.25634765625000000000	4157.94873046875000000000	4159.48730468750000000000	4153.84619140625000000000	4251.79492187500000000000	4165.64111328125000000000	4166.15380859375000000000	4163.07666015625000000000	4214.35888671875000000000	4166.66650390625000000000	4167.69238281250000000000	1134.00000000000000000000	10249.00000000000000000000	10229.00000000000000000000	0.00000000000000000000	0.00000000000000000000	0.00000000000000000000	1165.00000000000000000000	763.00000000000000000000	4.00000000000000000000	4.00000000000000000000	4.00000000000000000000	4.00000000000000000000	4.00000000000000000000	4.00000000000000000000	4.00000000000000000000	4.00000000000000000000	4.00000000000000000000	4.00000000000000000000	4.00000000000000000000	4.00000000000000000000	4.00000000000000000000	4.00000000000000000000	4.00000000000000000000	4.00000000000000000000
70.00000000000000000000	0.00000000000000000000	4166.66650390625000000000	4154.35888671875000000000	4168.71777343750000000000	4178.97412109375000000000	4158.97412109375000000000	4156.92285156250000000000	4152.30761718750000000000	4257.94873046875000000000	4174.87158203125000000000	4173.84619140625000000000	4178.46142578125000000000	4224.61523437500000000000	4187.17919921875000000000	4180.00000000000000000000	1357.00000000000000000000	10249.00000000000000000000	10229.00000000000000000000	0.00000000000000000000	0.00000000000000000000	0.00000000000000000000	1165.00000000000000000000	771.00000000000000000000	4.00000000000000000000	4.00000000000000000000	4.00000000000000000000	4.00000000000000000000	4.00000000000000000000	4.00000000000000000000	4.00000000000000000000	4.00000000000000000000	4.00000000000000000000	4.00000000000000000000	4.00000000000000000000	4.00000000000000000000	4.00000000000000000000	4.00000000000000000000	4.00000000000000000000	4.00000000000000000000
71.00000000000000000000	0.00000000000000000000	4162.05126953125000000000	4129.74365234375000000000	4168.71777343750000000000	4163.07666015625000000000	4133.84619140625000000000	4148.71777343750000000000	4132.82031250000000000000	4233.84619140625000000000	4167.17919921875000000000	4158.97412109375000000000	4161.02539062500000000000	4215.89746093750000000000	4160.51269531250000000000	4166.66650390625000000000	1465.00000000000000000000	10250.00000000000000000000	10227.00000000000000000000	0.00000000000000000000	0.00000000000000000000	0.00000000000000000000	1165.00000000000000000000	780.00000000000000000000	4.00000000000000000000	4.00000000000000000000	4.00000000000000000000	4.00000000000000000000	4.00000000000000000000	4.00000000000000000000	4.00000000000000000000	4.00000000000000000000	4.00000000000000000000	4.00000000000000000000	4.00000000000000000000	4.00000000000000000000	4.00000000000000000000	4.00000000000000000000	4.00000000000000000000	4.00000000000000000000
72.00000000000000000000	0.00000000000000000000	4157.43603515625000000000	4143.07666015625000000000	4154.35888671875000000000	4166.66650390625000000000	4154.87158203125000000000	4160.00000000000000000000	4151.28173828125000000000	4254.87158203125000000000	4162.56396484375000000000	4191.79492187500000000000	4170.76904296875000000000	4215.38427734375000000000	4165.64111328125000000000	4166.15380859375000000000	1067.00000000000000000000	10250.00000000000000000000	10227.00000000000000000000	0.00000000000000000000	0.00000000000000000000	0.00000000000000000000	1165.00000000000000000000	788.00000000000000000000	4.00000000000000000000	4.00000000000000000000	4.00000000000000000000	4.00000000000000000000	4.00000000000000000000	4.00000000000000000000	4.00000000000000000000	4.00000000000000000000	4.00000000000000000000	4.00000000000000000000	4.00000000000000000000	4.00000000000000000000	4.00000000000000000000	4.00000000000000000000	4.00000000000000000000	4.00000000000000000000
73.00000000000000000000	0.00000000000000000000	4157.43603515625000000000	4138.97412109375000000000	4158.46142578125000000000	4164.61523437500000000000	4128.71777343750000000000	4154.35888671875000000000	4149.23046875000000000000	4252.30761718750000000000	4160.51269531250000000000	4187.69238281250000000000	4165.12792968750000000000	4216.41015625000000000000	4151.28173828125000000000	4162.56396484375000000000	1534.00000000000000000000	10249.00000000000000000000	10227.00000000000000000000	0.00000000000000000000	0.00000000000000000000	0.00000000000000000000	1165.00000000000000000000	795.00000000000000000000	4.00000000000000000000	4.00000000000000000000	4.00000000000000000000	4.00000000000000000000	4.00000000000000000000	4.00000000000000000000	4.00000000000000000000	4.00000000000000000000	4.00000000000000000000	4.00000000000000000000	4.00000000000000000000	4.00000000000000000000	4.00000000000000000000	4.00000000000000000000	4.00000000000000000000	4.00000000000000000000
74.00000000000000000000	0.00000000000000000000	4164.10253906250000000000	4146.66650390625000000000	4162.05126953125000000000	4163.58984375000000000000	4120.51269531250000000000	4162.05126953125000000000	4155.89746093750000000000	4241.53857421875000000000	4161.53857421875000000000	4176.92285156250000000000	4161.02539062500000000000	4210.76904296875000000000	4152.82031250000000000000	4160.00000000000000000000	1612.00000000000000000000	10249.00000000000000000000	10227.00000000000000000000	0.00000000000000000000	0.00000000000000000000	0.00000000000000000000	1165.00000000000000000000	803.00000000000000000000	4.00000000000000000000	4.00000000000000000000	4.00000000000000000000	4.00000000000000000000	4.00000000000000000000	4.00000000000000000000	4.00000000000000000000	4.00000000000000000000	4.00000000000000000000	4.00000000000000000000	4.00000000000000000000	4.00000000000000000000	4.00000000000000000000	4.00000000000000000000	4.00000000000000000000	4.00000000000000000000
75.00000000000000000000	0.00000000000000000000	4174.87158203125000000000	4168.20507812500000000000	4169.23046875000000000000	4176.92285156250000000000	4178.46142578125000000000	4177.43603515625000000000	4171.28173828125000000000	4246.15380859375000000000	4174.35888671875000000000	4204.10253906250000000000	4176.41015625000000000000	4223.58984375000000000000	4178.97412109375000000000	4172.30761718750000000000	1402.00000000000000000000	10249.00000000000000000000	10225.00000000000000000000	0.00000000000000000000	0.00000000000000000000	0.00000000000000000000	1165.00000000000000000000	810.00000000000000000000	4.00000000000000000000	4.00000000000000000000	4.00000000000000000000	4.00000000000000000000	4.00000000000000000000	4.00000000000000000000	4.00000000000000000000	4.00000000000000000000	4.00000000000000000000	4.00000000000000000000	4.00000000000000000000	4.00000000000000000000	4.00000000000000000000	4.00000000000000000000	4.00000000000000000000	4.00000000000000000000
76.00000000000000000000	0.00000000000000000000	4171.28173828125000000000	4150.25634765625000000000	4173.33300781250000000000	4168.20507812500000000000	4183.58984375000000000000	4166.66650390625000000000	4152.82031250000000000000	4223.58984375000000000000	4167.69238281250000000000	4184.10253906250000000000	4161.02539062500000000000	4223.07666015625000000000	4160.51269531250000000000	4167.69238281250000000000	1337.00000000000000000000	10249.00000000000000000000	10225.00000000000000000000	0.00000000000000000000	0.00000000000000000000	0.00000000000000000000	1165.00000000000000000000	817.00000000000000000000	4.00000000000000000000	4.00000000000000000000	4.00000000000000000000	4.00000000000000000000	4.00000000000000000000	4.00000000000000000000	4.00000000000000000000	4.00000000000000000000	4.00000000000000000000	4.00000000000000000000	4.00000000000000000000	4.00000000000000000000	4.00000000000000000000	4.00000000000000000000	4.00000000000000000000	4.00000000000000000000
77.00000000000000000000	0.00000000000000000000	4172.30761718750000000000	4162.05126953125000000000	4168.20507812500000000000	4176.41015625000000000000	4178.97412109375000000000	4171.79492187500000000000	4163.58984375000000000000	4245.64111328125000000000	4166.66650390625000000000	4184.61523437500000000000	4176.41015625000000000000	4225.64111328125000000000	4181.53857421875000000000	4172.30761718750000000000	1439.00000000000000000000	10249.00000000000000000000	10226.00000000000000000000	0.00000000000000000000	0.00000000000000000000	0.00000000000000000000	1165.00000000000000000000	825.00000000000000000000	4.00000000000000000000	4.00000000000000000000	4.00000000000000000000	4.00000000000000000000	4.00000000000000000000	4.00000000000000000000	4.00000000000000000000	4.00000000000000000000	4.00000000000000000000	4.00000000000000000000	4.00000000000000000000	4.00000000000000000000	4.00000000000000000000	4.00000000000000000000	4.00000000000000000000	4.00000000000000000000
78.00000000000000000000	0.00000000000000000000	4167.69238281250000000000	4148.20507812500000000000	4174.87158203125000000000	4172.82031250000000000000	4152.82031250000000000000	4161.02539062500000000000	4153.33300781250000000000	4244.10253906250000000000	4170.25634765625000000000	4172.82031250000000000000	4178.97412109375000000000	4231.28173828125000000000	4184.10253906250000000000	4178.46142578125000000000	1612.00000000000000000000	10249.00000000000000000000	10226.00000000000000000000	0.00000000000000000000	0.00000000000000000000	0.00000000000000000000	1165.00000000000000000000	833.00000000000000000000	4.00000000000000000000	4.00000000000000000000	4.00000000000000000000	4.00000000000000000000	4.00000000000000000000	4.00000000000000000000	4.00000000000000000000	4.00000000000000000000	4.00000000000000000000	4.00000000000000000000	4.00000000000000000000	4.00000000000000000000	4.00000000000000000000	4.00000000000000000000	4.00000000000000000000	4.00000000000000000000
79.00000000000000000000	0.00000000000000000000	4157.94873046875000000000	4133.84619140625000000000	4168.20507812500000000000	4161.53857421875000000000	4161.02539062500000000000	4158.97412109375000000000	4152.82031250000000000000	4237.94873046875000000000	4164.10253906250000000000	4183.58984375000000000000	4169.74365234375000000000	4222.56396484375000000000	4167.17919921875000000000	4171.79492187500000000000	1402.00000000000000000000	10249.00000000000000000000	10226.00000000000000000000	0.00000000000000000000	0.00000000000000000000	0.00000000000000000000	1165.00000000000000000000	841.00000000000000000000	4.00000000000000000000	4.00000000000000000000	4.00000000000000000000	4.00000000000000000000	4.00000000000000000000	4.00000000000000000000	4.00000000000000000000	4.00000000000000000000	4.00000000000000000000	4.00000000000000000000	4.00000000000000000000	4.00000000000000000000	4.00000000000000000000	4.00000000000000000000	4.00000000000000000000	4.00000000000000000000
80.00000000000000000000	0.00000000000000000000	4160.51269531250000000000	4150.25634765625000000000	4161.53857421875000000000	4172.82031250000000000000	4191.28173828125000000000	4173.84619140625000000000	4177.43603515625000000000	4268.20507812500000000000	4166.15380859375000000000	4230.25634765625000000000	4183.58984375000000000000	4225.12792968750000000000	4174.87158203125000000000	4166.66650390625000000000	1337.00000000000000000000	10249.00000000000000000000	10226.00000000000000000000	0.00000000000000000000	0.00000000000000000000	0.00000000000000000000	1165.00000000000000000000	849.00000000000000000000	4.00000000000000000000	4.00000000000000000000	4.00000000000000000000	4.00000000000000000000	4.00000000000000000000	4.00000000000000000000	4.00000000000000000000	4.00000000000000000000	4.00000000000000000000	4.00000000000000000000	4.00000000000000000000	4.00000000000000000000	4.00000000000000000000	4.00000000000000000000	4.00000000000000000000	4.00000000000000000000
81.00000000000000000000	0.00000000000000000000	4157.43603515625000000000	4133.84619140625000000000	4164.10253906250000000000	4162.56396484375000000000	4152.82031250000000000000	4162.05126953125000000000	4160.00000000000000000000	4242.05126953125000000000	4158.97412109375000000000	4190.25634765625000000000	4162.56396484375000000000	4216.92285156250000000000	4149.74365234375000000000	4154.87158203125000000000	1439.00000000000000000000	10249.00000000000000000000	10226.00000000000000000000	0.00000000000000000000	0.00000000000000000000	0.00000000000000000000	1165.00000000000000000000	858.00000000000000000000	4.00000000000000000000	4.00000000000000000000	4.00000000000000000000	4.00000000000000000000	4.00000000000000000000	4.00000000000000000000	4.00000000000000000000	4.00000000000000000000	4.00000000000000000000	4.00000000000000000000	4.00000000000000000000	4.00000000000000000000	4.00000000000000000000	4.00000000000000000000	4.00000000000000000000	4.00000000000000000000
82.00000000000000000000	0.00000000000000000000	4162.05126953125000000000	4149.74365234375000000000	4163.07666015625000000000	4168.71777343750000000000	4155.89746093750000000000	4168.71777343750000000000	4165.64111328125000000000	4228.71777343750000000000	4163.58984375000000000000	4176.41015625000000000000	4161.53857421875000000000	4216.41015625000000000000	4158.46142578125000000000	4160.51269531250000000000	1612.00000000000000000000	10249.00000000000000000000	10226.00000000000000000000	0.00000000000000000000	0.00000000000000000000	0.00000000000000000000	1165.00000000000000000000	865.00000000000000000000	4.00000000000000000000	4.00000000000000000000	4.00000000000000000000	4.00000000000000000000	4.00000000000000000000	4.00000000000000000000	4.00000000000000000000	4.00000000000000000000	4.00000000000000000000	4.00000000000000000000	4.00000000000000000000	4.00000000000000000000	4.00000000000000000000	4.00000000000000000000	4.00000000000000000000	4.00000000000000000000
83.00000000000000000000	0.00000000000000000000	4168.71777343750000000000	4151.79492187500000000000	4174.87158203125000000000	4173.84619140625000000000	4150.25634765625000000000	4165.64111328125000000000	4158.46142578125000000000	4218.97412109375000000000	4170.76904296875000000000	4180.51269531250000000000	4163.07666015625000000000	4225.64111328125000000000	4160.00000000000000000000	4167.17919921875000000000	1402.00000000000000000000	10247.00000000000000000000	10226.00000000000000000000	0.00000000000000000000	0.00000000000000000000	0.00000000000000000000	1165.00000000000000000000	874.00000000000000000000	4.00000000000000000000	4.00000000000000000000	4.00000000000000000000	4.00000000000000000000	4.00000000000000000000	4.00000000000000000000	4.00000000000000000000	4.00000000000000000000	4.00000000000000000000	4.00000000000000000000	4.00000000000000000000	4.00000000000000000000	4.00000000000000000000	4.00000000000000000000	4.00000000000000000000	4.00000000000000000000
84.00000000000000000000	0.00000000000000000000	4158.97412109375000000000	4136.41015625000000000000	4172.82031250000000000000	4163.58984375000000000000	4135.89746093750000000000	4154.35888671875000000000	4147.17919921875000000000	4209.23046875000000000000	4162.56396484375000000000	4166.15380859375000000000	4156.41015625000000000000	4216.92285156250000000000	4154.87158203125000000000	4164.61523437500000000000	1337.00000000000000000000	10247.00000000000000000000	10226.00000000000000000000	0.00000000000000000000	0.00000000000000000000	0.00000000000000000000	1165.00000000000000000000	882.00000000000000000000	4.00000000000000000000	4.00000000000000000000	4.00000000000000000000	4.00000000000000000000	4.00000000000000000000	4.00000000000000000000	4.00000000000000000000	4.00000000000000000000	4.00000000000000000000	4.00000000000000000000	4.00000000000000000000	4.00000000000000000000	4.00000000000000000000	4.00000000000000000000	4.00000000000000000000	4.00000000000000000000
85.00000000000000000000	0.00000000000000000000	4155.89746093750000000000	4144.10253906250000000000	4166.15380859375000000000	4170.25634765625000000000	4171.79492187500000000000	4157.43603515625000000000	4157.43603515625000000000	4231.28173828125000000000	4167.69238281250000000000	4180.51269531250000000000	4173.33300781250000000000	4221.53857421875000000000	4177.43603515625000000000	4173.84619140625000000000	1439.00000000000000000000	10247.00000000000000000000	10226.00000000000000000000	0.00000000000000000000	0.00000000000000000000	0.00000000000000000000	1165.00000000000000000000	889.00000000000000000000	4.00000000000000000000	4.00000000000000000000	4.00000000000000000000	4.00000000000000000000	4.00000000000000000000	4.00000000000000000000	4.00000000000000000000	4.00000000000000000000	4.00000000000000000000	4.00000000000000000000	4.00000000000000000000	4.00000000000000000000	4.00000000000000000000	4.00000000000000000000	4.00000000000000000000	4.00000000000000000000
86.00000000000000000000	0.00000000000000000000	4159.48730468750000000000	4128.20507812500000000000	4172.30761718750000000000	4163.58984375000000000000	4146.66650390625000000000	4148.71777343750000000000	4142.56396484375000000000	4218.46142578125000000000	4169.23046875000000000000	4170.25634765625000000000	4163.07666015625000000000	4225.64111328125000000000	4158.97412109375000000000	4170.25634765625000000000	1612.00000000000000000000	10247.00000000000000000000	10226.00000000000000000000	0.00000000000000000000	0.00000000000000000000	0.00000000000000000000	1165.00000000000000000000	896.00000000000000000000	4.00000000000000000000	4.00000000000000000000	4.00000000000000000000	4.00000000000000000000	4.00000000000000000000	4.00000000000000000000	4.00000000000000000000	4.00000000000000000000	4.00000000000000000000	4.00000000000000000000	4.00000000000000000000	4.00000000000000000000	4.00000000000000000000	4.00000000000000000000	4.00000000000000000000	4.00000000000000000000
87.00000000000000000000	0.00000000000000000000	4164.61523437500000000000	4147.17919921875000000000	4167.69238281250000000000	4172.82031250000000000000	4132.82031250000000000000	4161.02539062500000000000	4164.10253906250000000000	4227.69238281250000000000	4166.66650390625000000000	4186.15380859375000000000	4174.35888671875000000000	4227.69238281250000000000	4170.25634765625000000000	4168.71777343750000000000	1402.00000000000000000000	10246.00000000000000000000	10227.00000000000000000000	0.00000000000000000000	0.00000000000000000000	0.00000000000000000000	1165.00000000000000000000	904.00000000000000000000	4.00000000000000000000	4.00000000000000000000	4.00000000000000000000	4.00000000000000000000	4.00000000000000000000	4.00000000000000000000	4.00000000000000000000	4.00000000000000000000	4.00000000000000000000	4.00000000000000000000	4.00000000000000000000	4.00000000000000000000	4.00000000000000000000	4.00000000000000000000	4.00000000000000000000	4.00000000000000000000
88.00000000000000000000	0.00000000000000000000	4164.61523437500000000000	4149.74365234375000000000	4168.71777343750000000000	4175.38427734375000000000	4155.89746093750000000000	4163.58984375000000000000	4167.69238281250000000000	4226.15380859375000000000	4163.07666015625000000000	4191.28173828125000000000	4180.00000000000000000000	4229.23046875000000000000	4166.15380859375000000000	4168.20507812500000000000	1337.00000000000000000000	10246.00000000000000000000	10227.00000000000000000000	0.00000000000000000000	0.00000000000000000000	0.00000000000000000000	1165.00000000000000000000	912.00000000000000000000	4.00000000000000000000	4.00000000000000000000	4.00000000000000000000	4.00000000000000000000	4.00000000000000000000	4.00000000000000000000	4.00000000000000000000	4.00000000000000000000	4.00000000000000000000	4.00000000000000000000	4.00000000000000000000	4.00000000000000000000	4.00000000000000000000	4.00000000000000000000	4.00000000000000000000	4.00000000000000000000
89.00000000000000000000	0.00000000000000000000	4163.58984375000000000000	4137.94873046875000000000	4167.69238281250000000000	4163.58984375000000000000	4177.94873046875000000000	4158.46142578125000000000	4149.74365234375000000000	4206.15380859375000000000	4162.05126953125000000000	4174.35888671875000000000	4158.97412109375000000000	4217.94873046875000000000	4144.61523437500000000000	4161.53857421875000000000	1439.00000000000000000000	10247.00000000000000000000	10227.00000000000000000000	0.00000000000000000000	0.00000000000000000000	0.00000000000000000000	1165.00000000000000000000	919.00000000000000000000	4.00000000000000000000	4.00000000000000000000	4.00000000000000000000	4.00000000000000000000	4.00000000000000000000	4.00000000000000000000	4.00000000000000000000	4.00000000000000000000	4.00000000000000000000	4.00000000000000000000	4.00000000000000000000	4.00000000000000000000	4.00000000000000000000	4.00000000000000000000	4.00000000000000000000	4.00000000000000000000
90.00000000000000000000	0.00000000000000000000	4174.87158203125000000000	4163.58984375000000000000	4170.25634765625000000000	4176.41015625000000000000	4192.82031250000000000000	4165.64111328125000000000	4162.56396484375000000000	4215.38427734375000000000	4173.84619140625000000000	4183.58984375000000000000	4171.79492187500000000000	4225.12792968750000000000	4176.92285156250000000000	4171.79492187500000000000	1612.00000000000000000000	10247.00000000000000000000	10227.00000000000000000000	0.00000000000000000000	0.00000000000000000000	0.00000000000000000000	1165.00000000000000000000	927.00000000000000000000	4.00000000000000000000	4.00000000000000000000	4.00000000000000000000	4.00000000000000000000	4.00000000000000000000	4.00000000000000000000	4.00000000000000000000	4.00000000000000000000	4.00000000000000000000	4.00000000000000000000	4.00000000000000000000	4.00000000000000000000	4.00000000000000000000	4.00000000000000000000	4.00000000000000000000	4.00000000000000000000
91.00000000000000000000	0.00000000000000000000	4169.74365234375000000000	4144.10253906250000000000	4178.97412109375000000000	4166.66650390625000000000	4153.84619140625000000000	4154.35888671875000000000	4146.66650390625000000000	4189.74365234375000000000	4168.71777343750000000000	4158.97412109375000000000	4165.64111328125000000000	4225.64111328125000000000	4167.69238281250000000000	4169.23046875000000000000	1402.00000000000000000000	10248.00000000000000000000	10227.00000000000000000000	0.00000000000000000000	0.00000000000000000000	0.00000000000000000000	1165.00000000000000000000	935.00000000000000000000	4.00000000000000000000	4.00000000000000000000	4.00000000000000000000	4.00000000000000000000	4.00000000000000000000	4.00000000000000000000	4.00000000000000000000	4.00000000000000000000	4.00000000000000000000	4.00000000000000000000	4.00000000000000000000	4.00000000000000000000	4.00000000000000000000	4.00000000000000000000	4.00000000000000000000	4.00000000000000000000
92.00000000000000000000	0.00000000000000000000	4162.05126953125000000000	4144.10253906250000000000	4167.17919921875000000000	4167.69238281250000000000	4153.84619140625000000000	4161.53857421875000000000	4153.84619140625000000000	4203.07666015625000000000	4164.10253906250000000000	4182.05126953125000000000	4171.28173828125000000000	4225.64111328125000000000	4168.71777343750000000000	4171.28173828125000000000	1337.00000000000000000000	10248.00000000000000000000	10227.00000000000000000000	0.00000000000000000000	0.00000000000000000000	0.00000000000000000000	1165.00000000000000000000	944.00000000000000000000	4.00000000000000000000	4.00000000000000000000	4.00000000000000000000	4.00000000000000000000	4.00000000000000000000	4.00000000000000000000	4.00000000000000000000	4.00000000000000000000	4.00000000000000000000	4.00000000000000000000	4.00000000000000000000	4.00000000000000000000	4.00000000000000000000	4.00000000000000000000	4.00000000000000000000	4.00000000000000000000
93.00000000000000000000	0.00000000000000000000	4164.10253906250000000000	4148.71777343750000000000	4165.12792968750000000000	4175.38427734375000000000	4155.89746093750000000000	4157.94873046875000000000	4156.41015625000000000000	4220.00000000000000000000	4169.23046875000000000000	4197.43603515625000000000	4176.92285156250000000000	4236.41015625000000000000	4178.46142578125000000000	4178.97412109375000000000	1439.00000000000000000000	10248.00000000000000000000	10227.00000000000000000000	0.00000000000000000000	0.00000000000000000000	0.00000000000000000000	1165.00000000000000000000	952.00000000000000000000	4.00000000000000000000	4.00000000000000000000	4.00000000000000000000	4.00000000000000000000	4.00000000000000000000	4.00000000000000000000	4.00000000000000000000	4.00000000000000000000	4.00000000000000000000	4.00000000000000000000	4.00000000000000000000	4.00000000000000000000	4.00000000000000000000	4.00000000000000000000	4.00000000000000000000	4.00000000000000000000
94.00000000000000000000	0.00000000000000000000	4159.48730468750000000000	4135.38427734375000000000	4168.71777343750000000000	4164.61523437500000000000	4139.48730468750000000000	4150.25634765625000000000	4148.71777343750000000000	4197.94873046875000000000	4162.56396484375000000000	4170.25634765625000000000	4161.53857421875000000000	4228.71777343750000000000	4162.56396484375000000000	4168.71777343750000000000	1612.00000000000000000000	10248.00000000000000000000	10227.00000000000000000000	0.00000000000000000000	0.00000000000000000000	0.00000000000000000000	1165.00000000000000000000	960.00000000000000000000	4.00000000000000000000	4.00000000000000000000	4.00000000000000000000	4.00000000000000000000	4.00000000000000000000	4.00000000000000000000	4.00000000000000000000	4.00000000000000000000	4.00000000000000000000	4.00000000000000000000	4.00000000000000000000	4.00000000000000000000	4.00000000000000000000	4.00000000000000000000	4.00000000000000000000	4.00000000000000000000
95.00000000000000000000	0.00000000000000000000	4165.12792968750000000000	4161.02539062500000000000	4168.20507812500000000000	4178.46142578125000000000	4171.28173828125000000000	4174.35888671875000000000	4179.48730468750000000000	4214.35888671875000000000	4164.61523437500000000000	4200.51269531250000000000	4180.51269531250000000000	4229.23046875000000000000	4173.33300781250000000000	4168.71777343750000000000	1402.00000000000000000000	10248.00000000000000000000	10228.00000000000000000000	0.00000000000000000000	0.00000000000000000000	0.00000000000000000000	1165.00000000000000000000	968.00000000000000000000	4.00000000000000000000	4.00000000000000000000	4.00000000000000000000	4.00000000000000000000	4.00000000000000000000	4.00000000000000000000	4.00000000000000000000	4.00000000000000000000	4.00000000000000000000	4.00000000000000000000	4.00000000000000000000	4.00000000000000000000	4.00000000000000000000	4.00000000000000000000	4.00000000000000000000	4.00000000000000000000
96.00000000000000000000	0.00000000000000000000	4169.23046875000000000000	4154.35888671875000000000	4174.35888671875000000000	4171.79492187500000000000	4157.94873046875000000000	4167.69238281250000000000	4169.74365234375000000000	4202.05126953125000000000	4163.58984375000000000000	4183.07666015625000000000	4172.82031250000000000000	4229.23046875000000000000	4155.38427734375000000000	4166.15380859375000000000	1337.00000000000000000000	10248.00000000000000000000	10228.00000000000000000000	0.00000000000000000000	0.00000000000000000000	0.00000000000000000000	1165.00000000000000000000	977.00000000000000000000	4.00000000000000000000	4.00000000000000000000	4.00000000000000000000	4.00000000000000000000	4.00000000000000000000	4.00000000000000000000	4.00000000000000000000	4.00000000000000000000	4.00000000000000000000	4.00000000000000000000	4.00000000000000000000	4.00000000000000000000	4.00000000000000000000	4.00000000000000000000	4.00000000000000000000	4.00000000000000000000
97.00000000000000000000	0.00000000000000000000	4174.35888671875000000000	4161.02539062500000000000	4172.30761718750000000000	4168.71777343750000000000	4155.38427734375000000000	4161.53857421875000000000	4165.12792968750000000000	4197.94873046875000000000	4165.64111328125000000000	4175.38427734375000000000	4171.79492187500000000000	4226.15380859375000000000	4167.17919921875000000000	4170.25634765625000000000	1439.00000000000000000000	10248.00000000000000000000	10227.00000000000000000000	0.00000000000000000000	0.00000000000000000000	0.00000000000000000000	1165.00000000000000000000	984.00000000000000000000	4.00000000000000000000	4.00000000000000000000	4.00000000000000000000	4.00000000000000000000	4.00000000000000000000	4.00000000000000000000	4.00000000000000000000	4.00000000000000000000	4.00000000000000000000	4.00000000000000000000	4.00000000000000000000	4.00000000000000000000	4.00000000000000000000	4.00000000000000000000	4.00000000000000000000	4.00000000000000000000
98.00000000000000000000	0.00000000000000000000	4181.02539062500000000000	4170.25634765625000000000	4178.46142578125000000000	4179.48730468750000000000	4162.05126953125000000000	4165.64111328125000000000	4168.20507812500000000000	4200.00000000000000000000	4174.35888671875000000000	4203.58984375000000000000	4182.05126953125000000000	4231.79492187500000000000	4187.69238281250000000000	4178.46142578125000000000	1612.00000000000000000000	10248.00000000000000000000	10227.00000000000000000000	0.00000000000000000000	0.00000000000000000000	0.00000000000000000000	1165.00000000000000000000	991.00000000000000000000	4.00000000000000000000	4.00000000000000000000	4.00000000000000000000	4.00000000000000000000	4.00000000000000000000	4.00000000000000000000	4.00000000000000000000	4.00000000000000000000	4.00000000000000000000	4.00000000000000000000	4.00000000000000000000	4.00000000000000000000	4.00000000000000000000	4.00000000000000000000	4.00000000000000000000	4.00000000000000000000
99.00000000000000000000	0.00000000000000000000	4170.25634765625000000000	4150.25634765625000000000	4176.41015625000000000000	4165.12792968750000000000	4143.07666015625000000000	4160.51269531250000000000	4153.84619140625000000000	4179.48730468750000000000	4165.64111328125000000000	4177.43603515625000000000	4168.20507812500000000000	4226.66650390625000000000	4164.61523437500000000000	4168.20507812500000000000	1402.00000000000000000000	10248.00000000000000000000	10227.00000000000000000000	0.00000000000000000000	0.00000000000000000000	0.00000000000000000000	1165.00000000000000000000	999.00000000000000000000	4.00000000000000000000	4.00000000000000000000	4.00000000000000000000	4.00000000000000000000	4.00000000000000000000	4.00000000000000000000	4.00000000000000000000	4.00000000000000000000	4.00000000000000000000	4.00000000000000000000	4.00000000000000000000	4.00000000000000000000	4.00000000000000000000	4.00000000000000000000	4.00000000000000000000	4.00000000000000000000
100.00000000000000000000	0.00000000000000000000	4163.58984375000000000000	4157.94873046875000000000	4165.12792968750000000000	4170.76904296875000000000	4180.00000000000000000000	4165.12792968750000000000	4166.66650390625000000000	4209.23046875000000000000	4167.17919921875000000000	4190.76904296875000000000	4186.15380859375000000000	4234.87158203125000000000	4178.97412109375000000000	4172.82031250000000000000	1337.00000000000000000000	10248.00000000000000000000	10227.00000000000000000000	0.00000000000000000000	0.00000000000000000000	0.00000000000000000000	1166.00000000000000000000	6.00000000000000000000	4.00000000000000000000	4.00000000000000000000	4.00000000000000000000	4.00000000000000000000	4.00000000000000000000	4.00000000000000000000	4.00000000000000000000	4.00000000000000000000	4.00000000000000000000	4.00000000000000000000	4.00000000000000000000	4.00000000000000000000	4.00000000000000000000	4.00000000000000000000	4.00000000000000000000	4.00000000000000000000
101.00000000000000000000	0.00000000000000000000	4163.58984375000000000000	4137.94873046875000000000	4173.33300781250000000000	4166.15380859375000000000	4178.97412109375000000000	4154.87158203125000000000	4154.87158203125000000000	4203.58984375000000000000	4168.71777343750000000000	4198.97412109375000000000	4178.97412109375000000000	4235.38427734375000000000	4167.17919921875000000000	4172.82031250000000000000	1439.00000000000000000000	10248.00000000000000000000	10228.00000000000000000000	0.00000000000000000000	0.00000000000000000000	0.00000000000000000000	1166.00000000000000000000	13.00000000000000000000	4.00000000000000000000	4.00000000000000000000	4.00000000000000000000	4.00000000000000000000	4.00000000000000000000	4.00000000000000000000	4.00000000000000000000	4.00000000000000000000	4.00000000000000000000	4.00000000000000000000	4.00000000000000000000	4.00000000000000000000	4.00000000000000000000	4.00000000000000000000	4.00000000000000000000	4.00000000000000000000
102.00000000000000000000	0.00000000000000000000	4167.17919921875000000000	4147.17919921875000000000	4172.82031250000000000000	4163.58984375000000000000	4137.94873046875000000000	4167.69238281250000000000	4166.66650390625000000000	4191.28173828125000000000	4161.53857421875000000000	4194.35888671875000000000	4172.82031250000000000000	4223.58984375000000000000	4162.56396484375000000000	4165.12792968750000000000	1612.00000000000000000000	10248.00000000000000000000	10228.00000000000000000000	0.00000000000000000000	0.00000000000000000000	0.00000000000000000000	1166.00000000000000000000	21.00000000000000000000	4.00000000000000000000	4.00000000000000000000	4.00000000000000000000	4.00000000000000000000	4.00000000000000000000	4.00000000000000000000	4.00000000000000000000	4.00000000000000000000	4.00000000000000000000	4.00000000000000000000	4.00000000000000000000	4.00000000000000000000	4.00000000000000000000	4.00000000000000000000	4.00000000000000000000	4.00000000000000000000
103.00000000000000000000	0.00000000000000000000	4172.30761718750000000000	4171.79492187500000000000	4174.35888671875000000000	4172.82031250000000000000	4122.56396484375000000000	4180.00000000000000000000	4185.12792968750000000000	4198.97412109375000000000	4164.10253906250000000000	4195.38427734375000000000	4184.61523437500000000000	4226.66650390625000000000	4173.33300781250000000000	4165.12792968750000000000	1402.00000000000000000000	10247.00000000000000000000	10228.00000000000000000000	0.00000000000000000000	0.00000000000000000000	0.00000000000000000000	1166.00000000000000000000	30.00000000000000000000	4.00000000000000000000	4.00000000000000000000	4.00000000000000000000	4.00000000000000000000	4.00000000000000000000	4.00000000000000000000	4.00000000000000000000	4.00000000000000000000	4.00000000000000000000	4.00000000000000000000	4.00000000000000000000	4.00000000000000000000	4.00000000000000000000	4.00000000000000000000	4.00000000000000000000	4.00000000000000000000
109.00000000000000000000	0.00000000000000000000	4164.10253906250000000000	4145.12792968750000000000	4169.74365234375000000000	4161.53857421875000000000	4148.71777343750000000000	4152.82031250000000000000	4151.79492187500000000000	4184.61523437500000000000	4161.02539062500000000000	4197.43603515625000000000	4162.56396484375000000000	4220.51269531250000000000	4151.79492187500000000000	4163.58984375000000000000	1439.00000000000000000000	10246.00000000000000000000	10228.00000000000000000000	0.00000000000000000000	0.00000000000000000000	0.00000000000000000000	1166.00000000000000000000	38.00000000000000000000	4.00000000000000000000	4.00000000000000000000	4.00000000000000000000	4.00000000000000000000	4.00000000000000000000	4.00000000000000000000	4.00000000000000000000	4.00000000000000000000	4.00000000000000000000	4.00000000000000000000	4.00000000000000000000	4.00000000000000000000	4.00000000000000000000	4.00000000000000000000	4.00000000000000000000	4.00000000000000000000
110.00000000000000000000	0.00000000000000000000	4170.76904296875000000000	4163.58984375000000000000	4165.12792968750000000000	4162.05126953125000000000	4183.58984375000000000000	4166.15380859375000000000	4168.71777343750000000000	4178.97412109375000000000	4161.53857421875000000000	4184.10253906250000000000	4168.20507812500000000000	4213.84619140625000000000	4161.02539062500000000000	4159.48730468750000000000	1612.00000000000000000000	10246.00000000000000000000	10228.00000000000000000000	0.00000000000000000000	0.00000000000000000000	0.00000000000000000000	1166.00000000000000000000	46.00000000000000000000	4.00000000000000000000	4.00000000000000000000	4.00000000000000000000	4.00000000000000000000	4.00000000000000000000	4.00000000000000000000	4.00000000000000000000	4.00000000000000000000	4.00000000000000000000	4.00000000000000000000	4.00000000000000000000	4.00000000000000000000	4.00000000000000000000	4.00000000000000000000	4.00000000000000000000	4.00000000000000000000
111.00000000000000000000	0.00000000000000000000	4176.41015625000000000000	4165.64111328125000000000	4172.30761718750000000000	4164.61523437500000000000	4178.46142578125000000000	4170.25634765625000000000	4168.71777343750000000000	4168.71777343750000000000	4166.15380859375000000000	4171.79492187500000000000	4166.66650390625000000000	4214.35888671875000000000	4156.41015625000000000000	4160.00000000000000000000	1402.00000000000000000000	10247.00000000000000000000	10229.00000000000000000000	0.00000000000000000000	0.00000000000000000000	0.00000000000000000000	1166.00000000000000000000	55.00000000000000000000	4.00000000000000000000	4.00000000000000000000	4.00000000000000000000	4.00000000000000000000	4.00000000000000000000	4.00000000000000000000	4.00000000000000000000	4.00000000000000000000	4.00000000000000000000	4.00000000000000000000	4.00000000000000000000	4.00000000000000000000	4.00000000000000000000	4.00000000000000000000	4.00000000000000000000	4.00000000000000000000
112.00000000000000000000	0.00000000000000000000	4170.25634765625000000000	4157.43603515625000000000	4170.25634765625000000000	4157.94873046875000000000	4141.53857421875000000000	4162.56396484375000000000	4155.89746093750000000000	4157.94873046875000000000	4160.51269531250000000000	4169.74365234375000000000	4158.97412109375000000000	4206.66650390625000000000	4152.30761718750000000000	4158.97412109375000000000	1337.00000000000000000000	10247.00000000000000000000	10229.00000000000000000000	0.00000000000000000000	0.00000000000000000000	0.00000000000000000000	1166.00000000000000000000	63.00000000000000000000	4.00000000000000000000	4.00000000000000000000	4.00000000000000000000	4.00000000000000000000	4.00000000000000000000	4.00000000000000000000	4.00000000000000000000	4.00000000000000000000	4.00000000000000000000	4.00000000000000000000	4.00000000000000000000	4.00000000000000000000	4.00000000000000000000	4.00000000000000000000	4.00000000000000000000	4.00000000000000000000
113.00000000000000000000	0.00000000000000000000	4172.30761718750000000000	4169.23046875000000000000	4172.30761718750000000000	4164.61523437500000000000	4173.33300781250000000000	4163.58984375000000000000	4160.51269531250000000000	4175.38427734375000000000	4171.79492187500000000000	4190.76904296875000000000	4178.46142578125000000000	4217.94873046875000000000	4183.07666015625000000000	4173.33300781250000000000	1439.00000000000000000000	10248.00000000000000000000	10228.00000000000000000000	0.00000000000000000000	0.00000000000000000000	0.00000000000000000000	1166.00000000000000000000	71.00000000000000000000	4.00000000000000000000	4.00000000000000000000	4.00000000000000000000	4.00000000000000000000	4.00000000000000000000	4.00000000000000000000	4.00000000000000000000	4.00000000000000000000	4.00000000000000000000	4.00000000000000000000	4.00000000000000000000	4.00000000000000000000	4.00000000000000000000	4.00000000000000000000	4.00000000000000000000	4.00000000000000000000
114.00000000000000000000	0.00000000000000000000	4172.82031250000000000000	4152.30761718750000000000	4178.46142578125000000000	4156.41015625000000000000	4171.28173828125000000000	4153.33300781250000000000	4146.66650390625000000000	4166.66650390625000000000	4173.33300781250000000000	4173.33300781250000000000	4170.25634765625000000000	4222.56396484375000000000	4171.28173828125000000000	4174.87158203125000000000	1612.00000000000000000000	10248.00000000000000000000	10228.00000000000000000000	0.00000000000000000000	0.00000000000000000000	0.00000000000000000000	1166.00000000000000000000	80.00000000000000000000	4.00000000000000000000	4.00000000000000000000	4.00000000000000000000	4.00000000000000000000	4.00000000000000000000	4.00000000000000000000	4.00000000000000000000	4.00000000000000000000	4.00000000000000000000	4.00000000000000000000	4.00000000000000000000	4.00000000000000000000	4.00000000000000000000	4.00000000000000000000	4.00000000000000000000	4.00000000000000000000
115.00000000000000000000	0.00000000000000000000	4175.38427734375000000000	4165.64111328125000000000	4168.20507812500000000000	4165.12792968750000000000	4173.33300781250000000000	4164.61523437500000000000	4166.66650390625000000000	4192.30761718750000000000	4168.20507812500000000000	4202.56396484375000000000	4182.05126953125000000000	4225.64111328125000000000	4181.53857421875000000000	4174.87158203125000000000	1402.00000000000000000000	10249.00000000000000000000	10227.00000000000000000000	0.00000000000000000000	0.00000000000000000000	0.00000000000000000000	1166.00000000000000000000	88.00000000000000000000	4.00000000000000000000	4.00000000000000000000	4.00000000000000000000	4.00000000000000000000	4.00000000000000000000	4.00000000000000000000	4.00000000000000000000	4.00000000000000000000	4.00000000000000000000	4.00000000000000000000	4.00000000000000000000	4.00000000000000000000	4.00000000000000000000	4.00000000000000000000	4.00000000000000000000	4.00000000000000000000
116.00000000000000000000	0.00000000000000000000	4172.30761718750000000000	4162.05126953125000000000	4169.74365234375000000000	4166.66650390625000000000	4174.35888671875000000000	4163.07666015625000000000	4168.71777343750000000000	4194.87158203125000000000	4164.61523437500000000000	4205.12792968750000000000	4185.12792968750000000000	4230.25634765625000000000	4178.46142578125000000000	4173.84619140625000000000	1337.00000000000000000000	10249.00000000000000000000	10227.00000000000000000000	0.00000000000000000000	0.00000000000000000000	0.00000000000000000000	1166.00000000000000000000	96.00000000000000000000	4.00000000000000000000	4.00000000000000000000	4.00000000000000000000	4.00000000000000000000	4.00000000000000000000	4.00000000000000000000	4.00000000000000000000	4.00000000000000000000	4.00000000000000000000	4.00000000000000000000	4.00000000000000000000	4.00000000000000000000	4.00000000000000000000	4.00000000000000000000	4.00000000000000000000	4.00000000000000000000
117.00000000000000000000	0.00000000000000000000	4167.69238281250000000000	4154.35888671875000000000	4171.28173828125000000000	4158.46142578125000000000	4158.46142578125000000000	4160.51269531250000000000	4161.53857421875000000000	4172.82031250000000000000	4159.48730468750000000000	4175.38427734375000000000	4170.25634765625000000000	4221.53857421875000000000	4162.05126953125000000000	4168.71777343750000000000	1439.00000000000000000000	10250.00000000000000000000	10227.00000000000000000000	0.00000000000000000000	0.00000000000000000000	0.00000000000000000000	1166.00000000000000000000	105.00000000000000000000	4.00000000000000000000	4.00000000000000000000	4.00000000000000000000	4.00000000000000000000	4.00000000000000000000	4.00000000000000000000	4.00000000000000000000	4.00000000000000000000	4.00000000000000000000	4.00000000000000000000	4.00000000000000000000	4.00000000000000000000	4.00000000000000000000	4.00000000000000000000	4.00000000000000000000	4.00000000000000000000
118.00000000000000000000	0.00000000000000000000	4180.51269531250000000000	4179.48730468750000000000	4172.82031250000000000000	4168.71777343750000000000	4170.76904296875000000000	4175.89746093750000000000	4178.97412109375000000000	4184.61523437500000000000	4167.69238281250000000000	4205.12792968750000000000	4178.97412109375000000000	4224.61523437500000000000	4180.00000000000000000000	4172.82031250000000000000	1612.00000000000000000000	10250.00000000000000000000	10227.00000000000000000000	0.00000000000000000000	0.00000000000000000000	0.00000000000000000000	1166.00000000000000000000	113.00000000000000000000	4.00000000000000000000	4.00000000000000000000	4.00000000000000000000	4.00000000000000000000	4.00000000000000000000	4.00000000000000000000	4.00000000000000000000	4.00000000000000000000	4.00000000000000000000	4.00000000000000000000	4.00000000000000000000	4.00000000000000000000	4.00000000000000000000	4.00000000000000000000	4.00000000000000000000	4.00000000000000000000
119.00000000000000000000	0.00000000000000000000	4180.00000000000000000000	4160.00000000000000000000	4178.97412109375000000000	4154.87158203125000000000	4166.15380859375000000000	4165.64111328125000000000	4163.58984375000000000000	4160.51269531250000000000	4166.15380859375000000000	4190.25634765625000000000	4161.53857421875000000000	4222.56396484375000000000	4161.02539062500000000000	4168.71777343750000000000	1402.00000000000000000000	10250.00000000000000000000	10228.00000000000000000000	0.00000000000000000000	0.00000000000000000000	0.00000000000000000000	1166.00000000000000000000	121.00000000000000000000	4.00000000000000000000	4.00000000000000000000	4.00000000000000000000	4.00000000000000000000	4.00000000000000000000	4.00000000000000000000	4.00000000000000000000	4.00000000000000000000	4.00000000000000000000	4.00000000000000000000	4.00000000000000000000	4.00000000000000000000	4.00000000000000000000	4.00000000000000000000	4.00000000000000000000	4.00000000000000000000
120.00000000000000000000	0.00000000000000000000	4172.30761718750000000000	4166.66650390625000000000	4174.35888671875000000000	4160.00000000000000000000	4185.12792968750000000000	4168.20507812500000000000	4171.79492187500000000000	4170.76904296875000000000	4165.12792968750000000000	4188.20507812500000000000	4172.82031250000000000000	4224.10253906250000000000	4175.38427734375000000000	4177.94873046875000000000	1337.00000000000000000000	10250.00000000000000000000	10228.00000000000000000000	0.00000000000000000000	0.00000000000000000000	0.00000000000000000000	1166.00000000000000000000	130.00000000000000000000	4.00000000000000000000	4.00000000000000000000	4.00000000000000000000	4.00000000000000000000	4.00000000000000000000	4.00000000000000000000	4.00000000000000000000	4.00000000000000000000	4.00000000000000000000	4.00000000000000000000	4.00000000000000000000	4.00000000000000000000	4.00000000000000000000	4.00000000000000000000	4.00000000000000000000	4.00000000000000000000
121.00000000000000000000	0.00000000000000000000	4170.76904296875000000000	4168.71777343750000000000	4178.46142578125000000000	4166.15380859375000000000	4177.94873046875000000000	4162.56396484375000000000	4165.64111328125000000000	4176.92285156250000000000	4171.28173828125000000000	4189.74365234375000000000	4182.05126953125000000000	4229.23046875000000000000	4186.15380859375000000000	4185.12792968750000000000	1439.00000000000000000000	10249.00000000000000000000	10227.00000000000000000000	0.00000000000000000000	0.00000000000000000000	0.00000000000000000000	1166.00000000000000000000	138.00000000000000000000	4.00000000000000000000	4.00000000000000000000	4.00000000000000000000	4.00000000000000000000	4.00000000000000000000	4.00000000000000000000	4.00000000000000000000	4.00000000000000000000	4.00000000000000000000	4.00000000000000000000	4.00000000000000000000	4.00000000000000000000	4.00000000000000000000	4.00000000000000000000	4.00000000000000000000	4.00000000000000000000
122.00000000000000000000	0.00000000000000000000	4167.17919921875000000000	4150.76904296875000000000	4173.33300781250000000000	4147.69238281250000000000	4157.43603515625000000000	4153.84619140625000000000	4151.28173828125000000000	4152.82031250000000000000	4165.64111328125000000000	4164.61523437500000000000	4162.05126953125000000000	4215.89746093750000000000	4163.07666015625000000000	4173.33300781250000000000	1612.00000000000000000000	10249.00000000000000000000	10227.00000000000000000000	0.00000000000000000000	0.00000000000000000000	0.00000000000000000000	1166.00000000000000000000	146.00000000000000000000	4.00000000000000000000	4.00000000000000000000	4.00000000000000000000	4.00000000000000000000	4.00000000000000000000	4.00000000000000000000	4.00000000000000000000	4.00000000000000000000	4.00000000000000000000	4.00000000000000000000	4.00000000000000000000	4.00000000000000000000	4.00000000000000000000	4.00000000000000000000	4.00000000000000000000	4.00000000000000000000
123.00000000000000000000	0.00000000000000000000	4170.76904296875000000000	4165.64111328125000000000	4166.66650390625000000000	4152.30761718750000000000	4171.28173828125000000000	4167.69238281250000000000	4178.97412109375000000000	4179.48730468750000000000	4164.10253906250000000000	4192.30761718750000000000	4178.97412109375000000000	4221.02539062500000000000	4176.92285156250000000000	4174.35888671875000000000	1402.00000000000000000000	10247.00000000000000000000	10226.00000000000000000000	0.00000000000000000000	0.00000000000000000000	0.00000000000000000000	1166.00000000000000000000	153.00000000000000000000	4.00000000000000000000	4.00000000000000000000	4.00000000000000000000	4.00000000000000000000	4.00000000000000000000	4.00000000000000000000	4.00000000000000000000	4.00000000000000000000	4.00000000000000000000	4.00000000000000000000	4.00000000000000000000	4.00000000000000000000	4.00000000000000000000	4.00000000000000000000	4.00000000000000000000	4.00000000000000000000
124.00000000000000000000	0.00000000000000000000	4170.25634765625000000000	4145.64111328125000000000	4172.30761718750000000000	4144.10253906250000000000	4146.15380859375000000000	4157.94873046875000000000	4166.15380859375000000000	4171.28173828125000000000	4158.97412109375000000000	4185.64111328125000000000	4170.76904296875000000000	4222.56396484375000000000	4161.02539062500000000000	4166.15380859375000000000	1337.00000000000000000000	10247.00000000000000000000	10226.00000000000000000000	0.00000000000000000000	0.00000000000000000000	0.00000000000000000000	1166.00000000000000000000	161.00000000000000000000	4.00000000000000000000	4.00000000000000000000	4.00000000000000000000	4.00000000000000000000	4.00000000000000000000	4.00000000000000000000	4.00000000000000000000	4.00000000000000000000	4.00000000000000000000	4.00000000000000000000	4.00000000000000000000	4.00000000000000000000	4.00000000000000000000	4.00000000000000000000	4.00000000000000000000	4.00000000000000000000
125.00000000000000000000	0.00000000000000000000	4173.33300781250000000000	4155.89746093750000000000	4166.66650390625000000000	4144.10253906250000000000	4178.97412109375000000000	4164.10253906250000000000	4163.07666015625000000000	4158.46142578125000000000	4164.10253906250000000000	4179.48730468750000000000	4167.69238281250000000000	4213.33300781250000000000	4162.56396484375000000000	4164.10253906250000000000	1439.00000000000000000000	10246.00000000000000000000	10226.00000000000000000000	0.00000000000000000000	0.00000000000000000000	0.00000000000000000000	1166.00000000000000000000	168.00000000000000000000	4.00000000000000000000	4.00000000000000000000	4.00000000000000000000	4.00000000000000000000	4.00000000000000000000	4.00000000000000000000	4.00000000000000000000	4.00000000000000000000	4.00000000000000000000	4.00000000000000000000	4.00000000000000000000	4.00000000000000000000	4.00000000000000000000	4.00000000000000000000	4.00000000000000000000	4.00000000000000000000
126.00000000000000000000	0.00000000000000000000	4182.56396484375000000000	4172.82031250000000000000	4168.71777343750000000000	4150.76904296875000000000	4192.30761718750000000000	4164.61523437500000000000	4165.64111328125000000000	4152.82031250000000000000	4169.74365234375000000000	4172.30761718750000000000	4169.74365234375000000000	4212.82031250000000000000	4166.15380859375000000000	4169.74365234375000000000	1612.00000000000000000000	10246.00000000000000000000	10226.00000000000000000000	0.00000000000000000000	0.00000000000000000000	0.00000000000000000000	1166.00000000000000000000	175.00000000000000000000	4.00000000000000000000	4.00000000000000000000	4.00000000000000000000	4.00000000000000000000	4.00000000000000000000	4.00000000000000000000	4.00000000000000000000	4.00000000000000000000	4.00000000000000000000	4.00000000000000000000	4.00000000000000000000	4.00000000000000000000	4.00000000000000000000	4.00000000000000000000	4.00000000000000000000	4.00000000000000000000
127.00000000000000000000	0.00000000000000000000	4177.94873046875000000000	4153.84619140625000000000	4170.25634765625000000000	4139.48730468750000000000	4140.51269531250000000000	4150.25634765625000000000	4150.76904296875000000000	4137.94873046875000000000	4158.46142578125000000000	4142.05126953125000000000	4154.87158203125000000000	4208.20507812500000000000	4150.25634765625000000000	4163.58984375000000000000	50.00000000000000000000	10245.00000000000000000000	10230.00000000000000000000	0.00000000000000000000	0.00000000000000000000	0.00000000000000000000	1166.00000000000000000000	183.00000000000000000000	4.00000000000000000000	4.00000000000000000000	4.00000000000000000000	4.00000000000000000000	4.00000000000000000000	4.00000000000000000000	4.00000000000000000000	4.00000000000000000000	4.00000000000000000000	4.00000000000000000000	4.00000000000000000000	4.00000000000000000000	4.00000000000000000000	4.00000000000000000000	4.00000000000000000000	4.00000000000000000000
0.00000000000000000000	0.00000000000000000000	4176.41015625000000000000	4162.56396484375000000000	4166.15380859375000000000	4154.35888671875000000000	4153.84619140625000000000	4156.92285156250000000000	4163.58984375000000000000	4165.64111328125000000000	4167.69238281250000000000	4175.38427734375000000000	4178.46142578125000000000	4221.53857421875000000000	4184.61523437500000000000	4175.89746093750000000000	823.00000000000000000000	10245.00000000000000000000	10230.00000000000000000000	0.00000000000000000000	0.00000000000000000000	0.00000000000000000000	1166.00000000000000000000	190.00000000000000000000	4.00000000000000000000	4.00000000000000000000	4.00000000000000000000	4.00000000000000000000	4.00000000000000000000	4.00000000000000000000	4.00000000000000000000	4.00000000000000000000	4.00000000000000000000	4.00000000000000000000	4.00000000000000000000	4.00000000000000000000	4.00000000000000000000	4.00000000000000000000	4.00000000000000000000	4.00000000000000000000
1.00000000000000000000	0.00000000000000000000	4173.33300781250000000000	4149.23046875000000000000	4172.30761718750000000000	4151.79492187500000000000	4143.07666015625000000000	4149.74365234375000000000	4148.71777343750000000000	4155.38427734375000000000	4169.74365234375000000000	4178.97412109375000000000	4172.82031250000000000000	4224.10253906250000000000	4176.92285156250000000000	4176.92285156250000000000	1007.00000000000000000000	10247.00000000000000000000	10230.00000000000000000000	0.00000000000000000000	0.00000000000000000000	0.00000000000000000000	1166.00000000000000000000	197.00000000000000000000	4.00000000000000000000	4.00000000000000000000	4.00000000000000000000	4.00000000000000000000	4.00000000000000000000	4.00000000000000000000	4.00000000000000000000	4.00000000000000000000	4.00000000000000000000	4.00000000000000000000	4.00000000000000000000	4.00000000000000000000	4.00000000000000000000	4.00000000000000000000	4.00000000000000000000	4.00000000000000000000
2.00000000000000000000	0.00000000000000000000	4171.28173828125000000000	4154.35888671875000000000	4165.64111328125000000000	4144.10253906250000000000	4152.30761718750000000000	4157.43603515625000000000	4158.46142578125000000000	4150.76904296875000000000	4159.48730468750000000000	4180.00000000000000000000	4164.61523437500000000000	4213.84619140625000000000	4165.12792968750000000000	4167.17919921875000000000	1113.00000000000000000000	10247.00000000000000000000	10230.00000000000000000000	0.00000000000000000000	0.00000000000000000000	0.00000000000000000000	1166.00000000000000000000	205.00000000000000000000	4.00000000000000000000	4.00000000000000000000	4.00000000000000000000	4.00000000000000000000	4.00000000000000000000	4.00000000000000000000	4.00000000000000000000	4.00000000000000000000	4.00000000000000000000	4.00000000000000000000	4.00000000000000000000	4.00000000000000000000	4.00000000000000000000	4.00000000000000000000	4.00000000000000000000	4.00000000000000000000
3.00000000000000000000	0.00000000000000000000	4173.33300781250000000000	4161.53857421875000000000	4165.12792968750000000000	4149.74365234375000000000	4173.84619140625000000000	4163.07666015625000000000	4171.28173828125000000000	4162.56396484375000000000	4161.53857421875000000000	4194.35888671875000000000	4175.38427734375000000000	4221.53857421875000000000	4168.20507812500000000000	4169.23046875000000000000	1592.00000000000000000000	10246.00000000000000000000	10230.00000000000000000000	0.00000000000000000000	0.00000000000000000000	0.00000000000000000000	1166.00000000000000000000	212.00000000000000000000	4.00000000000000000000	4.00000000000000000000	4.00000000000000000000	4.00000000000000000000	4.00000000000000000000	4.00000000000000000000	4.00000000000000000000	4.00000000000000000000	4.00000000000000000000	4.00000000000000000000	4.00000000000000000000	4.00000000000000000000	4.00000000000000000000	4.00000000000000000000	4.00000000000000000000	4.00000000000000000000
4.00000000000000000000	0.00000000000000000000	4167.17919921875000000000	4143.58984375000000000000	4168.20507812500000000000	4140.51269531250000000000	4147.69238281250000000000	4151.28173828125000000000	4151.28173828125000000000	4142.56396484375000000000	4160.00000000000000000000	4172.82031250000000000000	4160.51269531250000000000	4214.87158203125000000000	4149.74365234375000000000	4164.61523437500000000000	1642.00000000000000000000	10246.00000000000000000000	10230.00000000000000000000	0.00000000000000000000	0.00000000000000000000	0.00000000000000000000	1166.00000000000000000000	219.00000000000000000000	4.00000000000000000000	4.00000000000000000000	4.00000000000000000000	4.00000000000000000000	4.00000000000000000000	4.00000000000000000000	4.00000000000000000000	4.00000000000000000000	4.00000000000000000000	4.00000000000000000000	4.00000000000000000000	4.00000000000000000000	4.00000000000000000000	4.00000000000000000000	4.00000000000000000000	4.00000000000000000000
5.00000000000000000000	0.00000000000000000000	4178.46142578125000000000	4168.20507812500000000000	4168.71777343750000000000	4154.35888671875000000000	4180.51269531250000000000	4166.15380859375000000000	4167.17919921875000000000	4154.35888671875000000000	4168.71777343750000000000	4190.76904296875000000000	4171.28173828125000000000	4215.38427734375000000000	4173.84619140625000000000	4170.76904296875000000000	1124.00000000000000000000	10247.00000000000000000000	10230.00000000000000000000	0.00000000000000000000	0.00000000000000000000	0.00000000000000000000	1166.00000000000000000000	228.00000000000000000000	4.00000000000000000000	4.00000000000000000000	4.00000000000000000000	4.00000000000000000000	4.00000000000000000000	4.00000000000000000000	4.00000000000000000000	4.00000000000000000000	4.00000000000000000000	4.00000000000000000000	4.00000000000000000000	4.00000000000000000000	4.00000000000000000000	4.00000000000000000000	4.00000000000000000000	4.00000000000000000000
6.00000000000000000000	0.00000000000000000000	4185.64111328125000000000	4167.17919921875000000000	4180.51269531250000000000	4157.43603515625000000000	4158.97412109375000000000	4168.20507812500000000000	4164.61523437500000000000	4145.64111328125000000000	4172.30761718750000000000	4179.48730468750000000000	4170.25634765625000000000	4221.53857421875000000000	4171.79492187500000000000	4171.28173828125000000000	1093.00000000000000000000	10247.00000000000000000000	10230.00000000000000000000	0.00000000000000000000	0.00000000000000000000	0.00000000000000000000	1166.00000000000000000000	235.00000000000000000000	4.00000000000000000000	4.00000000000000000000	4.00000000000000000000	4.00000000000000000000	4.00000000000000000000	4.00000000000000000000	4.00000000000000000000	4.00000000000000000000	4.00000000000000000000	4.00000000000000000000	4.00000000000000000000	4.00000000000000000000	4.00000000000000000000	4.00000000000000000000	4.00000000000000000000	4.00000000000000000000
7.00000000000000000000	0.00000000000000000000	4173.84619140625000000000	4163.07666015625000000000	4171.28173828125000000000	4155.38427734375000000000	4118.46142578125000000000	4165.12792968750000000000	4162.56396484375000000000	4149.74365234375000000000	4166.66650390625000000000	4174.87158203125000000000	4175.89746093750000000000	4219.48730468750000000000	4171.28173828125000000000	4170.76904296875000000000	1490.00000000000000000000	10251.00000000000000000000	10232.00000000000000000000	0.00000000000000000000	0.00000000000000000000	0.00000000000000000000	1166.00000000000000000000	244.00000000000000000000	4.00000000000000000000	4.00000000000000000000	4.00000000000000000000	4.00000000000000000000	4.00000000000000000000	4.00000000000000000000	4.00000000000000000000	4.00000000000000000000	4.00000000000000000000	4.00000000000000000000	4.00000000000000000000	4.00000000000000000000	4.00000000000000000000	4.00000000000000000000	4.00000000000000000000	4.00000000000000000000
8.00000000000000000000	0.00000000000000000000	4167.17919921875000000000	4164.10253906250000000000	4168.20507812500000000000	4162.05126953125000000000	4156.92285156250000000000	4158.46142578125000000000	4159.48730468750000000000	4168.20507812500000000000	4169.74365234375000000000	4192.30761718750000000000	4192.30761718750000000000	4230.25634765625000000000	4186.15380859375000000000	4178.97412109375000000000	1052.00000000000000000000	10251.00000000000000000000	10232.00000000000000000000	0.00000000000000000000	0.00000000000000000000	0.00000000000000000000	1166.00000000000000000000	252.00000000000000000000	4.00000000000000000000	4.00000000000000000000	4.00000000000000000000	4.00000000000000000000	4.00000000000000000000	4.00000000000000000000	4.00000000000000000000	4.00000000000000000000	4.00000000000000000000	4.00000000000000000000	4.00000000000000000000	4.00000000000000000000	4.00000000000000000000	4.00000000000000000000	4.00000000000000000000	4.00000000000000000000
9.00000000000000000000	0.00000000000000000000	4165.12792968750000000000	4144.61523437500000000000	4173.84619140625000000000	4150.25634765625000000000	4190.76904296875000000000	4149.23046875000000000000	4144.10253906250000000000	4148.20507812500000000000	4163.58984375000000000000	4162.56396484375000000000	4172.30761718750000000000	4224.10253906250000000000	4164.10253906250000000000	4168.20507812500000000000	1302.00000000000000000000	10252.00000000000000000000	10233.00000000000000000000	0.00000000000000000000	0.00000000000000000000	0.00000000000000000000	1166.00000000000000000000	260.00000000000000000000	4.00000000000000000000	4.00000000000000000000	4.00000000000000000000	4.00000000000000000000	4.00000000000000000000	4.00000000000000000000	4.00000000000000000000	4.00000000000000000000	4.00000000000000000000	4.00000000000000000000	4.00000000000000000000	4.00000000000000000000	4.00000000000000000000	4.00000000000000000000	4.00000000000000000000	4.00000000000000000000
10.00000000000000000000	0.00000000000000000000	4168.71777343750000000000	4167.17919921875000000000	4165.64111328125000000000	4162.05126953125000000000	4201.53857421875000000000	4170.76904296875000000000	4174.87158203125000000000	4161.02539062500000000000	4160.51269531250000000000	4180.00000000000000000000	4177.94873046875000000000	4214.35888671875000000000	4171.79492187500000000000	4161.53857421875000000000	1620.00000000000000000000	10252.00000000000000000000	10233.00000000000000000000	0.00000000000000000000	0.00000000000000000000	0.00000000000000000000	1166.00000000000000000000	269.00000000000000000000	4.00000000000000000000	4.00000000000000000000	4.00000000000000000000	4.00000000000000000000	4.00000000000000000000	4.00000000000000000000	4.00000000000000000000	4.00000000000000000000	4.00000000000000000000	4.00000000000000000000	4.00000000000000000000	4.00000000000000000000	4.00000000000000000000	4.00000000000000000000	4.00000000000000000000	4.00000000000000000000
11.00000000000000000000	0.00000000000000000000	4164.61523437500000000000	4153.84619140625000000000	4164.61523437500000000000	4158.97412109375000000000	4162.05126953125000000000	4167.69238281250000000000	4167.17919921875000000000	4147.17919921875000000000	4159.48730468750000000000	4185.12792968750000000000	4168.71777343750000000000	4208.20507812500000000000	4151.79492187500000000000	4151.79492187500000000000	1407.00000000000000000000	10250.00000000000000000000	10233.00000000000000000000	0.00000000000000000000	0.00000000000000000000	0.00000000000000000000	1166.00000000000000000000	277.00000000000000000000	4.00000000000000000000	4.00000000000000000000	4.00000000000000000000	4.00000000000000000000	4.00000000000000000000	4.00000000000000000000	4.00000000000000000000	4.00000000000000000000	4.00000000000000000000	4.00000000000000000000	4.00000000000000000000	4.00000000000000000000	4.00000000000000000000	4.00000000000000000000	4.00000000000000000000	4.00000000000000000000
12.00000000000000000000	0.00000000000000000000	4165.64111328125000000000	4144.61523437500000000000	4162.56396484375000000000	4149.74365234375000000000	4158.46142578125000000000	4161.53857421875000000000	4155.38427734375000000000	4135.38427734375000000000	4162.05126953125000000000	4171.79492187500000000000	4160.00000000000000000000	4205.64111328125000000000	4146.15380859375000000000	4148.71777343750000000000	1353.00000000000000000000	10250.00000000000000000000	10233.00000000000000000000	0.00000000000000000000	0.00000000000000000000	0.00000000000000000000	1166.00000000000000000000	285.00000000000000000000	4.00000000000000000000	4.00000000000000000000	4.00000000000000000000	4.00000000000000000000	4.00000000000000000000	4.00000000000000000000	4.00000000000000000000	4.00000000000000000000	4.00000000000000000000	4.00000000000000000000	4.00000000000000000000	4.00000000000000000000	4.00000000000000000000	4.00000000000000000000	4.00000000000000000000	4.00000000000000000000
13.00000000000000000000	0.00000000000000000000	4178.97412109375000000000	4173.84619140625000000000	4172.82031250000000000000	4171.79492187500000000000	4185.64111328125000000000	4168.71777343750000000000	4170.25634765625000000000	4154.87158203125000000000	4175.38427734375000000000	4182.56396484375000000000	4177.43603515625000000000	4220.00000000000000000000	4180.51269531250000000000	4168.20507812500000000000	1457.00000000000000000000	10249.00000000000000000000	10231.00000000000000000000	0.00000000000000000000	0.00000000000000000000	0.00000000000000000000	1166.00000000000000000000	294.00000000000000000000	4.00000000000000000000	4.00000000000000000000	4.00000000000000000000	4.00000000000000000000	4.00000000000000000000	4.00000000000000000000	4.00000000000000000000	4.00000000000000000000	4.00000000000000000000	4.00000000000000000000	4.00000000000000000000	4.00000000000000000000	4.00000000000000000000	4.00000000000000000000	4.00000000000000000000	4.00000000000000000000
[truncated: 364 more rows]
