# Supplementary material for: Discriminating three motor imagery states of the same joint for brain-computer interface
Source: PeerJ. 2021 Aug 24;9:e12027. doi: 10.7717/peerj.12027 (PMC8395581; doi:10.7717/peerj.12027)
Supplement: Supplemental Information 1 [file peerj-09-12027-s001.zip › dataset/B/01-02-04.11.17.19.48.03.csv]

title:02	recorded:04.11.17 19.48.03	sampling:128	subject:01	labels:COUNTER INTERPOLATED AF3 F7 F3 FC5 T7 P7 O1 O2 P8 T8 FC6 F4 F8 AF4 RAW_CQ GYROX GYROY MARKER MARKER_HARDWARE SYNC TIME_STAMP_s TIME_STAMP_ms CQ_AF3 CQ_F7 CQ_F3 CQ_FC5 CQ_T7 CQ_P7 CQ_O1 CQ_O2 CQ_P8 CQ_T8 CQ_FC6 CQ_F4 CQ_F8 CQ_AF4 CQ_CMS CQ_DRL	chan:40	units:emotiv
24.00000000000000000000	0.00000000000000000000	4132.82031250000000000000	4086.66650390625000000000	4152.82031250000000000000	4109.74365234375000000000	4138.97412109375000000000	4164.10253906250000000000	4161.02539062500000000000	4183.58984375000000000000	4171.79492187500000000000	4172.82031250000000000000	4171.28173828125000000000	4180.00000000000000000000	4160.51269531250000000000	4159.48730468750000000000	0.00000000000000000000	10248.00000000000000000000	10229.00000000000000000000	0.00000000000000000000	0.00000000000000000000	0.00000000000000000000	1451.00000000000000000000	844.00000000000000000000	0.00000000000000000000	0.00000000000000000000	0.00000000000000000000	0.00000000000000000000	0.00000000000000000000	0.00000000000000000000	0.00000000000000000000	0.00000000000000000000	0.00000000000000000000	0.00000000000000000000	0.00000000000000000000	0.00000000000000000000	0.00000000000000000000	0.00000000000000000000	0.00000000000000000000	0.00000000000000000000
25.00000000000000000000	0.00000000000000000000	4128.71777343750000000000	4073.33325195312500000000	4158.46142578125000000000	4096.92285156250000000000	4136.41015625000000000000	4165.12792968750000000000	4158.46142578125000000000	4171.79492187500000000000	4171.28173828125000000000	4160.51269531250000000000	4157.43603515625000000000	4172.30761718750000000000	4141.53857421875000000000	4148.20507812500000000000	0.00000000000000000000	10248.00000000000000000000	10228.00000000000000000000	0.00000000000000000000	0.00000000000000000000	0.00000000000000000000	1451.00000000000000000000	853.00000000000000000000	0.00000000000000000000	0.00000000000000000000	0.00000000000000000000	0.00000000000000000000	0.00000000000000000000	0.00000000000000000000	0.00000000000000000000	0.00000000000000000000	0.00000000000000000000	0.00000000000000000000	0.00000000000000000000	0.00000000000000000000	0.00000000000000000000	0.00000000000000000000	0.00000000000000000000	0.00000000000000000000
26.00000000000000000000	0.00000000000000000000	4120.51269531250000000000	4060.51269531250000000000	4150.25634765625000000000	4103.07666015625000000000	4117.43603515625000000000	4161.53857421875000000000	4157.94873046875000000000	4172.82031250000000000000	4168.71777343750000000000	4169.23046875000000000000	4154.35888671875000000000	4170.25634765625000000000	4143.58984375000000000000	4152.82031250000000000000	0.00000000000000000000	10248.00000000000000000000	10228.00000000000000000000	0.00000000000000000000	0.00000000000000000000	0.00000000000000000000	1451.00000000000000000000	861.00000000000000000000	0.00000000000000000000	0.00000000000000000000	0.00000000000000000000	0.00000000000000000000	0.00000000000000000000	0.00000000000000000000	0.00000000000000000000	0.00000000000000000000	0.00000000000000000000	0.00000000000000000000	0.00000000000000000000	0.00000000000000000000	0.00000000000000000000	0.00000000000000000000	0.00000000000000000000	0.00000000000000000000
26.00000000000000000000	0.00000000000000000000	4120.51269531250000000000	4060.51269531250000000000	4150.25634765625000000000	4103.07666015625000000000	4117.43603515625000000000	4161.53857421875000000000	4157.94873046875000000000	4172.82031250000000000000	4168.71777343750000000000	4169.23046875000000000000	4154.35888671875000000000	4170.25634765625000000000	4143.58984375000000000000	4152.82031250000000000000	0.00000000000000000000	10248.00000000000000000000	10228.00000000000000000000	0.00000000000000000000	0.00000000000000000000	0.00000000000000000000	1451.00000000000000000000	870.00000000000000000000	0.00000000000000000000	0.00000000000000000000	0.00000000000000000000	0.00000000000000000000	0.00000000000000000000	0.00000000000000000000	0.00000000000000000000	0.00000000000000000000	0.00000000000000000000	0.00000000000000000000	0.00000000000000000000	0.00000000000000000000	0.00000000000000000000	0.00000000000000000000	0.00000000000000000000	0.00000000000000000000
27.00000000000000000000	0.00000000000000000000	4114.87158203125000000000	4060.51269531250000000000	4147.69238281250000000000	4112.82031250000000000000	4112.82031250000000000000	4152.30761718750000000000	4153.84619140625000000000	4176.41015625000000000000	4170.25634765625000000000	4173.33300781250000000000	4162.56396484375000000000	4179.48730468750000000000	4158.97412109375000000000	4161.02539062500000000000	0.00000000000000000000	10248.00000000000000000000	10228.00000000000000000000	0.00000000000000000000	0.00000000000000000000	0.00000000000000000000	1451.00000000000000000000	878.00000000000000000000	0.00000000000000000000	0.00000000000000000000	0.00000000000000000000	0.00000000000000000000	0.00000000000000000000	0.00000000000000000000	0.00000000000000000000	0.00000000000000000000	0.00000000000000000000	0.00000000000000000000	0.00000000000000000000	0.00000000000000000000	0.00000000000000000000	0.00000000000000000000	0.00000000000000000000	0.00000000000000000000
28.00000000000000000000	0.00000000000000000000	4100.51269531250000000000	4029.74340820312500000000	4146.66650390625000000000	4085.64086914062500000000	4093.84594726562500000000	4135.38427734375000000000	4126.66650390625000000000	4133.33300781250000000000	4164.61523437500000000000	4111.28173828125000000000	4141.02539062500000000000	4164.61523437500000000000	4123.07666015625000000000	4144.10253906250000000000	0.00000000000000000000	10248.00000000000000000000	10228.00000000000000000000	0.00000000000000000000	0.00000000000000000000	0.00000000000000000000	1451.00000000000000000000	886.00000000000000000000	0.00000000000000000000	0.00000000000000000000	0.00000000000000000000	0.00000000000000000000	0.00000000000000000000	0.00000000000000000000	0.00000000000000000000	0.00000000000000000000	0.00000000000000000000	0.00000000000000000000	0.00000000000000000000	0.00000000000000000000	0.00000000000000000000	0.00000000000000000000	0.00000000000000000000	0.00000000000000000000
29.00000000000000000000	0.00000000000000000000	4108.71777343750000000000	4055.89721679687500000000	4147.17919921875000000000	4095.89721679687500000000	4133.84619140625000000000	4152.30761718750000000000	4160.51269531250000000000	4163.58984375000000000000	4169.23046875000000000000	4148.71777343750000000000	4161.02539062500000000000	4169.23046875000000000000	4138.46142578125000000000	4154.35888671875000000000	0.00000000000000000000	10248.00000000000000000000	10227.00000000000000000000	0.00000000000000000000	0.00000000000000000000	0.00000000000000000000	1451.00000000000000000000	895.00000000000000000000	0.00000000000000000000	0.00000000000000000000	0.00000000000000000000	0.00000000000000000000	0.00000000000000000000	0.00000000000000000000	0.00000000000000000000	0.00000000000000000000	0.00000000000000000000	0.00000000000000000000	0.00000000000000000000	0.00000000000000000000	0.00000000000000000000	0.00000000000000000000	0.00000000000000000000	0.00000000000000000000
30.00000000000000000000	0.00000000000000000000	4108.71777343750000000000	4052.82031250000000000000	4151.79492187500000000000	4096.41015625000000000000	4107.17919921875000000000	4151.79492187500000000000	4154.87158203125000000000	4173.84619140625000000000	4166.66650390625000000000	4178.46142578125000000000	4155.89746093750000000000	4172.30761718750000000000	4125.12792968750000000000	4147.17919921875000000000	0.00000000000000000000	10248.00000000000000000000	10227.00000000000000000000	0.00000000000000000000	0.00000000000000000000	0.00000000000000000000	1451.00000000000000000000	903.00000000000000000000	0.00000000000000000000	0.00000000000000000000	0.00000000000000000000	0.00000000000000000000	0.00000000000000000000	0.00000000000000000000	0.00000000000000000000	0.00000000000000000000	0.00000000000000000000	0.00000000000000000000	0.00000000000000000000	0.00000000000000000000	0.00000000000000000000	0.00000000000000000000	0.00000000000000000000	0.00000000000000000000
31.00000000000000000000	0.00000000000000000000	4111.28173828125000000000	4058.46142578125000000000	4151.79492187500000000000	4096.41015625000000000000	4091.79467773437500000000	4150.76904296875000000000	4151.28173828125000000000	4168.71777343750000000000	4166.15380859375000000000	4175.38427734375000000000	4147.69238281250000000000	4166.15380859375000000000	4125.12792968750000000000	4138.97412109375000000000	0.00000000000000000000	10247.00000000000000000000	10228.00000000000000000000	0.00000000000000000000	0.00000000000000000000	0.00000000000000000000	1451.00000000000000000000	911.00000000000000000000	0.00000000000000000000	0.00000000000000000000	0.00000000000000000000	0.00000000000000000000	0.00000000000000000000	0.00000000000000000000	0.00000000000000000000	0.00000000000000000000	0.00000000000000000000	0.00000000000000000000	0.00000000000000000000	0.00000000000000000000	0.00000000000000000000	0.00000000000000000000	0.00000000000000000000	0.00000000000000000000
32.00000000000000000000	0.00000000000000000000	4127.69238281250000000000	4078.97436523437500000000	4159.48730468750000000000	4111.79492187500000000000	4131.79492187500000000000	4155.89746093750000000000	4156.41015625000000000000	4170.25634765625000000000	4174.35888671875000000000	4174.87158203125000000000	4161.02539062500000000000	4168.71777343750000000000	4153.84619140625000000000	4152.82031250000000000000	0.00000000000000000000	10247.00000000000000000000	10228.00000000000000000000	0.00000000000000000000	0.00000000000000000000	0.00000000000000000000	1451.00000000000000000000	920.00000000000000000000	0.00000000000000000000	0.00000000000000000000	0.00000000000000000000	0.00000000000000000000	0.00000000000000000000	0.00000000000000000000	0.00000000000000000000	0.00000000000000000000	0.00000000000000000000	0.00000000000000000000	0.00000000000000000000	0.00000000000000000000	0.00000000000000000000	0.00000000000000000000	0.00000000000000000000	0.00000000000000000000
33.00000000000000000000	0.00000000000000000000	4118.97412109375000000000	4050.25634765625000000000	4158.46142578125000000000	4094.87158203125000000000	4121.53857421875000000000	4144.10253906250000000000	4124.61523437500000000000	4143.07666015625000000000	4171.28173828125000000000	4138.46142578125000000000	4144.61523437500000000000	4159.48730468750000000000	4133.33300781250000000000	4148.71777343750000000000	0.00000000000000000000	10247.00000000000000000000	10228.00000000000000000000	0.00000000000000000000	0.00000000000000000000	0.00000000000000000000	1451.00000000000000000000	927.00000000000000000000	0.00000000000000000000	0.00000000000000000000	0.00000000000000000000	0.00000000000000000000	0.00000000000000000000	0.00000000000000000000	0.00000000000000000000	0.00000000000000000000	0.00000000000000000000	0.00000000000000000000	0.00000000000000000000	0.00000000000000000000	0.00000000000000000000	0.00000000000000000000	0.00000000000000000000	0.00000000000000000000
34.00000000000000000000	0.00000000000000000000	4112.30761718750000000000	4068.71777343750000000000	4151.28173828125000000000	4108.71777343750000000000	4132.30761718750000000000	4153.84619140625000000000	4149.23046875000000000000	4186.66650390625000000000	4173.84619140625000000000	4176.41015625000000000000	4168.20507812500000000000	4178.46142578125000000000	4160.00000000000000000000	4160.51269531250000000000	0.00000000000000000000	10247.00000000000000000000	10228.00000000000000000000	0.00000000000000000000	0.00000000000000000000	0.00000000000000000000	1451.00000000000000000000	935.00000000000000000000	0.00000000000000000000	0.00000000000000000000	0.00000000000000000000	0.00000000000000000000	0.00000000000000000000	0.00000000000000000000	0.00000000000000000000	0.00000000000000000000	0.00000000000000000000	0.00000000000000000000	0.00000000000000000000	0.00000000000000000000	0.00000000000000000000	0.00000000000000000000	0.00000000000000000000	0.00000000000000000000
35.00000000000000000000	0.00000000000000000000	4102.05126953125000000000	4052.30761718750000000000	4151.79492187500000000000	4106.15380859375000000000	4100.00000000000000000000	4145.64111328125000000000	4141.53857421875000000000	4181.02539062500000000000	4168.20507812500000000000	4169.23046875000000000000	4163.58984375000000000000	4180.51269531250000000000	4144.61523437500000000000	4154.87158203125000000000	0.00000000000000000000	10247.00000000000000000000	10228.00000000000000000000	0.00000000000000000000	0.00000000000000000000	0.00000000000000000000	1451.00000000000000000000	942.00000000000000000000	0.00000000000000000000	0.00000000000000000000	0.00000000000000000000	0.00000000000000000000	0.00000000000000000000	0.00000000000000000000	0.00000000000000000000	0.00000000000000000000	0.00000000000000000000	0.00000000000000000000	0.00000000000000000000	0.00000000000000000000	0.00000000000000000000	0.00000000000000000000	0.00000000000000000000	0.00000000000000000000
36.00000000000000000000	0.00000000000000000000	4100.51269531250000000000	4041.02563476562500000000	4145.64111328125000000000	4091.28198242187500000000	4097.94873046875000000000	4148.71777343750000000000	4141.02539062500000000000	4149.23046875000000000000	4163.07666015625000000000	4144.61523437500000000000	4142.05126953125000000000	4157.94873046875000000000	4119.48730468750000000000	4144.10253906250000000000	0.00000000000000000000	10247.00000000000000000000	10228.00000000000000000000	0.00000000000000000000	0.00000000000000000000	0.00000000000000000000	1451.00000000000000000000	949.00000000000000000000	0.00000000000000000000	0.00000000000000000000	0.00000000000000000000	0.00000000000000000000	0.00000000000000000000	0.00000000000000000000	0.00000000000000000000	0.00000000000000000000	0.00000000000000000000	0.00000000000000000000	0.00000000000000000000	0.00000000000000000000	0.00000000000000000000	0.00000000000000000000	0.00000000000000000000	0.00000000000000000000
37.00000000000000000000	0.00000000000000000000	4115.38427734375000000000	4074.87158203125000000000	4150.76904296875000000000	4111.28173828125000000000	4143.07666015625000000000	4171.28173828125000000000	4177.43603515625000000000	4173.33300781250000000000	4171.28173828125000000000	4180.00000000000000000000	4157.94873046875000000000	4165.64111328125000000000	4138.97412109375000000000	4150.25634765625000000000	0.00000000000000000000	10246.00000000000000000000	10228.00000000000000000000	0.00000000000000000000	0.00000000000000000000	0.00000000000000000000	1451.00000000000000000000	957.00000000000000000000	0.00000000000000000000	0.00000000000000000000	0.00000000000000000000	0.00000000000000000000	0.00000000000000000000	0.00000000000000000000	0.00000000000000000000	0.00000000000000000000	0.00000000000000000000	0.00000000000000000000	0.00000000000000000000	0.00000000000000000000	0.00000000000000000000	0.00000000000000000000	0.00000000000000000000	0.00000000000000000000
38.00000000000000000000	0.00000000000000000000	4112.30761718750000000000	4058.46142578125000000000	4155.38427734375000000000	4105.12792968750000000000	4114.35888671875000000000	4157.94873046875000000000	4149.74365234375000000000	4152.30761718750000000000	4165.64111328125000000000	4148.20507812500000000000	4143.07666015625000000000	4165.12792968750000000000	4113.84619140625000000000	4136.92285156250000000000	0.00000000000000000000	10246.00000000000000000000	10228.00000000000000000000	0.00000000000000000000	0.00000000000000000000	0.00000000000000000000	1451.00000000000000000000	964.00000000000000000000	0.00000000000000000000	0.00000000000000000000	0.00000000000000000000	0.00000000000000000000	0.00000000000000000000	0.00000000000000000000	0.00000000000000000000	0.00000000000000000000	0.00000000000000000000	0.00000000000000000000	0.00000000000000000000	0.00000000000000000000	0.00000000000000000000	0.00000000000000000000	0.00000000000000000000	0.00000000000000000000
39.00000000000000000000	0.00000000000000000000	4123.58984375000000000000	4079.48706054687500000000	4154.35888671875000000000	4114.35888671875000000000	4134.35888671875000000000	4155.89746093750000000000	4148.71777343750000000000	4153.33300781250000000000	4167.69238281250000000000	4147.17919921875000000000	4151.79492187500000000000	4167.69238281250000000000	4139.48730468750000000000	4150.25634765625000000000	0.00000000000000000000	10246.00000000000000000000	10229.00000000000000000000	0.00000000000000000000	0.00000000000000000000	0.00000000000000000000	1451.00000000000000000000	971.00000000000000000000	0.00000000000000000000	0.00000000000000000000	0.00000000000000000000	0.00000000000000000000	0.00000000000000000000	0.00000000000000000000	0.00000000000000000000	0.00000000000000000000	0.00000000000000000000	0.00000000000000000000	0.00000000000000000000	0.00000000000000000000	0.00000000000000000000	0.00000000000000000000	0.00000000000000000000	0.00000000000000000000
40.00000000000000000000	0.00000000000000000000	4126.66650390625000000000	4079.48706054687500000000	4159.48730468750000000000	4116.41015625000000000000	4136.92285156250000000000	4150.25634765625000000000	4135.89746093750000000000	4143.58984375000000000000	4172.30761718750000000000	4134.35888671875000000000	4149.23046875000000000000	4165.64111328125000000000	4142.05126953125000000000	4154.87158203125000000000	0.00000000000000000000	10246.00000000000000000000	10229.00000000000000000000	0.00000000000000000000	0.00000000000000000000	0.00000000000000000000	1451.00000000000000000000	979.00000000000000000000	0.00000000000000000000	0.00000000000000000000	0.00000000000000000000	0.00000000000000000000	0.00000000000000000000	0.00000000000000000000	0.00000000000000000000	0.00000000000000000000	0.00000000000000000000	0.00000000000000000000	0.00000000000000000000	0.00000000000000000000	0.00000000000000000000	0.00000000000000000000	0.00000000000000000000	0.00000000000000000000
41.00000000000000000000	0.00000000000000000000	4115.38427734375000000000	4064.61523437500000000000	4153.84619140625000000000	4110.25634765625000000000	4111.79492187500000000000	4146.15380859375000000000	4125.64111328125000000000	4141.02539062500000000000	4168.71777343750000000000	4111.28173828125000000000	4143.07666015625000000000	4162.05126953125000000000	4123.58984375000000000000	4146.66650390625000000000	0.00000000000000000000	10248.00000000000000000000	10229.00000000000000000000	0.00000000000000000000	0.00000000000000000000	0.00000000000000000000	1451.00000000000000000000	986.00000000000000000000	0.00000000000000000000	0.00000000000000000000	0.00000000000000000000	0.00000000000000000000	0.00000000000000000000	0.00000000000000000000	0.00000000000000000000	0.00000000000000000000	0.00000000000000000000	0.00000000000000000000	0.00000000000000000000	0.00000000000000000000	0.00000000000000000000	0.00000000000000000000	0.00000000000000000000	0.00000000000000000000
42.00000000000000000000	0.00000000000000000000	4113.33300781250000000000	4079.48706054687500000000	4151.79492187500000000000	4128.20507812500000000000	4117.94873046875000000000	4152.30761718750000000000	4142.56396484375000000000	4178.46142578125000000000	4167.17919921875000000000	4154.35888671875000000000	4165.64111328125000000000	4176.92285156250000000000	4145.64111328125000000000	4156.92285156250000000000	0.00000000000000000000	10248.00000000000000000000	10229.00000000000000000000	0.00000000000000000000	0.00000000000000000000	0.00000000000000000000	1451.00000000000000000000	993.00000000000000000000	0.00000000000000000000	0.00000000000000000000	0.00000000000000000000	0.00000000000000000000	0.00000000000000000000	0.00000000000000000000	0.00000000000000000000	0.00000000000000000000	0.00000000000000000000	0.00000000000000000000	0.00000000000000000000	0.00000000000000000000	0.00000000000000000000	0.00000000000000000000	0.00000000000000000000	0.00000000000000000000
43.00000000000000000000	0.00000000000000000000	4100.51269531250000000000	4046.15380859375000000000	4151.28173828125000000000	4107.69238281250000000000	4090.25634765625000000000	4137.43603515625000000000	4117.43603515625000000000	4149.23046875000000000000	4162.05126953125000000000	4147.17919921875000000000	4143.58984375000000000000	4164.10253906250000000000	4113.33300781250000000000	4141.02539062500000000000	0.00000000000000000000	10248.00000000000000000000	10228.00000000000000000000	0.00000000000000000000	0.00000000000000000000	0.00000000000000000000	1452.00000000000000000000	1.00000000000000000000	0.00000000000000000000	0.00000000000000000000	0.00000000000000000000	0.00000000000000000000	0.00000000000000000000	0.00000000000000000000	0.00000000000000000000	0.00000000000000000000	0.00000000000000000000	0.00000000000000000000	0.00000000000000000000	0.00000000000000000000	0.00000000000000000000	0.00000000000000000000	0.00000000000000000000	0.00000000000000000000
44.00000000000000000000	0.00000000000000000000	4110.76904296875000000000	4072.82031250000000000000	4150.25634765625000000000	4110.25634765625000000000	4132.30761718750000000000	4152.82031250000000000000	4148.20507812500000000000	4155.38427734375000000000	4172.30761718750000000000	4164.61523437500000000000	4147.17919921875000000000	4162.05126953125000000000	4122.05126953125000000000	4142.05126953125000000000	0.00000000000000000000	10248.00000000000000000000	10228.00000000000000000000	0.00000000000000000000	0.00000000000000000000	0.00000000000000000000	1452.00000000000000000000	8.00000000000000000000	0.00000000000000000000	0.00000000000000000000	0.00000000000000000000	0.00000000000000000000	0.00000000000000000000	0.00000000000000000000	0.00000000000000000000	0.00000000000000000000	0.00000000000000000000	0.00000000000000000000	0.00000000000000000000	0.00000000000000000000	0.00000000000000000000	0.00000000000000000000	0.00000000000000000000	0.00000000000000000000
45.00000000000000000000	0.00000000000000000000	4122.56396484375000000000	4096.41015625000000000000	4161.02539062500000000000	4121.53857421875000000000	4148.71777343750000000000	4160.51269531250000000000	4165.12792968750000000000	4160.00000000000000000000	4173.33300781250000000000	4163.58984375000000000000	4151.79492187500000000000	4167.17919921875000000000	4127.69238281250000000000	4140.51269531250000000000	0.00000000000000000000	10248.00000000000000000000	10229.00000000000000000000	0.00000000000000000000	0.00000000000000000000	0.00000000000000000000	1452.00000000000000000000	16.00000000000000000000	0.00000000000000000000	0.00000000000000000000	0.00000000000000000000	0.00000000000000000000	0.00000000000000000000	0.00000000000000000000	0.00000000000000000000	0.00000000000000000000	0.00000000000000000000	0.00000000000000000000	0.00000000000000000000	0.00000000000000000000	0.00000000000000000000	0.00000000000000000000	0.00000000000000000000	0.00000000000000000000
46.00000000000000000000	0.00000000000000000000	4115.89746093750000000000	4082.05126953125000000000	4159.48730468750000000000	4112.82031250000000000000	4114.87158203125000000000	4148.20507812500000000000	4146.15380859375000000000	4138.46142578125000000000	4164.10253906250000000000	4130.76904296875000000000	4137.43603515625000000000	4157.43603515625000000000	4114.35888671875000000000	4134.87158203125000000000	0.00000000000000000000	10248.00000000000000000000	10229.00000000000000000000	0.00000000000000000000	0.00000000000000000000	0.00000000000000000000	1452.00000000000000000000	25.00000000000000000000	0.00000000000000000000	0.00000000000000000000	0.00000000000000000000	0.00000000000000000000	0.00000000000000000000	0.00000000000000000000	0.00000000000000000000	0.00000000000000000000	0.00000000000000000000	0.00000000000000000000	0.00000000000000000000	0.00000000000000000000	0.00000000000000000000	0.00000000000000000000	0.00000000000000000000	0.00000000000000000000
47.00000000000000000000	0.00000000000000000000	4124.61523437500000000000	4103.07666015625000000000	4157.94873046875000000000	4131.28173828125000000000	4138.97412109375000000000	4151.28173828125000000000	4154.35888671875000000000	4157.43603515625000000000	4172.82031250000000000000	4149.23046875000000000000	4154.35888671875000000000	4174.35888671875000000000	4147.69238281250000000000	4159.48730468750000000000	0.00000000000000000000	10248.00000000000000000000	10229.00000000000000000000	0.00000000000000000000	0.00000000000000000000	0.00000000000000000000	1452.00000000000000000000	33.00000000000000000000	0.00000000000000000000	0.00000000000000000000	0.00000000000000000000	0.00000000000000000000	0.00000000000000000000	0.00000000000000000000	0.00000000000000000000	0.00000000000000000000	0.00000000000000000000	0.00000000000000000000	0.00000000000000000000	0.00000000000000000000	0.00000000000000000000	0.00000000000000000000	0.00000000000000000000	0.00000000000000000000
48.00000000000000000000	0.00000000000000000000	4123.07666015625000000000	4089.23071289062500000000	4164.61523437500000000000	4122.56396484375000000000	4127.17919921875000000000	4140.51269531250000000000	4127.69238281250000000000	4136.41015625000000000000	4170.25634765625000000000	4116.41015625000000000000	4139.48730468750000000000	4174.87158203125000000000	4127.17919921875000000000	4154.87158203125000000000	0.00000000000000000000	10248.00000000000000000000	10229.00000000000000000000	0.00000000000000000000	0.00000000000000000000	0.00000000000000000000	1452.00000000000000000000	42.00000000000000000000	0.00000000000000000000	0.00000000000000000000	0.00000000000000000000	0.00000000000000000000	0.00000000000000000000	0.00000000000000000000	0.00000000000000000000	0.00000000000000000000	0.00000000000000000000	0.00000000000000000000	0.00000000000000000000	0.00000000000000000000	0.00000000000000000000	0.00000000000000000000	0.00000000000000000000	0.00000000000000000000
49.00000000000000000000	0.00000000000000000000	4122.56396484375000000000	4104.61523437500000000000	4160.51269531250000000000	4127.17919921875000000000	4136.92285156250000000000	4148.20507812500000000000	4147.69238281250000000000	4160.00000000000000000000	4168.20507812500000000000	4136.41015625000000000000	4149.74365234375000000000	4171.28173828125000000000	4131.28173828125000000000	4151.28173828125000000000	0.00000000000000000000	10251.00000000000000000000	10230.00000000000000000000	0.00000000000000000000	0.00000000000000000000	0.00000000000000000000	1452.00000000000000000000	50.00000000000000000000	0.00000000000000000000	0.00000000000000000000	0.00000000000000000000	0.00000000000000000000	0.00000000000000000000	0.00000000000000000000	0.00000000000000000000	0.00000000000000000000	0.00000000000000000000	0.00000000000000000000	0.00000000000000000000	0.00000000000000000000	0.00000000000000000000	0.00000000000000000000	0.00000000000000000000	0.00000000000000000000
50.00000000000000000000	0.00000000000000000000	4118.46142578125000000000	4101.53857421875000000000	4160.51269531250000000000	4132.30761718750000000000	4128.20507812500000000000	4150.25634765625000000000	4155.38427734375000000000	4176.92285156250000000000	4168.71777343750000000000	4171.79492187500000000000	4159.48730468750000000000	4178.97412109375000000000	4130.76904296875000000000	4150.25634765625000000000	0.00000000000000000000	10251.00000000000000000000	10230.00000000000000000000	0.00000000000000000000	0.00000000000000000000	0.00000000000000000000	1452.00000000000000000000	58.00000000000000000000	0.00000000000000000000	0.00000000000000000000	0.00000000000000000000	0.00000000000000000000	0.00000000000000000000	0.00000000000000000000	0.00000000000000000000	0.00000000000000000000	0.00000000000000000000	0.00000000000000000000	0.00000000000000000000	0.00000000000000000000	0.00000000000000000000	0.00000000000000000000	0.00000000000000000000	0.00000000000000000000
51.00000000000000000000	0.00000000000000000000	4114.87158203125000000000	4085.12817382812500000000	4161.02539062500000000000	4116.41015625000000000000	4103.58984375000000000000	4144.10253906250000000000	4133.33300781250000000000	4145.64111328125000000000	4165.12792968750000000000	4144.10253906250000000000	4138.46142578125000000000	4171.28173828125000000000	4103.58984375000000000000	4142.05126953125000000000	0.00000000000000000000	10248.00000000000000000000	10229.00000000000000000000	0.00000000000000000000	0.00000000000000000000	0.00000000000000000000	1452.00000000000000000000	67.00000000000000000000	0.00000000000000000000	0.00000000000000000000	0.00000000000000000000	0.00000000000000000000	0.00000000000000000000	0.00000000000000000000	0.00000000000000000000	0.00000000000000000000	0.00000000000000000000	0.00000000000000000000	0.00000000000000000000	0.00000000000000000000	0.00000000000000000000	0.00000000000000000000	0.00000000000000000000	0.00000000000000000000
52.00000000000000000000	0.00000000000000000000	4135.38427734375000000000	4131.28173828125000000000	4164.10253906250000000000	4133.33300781250000000000	4157.94873046875000000000	4163.07666015625000000000	4160.00000000000000000000	4165.64111328125000000000	4171.28173828125000000000	4155.38427734375000000000	4155.38427734375000000000	4174.35888671875000000000	4137.94873046875000000000	4153.84619140625000000000	0.00000000000000000000	10248.00000000000000000000	10229.00000000000000000000	0.00000000000000000000	0.00000000000000000000	0.00000000000000000000	1452.00000000000000000000	75.00000000000000000000	0.00000000000000000000	0.00000000000000000000	0.00000000000000000000	0.00000000000000000000	0.00000000000000000000	0.00000000000000000000	0.00000000000000000000	0.00000000000000000000	0.00000000000000000000	0.00000000000000000000	0.00000000000000000000	0.00000000000000000000	0.00000000000000000000	0.00000000000000000000	0.00000000000000000000	0.00000000000000000000
53.00000000000000000000	0.00000000000000000000	4129.23046875000000000000	4105.64111328125000000000	4164.10253906250000000000	4122.05126953125000000000	4156.41015625000000000000	4156.41015625000000000000	4140.51269531250000000000	4142.05126953125000000000	4167.69238281250000000000	4129.74365234375000000000	4142.05126953125000000000	4165.64111328125000000000	4119.48730468750000000000	4142.05126953125000000000	0.00000000000000000000	10246.00000000000000000000	10226.00000000000000000000	0.00000000000000000000	0.00000000000000000000	0.00000000000000000000	1452.00000000000000000000	83.00000000000000000000	0.00000000000000000000	0.00000000000000000000	0.00000000000000000000	0.00000000000000000000	0.00000000000000000000	0.00000000000000000000	0.00000000000000000000	0.00000000000000000000	0.00000000000000000000	0.00000000000000000000	0.00000000000000000000	0.00000000000000000000	0.00000000000000000000	0.00000000000000000000	0.00000000000000000000	0.00000000000000000000
54.00000000000000000000	0.00000000000000000000	4117.94873046875000000000	4095.38452148437500000000	4154.87158203125000000000	4117.94873046875000000000	4152.30761718750000000000	4155.38427734375000000000	4139.48730468750000000000	4141.02539062500000000000	4168.20507812500000000000	4133.84619140625000000000	4144.10253906250000000000	4168.71777343750000000000	4123.07666015625000000000	4147.69238281250000000000	0.00000000000000000000	10246.00000000000000000000	10226.00000000000000000000	0.00000000000000000000	0.00000000000000000000	0.00000000000000000000	1452.00000000000000000000	91.00000000000000000000	0.00000000000000000000	0.00000000000000000000	0.00000000000000000000	0.00000000000000000000	0.00000000000000000000	0.00000000000000000000	0.00000000000000000000	0.00000000000000000000	0.00000000000000000000	0.00000000000000000000	0.00000000000000000000	0.00000000000000000000	0.00000000000000000000	0.00000000000000000000	0.00000000000000000000	0.00000000000000000000
55.00000000000000000000	0.00000000000000000000	4122.56396484375000000000	4110.76904296875000000000	4160.00000000000000000000	4130.25634765625000000000	4137.94873046875000000000	4148.71777343750000000000	4143.07666015625000000000	4160.51269531250000000000	4174.87158203125000000000	4145.64111328125000000000	4157.43603515625000000000	4182.05126953125000000000	4146.15380859375000000000	4165.12792968750000000000	0.00000000000000000000	10246.00000000000000000000	10227.00000000000000000000	0.00000000000000000000	0.00000000000000000000	0.00000000000000000000	1452.00000000000000000000	98.00000000000000000000	0.00000000000000000000	0.00000000000000000000	0.00000000000000000000	0.00000000000000000000	0.00000000000000000000	0.00000000000000000000	0.00000000000000000000	0.00000000000000000000	0.00000000000000000000	0.00000000000000000000	0.00000000000000000000	0.00000000000000000000	0.00000000000000000000	0.00000000000000000000	0.00000000000000000000	0.00000000000000000000
56.00000000000000000000	0.00000000000000000000	4121.53857421875000000000	4092.82031250000000000000	4160.51269531250000000000	4116.92285156250000000000	4105.64111328125000000000	4137.94873046875000000000	4130.25634765625000000000	4146.15380859375000000000	4169.74365234375000000000	4125.12792968750000000000	4140.51269531250000000000	4170.76904296875000000000	4123.58984375000000000000	4154.35888671875000000000	0.00000000000000000000	10246.00000000000000000000	10227.00000000000000000000	0.00000000000000000000	0.00000000000000000000	0.00000000000000000000	1452.00000000000000000000	106.00000000000000000000	0.00000000000000000000	0.00000000000000000000	0.00000000000000000000	0.00000000000000000000	0.00000000000000000000	0.00000000000000000000	0.00000000000000000000	0.00000000000000000000	0.00000000000000000000	0.00000000000000000000	0.00000000000000000000	0.00000000000000000000	0.00000000000000000000	0.00000000000000000000	0.00000000000000000000	0.00000000000000000000
57.00000000000000000000	0.00000000000000000000	4124.10253906250000000000	4113.33300781250000000000	4155.89746093750000000000	4126.66650390625000000000	4163.58984375000000000000	4161.02539062500000000000	4171.79492187500000000000	4181.02539062500000000000	4168.71777343750000000000	4187.69238281250000000000	4162.56396484375000000000	4180.51269531250000000000	4142.56396484375000000000	4156.92285156250000000000	0.00000000000000000000	10247.00000000000000000000	10229.00000000000000000000	0.00000000000000000000	0.00000000000000000000	0.00000000000000000000	1452.00000000000000000000	114.00000000000000000000	0.00000000000000000000	0.00000000000000000000	0.00000000000000000000	0.00000000000000000000	0.00000000000000000000	0.00000000000000000000	0.00000000000000000000	0.00000000000000000000	0.00000000000000000000	0.00000000000000000000	0.00000000000000000000	0.00000000000000000000	0.00000000000000000000	0.00000000000000000000	0.00000000000000000000	0.00000000000000000000
58.00000000000000000000	0.00000000000000000000	4114.35888671875000000000	4095.38452148437500000000	4159.48730468750000000000	4119.48730468750000000000	4145.12792968750000000000	4156.41015625000000000000	4156.41015625000000000000	4171.28173828125000000000	4162.05126953125000000000	4182.05126953125000000000	4153.33300781250000000000	4179.48730468750000000000	4118.46142578125000000000	4146.15380859375000000000	0.00000000000000000000	10247.00000000000000000000	10229.00000000000000000000	0.00000000000000000000	0.00000000000000000000	0.00000000000000000000	1452.00000000000000000000	121.00000000000000000000	0.00000000000000000000	0.00000000000000000000	0.00000000000000000000	0.00000000000000000000	0.00000000000000000000	0.00000000000000000000	0.00000000000000000000	0.00000000000000000000	0.00000000000000000000	0.00000000000000000000	0.00000000000000000000	0.00000000000000000000	0.00000000000000000000	0.00000000000000000000	0.00000000000000000000	0.00000000000000000000
59.00000000000000000000	0.00000000000000000000	4125.64111328125000000000	4111.28173828125000000000	4160.51269531250000000000	4124.61523437500000000000	4125.64111328125000000000	4154.35888671875000000000	4148.20507812500000000000	4161.53857421875000000000	4167.17919921875000000000	4147.69238281250000000000	4147.69238281250000000000	4173.33300781250000000000	4120.51269531250000000000	4150.76904296875000000000	0.00000000000000000000	10249.00000000000000000000	10228.00000000000000000000	0.00000000000000000000	0.00000000000000000000	0.00000000000000000000	1452.00000000000000000000	129.00000000000000000000	0.00000000000000000000	0.00000000000000000000	0.00000000000000000000	0.00000000000000000000	0.00000000000000000000	0.00000000000000000000	0.00000000000000000000	0.00000000000000000000	0.00000000000000000000	0.00000000000000000000	0.00000000000000000000	0.00000000000000000000	0.00000000000000000000	0.00000000000000000000	0.00000000000000000000	0.00000000000000000000
60.00000000000000000000	0.00000000000000000000	4141.02539062500000000000	4138.97412109375000000000	4167.17919921875000000000	4137.94873046875000000000	4159.48730468750000000000	4163.58984375000000000000	4158.97412109375000000000	4165.64111328125000000000	4177.43603515625000000000	4161.02539062500000000000	4158.46142578125000000000	4178.97412109375000000000	4145.12792968750000000000	4163.58984375000000000000	0.00000000000000000000	10249.00000000000000000000	10228.00000000000000000000	0.00000000000000000000	0.00000000000000000000	0.00000000000000000000	1452.00000000000000000000	136.00000000000000000000	0.00000000000000000000	0.00000000000000000000	0.00000000000000000000	0.00000000000000000000	0.00000000000000000000	0.00000000000000000000	0.00000000000000000000	0.00000000000000000000	0.00000000000000000000	0.00000000000000000000	0.00000000000000000000	0.00000000000000000000	0.00000000000000000000	0.00000000000000000000	0.00000000000000000000	0.00000000000000000000
61.00000000000000000000	0.00000000000000000000	4121.53857421875000000000	4101.53857421875000000000	4163.58984375000000000000	4115.38427734375000000000	4128.71777343750000000000	4151.79492187500000000000	4136.41015625000000000000	4134.35888671875000000000	4167.69238281250000000000	4137.43603515625000000000	4136.41015625000000000000	4164.61523437500000000000	4113.84619140625000000000	4148.71777343750000000000	0.00000000000000000000	10249.00000000000000000000	10226.00000000000000000000	0.00000000000000000000	0.00000000000000000000	0.00000000000000000000	1452.00000000000000000000	144.00000000000000000000	0.00000000000000000000	0.00000000000000000000	0.00000000000000000000	0.00000000000000000000	0.00000000000000000000	0.00000000000000000000	0.00000000000000000000	0.00000000000000000000	0.00000000000000000000	0.00000000000000000000	0.00000000000000000000	0.00000000000000000000	0.00000000000000000000	0.00000000000000000000	0.00000000000000000000	0.00000000000000000000
62.00000000000000000000	0.00000000000000000000	4120.51269531250000000000	4113.84619140625000000000	4159.48730468750000000000	4131.28173828125000000000	4131.79492187500000000000	4152.30761718750000000000	4151.28173828125000000000	4166.15380859375000000000	4166.66650390625000000000	4146.66650390625000000000	4158.97412109375000000000	4175.89746093750000000000	4138.46142578125000000000	4160.51269531250000000000	0.00000000000000000000	10249.00000000000000000000	10226.00000000000000000000	0.00000000000000000000	0.00000000000000000000	0.00000000000000000000	1452.00000000000000000000	153.00000000000000000000	0.00000000000000000000	0.00000000000000000000	0.00000000000000000000	0.00000000000000000000	0.00000000000000000000	0.00000000000000000000	0.00000000000000000000	0.00000000000000000000	0.00000000000000000000	0.00000000000000000000	0.00000000000000000000	0.00000000000000000000	0.00000000000000000000	0.00000000000000000000	0.00000000000000000000	0.00000000000000000000
63.00000000000000000000	0.00000000000000000000	4118.46142578125000000000	4101.02539062500000000000	4164.61523437500000000000	4131.28173828125000000000	4126.15380859375000000000	4141.53857421875000000000	4133.84619140625000000000	4162.05126953125000000000	4167.17919921875000000000	4130.76904296875000000000	4158.46142578125000000000	4179.48730468750000000000	4134.35888671875000000000	4162.56396484375000000000	0.00000000000000000000	10250.00000000000000000000	10227.00000000000000000000	0.00000000000000000000	0.00000000000000000000	0.00000000000000000000	1452.00000000000000000000	161.00000000000000000000	0.00000000000000000000	0.00000000000000000000	0.00000000000000000000	0.00000000000000000000	0.00000000000000000000	0.00000000000000000000	0.00000000000000000000	0.00000000000000000000	0.00000000000000000000	0.00000000000000000000	0.00000000000000000000	0.00000000000000000000	0.00000000000000000000	0.00000000000000000000	0.00000000000000000000	0.00000000000000000000
64.00000000000000000000	0.00000000000000000000	4115.38427734375000000000	4099.48730468750000000000	4159.48730468750000000000	4120.51269531250000000000	4137.43603515625000000000	4148.71777343750000000000	4144.10253906250000000000	4153.33300781250000000000	4167.17919921875000000000	4146.15380859375000000000	4146.15380859375000000000	4167.17919921875000000000	4123.07666015625000000000	4156.41015625000000000000	866.00000000000000000000	10250.00000000000000000000	10227.00000000000000000000	0.00000000000000000000	0.00000000000000000000	0.00000000000000000000	1452.00000000000000000000	168.00000000000000000000	4.00000000000000000000	0.00000000000000000000	0.00000000000000000000	0.00000000000000000000	0.00000000000000000000	0.00000000000000000000	0.00000000000000000000	0.00000000000000000000	0.00000000000000000000	0.00000000000000000000	0.00000000000000000000	0.00000000000000000000	0.00000000000000000000	0.00000000000000000000	0.00000000000000000000	0.00000000000000000000
65.00000000000000000000	0.00000000000000000000	4129.23046875000000000000	4122.56396484375000000000	4161.53857421875000000000	4134.35888671875000000000	4162.05126953125000000000	4164.10253906250000000000	4174.35888671875000000000	4174.35888671875000000000	4170.25634765625000000000	4187.17919921875000000000	4157.43603515625000000000	4175.38427734375000000000	4130.25634765625000000000	4161.02539062500000000000	1095.00000000000000000000	10250.00000000000000000000	10228.00000000000000000000	0.00000000000000000000	0.00000000000000000000	0.00000000000000000000	1452.00000000000000000000	176.00000000000000000000	4.00000000000000000000	4.00000000000000000000	0.00000000000000000000	0.00000000000000000000	0.00000000000000000000	0.00000000000000000000	0.00000000000000000000	0.00000000000000000000	0.00000000000000000000	0.00000000000000000000	0.00000000000000000000	0.00000000000000000000	0.00000000000000000000	0.00000000000000000000	0.00000000000000000000	0.00000000000000000000
66.00000000000000000000	0.00000000000000000000	4130.76904296875000000000	4103.58984375000000000000	4166.15380859375000000000	4125.64111328125000000000	4141.53857421875000000000	4150.25634765625000000000	4140.51269531250000000000	4143.58984375000000000000	4163.58984375000000000000	4148.20507812500000000000	4141.53857421875000000000	4170.25634765625000000000	4105.64111328125000000000	4150.76904296875000000000	1210.00000000000000000000	10250.00000000000000000000	10228.00000000000000000000	0.00000000000000000000	0.00000000000000000000	0.00000000000000000000	1452.00000000000000000000	184.00000000000000000000	4.00000000000000000000	4.00000000000000000000	4.00000000000000000000	0.00000000000000000000	0.00000000000000000000	0.00000000000000000000	0.00000000000000000000	0.00000000000000000000	0.00000000000000000000	0.00000000000000000000	0.00000000000000000000	0.00000000000000000000	0.00000000000000000000	0.00000000000000000000	4.00000000000000000000	0.00000000000000000000
67.00000000000000000000	0.00000000000000000000	4141.02539062500000000000	4140.51269531250000000000	4166.66650390625000000000	4146.15380859375000000000	4162.05126953125000000000	4155.89746093750000000000	4149.23046875000000000000	4154.35888671875000000000	4170.25634765625000000000	4169.74365234375000000000	4159.48730468750000000000	4177.43603515625000000000	4151.28173828125000000000	4165.12792968750000000000	1752.00000000000000000000	10251.00000000000000000000	10227.00000000000000000000	0.00000000000000000000	0.00000000000000000000	0.00000000000000000000	1452.00000000000000000000	192.00000000000000000000	4.00000000000000000000	4.00000000000000000000	4.00000000000000000000	4.00000000000000000000	0.00000000000000000000	0.00000000000000000000	0.00000000000000000000	0.00000000000000000000	0.00000000000000000000	0.00000000000000000000	0.00000000000000000000	0.00000000000000000000	0.00000000000000000000	0.00000000000000000000	4.00000000000000000000	4.00000000000000000000
68.00000000000000000000	0.00000000000000000000	4141.53857421875000000000	4138.46142578125000000000	4170.76904296875000000000	4152.30761718750000000000	4130.25634765625000000000	4148.71777343750000000000	4142.05126953125000000000	4147.17919921875000000000	4171.79492187500000000000	4171.79492187500000000000	4158.97412109375000000000	4180.51269531250000000000	4158.46142578125000000000	4168.20507812500000000000	1839.00000000000000000000	10251.00000000000000000000	10227.00000000000000000000	0.00000000000000000000	0.00000000000000000000	0.00000000000000000000	1452.00000000000000000000	199.00000000000000000000	4.00000000000000000000	4.00000000000000000000	4.00000000000000000000	4.00000000000000000000	4.00000000000000000000	0.00000000000000000000	0.00000000000000000000	0.00000000000000000000	0.00000000000000000000	0.00000000000000000000	0.00000000000000000000	0.00000000000000000000	0.00000000000000000000	0.00000000000000000000	4.00000000000000000000	4.00000000000000000000
69.00000000000000000000	0.00000000000000000000	4134.87158203125000000000	4116.92285156250000000000	4166.15380859375000000000	4143.07666015625000000000	4115.38427734375000000000	4141.02539062500000000000	4130.25634765625000000000	4142.56396484375000000000	4167.69238281250000000000	4142.56396484375000000000	4150.76904296875000000000	4175.38427734375000000000	4138.46142578125000000000	4163.58984375000000000000	1046.00000000000000000000	10252.00000000000000000000	10226.00000000000000000000	0.00000000000000000000	0.00000000000000000000	0.00000000000000000000	1452.00000000000000000000	207.00000000000000000000	4.00000000000000000000	4.00000000000000000000	4.00000000000000000000	4.00000000000000000000	4.00000000000000000000	4.00000000000000000000	0.00000000000000000000	0.00000000000000000000	0.00000000000000000000	0.00000000000000000000	0.00000000000000000000	0.00000000000000000000	0.00000000000000000000	0.00000000000000000000	4.00000000000000000000	4.00000000000000000000
70.00000000000000000000	0.00000000000000000000	4134.87158203125000000000	4124.61523437500000000000	4165.64111328125000000000	4156.92285156250000000000	4156.92285156250000000000	4145.12792968750000000000	4140.00000000000000000000	4171.79492187500000000000	4171.28173828125000000000	4154.35888671875000000000	4171.28173828125000000000	4186.15380859375000000000	4156.41015625000000000000	4172.30761718750000000000	1663.00000000000000000000	10252.00000000000000000000	10226.00000000000000000000	0.00000000000000000000	0.00000000000000000000	0.00000000000000000000	1452.00000000000000000000	216.00000000000000000000	4.00000000000000000000	4.00000000000000000000	4.00000000000000000000	4.00000000000000000000	4.00000000000000000000	4.00000000000000000000	4.00000000000000000000	0.00000000000000000000	0.00000000000000000000	0.00000000000000000000	0.00000000000000000000	0.00000000000000000000	0.00000000000000000000	0.00000000000000000000	4.00000000000000000000	4.00000000000000000000
71.00000000000000000000	0.00000000000000000000	4117.94873046875000000000	4091.79467773437500000000	4160.51269531250000000000	4138.97412109375000000000	4128.20507812500000000000	4132.82031250000000000000	4121.02539062500000000000	4146.15380859375000000000	4164.61523437500000000000	4133.33300781250000000000	4151.28173828125000000000	4173.33300781250000000000	4129.23046875000000000000	4156.41015625000000000000	1632.00000000000000000000	10249.00000000000000000000	10225.00000000000000000000	0.00000000000000000000	0.00000000000000000000	0.00000000000000000000	1452.00000000000000000000	224.00000000000000000000	4.00000000000000000000	4.00000000000000000000	4.00000000000000000000	4.00000000000000000000	4.00000000000000000000	4.00000000000000000000	4.00000000000000000000	4.00000000000000000000	0.00000000000000000000	0.00000000000000000000	0.00000000000000000000	0.00000000000000000000	0.00000000000000000000	0.00000000000000000000	4.00000000000000000000	4.00000000000000000000
72.00000000000000000000	0.00000000000000000000	4124.10253906250000000000	4114.87158203125000000000	4153.84619140625000000000	4141.53857421875000000000	4152.82031250000000000000	4152.82031250000000000000	4160.00000000000000000000	4163.58984375000000000000	4165.12792968750000000000	4174.35888671875000000000	4157.94873046875000000000	4174.35888671875000000000	4144.10253906250000000000	4157.43603515625000000000	877.00000000000000000000	10249.00000000000000000000	10225.00000000000000000000	0.00000000000000000000	0.00000000000000000000	0.00000000000000000000	1452.00000000000000000000	232.00000000000000000000	4.00000000000000000000	4.00000000000000000000	4.00000000000000000000	4.00000000000000000000	4.00000000000000000000	4.00000000000000000000	4.00000000000000000000	4.00000000000000000000	4.00000000000000000000	0.00000000000000000000	0.00000000000000000000	0.00000000000000000000	0.00000000000000000000	0.00000000000000000000	4.00000000000000000000	4.00000000000000000000
73.00000000000000000000	0.00000000000000000000	4132.82031250000000000000	4121.53857421875000000000	4162.05126953125000000000	4142.56396484375000000000	4163.07666015625000000000	4157.43603515625000000000	4165.64111328125000000000	4163.58984375000000000000	4164.61523437500000000000	4173.84619140625000000000	4156.41015625000000000000	4177.43603515625000000000	4140.00000000000000000000	4154.87158203125000000000	1737.00000000000000000000	10247.00000000000000000000	10225.00000000000000000000	0.00000000000000000000	0.00000000000000000000	0.00000000000000000000	1452.00000000000000000000	240.00000000000000000000	4.00000000000000000000	4.00000000000000000000	4.00000000000000000000	4.00000000000000000000	4.00000000000000000000	4.00000000000000000000	4.00000000000000000000	4.00000000000000000000	4.00000000000000000000	4.00000000000000000000	0.00000000000000000000	0.00000000000000000000	0.00000000000000000000	0.00000000000000000000	4.00000000000000000000	4.00000000000000000000
74.00000000000000000000	0.00000000000000000000	4131.79492187500000000000	4108.20507812500000000000	4164.10253906250000000000	4137.43603515625000000000	4138.97412109375000000000	4143.07666015625000000000	4144.61523437500000000000	4145.64111328125000000000	4165.12792968750000000000	4140.51269531250000000000	4142.05126953125000000000	4168.71777343750000000000	4128.20507812500000000000	4151.28173828125000000000	1743.00000000000000000000	10247.00000000000000000000	10225.00000000000000000000	0.00000000000000000000	0.00000000000000000000	0.00000000000000000000	1452.00000000000000000000	247.00000000000000000000	4.00000000000000000000	4.00000000000000000000	4.00000000000000000000	4.00000000000000000000	4.00000000000000000000	4.00000000000000000000	4.00000000000000000000	4.00000000000000000000	4.00000000000000000000	4.00000000000000000000	4.00000000000000000000	0.00000000000000000000	0.00000000000000000000	0.00000000000000000000	4.00000000000000000000	4.00000000000000000000
75.00000000000000000000	0.00000000000000000000	4144.10253906250000000000	4137.43603515625000000000	4168.71777343750000000000	4160.51269531250000000000	4169.74365234375000000000	4150.76904296875000000000	4161.53857421875000000000	4171.79492187500000000000	4175.38427734375000000000	4173.33300781250000000000	4166.15380859375000000000	4183.58984375000000000000	4168.20507812500000000000	4173.84619140625000000000	1506.00000000000000000000	10245.00000000000000000000	10225.00000000000000000000	0.00000000000000000000	0.00000000000000000000	0.00000000000000000000	1452.00000000000000000000	255.00000000000000000000	4.00000000000000000000	4.00000000000000000000	4.00000000000000000000	4.00000000000000000000	4.00000000000000000000	4.00000000000000000000	4.00000000000000000000	4.00000000000000000000	4.00000000000000000000	4.00000000000000000000	4.00000000000000000000	4.00000000000000000000	0.00000000000000000000	0.00000000000000000000	4.00000000000000000000	4.00000000000000000000
76.00000000000000000000	0.00000000000000000000	4136.92285156250000000000	4118.46142578125000000000	4169.23046875000000000000	4147.17919921875000000000	4149.23046875000000000000	4144.61523437500000000000	4136.92285156250000000000	4144.61523437500000000000	4168.20507812500000000000	4132.82031250000000000000	4150.76904296875000000000	4178.97412109375000000000	4145.12792968750000000000	4167.17919921875000000000	1347.00000000000000000000	10245.00000000000000000000	10225.00000000000000000000	0.00000000000000000000	0.00000000000000000000	0.00000000000000000000	1452.00000000000000000000	262.00000000000000000000	4.00000000000000000000	4.00000000000000000000	4.00000000000000000000	4.00000000000000000000	4.00000000000000000000	4.00000000000000000000	4.00000000000000000000	4.00000000000000000000	4.00000000000000000000	4.00000000000000000000	4.00000000000000000000	4.00000000000000000000	4.00000000000000000000	0.00000000000000000000	4.00000000000000000000	4.00000000000000000000
77.00000000000000000000	0.00000000000000000000	4134.87158203125000000000	4130.25634765625000000000	4160.51269531250000000000	4150.25634765625000000000	4146.66650390625000000000	4147.69238281250000000000	4149.74365234375000000000	4162.05126953125000000000	4168.20507812500000000000	4138.46142578125000000000	4157.43603515625000000000	4181.53857421875000000000	4151.79492187500000000000	4169.74365234375000000000	1514.00000000000000000000	10243.00000000000000000000	10227.00000000000000000000	0.00000000000000000000	0.00000000000000000000	0.00000000000000000000	1452.00000000000000000000	270.00000000000000000000	4.00000000000000000000	4.00000000000000000000	4.00000000000000000000	4.00000000000000000000	4.00000000000000000000	4.00000000000000000000	4.00000000000000000000	4.00000000000000000000	4.00000000000000000000	4.00000000000000000000	4.00000000000000000000	4.00000000000000000000	4.00000000000000000000	4.00000000000000000000	4.00000000000000000000	4.00000000000000000000
78.00000000000000000000	0.00000000000000000000	4133.33300781250000000000	4125.64111328125000000000	4164.10253906250000000000	4158.46142578125000000000	4134.87158203125000000000	4144.61523437500000000000	4148.71777343750000000000	4183.58984375000000000000	4169.74365234375000000000	4178.46142578125000000000	4172.30761718750000000000	4192.30761718750000000000	4156.41015625000000000000	4172.30761718750000000000	1743.00000000000000000000	10243.00000000000000000000	10227.00000000000000000000	0.00000000000000000000	0.00000000000000000000	0.00000000000000000000	1452.00000000000000000000	278.00000000000000000000	4.00000000000000000000	4.00000000000000000000	4.00000000000000000000	4.00000000000000000000	4.00000000000000000000	4.00000000000000000000	4.00000000000000000000	4.00000000000000000000	4.00000000000000000000	4.00000000000000000000	4.00000000000000000000	4.00000000000000000000	4.00000000000000000000	4.00000000000000000000	4.00000000000000000000	4.00000000000000000000
79.00000000000000000000	0.00000000000000000000	4132.30761718750000000000	4110.25634765625000000000	4164.61523437500000000000	4142.05126953125000000000	4122.56396484375000000000	4147.17919921875000000000	4138.46142578125000000000	4163.07666015625000000000	4164.10253906250000000000	4171.79492187500000000000	4163.58984375000000000000	4184.10253906250000000000	4134.35888671875000000000	4162.56396484375000000000	1506.00000000000000000000	10243.00000000000000000000	10227.00000000000000000000	0.00000000000000000000	0.00000000000000000000	0.00000000000000000000	1452.00000000000000000000	286.00000000000000000000	4.00000000000000000000	4.00000000000000000000	4.00000000000000000000	4.00000000000000000000	4.00000000000000000000	4.00000000000000000000	4.00000000000000000000	4.00000000000000000000	4.00000000000000000000	4.00000000000000000000	4.00000000000000000000	4.00000000000000000000	4.00000000000000000000	4.00000000000000000000	4.00000000000000000000	4.00000000000000000000
80.00000000000000000000	0.00000000000000000000	4152.30761718750000000000	4151.79492187500000000000	4169.74365234375000000000	4154.35888671875000000000	4174.35888671875000000000	4169.74365234375000000000	4177.94873046875000000000	4184.10253906250000000000	4171.28173828125000000000	4197.43603515625000000000	4174.87158203125000000000	4188.71777343750000000000	4161.53857421875000000000	4171.79492187500000000000	1347.00000000000000000000	10243.00000000000000000000	10227.00000000000000000000	0.00000000000000000000	0.00000000000000000000	0.00000000000000000000	1452.00000000000000000000	294.00000000000000000000	4.00000000000000000000	4.00000000000000000000	4.00000000000000000000	4.00000000000000000000	4.00000000000000000000	4.00000000000000000000	4.00000000000000000000	4.00000000000000000000	4.00000000000000000000	4.00000000000000000000	4.00000000000000000000	4.00000000000000000000	4.00000000000000000000	4.00000000000000000000	4.00000000000000000000	4.00000000000000000000
81.00000000000000000000	0.00000000000000000000	4146.15380859375000000000	4132.30761718750000000000	4173.33300781250000000000	4144.61523437500000000000	4156.92285156250000000000	4159.48730468750000000000	4161.53857421875000000000	4163.07666015625000000000	4167.69238281250000000000	4168.20507812500000000000	4155.89746093750000000000	4180.51269531250000000000	4144.61523437500000000000	4160.51269531250000000000	1514.00000000000000000000	10243.00000000000000000000	10227.00000000000000000000	0.00000000000000000000	0.00000000000000000000	0.00000000000000000000	1452.00000000000000000000	302.00000000000000000000	4.00000000000000000000	4.00000000000000000000	4.00000000000000000000	4.00000000000000000000	4.00000000000000000000	4.00000000000000000000	4.00000000000000000000	4.00000000000000000000	4.00000000000000000000	4.00000000000000000000	4.00000000000000000000	4.00000000000000000000	4.00000000000000000000	4.00000000000000000000	4.00000000000000000000	4.00000000000000000000
82.00000000000000000000	0.00000000000000000000	4141.53857421875000000000	4135.89746093750000000000	4168.20507812500000000000	4150.76904296875000000000	4173.33300781250000000000	4158.46142578125000000000	4163.58984375000000000000	4168.71777343750000000000	4171.79492187500000000000	4161.53857421875000000000	4168.71777343750000000000	4188.71777343750000000000	4165.12792968750000000000	4172.30761718750000000000	1743.00000000000000000000	10243.00000000000000000000	10227.00000000000000000000	0.00000000000000000000	0.00000000000000000000	0.00000000000000000000	1452.00000000000000000000	311.00000000000000000000	4.00000000000000000000	4.00000000000000000000	4.00000000000000000000	4.00000000000000000000	4.00000000000000000000	4.00000000000000000000	4.00000000000000000000	4.00000000000000000000	4.00000000000000000000	4.00000000000000000000	4.00000000000000000000	4.00000000000000000000	4.00000000000000000000	4.00000000000000000000	4.00000000000000000000	4.00000000000000000000
83.00000000000000000000	0.00000000000000000000	4148.20507812500000000000	4146.66650390625000000000	4173.33300781250000000000	4161.02539062500000000000	4182.56396484375000000000	4154.35888671875000000000	4160.51269531250000000000	4179.48730468750000000000	4176.41015625000000000000	4163.58984375000000000000	4181.53857421875000000000	4200.00000000000000000000	4182.05126953125000000000	4185.64111328125000000000	1506.00000000000000000000	10245.00000000000000000000	10227.00000000000000000000	0.00000000000000000000	0.00000000000000000000	0.00000000000000000000	1452.00000000000000000000	319.00000000000000000000	4.00000000000000000000	4.00000000000000000000	4.00000000000000000000	4.00000000000000000000	4.00000000000000000000	4.00000000000000000000	4.00000000000000000000	4.00000000000000000000	4.00000000000000000000	4.00000000000000000000	4.00000000000000000000	4.00000000000000000000	4.00000000000000000000	4.00000000000000000000	4.00000000000000000000	4.00000000000000000000
84.00000000000000000000	0.00000000000000000000	4141.02539062500000000000	4121.02539062500000000000	4169.74365234375000000000	4138.97412109375000000000	4136.41015625000000000000	4143.07666015625000000000	4141.53857421875000000000	4163.07666015625000000000	4166.15380859375000000000	4140.51269531250000000000	4157.43603515625000000000	4177.43603515625000000000	4144.10253906250000000000	4164.61523437500000000000	1347.00000000000000000000	10245.00000000000000000000	10227.00000000000000000000	0.00000000000000000000	0.00000000000000000000	0.00000000000000000000	1452.00000000000000000000	327.00000000000000000000	4.00000000000000000000	4.00000000000000000000	4.00000000000000000000	4.00000000000000000000	4.00000000000000000000	4.00000000000000000000	4.00000000000000000000	4.00000000000000000000	4.00000000000000000000	4.00000000000000000000	4.00000000000000000000	4.00000000000000000000	4.00000000000000000000	4.00000000000000000000	4.00000000000000000000	4.00000000000000000000
85.00000000000000000000	0.00000000000000000000	4141.02539062500000000000	4135.89746093750000000000	4162.56396484375000000000	4145.64111328125000000000	4158.97412109375000000000	4160.00000000000000000000	4176.41015625000000000000	4198.46142578125000000000	4168.71777343750000000000	4191.79492187500000000000	4176.41015625000000000000	4180.00000000000000000000	4155.89746093750000000000	4167.69238281250000000000	1514.00000000000000000000	10246.00000000000000000000	10228.00000000000000000000	0.00000000000000000000	0.00000000000000000000	0.00000000000000000000	1452.00000000000000000000	334.00000000000000000000	4.00000000000000000000	4.00000000000000000000	4.00000000000000000000	4.00000000000000000000	4.00000000000000000000	4.00000000000000000000	4.00000000000000000000	4.00000000000000000000	4.00000000000000000000	4.00000000000000000000	4.00000000000000000000	4.00000000000000000000	4.00000000000000000000	4.00000000000000000000	4.00000000000000000000	4.00000000000000000000
86.00000000000000000000	0.00000000000000000000	4135.38427734375000000000	4120.00000000000000000000	4166.66650390625000000000	4141.02539062500000000000	4143.58984375000000000000	4155.38427734375000000000	4158.97412109375000000000	4182.56396484375000000000	4167.69238281250000000000	4178.97412109375000000000	4170.25634765625000000000	4180.51269531250000000000	4137.43603515625000000000	4165.12792968750000000000	1743.00000000000000000000	10246.00000000000000000000	10228.00000000000000000000	0.00000000000000000000	0.00000000000000000000	0.00000000000000000000	1452.00000000000000000000	342.00000000000000000000	4.00000000000000000000	4.00000000000000000000	4.00000000000000000000	4.00000000000000000000	4.00000000000000000000	4.00000000000000000000	4.00000000000000000000	4.00000000000000000000	4.00000000000000000000	4.00000000000000000000	4.00000000000000000000	4.00000000000000000000	4.00000000000000000000	4.00000000000000000000	4.00000000000000000000	4.00000000000000000000
87.00000000000000000000	0.00000000000000000000	4146.66650390625000000000	4142.05126953125000000000	4168.20507812500000000000	4146.15380859375000000000	4150.76904296875000000000	4161.53857421875000000000	4154.87158203125000000000	4173.33300781250000000000	4169.74365234375000000000	4156.41015625000000000000	4169.23046875000000000000	4178.97412109375000000000	4147.17919921875000000000	4168.71777343750000000000	1506.00000000000000000000	10249.00000000000000000000	10228.00000000000000000000	0.00000000000000000000	0.00000000000000000000	0.00000000000000000000	1452.00000000000000000000	349.00000000000000000000	4.00000000000000000000	4.00000000000000000000	4.00000000000000000000	4.00000000000000000000	4.00000000000000000000	4.00000000000000000000	4.00000000000000000000	4.00000000000000000000	4.00000000000000000000	4.00000000000000000000	4.00000000000000000000	4.00000000000000000000	4.00000000000000000000	4.00000000000000000000	4.00000000000000000000	4.00000000000000000000
88.00000000000000000000	0.00000000000000000000	4158.46142578125000000000	4162.05126953125000000000	4172.30761718750000000000	4152.30761718750000000000	4172.30761718750000000000	4168.71777343750000000000	4160.51269531250000000000	4170.76904296875000000000	4172.82031250000000000000	4167.69238281250000000000	4175.89746093750000000000	4181.02539062500000000000	4161.53857421875000000000	4171.79492187500000000000	1347.00000000000000000000	10249.00000000000000000000	10228.00000000000000000000	0.00000000000000000000	0.00000000000000000000	0.00000000000000000000	1452.00000000000000000000	357.00000000000000000000	4.00000000000000000000	4.00000000000000000000	4.00000000000000000000	4.00000000000000000000	4.00000000000000000000	4.00000000000000000000	4.00000000000000000000	4.00000000000000000000	4.00000000000000000000	4.00000000000000000000	4.00000000000000000000	4.00000000000000000000	4.00000000000000000000	4.00000000000000000000	4.00000000000000000000	4.00000000000000000000
89.00000000000000000000	0.00000000000000000000	4143.07666015625000000000	4125.64111328125000000000	4168.71777343750000000000	4131.28173828125000000000	4145.64111328125000000000	4153.84619140625000000000	4138.97412109375000000000	4136.41015625000000000000	4165.12792968750000000000	4149.74365234375000000000	4154.35888671875000000000	4165.64111328125000000000	4133.84619140625000000000	4161.53857421875000000000	1514.00000000000000000000	10249.00000000000000000000	10227.00000000000000000000	0.00000000000000000000	0.00000000000000000000	0.00000000000000000000	1452.00000000000000000000	365.00000000000000000000	4.00000000000000000000	4.00000000000000000000	4.00000000000000000000	4.00000000000000000000	4.00000000000000000000	4.00000000000000000000	4.00000000000000000000	4.00000000000000000000	4.00000000000000000000	4.00000000000000000000	4.00000000000000000000	4.00000000000000000000	4.00000000000000000000	4.00000000000000000000	4.00000000000000000000	4.00000000000000000000
90.00000000000000000000	0.00000000000000000000	4145.12792968750000000000	4141.02539062500000000000	4164.61523437500000000000	4147.69238281250000000000	4166.66650390625000000000	4154.35888671875000000000	4156.92285156250000000000	4167.69238281250000000000	4170.76904296875000000000	4181.53857421875000000000	4174.87158203125000000000	4178.46142578125000000000	4168.71777343750000000000	4179.48730468750000000000	1743.00000000000000000000	10249.00000000000000000000	10227.00000000000000000000	0.00000000000000000000	0.00000000000000000000	0.00000000000000000000	1452.00000000000000000000	373.00000000000000000000	4.00000000000000000000	4.00000000000000000000	4.00000000000000000000	4.00000000000000000000	4.00000000000000000000	4.00000000000000000000	4.00000000000000000000	4.00000000000000000000	4.00000000000000000000	4.00000000000000000000	4.00000000000000000000	4.00000000000000000000	4.00000000000000000000	4.00000000000000000000	4.00000000000000000000	4.00000000000000000000
91.00000000000000000000	0.00000000000000000000	4140.51269531250000000000	4124.10253906250000000000	4168.20507812500000000000	4141.53857421875000000000	4143.07666015625000000000	4142.05126953125000000000	4136.41015625000000000000	4161.53857421875000000000	4169.23046875000000000000	4158.46142578125000000000	4169.23046875000000000000	4178.97412109375000000000	4153.84619140625000000000	4172.82031250000000000000	1506.00000000000000000000	10249.00000000000000000000	10228.00000000000000000000	0.00000000000000000000	0.00000000000000000000	0.00000000000000000000	1452.00000000000000000000	381.00000000000000000000	4.00000000000000000000	4.00000000000000000000	4.00000000000000000000	4.00000000000000000000	4.00000000000000000000	4.00000000000000000000	4.00000000000000000000	4.00000000000000000000	4.00000000000000000000	4.00000000000000000000	4.00000000000000000000	4.00000000000000000000	4.00000000000000000000	4.00000000000000000000	4.00000000000000000000	4.00000000000000000000
92.00000000000000000000	0.00000000000000000000	4133.84619140625000000000	4120.51269531250000000000	4163.07666015625000000000	4134.35888671875000000000	4138.46142578125000000000	4148.20507812500000000000	4142.56396484375000000000	4154.87158203125000000000	4165.64111328125000000000	4142.05126953125000000000	4162.56396484375000000000	4168.71777343750000000000	4134.87158203125000000000	4163.07666015625000000000	1347.00000000000000000000	10249.00000000000000000000	10228.00000000000000000000	0.00000000000000000000	0.00000000000000000000	0.00000000000000000000	1452.00000000000000000000	389.00000000000000000000	4.00000000000000000000	4.00000000000000000000	4.00000000000000000000	4.00000000000000000000	4.00000000000000000000	4.00000000000000000000	4.00000000000000000000	4.00000000000000000000	4.00000000000000000000	4.00000000000000000000	4.00000000000000000000	4.00000000000000000000	4.00000000000000000000	4.00000000000000000000	4.00000000000000000000	4.00000000000000000000
93.00000000000000000000	0.00000000000000000000	4139.48730468750000000000	4135.89746093750000000000	4161.53857421875000000000	4142.56396484375000000000	4157.43603515625000000000	4160.00000000000000000000	4162.05126953125000000000	4167.69238281250000000000	4167.17919921875000000000	4170.25634765625000000000	4170.25634765625000000000	4171.79492187500000000000	4137.43603515625000000000	4163.07666015625000000000	1514.00000000000000000000	10249.00000000000000000000	10228.00000000000000000000	0.00000000000000000000	0.00000000000000000000	0.00000000000000000000	1452.00000000000000000000	397.00000000000000000000	4.00000000000000000000	4.00000000000000000000	4.00000000000000000000	4.00000000000000000000	4.00000000000000000000	4.00000000000000000000	4.00000000000000000000	4.00000000000000000000	4.00000000000000000000	4.00000000000000000000	4.00000000000000000000	4.00000000000000000000	4.00000000000000000000	4.00000000000000000000	4.00000000000000000000	4.00000000000000000000
94.00000000000000000000	0.00000000000000000000	4133.84619140625000000000	4111.79492187500000000000	4158.97412109375000000000	4121.53857421875000000000	4127.17919921875000000000	4148.71777343750000000000	4138.46142578125000000000	4144.10253906250000000000	4161.02539062500000000000	4149.74365234375000000000	4144.10253906250000000000	4159.48730468750000000000	4105.12792968750000000000	4143.07666015625000000000	1743.00000000000000000000	10249.00000000000000000000	10228.00000000000000000000	0.00000000000000000000	0.00000000000000000000	0.00000000000000000000	1452.00000000000000000000	404.00000000000000000000	4.00000000000000000000	4.00000000000000000000	4.00000000000000000000	4.00000000000000000000	4.00000000000000000000	4.00000000000000000000	4.00000000000000000000	4.00000000000000000000	4.00000000000000000000	4.00000000000000000000	4.00000000000000000000	4.00000000000000000000	4.00000000000000000000	4.00000000000000000000	4.00000000000000000000	4.00000000000000000000
95.00000000000000000000	0.00000000000000000000	4143.58984375000000000000	4142.05126953125000000000	4163.58984375000000000000	4137.94873046875000000000	4157.94873046875000000000	4159.48730468750000000000	4160.51269531250000000000	4166.66650390625000000000	4169.23046875000000000000	4167.17919921875000000000	4156.92285156250000000000	4168.71777343750000000000	4137.43603515625000000000	4155.38427734375000000000	1506.00000000000000000000	10249.00000000000000000000	10229.00000000000000000000	0.00000000000000000000	0.00000000000000000000	0.00000000000000000000	1452.00000000000000000000	412.00000000000000000000	4.00000000000000000000	4.00000000000000000000	4.00000000000000000000	4.00000000000000000000	4.00000000000000000000	4.00000000000000000000	4.00000000000000000000	4.00000000000000000000	4.00000000000000000000	4.00000000000000000000	4.00000000000000000000	4.00000000000000000000	4.00000000000000000000	4.00000000000000000000	4.00000000000000000000	4.00000000000000000000
96.00000000000000000000	0.00000000000000000000	4147.69238281250000000000	4137.94873046875000000000	4175.38427734375000000000	4143.58984375000000000000	4146.66650390625000000000	4153.84619140625000000000	4145.64111328125000000000	4148.20507812500000000000	4170.76904296875000000000	4139.48730468750000000000	4156.92285156250000000000	4172.30761718750000000000	4140.51269531250000000000	4163.58984375000000000000	1347.00000000000000000000	10249.00000000000000000000	10229.00000000000000000000	0.00000000000000000000	0.00000000000000000000	0.00000000000000000000	1452.00000000000000000000	419.00000000000000000000	4.00000000000000000000	4.00000000000000000000	4.00000000000000000000	4.00000000000000000000	4.00000000000000000000	4.00000000000000000000	4.00000000000000000000	4.00000000000000000000	4.00000000000000000000	4.00000000000000000000	4.00000000000000000000	4.00000000000000000000	4.00000000000000000000	4.00000000000000000000	4.00000000000000000000	4.00000000000000000000
97.00000000000000000000	0.00000000000000000000	4146.15380859375000000000	4132.30761718750000000000	4167.69238281250000000000	4140.51269531250000000000	4122.56396484375000000000	4148.71777343750000000000	4137.94873046875000000000	4143.58984375000000000000	4167.69238281250000000000	4122.05126953125000000000	4158.97412109375000000000	4171.79492187500000000000	4141.53857421875000000000	4165.64111328125000000000	1514.00000000000000000000	10250.00000000000000000000	10230.00000000000000000000	0.00000000000000000000	0.00000000000000000000	0.00000000000000000000	1452.00000000000000000000	428.00000000000000000000	4.00000000000000000000	4.00000000000000000000	4.00000000000000000000	4.00000000000000000000	4.00000000000000000000	4.00000000000000000000	4.00000000000000000000	4.00000000000000000000	4.00000000000000000000	4.00000000000000000000	4.00000000000000000000	4.00000000000000000000	4.00000000000000000000	4.00000000000000000000	4.00000000000000000000	4.00000000000000000000
98.00000000000000000000	0.00000000000000000000	4145.12792968750000000000	4144.10253906250000000000	4165.12792968750000000000	4154.35888671875000000000	4143.58984375000000000000	4149.74365234375000000000	4152.82031250000000000000	4182.05126953125000000000	4171.28173828125000000000	4157.43603515625000000000	4178.46142578125000000000	4189.23046875000000000000	4166.66650390625000000000	4172.82031250000000000000	1743.00000000000000000000	10250.00000000000000000000	10230.00000000000000000000	0.00000000000000000000	0.00000000000000000000	0.00000000000000000000	1452.00000000000000000000	436.00000000000000000000	4.00000000000000000000	4.00000000000000000000	4.00000000000000000000	4.00000000000000000000	4.00000000000000000000	4.00000000000000000000	4.00000000000000000000	4.00000000000000000000	4.00000000000000000000	4.00000000000000000000	4.00000000000000000000	4.00000000000000000000	4.00000000000000000000	4.00000000000000000000	4.00000000000000000000	4.00000000000000000000
99.00000000000000000000	0.00000000000000000000	4131.79492187500000000000	4113.84619140625000000000	4168.20507812500000000000	4136.41015625000000000000	4136.41015625000000000000	4140.00000000000000000000	4131.79492187500000000000	4155.89746093750000000000	4164.10253906250000000000	4136.41015625000000000000	4154.35888671875000000000	4177.43603515625000000000	4134.35888671875000000000	4157.94873046875000000000	1506.00000000000000000000	10249.00000000000000000000	10229.00000000000000000000	0.00000000000000000000	0.00000000000000000000	0.00000000000000000000	1452.00000000000000000000	444.00000000000000000000	4.00000000000000000000	4.00000000000000000000	4.00000000000000000000	4.00000000000000000000	4.00000000000000000000	4.00000000000000000000	4.00000000000000000000	4.00000000000000000000	4.00000000000000000000	4.00000000000000000000	4.00000000000000000000	4.00000000000000000000	4.00000000000000000000	4.00000000000000000000	4.00000000000000000000	4.00000000000000000000
100.00000000000000000000	0.00000000000000000000	4143.58984375000000000000	4143.07666015625000000000	4164.10253906250000000000	4144.61523437500000000000	4169.74365234375000000000	4161.53857421875000000000	4167.17919921875000000000	4168.20507812500000000000	4167.17919921875000000000	4169.23046875000000000000	4163.58984375000000000000	4173.84619140625000000000	4144.10253906250000000000	4163.58984375000000000000	1347.00000000000000000000	10249.00000000000000000000	10229.00000000000000000000	0.00000000000000000000	0.00000000000000000000	0.00000000000000000000	1452.00000000000000000000	452.00000000000000000000	4.00000000000000000000	4.00000000000000000000	4.00000000000000000000	4.00000000000000000000	4.00000000000000000000	4.00000000000000000000	4.00000000000000000000	4.00000000000000000000	4.00000000000000000000	4.00000000000000000000	4.00000000000000000000	4.00000000000000000000	4.00000000000000000000	4.00000000000000000000	4.00000000000000000000	4.00000000000000000000
101.00000000000000000000	0.00000000000000000000	4146.15380859375000000000	4140.51269531250000000000	4164.61523437500000000000	4145.12792968750000000000	4156.92285156250000000000	4161.02539062500000000000	4166.15380859375000000000	4164.10253906250000000000	4167.69238281250000000000	4178.46142578125000000000	4156.92285156250000000000	4173.84619140625000000000	4131.28173828125000000000	4153.84619140625000000000	1514.00000000000000000000	10248.00000000000000000000	10229.00000000000000000000	0.00000000000000000000	0.00000000000000000000	0.00000000000000000000	1452.00000000000000000000	460.00000000000000000000	4.00000000000000000000	4.00000000000000000000	4.00000000000000000000	4.00000000000000000000	4.00000000000000000000	4.00000000000000000000	4.00000000000000000000	4.00000000000000000000	4.00000000000000000000	4.00000000000000000000	4.00000000000000000000	4.00000000000000000000	4.00000000000000000000	4.00000000000000000000	4.00000000000000000000	4.00000000000000000000
102.00000000000000000000	0.00000000000000000000	4138.97412109375000000000	4126.66650390625000000000	4162.05126953125000000000	4138.46142578125000000000	4133.84619140625000000000	4149.23046875000000000000	4144.10253906250000000000	4147.17919921875000000000	4164.10253906250000000000	4161.02539062500000000000	4145.12792968750000000000	4166.66650390625000000000	4122.05126953125000000000	4147.17919921875000000000	1743.00000000000000000000	10248.00000000000000000000	10229.00000000000000000000	0.00000000000000000000	0.00000000000000000000	0.00000000000000000000	1452.00000000000000000000	467.00000000000000000000	4.00000000000000000000	4.00000000000000000000	4.00000000000000000000	4.00000000000000000000	4.00000000000000000000	4.00000000000000000000	4.00000000000000000000	4.00000000000000000000	4.00000000000000000000	4.00000000000000000000	4.00000000000000000000	4.00000000000000000000	4.00000000000000000000	4.00000000000000000000	4.00000000000000000000	4.00000000000000000000
103.00000000000000000000	0.00000000000000000000	4150.76904296875000000000	4154.35888671875000000000	4168.71777343750000000000	4157.94873046875000000000	4161.02539062500000000000	4154.87158203125000000000	4157.43603515625000000000	4167.69238281250000000000	4172.30761718750000000000	4178.97412109375000000000	4171.79492187500000000000	4177.94873046875000000000	4161.53857421875000000000	4170.76904296875000000000	1506.00000000000000000000	10247.00000000000000000000	10228.00000000000000000000	0.00000000000000000000	0.00000000000000000000	0.00000000000000000000	1452.00000000000000000000	474.00000000000000000000	4.00000000000000000000	4.00000000000000000000	4.00000000000000000000	4.00000000000000000000	4.00000000000000000000	4.00000000000000000000	4.00000000000000000000	4.00000000000000000000	4.00000000000000000000	4.00000000000000000000	4.00000000000000000000	4.00000000000000000000	4.00000000000000000000	4.00000000000000000000	4.00000000000000000000	4.00000000000000000000
104.00000000000000000000	0.00000000000000000000	4144.10253906250000000000	4127.69238281250000000000	4167.69238281250000000000	4143.58984375000000000000	4145.12792968750000000000	4144.61523437500000000000	4137.94873046875000000000	4146.66650390625000000000	4170.25634765625000000000	4143.58984375000000000000	4157.43603515625000000000	4175.89746093750000000000	4140.00000000000000000000	4163.58984375000000000000	1347.00000000000000000000	10247.00000000000000000000	10228.00000000000000000000	0.00000000000000000000	0.00000000000000000000	0.00000000000000000000	1452.00000000000000000000	482.00000000000000000000	4.00000000000000000000	4.00000000000000000000	4.00000000000000000000	4.00000000000000000000	4.00000000000000000000	4.00000000000000000000	4.00000000000000000000	4.00000000000000000000	4.00000000000000000000	4.00000000000000000000	4.00000000000000000000	4.00000000000000000000	4.00000000000000000000	4.00000000000000000000	4.00000000000000000000	4.00000000000000000000
105.00000000000000000000	0.00000000000000000000	4142.05126953125000000000	4135.38427734375000000000	4158.46142578125000000000	4145.12792968750000000000	4161.53857421875000000000	4148.71777343750000000000	4155.38427734375000000000	4172.82031250000000000000	4166.66650390625000000000	4169.74365234375000000000	4167.17919921875000000000	4186.66650390625000000000	4150.25634765625000000000	4165.12792968750000000000	1514.00000000000000000000	10246.00000000000000000000	10228.00000000000000000000	0.00000000000000000000	0.00000000000000000000	0.00000000000000000000	1452.00000000000000000000	491.00000000000000000000	4.00000000000000000000	4.00000000000000000000	4.00000000000000000000	4.00000000000000000000	4.00000000000000000000	4.00000000000000000000	4.00000000000000000000	4.00000000000000000000	4.00000000000000000000	4.00000000000000000000	4.00000000000000000000	4.00000000000000000000	4.00000000000000000000	4.00000000000000000000	4.00000000000000000000	4.00000000000000000000
106.00000000000000000000	0.00000000000000000000	4137.94873046875000000000	4128.71777343750000000000	4164.10253906250000000000	4145.12792968750000000000	4147.69238281250000000000	4144.61523437500000000000	4153.84619140625000000000	4182.05126953125000000000	4162.05126953125000000000	4181.02539062500000000000	4173.33300781250000000000	4190.76904296875000000000	4148.71777343750000000000	4164.61523437500000000000	1743.00000000000000000000	10246.00000000000000000000	10228.00000000000000000000	0.00000000000000000000	0.00000000000000000000	0.00000000000000000000	1452.00000000000000000000	499.00000000000000000000	4.00000000000000000000	4.00000000000000000000	4.00000000000000000000	4.00000000000000000000	4.00000000000000000000	4.00000000000000000000	4.00000000000000000000	4.00000000000000000000	4.00000000000000000000	4.00000000000000000000	4.00000000000000000000	4.00000000000000000000	4.00000000000000000000	4.00000000000000000000	4.00000000000000000000	4.00000000000000000000
107.00000000000000000000	0.00000000000000000000	4135.38427734375000000000	4117.43603515625000000000	4162.56396484375000000000	4136.92285156250000000000	4142.56396484375000000000	4146.66650390625000000000	4152.30761718750000000000	4163.58984375000000000000	4164.61523437500000000000	4150.25634765625000000000	4159.48730468750000000000	4177.94873046875000000000	4132.30761718750000000000	4158.46142578125000000000	1506.00000000000000000000	10247.00000000000000000000	10229.00000000000000000000	0.00000000000000000000	0.00000000000000000000	0.00000000000000000000	1452.00000000000000000000	507.00000000000000000000	4.00000000000000000000	4.00000000000000000000	4.00000000000000000000	4.00000000000000000000	4.00000000000000000000	4.00000000000000000000	4.00000000000000000000	4.00000000000000000000	4.00000000000000000000	4.00000000000000000000	4.00000000000000000000	4.00000000000000000000	4.00000000000000000000	4.00000000000000000000	4.00000000000000000000	4.00000000000000000000
108.00000000000000000000	0.00000000000000000000	4154.87158203125000000000	4160.00000000000000000000	4166.15380859375000000000	4156.41015625000000000000	4195.38427734375000000000	4169.74365234375000000000	4183.58984375000000000000	4182.05126953125000000000	4172.30761718750000000000	4180.51269531250000000000	4173.33300781250000000000	4185.64111328125000000000	4153.84619140625000000000	4169.23046875000000000000	1347.00000000000000000000	10247.00000000000000000000	10229.00000000000000000000	0.00000000000000000000	0.00000000000000000000	0.00000000000000000000	1452.00000000000000000000	516.00000000000000000000	4.00000000000000000000	4.00000000000000000000	4.00000000000000000000	4.00000000000000000000	4.00000000000000000000	4.00000000000000000000	4.00000000000000000000	4.00000000000000000000	4.00000000000000000000	4.00000000000000000000	4.00000000000000000000	4.00000000000000000000	4.00000000000000000000	4.00000000000000000000	4.00000000000000000000	4.00000000000000000000
109.00000000000000000000	0.00000000000000000000	4152.82031250000000000000	4143.58984375000000000000	4174.35888671875000000000	4144.10253906250000000000	4156.92285156250000000000	4157.43603515625000000000	4156.92285156250000000000	4154.35888671875000000000	4164.10253906250000000000	4167.69238281250000000000	4156.41015625000000000000	4178.46142578125000000000	4125.12792968750000000000	4158.97412109375000000000	1514.00000000000000000000	10246.00000000000000000000	10228.00000000000000000000	0.00000000000000000000	0.00000000000000000000	0.00000000000000000000	1452.00000000000000000000	524.00000000000000000000	4.00000000000000000000	4.00000000000000000000	4.00000000000000000000	4.00000000000000000000	4.00000000000000000000	4.00000000000000000000	4.00000000000000000000	4.00000000000000000000	4.00000000000000000000	4.00000000000000000000	4.00000000000000000000	4.00000000000000000000	4.00000000000000000000	4.00000000000000000000	4.00000000000000000000	4.00000000000000000000
110.00000000000000000000	0.00000000000000000000	4150.25634765625000000000	4152.82031250000000000000	4172.30761718750000000000	4154.87158203125000000000	4156.41015625000000000000	4154.35888671875000000000	4163.07666015625000000000	4166.15380859375000000000	4170.25634765625000000000	4176.92285156250000000000	4166.15380859375000000000	4185.12792968750000000000	4151.79492187500000000000	4171.79492187500000000000	1743.00000000000000000000	10246.00000000000000000000	10228.00000000000000000000	0.00000000000000000000	0.00000000000000000000	0.00000000000000000000	1452.00000000000000000000	532.00000000000000000000	4.00000000000000000000	4.00000000000000000000	4.00000000000000000000	4.00000000000000000000	4.00000000000000000000	4.00000000000000000000	4.00000000000000000000	4.00000000000000000000	4.00000000000000000000	4.00000000000000000000	4.00000000000000000000	4.00000000000000000000	4.00000000000000000000	4.00000000000000000000	4.00000000000000000000	4.00000000000000000000
111.00000000000000000000	0.00000000000000000000	4150.76904296875000000000	4156.41015625000000000000	4173.33300781250000000000	4166.15380859375000000000	4170.25634765625000000000	4148.20507812500000000000	4156.92285156250000000000	4167.17919921875000000000	4174.87158203125000000000	4164.61523437500000000000	4173.33300781250000000000	4194.35888671875000000000	4168.20507812500000000000	4181.02539062500000000000	1506.00000000000000000000	10248.00000000000000000000	10228.00000000000000000000	0.00000000000000000000	0.00000000000000000000	0.00000000000000000000	1452.00000000000000000000	541.00000000000000000000	4.00000000000000000000	4.00000000000000000000	4.00000000000000000000	4.00000000000000000000	4.00000000000000000000	4.00000000000000000000	4.00000000000000000000	4.00000000000000000000	4.00000000000000000000	4.00000000000000000000	4.00000000000000000000	4.00000000000000000000	4.00000000000000000000	4.00000000000000000000	4.00000000000000000000	4.00000000000000000000
112.00000000000000000000	0.00000000000000000000	4145.12792968750000000000	4134.87158203125000000000	4167.17919921875000000000	4147.69238281250000000000	4129.74365234375000000000	4142.05126953125000000000	4138.97412109375000000000	4148.20507812500000000000	4164.10253906250000000000	4134.87158203125000000000	4157.43603515625000000000	4179.48730468750000000000	4135.38427734375000000000	4164.10253906250000000000	1347.00000000000000000000	10248.00000000000000000000	10228.00000000000000000000	0.00000000000000000000	0.00000000000000000000	0.00000000000000000000	1452.00000000000000000000	548.00000000000000000000	4.00000000000000000000	4.00000000000000000000	4.00000000000000000000	4.00000000000000000000	4.00000000000000000000	4.00000000000000000000	4.00000000000000000000	4.00000000000000000000	4.00000000000000000000	4.00000000000000000000	4.00000000000000000000	4.00000000000000000000	4.00000000000000000000	4.00000000000000000000	4.00000000000000000000	4.00000000000000000000
113.00000000000000000000	0.00000000000000000000	4148.20507812500000000000	4156.41015625000000000000	4164.10253906250000000000	4161.53857421875000000000	4132.82031250000000000000	4161.02539062500000000000	4171.28173828125000000000	4190.25634765625000000000	4168.20507812500000000000	4194.35888671875000000000	4176.41015625000000000000	4188.20507812500000000000	4154.35888671875000000000	4167.69238281250000000000	1514.00000000000000000000	10248.00000000000000000000	10225.00000000000000000000	0.00000000000000000000	0.00000000000000000000	0.00000000000000000000	1452.00000000000000000000	557.00000000000000000000	4.00000000000000000000	4.00000000000000000000	4.00000000000000000000	4.00000000000000000000	4.00000000000000000000	4.00000000000000000000	4.00000000000000000000	4.00000000000000000000	4.00000000000000000000	4.00000000000000000000	4.00000000000000000000	4.00000000000000000000	4.00000000000000000000	4.00000000000000000000	4.00000000000000000000	4.00000000000000000000
114.00000000000000000000	0.00000000000000000000	4137.94873046875000000000	4134.35888671875000000000	4165.12792968750000000000	4152.82031250000000000000	4136.41015625000000000000	4152.30761718750000000000	4152.30761718750000000000	4170.25634765625000000000	4163.58984375000000000000	4179.48730468750000000000	4158.46142578125000000000	4184.10253906250000000000	4129.74365234375000000000	4156.41015625000000000000	1743.00000000000000000000	10248.00000000000000000000	10225.00000000000000000000	0.00000000000000000000	0.00000000000000000000	0.00000000000000000000	1452.00000000000000000000	564.00000000000000000000	4.00000000000000000000	4.00000000000000000000	4.00000000000000000000	4.00000000000000000000	4.00000000000000000000	4.00000000000000000000	4.00000000000000000000	4.00000000000000000000	4.00000000000000000000	4.00000000000000000000	4.00000000000000000000	4.00000000000000000000	4.00000000000000000000	4.00000000000000000000	4.00000000000000000000	4.00000000000000000000
115.00000000000000000000	0.00000000000000000000	4146.66650390625000000000	4152.82031250000000000000	4163.07666015625000000000	4155.38427734375000000000	4191.28173828125000000000	4160.00000000000000000000	4162.05126953125000000000	4163.07666015625000000000	4164.10253906250000000000	4161.02539062500000000000	4160.00000000000000000000	4176.92285156250000000000	4139.48730468750000000000	4158.97412109375000000000	1506.00000000000000000000	10249.00000000000000000000	10225.00000000000000000000	0.00000000000000000000	0.00000000000000000000	0.00000000000000000000	1452.00000000000000000000	571.00000000000000000000	4.00000000000000000000	4.00000000000000000000	4.00000000000000000000	4.00000000000000000000	4.00000000000000000000	4.00000000000000000000	4.00000000000000000000	4.00000000000000000000	4.00000000000000000000	4.00000000000000000000	4.00000000000000000000	4.00000000000000000000	4.00000000000000000000	4.00000000000000000000	4.00000000000000000000	4.00000000000000000000
116.00000000000000000000	0.00000000000000000000	4160.00000000000000000000	4170.25634765625000000000	4172.82031250000000000000	4167.69238281250000000000	4198.97412109375000000000	4171.79492187500000000000	4174.35888671875000000000	4170.25634765625000000000	4171.28173828125000000000	4174.35888671875000000000	4170.76904296875000000000	4181.53857421875000000000	4157.94873046875000000000	4169.74365234375000000000	1347.00000000000000000000	10249.00000000000000000000	10225.00000000000000000000	0.00000000000000000000	0.00000000000000000000	0.00000000000000000000	1452.00000000000000000000	579.00000000000000000000	4.00000000000000000000	4.00000000000000000000	4.00000000000000000000	4.00000000000000000000	4.00000000000000000000	4.00000000000000000000	4.00000000000000000000	4.00000000000000000000	4.00000000000000000000	4.00000000000000000000	4.00000000000000000000	4.00000000000000000000	4.00000000000000000000	4.00000000000000000000	4.00000000000000000000	4.00000000000000000000
117.00000000000000000000	0.00000000000000000000	4149.74365234375000000000	4141.53857421875000000000	4170.76904296875000000000	4151.79492187500000000000	4158.46142578125000000000	4158.97412109375000000000	4154.35888671875000000000	4148.71777343750000000000	4166.15380859375000000000	4158.97412109375000000000	4151.28173828125000000000	4174.35888671875000000000	4135.38427734375000000000	4163.07666015625000000000	1514.00000000000000000000	10247.00000000000000000000	10226.00000000000000000000	0.00000000000000000000	0.00000000000000000000	0.00000000000000000000	1452.00000000000000000000	586.00000000000000000000	4.00000000000000000000	4.00000000000000000000	4.00000000000000000000	4.00000000000000000000	4.00000000000000000000	4.00000000000000000000	4.00000000000000000000	4.00000000000000000000	4.00000000000000000000	4.00000000000000000000	4.00000000000000000000	4.00000000000000000000	4.00000000000000000000	4.00000000000000000000	4.00000000000000000000	4.00000000000000000000
118.00000000000000000000	0.00000000000000000000	4150.76904296875000000000	4158.46142578125000000000	4164.61523437500000000000	4162.56396484375000000000	4177.43603515625000000000	4155.38427734375000000000	4167.69238281250000000000	4178.46142578125000000000	4169.74365234375000000000	4180.00000000000000000000	4174.35888671875000000000	4184.61523437500000000000	4165.64111328125000000000	4176.92285156250000000000	1743.00000000000000000000	10247.00000000000000000000	10226.00000000000000000000	0.00000000000000000000	0.00000000000000000000	0.00000000000000000000	1452.00000000000000000000	594.00000000000000000000	4.00000000000000000000	4.00000000000000000000	4.00000000000000000000	4.00000000000000000000	4.00000000000000000000	4.00000000000000000000	4.00000000000000000000	4.00000000000000000000	4.00000000000000000000	4.00000000000000000000	4.00000000000000000000	4.00000000000000000000	4.00000000000000000000	4.00000000000000000000	4.00000000000000000000	4.00000000000000000000
119.00000000000000000000	0.00000000000000000000	4144.61523437500000000000	4137.43603515625000000000	4171.28173828125000000000	4154.87158203125000000000	4126.15380859375000000000	4141.53857421875000000000	4144.10253906250000000000	4166.15380859375000000000	4166.66650390625000000000	4152.82031250000000000000	4166.66650390625000000000	4181.02539062500000000000	4151.28173828125000000000	4171.79492187500000000000	1506.00000000000000000000	10247.00000000000000000000	10226.00000000000000000000	0.00000000000000000000	0.00000000000000000000	0.00000000000000000000	1452.00000000000000000000	601.00000000000000000000	4.00000000000000000000	4.00000000000000000000	4.00000000000000000000	4.00000000000000000000	4.00000000000000000000	4.00000000000000000000	4.00000000000000000000	4.00000000000000000000	4.00000000000000000000	4.00000000000000000000	4.00000000000000000000	4.00000000000000000000	4.00000000000000000000	4.00000000000000000000	4.00000000000000000000	4.00000000000000000000
120.00000000000000000000	0.00000000000000000000	4141.53857421875000000000	4142.56396484375000000000	4167.69238281250000000000	4153.33300781250000000000	4140.00000000000000000000	4156.92285156250000000000	4162.56396484375000000000	4173.84619140625000000000	4166.15380859375000000000	4173.84619140625000000000	4161.02539062500000000000	4176.92285156250000000000	4143.58984375000000000000	4167.17919921875000000000	1347.00000000000000000000	10247.00000000000000000000	10226.00000000000000000000	0.00000000000000000000	0.00000000000000000000	0.00000000000000000000	1452.00000000000000000000	608.00000000000000000000	4.00000000000000000000	4.00000000000000000000	4.00000000000000000000	4.00000000000000000000	4.00000000000000000000	4.00000000000000000000	4.00000000000000000000	4.00000000000000000000	4.00000000000000000000	4.00000000000000000000	4.00000000000000000000	4.00000000000000000000	4.00000000000000000000	4.00000000000000000000	4.00000000000000000000	4.00000000000000000000
121.00000000000000000000	0.00000000000000000000	4138.97412109375000000000	4151.28173828125000000000	4162.56396484375000000000	4156.41015625000000000000	4190.76904296875000000000	4166.66650390625000000000	4182.05126953125000000000	4194.87158203125000000000	4166.15380859375000000000	4212.82031250000000000000	4167.69238281250000000000	4178.97412109375000000000	4141.53857421875000000000	4161.53857421875000000000	1514.00000000000000000000	10246.00000000000000000000	10229.00000000000000000000	0.00000000000000000000	0.00000000000000000000	0.00000000000000000000	1452.00000000000000000000	617.00000000000000000000	4.00000000000000000000	4.00000000000000000000	4.00000000000000000000	4.00000000000000000000	4.00000000000000000000	4.00000000000000000000	4.00000000000000000000	4.00000000000000000000	4.00000000000000000000	4.00000000000000000000	4.00000000000000000000	4.00000000000000000000	4.00000000000000000000	4.00000000000000000000	4.00000000000000000000	4.00000000000000000000
122.00000000000000000000	0.00000000000000000000	4129.74365234375000000000	4123.07666015625000000000	4158.46142578125000000000	4139.48730468750000000000	4151.28173828125000000000	4147.69238281250000000000	4145.12792968750000000000	4159.48730468750000000000	4159.48730468750000000000	4150.25634765625000000000	4144.10253906250000000000	4161.53857421875000000000	4107.69238281250000000000	4143.58984375000000000000	1743.00000000000000000000	10246.00000000000000000000	10229.00000000000000000000	0.00000000000000000000	0.00000000000000000000	0.00000000000000000000	1452.00000000000000000000	625.00000000000000000000	4.00000000000000000000	4.00000000000000000000	4.00000000000000000000	4.00000000000000000000	4.00000000000000000000	4.00000000000000000000	4.00000000000000000000	4.00000000000000000000	4.00000000000000000000	4.00000000000000000000	4.00000000000000000000	4.00000000000000000000	4.00000000000000000000	4.00000000000000000000	4.00000000000000000000	4.00000000000000000000
123.00000000000000000000	0.00000000000000000000	4149.23046875000000000000	4160.00000000000000000000	4164.10253906250000000000	4160.51269531250000000000	4164.61523437500000000000	4156.41015625000000000000	4165.12792968750000000000	4170.25634765625000000000	4169.74365234375000000000	4147.17919921875000000000	4160.00000000000000000000	4173.84619140625000000000	4144.61523437500000000000	4164.61523437500000000000	1506.00000000000000000000	10246.00000000000000000000	10228.00000000000000000000	0.00000000000000000000	0.00000000000000000000	0.00000000000000000000	1452.00000000000000000000	632.00000000000000000000	4.00000000000000000000	4.00000000000000000000	4.00000000000000000000	4.00000000000000000000	4.00000000000000000000	4.00000000000000000000	4.00000000000000000000	4.00000000000000000000	4.00000000000000000000	4.00000000000000000000	4.00000000000000000000	4.00000000000000000000	4.00000000000000000000	4.00000000000000000000	4.00000000000000000000	4.00000000000000000000
124.00000000000000000000	0.00000000000000000000	4153.33300781250000000000	4154.35888671875000000000	4173.33300781250000000000	4149.74365234375000000000	4158.97412109375000000000	4153.33300781250000000000	4155.38427734375000000000	4150.76904296875000000000	4168.71777343750000000000	4149.74365234375000000000	4152.30761718750000000000	4177.94873046875000000000	4141.53857421875000000000	4167.69238281250000000000	1347.00000000000000000000	10246.00000000000000000000	10228.00000000000000000000	0.00000000000000000000	0.00000000000000000000	0.00000000000000000000	1452.00000000000000000000	641.00000000000000000000	4.00000000000000000000	4.00000000000000000000	4.00000000000000000000	4.00000000000000000000	4.00000000000000000000	4.00000000000000000000	4.00000000000000000000	4.00000000000000000000	4.00000000000000000000	4.00000000000000000000	4.00000000000000000000	4.00000000000000000000	4.00000000000000000000	4.00000000000000000000	4.00000000000000000000	4.00000000000000000000
125.00000000000000000000	0.00000000000000000000	4147.17919921875000000000	4143.07666015625000000000	4165.12792968750000000000	4135.38427734375000000000	4159.48730468750000000000	4152.30761718750000000000	4145.12792968750000000000	4145.64111328125000000000	4166.15380859375000000000	4151.79492187500000000000	4150.76904296875000000000	4177.94873046875000000000	4138.97412109375000000000	4165.64111328125000000000	1514.00000000000000000000	10245.00000000000000000000	10226.00000000000000000000	0.00000000000000000000	0.00000000000000000000	0.00000000000000000000	1452.00000000000000000000	649.00000000000000000000	4.00000000000000000000	4.00000000000000000000	4.00000000000000000000	4.00000000000000000000	4.00000000000000000000	4.00000000000000000000	4.00000000000000000000	4.00000000000000000000	4.00000000000000000000	4.00000000000000000000	4.00000000000000000000	4.00000000000000000000	4.00000000000000000000	4.00000000000000000000	4.00000000000000000000	4.00000000000000000000
126.00000000000000000000	0.00000000000000000000	4149.74365234375000000000	4151.79492187500000000000	4166.15380859375000000000	4154.35888671875000000000	4174.87158203125000000000	4155.89746093750000000000	4154.87158203125000000000	4176.92285156250000000000	4171.28173828125000000000	4168.71777343750000000000	4173.84619140625000000000	4195.38427734375000000000	4161.53857421875000000000	4177.94873046875000000000	1743.00000000000000000000	10245.00000000000000000000	10226.00000000000000000000	0.00000000000000000000	0.00000000000000000000	0.00000000000000000000	1452.00000000000000000000	657.00000000000000000000	4.00000000000000000000	4.00000000000000000000	4.00000000000000000000	4.00000000000000000000	4.00000000000000000000	4.00000000000000000000	4.00000000000000000000	4.00000000000000000000	4.00000000000000000000	4.00000000000000000000	4.00000000000000000000	4.00000000000000000000	4.00000000000000000000	4.00000000000000000000	4.00000000000000000000	4.00000000000000000000
127.00000000000000000000	0.00000000000000000000	4142.05126953125000000000	4131.79492187500000000000	4168.20507812500000000000	4149.74365234375000000000	4143.07666015625000000000	4147.69238281250000000000	4144.10253906250000000000	4158.46142578125000000000	4163.07666015625000000000	4154.35888671875000000000	4154.35888671875000000000	4183.07666015625000000000	4133.84619140625000000000	4167.69238281250000000000	50.00000000000000000000	10244.00000000000000000000	10225.00000000000000000000	0.00000000000000000000	0.00000000000000000000	0.00000000000000000000	1452.00000000000000000000	665.00000000000000000000	4.00000000000000000000	4.00000000000000000000	4.00000000000000000000	4.00000000000000000000	4.00000000000000000000	4.00000000000000000000	4.00000000000000000000	4.00000000000000000000	4.00000000000000000000	4.00000000000000000000	4.00000000000000000000	4.00000000000000000000	4.00000000000000000000	4.00000000000000000000	4.00000000000000000000	4.00000000000000000000
0.00000000000000000000	0.00000000000000000000	4156.41015625000000000000	4165.64111328125000000000	4168.20507812500000000000	4162.56396484375000000000	4182.56396484375000000000	4168.20507812500000000000	4179.48730468750000000000	4173.84619140625000000000	4165.12792968750000000000	4205.64111328125000000000	4164.61523437500000000000	4182.05126953125000000000	4154.35888671875000000000	4171.28173828125000000000	874.00000000000000000000	10244.00000000000000000000	10225.00000000000000000000	0.00000000000000000000	0.00000000000000000000	0.00000000000000000000	1452.00000000000000000000	672.00000000000000000000	4.00000000000000000000	4.00000000000000000000	4.00000000000000000000	4.00000000000000000000	4.00000000000000000000	4.00000000000000000000	4.00000000000000000000	4.00000000000000000000	4.00000000000000000000	4.00000000000000000000	4.00000000000000000000	4.00000000000000000000	4.00000000000000000000	4.00000000000000000000	4.00000000000000000000	4.00000000000000000000
1.00000000000000000000	0.00000000000000000000	4165.64111328125000000000	4162.56396484375000000000	4176.41015625000000000000	4157.43603515625000000000	4194.35888671875000000000	4167.17919921875000000000	4167.17919921875000000000	4163.07666015625000000000	4166.15380859375000000000	4200.00000000000000000000	4162.56396484375000000000	4184.10253906250000000000	4144.61523437500000000000	4165.64111328125000000000	1100.00000000000000000000	10244.00000000000000000000	10226.00000000000000000000	0.00000000000000000000	0.00000000000000000000	0.00000000000000000000	1452.00000000000000000000	681.00000000000000000000	4.00000000000000000000	4.00000000000000000000	4.00000000000000000000	4.00000000000000000000	4.00000000000000000000	4.00000000000000000000	4.00000000000000000000	4.00000000000000000000	4.00000000000000000000	4.00000000000000000000	4.00000000000000000000	4.00000000000000000000	4.00000000000000000000	4.00000000000000000000	4.00000000000000000000	4.00000000000000000000
2.00000000000000000000	0.00000000000000000000	4163.07666015625000000000	4164.61523437500000000000	4175.38427734375000000000	4157.94873046875000000000	4172.30761718750000000000	4158.46142578125000000000	4157.94873046875000000000	4161.53857421875000000000	4167.17919921875000000000	4168.71777343750000000000	4161.53857421875000000000	4185.12792968750000000000	4145.64111328125000000000	4170.76904296875000000000	1202.00000000000000000000	10244.00000000000000000000	10226.00000000000000000000	0.00000000000000000000	0.00000000000000000000	0.00000000000000000000	1452.00000000000000000000	689.00000000000000000000	4.00000000000000000000	4.00000000000000000000	4.00000000000000000000	4.00000000000000000000	4.00000000000000000000	4.00000000000000000000	4.00000000000000000000	4.00000000000000000000	4.00000000000000000000	4.00000000000000000000	4.00000000000000000000	4.00000000000000000000	4.00000000000000000000	4.00000000000000000000	4.00000000000000000000	4.00000000000000000000
3.00000000000000000000	0.00000000000000000000	4169.23046875000000000000	4195.38427734375000000000	4180.51269531250000000000	4181.53857421875000000000	4177.43603515625000000000	4159.48730468750000000000	4173.33300781250000000000	4182.56396484375000000000	4173.84619140625000000000	4184.10253906250000000000	4180.00000000000000000000	4199.48730468750000000000	4183.07666015625000000000	4192.82031250000000000000	1735.00000000000000000000	10245.00000000000000000000	10227.00000000000000000000	0.00000000000000000000	0.00000000000000000000	0.00000000000000000000	1452.00000000000000000000	697.00000000000000000000	4.00000000000000000000	4.00000000000000000000	4.00000000000000000000	4.00000000000000000000	4.00000000000000000000	4.00000000000000000000	4.00000000000000000000	4.00000000000000000000	4.00000000000000000000	4.00000000000000000000	4.00000000000000000000	4.00000000000000000000	4.00000000000000000000	4.00000000000000000000	4.00000000000000000000	4.00000000000000000000
4.00000000000000000000	0.00000000000000000000	4162.05126953125000000000	4164.10253906250000000000	4179.48730468750000000000	4161.02539062500000000000	4162.05126953125000000000	4145.64111328125000000000	4144.10253906250000000000	4150.76904296875000000000	4167.69238281250000000000	4155.38427734375000000000	4158.97412109375000000000	4187.69238281250000000000	4154.35888671875000000000	4178.97412109375000000000	1827.00000000000000000000	10245.00000000000000000000	10227.00000000000000000000	0.00000000000000000000	0.00000000000000000000	0.00000000000000000000	1452.00000000000000000000	704.00000000000000000000	4.00000000000000000000	4.00000000000000000000	4.00000000000000000000	4.00000000000000000000	4.00000000000000000000	4.00000000000000000000	4.00000000000000000000	4.00000000000000000000	4.00000000000000000000	4.00000000000000000000	4.00000000000000000000	4.00000000000000000000	4.00000000000000000000	4.00000000000000000000	4.00000000000000000000	4.00000000000000000000
5.00000000000000000000	0.00000000000000000000	4163.07666015625000000000	4174.35888671875000000000	4171.79492187500000000000	4165.12792968750000000000	4190.76904296875000000000	4158.46142578125000000000	4167.69238281250000000000	4181.02539062500000000000	4170.25634765625000000000	4188.20507812500000000000	4173.33300781250000000000	4192.82031250000000000000	4166.66650390625000000000	4182.56396484375000000000	1005.00000000000000000000	10247.00000000000000000000	10228.00000000000000000000	0.00000000000000000000	0.00000000000000000000	0.00000000000000000000	1452.00000000000000000000	712.00000000000000000000	4.00000000000000000000	4.00000000000000000000	4.00000000000000000000	4.00000000000000000000	4.00000000000000000000	4.00000000000000000000	4.00000000000000000000	4.00000000000000000000	4.00000000000000000000	4.00000000000000000000	4.00000000000000000000	4.00000000000000000000	4.00000000000000000000	4.00000000000000000000	4.00000000000000000000	4.00000000000000000000
6.00000000000000000000	0.00000000000000000000	4153.84619140625000000000	4166.66650390625000000000	4173.84619140625000000000	4168.71777343750000000000	4173.33300781250000000000	4158.46142578125000000000	4169.23046875000000000000	4191.28173828125000000000	4169.23046875000000000000	4191.79492187500000000000	4175.89746093750000000000	4199.48730468750000000000	4163.07666015625000000000	4181.53857421875000000000	1523.00000000000000000000	10247.00000000000000000000	10228.00000000000000000000	0.00000000000000000000	0.00000000000000000000	0.00000000000000000000	1452.00000000000000000000	719.00000000000000000000	4.00000000000000000000	4.00000000000000000000	4.00000000000000000000	4.00000000000000000000	4.00000000000000000000	4.00000000000000000000	4.00000000000000000000	4.00000000000000000000	4.00000000000000000000	4.00000000000000000000	4.00000000000000000000	4.00000000000000000000	4.00000000000000000000	4.00000000000000000000	4.00000000000000000000	4.00000000000000000000
7.00000000000000000000	0.00000000000000000000	4148.71777343750000000000	4153.33300781250000000000	4168.71777343750000000000	4157.94873046875000000000	4165.12792968750000000000	4160.51269531250000000000	4167.17919921875000000000	4173.33300781250000000000	4165.64111328125000000000	4169.74365234375000000000	4164.61523437500000000000	4190.25634765625000000000	4151.79492187500000000000	4171.28173828125000000000	1628.00000000000000000000	10248.00000000000000000000	10227.00000000000000000000	0.00000000000000000000	0.00000000000000000000	0.00000000000000000000	1452.00000000000000000000	727.00000000000000000000	4.00000000000000000000	4.00000000000000000000	4.00000000000000000000	4.00000000000000000000	4.00000000000000000000	4.00000000000000000000	4.00000000000000000000	4.00000000000000000000	4.00000000000000000000	4.00000000000000000000	4.00000000000000000000	4.00000000000000000000	4.00000000000000000000	4.00000000000000000000	4.00000000000000000000	4.00000000000000000000
8.00000000000000000000	0.00000000000000000000	4169.23046875000000000000	4183.58984375000000000000	4172.82031250000000000000	4170.25634765625000000000	4209.74365234375000000000	4177.43603515625000000000	4196.92285156250000000000	4192.30761718750000000000	4171.79492187500000000000	4211.79492187500000000000	4183.58984375000000000000	4198.97412109375000000000	4177.94873046875000000000	4178.46142578125000000000	885.00000000000000000000	10248.00000000000000000000	10227.00000000000000000000	0.00000000000000000000	0.00000000000000000000	0.00000000000000000000	1452.00000000000000000000	735.00000000000000000000	4.00000000000000000000	4.00000000000000000000	4.00000000000000000000	4.00000000000000000000	4.00000000000000000000	4.00000000000000000000	4.00000000000000000000	4.00000000000000000000	4.00000000000000000000	4.00000000000000000000	4.00000000000000000000	4.00000000000000000000	4.00000000000000000000	4.00000000000000000000	4.00000000000000000000	4.00000000000000000000
9.00000000000000000000	0.00000000000000000000	4168.71777343750000000000	4169.23046875000000000000	4179.48730468750000000000	4158.46142578125000000000	4170.76904296875000000000	4163.07666015625000000000	4170.25634765625000000000	4165.12792968750000000000	4165.64111328125000000000	4198.97412109375000000000	4168.71777343750000000000	4190.76904296875000000000	4158.46142578125000000000	4170.25634765625000000000	1680.00000000000000000000	10248.00000000000000000000	10225.00000000000000000000	0.00000000000000000000	0.00000000000000000000	0.00000000000000000000	1452.00000000000000000000	743.00000000000000000000	4.00000000000000000000	4.00000000000000000000	4.00000000000000000000	4.00000000000000000000	4.00000000000000000000	4.00000000000000000000	4.00000000000000000000	4.00000000000000000000	4.00000000000000000000	4.00000000000000000000	4.00000000000000000000	4.00000000000000000000	4.00000000000000000000	4.00000000000000000000	4.00000000000000000000	4.00000000000000000000
10.00000000000000000000	0.00000000000000000000	4172.30761718750000000000	4187.69238281250000000000	4177.43603515625000000000	4172.30761718750000000000	4181.02539062500000000000	4164.10253906250000000000	4173.33300781250000000000	4175.89746093750000000000	4169.74365234375000000000	4211.28173828125000000000	4178.46142578125000000000	4197.43603515625000000000	4190.25634765625000000000	4187.17919921875000000000	1814.00000000000000000000	10248.00000000000000000000	10225.00000000000000000000	0.00000000000000000000	0.00000000000000000000	0.00000000000000000000	1452.00000000000000000000	751.00000000000000000000	4.00000000000000000000	4.00000000000000000000	4.00000000000000000000	4.00000000000000000000	4.00000000000000000000	4.00000000000000000000	4.00000000000000000000	4.00000000000000000000	4.00000000000000000000	4.00000000000000000000	4.00000000000000000000	4.00000000000000000000	4.00000000000000000000	4.00000000000000000000	4.00000000000000000000	4.00000000000000000000
11.00000000000000000000	0.00000000000000000000	4174.87158203125000000000	4178.97412109375000000000	4184.61523437500000000000	4181.02539062500000000000	4193.84619140625000000000	4164.61523437500000000000	4168.71777343750000000000	4184.61523437500000000000	4176.41015625000000000000	4209.23046875000000000000	4184.61523437500000000000	4211.28173828125000000000	4204.61523437500000000000	4198.46142578125000000000	1549.00000000000000000000	10250.00000000000000000000	10225.00000000000000000000	0.00000000000000000000	0.00000000000000000000	0.00000000000000000000	1452.00000000000000000000	759.00000000000000000000	4.00000000000000000000	4.00000000000000000000	4.00000000000000000000	4.00000000000000000000	4.00000000000000000000	4.00000000000000000000	4.00000000000000000000	4.00000000000000000000	4.00000000000000000000	4.00000000000000000000	4.00000000000000000000	4.00000000000000000000	4.00000000000000000000	4.00000000000000000000	4.00000000000000000000	4.00000000000000000000
12.00000000000000000000	0.00000000000000000000	4168.71777343750000000000	4157.94873046875000000000	4183.58984375000000000000	4168.71777343750000000000	4167.17919921875000000000	4161.02539062500000000000	4166.15380859375000000000	4178.46142578125000000000	4170.76904296875000000000	4187.17919921875000000000	4179.48730468750000000000	4203.58984375000000000000	4181.53857421875000000000	4189.23046875000000000000	1357.00000000000000000000	10250.00000000000000000000	10225.00000000000000000000	0.00000000000000000000	0.00000000000000000000	0.00000000000000000000	1452.00000000000000000000	766.00000000000000000000	4.00000000000000000000	4.00000000000000000000	4.00000000000000000000	4.00000000000000000000	4.00000000000000000000	4.00000000000000000000	4.00000000000000000000	4.00000000000000000000	4.00000000000000000000	4.00000000000000000000	4.00000000000000000000	4.00000000000000000000	4.00000000000000000000	4.00000000000000000000	4.00000000000000000000	4.00000000000000000000
13.00000000000000000000	0.00000000000000000000	4170.25634765625000000000	4185.64111328125000000000	4174.87158203125000000000	4180.51269531250000000000	4186.66650390625000000000	4170.25634765625000000000	4192.30761718750000000000	4202.05126953125000000000	4168.20507812500000000000	4215.89746093750000000000	4200.00000000000000000000	4207.17919921875000000000	4194.87158203125000000000	4190.25634765625000000000	1541.00000000000000000000	10249.00000000000000000000	10226.00000000000000000000	0.00000000000000000000	0.00000000000000000000	0.00000000000000000000	1452.00000000000000000000	774.00000000000000000000	4.00000000000000000000	4.00000000000000000000	4.00000000000000000000	4.00000000000000000000	4.00000000000000000000	4.00000000000000000000	4.00000000000000000000	4.00000000000000000000	4.00000000000000000000	4.00000000000000000000	4.00000000000000000000	4.00000000000000000000	4.00000000000000000000	4.00000000000000000000	4.00000000000000000000	4.00000000000000000000
14.00000000000000000000	0.00000000000000000000	4160.00000000000000000000	4161.02539062500000000000	4171.79492187500000000000	4164.61523437500000000000	4164.61523437500000000000	4157.94873046875000000000	4165.12792968750000000000	4172.30761718750000000000	4163.07666015625000000000	4188.20507812500000000000	4174.35888671875000000000	4197.94873046875000000000	4163.07666015625000000000	4173.84619140625000000000	1814.00000000000000000000	10249.00000000000000000000	10226.00000000000000000000	0.00000000000000000000	0.00000000000000000000	0.00000000000000000000	1452.00000000000000000000	782.00000000000000000000	4.00000000000000000000	4.00000000000000000000	4.00000000000000000000	4.00000000000000000000	4.00000000000000000000	4.00000000000000000000	4.00000000000000000000	4.00000000000000000000	4.00000000000000000000	4.00000000000000000000	4.00000000000000000000	4.00000000000000000000	4.00000000000000000000	4.00000000000000000000	4.00000000000000000000	4.00000000000000000000
15.00000000000000000000	0.00000000000000000000	4172.30761718750000000000	4181.02539062500000000000	4175.38427734375000000000	4169.74365234375000000000	4187.17919921875000000000	4168.71777343750000000000	4182.56396484375000000000	4181.02539062500000000000	4172.30761718750000000000	4197.94873046875000000000	4176.92285156250000000000	4198.97412109375000000000	4181.02539062500000000000	4184.10253906250000000000	1549.00000000000000000000	10246.00000000000000000000	10225.00000000000000000000	0.00000000000000000000	0.00000000000000000000	0.00000000000000000000	1452.00000000000000000000	790.00000000000000000000	4.00000000000000000000	4.00000000000000000000	4.00000000000000000000	4.00000000000000000000	4.00000000000000000000	4.00000000000000000000	4.00000000000000000000	4.00000000000000000000	4.00000000000000000000	4.00000000000000000000	4.00000000000000000000	4.00000000000000000000	4.00000000000000000000	4.00000000000000000000	4.00000000000000000000	4.00000000000000000000
16.00000000000000000000	0.00000000000000000000	4182.05126953125000000000	4193.33300781250000000000	4184.10253906250000000000	4181.53857421875000000000	4204.10253906250000000000	4173.84619140625000000000	4189.74365234375000000000	4182.56396484375000000000	4174.87158203125000000000	4195.89746093750000000000	4187.69238281250000000000	4202.56396484375000000000	4193.33300781250000000000	4191.28173828125000000000	0.00000000000000000000	10246.00000000000000000000	10225.00000000000000000000	0.00000000000000000000	0.00000000000000000000	0.00000000000000000000	1452.00000000000000000000	797.00000000000000000000	4.00000000000000000000	4.00000000000000000000	4.00000000000000000000	4.00000000000000000000	4.00000000000000000000	4.00000000000000000000	4.00000000000000000000	4.00000000000000000000	4.00000000000000000000	4.00000000000000000000	4.00000000000000000000	4.00000000000000000000	4.00000000000000000000	4.00000000000000000000	4.00000000000000000000	4.00000000000000000000
17.00000000000000000000	0.00000000000000000000	4169.23046875000000000000	4161.53857421875000000000	4174.87158203125000000000	4165.64111328125000000000	4182.56396484375000000000	4163.58984375000000000000	4166.66650390625000000000	4152.82031250000000000000	4166.15380859375000000000	4165.64111328125000000000	4170.25634765625000000000	4190.76904296875000000000	4165.64111328125000000000	4176.41015625000000000000	0.00000000000000000000	10245.00000000000000000000	10224.00000000000000000000	0.00000000000000000000	0.00000000000000000000	0.00000000000000000000	1452.00000000000000000000	806.00000000000000000000	4.00000000000000000000	4.00000000000000000000	4.00000000000000000000	4.00000000000000000000	4.00000000000000000000	4.00000000000000000000	4.00000000000000000000	4.00000000000000000000	4.00000000000000000000	4.00000000000000000000	4.00000000000000000000	4.00000000000000000000	4.00000000000000000000	4.00000000000000000000	4.00000000000000000000	4.00000000000000000000
18.00000000000000000000	0.00000000000000000000	4173.84619140625000000000	4177.94873046875000000000	4170.25634765625000000000	4179.48730468750000000000	4196.41015625000000000000	4168.20507812500000000000	4185.12792968750000000000	4189.74365234375000000000	4174.87158203125000000000	4216.92285156250000000000	4189.74365234375000000000	4208.20507812500000000000	4194.87158203125000000000	4192.30761718750000000000	0.00000000000000000000	10245.00000000000000000000	10224.00000000000000000000	0.00000000000000000000	0.00000000000000000000	0.00000000000000000000	1452.00000000000000000000	814.00000000000000000000	4.00000000000000000000	4.00000000000000000000	4.00000000000000000000	4.00000000000000000000	4.00000000000000000000	4.00000000000000000000	4.00000000000000000000	4.00000000000000000000	4.00000000000000000000	4.00000000000000000000	4.00000000000000000000	4.00000000000000000000	4.00000000000000000000	4.00000000000000000000	4.00000000000000000000	4.00000000000000000000
19.00000000000000000000	0.00000000000000000000	4167.17919921875000000000	4160.00000000000000000000	4176.41015625000000000000	4173.33300781250000000000	4164.61523437500000000000	4153.84619140625000000000	4162.56396484375000000000	4183.07666015625000000000	4174.35888671875000000000	4198.97412109375000000000	4178.97412109375000000000	4209.23046875000000000000	4182.05126953125000000000	4190.76904296875000000000	0.00000000000000000000	10242.00000000000000000000	10227.00000000000000000000	0.00000000000000000000	0.00000000000000000000	0.00000000000000000000	1452.00000000000000000000	822.00000000000000000000	4.00000000000000000000	4.00000000000000000000	4.00000000000000000000	4.00000000000000000000	4.00000000000000000000	4.00000000000000000000	4.00000000000000000000	4.00000000000000000000	4.00000000000000000000	4.00000000000000000000	4.00000000000000000000	4.00000000000000000000	4.00000000000000000000	4.00000000000000000000	4.00000000000000000000	4.00000000000000000000
20.00000000000000000000	0.00000000000000000000	4165.12792968750000000000	4168.20507812500000000000	4169.74365234375000000000	4171.79492187500000000000	4188.20507812500000000000	4163.58984375000000000000	4177.94873046875000000000	4190.25634765625000000000	4171.28173828125000000000	4198.46142578125000000000	4180.00000000000000000000	4203.07666015625000000000	4179.48730468750000000000	4185.12792968750000000000	0.00000000000000000000	10242.00000000000000000000	10227.00000000000000000000	0.00000000000000000000	0.00000000000000000000	0.00000000000000000000	1452.00000000000000000000	830.00000000000000000000	4.00000000000000000000	4.00000000000000000000	4.00000000000000000000	4.00000000000000000000	4.00000000000000000000	4.00000000000000000000	4.00000000000000000000	4.00000000000000000000	4.00000000000000000000	4.00000000000000000000	4.00000000000000000000	4.00000000000000000000	4.00000000000000000000	4.00000000000000000000	4.00000000000000000000	4.00000000000000000000
21.00000000000000000000	0.00000000000000000000	4167.69238281250000000000	4176.92285156250000000000	4168.71777343750000000000	4175.38427734375000000000	4194.35888671875000000000	4171.28173828125000000000	4197.43603515625000000000	4204.61523437500000000000	4167.69238281250000000000	4234.35888671875000000000	4188.20507812500000000000	4205.12792968750000000000	4177.94873046875000000000	4178.46142578125000000000	0.00000000000000000000	10245.00000000000000000000	10228.00000000000000000000	0.00000000000000000000	0.00000000000000000000	0.00000000000000000000	1452.00000000000000000000	839.00000000000000000000	4.00000000000000000000	4.00000000000000000000	4.00000000000000000000	4.00000000000000000000	4.00000000000000000000	4.00000000000000000000	4.00000000000000000000	4.00000000000000000000	4.00000000000000000000	4.00000000000000000000	4.00000000000000000000	4.00000000000000000000	4.00000000000000000000	4.00000000000000000000	4.00000000000000000000	4.00000000000000000000
22.00000000000000000000	0.00000000000000000000	4161.53857421875000000000	4160.00000000000000000000	4167.69238281250000000000	4164.10253906250000000000	4151.28173828125000000000	4158.97412109375000000000	4174.87158203125000000000	4175.89746093750000000000	4163.07666015625000000000	4207.69238281250000000000	4169.74365234375000000000	4194.35888671875000000000	4156.41015625000000000000	4168.71777343750000000000	0.00000000000000000000	10245.00000000000000000000	10228.00000000000000000000	0.00000000000000000000	0.00000000000000000000	0.00000000000000000000	1452.00000000000000000000	846.00000000000000000000	4.00000000000000000000	4.00000000000000000000	4.00000000000000000000	4.00000000000000000000	4.00000000000000000000	4.00000000000000000000	4.00000000000000000000	4.00000000000000000000	4.00000000000000000000	4.00000000000000000000	4.00000000000000000000	4.00000000000000000000	4.00000000000000000000	4.00000000000000000000	4.00000000000000000000	4.00000000000000000000
23.00000000000000000000	0.00000000000000000000	4175.89746093750000000000	4189.74365234375000000000	4171.28173828125000000000	4182.56396484375000000000	4204.61523437500000000000	4168.71777343750000000000	4188.71777343750000000000	4184.61523437500000000000	4173.84619140625000000000	4213.33300781250000000000	4185.12792968750000000000	4202.56396484375000000000	4190.76904296875000000000	4190.25634765625000000000	0.00000000000000000000	10245.00000000000000000000	10226.00000000000000000000	0.00000000000000000000	0.00000000000000000000	0.00000000000000000000	1452.00000000000000000000	854.00000000000000000000	4.00000000000000000000	4.00000000000000000000	4.00000000000000000000	4.00000000000000000000	4.00000000000000000000	4.00000000000000000000	4.00000000000000000000	4.00000000000000000000	4.00000000000000000000	4.00000000000000000000	4.00000000000000000000	4.00000000000000000000	4.00000000000000000000	4.00000000000000000000	4.00000000000000000000	4.00000000000000000000
24.00000000000000000000	0.00000000000000000000	4175.38427734375000000000	4168.20507812500000000000	4177.43603515625000000000	4168.20507812500000000000	4201.02539062500000000000	4161.02539062500000000000	4167.17919921875000000000	4156.92285156250000000000	4168.20507812500000000000	4173.84619140625000000000	4170.76904296875000000000	4195.89746093750000000000	4170.25634765625000000000	4184.10253906250000000000	0.00000000000000000000	10245.00000000000000000000	10226.00000000000000000000	0.00000000000000000000	0.00000000000000000000	0.00000000000000000000	1452.00000000000000000000	861.00000000000000000000	4.00000000000000000000	4.00000000000000000000	4.00000000000000000000	4.00000000000000000000	4.00000000000000000000	4.00000000000000000000	4.00000000000000000000	4.00000000000000000000	4.00000000000000000000	4.00000000000000000000	4.00000000000000000000	4.00000000000000000000	4.00000000000000000000	4.00000000000000000000	4.00000000000000000000	4.00000000000000000000
25.00000000000000000000	0.00000000000000000000	4172.82031250000000000000	4172.30761718750000000000	4171.79492187500000000000	4169.23046875000000000000	4178.97412109375000000000	4163.07666015625000000000	4173.84619140625000000000	4170.25634765625000000000	4167.17919921875000000000	4166.15380859375000000000	4176.92285156250000000000	4201.02539062500000000000	4175.38427734375000000000	4185.12792968750000000000	0.00000000000000000000	10248.00000000000000000000	10226.00000000000000000000	0.00000000000000000000	0.00000000000000000000	0.00000000000000000000	1452.00000000000000000000	868.00000000000000000000	4.00000000000000000000	4.00000000000000000000	4.00000000000000000000	4.00000000000000000000	4.00000000000000000000	4.00000000000000000000	4.00000000000000000000	4.00000000000000000000	4.00000000000000000000	4.00000000000000000000	4.00000000000000000000	4.00000000000000000000	4.00000000000000000000	4.00000000000000000000	4.00000000000000000000	4.00000000000000000000
26.00000000000000000000	0.00000000000000000000	4176.41015625000000000000	4187.17919921875000000000	4176.92285156250000000000	4193.33300781250000000000	4192.82031250000000000000	4165.12792968750000000000	4190.25634765625000000000	4209.74365234375000000000	4176.41015625000000000000	4213.33300781250000000000	4202.05126953125000000000	4225.12792968750000000000	4203.07666015625000000000	4204.61523437500000000000	0.00000000000000000000	10248.00000000000000000000	10226.00000000000000000000	0.00000000000000000000	0.00000000000000000000	0.00000000000000000000	1452.00000000000000000000	876.00000000000000000000	4.00000000000000000000	4.00000000000000000000	4.00000000000000000000	4.00000000000000000000	4.00000000000000000000	4.00000000000000000000	4.00000000000000000000	4.00000000000000000000	4.00000000000000000000	4.00000000000000000000	4.00000000000000000000	4.00000000000000000000	4.00000000000000000000	4.00000000000000000000	4.00000000000000000000	4.00000000000000000000
27.00000000000000000000	0.00000000000000000000	4165.12792968750000000000	4155.38427734375000000000	4176.41015625000000000000	4176.41015625000000000000	4181.53857421875000000000	4156.41015625000000000000	4172.82031250000000000000	4187.17919921875000000000	4170.25634765625000000000	4206.15380859375000000000	4181.53857421875000000000	4211.79492187500000000000	4171.79492187500000000000	4194.35888671875000000000	0.00000000000000000000	10247.00000000000000000000	10227.00000000000000000000	0.00000000000000000000	0.00000000000000000000	0.00000000000000000000	1452.00000000000000000000	885.00000000000000000000	4.00000000000000000000	4.00000000000000000000	4.00000000000000000000	4.00000000000000000000	4.00000000000000000000	4.00000000000000000000	4.00000000000000000000	4.00000000000000000000	4.00000000000000000000	4.00000000000000000000	4.00000000000000000000	4.00000000000000000000	4.00000000000000000000	4.00000000000000000000	4.00000000000000000000	4.00000000000000000000
28.00000000000000000000	0.00000000000000000000	4171.79492187500000000000	4181.02539062500000000000	4169.23046875000000000000	4182.05126953125000000000	4209.74365234375000000000	4175.38427734375000000000	4201.53857421875000000000	4197.94873046875000000000	4169.23046875000000000000	4223.58984375000000000000	4191.28173828125000000000	4206.15380859375000000000	4182.56396484375000000000	4188.71777343750000000000	0.00000000000000000000	10247.00000000000000000000	10227.00000000000000000000	0.00000000000000000000	0.00000000000000000000	0.00000000000000000000	1452.00000000000000000000	893.00000000000000000000	4.00000000000000000000	4.00000000000000000000	4.00000000000000000000	4.00000000000000000000	4.00000000000000000000	4.00000000000000000000	4.00000000000000000000	4.00000000000000000000	4.00000000000000000000	4.00000000000000000000	4.00000000000000000000	4.00000000000000000000	4.00000000000000000000	4.00000000000000000000	4.00000000000000000000	4.00000000000000000000
29.00000000000000000000	0.00000000000000000000	4170.25634765625000000000	4166.66650390625000000000	4170.25634765625000000000	4173.33300781250000000000	4184.61523437500000000000	4168.20507812500000000000	4184.10253906250000000000	4178.97412109375000000000	4166.66650390625000000000	4195.89746093750000000000	4178.97412109375000000000	4202.05126953125000000000	4163.07666015625000000000	4172.82031250000000000000	0.00000000000000000000	10250.00000000000000000000	10226.00000000000000000000	0.00000000000000000000	0.00000000000000000000	0.00000000000000000000	1452.00000000000000000000	901.00000000000000000000	4.00000000000000000000	4.00000000000000000000	4.00000000000000000000	4.00000000000000000000	4.00000000000000000000	4.00000000000000000000	4.00000000000000000000	4.00000000000000000000	4.00000000000000000000	4.00000000000000000000	4.00000000000000000000	4.00000000000000000000	4.00000000000000000000	4.00000000000000000000	4.00000000000000000000	4.00000000000000000000
30.00000000000000000000	0.00000000000000000000	4168.20507812500000000000	4155.89746093750000000000	4170.76904296875000000000	4169.74365234375000000000	4166.15380859375000000000	4157.94873046875000000000	4169.23046875000000000000	4174.87158203125000000000	4168.20507812500000000000	4183.58984375000000000000	4172.82031250000000000000	4203.07666015625000000000	4165.64111328125000000000	4180.00000000000000000000	0.00000000000000000000	10250.00000000000000000000	10226.00000000000000000000	0.00000000000000000000	0.00000000000000000000	0.00000000000000000000	1452.00000000000000000000	910.00000000000000000000	4.00000000000000000000	4.00000000000000000000	4.00000000000000000000	4.00000000000000000000	4.00000000000000000000	4.00000000000000000000	4.00000000000000000000	4.00000000000000000000	4.00000000000000000000	4.00000000000000000000	4.00000000000000000000	4.00000000000000000000	4.00000000000000000000	4.00000000000000000000	4.00000000000000000000	4.00000000000000000000
31.00000000000000000000	0.00000000000000000000	4176.92285156250000000000	4174.35888671875000000000	4176.41015625000000000000	4188.20507812500000000000	4177.94873046875000000000	4155.89746093750000000000	4169.74365234375000000000	4184.61523437500000000000	4175.89746093750000000000	4200.51269531250000000000	4188.71777343750000000000	4214.35888671875000000000	4196.41015625000000000000	4200.00000000000000000000	0.00000000000000000000	10252.00000000000000000000	10229.00000000000000000000	0.00000000000000000000	0.00000000000000000000	0.00000000000000000000	1452.00000000000000000000	918.00000000000000000000	4.00000000000000000000	4.00000000000000000000	4.00000000000000000000	4.00000000000000000000	4.00000000000000000000	4.00000000000000000000	4.00000000000000000000	4.00000000000000000000	4.00000000000000000000	4.00000000000000000000	4.00000000000000000000	4.00000000000000000000	4.00000000000000000000	4.00000000000000000000	4.00000000000000000000	4.00000000000000000000
32.00000000000000000000	0.00000000000000000000	4165.12792968750000000000	4150.25634765625000000000	4170.25634765625000000000	4172.82031250000000000000	4154.35888671875000000000	4144.61523437500000000000	4140.00000000000000000000	4143.07666015625000000000	4169.74365234375000000000	4153.33300781250000000000	4162.56396484375000000000	4196.92285156250000000000	4157.43603515625000000000	4182.05126953125000000000	0.00000000000000000000	10252.00000000000000000000	10229.00000000000000000000	0.00000000000000000000	0.00000000000000000000	0.00000000000000000000	1452.00000000000000000000	925.00000000000000000000	4.00000000000000000000	4.00000000000000000000	4.00000000000000000000	4.00000000000000000000	4.00000000000000000000	4.00000000000000000000	4.00000000000000000000	4.00000000000000000000	4.00000000000000000000	4.00000000000000000000	4.00000000000000000000	4.00000000000000000000	4.00000000000000000000	4.00000000000000000000	4.00000000000000000000	4.00000000000000000000
33.00000000000000000000	0.00000000000000000000	4161.02539062500000000000	4165.64111328125000000000	4159.48730468750000000000	4183.07666015625000000000	4185.12792968750000000000	4160.51269531250000000000	4172.30761718750000000000	4174.87158203125000000000	4170.76904296875000000000	4177.94873046875000000000	4173.33300781250000000000	4200.51269531250000000000	4168.20507812500000000000	4185.64111328125000000000	0.00000000000000000000	10251.00000000000000000000	10227.00000000000000000000	0.00000000000000000000	0.00000000000000000000	0.00000000000000000000	1452.00000000000000000000	934.00000000000000000000	4.00000000000000000000	4.00000000000000000000	4.00000000000000000000	4.00000000000000000000	4.00000000000000000000	4.00000000000000000000	4.00000000000000000000	4.00000000000000000000	4.00000000000000000000	4.00000000000000000000	4.00000000000000000000	4.00000000000000000000	4.00000000000000000000	4.00000000000000000000	4.00000000000000000000	4.00000000000000000000
34.00000000000000000000	0.00000000000000000000	4154.35888671875000000000	4148.71777343750000000000	4162.05126953125000000000	4181.53857421875000000000	4157.94873046875000000000	4157.43603515625000000000	4169.23046875000000000000	4179.48730468750000000000	4166.66650390625000000000	4183.58984375000000000000	4176.41015625000000000000	4205.12792968750000000000	4160.00000000000000000000	4182.05126953125000000000	0.00000000000000000000	10251.00000000000000000000	10227.00000000000000000000	0.00000000000000000000	0.00000000000000000000	0.00000000000000000000	1452.00000000000000000000	942.00000000000000000000	4.00000000000000000000	4.00000000000000000000	4.00000000000000000000	4.00000000000000000000	4.00000000000000000000	4.00000000000000000000	4.00000000000000000000	4.00000000000000000000	4.00000000000000000000	4.00000000000000000000	4.00000000000000000000	4.00000000000000000000	4.00000000000000000000	4.00000000000000000000	4.00000000000000000000	4.00000000000000000000
35.00000000000000000000	0.00000000000000000000	4152.30761718750000000000	4146.66650390625000000000	4158.97412109375000000000	4175.89746093750000000000	4143.58984375000000000000	4157.94873046875000000000	4158.46142578125000000000	4152.82031250000000000000	4164.61523437500000000000	4165.12792968750000000000	4172.82031250000000000000	4196.41015625000000000000	4146.15380859375000000000	4172.82031250000000000000	0.00000000000000000000	10248.00000000000000000000	10226.00000000000000000000	0.00000000000000000000	0.00000000000000000000	0.00000000000000000000	1452.00000000000000000000	949.00000000000000000000	4.00000000000000000000	4.00000000000000000000	4.00000000000000000000	4.00000000000000000000	4.00000000000000000000	4.00000000000000000000	4.00000000000000000000	4.00000000000000000000	4.00000000000000000000	4.00000000000000000000	4.00000000000000000000	4.00000000000000000000	4.00000000000000000000	4.00000000000000000000	4.00000000000000000000	4.00000000000000000000
36.00000000000000000000	0.00000000000000000000	4163.58984375000000000000	4180.51269531250000000000	4163.07666015625000000000	4191.79492187500000000000	4200.00000000000000000000	4175.89746093750000000000	4175.89746093750000000000	4162.56396484375000000000	4171.28173828125000000000	4186.15380859375000000000	4181.53857421875000000000	4198.97412109375000000000	4160.51269531250000000000	4176.92285156250000000000	0.00000000000000000000	10248.00000000000000000000	10226.00000000000000000000	0.00000000000000000000	0.00000000000000000000	0.00000000000000000000	1452.00000000000000000000	957.00000000000000000000	4.00000000000000000000	4.00000000000000000000	4.00000000000000000000	4.00000000000000000000	4.00000000000000000000	4.00000000000000000000	4.00000000000000000000	4.00000000000000000000	4.00000000000000000000	4.00000000000000000000	4.00000000000000000000	4.00000000000000000000	4.00000000000000000000	4.00000000000000000000	4.00000000000000000000	4.00000000000000000000
37.00000000000000000000	0.00000000000000000000	4156.41015625000000000000	4154.35888671875000000000	4165.12792968750000000000	4177.43603515625000000000	4182.56396484375000000000	4163.58984375000000000000	4155.38427734375000000000	4139.48730468750000000000	4165.12792968750000000000	4145.64111328125000000000	4151.28173828125000000000	4185.64111328125000000000	4126.66650390625000000000	4160.51269531250000000000	0.00000000000000000000	10245.00000000000000000000	10226.00000000000000000000	0.00000000000000000000	0.00000000000000000000	0.00000000000000000000	1452.00000000000000000000	965.00000000000000000000	4.00000000000000000000	4.00000000000000000000	4.00000000000000000000	4.00000000000000000000	4.00000000000000000000	4.00000000000000000000	4.00000000000000000000	4.00000000000000000000	4.00000000000000000000	4.00000000000000000000	4.00000000000000000000	4.00000000000000000000	4.00000000000000000000	4.00000000000000000000	4.00000000000000000000	4.00000000000000000000
38.00000000000000000000	0.00000000000000000000	4163.07666015625000000000	4174.35888671875000000000	4163.58984375000000000000	4191.79492187500000000000	4184.61523437500000000000	4160.51269531250000000000	4173.84619140625000000000	4156.41015625000000000000	4170.25634765625000000000	4147.69238281250000000000	4165.64111328125000000000	4196.41015625000000000000	4147.17919921875000000000	4175.89746093750000000000	0.00000000000000000000	10245.00000000000000000000	10226.00000000000000000000	0.00000000000000000000	0.00000000000000000000	0.00000000000000000000	1452.00000000000000000000	972.00000000000000000000	4.00000000000000000000	4.00000000000000000000	4.00000000000000000000	4.00000000000000000000	4.00000000000000000000	4.00000000000000000000	4.00000000000000000000	4.00000000000000000000	4.00000000000000000000	4.00000000000000000000	4.00000000000000000000	4.00000000000000000000	4.00000000000000000000	4.00000000000000000000	4.00000000000000000000	4.00000000000000000000
39.00000000000000000000	0.00000000000000000000	4165.12792968750000000000	4177.94873046875000000000	4171.79492187500000000000	4199.48730468750000000000	4164.10253906250000000000	4150.25634765625000000000	4159.48730468750000000000	4158.46142578125000000000	4173.33300781250000000000	4153.33300781250000000000	4172.30761718750000000000	4207.69238281250000000000	4151.79492187500000000000	4186.66650390625000000000	0.00000000000000000000	10244.00000000000000000000	10229.00000000000000000000	0.00000000000000000000	0.00000000000000000000	0.00000000000000000000	1452.00000000000000000000	980.00000000000000000000	4.00000000000000000000	4.00000000000000000000	4.00000000000000000000	4.00000000000000000000	4.00000000000000000000	4.00000000000000000000	4.00000000000000000000	4.00000000000000000000	4.00000000000000000000	4.00000000000000000000	4.00000000000000000000	4.00000000000000000000	4.00000000000000000000	4.00000000000000000000	4.00000000000000000000	4.00000000000000000000
40.00000000000000000000	0.00000000000000000000	4160.00000000000000000000	4162.05126953125000000000	4165.64111328125000000000	4189.23046875000000000000	4148.20507812500000000000	4148.71777343750000000000	4146.15380859375000000000	4159.48730468750000000000	4166.15380859375000000000	4149.74365234375000000000	4160.51269531250000000000	4198.97412109375000000000	4136.92285156250000000000	4177.43603515625000000000	0.00000000000000000000	10244.00000000000000000000	10229.00000000000000000000	0.00000000000000000000	0.00000000000000000000	0.00000000000000000000	1452.00000000000000000000	987.00000000000000000000	4.00000000000000000000	4.00000000000000000000	4.00000000000000000000	4.00000000000000000000	4.00000000000000000000	4.00000000000000000000	4.00000000000000000000	4.00000000000000000000	4.00000000000000000000	4.00000000000000000000	4.00000000000000000000	4.00000000000000000000	4.00000000000000000000	4.00000000000000000000	4.00000000000000000000	4.00000000000000000000
41.00000000000000000000	0.00000000000000000000	4163.07666015625000000000	4175.89746093750000000000	4158.46142578125000000000	4195.89746093750000000000	4184.10253906250000000000	4164.61523437500000000000	4174.87158203125000000000	4188.20507812500000000000	4166.15380859375000000000	4178.97412109375000000000	4176.92285156250000000000	4204.10253906250000000000	4150.25634765625000000000	4180.51269531250000000000	0.00000000000000000000	10243.00000000000000000000	10230.00000000000000000000	0.00000000000000000000	0.00000000000000000000	0.00000000000000000000	1452.00000000000000000000	995.00000000000000000000	4.00000000000000000000	4.00000000000000000000	4.00000000000000000000	4.00000000000000000000	4.00000000000000000000	4.00000000000000000000	4.00000000000000000000	4.00000000000000000000	4.00000000000000000000	4.00000000000000000000	4.00000000000000000000	4.00000000000000000000	4.00000000000000000000	4.00000000000000000000	4.00000000000000000000	4.00000000000000000000
42.00000000000000000000	0.00000000000000000000	4149.74365234375000000000	4144.10253906250000000000	4157.94873046875000000000	4170.25634765625000000000	4163.58984375000000000000	4154.35888671875000000000	4151.79492187500000000000	4149.74365234375000000000	4163.07666015625000000000	4144.10253906250000000000	4154.87158203125000000000	4192.82031250000000000000	4113.33300781250000000000	4166.66650390625000000000	0.00000000000000000000	10243.00000000000000000000	10230.00000000000000000000	0.00000000000000000000	0.00000000000000000000	0.00000000000000000000	1453.00000000000000000000	4.00000000000000000000	4.00000000000000000000	4.00000000000000000000	4.00000000000000000000	4.00000000000000000000	4.00000000000000000000	4.00000000000000000000	4.00000000000000000000	4.00000000000000000000	4.00000000000000000000	4.00000000000000000000	4.00000000000000000000	4.00000000000000000000	4.00000000000000000000	4.00000000000000000000	4.00000000000000000000	4.00000000000000000000
43.00000000000000000000	0.00000000000000000000	4162.05126953125000000000	4170.25634765625000000000	4160.00000000000000000000	4177.94873046875000000000	4190.76904296875000000000	4164.10253906250000000000	4169.23046875000000000000	4157.94873046875000000000	4172.82031250000000000000	4167.17919921875000000000	4158.46142578125000000000	4193.84619140625000000000	4130.76904296875000000000	4174.87158203125000000000	0.00000000000000000000	10244.00000000000000000000	10230.00000000000000000000	0.00000000000000000000	0.00000000000000000000	0.00000000000000000000	1453.00000000000000000000	11.00000000000000000000	4.00000000000000000000	4.00000000000000000000	4.00000000000000000000	4.00000000000000000000	4.00000000000000000000	4.00000000000000000000	4.00000000000000000000	4.00000000000000000000	4.00000000000000000000	4.00000000000000000000	4.00000000000000000000	4.00000000000000000000	4.00000000000000000000	4.00000000000000000000	4.00000000000000000000	4.00000000000000000000
44.00000000000000000000	0.00000000000000000000	4172.82031250000000000000	4186.15380859375000000000	4166.15380859375000000000	4191.28173828125000000000	4200.00000000000000000000	4167.17919921875000000000	4174.87158203125000000000	4161.02539062500000000000	4175.38427734375000000000	4172.82031250000000000000	4158.46142578125000000000	4192.82031250000000000000	4138.46142578125000000000	4175.89746093750000000000	0.00000000000000000000	10244.00000000000000000000	10230.00000000000000000000	0.00000000000000000000	0.00000000000000000000	0.00000000000000000000	1453.00000000000000000000	19.00000000000000000000	4.00000000000000000000	4.00000000000000000000	4.00000000000000000000	4.00000000000000000000	4.00000000000000000000	4.00000000000000000000	4.00000000000000000000	4.00000000000000000000	4.00000000000000000000	4.00000000000000000000	4.00000000000000000000	4.00000000000000000000	4.00000000000000000000	4.00000000000000000000	4.00000000000000000000	4.00000000000000000000
45.00000000000000000000	0.00000000000000000000	4154.87158203125000000000	4161.53857421875000000000	4160.51269531250000000000	4174.35888671875000000000	4164.61523437500000000000	4153.84619140625000000000	4155.89746093750000000000	4137.94873046875000000000	4165.64111328125000000000	4128.20507812500000000000	4146.15380859375000000000	4179.48730468750000000000	4117.43603515625000000000	4166.15380859375000000000	0.00000000000000000000	10244.00000000000000000000	10227.00000000000000000000	0.00000000000000000000	0.00000000000000000000	0.00000000000000000000	1453.00000000000000000000	28.00000000000000000000	4.00000000000000000000	4.00000000000000000000	4.00000000000000000000	4.00000000000000000000	4.00000000000000000000	4.00000000000000000000	4.00000000000000000000	4.00000000000000000000	4.00000000000000000000	4.00000000000000000000	4.00000000000000000000	4.00000000000000000000	4.00000000000000000000	4.00000000000000000000	4.00000000000000000000	4.00000000000000000000
46.00000000000000000000	0.00000000000000000000	4154.35888671875000000000	4173.33300781250000000000	4161.02539062500000000000	4182.05126953125000000000	4178.46142578125000000000	4154.87158203125000000000	4165.64111328125000000000	4167.17919921875000000000	4168.71777343750000000000	4158.46142578125000000000	4170.25634765625000000000	4197.94873046875000000000	4149.74365234375000000000	4184.61523437500000000000	0.00000000000000000000	10244.00000000000000000000	10227.00000000000000000000	0.00000000000000000000	0.00000000000000000000	0.00000000000000000000	1453.00000000000000000000	36.00000000000000000000	4.00000000000000000000	4.00000000000000000000	4.00000000000000000000	4.00000000000000000000	4.00000000000000000000	4.00000000000000000000	4.00000000000000000000	4.00000000000000000000	4.00000000000000000000	4.00000000000000000000	4.00000000000000000000	4.00000000000000000000	4.00000000000000000000	4.00000000000000000000	4.00000000000000000000	4.00000000000000000000
47.00000000000000000000	0.00000000000000000000	4152.82031250000000000000	4149.74365234375000000000	4164.10253906250000000000	4170.25634765625000000000	4158.46142578125000000000	4141.53857421875000000000	4136.92285156250000000000	4142.56396484375000000000	4166.15380859375000000000	4142.56396484375000000000	4153.84619140625000000000	4196.92285156250000000000	4130.25634765625000000000	4177.94873046875000000000	0.00000000000000000000	10243.00000000000000000000	10225.00000000000000000000	0.00000000000000000000	0.00000000000000000000	0.00000000000000000000	1453.00000000000000000000	44.00000000000000000000	4.00000000000000000000	4.00000000000000000000	4.00000000000000000000	4.00000000000000000000	4.00000000000000000000	4.00000000000000000000	4.00000000000000000000	4.00000000000000000000	4.00000000000000000000	4.00000000000000000000	4.00000000000000000000	4.00000000000000000000	4.00000000000000000000	4.00000000000000000000	4.00000000000000000000	4.00000000000000000000
48.00000000000000000000	0.00000000000000000000	4157.43603515625000000000	4167.69238281250000000000	4157.94873046875000000000	4176.41015625000000000000	4165.64111328125000000000	4151.79492187500000000000	4158.46142578125000000000	4149.23046875000000000000	4168.20507812500000000000	4155.89746093750000000000	4161.02539062500000000000	4191.28173828125000000000	4132.30761718750000000000	4175.38427734375000000000	0.00000000000000000000	10243.00000000000000000000	10225.00000000000000000000	0.00000000000000000000	0.00000000000000000000	0.00000000000000000000	1453.00000000000000000000	51.00000000000000000000	4.00000000000000000000	4.00000000000000000000	4.00000000000000000000	4.00000000000000000000	4.00000000000000000000	4.00000000000000000000	4.00000000000000000000	4.00000000000000000000	4.00000000000000000000	4.00000000000000000000	4.00000000000000000000	4.00000000000000000000	4.00000000000000000000	4.00000000000000000000	4.00000000000000000000	4.00000000000000000000
49.00000000000000000000	0.00000000000000000000	4155.38427734375000000000	4172.82031250000000000000	4163.58984375000000000000	4179.48730468750000000000	4160.51269531250000000000	4161.02539062500000000000	4174.35888671875000000000	4169.23046875000000000000	4169.74365234375000000000	4182.05126953125000000000	4172.30761718750000000000	4192.82031250000000000000	4128.71777343750000000000	4172.30761718750000000000	0.00000000000000000000	10246.00000000000000000000	10226.00000000000000000000	0.00000000000000000000	0.00000000000000000000	0.00000000000000000000	1453.00000000000000000000	59.00000000000000000000	4.00000000000000000000	4.00000000000000000000	4.00000000000000000000	4.00000000000000000000	4.00000000000000000000	4.00000000000000000000	4.00000000000000000000	4.00000000000000000000	4.00000000000000000000	4.00000000000000000000	4.00000000000000000000	4.00000000000000000000	4.00000000000000000000	4.00000000000000000000	4.00000000000000000000	4.00000000000000000000
50.00000000000000000000	0.00000000000000000000	4148.71777343750000000000	4150.76904296875000000000	4163.58984375000000000000	4161.53857421875000000000	4140.51269531250000000000	4153.84619140625000000000	4151.79492187500000000000	4148.71777343750000000000	4166.15380859375000000000	4150.25634765625000000000	4146.66650390625000000000	4179.48730468750000000000	4105.64111328125000000000	4158.97412109375000000000	0.00000000000000000000	10246.00000000000000000000	10226.00000000000000000000	0.00000000000000000000	0.00000000000000000000	0.00000000000000000000	1453.00000000000000000000	67.00000000000000000000	4.00000000000000000000	4.00000000000000000000	4.00000000000000000000	4.00000000000000000000	4.00000000000000000000	4.00000000000000000000	4.00000000000000000000	4.00000000000000000000	4.00000000000000000000	4.00000000000000000000	4.00000000000000000000	4.00000000000000000000	4.00000000000000000000	4.00000000000000000000	4.00000000000000000000	4.00000000000000000000
51.00000000000000000000	0.00000000000000000000	4165.64111328125000000000	4185.64111328125000000000	4164.61523437500000000000	4180.51269531250000000000	4180.51269531250000000000	4160.51269531250000000000	4165.64111328125000000000	4160.00000000000000000000	4172.82031250000000000000	4162.05126953125000000000	4157.43603515625000000000	4188.71777343750000000000	4144.10253906250000000000	4174.35888671875000000000	0.00000000000000000000	10247.00000000000000000000	10226.00000000000000000000	0.00000000000000000000	0.00000000000000000000	0.00000000000000000000	1453.00000000000000000000	74.00000000000000000000	4.00000000000000000000	4.00000000000000000000	4.00000000000000000000	4.00000000000000000000	4.00000000000000000000	4.00000000000000000000	4.00000000000000000000	4.00000000000000000000	4.00000000000000000000	4.00000000000000000000	4.00000000000000000000	4.00000000000000000000	4.00000000000000000000	4.00000000000000000000	4.00000000000000000000	4.00000000000000000000
52.00000000000000000000	0.00000000000000000000	4163.58984375000000000000	4167.69238281250000000000	4170.76904296875000000000	4171.28173828125000000000	4165.64111328125000000000	4152.30761718750000000000	4144.61523437500000000000	4136.41015625000000000000	4169.74365234375000000000	4142.56396484375000000000	4150.25634765625000000000	4187.69238281250000000000	4127.17919921875000000000	4170.25634765625000000000	0.00000000000000000000	10247.00000000000000000000	10226.00000000000000000000	0.00000000000000000000	0.00000000000000000000	0.00000000000000000000	1453.00000000000000000000	81.00000000000000000000	4.00000000000000000000	4.00000000000000000000	4.00000000000000000000	4.00000000000000000000	4.00000000000000000000	4.00000000000000000000	4.00000000000000000000	4.00000000000000000000	4.00000000000000000000	4.00000000000000000000	4.00000000000000000000	4.00000000000000000000	4.00000000000000000000	4.00000000000000000000	4.00000000000000000000	4.00000000000000000000
53.00000000000000000000	0.00000000000000000000	4154.87158203125000000000	4164.10253906250000000000	4163.58984375000000000000	4164.61523437500000000000	4181.53857421875000000000	4158.46142578125000000000	4157.94873046875000000000	4156.41015625000000000000	4169.74365234375000000000	4153.33300781250000000000	4156.92285156250000000000	4188.20507812500000000000	4130.25634765625000000000	4173.33300781250000000000	0.00000000000000000000	10250.00000000000000000000	10226.00000000000000000000	0.00000000000000000000	0.00000000000000000000	0.00000000000000000000	1453.00000000000000000000	90.00000000000000000000	4.00000000000000000000	4.00000000000000000000	4.00000000000000000000	4.00000000000000000000	4.00000000000000000000	4.00000000000000000000	4.00000000000000000000	4.00000000000000000000	4.00000000000000000000	4.00000000000000000000	4.00000000000000000000	4.00000000000000000000	4.00000000000000000000	4.00000000000000000000	4.00000000000000000000	4.00000000000000000000
54.00000000000000000000	0.00000000000000000000	4148.20507812500000000000	4164.61523437500000000000	4158.97412109375000000000	4167.69238281250000000000	4191.79492187500000000000	4154.35888671875000000000	4160.51269531250000000000	4180.51269531250000000000	4169.23046875000000000000	4166.15380859375000000000	4166.66650390625000000000	4195.89746093750000000000	4145.64111328125000000000	4180.51269531250000000000	0.00000000000000000000	10250.00000000000000000000	10226.00000000000000000000	0.00000000000000000000	0.00000000000000000000	0.00000000000000000000	1453.00000000000000000000	98.00000000000000000000	4.00000000000000000000	4.00000000000000000000	4.00000000000000000000	4.00000000000000000000	4.00000000000000000000	4.00000000000000000000	4.00000000000000000000	4.00000000000000000000	4.00000000000000000000	4.00000000000000000000	4.00000000000000000000	4.00000000000000000000	4.00000000000000000000	4.00000000000000000000	4.00000000000000000000	4.00000000000000000000
55.00000000000000000000	0.00000000000000000000	4138.46142578125000000000	4140.00000000000000000000	4154.87158203125000000000	4151.79492187500000000000	4148.71777343750000000000	4143.07666015625000000000	4133.84619140625000000000	4142.56396484375000000000	4160.00000000000000000000	4144.61523437500000000000	4144.10253906250000000000	4180.51269531250000000000	4114.87158203125000000000	4166.66650390625000000000	0.00000000000000000000	10249.00000000000000000000	10225.00000000000000000000	0.00000000000000000000	0.00000000000000000000	0.00000000000000000000	1453.00000000000000000000	106.00000000000000000000	4.00000000000000000000	4.00000000000000000000	4.00000000000000000000	4.00000000000000000000	4.00000000000000000000	4.00000000000000000000	4.00000000000000000000	4.00000000000000000000	4.00000000000000000000	4.00000000000000000000	4.00000000000000000000	4.00000000000000000000	4.00000000000000000000	4.00000000000000000000	4.00000000000000000000	4.00000000000000000000
56.00000000000000000000	0.00000000000000000000	4152.30761718750000000000	4173.84619140625000000000	4155.89746093750000000000	4169.74365234375000000000	4177.43603515625000000000	4167.17919921875000000000	4172.82031250000000000000	4157.94873046875000000000	4166.15380859375000000000	4185.12792968750000000000	4158.46142578125000000000	4183.58984375000000000000	4130.25634765625000000000	4172.30761718750000000000	0.00000000000000000000	10249.00000000000000000000	10225.00000000000000000000	0.00000000000000000000	0.00000000000000000000	0.00000000000000000000	1453.00000000000000000000	114.00000000000000000000	4.00000000000000000000	4.00000000000000000000	4.00000000000000000000	4.00000000000000000000	4.00000000000000000000	4.00000000000000000000	4.00000000000000000000	4.00000000000000000000	4.00000000000000000000	4.00000000000000000000	4.00000000000000000000	4.00000000000000000000	4.00000000000000000000	4.00000000000000000000	4.00000000000000000000	4.00000000000000000000
57.00000000000000000000	0.00000000000000000000	4151.28173828125000000000	4157.43603515625000000000	4161.02539062500000000000	4164.10253906250000000000	4165.64111328125000000000	4165.12792968750000000000	4161.53857421875000000000	4145.64111328125000000000	4164.10253906250000000000	4156.41015625000000000000	4148.71777343750000000000	4178.46142578125000000000	4110.25634765625000000000	4161.53857421875000000000	0.00000000000000000000	10248.00000000000000000000	10224.00000000000000000000	0.00000000000000000000	0.00000000000000000000	0.00000000000000000000	1453.00000000000000000000	122.00000000000000000000	4.00000000000000000000	4.00000000000000000000	4.00000000000000000000	4.00000000000000000000	4.00000000000000000000	4.00000000000000000000	4.00000000000000000000	4.00000000000000000000	4.00000000000000000000	4.00000000000000000000	4.00000000000000000000	4.00000000000000000000	4.00000000000000000000	4.00000000000000000000	4.00000000000000000000	4.00000000000000000000
58.00000000000000000000	0.00000000000000000000	4150.76904296875000000000	4154.35888671875000000000	4159.48730468750000000000	4162.05126953125000000000	4157.43603515625000000000	4158.97412109375000000000	4151.79492187500000000000	4141.02539062500000000000	4165.64111328125000000000	4143.58984375000000000000	4148.20507812500000000000	4177.43603515625000000000	4120.00000000000000000000	4165.64111328125000000000	0.00000000000000000000	10248.00000000000000000000	10224.00000000000000000000	0.00000000000000000000	0.00000000000000000000	0.00000000000000000000	1453.00000000000000000000	130.00000000000000000000	4.00000000000000000000	4.00000000000000000000	4.00000000000000000000	4.00000000000000000000	4.00000000000000000000	4.00000000000000000000	4.00000000000000000000	4.00000000000000000000	4.00000000000000000000	4.00000000000000000000	4.00000000000000000000	4.00000000000000000000	4.00000000000000000000	4.00000000000000000000	4.00000000000000000000	4.00000000000000000000
59.00000000000000000000	0.00000000000000000000	4163.07666015625000000000	4180.51269531250000000000	4167.17919921875000000000	4181.53857421875000000000	4163.58984375000000000000	4156.92285156250000000000	4162.05126953125000000000	4152.30761718750000000000	4175.89746093750000000000	4171.79492187500000000000	4162.56396484375000000000	4196.41015625000000000000	4149.74365234375000000000	4183.07666015625000000000	0.00000000000000000000	10248.00000000000000000000	10224.00000000000000000000	0.00000000000000000000	0.00000000000000000000	0.00000000000000000000	1453.00000000000000000000	137.00000000000000000000	4.00000000000000000000	4.00000000000000000000	4.00000000000000000000	4.00000000000000000000	4.00000000000000000000	4.00000000000000000000	4.00000000000000000000	4.00000000000000000000	4.00000000000000000000	4.00000000000000000000	4.00000000000000000000	4.00000000000000000000	4.00000000000000000000	4.00000000000000000000	4.00000000000000000000	4.00000000000000000000
60.00000000000000000000	0.00000000000000000000	4154.35888671875000000000	4158.97412109375000000000	4165.64111328125000000000	4166.66650390625000000000	4133.33300781250000000000	4147.17919921875000000000	4140.51269531250000000000	4129.74365234375000000000	4168.71777343750000000000	4135.38427734375000000000	4145.64111328125000000000	4188.71777343750000000000	4117.43603515625000000000	4168.71777343750000000000	0.00000000000000000000	10248.00000000000000000000	10224.00000000000000000000	0.00000000000000000000	0.00000000000000000000	0.00000000000000000000	1453.00000000000000000000	144.00000000000000000000	4.00000000000000000000	4.00000000000000000000	4.00000000000000000000	4.00000000000000000000	4.00000000000000000000	4.00000000000000000000	4.00000000000000000000	4.00000000000000000000	4.00000000000000000000	4.00000000000000000000	4.00000000000000000000	4.00000000000000000000	4.00000000000000000000	4.00000000000000000000	4.00000000000000000000	4.00000000000000000000
61.00000000000000000000	0.00000000000000000000	4149.74365234375000000000	4170.76904296875000000000	4155.89746093750000000000	4175.89746093750000000000	4183.58984375000000000000	4160.51269531250000000000	4161.02539062500000000000	4166.66650390625000000000	4167.69238281250000000000	4161.02539062500000000000	4164.61523437500000000000	4190.76904296875000000000	4130.25634765625000000000	4171.79492187500000000000	0.00000000000000000000	10248.00000000000000000000	10225.00000000000000000000	0.00000000000000000000	0.00000000000000000000	0.00000000000000000000	1453.00000000000000000000	153.00000000000000000000	4.00000000000000000000	4.00000000000000000000	4.00000000000000000000	4.00000000000000000000	4.00000000000000000000	4.00000000000000000000	4.00000000000000000000	4.00000000000000000000	4.00000000000000000000	4.00000000000000000000	4.00000000000000000000	4.00000000000000000000	4.00000000000000000000	4.00000000000000000000	4.00000000000000000000	4.00000000000000000000
62.00000000000000000000	0.00000000000000000000	4142.56396484375000000000	4149.74365234375000000000	4157.43603515625000000000	4171.79492187500000000000	4180.51269531250000000000	4151.28173828125000000000	4151.79492187500000000000	4163.58984375000000000000	4165.12792968750000000000	4163.58984375000000000000	4157.94873046875000000000	4189.74365234375000000000	4120.51269531250000000000	4168.20507812500000000000	0.00000000000000000000	10248.00000000000000000000	10225.00000000000000000000	0.00000000000000000000	0.00000000000000000000	0.00000000000000000000	1453.00000000000000000000	161.00000000000000000000	4.00000000000000000000	4.00000000000000000000	4.00000000000000000000	4.00000000000000000000	4.00000000000000000000	4.00000000000000000000	4.00000000000000000000	4.00000000000000000000	4.00000000000000000000	4.00000000000000000000	4.00000000000000000000	4.00000000000000000000	4.00000000000000000000	4.00000000000000000000	4.00000000000000000000	4.00000000000000000000
63.00000000000000000000	0.00000000000000000000	4147.17919921875000000000	4152.30761718750000000000	4157.94873046875000000000	4165.12792968750000000000	4152.82031250000000000000	4151.79492187500000000000	4158.46142578125000000000	4149.74365234375000000000	4166.15380859375000000000	4147.69238281250000000000	4151.28173828125000000000	4188.71777343750000000000	4120.51269531250000000000	4168.20507812500000000000	0.00000000000000000000	10248.00000000000000000000	10227.00000000000000000000	0.00000000000000000000	0.00000000000000000000	0.00000000000000000000	1453.00000000000000000000	168.00000000000000000000	4.00000000000000000000	4.00000000000000000000	4.00000000000000000000	4.00000000000000000000	4.00000000000000000000	4.00000000000000000000	4.00000000000000000000	4.00000000000000000000	4.00000000000000000000	4.00000000000000000000	4.00000000000000000000	4.00000000000000000000	4.00000000000000000000	4.00000000000000000000	4.00000000000000000000	4.00000000000000000000
64.00000000000000000000	0.00000000000000000000	4164.61523437500000000000	4188.71777343750000000000	4164.10253906250000000000	4182.05126953125000000000	4170.25634765625000000000	4167.17919921875000000000	4180.00000000000000000000	4164.61523437500000000000	4173.33300781250000000000	4164.61523437500000000000	4167.17919921875000000000	4196.92285156250000000000	4139.48730468750000000000	4175.38427734375000000000	890.00000000000000000000	10248.00000000000000000000	10227.00000000000000000000	0.00000000000000000000	0.00000000000000000000	0.00000000000000000000	1453.00000000000000000000	176.00000000000000000000	4.00000000000000000000	4.00000000000000000000	4.00000000000000000000	4.00000000000000000000	4.00000000000000000000	4.00000000000000000000	4.00000000000000000000	4.00000000000000000000	4.00000000000000000000	4.00000000000000000000	4.00000000000000000000	4.00000000000000000000	4.00000000000000000000	4.00000000000000000000	4.00000000000000000000	4.00000000000000000000
65.00000000000000000000	0.00000000000000000000	4155.38427734375000000000	4164.10253906250000000000	4165.12792968750000000000	4169.74365234375000000000	4155.38427734375000000000	4156.41015625000000000000	4154.35888671875000000000	4138.46142578125000000000	4168.20507812500000000000	4151.79492187500000000000	4143.07666015625000000000	4176.92285156250000000000	4109.74365234375000000000	4160.00000000000000000000	1096.00000000000000000000	10248.00000000000000000000	10227.00000000000000000000	0.00000000000000000000	0.00000000000000000000	0.00000000000000000000	1453.00000000000000000000	185.00000000000000000000	4.00000000000000000000	4.00000000000000000000	4.00000000000000000000	4.00000000000000000000	4.00000000000000000000	4.00000000000000000000	4.00000000000000000000	4.00000000000000000000	4.00000000000000000000	4.00000000000000000000	4.00000000000000000000	4.00000000000000000000	4.00000000000000000000	4.00000000000000000000	4.00000000000000000000	4.00000000000000000000
66.00000000000000000000	0.00000000000000000000	4152.82031250000000000000	4173.84619140625000000000	4163.58984375000000000000	4177.94873046875000000000	4184.61523437500000000000	4158.46142578125000000000	4168.20507812500000000000	4160.51269531250000000000	4174.35888671875000000000	4183.58984375000000000000	4159.48730468750000000000	4178.46142578125000000000	4144.10253906250000000000	4173.33300781250000000000	1222.00000000000000000000	10248.00000000000000000000	10227.00000000000000000000	0.00000000000000000000	0.00000000000000000000	0.00000000000000000000	1453.00000000000000000000	193.00000000000000000000	4.00000000000000000000	4.00000000000000000000	4.00000000000000000000	4.00000000000000000000	4.00000000000000000000	4.00000000000000000000	4.00000000000000000000	4.00000000000000000000	4.00000000000000000000	4.00000000000000000000	4.00000000000000000000	4.00000000000000000000	4.00000000000000000000	4.00000000000000000000	4.00000000000000000000	4.00000000000000000000
67.00000000000000000000	0.00000000000000000000	4150.25634765625000000000	4155.38427734375000000000	4170.76904296875000000000	4173.84619140625000000000	4168.71777343750000000000	4148.20507812500000000000	4150.76904296875000000000	4155.89746093750000000000	4171.79492187500000000000	4156.41015625000000000000	4162.56396484375000000000	4186.66650390625000000000	4145.64111328125000000000	4177.94873046875000000000	1761.00000000000000000000	10248.00000000000000000000	10227.00000000000000000000	0.00000000000000000000	0.00000000000000000000	0.00000000000000000000	1453.00000000000000000000	200.00000000000000000000	4.00000000000000000000	4.00000000000000000000	4.00000000000000000000	4.00000000000000000000	4.00000000000000000000	4.00000000000000000000	4.00000000000000000000	4.00000000000000000000	4.00000000000000000000	4.00000000000000000000	4.00000000000000000000	4.00000000000000000000	4.00000000000000000000	4.00000000000000000000	4.00000000000000000000	4.00000000000000000000
68.00000000000000000000	0.00000000000000000000	4150.25634765625000000000	4146.66650390625000000000	4164.61523437500000000000	4166.66650390625000000000	4154.87158203125000000000	4147.17919921875000000000	4145.64111328125000000000	4146.66650390625000000000	4166.15380859375000000000	4128.71777343750000000000	4151.79492187500000000000	4182.05126953125000000000	4122.05126953125000000000	4169.23046875000000000000	1862.00000000000000000000	10248.00000000000000000000	10227.00000000000000000000	0.00000000000000000000	0.00000000000000000000	0.00000000000000000000	1453.00000000000000000000	208.00000000000000000000	4.00000000000000000000	4.00000000000000000000	4.00000000000000000000	4.00000000000000000000	4.00000000000000000000	4.00000000000000000000	4.00000000000000000000	4.00000000000000000000	4.00000000000000000000	4.00000000000000000000	4.00000000000000000000	4.00000000000000000000	4.00000000000000000000	4.00000000000000000000	4.00000000000000000000	4.00000000000000000000
69.00000000000000000000	0.00000000000000000000	4156.41015625000000000000	4175.38427734375000000000	4161.02539062500000000000	4183.58984375000000000000	4184.61523437500000000000	4163.07666015625000000000	4175.89746093750000000000	4175.89746093750000000000	4171.28173828125000000000	4176.41015625000000000000	4168.71777343750000000000	4187.69238281250000000000	4138.97412109375000000000	4174.35888671875000000000	1048.00000000000000000000	10246.00000000000000000000	10225.00000000000000000000	0.00000000000000000000	0.00000000000000000000	0.00000000000000000000	1453.00000000000000000000	216.00000000000000000000	4.00000000000000000000	4.00000000000000000000	4.00000000000000000000	4.00000000000000000000	4.00000000000000000000	4.00000000000000000000	4.00000000000000000000	4.00000000000000000000	4.00000000000000000000	4.00000000000000000000	4.00000000000000000000	4.00000000000000000000	4.00000000000000000000	4.00000000000000000000	4.00000000000000000000	4.00000000000000000000
70.00000000000000000000	0.00000000000000000000	4146.66650390625000000000	4158.97412109375000000000	4161.02539062500000000000	4168.20507812500000000000	4148.71777343750000000000	4151.28173828125000000000	4148.71777343750000000000	4149.74365234375000000000	4166.15380859375000000000	4150.76904296875000000000	4152.30761718750000000000	4178.46142578125000000000	4117.43603515625000000000	4163.07666015625000000000	1563.00000000000000000000	10246.00000000000000000000	10225.00000000000000000000	0.00000000000000000000	0.00000000000000000000	0.00000000000000000000	1453.00000000000000000000	224.00000000000000000000	4.00000000000000000000	4.00000000000000000000	4.00000000000000000000	4.00000000000000000000	4.00000000000000000000	4.00000000000000000000	4.00000000000000000000	4.00000000000000000000	4.00000000000000000000	4.00000000000000000000	4.00000000000000000000	4.00000000000000000000	4.00000000000000000000	4.00000000000000000000	4.00000000000000000000	4.00000000000000000000
71.00000000000000000000	0.00000000000000000000	4167.17919921875000000000	4200.51269531250000000000	4163.58984375000000000000	4179.48730468750000000000	4177.43603515625000000000	4158.46142578125000000000	4160.51269531250000000000	4154.87158203125000000000	4170.76904296875000000000	4155.89746093750000000000	4165.64111328125000000000	4190.76904296875000000000	4146.66650390625000000000	4174.35888671875000000000	1605.00000000000000000000	10246.00000000000000000000	10225.00000000000000000000	0.00000000000000000000	0.00000000000000000000	0.00000000000000000000	1453.00000000000000000000	232.00000000000000000000	4.00000000000000000000	4.00000000000000000000	4.00000000000000000000	4.00000000000000000000	4.00000000000000000000	4.00000000000000000000	4.00000000000000000000	4.00000000000000000000	4.00000000000000000000	4.00000000000000000000	4.00000000000000000000	4.00000000000000000000	4.00000000000000000000	4.00000000000000000000	4.00000000000000000000	4.00000000000000000000
72.00000000000000000000	0.00000000000000000000	4181.53857421875000000000	4213.84619140625000000000	4173.84619140625000000000	4187.17919921875000000000	4191.28173828125000000000	4159.48730468750000000000	4162.56396484375000000000	4147.69238281250000000000	4172.30761718750000000000	4158.46142578125000000000	4168.20507812500000000000	4196.41015625000000000000	4156.41015625000000000000	4180.51269531250000000000	890.00000000000000000000	10246.00000000000000000000	10225.00000000000000000000	0.00000000000000000000	0.00000000000000000000	0.00000000000000000000	1453.00000000000000000000	239.00000000000000000000	4.00000000000000000000	4.00000000000000000000	4.00000000000000000000	4.00000000000000000000	4.00000000000000000000	4.00000000000000000000	4.00000000000000000000	4.00000000000000000000	4.00000000000000000000	4.00000000000000000000	4.00000000000000000000	4.00000000000000000000	4.00000000000000000000	4.00000000000000000000	4.00000000000000000000	4.00000000000000000000
73.00000000000000000000	0.00000000000000000000	4170.25634765625000000000	4201.02539062500000000000	4170.25634765625000000000	4184.10253906250000000000	4163.58984375000000000000	4151.79492187500000000000	4152.82031250000000000000	4137.43603515625000000000	4167.69238281250000000000	4138.46142578125000000000	4155.89746093750000000000	4184.61523437500000000000	4150.76904296875000000000	4183.58984375000000000000	1717.00000000000000000000	10247.00000000000000000000	10225.00000000000000000000	0.00000000000000000000	0.00000000000000000000	0.00000000000000000000	1453.00000000000000000000	247.00000000000000000000	4.00000000000000000000	4.00000000000000000000	4.00000000000000000000	4.00000000000000000000	4.00000000000000000000	4.00000000000000000000	4.00000000000000000000	4.00000000000000000000	4.00000000000000000000	4.00000000000000000000	4.00000000000000000000	4.00000000000000000000	4.00000000000000000000	4.00000000000000000000	4.00000000000000000000	4.00000000000000000000
74.00000000000000000000	0.00000000000000000000	4171.79492187500000000000	4225.12792968750000000000	4168.71777343750000000000	4201.53857421875000000000	4181.02539062500000000000	4151.79492187500000000000	4158.46142578125000000000	4167.69238281250000000000	4172.82031250000000000000	4161.53857421875000000000	4177.94873046875000000000	4200.00000000000000000000	4186.15380859375000000000	4202.05126953125000000000	1750.00000000000000000000	10247.00000000000000000000	10225.00000000000000000000	0.00000000000000000000	0.00000000000000000000	0.00000000000000000000	1453.00000000000000000000	255.00000000000000000000	4.00000000000000000000	4.00000000000000000000	4.00000000000000000000	4.00000000000000000000	4.00000000000000000000	4.00000000000000000000	4.00000000000000000000	4.00000000000000000000	4.00000000000000000000	4.00000000000000000000	4.00000000000000000000	4.00000000000000000000	4.00000000000000000000	4.00000000000000000000	4.00000000000000000000	4.00000000000000000000
75.00000000000000000000	0.00000000000000000000	4172.30761718750000000000	4203.58984375000000000000	4171.79492187500000000000	4185.12792968750000000000	4162.05126953125000000000	4136.41015625000000000000	4127.69238281250000000000	4141.53857421875000000000	4168.71777343750000000000	4136.41015625000000000000	4163.58984375000000000000	4197.94873046875000000000	4164.10253906250000000000	4192.30761718750000000000	1497.00000000000000000000	10248.00000000000000000000	10225.00000000000000000000	0.00000000000000000000	0.00000000000000000000	0.00000000000000000000	1453.00000000000000000000	263.00000000000000000000	4.00000000000000000000	4.00000000000000000000	4.00000000000000000000	4.00000000000000000000	4.00000000000000000000	4.00000000000000000000	4.00000000000000000000	4.00000000000000000000	4.00000000000000000000	4.00000000000000000000	4.00000000000000000000	4.00000000000000000000	4.00000000000000000000	4.00000000000000000000	4.00000000000000000000	4.00000000000000000000
76.00000000000000000000	0.00000000000000000000	4187.17919921875000000000	4231.79492187500000000000	4169.23046875000000000000	4196.92285156250000000000	4176.92285156250000000000	4155.38427734375000000000	4161.02539062500000000000	4158.97412109375000000000	4166.66650390625000000000	4162.56396484375000000000	4177.43603515625000000000	4201.53857421875000000000	4182.05126953125000000000	4197.94873046875000000000	1339.00000000000000000000	10248.00000000000000000000	10225.00000000000000000000	0.00000000000000000000	0.00000000000000000000	0.00000000000000000000	1453.00000000000000000000	270.00000000000000000000	4.00000000000000000000	4.00000000000000000000	4.00000000000000000000	4.00000000000000000000	4.00000000000000000000	4.00000000000000000000	4.00000000000000000000	4.00000000000000000000	4.00000000000000000000	4.00000000000000000000	4.00000000000000000000	4.00000000000000000000	4.00000000000000000000	4.00000000000000000000	4.00000000000000000000	4.00000000000000000000
77.00000000000000000000	0.00000000000000000000	4188.71777343750000000000	4244.61523437500000000000	4173.33300781250000000000	4204.10253906250000000000	4180.51269531250000000000	4160.00000000000000000000	4168.71777343750000000000	4163.58984375000000000000	4162.56396484375000000000	4167.69238281250000000000	4186.15380859375000000000	4204.61523437500000000000	4186.66650390625000000000	4197.94873046875000000000	1510.00000000000000000000	10248.00000000000000000000	10225.00000000000000000000	0.00000000000000000000	0.00000000000000000000	0.00000000000000000000	1453.00000000000000000000	279.00000000000000000000	4.00000000000000000000	4.00000000000000000000	4.00000000000000000000	4.00000000000000000000	4.00000000000000000000	4.00000000000000000000	4.00000000000000000000	4.00000000000000000000	4.00000000000000000000	4.00000000000000000000	4.00000000000000000000	4.00000000000000000000	4.00000000000000000000	4.00000000000000000000	4.00000000000000000000	4.00000000000000000000
78.00000000000000000000	0.00000000000000000000	4182.56396484375000000000	4226.15380859375000000000	4171.28173828125000000000	4181.53857421875000000000	4168.71777343750000000000	4142.56396484375000000000	4135.38427734375000000000	4127.17919921875000000000	4161.53857421875000000000	4129.23046875000000000000	4165.64111328125000000000	4193.33300781250000000000	4164.10253906250000000000	4188.20507812500000000000	1750.00000000000000000000	10248.00000000000000000000	10225.00000000000000000000	0.00000000000000000000	0.00000000000000000000	0.00000000000000000000	1453.00000000000000000000	287.00000000000000000000	4.00000000000000000000	4.00000000000000000000	4.00000000000000000000	4.00000000000000000000	4.00000000000000000000	4.00000000000000000000	4.00000000000000000000	4.00000000000000000000	4.00000000000000000000	4.00000000000000000000	4.00000000000000000000	4.00000000000000000000	4.00000000000000000000	4.00000000000000000000	4.00000000000000000000	4.00000000000000000000
79.00000000000000000000	0.00000000000000000000	4206.66650390625000000000	4265.12792968750000000000	4177.94873046875000000000	4204.10253906250000000000	4192.30761718750000000000	4154.87158203125000000000	4153.33300781250000000000	4142.05126953125000000000	4175.89746093750000000000	4162.05126953125000000000	4182.05126953125000000000	4207.69238281250000000000	4199.48730468750000000000	4205.64111328125000000000	1497.00000000000000000000	10248.00000000000000000000	10226.00000000000000000000	0.00000000000000000000	0.00000000000000000000	0.00000000000000000000	1453.00000000000000000000	295.00000000000000000000	4.00000000000000000000	4.00000000000000000000	4.00000000000000000000	4.00000000000000000000	4.00000000000000000000	4.00000000000000000000	4.00000000000000000000	4.00000000000000000000	4.00000000000000000000	4.00000000000000000000	4.00000000000000000000	4.00000000000000000000	4.00000000000000000000	4.00000000000000000000	4.00000000000000000000	4.00000000000000000000
80.00000000000000000000	0.00000000000000000000	4207.17919921875000000000	4261.02539062500000000000	4184.61523437500000000000	4205.64111328125000000000	4163.58984375000000000000	4153.33300781250000000000	4137.94873046875000000000	4123.07666015625000000000	4172.30761718750000000000	4138.46142578125000000000	4173.33300781250000000000	4206.66650390625000000000	4188.20507812500000000000	4199.48730468750000000000	1339.00000000000000000000	10248.00000000000000000000	10226.00000000000000000000	0.00000000000000000000	0.00000000000000000000	0.00000000000000000000	1453.00000000000000000000	303.00000000000000000000	4.00000000000000000000	4.00000000000000000000	4.00000000000000000000	4.00000000000000000000	4.00000000000000000000	4.00000000000000000000	4.00000000000000000000	4.00000000000000000000	4.00000000000000000000	4.00000000000000000000	4.00000000000000000000	4.00000000000000000000	4.00000000000000000000	4.00000000000000000000	4.00000000000000000000	4.00000000000000000000
81.00000000000000000000	0.00000000000000000000	4196.92285156250000000000	4264.61523437500000000000	4174.35888671875000000000	4205.12792968750000000000	4180.51269531250000000000	4150.76904296875000000000	4145.64111328125000000000	4140.00000000000000000000	4170.76904296875000000000	4144.61523437500000000000	4187.17919921875000000000	4213.84619140625000000000	4204.61523437500000000000	4209.23046875000000000000	1510.00000000000000000000	10248.00000000000000000000	10226.00000000000000000000	0.00000000000000000000	0.00000000000000000000	0.00000000000000000000	1453.00000000000000000000	312.00000000000000000000	4.00000000000000000000	4.00000000000000000000	4.00000000000000000000	4.00000000000000000000	4.00000000000000000000	4.00000000000000000000	4.00000000000000000000	4.00000000000000000000	4.00000000000000000000	4.00000000000000000000	4.00000000000000000000	4.00000000000000000000	4.00000000000000000000	4.00000000000000000000	4.00000000000000000000	4.00000000000000000000
82.00000000000000000000	0.00000000000000000000	4195.38427734375000000000	4260.00000000000000000000	4174.35888671875000000000	4208.20507812500000000000	4187.69238281250000000000	4144.10253906250000000000	4143.07666015625000000000	4158.46142578125000000000	4171.79492187500000000000	4167.17919921875000000000	4196.41015625000000000000	4227.69238281250000000000	4218.46142578125000000000	4223.07666015625000000000	1750.00000000000000000000	10248.00000000000000000000	10226.00000000000000000000	0.00000000000000000000	0.00000000000000000000	0.00000000000000000000	1453.00000000000000000000	319.00000000000000000000	4.00000000000000000000	4.00000000000000000000	4.00000000000000000000	4.00000000000000000000	4.00000000000000000000	4.00000000000000000000	4.00000000000000000000	4.00000000000000000000	4.00000000000000000000	4.00000000000000000000	4.00000000000000000000	4.00000000000000000000	4.00000000000000000000	4.00000000000000000000	4.00000000000000000000	4.00000000000000000000
83.00000000000000000000	0.00000000000000000000	4193.84619140625000000000	4247.17919921875000000000	4174.35888671875000000000	4198.46142578125000000000	4153.84619140625000000000	4143.07666015625000000000	4132.30761718750000000000	4143.58984375000000000000	4164.10253906250000000000	4143.58984375000000000000	4176.92285156250000000000	4214.35888671875000000000	4190.76904296875000000000	4207.69238281250000000000	1497.00000000000000000000	10248.00000000000000000000	10228.00000000000000000000	0.00000000000000000000	0.00000000000000000000	0.00000000000000000000	1453.00000000000000000000	327.00000000000000000000	4.00000000000000000000	4.00000000000000000000	4.00000000000000000000	4.00000000000000000000	4.00000000000000000000	4.00000000000000000000	4.00000000000000000000	4.00000000000000000000	4.00000000000000000000	4.00000000000000000000	4.00000000000000000000	4.00000000000000000000	4.00000000000000000000	4.00000000000000000000	4.00000000000000000000	4.00000000000000000000
84.00000000000000000000	0.00000000000000000000	4205.12792968750000000000	4279.48730468750000000000	4172.82031250000000000000	4213.84619140625000000000	4180.00000000000000000000	4165.12792968750000000000	4168.71777343750000000000	4172.82031250000000000000	4168.20507812500000000000	4169.74365234375000000000	4196.92285156250000000000	4216.41015625000000000000	4209.74365234375000000000	4205.64111328125000000000	1339.00000000000000000000	10248.00000000000000000000	10228.00000000000000000000	0.00000000000000000000	0.00000000000000000000	0.00000000000000000000	1453.00000000000000000000	335.00000000000000000000	4.00000000000000000000	4.00000000000000000000	4.00000000000000000000	4.00000000000000000000	4.00000000000000000000	4.00000000000000000000	4.00000000000000000000	4.00000000000000000000	4.00000000000000000000	4.00000000000000000000	4.00000000000000000000	4.00000000000000000000	4.00000000000000000000	4.00000000000000000000	4.00000000000000000000	4.00000000000000000000
85.00000000000000000000	0.00000000000000000000	4198.97412109375000000000	4245.64111328125000000000	4174.35888671875000000000	4197.43603515625000000000	4168.20507812500000000000	4156.41015625000000000000	4144.10253906250000000000	4141.53857421875000000000	4164.61523437500000000000	4150.76904296875000000000	4180.51269531250000000000	4208.20507812500000000000	4185.64111328125000000000	4193.33300781250000000000	1510.00000000000000000000	10249.00000000000000000000	10228.00000000000000000000	0.00000000000000000000	0.00000000000000000000	0.00000000000000000000	1453.00000000000000000000	343.00000000000000000000	4.00000000000000000000	4.00000000000000000000	4.00000000000000000000	4.00000000000000000000	4.00000000000000000000	4.00000000000000000000	4.00000000000000000000	4.00000000000000000000	4.00000000000000000000	4.00000000000000000000	4.00000000000000000000	4.00000000000000000000	4.00000000000000000000	4.00000000000000000000	4.00000000000000000000	4.00000000000000000000
86.00000000000000000000	0.00000000000000000000	4200.51269531250000000000	4250.76904296875000000000	4171.28173828125000000000	4196.41015625000000000000	4183.07666015625000000000	4154.87158203125000000000	4143.58984375000000000000	4130.25634765625000000000	4166.66650390625000000000	4152.30761718750000000000	4174.87158203125000000000	4204.10253906250000000000	4193.33300781250000000000	4200.00000000000000000000	1750.00000000000000000000	10249.00000000000000000000	10228.00000000000000000000	0.00000000000000000000	0.00000000000000000000	0.00000000000000000000	1453.00000000000000000000	351.00000000000000000000	4.00000000000000000000	4.00000000000000000000	4.00000000000000000000	4.00000000000000000000	4.00000000000000000000	4.00000000000000000000	4.00000000000000000000	4.00000000000000000000	4.00000000000000000000	4.00000000000000000000	4.00000000000000000000	4.00000000000000000000	4.00000000000000000000	4.00000000000000000000	4.00000000000000000000	4.00000000000000000000
87.00000000000000000000	0.00000000000000000000	4211.28173828125000000000	4278.97412109375000000000	4178.97412109375000000000	4213.84619140625000000000	4187.69238281250000000000	4154.35888671875000000000	4154.87158203125000000000	4146.15380859375000000000	4172.82031250000000000000	4163.58984375000000000000	4188.71777343750000000000	4217.94873046875000000000	4216.92285156250000000000	4213.84619140625000000000	1497.00000000000000000000	10248.00000000000000000000	10227.00000000000000000000	0.00000000000000000000	0.00000000000000000000	0.00000000000000000000	1453.00000000000000000000	358.00000000000000000000	4.00000000000000000000	4.00000000000000000000	4.00000000000000000000	4.00000000000000000000	4.00000000000000000000	4.00000000000000000000	4.00000000000000000000	4.00000000000000000000	4.00000000000000000000	4.00000000000000000000	4.00000000000000000000	4.00000000000000000000	4.00000000000000000000	4.00000000000000000000	4.00000000000000000000	4.00000000000000000000
88.00000000000000000000	0.00000000000000000000	4204.61523437500000000000	4251.79492187500000000000	4176.41015625000000000000	4197.43603515625000000000	4144.10253906250000000000	4142.05126953125000000000	4128.20507812500000000000	4125.12792968750000000000	4168.71777343750000000000	4124.10253906250000000000	4173.33300781250000000000	4212.82031250000000000000	4188.20507812500000000000	4202.56396484375000000000	1339.00000000000000000000	10248.00000000000000000000	10227.00000000000000000000	0.00000000000000000000	0.00000000000000000000	0.00000000000000000000	1453.00000000000000000000	366.00000000000000000000	4.00000000000000000000	4.00000000000000000000	4.00000000000000000000	4.00000000000000000000	4.00000000000000000000	4.00000000000000000000	4.00000000000000000000	4.00000000000000000000	4.00000000000000000000	4.00000000000000000000	4.00000000000000000000	4.00000000000000000000	4.00000000000000000000	4.00000000000000000000	4.00000000000000000000	4.00000000000000000000
89.00000000000000000000	0.00000000000000000000	4202.56396484375000000000	4259.48730468750000000000	4169.23046875000000000000	4202.05126953125000000000	4186.66650390625000000000	4150.25634765625000000000	4149.23046875000000000000	4153.84619140625000000000	4170.76904296875000000000	4148.20507812500000000000	4187.69238281250000000000	4220.51269531250000000000	4200.00000000000000000000	4211.28173828125000000000	1510.00000000000000000000	10247.00000000000000000000	10227.00000000000000000000	0.00000000000000000000	0.00000000000000000000	0.00000000000000000000	1453.00000000000000000000	374.00000000000000000000	4.00000000000000000000	4.00000000000000000000	4.00000000000000000000	4.00000000000000000000	4.00000000000000000000	4.00000000000000000000	4.00000000000000000000	4.00000000000000000000	4.00000000000000000000	4.00000000000000000000	4.00000000000000000000	4.00000000000000000000	4.00000000000000000000	4.00000000000000000000	4.00000000000000000000	4.00000000000000000000
90.00000000000000000000	0.00000000000000000000	4188.20507812500000000000	4233.84619140625000000000	4170.76904296875000000000	4187.69238281250000000000	4182.05126953125000000000	4141.02539062500000000000	4137.43603515625000000000	4144.61523437500000000000	4163.07666015625000000000	4144.61523437500000000000	4174.87158203125000000000	4214.35888671875000000000	4173.84619140625000000000	4205.12792968750000000000	1750.00000000000000000000	10247.00000000000000000000	10227.00000000000000000000	0.00000000000000000000	0.00000000000000000000	0.00000000000000000000	1453.00000000000000000000	383.00000000000000000000	4.00000000000000000000	4.00000000000000000000	4.00000000000000000000	4.00000000000000000000	4.00000000000000000000	4.00000000000000000000	4.00000000000000000000	4.00000000000000000000	4.00000000000000000000	4.00000000000000000000	4.00000000000000000000	4.00000000000000000000	4.00000000000000000000	4.00000000000000000000	4.00000000000000000000	4.00000000000000000000
91.00000000000000000000	0.00000000000000000000	4191.28173828125000000000	4240.00000000000000000000	4167.69238281250000000000	4184.10253906250000000000	4160.51269531250000000000	4148.20507812500000000000	4141.02539062500000000000	4133.33300781250000000000	4161.53857421875000000000	4151.28173828125000000000	4170.25634765625000000000	4206.15380859375000000000	4165.64111328125000000000	4196.41015625000000000000	1497.00000000000000000000	10245.00000000000000000000	10225.00000000000000000000	0.00000000000000000000	0.00000000000000000000	0.00000000000000000000	1453.00000000000000000000	391.00000000000000000000	4.00000000000000000000	4.00000000000000000000	4.00000000000000000000	4.00000000000000000000	4.00000000000000000000	4.00000000000000000000	4.00000000000000000000	4.00000000000000000000	4.00000000000000000000	4.00000000000000000000	4.00000000000000000000	4.00000000000000000000	4.00000000000000000000	4.00000000000000000000	4.00000000000000000000	4.00000000000000000000
92.00000000000000000000	0.00000000000000000000	4208.20507812500000000000	4264.10253906250000000000	4174.87158203125000000000	4197.94873046875000000000	4168.20507812500000000000	4162.05126953125000000000	4154.87158203125000000000	4138.97412109375000000000	4168.71777343750000000000	4161.53857421875000000000	4181.02539062500000000000	4213.33300781250000000000	4178.97412109375000000000	4194.87158203125000000000	1339.00000000000000000000	10245.00000000000000000000	10225.00000000000000000000	0.00000000000000000000	0.00000000000000000000	0.00000000000000000000	1453.00000000000000000000	398.00000000000000000000	4.00000000000000000000	4.00000000000000000000	4.00000000000000000000	4.00000000000000000000	4.00000000000000000000	4.00000000000000000000	4.00000000000000000000	4.00000000000000000000	4.00000000000000000000	4.00000000000000000000	4.00000000000000000000	4.00000000000000000000	4.00000000000000000000	4.00000000000000000000	4.00000000000000000000	4.00000000000000000000
93.00000000000000000000	0.00000000000000000000	4198.46142578125000000000	4234.35888671875000000000	4178.97412109375000000000	4179.48730468750000000000	4157.94873046875000000000	4150.76904296875000000000	4134.35888671875000000000	4113.84619140625000000000	4165.12792968750000000000	4113.33300781250000000000	4161.02539062500000000000	4203.58984375000000000000	4154.35888671875000000000	4184.10253906250000000000	1510.00000000000000000000	10245.00000000000000000000	10226.00000000000000000000	0.00000000000000000000	0.00000000000000000000	0.00000000000000000000	1453.00000000000000000000	406.00000000000000000000	4.00000000000000000000	4.00000000000000000000	4.00000000000000000000	4.00000000000000000000	4.00000000000000000000	4.00000000000000000000	4.00000000000000000000	4.00000000000000000000	4.00000000000000000000	4.00000000000000000000	4.00000000000000000000	4.00000000000000000000	4.00000000000000000000	4.00000000000000000000	4.00000000000000000000	4.00000000000000000000
94.00000000000000000000	0.00000000000000000000	4201.02539062500000000000	4251.79492187500000000000	4176.41015625000000000000	4192.82031250000000000000	4196.41015625000000000000	4154.87158203125000000000	4155.38427734375000000000	4145.64111328125000000000	4172.82031250000000000000	4148.20507812500000000000	4183.58984375000000000000	4215.89746093750000000000	4193.33300781250000000000	4206.66650390625000000000	1750.00000000000000000000	10245.00000000000000000000	10226.00000000000000000000	0.00000000000000000000	0.00000000000000000000	0.00000000000000000000	1453.00000000000000000000	413.00000000000000000000	4.00000000000000000000	4.00000000000000000000	4.00000000000000000000	4.00000000000000000000	4.00000000000000000000	4.00000000000000000000	4.00000000000000000000	4.00000000000000000000	4.00000000000000000000	4.00000000000000000000	4.00000000000000000000	4.00000000000000000000	4.00000000000000000000	4.00000000000000000000	4.00000000000000000000	4.00000000000000000000
95.00000000000000000000	0.00000000000000000000	4201.02539062500000000000	4236.92285156250000000000	4177.43603515625000000000	4192.30761718750000000000	4170.76904296875000000000	4143.07666015625000000000	4134.35888671875000000000	4136.41015625000000000000	4171.28173828125000000000	4157.43603515625000000000	4181.53857421875000000000	4220.00000000000000000000	4187.69238281250000000000	4202.05126953125000000000	1497.00000000000000000000	10246.00000000000000000000	10227.00000000000000000000	0.00000000000000000000	0.00000000000000000000	0.00000000000000000000	1453.00000000000000000000	421.00000000000000000000	4.00000000000000000000	4.00000000000000000000	4.00000000000000000000	4.00000000000000000000	4.00000000000000000000	4.00000000000000000000	4.00000000000000000000	4.00000000000000000000	4.00000000000000000000	4.00000000000000000000	4.00000000000000000000	4.00000000000000000000	4.00000000000000000000	4.00000000000000000000	4.00000000000000000000	4.00000000000000000000
96.00000000000000000000	0.00000000000000000000	4195.38427734375000000000	4228.20507812500000000000	4171.79492187500000000000	4182.56396484375000000000	4162.05126953125000000000	4144.61523437500000000000	4132.82031250000000000000	4130.76904296875000000000	4166.66650390625000000000	4149.74365234375000000000	4171.79492187500000000000	4212.82031250000000000000	4169.74365234375000000000	4187.69238281250000000000	1339.00000000000000000000	10246.00000000000000000000	10227.00000000000000000000	0.00000000000000000000	0.00000000000000000000	0.00000000000000000000	1453.00000000000000000000	429.00000000000000000000	4.00000000000000000000	4.00000000000000000000	4.00000000000000000000	4.00000000000000000000	4.00000000000000000000	4.00000000000000000000	4.00000000000000000000	4.00000000000000000000	4.00000000000000000000	4.00000000000000000000	4.00000000000000000000	4.00000000000000000000	4.00000000000000000000	4.00000000000000000000	4.00000000000000000000	4.00000000000000000000
97.00000000000000000000	0.00000000000000000000	4194.35888671875000000000	4244.61523437500000000000	4171.79492187500000000000	4191.28173828125000000000	4196.92285156250000000000	4158.46142578125000000000	4161.53857421875000000000	4162.05126953125000000000	4167.17919921875000000000	4172.30761718750000000000	4187.69238281250000000000	4223.07666015625000000000	4184.61523437500000000000	4196.41015625000000000000	1510.00000000000000000000	10246.00000000000000000000	10227.00000000000000000000	0.00000000000000000000	0.00000000000000000000	0.00000000000000000000	1453.00000000000000000000	437.00000000000000000000	4.00000000000000000000	4.00000000000000000000	4.00000000000000000000	4.00000000000000000000	4.00000000000000000000	4.00000000000000000000	4.00000000000000000000	4.00000000000000000000	4.00000000000000000000	4.00000000000000000000	4.00000000000000000000	4.00000000000000000000	4.00000000000000000000	4.00000000000000000000	4.00000000000000000000	4.00000000000000000000
98.00000000000000000000	0.00000000000000000000	4184.61523437500000000000	4215.89746093750000000000	4169.74365234375000000000	4173.33300781250000000000	4162.05126953125000000000	4146.66650390625000000000	4136.41015625000000000000	4134.87158203125000000000	4160.00000000000000000000	4131.79492187500000000000	4167.17919921875000000000	4211.28173828125000000000	4150.25634765625000000000	4183.07666015625000000000	1750.00000000000000000000	10246.00000000000000000000	10227.00000000000000000000	0.00000000000000000000	0.00000000000000000000	0.00000000000000000000	1453.00000000000000000000	445.00000000000000000000	4.00000000000000000000	4.00000000000000000000	4.00000000000000000000	4.00000000000000000000	4.00000000000000000000	4.00000000000000000000	4.00000000000000000000	4.00000000000000000000	4.00000000000000000000	4.00000000000000000000	4.00000000000000000000	4.00000000000000000000	4.00000000000000000000	4.00000000000000000000	4.00000000000000000000	4.00000000000000000000
99.00000000000000000000	0.00000000000000000000	4198.46142578125000000000	4243.07666015625000000000	4167.17919921875000000000	4176.41015625000000000000	4187.69238281250000000000	4157.94873046875000000000	4152.82031250000000000000	4148.71777343750000000000	4168.20507812500000000000	4151.28173828125000000000	4176.92285156250000000000	4212.30761718750000000000	4166.15380859375000000000	4183.58984375000000000000	1497.00000000000000000000	10249.00000000000000000000	10226.00000000000000000000	0.00000000000000000000	0.00000000000000000000	0.00000000000000000000	1453.00000000000000000000	453.00000000000000000000	4.00000000000000000000	4.00000000000000000000	4.00000000000000000000	4.00000000000000000000	4.00000000000000000000	4.00000000000000000000	4.00000000000000000000	4.00000000000000000000	4.00000000000000000000	4.00000000000000000000	4.00000000000000000000	4.00000000000000000000	4.00000000000000000000	4.00000000000000000000	4.00000000000000000000	4.00000000000000000000
100.00000000000000000000	0.00000000000000000000	4205.12792968750000000000	4242.56396484375000000000	4175.38427734375000000000	4168.71777343750000000000	4190.25634765625000000000	4158.46142578125000000000	4148.71777343750000000000	4144.61523437500000000000	4170.76904296875000000000	4156.41015625000000000000	4175.89746093750000000000	4213.33300781250000000000	4164.61523437500000000000	4182.56396484375000000000	1339.00000000000000000000	10249.00000000000000000000	10226.00000000000000000000	0.00000000000000000000	0.00000000000000000000	0.00000000000000000000	1453.00000000000000000000	460.00000000000000000000	4.00000000000000000000	4.00000000000000000000	4.00000000000000000000	4.00000000000000000000	4.00000000000000000000	4.00000000000000000000	4.00000000000000000000	4.00000000000000000000	4.00000000000000000000	4.00000000000000000000	4.00000000000000000000	4.00000000000000000000	4.00000000000000000000	4.00000000000000000000	4.00000000000000000000	4.00000000000000000000
101.00000000000000000000	0.00000000000000000000	4195.38427734375000000000	4224.10253906250000000000	4168.71777343750000000000	4164.61523437500000000000	4167.17919921875000000000	4150.76904296875000000000	4143.58984375000000000000	4132.30761718750000000000	4166.15380859375000000000	4129.74365234375000000000	4169.74365234375000000000	4207.69238281250000000000	4157.43603515625000000000	4185.64111328125000000000	1510.00000000000000000000	10250.00000000000000000000	10226.00000000000000000000	0.00000000000000000000	0.00000000000000000000	0.00000000000000000000	1453.00000000000000000000	468.00000000000000000000	4.00000000000000000000	4.00000000000000000000	4.00000000000000000000	4.00000000000000000000	4.00000000000000000000	4.00000000000000000000	4.00000000000000000000	4.00000000000000000000	4.00000000000000000000	4.00000000000000000000	4.00000000000000000000	4.00000000000000000000	4.00000000000000000000	4.00000000000000000000	4.00000000000000000000	4.00000000000000000000
102.00000000000000000000	0.00000000000000000000	4192.30761718750000000000	4232.30761718750000000000	4165.12792968750000000000	4185.12792968750000000000	4184.10253906250000000000	4152.30761718750000000000	4158.46142578125000000000	4157.94873046875000000000	4172.30761718750000000000	4144.10253906250000000000	4188.71777343750000000000	4219.48730468750000000000	4188.20507812500000000000	4201.53857421875000000000	1750.00000000000000000000	10250.00000000000000000000	10226.00000000000000000000	0.00000000000000000000	0.00000000000000000000	0.00000000000000000000	1453.00000000000000000000	477.00000000000000000000	4.00000000000000000000	4.00000000000000000000	4.00000000000000000000	4.00000000000000000000	4.00000000000000000000	4.00000000000000000000	4.00000000000000000000	4.00000000000000000000	4.00000000000000000000	4.00000000000000000000	4.00000000000000000000	4.00000000000000000000	4.00000000000000000000	4.00000000000000000000	4.00000000000000000000	4.00000000000000000000
103.00000000000000000000	0.00000000000000000000	4178.46142578125000000000	4200.51269531250000000000	4166.15380859375000000000	4162.56396484375000000000	4150.25634765625000000000	4139.48730468750000000000	4131.28173828125000000000	4143.07666015625000000000	4167.17919921875000000000	4123.07666015625000000000	4169.74365234375000000000	4210.25634765625000000000	4161.02539062500000000000	4188.20507812500000000000	1497.00000000000000000000	10250.00000000000000000000	10226.00000000000000000000	0.00000000000000000000	0.00000000000000000000	0.00000000000000000000	1453.00000000000000000000	485.00000000000000000000	4.00000000000000000000	4.00000000000000000000	4.00000000000000000000	4.00000000000000000000	4.00000000000000000000	4.00000000000000000000	4.00000000000000000000	4.00000000000000000000	4.00000000000000000000	4.00000000000000000000	4.00000000000000000000	4.00000000000000000000	4.00000000000000000000	4.00000000000000000000	4.00000000000000000000	4.00000000000000000000
104.00000000000000000000	0.00000000000000000000	4184.61523437500000000000	4219.48730468750000000000	4162.56396484375000000000	4165.12792968750000000000	4171.28173828125000000000	4155.89746093750000000000	4160.00000000000000000000	4172.30761718750000000000	4165.12792968750000000000	4165.12792968750000000000	4181.02539062500000000000	4209.23046875000000000000	4166.15380859375000000000	4188.20507812500000000000	1339.00000000000000000000	10250.00000000000000000000	10226.00000000000000000000	0.00000000000000000000	0.00000000000000000000	0.00000000000000000000	1453.00000000000000000000	493.00000000000000000000	4.00000000000000000000	4.00000000000000000000	4.00000000000000000000	4.00000000000000000000	4.00000000000000000000	4.00000000000000000000	4.00000000000000000000	4.00000000000000000000	4.00000000000000000000	4.00000000000000000000	4.00000000000000000000	4.00000000000000000000	4.00000000000000000000	4.00000000000000000000	4.00000000000000000000	4.00000000000000000000
105.00000000000000000000	0.00000000000000000000	4185.64111328125000000000	4216.41015625000000000000	4164.61523437500000000000	4168.20507812500000000000	4181.53857421875000000000	4160.51269531250000000000	4169.23046875000000000000	4173.84619140625000000000	4160.51269531250000000000	4172.82031250000000000000	4178.97412109375000000000	4208.71777343750000000000	4150.25634765625000000000	4178.97412109375000000000	1510.00000000000000000000	10251.00000000000000000000	10225.00000000000000000000	0.00000000000000000000	0.00000000000000000000	0.00000000000000000000	1453.00000000000000000000	501.00000000000000000000	4.00000000000000000000	4.00000000000000000000	4.00000000000000000000	4.00000000000000000000	4.00000000000000000000	4.00000000000000000000	4.00000000000000000000	4.00000000000000000000	4.00000000000000000000	4.00000000000000000000	4.00000000000000000000	4.00000000000000000000	4.00000000000000000000	4.00000000000000000000	4.00000000000000000000	4.00000000000000000000
106.00000000000000000000	0.00000000000000000000	4177.94873046875000000000	4203.58984375000000000000	4160.00000000000000000000	4155.89746093750000000000	4172.30761718750000000000	4157.94873046875000000000	4159.48730468750000000000	4148.71777343750000000000	4160.51269531250000000000	4129.74365234375000000000	4158.97412109375000000000	4199.48730468750000000000	4129.23046875000000000000	4168.20507812500000000000	1750.00000000000000000000	10251.00000000000000000000	10225.00000000000000000000	0.00000000000000000000	0.00000000000000000000	0.00000000000000000000	1453.00000000000000000000	509.00000000000000000000	4.00000000000000000000	4.00000000000000000000	4.00000000000000000000	4.00000000000000000000	4.00000000000000000000	4.00000000000000000000	4.00000000000000000000	4.00000000000000000000	4.00000000000000000000	4.00000000000000000000	4.00000000000000000000	4.00000000000000000000	4.00000000000000000000	4.00000000000000000000	4.00000000000000000000	4.00000000000000000000
107.00000000000000000000	0.00000000000000000000	4195.38427734375000000000	4238.97412109375000000000	4165.64111328125000000000	4174.35888671875000000000	4203.07666015625000000000	4171.79492187500000000000	4179.48730468750000000000	4169.74365234375000000000	4174.35888671875000000000	4158.97412109375000000000	4174.35888671875000000000	4212.82031250000000000000	4164.10253906250000000000	4183.07666015625000000000	1497.00000000000000000000	10248.00000000000000000000	10227.00000000000000000000	0.00000000000000000000	0.00000000000000000000	0.00000000000000000000	1453.00000000000000000000	517.00000000000000000000	4.00000000000000000000	4.00000000000000000000	4.00000000000000000000	4.00000000000000000000	4.00000000000000000000	4.00000000000000000000	4.00000000000000000000	4.00000000000000000000	4.00000000000000000000	4.00000000000000000000	4.00000000000000000000	4.00000000000000000000	4.00000000000000000000	4.00000000000000000000	4.00000000000000000000	4.00000000000000000000
108.00000000000000000000	0.00000000000000000000	4193.33300781250000000000	4213.33300781250000000000	4170.76904296875000000000	4162.05126953125000000000	4166.66650390625000000000	4157.43603515625000000000	4149.23046875000000000000	4144.10253906250000000000	4168.71777343750000000000	4146.15380859375000000000	4157.43603515625000000000	4205.12792968750000000000	4140.00000000000000000000	4173.84619140625000000000	1339.00000000000000000000	10248.00000000000000000000	10227.00000000000000000000	0.00000000000000000000	0.00000000000000000000	0.00000000000000000000	1453.00000000000000000000	524.00000000000000000000	4.00000000000000000000	4.00000000000000000000	4.00000000000000000000	4.00000000000000000000	4.00000000000000000000	4.00000000000000000000	4.00000000000000000000	4.00000000000000000000	4.00000000000000000000	4.00000000000000000000	4.00000000000000000000	4.00000000000000000000	4.00000000000000000000	4.00000000000000000000	4.00000000000000000000	4.00000000000000000000
109.00000000000000000000	0.00000000000000000000	4183.58984375000000000000	4214.87158203125000000000	4161.02539062500000000000	4164.61523437500000000000	4166.66650390625000000000	4154.35888671875000000000	4155.38427734375000000000	4158.97412109375000000000	4168.71777343750000000000	4147.17919921875000000000	4171.79492187500000000000	4207.17919921875000000000	4150.25634765625000000000	4181.02539062500000000000	1510.00000000000000000000	10246.00000000000000000000	10227.00000000000000000000	0.00000000000000000000	0.00000000000000000000	0.00000000000000000000	1453.00000000000000000000	532.00000000000000000000	4.00000000000000000000	4.00000000000000000000	4.00000000000000000000	4.00000000000000000000	4.00000000000000000000	4.00000000000000000000	4.00000000000000000000	4.00000000000000000000	4.00000000000000000000	4.00000000000000000000	4.00000000000000000000	4.00000000000000000000	4.00000000000000000000	4.00000000000000000000	4.00000000000000000000	4.00000000000000000000
110.00000000000000000000	0.00000000000000000000	4173.84619140625000000000	4209.74365234375000000000	4159.48730468750000000000	4169.23046875000000000000	4162.56396484375000000000	4150.76904296875000000000	4152.82031250000000000000	4170.25634765625000000000	4172.30761718750000000000	4139.48730468750000000000	4181.02539062500000000000	4216.92285156250000000000	4157.94873046875000000000	4185.12792968750000000000	1750.00000000000000000000	10246.00000000000000000000	10227.00000000000000000000	0.00000000000000000000	0.00000000000000000000	0.00000000000000000000	1453.00000000000000000000	539.00000000000000000000	4.00000000000000000000	4.00000000000000000000	4.00000000000000000000	4.00000000000000000000	4.00000000000000000000	4.00000000000000000000	4.00000000000000000000	4.00000000000000000000	4.00000000000000000000	4.00000000000000000000	4.00000000000000000000	4.00000000000000000000	4.00000000000000000000	4.00000000000000000000	4.00000000000000000000	4.00000000000000000000
111.00000000000000000000	0.00000000000000000000	4166.15380859375000000000	4182.56396484375000000000	4156.92285156250000000000	4151.79492187500000000000	4141.53857421875000000000	4151.28173828125000000000	4145.64111328125000000000	4145.12792968750000000000	4164.10253906250000000000	4120.51269531250000000000	4157.43603515625000000000	4202.56396484375000000000	4135.38427734375000000000	4166.15380859375000000000	1497.00000000000000000000	10243.00000000000000000000	10226.00000000000000000000	0.00000000000000000000	0.00000000000000000000	0.00000000000000000000	1453.00000000000000000000	546.00000000000000000000	4.00000000000000000000	4.00000000000000000000	4.00000000000000000000	4.00000000000000000000	4.00000000000000000000	4.00000000000000000000	4.00000000000000000000	4.00000000000000000000	4.00000000000000000000	4.00000000000000000000	4.00000000000000000000	4.00000000000000000000	4.00000000000000000000	4.00000000000000000000	4.00000000000000000000	4.00000000000000000000
112.00000000000000000000	0.00000000000000000000	4180.00000000000000000000	4209.23046875000000000000	4157.94873046875000000000	4162.05126953125000000000	4186.66650390625000000000	4173.33300781250000000000	4186.15380859375000000000	4172.82031250000000000000	4165.64111328125000000000	4167.69238281250000000000	4172.82031250000000000000	4205.64111328125000000000	4152.82031250000000000000	4167.69238281250000000000	1339.00000000000000000000	10243.00000000000000000000	10226.00000000000000000000	0.00000000000000000000	0.00000000000000000000	0.00000000000000000000	1453.00000000000000000000	554.00000000000000000000	4.00000000000000000000	4.00000000000000000000	4.00000000000000000000	4.00000000000000000000	4.00000000000000000000	4.00000000000000000000	4.00000000000000000000	4.00000000000000000000	4.00000000000000000000	4.00000000000000000000	4.00000000000000000000	4.00000000000000000000	4.00000000000000000000	4.00000000000000000000	4.00000000000000000000	4.00000000000000000000
113.00000000000000000000	0.00000000000000000000	4177.94873046875000000000	4193.84619140625000000000	4161.02539062500000000000	4148.20507812500000000000	4164.61523437500000000000	4162.05126953125000000000	4166.66650390625000000000	4167.69238281250000000000	4165.12792968750000000000	4151.28173828125000000000	4163.58984375000000000000	4201.53857421875000000000	4127.69238281250000000000	4158.97412109375000000000	1510.00000000000000000000	10244.00000000000000000000	10228.00000000000000000000	0.00000000000000000000	0.00000000000000000000	0.00000000000000000000	1453.00000000000000000000	563.00000000000000000000	4.00000000000000000000	4.00000000000000000000	4.00000000000000000000	4.00000000000000000000	4.00000000000000000000	4.00000000000000000000	4.00000000000000000000	4.00000000000000000000	4.00000000000000000000	4.00000000000000000000	4.00000000000000000000	4.00000000000000000000	4.00000000000000000000	4.00000000000000000000	4.00000000000000000000	4.00000000000000000000
114.00000000000000000000	0.00000000000000000000	4185.12792968750000000000	4207.69238281250000000000	4163.58984375000000000000	4154.35888671875000000000	4158.46142578125000000000	4157.43603515625000000000	4169.74365234375000000000	4176.92285156250000000000	4171.79492187500000000000	4154.35888671875000000000	4170.76904296875000000000	4205.12792968750000000000	4150.25634765625000000000	4172.82031250000000000000	1750.00000000000000000000	10244.00000000000000000000	10228.00000000000000000000	0.00000000000000000000	0.00000000000000000000	0.00000000000000000000	1453.00000000000000000000	571.00000000000000000000	4.00000000000000000000	4.00000000000000000000	4.00000000000000000000	4.00000000000000000000	4.00000000000000000000	4.00000000000000000000	4.00000000000000000000	4.00000000000000000000	4.00000000000000000000	4.00000000000000000000	4.00000000000000000000	4.00000000000000000000	4.00000000000000000000	4.00000000000000000000	4.00000000000000000000	4.00000000000000000000
115.00000000000000000000	0.00000000000000000000	4191.28173828125000000000	4218.46142578125000000000	4173.84619140625000000000	4166.15380859375000000000	4176.92285156250000000000	4153.84619140625000000000	4171.79492187500000000000	4167.69238281250000000000	4174.87158203125000000000	4160.00000000000000000000	4173.84619140625000000000	4209.74365234375000000000	4165.12792968750000000000	4181.53857421875000000000	1497.00000000000000000000	10245.00000000000000000000	10230.00000000000000000000	0.00000000000000000000	0.00000000000000000000	0.00000000000000000000	1453.00000000000000000000	579.00000000000000000000	4.00000000000000000000	4.00000000000000000000	4.00000000000000000000	4.00000000000000000000	4.00000000000000000000	4.00000000000000000000	4.00000000000000000000	4.00000000000000000000	4.00000000000000000000	4.00000000000000000000	4.00000000000000000000	4.00000000000000000000	4.00000000000000000000	4.00000000000000000000	4.00000000000000000000	4.00000000000000000000
116.00000000000000000000	0.00000000000000000000	4174.87158203125000000000	4187.69238281250000000000	4166.15380859375000000000	4144.61523437500000000000	4173.33300781250000000000	4144.10253906250000000000	4147.17919921875000000000	4141.53857421875000000000	4166.66650390625000000000	4126.15380859375000000000	4151.79492187500000000000	4194.87158203125000000000	4125.12792968750000000000	4161.53857421875000000000	1339.00000000000000000000	10245.00000000000000000000	10230.00000000000000000000	0.00000000000000000000	0.00000000000000000000	0.00000000000000000000	1453.00000000000000000000	587.00000000000000000000	4.00000000000000000000	4.00000000000000000000	4.00000000000000000000	4.00000000000000000000	4.00000000000000000000	4.00000000000000000000	4.00000000000000000000	4.00000000000000000000	4.00000000000000000000	4.00000000000000000000	4.00000000000000000000	4.00000000000000000000	4.00000000000000000000	4.00000000000000000000	4.00000000000000000000	4.00000000000000000000
117.00000000000000000000	0.00000000000000000000	4175.38427734375000000000	4204.10253906250000000000	4157.94873046875000000000	4154.87158203125000000000	4193.84619140625000000000	4154.87158203125000000000	4169.74365234375000000000	4190.25634765625000000000	4169.74365234375000000000	4164.10253906250000000000	4178.97412109375000000000	4210.25634765625000000000	4149.23046875000000000000	4172.82031250000000000000	1510.00000000000000000000	10248.00000000000000000000	10229.00000000000000000000	0.00000000000000000000	0.00000000000000000000	0.00000000000000000000	1453.00000000000000000000	595.00000000000000000000	4.00000000000000000000	4.00000000000000000000	4.00000000000000000000	4.00000000000000000000	4.00000000000000000000	4.00000000000000000000	4.00000000000000000000	4.00000000000000000000	4.00000000000000000000	4.00000000000000000000	4.00000000000000000000	4.00000000000000000000	4.00000000000000000000	4.00000000000000000000	4.00000000000000000000	4.00000000000000000000
118.00000000000000000000	0.00000000000000000000	4168.20507812500000000000	4184.10253906250000000000	4162.56396484375000000000	4146.15380859375000000000	4153.84619140625000000000	4145.64111328125000000000	4154.35888671875000000000	4173.84619140625000000000	4164.61523437500000000000	4151.79492187500000000000	4174.35888671875000000000	4210.76904296875000000000	4141.53857421875000000000	4173.33300781250000000000	1750.00000000000000000000	10248.00000000000000000000	10229.00000000000000000000	0.00000000000000000000	0.00000000000000000000	0.00000000000000000000	1453.00000000000000000000	603.00000000000000000000	4.00000000000000000000	4.00000000000000000000	4.00000000000000000000	4.00000000000000000000	4.00000000000000000000	4.00000000000000000000	4.00000000000000000000	4.00000000000000000000	4.00000000000000000000	4.00000000000000000000	4.00000000000000000000	4.00000000000000000000	4.00000000000000000000	4.00000000000000000000	4.00000000000000000000	4.00000000000000000000
119.00000000000000000000	0.00000000000000000000	4168.71777343750000000000	4195.89746093750000000000	4158.97412109375000000000	4145.12792968750000000000	4173.33300781250000000000	4160.51269531250000000000	4172.30761718750000000000	4161.02539062500000000000	4166.15380859375000000000	4144.10253906250000000000	4167.69238281250000000000	4204.10253906250000000000	4139.48730468750000000000	4169.23046875000000000000	1497.00000000000000000000	10249.00000000000000000000	10230.00000000000000000000	0.00000000000000000000	0.00000000000000000000	0.00000000000000000000	1453.00000000000000000000	611.00000000000000000000	4.00000000000000000000	4.00000000000000000000	4.00000000000000000000	4.00000000000000000000	4.00000000000000000000	4.00000000000000000000	4.00000000000000000000	4.00000000000000000000	4.00000000000000000000	4.00000000000000000000	4.00000000000000000000	4.00000000000000000000	4.00000000000000000000	4.00000000000000000000	4.00000000000000000000	4.00000000000000000000
120.00000000000000000000	0.00000000000000000000	4180.51269531250000000000	4216.41015625000000000000	4163.58984375000000000000	4157.94873046875000000000	4213.33300781250000000000	4176.92285156250000000000	4195.89746093750000000000	4178.97412109375000000000	4170.76904296875000000000	4164.10253906250000000000	4174.87158203125000000000	4209.23046875000000000000	4146.66650390625000000000	4169.23046875000000000000	1339.00000000000000000000	10249.00000000000000000000	10230.00000000000000000000	0.00000000000000000000	0.00000000000000000000	0.00000000000000000000	1453.00000000000000000000	618.00000000000000000000	4.00000000000000000000	4.00000000000000000000	4.00000000000000000000	4.00000000000000000000	4.00000000000000000000	4.00000000000000000000	4.00000000000000000000	4.00000000000000000000	4.00000000000000000000	4.00000000000000000000	4.00000000000000000000	4.00000000000000000000	4.00000000000000000000	4.00000000000000000000	4.00000000000000000000	4.00000000000000000000
121.00000000000000000000	0.00000000000000000000	4175.89746093750000000000	4187.69238281250000000000	4167.69238281250000000000	4146.66650390625000000000	4170.25634765625000000000	4156.41015625000000000000	4166.15380859375000000000	4155.89746093750000000000	4162.56396484375000000000	4142.05126953125000000000	4158.46142578125000000000	4197.43603515625000000000	4128.20507812500000000000	4163.07666015625000000000	1510.00000000000000000000	10250.00000000000000000000	10230.00000000000000000000	0.00000000000000000000	0.00000000000000000000	0.00000000000000000000	1453.00000000000000000000	626.00000000000000000000	4.00000000000000000000	4.00000000000000000000	4.00000000000000000000	4.00000000000000000000	4.00000000000000000000	4.00000000000000000000	4.00000000000000000000	4.00000000000000000000	4.00000000000000000000	4.00000000000000000000	4.00000000000000000000	4.00000000000000000000	4.00000000000000000000	4.00000000000000000000	4.00000000000000000000	4.00000000000000000000
122.00000000000000000000	0.00000000000000000000	4178.97412109375000000000	4206.66650390625000000000	4166.66650390625000000000	4164.61523437500000000000	4172.30761718750000000000	4152.30761718750000000000	4171.79492187500000000000	4173.84619140625000000000	4169.23046875000000000000	4163.07666015625000000000	4176.92285156250000000000	4208.20507812500000000000	4163.58984375000000000000	4181.02539062500000000000	1750.00000000000000000000	10250.00000000000000000000	10230.00000000000000000000	0.00000000000000000000	0.00000000000000000000	0.00000000000000000000	1453.00000000000000000000	634.00000000000000000000	4.00000000000000000000	4.00000000000000000000	4.00000000000000000000	4.00000000000000000000	4.00000000000000000000	4.00000000000000000000	4.00000000000000000000	4.00000000000000000000	4.00000000000000000000	4.00000000000000000000	4.00000000000000000000	4.00000000000000000000	4.00000000000000000000	4.00000000000000000000	4.00000000000000000000	4.00000000000000000000
123.00000000000000000000	0.00000000000000000000	4171.79492187500000000000	4189.23046875000000000000	4167.17919921875000000000	4160.51269531250000000000	4151.28173828125000000000	4142.56396484375000000000	4149.23046875000000000000	4161.53857421875000000000	4170.76904296875000000000	4138.97412109375000000000	4166.66650390625000000000	4209.23046875000000000000	4145.12792968750000000000	4172.30761718750000000000	1497.00000000000000000000	10249.00000000000000000000	10231.00000000000000000000	0.00000000000000000000	0.00000000000000000000	0.00000000000000000000	1453.00000000000000000000	641.00000000000000000000	4.00000000000000000000	4.00000000000000000000	4.00000000000000000000	4.00000000000000000000	4.00000000000000000000	4.00000000000000000000	4.00000000000000000000	4.00000000000000000000	4.00000000000000000000	4.00000000000000000000	4.00000000000000000000	4.00000000000000000000	4.00000000000000000000	4.00000000000000000000	4.00000000000000000000	4.00000000000000000000
124.00000000000000000000	0.00000000000000000000	4171.79492187500000000000	4185.64111328125000000000	4164.61523437500000000000	4156.92285156250000000000	4155.38427734375000000000	4143.07666015625000000000	4151.79492187500000000000	4169.74365234375000000000	4168.20507812500000000000	4138.97412109375000000000	4166.15380859375000000000	4203.07666015625000000000	4137.94873046875000000000	4167.17919921875000000000	1339.00000000000000000000	10249.00000000000000000000	10231.00000000000000000000	0.00000000000000000000	0.00000000000000000000	0.00000000000000000000	1453.00000000000000000000	649.00000000000000000000	4.00000000000000000000	4.00000000000000000000	4.00000000000000000000	4.00000000000000000000	4.00000000000000000000	4.00000000000000000000	4.00000000000000000000	4.00000000000000000000	4.00000000000000000000	4.00000000000000000000	4.00000000000000000000	4.00000000000000000000	4.00000000000000000000	4.00000000000000000000	4.00000000000000000000	4.00000000000000000000
125.00000000000000000000	0.00000000000000000000	4176.92285156250000000000	4198.46142578125000000000	4167.17919921875000000000	4169.23046875000000000000	4172.82031250000000000000	4149.74365234375000000000	4169.74365234375000000000	4191.79492187500000000000	4170.25634765625000000000	4173.33300781250000000000	4187.69238281250000000000	4212.30761718750000000000	4158.97412109375000000000	4177.43603515625000000000	1510.00000000000000000000	10252.00000000000000000000	10232.00000000000000000000	0.00000000000000000000	0.00000000000000000000	0.00000000000000000000	1453.00000000000000000000	657.00000000000000000000	4.00000000000000000000	4.00000000000000000000	4.00000000000000000000	4.00000000000000000000	4.00000000000000000000	4.00000000000000000000	4.00000000000000000000	4.00000000000000000000	4.00000000000000000000	4.00000000000000000000	4.00000000000000000000	4.00000000000000000000	4.00000000000000000000	4.00000000000000000000	4.00000000000000000000	4.00000000000000000000
126.00000000000000000000	0.00000000000000000000	4165.12792968750000000000	4170.76904296875000000000	4161.53857421875000000000	4153.33300781250000000000	4130.25634765625000000000	4144.61523437500000000000	4148.20507812500000000000	4152.82031250000000000000	4164.61523437500000000000	4135.89746093750000000000	4165.64111328125000000000	4202.05126953125000000000	4123.07666015625000000000	4161.02539062500000000000	1750.00000000000000000000	10252.00000000000000000000	10232.00000000000000000000	0.00000000000000000000	0.00000000000000000000	0.00000000000000000000	1453.00000000000000000000	665.00000000000000000000	4.00000000000000000000	4.00000000000000000000	4.00000000000000000000	4.00000000000000000000	4.00000000000000000000	4.00000000000000000000	4.00000000000000000000	4.00000000000000000000	4.00000000000000000000	4.00000000000000000000	4.00000000000000000000	4.00000000000000000000	4.00000000000000000000	4.00000000000000000000	4.00000000000000000000	4.00000000000000000000
127.00000000000000000000	0.00000000000000000000	4177.94873046875000000000	4205.12792968750000000000	4163.07666015625000000000	4170.76904296875000000000	4163.58984375000000000000	4162.05126953125000000000	4175.38427734375000000000	4164.61523437500000000000	4168.20507812500000000000	4150.76904296875000000000	4175.38427734375000000000	4203.58984375000000000000	4144.10253906250000000000	4166.15380859375000000000	50.00000000000000000000	10252.00000000000000000000	10232.00000000000000000000	0.00000000000000000000	0.00000000000000000000	0.00000000000000000000	1453.00000000000000000000	673.00000000000000000000	4.00000000000000000000	4.00000000000000000000	4.00000000000000000000	4.00000000000000000000	4.00000000000000000000	4.00000000000000000000	4.00000000000000000000	4.00000000000000000000	4.00000000000000000000	4.00000000000000000000	4.00000000000000000000	4.00000000000000000000	4.00000000000000000000	4.00000000000000000000	4.00000000000000000000	4.00000000000000000000
0.00000000000000000000	0.00000000000000000000	4185.64111328125000000000	4201.02539062500000000000	4176.41015625000000000000	4171.79492187500000000000	4178.97412109375000000000	4159.48730468750000000000	4171.28173828125000000000	4158.97412109375000000000	4165.64111328125000000000	4147.17919921875000000000	4172.82031250000000000000	4203.58984375000000000000	4141.53857421875000000000	4165.64111328125000000000	873.00000000000000000000	10252.00000000000000000000	10232.00000000000000000000	0.00000000000000000000	0.00000000000000000000	0.00000000000000000000	1453.00000000000000000000	681.00000000000000000000	4.00000000000000000000	4.00000000000000000000	4.00000000000000000000	4.00000000000000000000	4.00000000000000000000	4.00000000000000000000	4.00000000000000000000	4.00000000000000000000	4.00000000000000000000	4.00000000000000000000	4.00000000000000000000	4.00000000000000000000	4.00000000000000000000	4.00000000000000000000	4.00000000000000000000	4.00000000000000000000
1.00000000000000000000	0.00000000000000000000	4180.51269531250000000000	4188.71777343750000000000	4172.30761718750000000000	4165.64111328125000000000	4166.66650390625000000000	4155.89746093750000000000	4165.64111328125000000000	4161.53857421875000000000	4164.61523437500000000000	4134.87158203125000000000	4170.25634765625000000000	4207.17919921875000000000	4141.53857421875000000000	4169.74365234375000000000	1088.00000000000000000000	10249.00000000000000000000	10231.00000000000000000000	0.00000000000000000000	0.00000000000000000000	0.00000000000000000000	1453.00000000000000000000	689.00000000000000000000	4.00000000000000000000	4.00000000000000000000	4.00000000000000000000	4.00000000000000000000	4.00000000000000000000	4.00000000000000000000	4.00000000000000000000	4.00000000000000000000	4.00000000000000000000	4.00000000000000000000	4.00000000000000000000	4.00000000000000000000	4.00000000000000000000	4.00000000000000000000	4.00000000000000000000	4.00000000000000000000
2.00000000000000000000	0.00000000000000000000	4183.58984375000000000000	4206.15380859375000000000	4171.79492187500000000000	4185.12792968750000000000	4171.28173828125000000000	4156.92285156250000000000	4173.84619140625000000000	4191.79492187500000000000	4172.82031250000000000000	4155.38427734375000000000	4188.71777343750000000000	4226.15380859375000000000	4175.38427734375000000000	4188.71777343750000000000	1186.00000000000000000000	10249.00000000000000000000	10231.00000000000000000000	0.00000000000000000000	0.00000000000000000000	0.00000000000000000000	1453.00000000000000000000	698.00000000000000000000	4.00000000000000000000	4.00000000000000000000	4.00000000000000000000	4.00000000000000000000	4.00000000000000000000	4.00000000000000000000	4.00000000000000000000	4.00000000000000000000	4.00000000000000000000	4.00000000000000000000	4.00000000000000000000	4.00000000000000000000	4.00000000000000000000	4.00000000000000000000	4.00000000000000000000	4.00000000000000000000
3.00000000000000000000	0.00000000000000000000	4174.35888671875000000000	4178.97412109375000000000	4169.74365234375000000000	4169.74365234375000000000	4150.76904296875000000000	4137.94873046875000000000	4142.56396484375000000000	4161.02539062500000000000	4164.10253906250000000000	4126.66650390625000000000	4168.20507812500000000000	4213.33300781250000000000	4142.05126953125000000000	4175.89746093750000000000	1705.00000000000000000000	10249.00000000000000000000	10231.00000000000000000000	0.00000000000000000000	0.00000000000000000000	0.00000000000000000000	1453.00000000000000000000	706.00000000000000000000	4.00000000000000000000	4.00000000000000000000	4.00000000000000000000	4.00000000000000000000	4.00000000000000000000	4.00000000000000000000	4.00000000000000000000	4.00000000000000000000	4.00000000000000000000	4.00000000000000000000	4.00000000000000000000	4.00000000000000000000	4.00000000000000000000	4.00000000000000000000	4.00000000000000000000	4.00000000000000000000
4.00000000000000000000	0.00000000000000000000	4178.46142578125000000000	4196.41015625000000000000	4162.56396484375000000000	4173.33300781250000000000	4180.00000000000000000000	4151.79492187500000000000	4169.23046875000000000000	4176.92285156250000000000	4162.56396484375000000000	4158.46142578125000000000	4179.48730468750000000000	4211.28173828125000000000	4142.56396484375000000000	4173.84619140625000000000	1793.00000000000000000000	10249.00000000000000000000	10231.00000000000000000000	0.00000000000000000000	0.00000000000000000000	0.00000000000000000000	1453.00000000000000000000	714.00000000000000000000	4.00000000000000000000	4.00000000000000000000	4.00000000000000000000	4.00000000000000000000	4.00000000000000000000	4.00000000000000000000	4.00000000000000000000	4.00000000000000000000	4.00000000000000000000	4.00000000000000000000	4.00000000000000000000	4.00000000000000000000	4.00000000000000000000	4.00000000000000000000	4.00000000000000000000	4.00000000000000000000
5.00000000000000000000	0.00000000000000000000	4176.41015625000000000000	4188.20507812500000000000	4165.12792968750000000000	4170.76904296875000000000	4157.94873046875000000000	4157.94873046875000000000	4168.71777343750000000000	4174.87158203125000000000	4165.64111328125000000000	4163.07666015625000000000	4176.41015625000000000000	4211.79492187500000000000	4130.25634765625000000000	4165.12792968750000000000	1002.00000000000000000000	10245.00000000000000000000	10232.00000000000000000000	0.00000000000000000000	0.00000000000000000000	0.00000000000000000000	1453.00000000000000000000	722.00000000000000000000	4.00000000000000000000	4.00000000000000000000	4.00000000000000000000	4.00000000000000000000	4.00000000000000000000	4.00000000000000000000	4.00000000000000000000	4.00000000000000000000	4.00000000000000000000	4.00000000000000000000	4.00000000000000000000	4.00000000000000000000	4.00000000000000000000	4.00000000000000000000	4.00000000000000000000	4.00000000000000000000
6.00000000000000000000	0.00000000000000000000	4173.84619140625000000000	4178.46142578125000000000	4161.53857421875000000000	4160.51269531250000000000	4154.35888671875000000000	4154.87158203125000000000	4156.92285156250000000000	4152.82031250000000000000	4166.66650390625000000000	4132.30761718750000000000	4164.10253906250000000000	4204.61523437500000000000	4123.07666015625000000000	4158.97412109375000000000	1531.00000000000000000000	10245.00000000000000000000	10232.00000000000000000000	0.00000000000000000000	0.00000000000000000000	0.00000000000000000000	1453.00000000000000000000	730.00000000000000000000	4.00000000000000000000	4.00000000000000000000	4.00000000000000000000	4.00000000000000000000	4.00000000000000000000	4.00000000000000000000	4.00000000000000000000	4.00000000000000000000	4.00000000000000000000	4.00000000000000000000	4.00000000000000000000	4.00000000000000000000	4.00000000000000000000	4.00000000000000000000	4.00000000000000000000	4.00000000000000000000
7.00000000000000000000	0.00000000000000000000	4186.15380859375000000000	4212.30761718750000000000	4165.12792968750000000000	4180.00000000000000000000	4202.56396484375000000000	4161.53857421875000000000	4175.38427734375000000000	4168.71777343750000000000	4169.23046875000000000000	4153.33300781250000000000	4182.05126953125000000000	4215.38427734375000000000	4154.87158203125000000000	4175.38427734375000000000	1654.00000000000000000000	10244.00000000000000000000	10232.00000000000000000000	0.00000000000000000000	0.00000000000000000000	0.00000000000000000000	1453.00000000000000000000	737.00000000000000000000	4.00000000000000000000	4.00000000000000000000	4.00000000000000000000	4.00000000000000000000	4.00000000000000000000	4.00000000000000000000	4.00000000000000000000	4.00000000000000000000	4.00000000000000000000	4.00000000000000000000	4.00000000000000000000	4.00000000000000000000	4.00000000000000000000	4.00000000000000000000	4.00000000000000000000	4.00000000000000000000
8.00000000000000000000	0.00000000000000000000	4176.92285156250000000000	4186.66650390625000000000	4168.71777343750000000000	4168.20507812500000000000	4154.35888671875000000000	4151.28173828125000000000	4147.17919921875000000000	4144.61523437500000000000	4163.58984375000000000000	4125.64111328125000000000	4161.53857421875000000000	4201.53857421875000000000	4126.66650390625000000000	4164.10253906250000000000	875.00000000000000000000	10244.00000000000000000000	10232.00000000000000000000	0.00000000000000000000	0.00000000000000000000	0.00000000000000000000	1453.00000000000000000000	744.00000000000000000000	4.00000000000000000000	4.00000000000000000000	4.00000000000000000000	4.00000000000000000000	4.00000000000000000000	4.00000000000000000000	4.00000000000000000000	4.00000000000000000000	4.00000000000000000000	4.00000000000000000000	4.00000000000000000000	4.00000000000000000000	4.00000000000000000000	4.00000000000000000000	4.00000000000000000000	4.00000000000000000000
9.00000000000000000000	0.00000000000000000000	4174.87158203125000000000	4190.25634765625000000000	4160.51269531250000000000	4172.82031250000000000000	4152.82031250000000000000	4157.43603515625000000000	4160.00000000000000000000	4164.61523437500000000000	4171.79492187500000000000	4131.79492187500000000000	4173.33300781250000000000	4204.61523437500000000000	4143.07666015625000000000	4169.74365234375000000000	1722.00000000000000000000	10246.00000000000000000000	10232.00000000000000000000	0.00000000000000000000	0.00000000000000000000	0.00000000000000000000	1453.00000000000000000000	752.00000000000000000000	4.00000000000000000000	4.00000000000000000000	4.00000000000000000000	4.00000000000000000000	4.00000000000000000000	4.00000000000000000000	4.00000000000000000000	4.00000000000000000000	4.00000000000000000000	4.00000000000000000000	4.00000000000000000000	4.00000000000000000000	4.00000000000000000000	4.00000000000000000000	4.00000000000000000000	4.00000000000000000000
10.00000000000000000000	0.00000000000000000000	4174.35888671875000000000	4182.05126953125000000000	4162.05126953125000000000	4175.89746093750000000000	4151.79492187500000000000	4149.23046875000000000000	4154.87158203125000000000	4171.79492187500000000000	4170.25634765625000000000	4134.35888671875000000000	4180.51269531250000000000	4215.89746093750000000000	4149.23046875000000000000	4171.79492187500000000000	1811.00000000000000000000	10246.00000000000000000000	10232.00000000000000000000	0.00000000000000000000	0.00000000000000000000	0.00000000000000000000	1453.00000000000000000000	759.00000000000000000000	4.00000000000000000000	4.00000000000000000000	4.00000000000000000000	4.00000000000000000000	4.00000000000000000000	4.00000000000000000000	4.00000000000000000000	4.00000000000000000000	4.00000000000000000000	4.00000000000000000000	4.00000000000000000000	4.00000000000000000000	4.00000000000000000000	4.00000000000000000000	4.00000000000000000000	4.00000000000000000000
11.00000000000000000000	0.00000000000000000000	4167.17919921875000000000	4173.84619140625000000000	4163.07666015625000000000	4166.66650390625000000000	4135.38427734375000000000	4147.69238281250000000000	4144.10253906250000000000	4156.41015625000000000000	4160.51269531250000000000	4137.94873046875000000000	4164.61523437500000000000	4205.12792968750000000000	4130.76904296875000000000	4161.53857421875000000000	1540.00000000000000000000	10246.00000000000000000000	10231.00000000000000000000	0.00000000000000000000	0.00000000000000000000	0.00000000000000000000	1453.00000000000000000000	766.00000000000000000000	4.00000000000000000000	4.00000000000000000000	4.00000000000000000000	4.00000000000000000000	4.00000000000000000000	4.00000000000000000000	4.00000000000000000000	4.00000000000000000000	4.00000000000000000000	4.00000000000000000000	4.00000000000000000000	4.00000000000000000000	4.00000000000000000000	4.00000000000000000000	4.00000000000000000000	4.00000000000000000000
12.00000000000000000000	0.00000000000000000000	4176.41015625000000000000	4207.69238281250000000000	4165.64111328125000000000	4177.94873046875000000000	4185.64111328125000000000	4168.20507812500000000000	4176.92285156250000000000	4180.51269531250000000000	4167.17919921875000000000	4189.74365234375000000000	4184.10253906250000000000	4210.25634765625000000000	4151.79492187500000000000	4168.71777343750000000000	1368.00000000000000000000	10246.00000000000000000000	10231.00000000000000000000	0.00000000000000000000	0.00000000000000000000	0.00000000000000000000	1453.00000000000000000000	774.00000000000000000000	4.00000000000000000000	4.00000000000000000000	4.00000000000000000000	4.00000000000000000000	4.00000000000000000000	4.00000000000000000000	4.00000000000000000000	4.00000000000000000000	4.00000000000000000000	4.00000000000000000000	4.00000000000000000000	4.00000000000000000000	4.00000000000000000000	4.00000000000000000000	4.00000000000000000000	4.00000000000000000000
13.00000000000000000000	0.00000000000000000000	4175.38427734375000000000	4181.53857421875000000000	4168.71777343750000000000	4160.51269531250000000000	4158.46142578125000000000	4152.30761718750000000000	4156.41015625000000000000	4153.33300781250000000000	4163.58984375000000000000	4150.76904296875000000000	4172.82031250000000000000	4207.17919921875000000000	4126.66650390625000000000	4157.94873046875000000000	1543.00000000000000000000	10246.00000000000000000000	10230.00000000000000000000	0.00000000000000000000	0.00000000000000000000	0.00000000000000000000	1453.00000000000000000000	783.00000000000000000000	4.00000000000000000000	4.00000000000000000000	4.00000000000000000000	4.00000000000000000000	4.00000000000000000000	4.00000000000000000000	4.00000000000000000000	4.00000000000000000000	4.00000000000000000000	4.00000000000000000000	4.00000000000000000000	4.00000000000000000000	4.00000000000000000000	4.00000000000000000000	4.00000000000000000000	4.00000000000000000000
14.00000000000000000000	0.00000000000000000000	4186.15380859375000000000	4194.87158203125000000000	4169.74365234375000000000	4168.71777343750000000000	4146.66650390625000000000	4153.33300781250000000000	4163.58984375000000000000	4161.53857421875000000000	4165.64111328125000000000	4145.64111328125000000000	4178.97412109375000000000	4213.33300781250000000000	4145.12792968750000000000	4171.28173828125000000000	1811.00000000000000000000	10246.00000000000000000000	10230.00000000000000000000	0.00000000000000000000	0.00000000000000000000	0.00000000000000000000	1453.00000000000000000000	791.00000000000000000000	4.00000000000000000000	4.00000000000000000000	4.00000000000000000000	4.00000000000000000000	4.00000000000000000000	4.00000000000000000000	4.00000000000000000000	4.00000000000000000000	4.00000000000000000000	4.00000000000000000000	4.00000000000000000000	4.00000000000000000000	4.00000000000000000000	4.00000000000000000000	4.00000000000000000000	4.00000000000000000000
15.00000000000000000000	0.00000000000000000000	4188.20507812500000000000	4204.10253906250000000000	4175.38427734375000000000	4175.38427734375000000000	4172.82031250000000000000	4157.43603515625000000000	4161.53857421875000000000	4164.10253906250000000000	4170.25634765625000000000	4159.48730468750000000000	4181.02539062500000000000	4215.38427734375000000000	4157.94873046875000000000	4178.46142578125000000000	1540.00000000000000000000	10247.00000000000000000000	10230.00000000000000000000	0.00000000000000000000	0.00000000000000000000	0.00000000000000000000	1453.00000000000000000000	799.00000000000000000000	4.00000000000000000000	4.00000000000000000000	4.00000000000000000000	4.00000000000000000000	4.00000000000000000000	4.00000000000000000000	4.00000000000000000000	4.00000000000000000000	4.00000000000000000000	4.00000000000000000000	4.00000000000000000000	4.00000000000000000000	4.00000000000000000000	4.00000000000000000000	4.00000000000000000000	4.00000000000000000000
16.00000000000000000000	0.00000000000000000000	4170.76904296875000000000	4179.48730468750000000000	4167.17919921875000000000	4153.84619140625000000000	4175.38427734375000000000	4149.23046875000000000000	4145.12792968750000000000	4144.10253906250000000000	4164.10253906250000000000	4139.48730468750000000000	4167.69238281250000000000	4202.56396484375000000000	4139.48730468750000000000	4161.53857421875000000000	0.00000000000000000000	10247.00000000000000000000	10230.00000000000000000000	0.00000000000000000000	0.00000000000000000000	0.00000000000000000000	1453.00000000000000000000	807.00000000000000000000	4.00000000000000000000	4.00000000000000000000	4.00000000000000000000	4.00000000000000000000	4.00000000000000000000	4.00000000000000000000	4.00000000000000000000	4.00000000000000000000	4.00000000000000000000	4.00000000000000000000	4.00000000000000000000	4.00000000000000000000	4.00000000000000000000	4.00000000000000000000	4.00000000000000000000	4.00000000000000000000
17.00000000000000000000	0.00000000000000000000	4171.28173828125000000000	4188.71777343750000000000	4162.05126953125000000000	4164.10253906250000000000	4176.92285156250000000000	4155.38427734375000000000	4170.76904296875000000000	4188.20507812500000000000	4167.17919921875000000000	4172.82031250000000000000	4197.94873046875000000000	4221.02539062500000000000	4171.28173828125000000000	4172.82031250000000000000	0.00000000000000000000	10250.00000000000000000000	10230.00000000000000000000	0.00000000000000000000	0.00000000000000000000	0.00000000000000000000	1453.00000000000000000000	815.00000000000000000000	4.00000000000000000000	4.00000000000000000000	4.00000000000000000000	4.00000000000000000000	4.00000000000000000000	4.00000000000000000000	4.00000000000000000000	4.00000000000000000000	4.00000000000000000000	4.00000000000000000000	4.00000000000000000000	4.00000000000000000000	4.00000000000000000000	4.00000000000000000000	4.00000000000000000000	4.00000000000000000000
18.00000000000000000000	0.00000000000000000000	4164.61523437500000000000	4155.38427734375000000000	4165.12792968750000000000	4153.33300781250000000000	4133.84619140625000000000	4145.64111328125000000000	4151.28173828125000000000	4174.35888671875000000000	4164.61523437500000000000	4147.17919921875000000000	4185.12792968750000000000	4219.48730468750000000000	4147.69238281250000000000	4168.20507812500000000000	0.00000000000000000000	10250.00000000000000000000	10230.00000000000000000000	0.00000000000000000000	0.00000000000000000000	0.00000000000000000000	1453.00000000000000000000	824.00000000000000000000	4.00000000000000000000	4.00000000000000000000	4.00000000000000000000	4.00000000000000000000	4.00000000000000000000	4.00000000000000000000	4.00000000000000000000	4.00000000000000000000	4.00000000000000000000	4.00000000000000000000	4.00000000000000000000	4.00000000000000000000	4.00000000000000000000	4.00000000000000000000	4.00000000000000000000	4.00000000000000000000
19.00000000000000000000	0.00000000000000000000	4169.74365234375000000000	4171.79492187500000000000	4160.00000000000000000000	4152.82031250000000000000	4164.10253906250000000000	4158.46142578125000000000	4166.15380859375000000000	4165.12792968750000000000	4164.61523437500000000000	4156.41015625000000000000	4177.43603515625000000000	4204.61523437500000000000	4144.61523437500000000000	4165.12792968750000000000	0.00000000000000000000	10252.00000000000000000000	10228.00000000000000000000	0.00000000000000000000	0.00000000000000000000	0.00000000000000000000	1453.00000000000000000000	831.00000000000000000000	4.00000000000000000000	4.00000000000000000000	4.00000000000000000000	4.00000000000000000000	4.00000000000000000000	4.00000000000000000000	4.00000000000000000000	4.00000000000000000000	4.00000000000000000000	4.00000000000000000000	4.00000000000000000000	4.00000000000000000000	4.00000000000000000000	4.00000000000000000000	4.00000000000000000000	4.00000000000000000000
20.00000000000000000000	0.00000000000000000000	4177.43603515625000000000	4189.74365234375000000000	4163.58984375000000000000	4161.02539062500000000000	4185.12792968750000000000	4166.66650390625000000000	4175.89746093750000000000	4168.20507812500000000000	4166.66650390625000000000	4183.07666015625000000000	4183.07666015625000000000	4204.61523437500000000000	4150.76904296875000000000	4161.02539062500000000000	0.00000000000000000000	10252.00000000000000000000	10228.00000000000000000000	0.00000000000000000000	0.00000000000000000000	0.00000000000000000000	1453.00000000000000000000	838.00000000000000000000	4.00000000000000000000	4.00000000000000000000	4.00000000000000000000	4.00000000000000000000	4.00000000000000000000	4.00000000000000000000	4.00000000000000000000	4.00000000000000000000	4.00000000000000000000	4.00000000000000000000	4.00000000000000000000	4.00000000000000000000	4.00000000000000000000	4.00000000000000000000	4.00000000000000000000	4.00000000000000000000
21.00000000000000000000	0.00000000000000000000	4171.28173828125000000000	4160.51269531250000000000	4166.66650390625000000000	4148.71777343750000000000	4141.53857421875000000000	4150.76904296875000000000	4148.20507812500000000000	4141.02539062500000000000	4162.56396484375000000000	4142.05126953125000000000	4168.20507812500000000000	4200.51269531250000000000	4131.28173828125000000000	4151.28173828125000000000	0.00000000000000000000	10251.00000000000000000000	10226.00000000000000000000	0.00000000000000000000	0.00000000000000000000	0.00000000000000000000	1453.00000000000000000000	846.00000000000000000000	4.00000000000000000000	4.00000000000000000000	4.00000000000000000000	4.00000000000000000000	4.00000000000000000000	4.00000000000000000000	4.00000000000000000000	4.00000000000000000000	4.00000000000000000000	4.00000000000000000000	4.00000000000000000000	4.00000000000000000000	4.00000000000000000000	4.00000000000000000000	4.00000000000000000000	4.00000000000000000000
22.00000000000000000000	0.00000000000000000000	4184.10253906250000000000	4186.15380859375000000000	4169.74365234375000000000	4168.71777343750000000000	4154.87158203125000000000	4153.33300781250000000000	4162.56396484375000000000	4156.92285156250000000000	4169.74365234375000000000	4154.35888671875000000000	4186.66650390625000000000	4215.38427734375000000000	4169.74365234375000000000	4173.84619140625000000000	0.00000000000000000000	10251.00000000000000000000	10226.00000000000000000000	0.00000000000000000000	0.00000000000000000000	0.00000000000000000000	1453.00000000000000000000	854.00000000000000000000	4.00000000000000000000	4.00000000000000000000	4.00000000000000000000	4.00000000000000000000	4.00000000000000000000	4.00000000000000000000	4.00000000000000000000	4.00000000000000000000	4.00000000000000000000	4.00000000000000000000	4.00000000000000000000	4.00000000000000000000	4.00000000000000000000	4.00000000000000000000	4.00000000000000000000	4.00000000000000000000
23.00000000000000000000	0.00000000000000000000	4180.51269531250000000000	4172.82031250000000000000	4172.30761718750000000000	4161.53857421875000000000	4127.17919921875000000000	4144.10253906250000000000	4140.00000000000000000000	4139.48730468750000000000	4168.20507812500000000000	4135.38427734375000000000	4172.82031250000000000000	4213.33300781250000000000	4154.35888671875000000000	4168.71777343750000000000	0.00000000000000000000	10250.00000000000000000000	10227.00000000000000000000	0.00000000000000000000	0.00000000000000000000	0.00000000000000000000	1453.00000000000000000000	861.00000000000000000000	4.00000000000000000000	4.00000000000000000000	4.00000000000000000000	4.00000000000000000000	4.00000000000000000000	4.00000000000000000000	4.00000000000000000000	4.00000000000000000000	4.00000000000000000000	4.00000000000000000000	4.00000000000000000000	4.00000000000000000000	4.00000000000000000000	4.00000000000000000000	4.00000000000000000000	4.00000000000000000000
24.00000000000000000000	0.00000000000000000000	4173.33300781250000000000	4168.71777343750000000000	4163.58984375000000000000	4157.94873046875000000000	4130.25634765625000000000	4148.20507812500000000000	4146.66650390625000000000	4151.79492187500000000000	4166.15380859375000000000	4126.66650390625000000000	4171.28173828125000000000	4207.17919921875000000000	4146.66650390625000000000	4162.05126953125000000000	0.00000000000000000000	10250.00000000000000000000	10227.00000000000000000000	0.00000000000000000000	0.00000000000000000000	0.00000000000000000000	1453.00000000000000000000	869.00000000000000000000	4.00000000000000000000	4.00000000000000000000	4.00000000000000000000	4.00000000000000000000	4.00000000000000000000	4.00000000000000000000	4.00000000000000000000	4.00000000000000000000	4.00000000000000000000	4.00000000000000000000	4.00000000000000000000	4.00000000000000000000	4.00000000000000000000	4.00000000000000000000	4.00000000000000000000	4.00000000000000000000
25.00000000000000000000	0.00000000000000000000	4167.69238281250000000000	4168.20507812500000000000	4162.05126953125000000000	4164.10253906250000000000	4158.46142578125000000000	4150.76904296875000000000	4158.46142578125000000000	4173.33300781250000000000	4167.17919921875000000000	4150.25634765625000000000	4184.61523437500000000000	4213.33300781250000000000	4152.82031250000000000000	4167.17919921875000000000	0.00000000000000000000	10249.00000000000000000000	10229.00000000000000000000	0.00000000000000000000	0.00000000000000000000	0.00000000000000000000	1453.00000000000000000000	877.00000000000000000000	4.00000000000000000000	4.00000000000000000000	4.00000000000000000000	4.00000000000000000000	4.00000000000000000000	4.00000000000000000000	4.00000000000000000000	4.00000000000000000000	4.00000000000000000000	4.00000000000000000000	4.00000000000000000000	4.00000000000000000000	4.00000000000000000000	4.00000000000000000000	4.00000000000000000000	4.00000000000000000000
26.00000000000000000000	0.00000000000000000000	4157.94873046875000000000	4137.94873046875000000000	4160.00000000000000000000	4141.02539062500000000000	4142.05126953125000000000	4144.61523437500000000000	4138.46142578125000000000	4142.05126953125000000000	4161.53857421875000000000	4137.43603515625000000000	4164.61523437500000000000	4202.56396484375000000000	4120.51269531250000000000	4152.82031250000000000000	0.00000000000000000000	10249.00000000000000000000	10229.00000000000000000000	0.00000000000000000000	0.00000000000000000000	0.00000000000000000000	1453.00000000000000000000	885.00000000000000000000	4.00000000000000000000	4.00000000000000000000	4.00000000000000000000	4.00000000000000000000	4.00000000000000000000	4.00000000000000000000	4.00000000000000000000	4.00000000000000000000	4.00000000000000000000	4.00000000000000000000	4.00000000000000000000	4.00000000000000000000	4.00000000000000000000	4.00000000000000000000	4.00000000000000000000	4.00000000000000000000
27.00000000000000000000	0.00000000000000000000	4178.46142578125000000000	4180.51269531250000000000	4164.61523437500000000000	4161.02539062500000000000	4178.97412109375000000000	4168.71777343750000000000	4174.35888671875000000000	4164.61523437500000000000	4168.20507812500000000000	4169.74365234375000000000	4182.05126953125000000000	4209.74365234375000000000	4151.28173828125000000000	4160.00000000000000000000	0.00000000000000000000	10250.00000000000000000000	10228.00000000000000000000	0.00000000000000000000	0.00000000000000000000	0.00000000000000000000	1453.00000000000000000000	894.00000000000000000000	4.00000000000000000000	4.00000000000000000000	4.00000000000000000000	4.00000000000000000000	4.00000000000000000000	4.00000000000000000000	4.00000000000000000000	4.00000000000000000000	4.00000000000000000000	4.00000000000000000000	4.00000000000000000000	4.00000000000000000000	4.00000000000000000000	4.00000000000000000000	4.00000000000000000000	4.00000000000000000000
28.00000000000000000000	0.00000000000000000000	4180.51269531250000000000	4175.89746093750000000000	4174.87158203125000000000	4163.07666015625000000000	4157.94873046875000000000	4163.58984375000000000000	4166.66650390625000000000	4151.28173828125000000000	4166.66650390625000000000	4152.30761718750000000000	4173.84619140625000000000	4204.61523437500000000000	4143.58984375000000000000	4153.33300781250000000000	0.00000000000000000000	10250.00000000000000000000	10228.00000000000000000000	0.00000000000000000000	0.00000000000000000000	0.00000000000000000000	1453.00000000000000000000	902.00000000000000000000	4.00000000000000000000	4.00000000000000000000	4.00000000000000000000	4.00000000000000000000	4.00000000000000000000	4.00000000000000000000	4.00000000000000000000	4.00000000000000000000	4.00000000000000000000	4.00000000000000000000	4.00000000000000000000	4.00000000000000000000	4.00000000000000000000	4.00000000000000000000	4.00000000000000000000	4.00000000000000000000
29.00000000000000000000	0.00000000000000000000	4165.64111328125000000000	4159.48730468750000000000	4167.17919921875000000000	4153.84619140625000000000	4143.58984375000000000000	4153.33300781250000000000	4160.00000000000000000000	4148.71777343750000000000	4167.17919921875000000000	4138.46142578125000000000	4168.71777343750000000000	4200.51269531250000000000	4142.05126953125000000000	4154.35888671875000000000	0.00000000000000000000	10248.00000000000000000000	10228.00000000000000000000	0.00000000000000000000	0.00000000000000000000	0.00000000000000000000	1453.00000000000000000000	910.00000000000000000000	4.00000000000000000000	4.00000000000000000000	4.00000000000000000000	4.00000000000000000000	4.00000000000000000000	4.00000000000000000000	4.00000000000000000000	4.00000000000000000000	4.00000000000000000000	4.00000000000000000000	4.00000000000000000000	4.00000000000000000000	4.00000000000000000000	4.00000000000000000000	4.00000000000000000000	4.00000000000000000000
30.00000000000000000000	0.00000000000000000000	4165.64111328125000000000	4170.25634765625000000000	4165.12792968750000000000	4166.15380859375000000000	4169.23046875000000000000	4151.79492187500000000000	4166.66650390625000000000	4177.94873046875000000000	4172.82031250000000000000	4153.33300781250000000000	4188.71777343750000000000	4217.94873046875000000000	4169.23046875000000000000	4169.23046875000000000000	0.00000000000000000000	10248.00000000000000000000	10228.00000000000000000000	0.00000000000000000000	0.00000000000000000000	0.00000000000000000000	1453.00000000000000000000	918.00000000000000000000	4.00000000000000000000	4.00000000000000000000	4.00000000000000000000	4.00000000000000000000	4.00000000000000000000	4.00000000000000000000	4.00000000000000000000	4.00000000000000000000	4.00000000000000000000	4.00000000000000000000	4.00000000000000000000	4.00000000000000000000	4.00000000000000000000	4.00000000000000000000	4.00000000000000000000	4.00000000000000000000
31.00000000000000000000	0.00000000000000000000	4159.48730468750000000000	4145.64111328125000000000	4164.10253906250000000000	4152.30761718750000000000	4128.71777343750000000000	4136.92285156250000000000	4141.02539062500000000000	4153.33300781250000000000	4164.10253906250000000000	4123.58984375000000000000	4169.23046875000000000000	4205.64111328125000000000	4137.43603515625000000000	4156.92285156250000000000	0.00000000000000000000	10246.00000000000000000000	10230.00000000000000000000	0.00000000000000000000	0.00000000000000000000	0.00000000000000000000	1453.00000000000000000000	925.00000000000000000000	4.00000000000000000000	4.00000000000000000000	4.00000000000000000000	4.00000000000000000000	4.00000000000000000000	4.00000000000000000000	4.00000000000000000000	4.00000000000000000000	4.00000000000000000000	4.00000000000000000000	4.00000000000000000000	4.00000000000000000000	4.00000000000000000000	4.00000000000000000000	4.00000000000000000000	4.00000000000000000000
32.00000000000000000000	0.00000000000000000000	4162.05126953125000000000	4166.66650390625000000000	4160.00000000000000000000	4163.07666015625000000000	4132.82031250000000000000	4151.79492187500000000000	4171.79492187500000000000	4173.33300781250000000000	4166.66650390625000000000	4169.23046875000000000000	4178.97412109375000000000	4204.10253906250000000000	4145.12792968750000000000	4157.43603515625000000000	0.00000000000000000000	10246.00000000000000000000	10230.00000000000000000000	0.00000000000000000000	0.00000000000000000000	0.00000000000000000000	1453.00000000000000000000	933.00000000000000000000	4.00000000000000000000	4.00000000000000000000	4.00000000000000000000	4.00000000000000000000	4.00000000000000000000	4.00000000000000000000	4.00000000000000000000	4.00000000000000000000	4.00000000000000000000	4.00000000000000000000	4.00000000000000000000	4.00000000000000000000	4.00000000000000000000	4.00000000000000000000	4.00000000000000000000	4.00000000000000000000
33.00000000000000000000	0.00000000000000000000	4156.41015625000000000000	4157.94873046875000000000	4164.61523437500000000000	4160.51269531250000000000	4127.69238281250000000000	4154.35888671875000000000	4167.17919921875000000000	4167.17919921875000000000	4164.10253906250000000000	4168.71777343750000000000	4172.82031250000000000000	4204.10253906250000000000	4127.17919921875000000000	4145.64111328125000000000	0.00000000000000000000	10244.00000000000000000000	10230.00000000000000000000	0.00000000000000000000	0.00000000000000000000	0.00000000000000000000	1453.00000000000000000000	941.00000000000000000000	4.00000000000000000000	4.00000000000000000000	4.00000000000000000000	4.00000000000000000000	4.00000000000000000000	4.00000000000000000000	4.00000000000000000000	4.00000000000000000000	4.00000000000000000000	4.00000000000000000000	4.00000000000000000000	4.00000000000000000000	4.00000000000000000000	4.00000000000000000000	4.00000000000000000000	4.00000000000000000000
33.00000000000000000000	0.00000000000000000000	4156.41015625000000000000	4157.94873046875000000000	4164.61523437500000000000	4160.51269531250000000000	4127.69238281250000000000	4154.35888671875000000000	4167.17919921875000000000	4167.17919921875000000000	4164.10253906250000000000	4168.71777343750000000000	4172.82031250000000000000	4204.10253906250000000000	4127.17919921875000000000	4145.64111328125000000000	0.00000000000000000000	10244.00000000000000000000	10230.00000000000000000000	0.00000000000000000000	0.00000000000000000000	0.00000000000000000000	1453.00000000000000000000	949.00000000000000000000	4.00000000000000000000	4.00000000000000000000	4.00000000000000000000	4.00000000000000000000	4.00000000000000000000	4.00000000000000000000	4.00000000000000000000	4.00000000000000000000	4.00000000000000000000	4.00000000000000000000	4.00000000000000000000	4.00000000000000000000	4.00000000000000000000	4.00000000000000000000	4.00000000000000000000	4.00000000000000000000
34.00000000000000000000	0.00000000000000000000	4160.00000000000000000000	4156.41015625000000000000	4165.12792968750000000000	4151.28173828125000000000	4140.51269531250000000000	4156.92285156250000000000	4158.46142578125000000000	4153.33300781250000000000	4165.12792968750000000000	4135.38427734375000000000	4166.15380859375000000000	4198.46142578125000000000	4121.53857421875000000000	4142.05126953125000000000	0.00000000000000000000	10244.00000000000000000000	10230.00000000000000000000	0.00000000000000000000	0.00000000000000000000	0.00000000000000000000	1453.00000000000000000000	958.00000000000000000000	4.00000000000000000000	4.00000000000000000000	4.00000000000000000000	4.00000000000000000000	4.00000000000000000000	4.00000000000000000000	4.00000000000000000000	4.00000000000000000000	4.00000000000000000000	4.00000000000000000000	4.00000000000000000000	4.00000000000000000000	4.00000000000000000000	4.00000000000000000000	4.00000000000000000000	4.00000000000000000000
35.00000000000000000000	0.00000000000000000000	4176.41015625000000000000	4183.07666015625000000000	4170.76904296875000000000	4160.51269531250000000000	4183.58984375000000000000	4165.64111328125000000000	4173.84619140625000000000	4171.28173828125000000000	4176.41015625000000000000	4155.89746093750000000000	4180.51269531250000000000	4207.69238281250000000000	4154.35888671875000000000	4158.97412109375000000000	0.00000000000000000000	10245.00000000000000000000	10232.00000000000000000000	0.00000000000000000000	0.00000000000000000000	0.00000000000000000000	1453.00000000000000000000	966.00000000000000000000	4.00000000000000000000	4.00000000000000000000	4.00000000000000000000	4.00000000000000000000	4.00000000000000000000	4.00000000000000000000	4.00000000000000000000	4.00000000000000000000	4.00000000000000000000	4.00000000000000000000	4.00000000000000000000	4.00000000000000000000	4.00000000000000000000	4.00000000000000000000	4.00000000000000000000	4.00000000000000000000
36.00000000000000000000	0.00000000000000000000	4165.64111328125000000000	4152.82031250000000000000	4171.28173828125000000000	4140.51269531250000000000	4151.28173828125000000000	4148.71777343750000000000	4146.15380859375000000000	4142.05126953125000000000	4167.69238281250000000000	4123.07666015625000000000	4158.46142578125000000000	4194.35888671875000000000	4126.66650390625000000000	4147.17919921875000000000	0.00000000000000000000	10245.00000000000000000000	10232.00000000000000000000	0.00000000000000000000	0.00000000000000000000	0.00000000000000000000	1453.00000000000000000000	974.00000000000000000000	4.00000000000000000000	4.00000000000000000000	4.00000000000000000000	4.00000000000000000000	4.00000000000000000000	4.00000000000000000000	4.00000000000000000000	4.00000000000000000000	4.00000000000000000000	4.00000000000000000000	4.00000000000000000000	4.00000000000000000000	4.00000000000000000000	4.00000000000000000000	4.00000000000000000000	4.00000000000000000000
37.00000000000000000000	0.00000000000000000000	4160.51269531250000000000	4163.58984375000000000000	4164.61523437500000000000	4147.69238281250000000000	4151.79492187500000000000	4149.74365234375000000000	4157.43603515625000000000	4159.48730468750000000000	4166.15380859375000000000	4130.25634765625000000000	4174.87158203125000000000	4202.05126953125000000000	4142.56396484375000000000	4153.33300781250000000000	0.00000000000000000000	10247.00000000000000000000	10232.00000000000000000000	0.00000000000000000000	0.00000000000000000000	0.00000000000000000000	1453.00000000000000000000	983.00000000000000000000	4.00000000000000000000	4.00000000000000000000	4.00000000000000000000	4.00000000000000000000	4.00000000000000000000	4.00000000000000000000	4.00000000000000000000	4.00000000000000000000	4.00000000000000000000	4.00000000000000000000	4.00000000000000000000	4.00000000000000000000	4.00000000000000000000	4.00000000000000000000	4.00000000000000000000	4.00000000000000000000
38.00000000000000000000	0.00000000000000000000	4155.38427734375000000000	4149.74365234375000000000	4167.17919921875000000000	4146.15380859375000000000	4136.92285156250000000000	4142.05126953125000000000	4141.53857421875000000000	4158.97412109375000000000	4167.17919921875000000000	4132.30761718750000000000	4177.94873046875000000000	4211.28173828125000000000	4145.12792968750000000000	4153.84619140625000000000	0.00000000000000000000	10247.00000000000000000000	10232.00000000000000000000	0.00000000000000000000	0.00000000000000000000	0.00000000000000000000	1453.00000000000000000000	990.00000000000000000000	4.00000000000000000000	4.00000000000000000000	4.00000000000000000000	4.00000000000000000000	4.00000000000000000000	4.00000000000000000000	4.00000000000000000000	4.00000000000000000000	4.00000000000000000000	4.00000000000000000000	4.00000000000000000000	4.00000000000000000000	4.00000000000000000000	4.00000000000000000000	4.00000000000000000000	4.00000000000000000000
39.00000000000000000000	0.00000000000000000000	4151.28173828125000000000	4138.97412109375000000000	4160.51269531250000000000	4136.41015625000000000000	4135.38427734375000000000	4143.07666015625000000000	4133.33300781250000000000	4141.02539062500000000000	4162.56396484375000000000	4132.82031250000000000000	4163.58984375000000000000	4198.97412109375000000000	4131.28173828125000000000	4145.12792968750000000000	0.00000000000000000000	10249.00000000000000000000	10231.00000000000000000000	0.00000000000000000000	0.00000000000000000000	0.00000000000000000000	1453.00000000000000000000	997.00000000000000000000	4.00000000000000000000	4.00000000000000000000	4.00000000000000000000	4.00000000000000000000	4.00000000000000000000	4.00000000000000000000	4.00000000000000000000	4.00000000000000000000	4.00000000000000000000	4.00000000000000000000	4.00000000000000000000	4.00000000000000000000	4.00000000000000000000	4.00000000000000000000	4.00000000000000000000	4.00000000000000000000
40.00000000000000000000	0.00000000000000000000	4160.51269531250000000000	4173.33300781250000000000	4157.94873046875000000000	4154.35888671875000000000	4170.25634765625000000000	4162.56396484375000000000	4166.15380859375000000000	4157.43603515625000000000	4164.10253906250000000000	4165.64111328125000000000	4177.43603515625000000000	4201.53857421875000000000	4143.58984375000000000000	4150.25634765625000000000	0.00000000000000000000	10249.00000000000000000000	10231.00000000000000000000	0.00000000000000000000	0.00000000000000000000	0.00000000000000000000	1454.00000000000000000000	5.00000000000000000000	4.00000000000000000000	4.00000000000000000000	4.00000000000000000000	4.00000000000000000000	4.00000000000000000000	4.00000000000000000000	4.00000000000000000000	4.00000000000000000000	4.00000000000000000000	4.00000000000000000000	4.00000000000000000000	4.00000000000000000000	4.00000000000000000000	4.00000000000000000000	4.00000000000000000000	4.00000000000000000000
41.00000000000000000000	0.00000000000000000000	4153.84619140625000000000	4150.25634765625000000000	4161.53857421875000000000	4142.56396484375000000000	4113.84619140625000000000	4149.74365234375000000000	4142.56396484375000000000	4128.71777343750000000000	4160.00000000000000000000	4124.61523437500000000000	4155.89746093750000000000	4192.30761718750000000000	4109.74365234375000000000	4134.35888671875000000000	0.00000000000000000000	10249.00000000000000000000	10231.00000000000000000000	0.00000000000000000000	0.00000000000000000000	0.00000000000000000000	1454.00000000000000000000	12.00000000000000000000	4.00000000000000000000	4.00000000000000000000	4.00000000000000000000	4.00000000000000000000	4.00000000000000000000	4.00000000000000000000	4.00000000000000000000	4.00000000000000000000	4.00000000000000000000	4.00000000000000000000	4.00000000000000000000	4.00000000000000000000	4.00000000000000000000	4.00000000000000000000	4.00000000000000000000	4.00000000000000000000
42.00000000000000000000	0.00000000000000000000	4161.53857421875000000000	4162.05126953125000000000	4164.10253906250000000000	4153.84619140625000000000	4121.02539062500000000000	4149.74365234375000000000	4151.79492187500000000000	4143.07666015625000000000	4167.69238281250000000000	4128.71777343750000000000	4164.10253906250000000000	4195.38427734375000000000	4136.41015625000000000000	4144.61523437500000000000	0.00000000000000000000	10249.00000000000000000000	10231.00000000000000000000	0.00000000000000000000	0.00000000000000000000	0.00000000000000000000	1454.00000000000000000000	19.00000000000000000000	4.00000000000000000000	4.00000000000000000000	4.00000000000000000000	4.00000000000000000000	4.00000000000000000000	4.00000000000000000000	4.00000000000000000000	4.00000000000000000000	4.00000000000000000000	4.00000000000000000000	4.00000000000000000000	4.00000000000000000000	4.00000000000000000000	4.00000000000000000000	4.00000000000000000000	4.00000000000000000000
43.00000000000000000000	0.00000000000000000000	4164.61523437500000000000	4161.02539062500000000000	4171.28173828125000000000	4157.43603515625000000000	4156.92285156250000000000	4148.20507812500000000000	4145.64111328125000000000	4137.94873046875000000000	4170.76904296875000000000	4122.56396484375000000000	4164.61523437500000000000	4197.94873046875000000000	4144.10253906250000000000	4152.30761718750000000000	0.00000000000000000000	10254.00000000000000000000	10232.00000000000000000000	0.00000000000000000000	0.00000000000000000000	0.00000000000000000000	1454.00000000000000000000	27.00000000000000000000	4.00000000000000000000	4.00000000000000000000	4.00000000000000000000	4.00000000000000000000	4.00000000000000000000	4.00000000000000000000	4.00000000000000000000	4.00000000000000000000	4.00000000000000000000	4.00000000000000000000	4.00000000000000000000	4.00000000000000000000	4.00000000000000000000	4.00000000000000000000	4.00000000000000000000	4.00000000000000000000
44.00000000000000000000	0.00000000000000000000	4155.38427734375000000000	4144.10253906250000000000	4166.15380859375000000000	4138.46142578125000000000	4144.10253906250000000000	4138.46142578125000000000	4130.76904296875000000000	4120.00000000000000000000	4164.61523437500000000000	4098.97412109375000000000	4151.79492187500000000000	4192.30761718750000000000	4117.94873046875000000000	4144.61523437500000000000	0.00000000000000000000	10254.00000000000000000000	10232.00000000000000000000	0.00000000000000000000	0.00000000000000000000	0.00000000000000000000	1454.00000000000000000000	34.00000000000000000000	4.00000000000000000000	4.00000000000000000000	4.00000000000000000000	4.00000000000000000000	4.00000000000000000000	4.00000000000000000000	4.00000000000000000000	4.00000000000000000000	4.00000000000000000000	4.00000000000000000000	4.00000000000000000000	4.00000000000000000000	4.00000000000000000000	4.00000000000000000000	4.00000000000000000000	4.00000000000000000000
45.00000000000000000000	0.00000000000000000000	4159.48730468750000000000	4165.12792968750000000000	4164.10253906250000000000	4157.94873046875000000000	4138.46142578125000000000	4137.43603515625000000000	4161.02539062500000000000	4167.17919921875000000000	4168.71777343750000000000	4152.82031250000000000000	4182.56396484375000000000	4215.38427734375000000000	4148.20507812500000000000	4160.51269531250000000000	0.00000000000000000000	10256.00000000000000000000	10232.00000000000000000000	0.00000000000000000000	0.00000000000000000000	0.00000000000000000000	1454.00000000000000000000	41.00000000000000000000	4.00000000000000000000	4.00000000000000000000	4.00000000000000000000	4.00000000000000000000	4.00000000000000000000	4.00000000000000000000	4.00000000000000000000	4.00000000000000000000	4.00000000000000000000	4.00000000000000000000	4.00000000000000000000	4.00000000000000000000	4.00000000000000000000	4.00000000000000000000	4.00000000000000000000	4.00000000000000000000
46.00000000000000000000	0.00000000000000000000	4149.23046875000000000000	4137.43603515625000000000	4165.64111328125000000000	4152.82031250000000000000	4109.74365234375000000000	4118.46142578125000000000	4143.58984375000000000000	4153.33300781250000000000	4163.58984375000000000000	4137.94873046875000000000	4171.28173828125000000000	4212.30761718750000000000	4133.84619140625000000000	4152.30761718750000000000	0.00000000000000000000	10256.00000000000000000000	10232.00000000000000000000	0.00000000000000000000	0.00000000000000000000	0.00000000000000000000	1454.00000000000000000000	49.00000000000000000000	4.00000000000000000000	4.00000000000000000000	4.00000000000000000000	4.00000000000000000000	4.00000000000000000000	4.00000000000000000000	4.00000000000000000000	4.00000000000000000000	4.00000000000000000000	4.00000000000000000000	4.00000000000000000000	4.00000000000000000000	4.00000000000000000000	4.00000000000000000000	4.00000000000000000000	4.00000000000000000000
47.00000000000000000000	0.00000000000000000000	4156.92285156250000000000	4161.02539062500000000000	4162.56396484375000000000	4155.89746093750000000000	4154.87158203125000000000	4133.84619140625000000000	4158.97412109375000000000	4153.33300781250000000000	4165.12792968750000000000	4142.56396484375000000000	4172.30761718750000000000	4204.10253906250000000000	4144.61523437500000000000	4150.25634765625000000000	0.00000000000000000000	10253.00000000000000000000	10231.00000000000000000000	0.00000000000000000000	0.00000000000000000000	0.00000000000000000000	1454.00000000000000000000	56.00000000000000000000	4.00000000000000000000	4.00000000000000000000	4.00000000000000000000	4.00000000000000000000	4.00000000000000000000	4.00000000000000000000	4.00000000000000000000	4.00000000000000000000	4.00000000000000000000	4.00000000000000000000	4.00000000000000000000	4.00000000000000000000	4.00000000000000000000	4.00000000000000000000	4.00000000000000000000	4.00000000000000000000
48.00000000000000000000	0.00000000000000000000	4167.69238281250000000000	4177.43603515625000000000	4171.28173828125000000000	4161.02539062500000000000	4171.28173828125000000000	4148.20507812500000000000	4166.15380859375000000000	4154.87158203125000000000	4166.15380859375000000000	4161.53857421875000000000	4175.89746093750000000000	4204.61523437500000000000	4149.23046875000000000000	4149.74365234375000000000	0.00000000000000000000	10253.00000000000000000000	10231.00000000000000000000	0.00000000000000000000	0.00000000000000000000	0.00000000000000000000	1454.00000000000000000000	64.00000000000000000000	4.00000000000000000000	4.00000000000000000000	4.00000000000000000000	4.00000000000000000000	4.00000000000000000000	4.00000000000000000000	4.00000000000000000000	4.00000000000000000000	4.00000000000000000000	4.00000000000000000000	4.00000000000000000000	4.00000000000000000000	4.00000000000000000000	4.00000000000000000000	4.00000000000000000000	4.00000000000000000000
49.00000000000000000000	0.00000000000000000000	4157.94873046875000000000	4146.66650390625000000000	4168.20507812500000000000	4146.66650390625000000000	4134.87158203125000000000	4140.00000000000000000000	4140.51269531250000000000	4128.20507812500000000000	4161.02539062500000000000	4136.92285156250000000000	4157.94873046875000000000	4195.38427734375000000000	4129.74365234375000000000	4143.07666015625000000000	0.00000000000000000000	10252.00000000000000000000	10230.00000000000000000000	0.00000000000000000000	0.00000000000000000000	0.00000000000000000000	1454.00000000000000000000	73.00000000000000000000	4.00000000000000000000	4.00000000000000000000	4.00000000000000000000	4.00000000000000000000	4.00000000000000000000	4.00000000000000000000	4.00000000000000000000	4.00000000000000000000	4.00000000000000000000	4.00000000000000000000	4.00000000000000000000	4.00000000000000000000	4.00000000000000000000	4.00000000000000000000	4.00000000000000000000	4.00000000000000000000
50.00000000000000000000	0.00000000000000000000	4164.10253906250000000000	4171.28173828125000000000	4165.64111328125000000000	4166.66650390625000000000	4156.92285156250000000000	4154.87158203125000000000	4151.79492187500000000000	4147.17919921875000000000	4171.28173828125000000000	4156.92285156250000000000	4179.48730468750000000000	4206.66650390625000000000	4172.30761718750000000000	4165.12792968750000000000	0.00000000000000000000	10252.00000000000000000000	10230.00000000000000000000	0.00000000000000000000	0.00000000000000000000	0.00000000000000000000	1454.00000000000000000000	81.00000000000000000000	4.00000000000000000000	4.00000000000000000000	4.00000000000000000000	4.00000000000000000000	4.00000000000000000000	4.00000000000000000000	4.00000000000000000000	4.00000000000000000000	4.00000000000000000000	4.00000000000000000000	4.00000000000000000000	4.00000000000000000000	4.00000000000000000000	4.00000000000000000000	4.00000000000000000000	4.00000000000000000000
51.00000000000000000000	0.00000000000000000000	4160.51269531250000000000	4160.51269531250000000000	4169.74365234375000000000	4156.41015625000000000000	4131.79492187500000000000	4156.92285156250000000000	4130.76904296875000000000	4129.74365234375000000000	4168.71777343750000000000	4134.35888671875000000000	4169.74365234375000000000	4200.00000000000000000000	4158.46142578125000000000	4158.46142578125000000000	0.00000000000000000000	10249.00000000000000000000	10229.00000000000000000000	0.00000000000000000000	0.00000000000000000000	0.00000000000000000000	1454.00000000000000000000	89.00000000000000000000	4.00000000000000000000	4.00000000000000000000	4.00000000000000000000	4.00000000000000000000	4.00000000000000000000	4.00000000000000000000	4.00000000000000000000	4.00000000000000000000	4.00000000000000000000	4.00000000000000000000	4.00000000000000000000	4.00000000000000000000	4.00000000000000000000	4.00000000000000000000	4.00000000000000000000	4.00000000000000000000
52.00000000000000000000	0.00000000000000000000	4154.87158203125000000000	4159.48730468750000000000	4162.05126953125000000000	4148.20507812500000000000	4145.12792968750000000000	4171.79492187500000000000	4151.28173828125000000000	4151.28173828125000000000	4163.58984375000000000000	4146.15380859375000000000	4169.74365234375000000000	4196.92285156250000000000	4150.25634765625000000000	4151.28173828125000000000	0.00000000000000000000	10249.00000000000000000000	10229.00000000000000000000	0.00000000000000000000	0.00000000000000000000	0.00000000000000000000	1454.00000000000000000000	98.00000000000000000000	4.00000000000000000000	4.00000000000000000000	4.00000000000000000000	4.00000000000000000000	4.00000000000000000000	4.00000000000000000000	4.00000000000000000000	4.00000000000000000000	4.00000000000000000000	4.00000000000000000000	4.00000000000000000000	4.00000000000000000000	4.00000000000000000000	4.00000000000000000000	4.00000000000000000000	4.00000000000000000000
53.00000000000000000000	0.00000000000000000000	4153.84619140625000000000	4160.51269531250000000000	4161.53857421875000000000	4152.30761718750000000000	4158.46142578125000000000	4181.02539062500000000000	4164.61523437500000000000	4175.89746093750000000000	4164.10253906250000000000	4174.35888671875000000000	4183.07666015625000000000	4208.20507812500000000000	4157.94873046875000000000	4158.46142578125000000000	0.00000000000000000000	10248.00000000000000000000	10229.00000000000000000000	0.00000000000000000000	0.00000000000000000000	0.00000000000000000000	1454.00000000000000000000	106.00000000000000000000	4.00000000000000000000	4.00000000000000000000	4.00000000000000000000	4.00000000000000000000	4.00000000000000000000	4.00000000000000000000	4.00000000000000000000	4.00000000000000000000	4.00000000000000000000	4.00000000000000000000	4.00000000000000000000	4.00000000000000000000	4.00000000000000000000	4.00000000000000000000	4.00000000000000000000	4.00000000000000000000
54.00000000000000000000	0.00000000000000000000	4153.33300781250000000000	4147.69238281250000000000	4164.10253906250000000000	4140.00000000000000000000	4130.25634765625000000000	4177.43603515625000000000	4140.00000000000000000000	4146.15380859375000000000	4161.53857421875000000000	4144.10253906250000000000	4170.76904296875000000000	4202.56396484375000000000	4146.66650390625000000000	4157.43603515625000000000	0.00000000000000000000	10248.00000000000000000000	10229.00000000000000000000	0.00000000000000000000	0.00000000000000000000	0.00000000000000000000	1454.00000000000000000000	113.00000000000000000000	4.00000000000000000000	4.00000000000000000000	4.00000000000000000000	4.00000000000000000000	4.00000000000000000000	4.00000000000000000000	4.00000000000000000000	4.00000000000000000000	4.00000000000000000000	4.00000000000000000000	4.00000000000000000000	4.00000000000000000000	4.00000000000000000000	4.00000000000000000000	4.00000000000000000000	4.00000000000000000000
55.00000000000000000000	0.00000000000000000000	4171.79492187500000000000	4183.07666015625000000000	4168.71777343750000000000	4157.43603515625000000000	4170.76904296875000000000	4201.53857421875000000000	4167.17919921875000000000	4158.97412109375000000000	4168.20507812500000000000	4166.15380859375000000000	4184.10253906250000000000	4206.15380859375000000000	4178.46142578125000000000	4168.20507812500000000000	0.00000000000000000000	10248.00000000000000000000	10229.00000000000000000000	0.00000000000000000000	0.00000000000000000000	0.00000000000000000000	1454.00000000000000000000	122.00000000000000000000	4.00000000000000000000	4.00000000000000000000	4.00000000000000000000	4.00000000000000000000	4.00000000000000000000	4.00000000000000000000	4.00000000000000000000	4.00000000000000000000	4.00000000000000000000	4.00000000000000000000	4.00000000000000000000	4.00000000000000000000	4.00000000000000000000	4.00000000000000000000	4.00000000000000000000	4.00000000000000000000
56.00000000000000000000	0.00000000000000000000	4161.53857421875000000000	4152.30761718750000000000	4169.23046875000000000000	4145.12792968750000000000	4144.61523437500000000000	4195.89746093750000000000	4148.71777343750000000000	4135.89746093750000000000	4163.07666015625000000000	4148.71777343750000000000	4163.07666015625000000000	4187.69238281250000000000	4145.12792968750000000000	4148.71777343750000000000	0.00000000000000000000	10248.00000000000000000000	10229.00000000000000000000	0.00000000000000000000	0.00000000000000000000	0.00000000000000000000	1454.00000000000000000000	130.00000000000000000000	4.00000000000000000000	4.00000000000000000000	4.00000000000000000000	4.00000000000000000000	4.00000000000000000000	4.00000000000000000000	4.00000000000000000000	4.00000000000000000000	4.00000000000000000000	4.00000000000000000000	4.00000000000000000000	4.00000000000000000000	4.00000000000000000000	4.00000000000000000000	4.00000000000000000000	4.00000000000000000000
57.00000000000000000000	0.00000000000000000000	4145.64111328125000000000	4137.43603515625000000000	4158.97412109375000000000	4137.94873046875000000000	4126.66650390625000000000	4186.66650390625000000000	4135.89746093750000000000	4132.82031250000000000000	4163.07666015625000000000	4142.05126953125000000000	4158.46142578125000000000	4178.97412109375000000000	4137.43603515625000000000	4147.17919921875000000000	0.00000000000000000000	10247.00000000000000000000	10229.00000000000000000000	0.00000000000000000000	0.00000000000000000000	0.00000000000000000000	1454.00000000000000000000	138.00000000000000000000	4.00000000000000000000	4.00000000000000000000	4.00000000000000000000	4.00000000000000000000	4.00000000000000000000	4.00000000000000000000	4.00000000000000000000	4.00000000000000000000	4.00000000000000000000	4.00000000000000000000	4.00000000000000000000	4.00000000000000000000	4.00000000000000000000	4.00000000000000000000	4.00000000000000000000	4.00000000000000000000
58.00000000000000000000	0.00000000000000000000	4149.74365234375000000000	4153.33300781250000000000	4162.05126953125000000000	4151.28173828125000000000	4143.58984375000000000000	4187.69238281250000000000	4137.94873046875000000000	4146.66650390625000000000	4169.74365234375000000000	4154.87158203125000000000	4173.84619140625000000000	4195.38427734375000000000	4167.69238281250000000000	4163.58984375000000000000	0.00000000000000000000	10247.00000000000000000000	10229.00000000000000000000	0.00000000000000000000	0.00000000000000000000	0.00000000000000000000	1454.00000000000000000000	145.00000000000000000000	4.00000000000000000000	4.00000000000000000000	4.00000000000000000000	4.00000000000000000000	4.00000000000000000000	4.00000000000000000000	4.00000000000000000000	4.00000000000000000000	4.00000000000000000000	4.00000000000000000000	4.00000000000000000000	4.00000000000000000000	4.00000000000000000000	4.00000000000000000000	4.00000000000000000000	4.00000000000000000000
59.00000000000000000000	0.00000000000000000000	4145.12792968750000000000	4125.64111328125000000000	4162.56396484375000000000	4134.35888671875000000000	4111.79492187500000000000	4187.17919921875000000000	4121.53857421875000000000	4125.64111328125000000000	4163.07666015625000000000	4125.64111328125000000000	4152.30761718750000000000	4185.12792968750000000000	4140.00000000000000000000	4147.69238281250000000000	0.00000000000000000000	10246.00000000000000000000	10225.00000000000000000000	0.00000000000000000000	0.00000000000000000000	0.00000000000000000000	1454.00000000000000000000	153.00000000000000000000	4.00000000000000000000	4.00000000000000000000	4.00000000000000000000	4.00000000000000000000	4.00000000000000000000	4.00000000000000000000	4.00000000000000000000	4.00000000000000000000	4.00000000000000000000	4.00000000000000000000	4.00000000000000000000	4.00000000000000000000	4.00000000000000000000	4.00000000000000000000	4.00000000000000000000	4.00000000000000000000
60.00000000000000000000	0.00000000000000000000	4146.15380859375000000000	4139.48730468750000000000	4155.38427734375000000000	4139.48730468750000000000	4138.46142578125000000000	4205.12792968750000000000	4155.89746093750000000000	4161.02539062500000000000	4164.61523437500000000000	4162.05126953125000000000	4166.66650390625000000000	4186.15380859375000000000	4144.61523437500000000000	4148.20507812500000000000	0.00000000000000000000	10246.00000000000000000000	10225.00000000000000000000	0.00000000000000000000	0.00000000000000000000	0.00000000000000000000	1454.00000000000000000000	160.00000000000000000000	4.00000000000000000000	4.00000000000000000000	4.00000000000000000000	4.00000000000000000000	4.00000000000000000000	4.00000000000000000000	4.00000000000000000000	4.00000000000000000000	4.00000000000000000000	4.00000000000000000000	4.00000000000000000000	4.00000000000000000000	4.00000000000000000000	4.00000000000000000000	4.00000000000000000000	4.00000000000000000000
61.00000000000000000000	0.00000000000000000000	4135.89746093750000000000	4123.58984375000000000000	4156.41015625000000000000	4131.79492187500000000000	4130.76904296875000000000	4198.97412109375000000000	4143.07666015625000000000	4145.64111328125000000000	4161.02539062500000000000	4145.12792968750000000000	4158.97412109375000000000	4183.58984375000000000000	4117.94873046875000000000	4136.41015625000000000000	0.00000000000000000000	10246.00000000000000000000	10224.00000000000000000000	0.00000000000000000000	0.00000000000000000000	0.00000000000000000000	1454.00000000000000000000	168.00000000000000000000	4.00000000000000000000	4.00000000000000000000	4.00000000000000000000	4.00000000000000000000	4.00000000000000000000	4.00000000000000000000	4.00000000000000000000	4.00000000000000000000	4.00000000000000000000	4.00000000000000000000	4.00000000000000000000	4.00000000000000000000	4.00000000000000000000	4.00000000000000000000	4.00000000000000000000	4.00000000000000000000
62.00000000000000000000	0.00000000000000000000	4140.00000000000000000000	4133.33300781250000000000	4155.89746093750000000000	4133.33300781250000000000	4125.12792968750000000000	4203.58984375000000000000	4135.89746093750000000000	4128.20507812500000000000	4165.12792968750000000000	4125.64111328125000000000	4152.30761718750000000000	4177.43603515625000000000	4119.48730468750000000000	4131.28173828125000000000	0.00000000000000000000	10246.00000000000000000000	10224.00000000000000000000	0.00000000000000000000	0.00000000000000000000	0.00000000000000000000	1454.00000000000000000000	175.00000000000000000000	4.00000000000000000000	4.00000000000000000000	4.00000000000000000000	4.00000000000000000000	4.00000000000000000000	4.00000000000000000000	4.00000000000000000000	4.00000000000000000000	4.00000000000000000000	4.00000000000000000000	4.00000000000000000000	4.00000000000000000000	4.00000000000000000000	4.00000000000000000000	4.00000000000000000000	4.00000000000000000000
63.00000000000000000000	0.00000000000000000000	4157.43603515625000000000	4161.53857421875000000000	4161.02539062500000000000	4153.84619140625000000000	4152.30761718750000000000	4211.79492187500000000000	4147.17919921875000000000	4145.12792968750000000000	4172.82031250000000000000	4151.79492187500000000000	4163.58984375000000000000	4183.58984375000000000000	4148.71777343750000000000	4144.10253906250000000000	0.00000000000000000000	10248.00000000000000000000	10224.00000000000000000000	0.00000000000000000000	0.00000000000000000000	0.00000000000000000000	1454.00000000000000000000	183.00000000000000000000	4.00000000000000000000	4.00000000000000000000	4.00000000000000000000	4.00000000000000000000	4.00000000000000000000	4.00000000000000000000	4.00000000000000000000	4.00000000000000000000	4.00000000000000000000	4.00000000000000000000	4.00000000000000000000	4.00000000000000000000	4.00000000000000000000	4.00000000000000000000	4.00000000000000000000	4.00000000000000000000
64.00000000000000000000	0.00000000000000000000	4142.05126953125000000000	4121.53857421875000000000	4156.41015625000000000000	4130.76904296875000000000	4134.87158203125000000000	4194.35888671875000000000	4119.48730468750000000000	4109.74365234375000000000	4162.05126953125000000000	4109.23046875000000000000	4137.94873046875000000000	4172.30761718750000000000	4111.79492187500000000000	4132.30761718750000000000	899.00000000000000000000	10248.00000000000000000000	10224.00000000000000000000	0.00000000000000000000	0.00000000000000000000	0.00000000000000000000	1454.00000000000000000000	191.00000000000000000000	4.00000000000000000000	4.00000000000000000000	4.00000000000000000000	4.00000000000000000000	4.00000000000000000000	4.00000000000000000000	4.00000000000000000000	4.00000000000000000000	4.00000000000000000000	4.00000000000000000000	4.00000000000000000000	4.00000000000000000000	4.00000000000000000000	4.00000000000000000000	4.00000000000000000000	4.00000000000000000000
65.00000000000000000000	0.00000000000000000000	4134.87158203125000000000	4129.74365234375000000000	4150.25634765625000000000	4130.76904296875000000000	4148.71777343750000000000	4201.02539062500000000000	4138.97412109375000000000	4130.76904296875000000000	4165.64111328125000000000	4120.51269531250000000000	4154.87158203125000000000	4184.10253906250000000000	4131.79492187500000000000	4142.05126953125000000000	1103.00000000000000000000	10250.00000000000000000000	10225.00000000000000000000	0.00000000000000000000	0.00000000000000000000	0.00000000000000000000	1454.00000000000000000000	200.00000000000000000000	4.00000000000000000000	4.00000000000000000000	4.00000000000000000000	4.00000000000000000000	4.00000000000000000000	4.00000000000000000000	4.00000000000000000000	4.00000000000000000000	4.00000000000000000000	4.00000000000000000000	4.00000000000000000000	4.00000000000000000000	4.00000000000000000000	4.00000000000000000000	4.00000000000000000000	4.00000000000000000000
66.00000000000000000000	0.00000000000000000000	4132.82031250000000000000	4116.41015625000000000000	4156.92285156250000000000	4128.20507812500000000000	4115.89746093750000000000	4192.30761718750000000000	4125.12792968750000000000	4141.02539062500000000000	4167.17919921875000000000	4128.20507812500000000000	4158.97412109375000000000	4188.71777343750000000000	4133.33300781250000000000	4145.12792968750000000000	1241.00000000000000000000	10250.00000000000000000000	10225.00000000000000000000	0.00000000000000000000	0.00000000000000000000	0.00000000000000000000	1454.00000000000000000000	207.00000000000000000000	4.00000000000000000000	4.00000000000000000000	4.00000000000000000000	4.00000000000000000000	4.00000000000000000000	4.00000000000000000000	4.00000000000000000000	4.00000000000000000000	4.00000000000000000000	4.00000000000000000000	4.00000000000000000000	4.00000000000000000000	4.00000000000000000000	4.00000000000000000000	4.00000000000000000000	4.00000000000000000000
67.00000000000000000000	0.00000000000000000000	4132.30761718750000000000	4107.69238281250000000000	4153.33300781250000000000	4121.02539062500000000000	4105.64111328125000000000	4184.10253906250000000000	4123.07666015625000000000	4135.38427734375000000000	4163.07666015625000000000	4126.66650390625000000000	4145.64111328125000000000	4174.35888671875000000000	4118.46142578125000000000	4138.46142578125000000000	1764.00000000000000000000	10251.00000000000000000000	10225.00000000000000000000	0.00000000000000000000	0.00000000000000000000	0.00000000000000000000	1454.00000000000000000000	215.00000000000000000000	4.00000000000000000000	4.00000000000000000000	4.00000000000000000000	4.00000000000000000000	4.00000000000000000000	4.00000000000000000000	4.00000000000000000000	4.00000000000000000000	4.00000000000000000000	4.00000000000000000000	4.00000000000000000000	4.00000000000000000000	4.00000000000000000000	4.00000000000000000000	4.00000000000000000000	4.00000000000000000000
68.00000000000000000000	0.00000000000000000000	4137.43603515625000000000	4135.89746093750000000000	4152.30761718750000000000	4129.23046875000000000000	4154.35888671875000000000	4207.69238281250000000000	4153.84619140625000000000	4149.23046875000000000000	4166.15380859375000000000	4147.17919921875000000000	4155.89746093750000000000	4177.94873046875000000000	4123.58984375000000000000	4137.94873046875000000000	1873.00000000000000000000	10251.00000000000000000000	10225.00000000000000000000	0.00000000000000000000	0.00000000000000000000	0.00000000000000000000	1454.00000000000000000000	223.00000000000000000000	4.00000000000000000000	4.00000000000000000000	4.00000000000000000000	4.00000000000000000000	4.00000000000000000000	4.00000000000000000000	4.00000000000000000000	4.00000000000000000000	4.00000000000000000000	4.00000000000000000000	4.00000000000000000000	4.00000000000000000000	4.00000000000000000000	4.00000000000000000000	4.00000000000000000000	4.00000000000000000000
69.00000000000000000000	0.00000000000000000000	4131.79492187500000000000	4113.33300781250000000000	4154.35888671875000000000	4109.74365234375000000000	4121.02539062500000000000	4205.12792968750000000000	4128.20507812500000000000	4121.53857421875000000000	4162.05126953125000000000	4107.17919921875000000000	4137.43603515625000000000	4169.74365234375000000000	4087.17944335937500000000	4121.53857421875000000000	1043.00000000000000000000	10251.00000000000000000000	10227.00000000000000000000	0.00000000000000000000	0.00000000000000000000	0.00000000000000000000	1454.00000000000000000000	232.00000000000000000000	4.00000000000000000000	4.00000000000000000000	4.00000000000000000000	4.00000000000000000000	4.00000000000000000000	4.00000000000000000000	4.00000000000000000000	4.00000000000000000000	4.00000000000000000000	4.00000000000000000000	4.00000000000000000000	4.00000000000000000000	4.00000000000000000000	4.00000000000000000000	4.00000000000000000000	4.00000000000000000000
70.00000000000000000000	0.00000000000000000000	4149.74365234375000000000	4137.94873046875000000000	4158.46142578125000000000	4127.17919921875000000000	4123.58984375000000000000	4187.17919921875000000000	4141.53857421875000000000	4140.00000000000000000000	4166.66650390625000000000	4129.74365234375000000000	4151.28173828125000000000	4182.05126953125000000000	4121.02539062500000000000	4140.00000000000000000000	1538.00000000000000000000	10251.00000000000000000000	10227.00000000000000000000	0.00000000000000000000	0.00000000000000000000	0.00000000000000000000	1454.00000000000000000000	239.00000000000000000000	4.00000000000000000000	4.00000000000000000000	4.00000000000000000000	4.00000000000000000000	4.00000000000000000000	4.00000000000000000000	4.00000000000000000000	4.00000000000000000000	4.00000000000000000000	4.00000000000000000000	4.00000000000000000000	4.00000000000000000000	4.00000000000000000000	4.00000000000000000000	4.00000000000000000000	4.00000000000000000000
71.00000000000000000000	0.00000000000000000000	4153.84619140625000000000	4138.97412109375000000000	4168.71777343750000000000	4134.87158203125000000000	4124.10253906250000000000	4229.74365234375000000000	4135.89746093750000000000	4132.30761718750000000000	4169.74365234375000000000	4132.30761718750000000000	4152.82031250000000000000	4190.76904296875000000000	4131.28173828125000000000	4147.69238281250000000000	1595.00000000000000000000	10252.00000000000000000000	10229.00000000000000000000	0.00000000000000000000	0.00000000000000000000	0.00000000000000000000	1454.00000000000000000000	247.00000000000000000000	4.00000000000000000000	4.00000000000000000000	4.00000000000000000000	4.00000000000000000000	4.00000000000000000000	4.00000000000000000000	4.00000000000000000000	4.00000000000000000000	4.00000000000000000000	4.00000000000000000000	4.00000000000000000000	4.00000000000000000000	4.00000000000000000000	4.00000000000000000000	4.00000000000000000000	4.00000000000000000000
72.00000000000000000000	0.00000000000000000000	4137.94873046875000000000	4116.41015625000000000000	4160.00000000000000000000	4117.43603515625000000000	4115.38427734375000000000	4371.28173828125000000000	4123.07666015625000000000	4118.46142578125000000000	4169.74365234375000000000	4109.74365234375000000000	4141.53857421875000000000	4178.46142578125000000000	4107.69238281250000000000	4134.35888671875000000000	896.00000000000000000000	10252.00000000000000000000	10229.00000000000000000000	0.00000000000000000000	0.00000000000000000000	0.00000000000000000000	1454.00000000000000000000	255.00000000000000000000	4.00000000000000000000	4.00000000000000000000	4.00000000000000000000	4.00000000000000000000	4.00000000000000000000	4.00000000000000000000	4.00000000000000000000	4.00000000000000000000	4.00000000000000000000	4.00000000000000000000	4.00000000000000000000	4.00000000000000000000	4.00000000000000000000	4.00000000000000000000	4.00000000000000000000	4.00000000000000000000
73.00000000000000000000	0.00000000000000000000	4138.46142578125000000000	4127.17919921875000000000	4154.35888671875000000000	4125.12792968750000000000	4141.02539062500000000000	4452.30761718750000000000	4140.51269531250000000000	4157.43603515625000000000	4172.30761718750000000000	4152.30761718750000000000	4162.05126953125000000000	4191.28173828125000000000	4130.25634765625000000000	4144.61523437500000000000	1686.00000000000000000000	10249.00000000000000000000	10228.00000000000000000000	0.00000000000000000000	0.00000000000000000000	0.00000000000000000000	1454.00000000000000000000	263.00000000000000000000	4.00000000000000000000	4.00000000000000000000	4.00000000000000000000	4.00000000000000000000	4.00000000000000000000	4.00000000000000000000	4.00000000000000000000	4.00000000000000000000	4.00000000000000000000	4.00000000000000000000	4.00000000000000000000	4.00000000000000000000	4.00000000000000000000	4.00000000000000000000	4.00000000000000000000	4.00000000000000000000
74.00000000000000000000	0.00000000000000000000	4130.76904296875000000000	4103.07666015625000000000	4157.94873046875000000000	4107.69238281250000000000	4116.92285156250000000000	4394.87158203125000000000	4121.02539062500000000000	4134.35888671875000000000	4161.53857421875000000000	4133.33300781250000000000	4145.64111328125000000000	4190.25634765625000000000	4111.28173828125000000000	4142.56396484375000000000	1771.00000000000000000000	10249.00000000000000000000	10228.00000000000000000000	0.00000000000000000000	0.00000000000000000000	0.00000000000000000000	1454.00000000000000000000	271.00000000000000000000	4.00000000000000000000	4.00000000000000000000	4.00000000000000000000	4.00000000000000000000	4.00000000000000000000	4.00000000000000000000	4.00000000000000000000	4.00000000000000000000	4.00000000000000000000	4.00000000000000000000	4.00000000000000000000	4.00000000000000000000	4.00000000000000000000	4.00000000000000000000	4.00000000000000000000	4.00000000000000000000
75.00000000000000000000	0.00000000000000000000	4137.94873046875000000000	4133.33300781250000000000	4155.89746093750000000000	4116.41015625000000000000	4150.76904296875000000000	4390.76904296875000000000	4150.76904296875000000000	4139.48730468750000000000	4162.56396484375000000000	4134.87158203125000000000	4155.89746093750000000000	4190.25634765625000000000	4123.58984375000000000000	4146.66650390625000000000	1512.00000000000000000000	10247.00000000000000000000	10228.00000000000000000000	0.00000000000000000000	0.00000000000000000000	0.00000000000000000000	1454.00000000000000000000	278.00000000000000000000	4.00000000000000000000	4.00000000000000000000	4.00000000000000000000	4.00000000000000000000	4.00000000000000000000	4.00000000000000000000	4.00000000000000000000	4.00000000000000000000	4.00000000000000000000	4.00000000000000000000	4.00000000000000000000	4.00000000000000000000	4.00000000000000000000	4.00000000000000000000	4.00000000000000000000	4.00000000000000000000
76.00000000000000000000	0.00000000000000000000	4143.58984375000000000000	4137.94873046875000000000	4157.94873046875000000000	4123.07666015625000000000	4156.92285156250000000000	4415.89746093750000000000	4156.92285156250000000000	4145.64111328125000000000	4164.10253906250000000000	4141.02539062500000000000	4155.38427734375000000000	4188.20507812500000000000	4113.84619140625000000000	4134.35888671875000000000	1345.00000000000000000000	10247.00000000000000000000	10228.00000000000000000000	0.00000000000000000000	0.00000000000000000000	0.00000000000000000000	1454.00000000000000000000	286.00000000000000000000	4.00000000000000000000	4.00000000000000000000	4.00000000000000000000	4.00000000000000000000	4.00000000000000000000	4.00000000000000000000	4.00000000000000000000	4.00000000000000000000	4.00000000000000000000	4.00000000000000000000	4.00000000000000000000	4.00000000000000000000	4.00000000000000000000	4.00000000000000000000	4.00000000000000000000	4.00000000000000000000
77.00000000000000000000	0.00000000000000000000	4138.46142578125000000000	4113.33300781250000000000	4155.38427734375000000000	4108.71777343750000000000	4121.53857421875000000000	4389.74365234375000000000	4133.33300781250000000000	4128.20507812500000000000	4159.48730468750000000000	4126.15380859375000000000	4131.79492187500000000000	4177.94873046875000000000	4091.79467773437500000000	4125.12792968750000000000	1284.00000000000000000000	10245.00000000000000000000	10229.00000000000000000000	0.00000000000000000000	0.00000000000000000000	0.00000000000000000000	1454.00000000000000000000	294.00000000000000000000	4.00000000000000000000	4.00000000000000000000	4.00000000000000000000	4.00000000000000000000	4.00000000000000000000	4.00000000000000000000	4.00000000000000000000	4.00000000000000000000	4.00000000000000000000	4.00000000000000000000	4.00000000000000000000	4.00000000000000000000	4.00000000000000000000	4.00000000000000000000	4.00000000000000000000	4.00000000000000000000
78.00000000000000000000	0.00000000000000000000	4145.64111328125000000000	4134.87158203125000000000	4158.46142578125000000000	4124.61523437500000000000	4150.25634765625000000000	4377.94873046875000000000	4150.25634765625000000000	4151.79492187500000000000	4168.71777343750000000000	4145.12792968750000000000	4153.84619140625000000000	4194.87158203125000000000	4132.82031250000000000000	4149.23046875000000000000	1771.00000000000000000000	10245.00000000000000000000	10229.00000000000000000000	0.00000000000000000000	0.00000000000000000000	0.00000000000000000000	1454.00000000000000000000	302.00000000000000000000	4.00000000000000000000	4.00000000000000000000	4.00000000000000000000	4.00000000000000000000	4.00000000000000000000	4.00000000000000000000	4.00000000000000000000	4.00000000000000000000	4.00000000000000000000	4.00000000000000000000	4.00000000000000000000	4.00000000000000000000	4.00000000000000000000	4.00000000000000000000	4.00000000000000000000	4.00000000000000000000
79.00000000000000000000	0.00000000000000000000	4135.38427734375000000000	4109.74365234375000000000	4161.53857421875000000000	4114.87158203125000000000	4120.51269531250000000000	4358.97412109375000000000	4127.69238281250000000000	4130.25634765625000000000	4167.17919921875000000000	4112.30761718750000000000	4142.56396484375000000000	4188.71777343750000000000	4111.79492187500000000000	4138.46142578125000000000	1512.00000000000000000000	10246.00000000000000000000	10229.00000000000000000000	0.00000000000000000000	0.00000000000000000000	0.00000000000000000000	1454.00000000000000000000	309.00000000000000000000	4.00000000000000000000	4.00000000000000000000	4.00000000000000000000	4.00000000000000000000	4.00000000000000000000	4.00000000000000000000	4.00000000000000000000	4.00000000000000000000	4.00000000000000000000	4.00000000000000000000	4.00000000000000000000	4.00000000000000000000	4.00000000000000000000	4.00000000000000000000	4.00000000000000000000	4.00000000000000000000
80.00000000000000000000	0.00000000000000000000	4129.23046875000000000000	4118.46142578125000000000	4151.79492187500000000000	4117.43603515625000000000	4104.61523437500000000000	4353.33300781250000000000	4140.00000000000000000000	4143.07666015625000000000	4163.07666015625000000000	4132.82031250000000000000	4144.61523437500000000000	4183.58984375000000000000	4107.69238281250000000000	4132.82031250000000000000	1345.00000000000000000000	10246.00000000000000000000	10229.00000000000000000000	0.00000000000000000000	0.00000000000000000000	0.00000000000000000000	1454.00000000000000000000	317.00000000000000000000	4.00000000000000000000	4.00000000000000000000	4.00000000000000000000	4.00000000000000000000	4.00000000000000000000	4.00000000000000000000	4.00000000000000000000	4.00000000000000000000	4.00000000000000000000	4.00000000000000000000	4.00000000000000000000	4.00000000000000000000	4.00000000000000000000	4.00000000000000000000	4.00000000000000000000	4.00000000000000000000
81.00000000000000000000	0.00000000000000000000	4125.64111328125000000000	4117.43603515625000000000	4150.76904296875000000000	4119.48730468750000000000	4111.79492187500000000000	4355.89746093750000000000	4145.12792968750000000000	4153.84619140625000000000	4162.56396484375000000000	4139.48730468750000000000	4151.28173828125000000000	4191.28173828125000000000	4109.74365234375000000000	4133.84619140625000000000	1284.00000000000000000000	10249.00000000000000000000	10227.00000000000000000000	0.00000000000000000000	0.00000000000000000000	0.00000000000000000000	1454.00000000000000000000	326.00000000000000000000	4.00000000000000000000	4.00000000000000000000	4.00000000000000000000	4.00000000000000000000	4.00000000000000000000	4.00000000000000000000	4.00000000000000000000	4.00000000000000000000	4.00000000000000000000	4.00000000000000000000	4.00000000000000000000	4.00000000000000000000	4.00000000000000000000	4.00000000000000000000	4.00000000000000000000	4.00000000000000000000
82.00000000000000000000	0.00000000000000000000	4122.56396484375000000000	4093.84594726562500000000	4151.79492187500000000000	4100.51269531250000000000	4124.10253906250000000000	4357.94873046875000000000	4131.79492187500000000000	4126.15380859375000000000	4160.51269531250000000000	4094.35888671875000000000	4134.87158203125000000000	4183.07666015625000000000	4089.74340820312500000000	4123.07666015625000000000	1771.00000000000000000000	10249.00000000000000000000	10227.00000000000000000000	0.00000000000000000000	0.00000000000000000000	0.00000000000000000000	1454.00000000000000000000	333.00000000000000000000	4.00000000000000000000	4.00000000000000000000	4.00000000000000000000	4.00000000000000000000	4.00000000000000000000	4.00000000000000000000	4.00000000000000000000	4.00000000000000000000	4.00000000000000000000	4.00000000000000000000	4.00000000000000000000	4.00000000000000000000	4.00000000000000000000	4.00000000000000000000	4.00000000000000000000	4.00000000000000000000
83.00000000000000000000	0.00000000000000000000	4143.58984375000000000000	4141.02539062500000000000	4156.92285156250000000000	4120.00000000000000000000	4171.79492187500000000000	4377.94873046875000000000	4166.66650390625000000000	4152.30761718750000000000	4170.25634765625000000000	4147.69238281250000000000	4153.84619140625000000000	4189.23046875000000000000	4117.94873046875000000000	4136.41015625000000000000	1512.00000000000000000000	10249.00000000000000000000	10227.00000000000000000000	0.00000000000000000000	0.00000000000000000000	0.00000000000000000000	1454.00000000000000000000	341.00000000000000000000	4.00000000000000000000	4.00000000000000000000	4.00000000000000000000	4.00000000000000000000	4.00000000000000000000	4.00000000000000000000	4.00000000000000000000	4.00000000000000000000	4.00000000000000000000	4.00000000000000000000	4.00000000000000000000	4.00000000000000000000	4.00000000000000000000	4.00000000000000000000	4.00000000000000000000	4.00000000000000000000
84.00000000000000000000	0.00000000000000000000	4141.02539062500000000000	4132.30761718750000000000	4161.53857421875000000000	4116.41015625000000000000	4138.46142578125000000000	4364.61523437500000000000	4151.28173828125000000000	4137.43603515625000000000	4166.15380859375000000000	4154.35888671875000000000	4140.51269531250000000000	4182.56396484375000000000	4100.00000000000000000000	4129.74365234375000000000	1345.00000000000000000000	10249.00000000000000000000	10227.00000000000000000000	0.00000000000000000000	0.00000000000000000000	0.00000000000000000000	1454.00000000000000000000	349.00000000000000000000	4.00000000000000000000	4.00000000000000000000	4.00000000000000000000	4.00000000000000000000	4.00000000000000000000	4.00000000000000000000	4.00000000000000000000	4.00000000000000000000	4.00000000000000000000	4.00000000000000000000	4.00000000000000000000	4.00000000000000000000	4.00000000000000000000	4.00000000000000000000	4.00000000000000000000	4.00000000000000000000
85.00000000000000000000	0.00000000000000000000	4133.84619140625000000000	4122.05126953125000000000	4156.92285156250000000000	4114.35888671875000000000	4137.43603515625000000000	4360.51269531250000000000	4147.17919921875000000000	4138.46142578125000000000	4164.10253906250000000000	4141.53857421875000000000	4143.07666015625000000000	4187.69238281250000000000	4115.89746093750000000000	4134.35888671875000000000	1284.00000000000000000000	10249.00000000000000000000	10227.00000000000000000000	0.00000000000000000000	0.00000000000000000000	0.00000000000000000000	1454.00000000000000000000	358.00000000000000000000	4.00000000000000000000	4.00000000000000000000	4.00000000000000000000	4.00000000000000000000	4.00000000000000000000	4.00000000000000000000	4.00000000000000000000	4.00000000000000000000	4.00000000000000000000	4.00000000000000000000	4.00000000000000000000	4.00000000000000000000	4.00000000000000000000	4.00000000000000000000	4.00000000000000000000	4.00000000000000000000
86.00000000000000000000	0.00000000000000000000	4136.92285156250000000000	4125.64111328125000000000	4161.53857421875000000000	4124.10253906250000000000	4145.12792968750000000000	4358.46142578125000000000	4140.00000000000000000000	4145.64111328125000000000	4167.69238281250000000000	4136.92285156250000000000	4157.43603515625000000000	4204.61523437500000000000	4140.00000000000000000000	4147.69238281250000000000	1771.00000000000000000000	10249.00000000000000000000	10227.00000000000000000000	0.00000000000000000000	0.00000000000000000000	0.00000000000000000000	1454.00000000000000000000	365.00000000000000000000	4.00000000000000000000	4.00000000000000000000	4.00000000000000000000	4.00000000000000000000	4.00000000000000000000	4.00000000000000000000	4.00000000000000000000	4.00000000000000000000	4.00000000000000000000	4.00000000000000000000	4.00000000000000000000	4.00000000000000000000	4.00000000000000000000	4.00000000000000000000	4.00000000000000000000	4.00000000000000000000
87.00000000000000000000	0.00000000000000000000	4128.71777343750000000000	4103.58984375000000000000	4158.46142578125000000000	4112.30761718750000000000	4100.00000000000000000000	4347.69238281250000000000	4115.38427734375000000000	4121.53857421875000000000	4159.48730468750000000000	4108.20507812500000000000	4138.97412109375000000000	4190.25634765625000000000	4105.12792968750000000000	4133.33300781250000000000	1512.00000000000000000000	10248.00000000000000000000	10227.00000000000000000000	0.00000000000000000000	0.00000000000000000000	0.00000000000000000000	1454.00000000000000000000	374.00000000000000000000	4.00000000000000000000	4.00000000000000000000	4.00000000000000000000	4.00000000000000000000	4.00000000000000000000	4.00000000000000000000	4.00000000000000000000	4.00000000000000000000	4.00000000000000000000	4.00000000000000000000	4.00000000000000000000	4.00000000000000000000	4.00000000000000000000	4.00000000000000000000	4.00000000000000000000	4.00000000000000000000
88.00000000000000000000	0.00000000000000000000	4131.28173828125000000000	4124.10253906250000000000	4151.79492187500000000000	4122.56396484375000000000	4118.46142578125000000000	4370.76904296875000000000	4149.74365234375000000000	4152.82031250000000000000	4161.02539062500000000000	4150.76904296875000000000	4153.84619140625000000000	4192.30761718750000000000	4116.41015625000000000000	4131.28173828125000000000	1345.00000000000000000000	10248.00000000000000000000	10227.00000000000000000000	0.00000000000000000000	0.00000000000000000000	0.00000000000000000000	1454.00000000000000000000	382.00000000000000000000	4.00000000000000000000	4.00000000000000000000	4.00000000000000000000	4.00000000000000000000	4.00000000000000000000	4.00000000000000000000	4.00000000000000000000	4.00000000000000000000	4.00000000000000000000	4.00000000000000000000	4.00000000000000000000	4.00000000000000000000	4.00000000000000000000	4.00000000000000000000	4.00000000000000000000	4.00000000000000000000
89.00000000000000000000	0.00000000000000000000	4121.53857421875000000000	4100.51269531250000000000	4150.76904296875000000000	4108.71777343750000000000	4108.71777343750000000000	4378.46142578125000000000	4133.84619140625000000000	4132.82031250000000000000	4156.41015625000000000000	4122.56396484375000000000	4138.97412109375000000000	4188.20507812500000000000	4091.79467773437500000000	4115.89746093750000000000	1284.00000000000000000000	10251.00000000000000000000	10228.00000000000000000000	0.00000000000000000000	0.00000000000000000000	0.00000000000000000000	1454.00000000000000000000	390.00000000000000000000	4.00000000000000000000	4.00000000000000000000	4.00000000000000000000	4.00000000000000000000	4.00000000000000000000	4.00000000000000000000	4.00000000000000000000	4.00000000000000000000	4.00000000000000000000	4.00000000000000000000	4.00000000000000000000	4.00000000000000000000	4.00000000000000000000	4.00000000000000000000	4.00000000000000000000	4.00000000000000000000
90.00000000000000000000	0.00000000000000000000	4125.12792968750000000000	4105.64111328125000000000	4150.25634765625000000000	4111.79492187500000000000	4119.48730468750000000000	4402.05126953125000000000	4127.69238281250000000000	4118.46142578125000000000	4156.92285156250000000000	4089.23071289062500000000	4132.82031250000000000000	4184.10253906250000000000	4087.69213867187500000000	4115.38427734375000000000	1771.00000000000000000000	10251.00000000000000000000	10228.00000000000000000000	0.00000000000000000000	0.00000000000000000000	0.00000000000000000000	1454.00000000000000000000	398.00000000000000000000	4.00000000000000000000	4.00000000000000000000	4.00000000000000000000	4.00000000000000000000	4.00000000000000000000	4.00000000000000000000	4.00000000000000000000	4.00000000000000000000	4.00000000000000000000	4.00000000000000000000	4.00000000000000000000	4.00000000000000000000	4.00000000000000000000	4.00000000000000000000	4.00000000000000000000	4.00000000000000000000
91.00000000000000000000	0.00000000000000000000	4142.56396484375000000000	4135.89746093750000000000	4161.02539062500000000000	4135.38427734375000000000	4132.30761718750000000000	4437.94873046875000000000	4142.05126953125000000000	4130.25634765625000000000	4165.12792968750000000000	4114.35888671875000000000	4144.61523437500000000000	4191.28173828125000000000	4108.71777343750000000000	4129.74365234375000000000	1512.00000000000000000000	10252.00000000000000000000	10229.00000000000000000000	0.00000000000000000000	0.00000000000000000000	0.00000000000000000000	1454.00000000000000000000	406.00000000000000000000	4.00000000000000000000	4.00000000000000000000	4.00000000000000000000	4.00000000000000000000	4.00000000000000000000	4.00000000000000000000	4.00000000000000000000	4.00000000000000000000	4.00000000000000000000	4.00000000000000000000	4.00000000000000000000	4.00000000000000000000	4.00000000000000000000	4.00000000000000000000	4.00000000000000000000	4.00000000000000000000
92.00000000000000000000	0.00000000000000000000	4131.79492187500000000000	4112.30761718750000000000	4155.38427734375000000000	4118.46142578125000000000	4094.35888671875000000000	4448.71777343750000000000	4117.94873046875000000000	4100.51269531250000000000	4159.48730468750000000000	4092.82031250000000000000	4118.97412109375000000000	4175.89746093750000000000	4082.05126953125000000000	4117.43603515625000000000	1345.00000000000000000000	10252.00000000000000000000	10229.00000000000000000000	0.00000000000000000000	0.00000000000000000000	0.00000000000000000000	1454.00000000000000000000	414.00000000000000000000	4.00000000000000000000	4.00000000000000000000	4.00000000000000000000	4.00000000000000000000	4.00000000000000000000	4.00000000000000000000	4.00000000000000000000	4.00000000000000000000	4.00000000000000000000	4.00000000000000000000	4.00000000000000000000	4.00000000000000000000	4.00000000000000000000	4.00000000000000000000	4.00000000000000000000	4.00000000000000000000
93.00000000000000000000	0.00000000000000000000	4126.15380859375000000000	4121.53857421875000000000	4144.61523437500000000000	4127.69238281250000000000	4126.15380859375000000000	4468.20507812500000000000	4131.79492187500000000000	4127.17919921875000000000	4162.05126953125000000000	4106.66650390625000000000	4135.38427734375000000000	4184.10253906250000000000	4106.66650390625000000000	4125.64111328125000000000	1284.00000000000000000000	10251.00000000000000000000	10228.00000000000000000000	0.00000000000000000000	0.00000000000000000000	0.00000000000000000000	1454.00000000000000000000	422.00000000000000000000	4.00000000000000000000	4.00000000000000000000	4.00000000000000000000	4.00000000000000000000	4.00000000000000000000	4.00000000000000000000	4.00000000000000000000	4.00000000000000000000	4.00000000000000000000	4.00000000000000000000	4.00000000000000000000	4.00000000000000000000	4.00000000000000000000	4.00000000000000000000	4.00000000000000000000	4.00000000000000000000
94.00000000000000000000	0.00000000000000000000	4118.97412109375000000000	4096.92285156250000000000	4151.28173828125000000000	4124.61523437500000000000	4115.38427734375000000000	4464.10253906250000000000	4113.33300781250000000000	4124.61523437500000000000	4161.53857421875000000000	4091.79467773437500000000	4135.89746093750000000000	4191.28173828125000000000	4098.46142578125000000000	4125.12792968750000000000	1771.00000000000000000000	10251.00000000000000000000	10228.00000000000000000000	0.00000000000000000000	0.00000000000000000000	0.00000000000000000000	1454.00000000000000000000	430.00000000000000000000	4.00000000000000000000	4.00000000000000000000	4.00000000000000000000	4.00000000000000000000	4.00000000000000000000	4.00000000000000000000	4.00000000000000000000	4.00000000000000000000	4.00000000000000000000	4.00000000000000000000	4.00000000000000000000	4.00000000000000000000	4.00000000000000000000	4.00000000000000000000	4.00000000000000000000	4.00000000000000000000
95.00000000000000000000	0.00000000000000000000	4120.51269531250000000000	4102.56396484375000000000	4150.76904296875000000000	4116.41015625000000000000	4102.56396484375000000000	4465.64111328125000000000	4119.48730468750000000000	4120.51269531250000000000	4162.56396484375000000000	4102.05126953125000000000	4132.82031250000000000000	4187.17919921875000000000	4092.30761718750000000000	4122.05126953125000000000	1512.00000000000000000000	10248.00000000000000000000	10226.00000000000000000000	0.00000000000000000000	0.00000000000000000000	0.00000000000000000000	1454.00000000000000000000	437.00000000000000000000	4.00000000000000000000	4.00000000000000000000	4.00000000000000000000	4.00000000000000000000	4.00000000000000000000	4.00000000000000000000	4.00000000000000000000	4.00000000000000000000	4.00000000000000000000	4.00000000000000000000	4.00000000000000000000	4.00000000000000000000	4.00000000000000000000	4.00000000000000000000	4.00000000000000000000	4.00000000000000000000
96.00000000000000000000	0.00000000000000000000	4132.30761718750000000000	4136.41015625000000000000	4155.38427734375000000000	4131.79492187500000000000	4125.12792968750000000000	4473.33300781250000000000	4153.84619140625000000000	4148.71777343750000000000	4167.69238281250000000000	4148.71777343750000000000	4149.23046875000000000000	4194.87158203125000000000	4110.25634765625000000000	4126.15380859375000000000	1345.00000000000000000000	10248.00000000000000000000	10226.00000000000000000000	0.00000000000000000000	0.00000000000000000000	0.00000000000000000000	1454.00000000000000000000	444.00000000000000000000	4.00000000000000000000	4.00000000000000000000	4.00000000000000000000	4.00000000000000000000	4.00000000000000000000	4.00000000000000000000	4.00000000000000000000	4.00000000000000000000	4.00000000000000000000	4.00000000000000000000	4.00000000000000000000	4.00000000000000000000	4.00000000000000000000	4.00000000000000000000	4.00000000000000000000	4.00000000000000000000
97.00000000000000000000	0.00000000000000000000	4126.15380859375000000000	4105.12792968750000000000	4157.43603515625000000000	4116.41015625000000000000	4109.74365234375000000000	4454.87158203125000000000	4130.76904296875000000000	4123.07666015625000000000	4159.48730468750000000000	4117.94873046875000000000	4128.71777343750000000000	4181.53857421875000000000	4079.48706054687500000000	4110.76904296875000000000	1284.00000000000000000000	10247.00000000000000000000	10227.00000000000000000000	0.00000000000000000000	0.00000000000000000000	0.00000000000000000000	1454.00000000000000000000	452.00000000000000000000	4.00000000000000000000	4.00000000000000000000	4.00000000000000000000	4.00000000000000000000	4.00000000000000000000	4.00000000000000000000	4.00000000000000000000	4.00000000000000000000	4.00000000000000000000	4.00000000000000000000	4.00000000000000000000	4.00000000000000000000	4.00000000000000000000	4.00000000000000000000	4.00000000000000000000	4.00000000000000000000
98.00000000000000000000	0.00000000000000000000	4133.84619140625000000000	4121.02539062500000000000	4155.38427734375000000000	4124.61523437500000000000	4147.17919921875000000000	4455.89746093750000000000	4143.58984375000000000000	4135.38427734375000000000	4164.10253906250000000000	4127.17919921875000000000	4140.00000000000000000000	4184.10253906250000000000	4110.25634765625000000000	4125.12792968750000000000	1771.00000000000000000000	10247.00000000000000000000	10227.00000000000000000000	0.00000000000000000000	0.00000000000000000000	0.00000000000000000000	1454.00000000000000000000	460.00000000000000000000	4.00000000000000000000	4.00000000000000000000	4.00000000000000000000	4.00000000000000000000	4.00000000000000000000	4.00000000000000000000	4.00000000000000000000	4.00000000000000000000	4.00000000000000000000	4.00000000000000000000	4.00000000000000000000	4.00000000000000000000	4.00000000000000000000	4.00000000000000000000	4.00000000000000000000	4.00000000000000000000
99.00000000000000000000	0.00000000000000000000	4135.38427734375000000000	4116.41015625000000000000	4164.10253906250000000000	4124.10253906250000000000	4128.20507812500000000000	4447.69238281250000000000	4135.38427734375000000000	4127.69238281250000000000	4166.15380859375000000000	4116.92285156250000000000	4137.43603515625000000000	4187.17919921875000000000	4109.74365234375000000000	4129.74365234375000000000	1512.00000000000000000000	10246.00000000000000000000	10227.00000000000000000000	0.00000000000000000000	0.00000000000000000000	0.00000000000000000000	1454.00000000000000000000	467.00000000000000000000	4.00000000000000000000	4.00000000000000000000	4.00000000000000000000	4.00000000000000000000	4.00000000000000000000	4.00000000000000000000	4.00000000000000000000	4.00000000000000000000	4.00000000000000000000	4.00000000000000000000	4.00000000000000000000	4.00000000000000000000	4.00000000000000000000	4.00000000000000000000	4.00000000000000000000	4.00000000000000000000
100.00000000000000000000	0.00000000000000000000	4129.23046875000000000000	4102.05126953125000000000	4158.46142578125000000000	4115.89746093750000000000	4100.00000000000000000000	4441.53857421875000000000	4130.25634765625000000000	4120.51269531250000000000	4162.05126953125000000000	4106.15380859375000000000	4130.76904296875000000000	4182.05126953125000000000	4090.25634765625000000000	4123.07666015625000000000	1345.00000000000000000000	10246.00000000000000000000	10227.00000000000000000000	0.00000000000000000000	0.00000000000000000000	0.00000000000000000000	1454.00000000000000000000	476.00000000000000000000	4.00000000000000000000	4.00000000000000000000	4.00000000000000000000	4.00000000000000000000	4.00000000000000000000	4.00000000000000000000	4.00000000000000000000	4.00000000000000000000	4.00000000000000000000	4.00000000000000000000	4.00000000000000000000	4.00000000000000000000	4.00000000000000000000	4.00000000000000000000	4.00000000000000000000	4.00000000000000000000
101.00000000000000000000	0.00000000000000000000	4127.69238281250000000000	4109.74365234375000000000	4148.71777343750000000000	4129.74365234375000000000	4122.05126953125000000000	4441.02539062500000000000	4141.02539062500000000000	4147.69238281250000000000	4164.10253906250000000000	4135.89746093750000000000	4151.79492187500000000000	4191.28173828125000000000	4110.76904296875000000000	4129.23046875000000000000	1284.00000000000000000000	10244.00000000000000000000	10227.00000000000000000000	0.00000000000000000000	0.00000000000000000000	0.00000000000000000000	1454.00000000000000000000	484.00000000000000000000	4.00000000000000000000	4.00000000000000000000	4.00000000000000000000	4.00000000000000000000	4.00000000000000000000	4.00000000000000000000	4.00000000000000000000	4.00000000000000000000	4.00000000000000000000	4.00000000000000000000	4.00000000000000000000	4.00000000000000000000	4.00000000000000000000	4.00000000000000000000	4.00000000000000000000	4.00000000000000000000
102.00000000000000000000	0.00000000000000000000	4116.41015625000000000000	4079.48706054687500000000	4147.17919921875000000000	4114.87158203125000000000	4084.61523437500000000000	4423.58984375000000000000	4110.76904296875000000000	4117.43603515625000000000	4156.92285156250000000000	4103.58984375000000000000	4133.84619140625000000000	4180.00000000000000000000	4088.71777343750000000000	4118.97412109375000000000	1771.00000000000000000000	10244.00000000000000000000	10227.00000000000000000000	0.00000000000000000000	0.00000000000000000000	0.00000000000000000000	1454.00000000000000000000	493.00000000000000000000	4.00000000000000000000	4.00000000000000000000	4.00000000000000000000	4.00000000000000000000	4.00000000000000000000	4.00000000000000000000	4.00000000000000000000	4.00000000000000000000	4.00000000000000000000	4.00000000000000000000	4.00000000000000000000	4.00000000000000000000	4.00000000000000000000	4.00000000000000000000	4.00000000000000000000	4.00000000000000000000
103.00000000000000000000	0.00000000000000000000	4133.33300781250000000000	4119.48730468750000000000	4152.82031250000000000000	4127.17919921875000000000	4121.53857421875000000000	4448.20507812500000000000	4143.58984375000000000000	4133.33300781250000000000	4164.10253906250000000000	4125.64111328125000000000	4145.12792968750000000000	4184.10253906250000000000	4111.28173828125000000000	4132.30761718750000000000	1512.00000000000000000000	10244.00000000000000000000	10226.00000000000000000000	0.00000000000000000000	0.00000000000000000000	0.00000000000000000000	1454.00000000000000000000	501.00000000000000000000	4.00000000000000000000	4.00000000000000000000	4.00000000000000000000	4.00000000000000000000	4.00000000000000000000	4.00000000000000000000	4.00000000000000000000	4.00000000000000000000	4.00000000000000000000	4.00000000000000000000	4.00000000000000000000	4.00000000000000000000	4.00000000000000000000	4.00000000000000000000	4.00000000000000000000	4.00000000000000000000
104.00000000000000000000	0.00000000000000000000	4144.61523437500000000000	4133.33300781250000000000	4162.56396484375000000000	4130.25634765625000000000	4153.33300781250000000000	4468.20507812500000000000	4149.74365234375000000000	4136.41015625000000000000	4165.12792968750000000000	4143.07666015625000000000	4146.66650390625000000000	4188.20507812500000000000	4111.79492187500000000000	4130.25634765625000000000	1345.00000000000000000000	10244.00000000000000000000	10226.00000000000000000000	0.00000000000000000000	0.00000000000000000000	0.00000000000000000000	1454.00000000000000000000	509.00000000000000000000	4.00000000000000000000	4.00000000000000000000	4.00000000000000000000	4.00000000000000000000	4.00000000000000000000	4.00000000000000000000	4.00000000000000000000	4.00000000000000000000	4.00000000000000000000	4.00000000000000000000	4.00000000000000000000	4.00000000000000000000	4.00000000000000000000	4.00000000000000000000	4.00000000000000000000	4.00000000000000000000
105.00000000000000000000	0.00000000000000000000	4135.89746093750000000000	4111.28173828125000000000	4161.02539062500000000000	4117.43603515625000000000	4123.07666015625000000000	4460.51269531250000000000	4126.66650390625000000000	4122.05126953125000000000	4158.97412109375000000000	4125.12792968750000000000	4134.87158203125000000000	4180.51269531250000000000	4098.46142578125000000000	4121.53857421875000000000	1284.00000000000000000000	10244.00000000000000000000	10225.00000000000000000000	0.00000000000000000000	0.00000000000000000000	0.00000000000000000000	1454.00000000000000000000	517.00000000000000000000	4.00000000000000000000	4.00000000000000000000	4.00000000000000000000	4.00000000000000000000	4.00000000000000000000	4.00000000000000000000	4.00000000000000000000	4.00000000000000000000	4.00000000000000000000	4.00000000000000000000	4.00000000000000000000	4.00000000000000000000	4.00000000000000000000	4.00000000000000000000	4.00000000000000000000	4.00000000000000000000
106.00000000000000000000	0.00000000000000000000	4141.53857421875000000000	4132.30761718750000000000	4166.66650390625000000000	4135.38427734375000000000	4128.20507812500000000000	4460.00000000000000000000	4137.43603515625000000000	4144.61523437500000000000	4167.17919921875000000000	4141.53857421875000000000	4154.87158203125000000000	4195.38427734375000000000	4134.35888671875000000000	4143.07666015625000000000	1771.00000000000000000000	10244.00000000000000000000	10225.00000000000000000000	0.00000000000000000000	0.00000000000000000000	0.00000000000000000000	1454.00000000000000000000	524.00000000000000000000	4.00000000000000000000	4.00000000000000000000	4.00000000000000000000	4.00000000000000000000	4.00000000000000000000	4.00000000000000000000	4.00000000000000000000	4.00000000000000000000	4.00000000000000000000	4.00000000000000000000	4.00000000000000000000	4.00000000000000000000	4.00000000000000000000	4.00000000000000000000	4.00000000000000000000	4.00000000000000000000
107.00000000000000000000	0.00000000000000000000	4134.87158203125000000000	4110.25634765625000000000	4167.69238281250000000000	4120.00000000000000000000	4107.69238281250000000000	4446.66650390625000000000	4114.35888671875000000000	4112.82031250000000000000	4163.07666015625000000000	4113.33300781250000000000	4134.35888671875000000000	4188.20507812500000000000	4110.76904296875000000000	4132.30761718750000000000	1512.00000000000000000000	10245.00000000000000000000	10225.00000000000000000000	0.00000000000000000000	0.00000000000000000000	0.00000000000000000000	1454.00000000000000000000	532.00000000000000000000	4.00000000000000000000	4.00000000000000000000	4.00000000000000000000	4.00000000000000000000	4.00000000000000000000	4.00000000000000000000	4.00000000000000000000	4.00000000000000000000	4.00000000000000000000	4.00000000000000000000	4.00000000000000000000	4.00000000000000000000	4.00000000000000000000	4.00000000000000000000	4.00000000000000000000	4.00000000000000000000
108.00000000000000000000	0.00000000000000000000	4136.41015625000000000000	4123.07666015625000000000	4157.43603515625000000000	4120.51269531250000000000	4126.15380859375000000000	4453.84619140625000000000	4137.43603515625000000000	4128.20507812500000000000	4161.53857421875000000000	4129.74365234375000000000	4145.12792968750000000000	4192.30761718750000000000	4117.94873046875000000000	4129.74365234375000000000	1345.00000000000000000000	10245.00000000000000000000	10225.00000000000000000000	0.00000000000000000000	0.00000000000000000000	0.00000000000000000000	1454.00000000000000000000	539.00000000000000000000	4.00000000000000000000	4.00000000000000000000	4.00000000000000000000	4.00000000000000000000	4.00000000000000000000	4.00000000000000000000	4.00000000000000000000	4.00000000000000000000	4.00000000000000000000	4.00000000000000000000	4.00000000000000000000	4.00000000000000000000	4.00000000000000000000	4.00000000000000000000	4.00000000000000000000	4.00000000000000000000
109.00000000000000000000	0.00000000000000000000	4138.46142578125000000000	4123.58984375000000000000	4162.05126953125000000000	4123.58984375000000000000	4129.23046875000000000000	4450.25634765625000000000	4144.61523437500000000000	4146.15380859375000000000	4160.51269531250000000000	4127.69238281250000000000	4157.43603515625000000000	4201.53857421875000000000	4121.02539062500000000000	4134.35888671875000000000	1284.00000000000000000000	10247.00000000000000000000	10224.00000000000000000000	0.00000000000000000000	0.00000000000000000000	0.00000000000000000000	1454.00000000000000000000	546.00000000000000000000	4.00000000000000000000	4.00000000000000000000	4.00000000000000000000	4.00000000000000000000	4.00000000000000000000	4.00000000000000000000	4.00000000000000000000	4.00000000000000000000	4.00000000000000000000	4.00000000000000000000	4.00000000000000000000	4.00000000000000000000	4.00000000000000000000	4.00000000000000000000	4.00000000000000000000	4.00000000000000000000
110.00000000000000000000	0.00000000000000000000	4134.35888671875000000000	4106.15380859375000000000	4162.05126953125000000000	4111.28173828125000000000	4110.25634765625000000000	4438.97412109375000000000	4128.20507812500000000000	4124.61523437500000000000	4155.89746093750000000000	4103.07666015625000000000	4141.53857421875000000000	4189.74365234375000000000	4098.97412109375000000000	4129.23046875000000000000	1771.00000000000000000000	10247.00000000000000000000	10224.00000000000000000000	0.00000000000000000000	0.00000000000000000000	0.00000000000000000000	1454.00000000000000000000	554.00000000000000000000	4.00000000000000000000	4.00000000000000000000	4.00000000000000000000	4.00000000000000000000	4.00000000000000000000	4.00000000000000000000	4.00000000000000000000	4.00000000000000000000	4.00000000000000000000	4.00000000000000000000	4.00000000000000000000	4.00000000000000000000	4.00000000000000000000	4.00000000000000000000	4.00000000000000000000	4.00000000000000000000
111.00000000000000000000	0.00000000000000000000	4148.71777343750000000000	4142.05126953125000000000	4162.56396484375000000000	4126.66650390625000000000	4140.51269531250000000000	4450.76904296875000000000	4153.84619140625000000000	4134.87158203125000000000	4165.12792968750000000000	4156.41015625000000000000	4153.33300781250000000000	4192.82031250000000000000	4121.02539062500000000000	4137.94873046875000000000	1512.00000000000000000000	10250.00000000000000000000	10222.00000000000000000000	0.00000000000000000000	0.00000000000000000000	0.00000000000000000000	1454.00000000000000000000	561.00000000000000000000	4.00000000000000000000	4.00000000000000000000	4.00000000000000000000	4.00000000000000000000	4.00000000000000000000	4.00000000000000000000	4.00000000000000000000	4.00000000000000000000	4.00000000000000000000	4.00000000000000000000	4.00000000000000000000	4.00000000000000000000	4.00000000000000000000	4.00000000000000000000	4.00000000000000000000	4.00000000000000000000
112.00000000000000000000	0.00000000000000000000	4143.58984375000000000000	4124.61523437500000000000	4165.64111328125000000000	4112.30761718750000000000	4115.89746093750000000000	4441.02539062500000000000	4131.28173828125000000000	4106.66650390625000000000	4160.51269531250000000000	4134.35888671875000000000	4130.76904296875000000000	4184.10253906250000000000	4095.89721679687500000000	4125.64111328125000000000	1345.00000000000000000000	10250.00000000000000000000	10222.00000000000000000000	0.00000000000000000000	0.00000000000000000000	0.00000000000000000000	1454.00000000000000000000	569.00000000000000000000	4.00000000000000000000	4.00000000000000000000	4.00000000000000000000	4.00000000000000000000	4.00000000000000000000	4.00000000000000000000	4.00000000000000000000	4.00000000000000000000	4.00000000000000000000	4.00000000000000000000	4.00000000000000000000	4.00000000000000000000	4.00000000000000000000	4.00000000000000000000	4.00000000000000000000	4.00000000000000000000
113.00000000000000000000	0.00000000000000000000	4139.48730468750000000000	4130.76904296875000000000	4160.51269531250000000000	4118.97412109375000000000	4124.10253906250000000000	4439.48730468750000000000	4133.33300781250000000000	4118.97412109375000000000	4161.53857421875000000000	4117.43603515625000000000	4136.92285156250000000000	4189.74365234375000000000	4112.82031250000000000000	4138.97412109375000000000	1284.00000000000000000000	10249.00000000000000000000	10222.00000000000000000000	0.00000000000000000000	0.00000000000000000000	0.00000000000000000000	1454.00000000000000000000	578.00000000000000000000	4.00000000000000000000	4.00000000000000000000	4.00000000000000000000	4.00000000000000000000	4.00000000000000000000	4.00000000000000000000	4.00000000000000000000	4.00000000000000000000	4.00000000000000000000	4.00000000000000000000	4.00000000000000000000	4.00000000000000000000	4.00000000000000000000	4.00000000000000000000	4.00000000000000000000	4.00000000000000000000
114.00000000000000000000	0.00000000000000000000	4143.07666015625000000000	4136.92285156250000000000	4166.66650390625000000000	4137.43603515625000000000	4127.69238281250000000000	4426.15380859375000000000	4132.30761718750000000000	4134.35888671875000000000	4168.71777343750000000000	4128.71777343750000000000	4155.38427734375000000000	4208.20507812500000000000	4138.97412109375000000000	4154.87158203125000000000	1771.00000000000000000000	10249.00000000000000000000	10222.00000000000000000000	0.00000000000000000000	0.00000000000000000000	0.00000000000000000000	1454.00000000000000000000	586.00000000000000000000	4.00000000000000000000	4.00000000000000000000	4.00000000000000000000	4.00000000000000000000	4.00000000000000000000	4.00000000000000000000	4.00000000000000000000	4.00000000000000000000	4.00000000000000000000	4.00000000000000000000	4.00000000000000000000	4.00000000000000000000	4.00000000000000000000	4.00000000000000000000	4.00000000000000000000	4.00000000000000000000
115.00000000000000000000	0.00000000000000000000	4138.97412109375000000000	4116.92285156250000000000	4168.20507812500000000000	4123.07666015625000000000	4103.07666015625000000000	4412.30761718750000000000	4119.48730468750000000000	4120.00000000000000000000	4164.61523437500000000000	4113.84619140625000000000	4140.00000000000000000000	4198.97412109375000000000	4115.89746093750000000000	4141.02539062500000000000	1512.00000000000000000000	10248.00000000000000000000	10224.00000000000000000000	0.00000000000000000000	0.00000000000000000000	0.00000000000000000000	1454.00000000000000000000	594.00000000000000000000	4.00000000000000000000	4.00000000000000000000	4.00000000000000000000	4.00000000000000000000	4.00000000000000000000	4.00000000000000000000	4.00000000000000000000	4.00000000000000000000	4.00000000000000000000	4.00000000000000000000	4.00000000000000000000	4.00000000000000000000	4.00000000000000000000	4.00000000000000000000	4.00000000000000000000	4.00000000000000000000
116.00000000000000000000	0.00000000000000000000	4142.56396484375000000000	4136.92285156250000000000	4163.07666015625000000000	4132.82031250000000000000	4140.51269531250000000000	4435.38427734375000000000	4158.46142578125000000000	4157.94873046875000000000	4164.61523437500000000000	4161.02539062500000000000	4152.30761718750000000000	4198.97412109375000000000	4125.12792968750000000000	4141.02539062500000000000	1345.00000000000000000000	10248.00000000000000000000	10224.00000000000000000000	0.00000000000000000000	0.00000000000000000000	0.00000000000000000000	1454.00000000000000000000	603.00000000000000000000	4.00000000000000000000	4.00000000000000000000	4.00000000000000000000	4.00000000000000000000	4.00000000000000000000	4.00000000000000000000	4.00000000000000000000	4.00000000000000000000	4.00000000000000000000	4.00000000000000000000	4.00000000000000000000	4.00000000000000000000	4.00000000000000000000	4.00000000000000000000	4.00000000000000000000	4.00000000000000000000
117.00000000000000000000	0.00000000000000000000	4133.84619140625000000000	4110.76904296875000000000	4160.51269531250000000000	4122.05126953125000000000	4124.61523437500000000000	4427.17919921875000000000	4140.00000000000000000000	4138.97412109375000000000	4159.48730468750000000000	4142.56396484375000000000	4137.94873046875000000000	4192.30761718750000000000	4093.33325195312500000000	4126.66650390625000000000	1284.00000000000000000000	10249.00000000000000000000	10225.00000000000000000000	0.00000000000000000000	0.00000000000000000000	0.00000000000000000000	1454.00000000000000000000	611.00000000000000000000	4.00000000000000000000	4.00000000000000000000	4.00000000000000000000	4.00000000000000000000	4.00000000000000000000	4.00000000000000000000	4.00000000000000000000	4.00000000000000000000	4.00000000000000000000	4.00000000000000000000	4.00000000000000000000	4.00000000000000000000	4.00000000000000000000	4.00000000000000000000	4.00000000000000000000	4.00000000000000000000
118.00000000000000000000	0.00000000000000000000	4143.07666015625000000000	4128.71777343750000000000	4160.00000000000000000000	4123.07666015625000000000	4137.43603515625000000000	4426.66650390625000000000	4137.94873046875000000000	4126.66650390625000000000	4164.61523437500000000000	4123.07666015625000000000	4136.41015625000000000000	4192.30761718750000000000	4106.66650390625000000000	4131.28173828125000000000	1771.00000000000000000000	10249.00000000000000000000	10225.00000000000000000000	0.00000000000000000000	0.00000000000000000000	0.00000000000000000000	1454.00000000000000000000	620.00000000000000000000	4.00000000000000000000	4.00000000000000000000	4.00000000000000000000	4.00000000000000000000	4.00000000000000000000	4.00000000000000000000	4.00000000000000000000	4.00000000000000000000	4.00000000000000000000	4.00000000000000000000	4.00000000000000000000	4.00000000000000000000	4.00000000000000000000	4.00000000000000000000	4.00000000000000000000	4.00000000000000000000
119.00000000000000000000	0.00000000000000000000	4157.43603515625000000000	4162.05126953125000000000	4170.25634765625000000000	4139.48730468750000000000	4153.33300781250000000000	4439.48730468750000000000	4146.66650390625000000000	4129.74365234375000000000	4168.20507812500000000000	4135.38427734375000000000	4142.05126953125000000000	4196.92285156250000000000	4129.74365234375000000000	4144.10253906250000000000	1512.00000000000000000000	10248.00000000000000000000	10224.00000000000000000000	0.00000000000000000000	0.00000000000000000000	0.00000000000000000000	1454.00000000000000000000	628.00000000000000000000	4.00000000000000000000	4.00000000000000000000	4.00000000000000000000	4.00000000000000000000	4.00000000000000000000	4.00000000000000000000	4.00000000000000000000	4.00000000000000000000	4.00000000000000000000	4.00000000000000000000	4.00000000000000000000	4.00000000000000000000	4.00000000000000000000	4.00000000000000000000	4.00000000000000000000	4.00000000000000000000
120.00000000000000000000	0.00000000000000000000	4141.53857421875000000000	4143.58984375000000000000	4166.66650390625000000000	4129.74365234375000000000	4111.79492187500000000000	4441.53857421875000000000	4123.07666015625000000000	4100.00000000000000000000	4158.46142578125000000000	4095.38452148437500000000	4123.07666015625000000000	4180.51269531250000000000	4096.41015625000000000000	4130.76904296875000000000	1345.00000000000000000000	10248.00000000000000000000	10224.00000000000000000000	0.00000000000000000000	0.00000000000000000000	0.00000000000000000000	1454.00000000000000000000	636.00000000000000000000	4.00000000000000000000	4.00000000000000000000	4.00000000000000000000	4.00000000000000000000	4.00000000000000000000	4.00000000000000000000	4.00000000000000000000	4.00000000000000000000	4.00000000000000000000	4.00000000000000000000	4.00000000000000000000	4.00000000000000000000	4.00000000000000000000	4.00000000000000000000	4.00000000000000000000	4.00000000000000000000
121.00000000000000000000	0.00000000000000000000	4141.53857421875000000000	4163.58984375000000000000	4158.97412109375000000000	4143.58984375000000000000	4137.43603515625000000000	4454.87158203125000000000	4134.87158203125000000000	4125.12792968750000000000	4165.12792968750000000000	4100.00000000000000000000	4146.66650390625000000000	4191.79492187500000000000	4122.56396484375000000000	4142.56396484375000000000	1284.00000000000000000000	10248.00000000000000000000	10224.00000000000000000000	0.00000000000000000000	0.00000000000000000000	0.00000000000000000000	1454.00000000000000000000	644.00000000000000000000	4.00000000000000000000	4.00000000000000000000	4.00000000000000000000	4.00000000000000000000	4.00000000000000000000	4.00000000000000000000	4.00000000000000000000	4.00000000000000000000	4.00000000000000000000	4.00000000000000000000	4.00000000000000000000	4.00000000000000000000	4.00000000000000000000	4.00000000000000000000	4.00000000000000000000	4.00000000000000000000
122.00000000000000000000	0.00000000000000000000	4138.46142578125000000000	4146.15380859375000000000	4161.02539062500000000000	4136.92285156250000000000	4115.38427734375000000000	4446.15380859375000000000	4112.30761718750000000000	4115.89746093750000000000	4164.61523437500000000000	4089.23071289062500000000	4135.38427734375000000000	4193.84619140625000000000	4111.28173828125000000000	4141.53857421875000000000	1771.00000000000000000000	10248.00000000000000000000	10224.00000000000000000000	0.00000000000000000000	0.00000000000000000000	0.00000000000000000000	1454.00000000000000000000	651.00000000000000000000	4.00000000000000000000	4.00000000000000000000	4.00000000000000000000	4.00000000000000000000	4.00000000000000000000	4.00000000000000000000	4.00000000000000000000	4.00000000000000000000	4.00000000000000000000	4.00000000000000000000	4.00000000000000000000	4.00000000000000000000	4.00000000000000000000	4.00000000000000000000	4.00000000000000000000	4.00000000000000000000
123.00000000000000000000	0.00000000000000000000	4137.94873046875000000000	4157.43603515625000000000	4158.46142578125000000000	4137.43603515625000000000	4104.10253906250000000000	4458.97412109375000000000	4124.61523437500000000000	4114.87158203125000000000	4160.00000000000000000000	4107.69238281250000000000	4124.61523437500000000000	4184.61523437500000000000	4102.05126953125000000000	4136.41015625000000000000	1512.00000000000000000000	10246.00000000000000000000	10223.00000000000000000000	0.00000000000000000000	0.00000000000000000000	0.00000000000000000000	1454.00000000000000000000	659.00000000000000000000	4.00000000000000000000	4.00000000000000000000	4.00000000000000000000	4.00000000000000000000	4.00000000000000000000	4.00000000000000000000	4.00000000000000000000	4.00000000000000000000	4.00000000000000000000	4.00000000000000000000	4.00000000000000000000	4.00000000000000000000	4.00000000000000000000	4.00000000000000000000	4.00000000000000000000	4.00000000000000000000
124.00000000000000000000	0.00000000000000000000	4148.71777343750000000000	4188.20507812500000000000	4163.58984375000000000000	4155.38427734375000000000	4141.53857421875000000000	4484.10253906250000000000	4144.10253906250000000000	4121.53857421875000000000	4161.53857421875000000000	4130.76904296875000000000	4136.41015625000000000000	4188.20507812500000000000	4110.76904296875000000000	4140.00000000000000000000	1345.00000000000000000000	10246.00000000000000000000	10223.00000000000000000000	0.00000000000000000000	0.00000000000000000000	0.00000000000000000000	1454.00000000000000000000	666.00000000000000000000	4.00000000000000000000	4.00000000000000000000	4.00000000000000000000	4.00000000000000000000	4.00000000000000000000	4.00000000000000000000	4.00000000000000000000	4.00000000000000000000	4.00000000000000000000	4.00000000000000000000	4.00000000000000000000	4.00000000000000000000	4.00000000000000000000	4.00000000000000000000	4.00000000000000000000	4.00000000000000000000
125.00000000000000000000	0.00000000000000000000	4148.20507812500000000000	4171.79492187500000000000	4165.64111328125000000000	4144.61523437500000000000	4125.12792968750000000000	4483.58984375000000000000	4106.66650390625000000000	4083.07690429687500000000	4159.48730468750000000000	4078.97436523437500000000	4116.92285156250000000000	4176.92285156250000000000	4083.07690429687500000000	4132.82031250000000000000	1284.00000000000000000000	10245.00000000000000000000	10223.00000000000000000000	0.00000000000000000000	0.00000000000000000000	0.00000000000000000000	1454.00000000000000000000	673.00000000000000000000	4.00000000000000000000	4.00000000000000000000	4.00000000000000000000	4.00000000000000000000	4.00000000000000000000	4.00000000000000000000	4.00000000000000000000	4.00000000000000000000	4.00000000000000000000	4.00000000000000000000	4.00000000000000000000	4.00000000000000000000	4.00000000000000000000	4.00000000000000000000	4.00000000000000000000	4.00000000000000000000
126.00000000000000000000	0.00000000000000000000	4162.05126953125000000000	4214.35888671875000000000	4167.69238281250000000000	4165.64111328125000000000	4142.05126953125000000000	4493.84619140625000000000	4122.56396484375000000000	4110.25634765625000000000	4169.74365234375000000000	4089.74340820312500000000	4134.35888671875000000000	4187.17919921875000000000	4123.58984375000000000000	4151.28173828125000000000	1771.00000000000000000000	10245.00000000000000000000	10223.00000000000000000000	0.00000000000000000000	0.00000000000000000000	0.00000000000000000000	1454.00000000000000000000	681.00000000000000000000	4.00000000000000000000	4.00000000000000000000	4.00000000000000000000	4.00000000000000000000	4.00000000000000000000	4.00000000000000000000	4.00000000000000000000	4.00000000000000000000	4.00000000000000000000	4.00000000000000000000	4.00000000000000000000	4.00000000000000000000	4.00000000000000000000	4.00000000000000000000	4.00000000000000000000	4.00000000000000000000
127.00000000000000000000	0.00000000000000000000	4162.56396484375000000000	4221.53857421875000000000	4174.87158203125000000000	4168.71777343750000000000	4134.87158203125000000000	4480.51269531250000000000	4115.89746093750000000000	4103.07666015625000000000	4167.69238281250000000000	4069.74340820312500000000	4128.71777343750000000000	4188.20507812500000000000	4122.56396484375000000000	4149.74365234375000000000	50.00000000000000000000	10244.00000000000000000000	10223.00000000000000000000	0.00000000000000000000	0.00000000000000000000	0.00000000000000000000	1454.00000000000000000000	688.00000000000000000000	4.00000000000000000000	4.00000000000000000000	4.00000000000000000000	4.00000000000000000000	4.00000000000000000000	4.00000000000000000000	4.00000000000000000000	4.00000000000000000000	4.00000000000000000000	4.00000000000000000000	4.00000000000000000000	4.00000000000000000000	4.00000000000000000000	4.00000000000000000000	4.00000000000000000000	4.00000000000000000000
0.00000000000000000000	0.00000000000000000000	4154.87158203125000000000	4211.28173828125000000000	4164.61523437500000000000	4158.97412109375000000000	4136.92285156250000000000	4476.92285156250000000000	4107.17919921875000000000	4089.74340820312500000000	4161.53857421875000000000	4063.58959960937500000000	4120.00000000000000000000	4181.53857421875000000000	4101.02539062500000000000	4144.10253906250000000000	864.00000000000000000000	10244.00000000000000000000	10223.00000000000000000000	0.00000000000000000000	0.00000000000000000000	0.00000000000000000000	1454.00000000000000000000	695.00000000000000000000	4.00000000000000000000	4.00000000000000000000	4.00000000000000000000	4.00000000000000000000	4.00000000000000000000	4.00000000000000000000	4.00000000000000000000	4.00000000000000000000	4.00000000000000000000	4.00000000000000000000	4.00000000000000000000	4.00000000000000000000	4.00000000000000000000	4.00000000000000000000	4.00000000000000000000	4.00000000000000000000
1.00000000000000000000	0.00000000000000000000	4156.41015625000000000000	4220.00000000000000000000	4160.51269531250000000000	4171.28173828125000000000	4156.92285156250000000000	4478.97412109375000000000	4114.87158203125000000000	4114.35888671875000000000	4164.61523437500000000000	4111.28173828125000000000	4135.89746093750000000000	4196.41015625000000000000	4111.79492187500000000000	4155.38427734375000000000	1083.00000000000000000000	10245.00000000000000000000	10223.00000000000000000000	0.00000000000000000000	0.00000000000000000000	0.00000000000000000000	1454.00000000000000000000	703.00000000000000000000	4.00000000000000000000	4.00000000000000000000	4.00000000000000000000	4.00000000000000000000	4.00000000000000000000	4.00000000000000000000	4.00000000000000000000	4.00000000000000000000	4.00000000000000000000	4.00000000000000000000	4.00000000000000000000	4.00000000000000000000	4.00000000000000000000	4.00000000000000000000	4.00000000000000000000	4.00000000000000000000
2.00000000000000000000	0.00000000000000000000	4149.23046875000000000000	4200.00000000000000000000	4163.58984375000000000000	4160.00000000000000000000	4117.94873046875000000000	4454.87158203125000000000	4093.33325195312500000000	4086.66650390625000000000	4156.92285156250000000000	4075.38452148437500000000	4113.33300781250000000000	4187.69238281250000000000	4083.58959960937500000000	4143.07666015625000000000	1183.00000000000000000000	10245.00000000000000000000	10223.00000000000000000000	0.00000000000000000000	0.00000000000000000000	0.00000000000000000000	1454.00000000000000000000	710.00000000000000000000	4.00000000000000000000	4.00000000000000000000	4.00000000000000000000	4.00000000000000000000	4.00000000000000000000	4.00000000000000000000	4.00000000000000000000	4.00000000000000000000	4.00000000000000000000	4.00000000000000000000	4.00000000000000000000	4.00000000000000000000	4.00000000000000000000	4.00000000000000000000	4.00000000000000000000	4.00000000000000000000
3.00000000000000000000	0.00000000000000000000	4161.02539062500000000000	4240.00000000000000000000	4163.07666015625000000000	4174.35888671875000000000	4143.07666015625000000000	4469.23046875000000000000	4127.69238281250000000000	4100.51269531250000000000	4160.51269531250000000000	4081.53833007812500000000	4122.56396484375000000000	4184.61523437500000000000	4103.07666015625000000000	4147.17919921875000000000	1701.00000000000000000000	10245.00000000000000000000	10224.00000000000000000000	0.00000000000000000000	0.00000000000000000000	0.00000000000000000000	1454.00000000000000000000	719.00000000000000000000	4.00000000000000000000	4.00000000000000000000	4.00000000000000000000	4.00000000000000000000	4.00000000000000000000	4.00000000000000000000	4.00000000000000000000	4.00000000000000000000	4.00000000000000000000	4.00000000000000000000	4.00000000000000000000	4.00000000000000000000	4.00000000000000000000	4.00000000000000000000	4.00000000000000000000	4.00000000000000000000
4.00000000000000000000	0.00000000000000000000	4162.05126953125000000000	4238.46142578125000000000	4166.66650390625000000000	4171.28173828125000000000	4131.79492187500000000000	4480.00000000000000000000	4125.64111328125000000000	4096.41015625000000000000	4162.05126953125000000000	4085.64086914062500000000	4115.38427734375000000000	4181.02539062500000000000	4086.15380859375000000000	4137.94873046875000000000	1822.00000000000000000000	10245.00000000000000000000	10224.00000000000000000000	0.00000000000000000000	0.00000000000000000000	0.00000000000000000000	1454.00000000000000000000	727.00000000000000000000	4.00000000000000000000	4.00000000000000000000	4.00000000000000000000	4.00000000000000000000	4.00000000000000000000	4.00000000000000000000	4.00000000000000000000	4.00000000000000000000	4.00000000000000000000	4.00000000000000000000	4.00000000000000000000	4.00000000000000000000	4.00000000000000000000	4.00000000000000000000	4.00000000000000000000	4.00000000000000000000
5.00000000000000000000	0.00000000000000000000	4156.41015625000000000000	4217.43603515625000000000	4165.12792968750000000000	4161.53857421875000000000	4122.05126953125000000000	4478.97412109375000000000	4110.25634765625000000000	4078.46142578125000000000	4158.46142578125000000000	4066.15380859375000000000	4101.02539062500000000000	4172.82031250000000000000	4067.69213867187500000000	4131.79492187500000000000	1001.00000000000000000000	10246.00000000000000000000	10225.00000000000000000000	0.00000000000000000000	0.00000000000000000000	0.00000000000000000000	1454.00000000000000000000	735.00000000000000000000	4.00000000000000000000	4.00000000000000000000	4.00000000000000000000	4.00000000000000000000	4.00000000000000000000	4.00000000000000000000	4.00000000000000000000	4.00000000000000000000	4.00000000000000000000	4.00000000000000000000	4.00000000000000000000	4.00000000000000000000	4.00000000000000000000	4.00000000000000000000	4.00000000000000000000	4.00000000000000000000
6.00000000000000000000	0.00000000000000000000	4167.69238281250000000000	4240.00000000000000000000	4173.33300781250000000000	4184.10253906250000000000	4178.97412109375000000000	4487.69238281250000000000	4120.51269531250000000000	4096.92285156250000000000	4165.64111328125000000000	4071.79467773437500000000	4121.53857421875000000000	4188.20507812500000000000	4102.56396484375000000000	4154.87158203125000000000	1567.00000000000000000000	10246.00000000000000000000	10225.00000000000000000000	0.00000000000000000000	0.00000000000000000000	0.00000000000000000000	1454.00000000000000000000	744.00000000000000000000	4.00000000000000000000	4.00000000000000000000	4.00000000000000000000	4.00000000000000000000	4.00000000000000000000	4.00000000000000000000	4.00000000000000000000	4.00000000000000000000	4.00000000000000000000	4.00000000000000000000	4.00000000000000000000	4.00000000000000000000	4.00000000000000000000	4.00000000000000000000	4.00000000000000000000	4.00000000000000000000
7.00000000000000000000	0.00000000000000000000	4158.97412109375000000000	4216.41015625000000000000	4175.38427734375000000000	4172.30761718750000000000	4152.82031250000000000000	4478.46142578125000000000	4093.84594726562500000000	4077.43579101562500000000	4162.56396484375000000000	4039.48706054687500000000	4103.58984375000000000000	4182.05126953125000000000	4073.33325195312500000000	4144.61523437500000000000	1668.00000000000000000000	10248.00000000000000000000	10228.00000000000000000000	0.00000000000000000000	0.00000000000000000000	0.00000000000000000000	1454.00000000000000000000	752.00000000000000000000	4.00000000000000000000	4.00000000000000000000	4.00000000000000000000	4.00000000000000000000	4.00000000000000000000	4.00000000000000000000	4.00000000000000000000	4.00000000000000000000	4.00000000000000000000	4.00000000000000000000	4.00000000000000000000	4.00000000000000000000	4.00000000000000000000	4.00000000000000000000	4.00000000000000000000	4.00000000000000000000
8.00000000000000000000	0.00000000000000000000	4152.82031250000000000000	4229.23046875000000000000	4163.07666015625000000000	4177.43603515625000000000	4156.41015625000000000000	4495.38427734375000000000	4126.15380859375000000000	4114.35888671875000000000	4161.53857421875000000000	4076.41015625000000000000	4113.84619140625000000000	4185.64111328125000000000	4074.87158203125000000000	4140.00000000000000000000	874.00000000000000000000	10248.00000000000000000000	10228.00000000000000000000	0.00000000000000000000	0.00000000000000000000	0.00000000000000000000	1454.00000000000000000000	760.00000000000000000000	4.00000000000000000000	4.00000000000000000000	4.00000000000000000000	4.00000000000000000000	4.00000000000000000000	4.00000000000000000000	4.00000000000000000000	4.00000000000000000000	4.00000000000000000000	4.00000000000000000000	4.00000000000000000000	4.00000000000000000000	4.00000000000000000000	4.00000000000000000000	4.00000000000000000000	4.00000000000000000000
9.00000000000000000000	0.00000000000000000000	4150.76904296875000000000	4230.25634765625000000000	4166.15380859375000000000	4182.56396484375000000000	4164.61523437500000000000	4503.58984375000000000000	4138.46142578125000000000	4132.30761718750000000000	4157.94873046875000000000	4091.79467773437500000000	4120.00000000000000000000	4193.33300781250000000000	4072.30761718750000000000	4140.51269531250000000000	1752.00000000000000000000	10249.00000000000000000000	10229.00000000000000000000	0.00000000000000000000	0.00000000000000000000	0.00000000000000000000	1454.00000000000000000000	769.00000000000000000000	4.00000000000000000000	4.00000000000000000000	4.00000000000000000000	4.00000000000000000000	4.00000000000000000000	4.00000000000000000000	4.00000000000000000000	4.00000000000000000000	4.00000000000000000000	4.00000000000000000000	4.00000000000000000000	4.00000000000000000000	4.00000000000000000000	4.00000000000000000000	4.00000000000000000000	4.00000000000000000000
10.00000000000000000000	0.00000000000000000000	4154.35888671875000000000	4231.28173828125000000000	4169.74365234375000000000	4175.89746093750000000000	4166.15380859375000000000	4502.05126953125000000000	4126.15380859375000000000	4110.25634765625000000000	4157.43603515625000000000	4060.51269531250000000000	4106.15380859375000000000	4185.64111328125000000000	4060.51269531250000000000	4138.97412109375000000000	1771.00000000000000000000	10249.00000000000000000000	10229.00000000000000000000	0.00000000000000000000	0.00000000000000000000	0.00000000000000000000	1454.00000000000000000000	776.00000000000000000000	4.00000000000000000000	4.00000000000000000000	4.00000000000000000000	4.00000000000000000000	4.00000000000000000000	4.00000000000000000000	4.00000000000000000000	4.00000000000000000000	4.00000000000000000000	4.00000000000000000000	4.00000000000000000000	4.00000000000000000000	4.00000000000000000000	4.00000000000000000000	4.00000000000000000000	4.00000000000000000000
11.00000000000000000000	0.00000000000000000000	4173.33300781250000000000	4272.30761718750000000000	4175.89746093750000000000	4197.43603515625000000000	4205.64111328125000000000	4515.89746093750000000000	4148.20507812500000000000	4124.61523437500000000000	4168.20507812500000000000	4083.07690429687500000000	4119.48730468750000000000	4191.79492187500000000000	4085.64086914062500000000	4147.69238281250000000000	1528.00000000000000000000	10249.00000000000000000000	10228.00000000000000000000	0.00000000000000000000	0.00000000000000000000	0.00000000000000000000	1454.00000000000000000000	784.00000000000000000000	4.00000000000000000000	4.00000000000000000000	4.00000000000000000000	4.00000000000000000000	4.00000000000000000000	4.00000000000000000000	4.00000000000000000000	4.00000000000000000000	4.00000000000000000000	4.00000000000000000000	4.00000000000000000000	4.00000000000000000000	4.00000000000000000000	4.00000000000000000000	4.00000000000000000000	4.00000000000000000000
12.00000000000000000000	0.00000000000000000000	4167.69238281250000000000	4250.25634765625000000000	4182.05126953125000000000	4188.71777343750000000000	4178.97412109375000000000	4505.12792968750000000000	4125.64111328125000000000	4093.84594726562500000000	4163.58984375000000000000	4066.66650390625000000000	4100.51269531250000000000	4185.12792968750000000000	4055.89721679687500000000	4133.33300781250000000000	1371.00000000000000000000	10249.00000000000000000000	10228.00000000000000000000	0.00000000000000000000	0.00000000000000000000	0.00000000000000000000	1454.00000000000000000000	792.00000000000000000000	4.00000000000000000000	4.00000000000000000000	4.00000000000000000000	4.00000000000000000000	4.00000000000000000000	4.00000000000000000000	4.00000000000000000000	4.00000000000000000000	4.00000000000000000000	4.00000000000000000000	4.00000000000000000000	4.00000000000000000000	4.00000000000000000000	4.00000000000000000000	4.00000000000000000000	4.00000000000000000000
13.00000000000000000000	0.00000000000000000000	4168.20507812500000000000	4257.43603515625000000000	4177.43603515625000000000	4198.97412109375000000000	4191.79492187500000000000	4507.69238281250000000000	4140.51269531250000000000	4109.23046875000000000000	4166.15380859375000000000	4091.28198242187500000000	4111.28173828125000000000	4197.43603515625000000000	4077.94873046875000000000	4148.71777343750000000000	1498.00000000000000000000	10248.00000000000000000000	10226.00000000000000000000	0.00000000000000000000	0.00000000000000000000	0.00000000000000000000	1454.00000000000000000000	800.00000000000000000000	4.00000000000000000000	4.00000000000000000000	4.00000000000000000000	4.00000000000000000000	4.00000000000000000000	4.00000000000000000000	4.00000000000000000000	4.00000000000000000000	4.00000000000000000000	4.00000000000000000000	4.00000000000000000000	4.00000000000000000000	4.00000000000000000000	4.00000000000000000000	4.00000000000000000000	4.00000000000000000000
14.00000000000000000000	0.00000000000000000000	4168.71777343750000000000	4252.82031250000000000000	4179.48730468750000000000	4205.12792968750000000000	4200.00000000000000000000	4501.02539062500000000000	4143.58984375000000000000	4124.61523437500000000000	4169.23046875000000000000	4096.41015625000000000000	4123.58984375000000000000	4207.17919921875000000000	4096.92285156250000000000	4157.43603515625000000000	1771.00000000000000000000	10248.00000000000000000000	10226.00000000000000000000	0.00000000000000000000	0.00000000000000000000	0.00000000000000000000	1454.00000000000000000000	808.00000000000000000000	4.00000000000000000000	4.00000000000000000000	4.00000000000000000000	4.00000000000000000000	4.00000000000000000000	4.00000000000000000000	4.00000000000000000000	4.00000000000000000000	4.00000000000000000000	4.00000000000000000000	4.00000000000000000000	4.00000000000000000000	4.00000000000000000000	4.00000000000000000000	4.00000000000000000000	4.00000000000000000000
15.00000000000000000000	0.00000000000000000000	4156.41015625000000000000	4223.58984375000000000000	4176.41015625000000000000	4184.10253906250000000000	4183.07666015625000000000	4487.17919921875000000000	4131.79492187500000000000	4106.15380859375000000000	4161.53857421875000000000	4063.07690429687500000000	4107.69238281250000000000	4188.20507812500000000000	4070.25634765625000000000	4138.46142578125000000000	1528.00000000000000000000	10248.00000000000000000000	10227.00000000000000000000	0.00000000000000000000	0.00000000000000000000	0.00000000000000000000	1454.00000000000000000000	815.00000000000000000000	4.00000000000000000000	4.00000000000000000000	4.00000000000000000000	4.00000000000000000000	4.00000000000000000000	4.00000000000000000000	4.00000000000000000000	4.00000000000000000000	4.00000000000000000000	4.00000000000000000000	4.00000000000000000000	4.00000000000000000000	4.00000000000000000000	4.00000000000000000000	4.00000000000000000000	4.00000000000000000000
16.00000000000000000000	0.00000000000000000000	4163.58984375000000000000	4250.25634765625000000000	4176.41015625000000000000	4199.48730468750000000000	4205.64111328125000000000	4501.02539062500000000000	4164.10253906250000000000	4139.48730468750000000000	4164.61523437500000000000	4116.41015625000000000000	4128.71777343750000000000	4199.48730468750000000000	4093.33325195312500000000	4147.17919921875000000000	0.00000000000000000000	10248.00000000000000000000	10227.00000000000000000000	0.00000000000000000000	0.00000000000000000000	0.00000000000000000000	1454.00000000000000000000	823.00000000000000000000	4.00000000000000000000	4.00000000000000000000	4.00000000000000000000	4.00000000000000000000	4.00000000000000000000	4.00000000000000000000	4.00000000000000000000	4.00000000000000000000	4.00000000000000000000	4.00000000000000000000	4.00000000000000000000	4.00000000000000000000	4.00000000000000000000	4.00000000000000000000	4.00000000000000000000	4.00000000000000000000
17.00000000000000000000	0.00000000000000000000	4159.48730468750000000000	4228.20507812500000000000	4178.46142578125000000000	4191.79492187500000000000	4172.30761718750000000000	4499.48730468750000000000	4140.00000000000000000000	4130.25634765625000000000	4159.48730468750000000000	4121.02539062500000000000	4122.56396484375000000000	4200.51269531250000000000	4080.00000000000000000000	4141.53857421875000000000	0.00000000000000000000	10248.00000000000000000000	10229.00000000000000000000	0.00000000000000000000	0.00000000000000000000	0.00000000000000000000	1454.00000000000000000000	831.00000000000000000000	4.00000000000000000000	4.00000000000000000000	4.00000000000000000000	4.00000000000000000000	4.00000000000000000000	4.00000000000000000000	4.00000000000000000000	4.00000000000000000000	4.00000000000000000000	4.00000000000000000000	4.00000000000000000000	4.00000000000000000000	4.00000000000000000000	4.00000000000000000000	4.00000000000000000000	4.00000000000000000000
18.00000000000000000000	0.00000000000000000000	4163.58984375000000000000	4237.94873046875000000000	4177.94873046875000000000	4191.79492187500000000000	4176.41015625000000000000	4512.30761718750000000000	4144.61523437500000000000	4138.46142578125000000000	4162.05126953125000000000	4125.64111328125000000000	4127.69238281250000000000	4196.41015625000000000000	4098.46142578125000000000	4142.56396484375000000000	0.00000000000000000000	10248.00000000000000000000	10229.00000000000000000000	0.00000000000000000000	0.00000000000000000000	0.00000000000000000000	1454.00000000000000000000	839.00000000000000000000	4.00000000000000000000	4.00000000000000000000	4.00000000000000000000	4.00000000000000000000	4.00000000000000000000	4.00000000000000000000	4.00000000000000000000	4.00000000000000000000	4.00000000000000000000	4.00000000000000000000	4.00000000000000000000	4.00000000000000000000	4.00000000000000000000	4.00000000000000000000	4.00000000000000000000	4.00000000000000000000
19.00000000000000000000	0.00000000000000000000	4175.89746093750000000000	4259.48730468750000000000	4189.74365234375000000000	4201.53857421875000000000	4195.38427734375000000000	4521.53857421875000000000	4161.53857421875000000000	4148.20507812500000000000	4167.69238281250000000000	4131.28173828125000000000	4132.30761718750000000000	4202.56396484375000000000	4110.76904296875000000000	4149.23046875000000000000	0.00000000000000000000	10247.00000000000000000000	10228.00000000000000000000	0.00000000000000000000	0.00000000000000000000	0.00000000000000000000	1454.00000000000000000000	846.00000000000000000000	4.00000000000000000000	4.00000000000000000000	4.00000000000000000000	4.00000000000000000000	4.00000000000000000000	4.00000000000000000000	4.00000000000000000000	4.00000000000000000000	4.00000000000000000000	4.00000000000000000000	4.00000000000000000000	4.00000000000000000000	4.00000000000000000000	4.00000000000000000000	4.00000000000000000000	4.00000000000000000000
20.00000000000000000000	0.00000000000000000000	4167.69238281250000000000	4232.30761718750000000000	4185.64111328125000000000	4190.76904296875000000000	4186.66650390625000000000	4508.20507812500000000000	4149.74365234375000000000	4130.76904296875000000000	4161.53857421875000000000	4093.33325195312500000000	4113.33300781250000000000	4196.92285156250000000000	4077.94873046875000000000	4143.58984375000000000000	0.00000000000000000000	10247.00000000000000000000	10228.00000000000000000000	0.00000000000000000000	0.00000000000000000000	0.00000000000000000000	1454.00000000000000000000	853.00000000000000000000	4.00000000000000000000	4.00000000000000000000	4.00000000000000000000	4.00000000000000000000	4.00000000000000000000	4.00000000000000000000	4.00000000000000000000	4.00000000000000000000	4.00000000000000000000	4.00000000000000000000	4.00000000000000000000	4.00000000000000000000	4.00000000000000000000	4.00000000000000000000	4.00000000000000000000	4.00000000000000000000
21.00000000000000000000	0.00000000000000000000	4166.66650390625000000000	4240.00000000000000000000	4178.97412109375000000000	4204.10253906250000000000	4201.53857421875000000000	4500.00000000000000000000	4161.53857421875000000000	4165.64111328125000000000	4165.12792968750000000000	4110.25634765625000000000	4140.00000000000000000000	4212.30761718750000000000	4109.74365234375000000000	4160.51269531250000000000	0.00000000000000000000	10248.00000000000000000000	10228.00000000000000000000	0.00000000000000000000	0.00000000000000000000	0.00000000000000000000	1454.00000000000000000000	862.00000000000000000000	4.00000000000000000000	4.00000000000000000000	4.00000000000000000000	4.00000000000000000000	4.00000000000000000000	4.00000000000000000000	4.00000000000000000000	4.00000000000000000000	4.00000000000000000000	4.00000000000000000000	4.00000000000000000000	4.00000000000000000000	4.00000000000000000000	4.00000000000000000000	4.00000000000000000000	4.00000000000000000000
22.00000000000000000000	0.00000000000000000000	4160.51269531250000000000	4214.87158203125000000000	4181.02539062500000000000	4190.76904296875000000000	4156.92285156250000000000	4488.71777343750000000000	4131.28173828125000000000	4146.66650390625000000000	4162.56396484375000000000	4093.33325195312500000000	4133.84619140625000000000	4209.74365234375000000000	4102.56396484375000000000	4155.38427734375000000000	0.00000000000000000000	10248.00000000000000000000	10228.00000000000000000000	0.00000000000000000000	0.00000000000000000000	0.00000000000000000000	1454.00000000000000000000	869.00000000000000000000	4.00000000000000000000	4.00000000000000000000	4.00000000000000000000	4.00000000000000000000	4.00000000000000000000	4.00000000000000000000	4.00000000000000000000	4.00000000000000000000	4.00000000000000000000	4.00000000000000000000	4.00000000000000000000	4.00000000000000000000	4.00000000000000000000	4.00000000000000000000	4.00000000000000000000	4.00000000000000000000
23.00000000000000000000	0.00000000000000000000	4164.61523437500000000000	4220.51269531250000000000	4173.84619140625000000000	4188.71777343750000000000	4173.84619140625000000000	4507.17919921875000000000	4149.74365234375000000000	4141.53857421875000000000	4161.53857421875000000000	4120.00000000000000000000	4128.71777343750000000000	4202.56396484375000000000	4096.41015625000000000000	4148.71777343750000000000	0.00000000000000000000	10247.00000000000000000000	10227.00000000000000000000	0.00000000000000000000	0.00000000000000000000	0.00000000000000000000	1454.00000000000000000000	876.00000000000000000000	4.00000000000000000000	4.00000000000000000000	4.00000000000000000000	4.00000000000000000000	4.00000000000000000000	4.00000000000000000000	4.00000000000000000000	4.00000000000000000000	4.00000000000000000000	4.00000000000000000000	4.00000000000000000000	4.00000000000000000000	4.00000000000000000000	4.00000000000000000000	4.00000000000000000000	4.00000000000000000000
24.00000000000000000000	0.00000000000000000000	4169.23046875000000000000	4234.35888671875000000000	4175.38427734375000000000	4201.02539062500000000000	4211.79492187500000000000	4468.71777343750000000000	4180.00000000000000000000	4161.53857421875000000000	4161.02539062500000000000	4165.12792968750000000000	4135.89746093750000000000	4207.17919921875000000000	4095.89721679687500000000	4145.64111328125000000000	0.00000000000000000000	10247.00000000000000000000	10227.00000000000000000000	0.00000000000000000000	0.00000000000000000000	0.00000000000000000000	1454.00000000000000000000	885.00000000000000000000	4.00000000000000000000	4.00000000000000000000	4.00000000000000000000	4.00000000000000000000	4.00000000000000000000	4.00000000000000000000	4.00000000000000000000	4.00000000000000000000	4.00000000000000000000	4.00000000000000000000	4.00000000000000000000	4.00000000000000000000	4.00000000000000000000	4.00000000000000000000	4.00000000000000000000	4.00000000000000000000
25.00000000000000000000	0.00000000000000000000	4160.51269531250000000000	4211.79492187500000000000	4177.43603515625000000000	4185.12792968750000000000	4170.76904296875000000000	4376.41015625000000000000	4155.38427734375000000000	4138.46142578125000000000	4153.84619140625000000000	4127.17919921875000000000	4117.94873046875000000000	4193.33300781250000000000	4073.84594726562500000000	4133.84619140625000000000	0.00000000000000000000	10247.00000000000000000000	10226.00000000000000000000	0.00000000000000000000	0.00000000000000000000	0.00000000000000000000	1454.00000000000000000000	893.00000000000000000000	4.00000000000000000000	4.00000000000000000000	4.00000000000000000000	4.00000000000000000000	4.00000000000000000000	4.00000000000000000000	4.00000000000000000000	4.00000000000000000000	4.00000000000000000000	4.00000000000000000000	4.00000000000000000000	4.00000000000000000000	4.00000000000000000000	4.00000000000000000000	4.00000000000000000000	4.00000000000000000000
26.00000000000000000000	0.00000000000000000000	4176.92285156250000000000	4244.61523437500000000000	4179.48730468750000000000	4202.05126953125000000000	4197.43603515625000000000	4377.43554687500000000000	4172.30761718750000000000	4153.84619140625000000000	4166.15380859375000000000	4130.76904296875000000000	4134.87158203125000000000	4202.56396484375000000000	4116.92285156250000000000	4154.35888671875000000000	0.00000000000000000000	10247.00000000000000000000	10226.00000000000000000000	0.00000000000000000000	0.00000000000000000000	0.00000000000000000000	1454.00000000000000000000	901.00000000000000000000	4.00000000000000000000	4.00000000000000000000	4.00000000000000000000	4.00000000000000000000	4.00000000000000000000	4.00000000000000000000	4.00000000000000000000	4.00000000000000000000	4.00000000000000000000	4.00000000000000000000	4.00000000000000000000	4.00000000000000000000	4.00000000000000000000	4.00000000000000000000	4.00000000000000000000	4.00000000000000000000
27.00000000000000000000	0.00000000000000000000	4178.46142578125000000000	4233.33300781250000000000	4182.05126953125000000000	4198.97412109375000000000	4196.92285156250000000000	4412.30761718750000000000	4156.92285156250000000000	4137.43603515625000000000	4169.74365234375000000000	4108.71777343750000000000	4125.12792968750000000000	4203.07666015625000000000	4105.64111328125000000000	4153.33300781250000000000	0.00000000000000000000	10247.00000000000000000000	10227.00000000000000000000	0.00000000000000000000	0.00000000000000000000	0.00000000000000000000	1454.00000000000000000000	910.00000000000000000000	4.00000000000000000000	4.00000000000000000000	4.00000000000000000000	4.00000000000000000000	4.00000000000000000000	4.00000000000000000000	4.00000000000000000000	4.00000000000000000000	4.00000000000000000000	4.00000000000000000000	4.00000000000000000000	4.00000000000000000000	4.00000000000000000000	4.00000000000000000000	4.00000000000000000000	4.00000000000000000000
28.00000000000000000000	0.00000000000000000000	4168.20507812500000000000	4224.61523437500000000000	4173.84619140625000000000	4192.30761718750000000000	4183.58984375000000000000	4430.25634765625000000000	4151.79492187500000000000	4144.61523437500000000000	4165.64111328125000000000	4113.84619140625000000000	4127.17919921875000000000	4198.97412109375000000000	4094.87158203125000000000	4149.74365234375000000000	0.00000000000000000000	10247.00000000000000000000	10227.00000000000000000000	0.00000000000000000000	0.00000000000000000000	0.00000000000000000000	1454.00000000000000000000	918.00000000000000000000	4.00000000000000000000	4.00000000000000000000	4.00000000000000000000	4.00000000000000000000	4.00000000000000000000	4.00000000000000000000	4.00000000000000000000	4.00000000000000000000	4.00000000000000000000	4.00000000000000000000	4.00000000000000000000	4.00000000000000000000	4.00000000000000000000	4.00000000000000000000	4.00000000000000000000	4.00000000000000000000
29.00000000000000000000	0.00000000000000000000	4169.23046875000000000000	4228.71777343750000000000	4174.87158203125000000000	4203.07666015625000000000	4190.76904296875000000000	4440.00000000000000000000	4163.58984375000000000000	4172.30761718750000000000	4166.66650390625000000000	4148.71777343750000000000	4150.25634765625000000000	4212.82031250000000000000	4115.38427734375000000000	4158.46142578125000000000	0.00000000000000000000	10246.00000000000000000000	10227.00000000000000000000	0.00000000000000000000	0.00000000000000000000	0.00000000000000000000	1454.00000000000000000000	926.00000000000000000000	4.00000000000000000000	4.00000000000000000000	4.00000000000000000000	4.00000000000000000000	4.00000000000000000000	4.00000000000000000000	4.00000000000000000000	4.00000000000000000000	4.00000000000000000000	4.00000000000000000000	4.00000000000000000000	4.00000000000000000000	4.00000000000000000000	4.00000000000000000000	4.00000000000000000000	4.00000000000000000000
30.00000000000000000000	0.00000000000000000000	4158.46142578125000000000	4195.38427734375000000000	4174.35888671875000000000	4185.64111328125000000000	4162.56396484375000000000	4441.02539062500000000000	4148.71777343750000000000	4140.00000000000000000000	4160.51269531250000000000	4113.33300781250000000000	4125.12792968750000000000	4202.05126953125000000000	4086.66650390625000000000	4143.58984375000000000000	0.00000000000000000000	10246.00000000000000000000	10227.00000000000000000000	0.00000000000000000000	0.00000000000000000000	0.00000000000000000000	1454.00000000000000000000	933.00000000000000000000	4.00000000000000000000	4.00000000000000000000	4.00000000000000000000	4.00000000000000000000	4.00000000000000000000	4.00000000000000000000	4.00000000000000000000	4.00000000000000000000	4.00000000000000000000	4.00000000000000000000	4.00000000000000000000	4.00000000000000000000	4.00000000000000000000	4.00000000000000000000	4.00000000000000000000	4.00000000000000000000
31.00000000000000000000	0.00000000000000000000	4166.15380859375000000000	4227.69238281250000000000	4170.76904296875000000000	4198.97412109375000000000	4188.71777343750000000000	4460.00000000000000000000	4185.64111328125000000000	4155.89746093750000000000	4165.12792968750000000000	4136.92285156250000000000	4131.79492187500000000000	4202.05126953125000000000	4102.56396484375000000000	4149.74365234375000000000	0.00000000000000000000	10246.00000000000000000000	10227.00000000000000000000	0.00000000000000000000	0.00000000000000000000	0.00000000000000000000	1454.00000000000000000000	940.00000000000000000000	4.00000000000000000000	4.00000000000000000000	4.00000000000000000000	4.00000000000000000000	4.00000000000000000000	4.00000000000000000000	4.00000000000000000000	4.00000000000000000000	4.00000000000000000000	4.00000000000000000000	4.00000000000000000000	4.00000000000000000000	4.00000000000000000000	4.00000000000000000000	4.00000000000000000000	4.00000000000000000000
32.00000000000000000000	0.00000000000000000000	4171.28173828125000000000	4228.71777343750000000000	4177.43603515625000000000	4199.48730468750000000000	4170.25634765625000000000	4451.79492187500000000000	4178.46142578125000000000	4147.69238281250000000000	4163.58984375000000000000	4133.84619140625000000000	4131.28173828125000000000	4200.00000000000000000000	4097.43603515625000000000	4146.66650390625000000000	0.00000000000000000000	10246.00000000000000000000	10227.00000000000000000000	0.00000000000000000000	0.00000000000000000000	0.00000000000000000000	1454.00000000000000000000	948.00000000000000000000	4.00000000000000000000	4.00000000000000000000	4.00000000000000000000	4.00000000000000000000	4.00000000000000000000	4.00000000000000000000	4.00000000000000000000	4.00000000000000000000	4.00000000000000000000	4.00000000000000000000	4.00000000000000000000	4.00000000000000000000	4.00000000000000000000	4.00000000000000000000	4.00000000000000000000	4.00000000000000000000
33.00000000000000000000	0.00000000000000000000	4168.71777343750000000000	4218.97412109375000000000	4176.92285156250000000000	4187.69238281250000000000	4176.92285156250000000000	4441.53857421875000000000	4166.15380859375000000000	4138.97412109375000000000	4163.07666015625000000000	4122.56396484375000000000	4130.76904296875000000000	4194.35888671875000000000	4106.66650390625000000000	4147.69238281250000000000	0.00000000000000000000	10248.00000000000000000000	10227.00000000000000000000	0.00000000000000000000	0.00000000000000000000	0.00000000000000000000	1454.00000000000000000000	956.00000000000000000000	4.00000000000000000000	4.00000000000000000000	4.00000000000000000000	4.00000000000000000000	4.00000000000000000000	4.00000000000000000000	4.00000000000000000000	4.00000000000000000000	4.00000000000000000000	4.00000000000000000000	4.00000000000000000000	4.00000000000000000000	4.00000000000000000000	4.00000000000000000000	4.00000000000000000000	4.00000000000000000000
34.00000000000000000000	0.00000000000000000000	4169.74365234375000000000	4230.25634765625000000000	4177.94873046875000000000	4196.41015625000000000000	4229.23046875000000000000	4447.69238281250000000000	4174.87158203125000000000	4158.46142578125000000000	4169.74365234375000000000	4156.92285156250000000000	4147.17919921875000000000	4206.15380859375000000000	4138.97412109375000000000	4164.10253906250000000000	0.00000000000000000000	10248.00000000000000000000	10227.00000000000000000000	0.00000000000000000000	0.00000000000000000000	0.00000000000000000000	1454.00000000000000000000	964.00000000000000000000	4.00000000000000000000	4.00000000000000000000	4.00000000000000000000	4.00000000000000000000	4.00000000000000000000	4.00000000000000000000	4.00000000000000000000	4.00000000000000000000	4.00000000000000000000	4.00000000000000000000	4.00000000000000000000	4.00000000000000000000	4.00000000000000000000	4.00000000000000000000	4.00000000000000000000	4.00000000000000000000
35.00000000000000000000	0.00000000000000000000	4156.92285156250000000000	4195.38427734375000000000	4175.38427734375000000000	4178.46142578125000000000	4178.97412109375000000000	4437.94873046875000000000	4142.56396484375000000000	4127.17919921875000000000	4159.48730468750000000000	4124.61523437500000000000	4120.51269531250000000000	4195.89746093750000000000	4098.97412109375000000000	4143.58984375000000000000	0.00000000000000000000	10248.00000000000000000000	10228.00000000000000000000	0.00000000000000000000	0.00000000000000000000	0.00000000000000000000	1454.00000000000000000000	972.00000000000000000000	4.00000000000000000000	4.00000000000000000000	4.00000000000000000000	4.00000000000000000000	4.00000000000000000000	4.00000000000000000000	4.00000000000000000000	4.00000000000000000000	4.00000000000000000000	4.00000000000000000000	4.00000000000000000000	4.00000000000000000000	4.00000000000000000000	4.00000000000000000000	4.00000000000000000000	4.00000000000000000000
36.00000000000000000000	0.00000000000000000000	4159.48730468750000000000	4215.38427734375000000000	4168.20507812500000000000	4187.17919921875000000000	4165.64111328125000000000	4443.07666015625000000000	4163.58984375000000000000	4153.33300781250000000000	4159.48730468750000000000	4140.00000000000000000000	4132.82031250000000000000	4198.97412109375000000000	4105.64111328125000000000	4141.02539062500000000000	0.00000000000000000000	10248.00000000000000000000	10228.00000000000000000000	0.00000000000000000000	0.00000000000000000000	0.00000000000000000000	1454.00000000000000000000	979.00000000000000000000	4.00000000000000000000	4.00000000000000000000	4.00000000000000000000	4.00000000000000000000	4.00000000000000000000	4.00000000000000000000	4.00000000000000000000	4.00000000000000000000	4.00000000000000000000	4.00000000000000000000	4.00000000000000000000	4.00000000000000000000	4.00000000000000000000	4.00000000000000000000	4.00000000000000000000	4.00000000000000000000
37.00000000000000000000	0.00000000000000000000	4155.89746093750000000000	4204.61523437500000000000	4172.30761718750000000000	4182.56396484375000000000	4168.71777343750000000000	4430.76904296875000000000	4160.51269531250000000000	4159.48730468750000000000	4160.00000000000000000000	4148.20507812500000000000	4135.38427734375000000000	4202.05126953125000000000	4100.00000000000000000000	4140.51269531250000000000	0.00000000000000000000	10246.00000000000000000000	10227.00000000000000000000	0.00000000000000000000	0.00000000000000000000	0.00000000000000000000	1454.00000000000000000000	988.00000000000000000000	4.00000000000000000000	4.00000000000000000000	4.00000000000000000000	4.00000000000000000000	4.00000000000000000000	4.00000000000000000000	4.00000000000000000000	4.00000000000000000000	4.00000000000000000000	4.00000000000000000000	4.00000000000000000000	4.00000000000000000000	4.00000000000000000000	4.00000000000000000000	4.00000000000000000000	4.00000000000000000000
38.00000000000000000000	0.00000000000000000000	4157.43603515625000000000	4191.79492187500000000000	4172.30761718750000000000	4168.71777343750000000000	4178.97412109375000000000	4430.76904296875000000000	4152.82031250000000000000	4133.84619140625000000000	4160.00000000000000000000	4127.69238281250000000000	4121.53857421875000000000	4192.82031250000000000000	4086.66650390625000000000	4138.46142578125000000000	0.00000000000000000000	10246.00000000000000000000	10227.00000000000000000000	0.00000000000000000000	0.00000000000000000000	0.00000000000000000000	1454.00000000000000000000	995.00000000000000000000	4.00000000000000000000	4.00000000000000000000	4.00000000000000000000	4.00000000000000000000	4.00000000000000000000	4.00000000000000000000	4.00000000000000000000	4.00000000000000000000	4.00000000000000000000	4.00000000000000000000	4.00000000000000000000	4.00000000000000000000	4.00000000000000000000	4.00000000000000000000	4.00000000000000000000	4.00000000000000000000
39.00000000000000000000	0.00000000000000000000	4179.48730468750000000000	4237.43603515625000000000	4177.94873046875000000000	4187.69238281250000000000	4211.28173828125000000000	4450.25634765625000000000	4177.43603515625000000000	4143.07666015625000000000	4168.71777343750000000000	4141.02539062500000000000	4138.97412109375000000000	4200.51269531250000000000	4114.35888671875000000000	4150.76904296875000000000	0.00000000000000000000	10245.00000000000000000000	10228.00000000000000000000	0.00000000000000000000	0.00000000000000000000	0.00000000000000000000	1455.00000000000000000000	2.00000000000000000000	4.00000000000000000000	4.00000000000000000000	4.00000000000000000000	4.00000000000000000000	4.00000000000000000000	4.00000000000000000000	4.00000000000000000000	4.00000000000000000000	4.00000000000000000000	4.00000000000000000000	4.00000000000000000000	4.00000000000000000000	4.00000000000000000000	4.00000000000000000000	4.00000000000000000000	4.00000000000000000000
40.00000000000000000000	0.00000000000000000000	4173.33300781250000000000	4215.89746093750000000000	4183.58984375000000000000	4175.38427734375000000000	4174.35888671875000000000	4430.76904296875000000000	4155.89746093750000000000	4121.53857421875000000000	4162.05126953125000000000	4108.20507812500000000000	4121.02539062500000000000	4189.74365234375000000000	4087.17944335937500000000	4139.48730468750000000000	0.00000000000000000000	10245.00000000000000000000	10228.00000000000000000000	0.00000000000000000000	0.00000000000000000000	0.00000000000000000000	1455.00000000000000000000	11.00000000000000000000	4.00000000000000000000	4.00000000000000000000	4.00000000000000000000	4.00000000000000000000	4.00000000000000000000	4.00000000000000000000	4.00000000000000000000	4.00000000000000000000	4.00000000000000000000	4.00000000000000000000	4.00000000000000000000	4.00000000000000000000	4.00000000000000000000	4.00000000000000000000	4.00000000000000000000	4.00000000000000000000
41.00000000000000000000	0.00000000000000000000	4172.82031250000000000000	4213.84619140625000000000	4182.05126953125000000000	4182.05126953125000000000	4175.38427734375000000000	4422.56396484375000000000	4168.71777343750000000000	4148.20507812500000000000	4165.12792968750000000000	4128.71777343750000000000	4133.84619140625000000000	4198.97412109375000000000	4114.35888671875000000000	4156.41015625000000000000	0.00000000000000000000	10244.00000000000000000000	10230.00000000000000000000	0.00000000000000000000	0.00000000000000000000	0.00000000000000000000	1455.00000000000000000000	19.00000000000000000000	4.00000000000000000000	4.00000000000000000000	4.00000000000000000000	4.00000000000000000000	4.00000000000000000000	4.00000000000000000000	4.00000000000000000000	4.00000000000000000000	4.00000000000000000000	4.00000000000000000000	4.00000000000000000000	4.00000000000000000000	4.00000000000000000000	4.00000000000000000000	4.00000000000000000000	4.00000000000000000000
[truncated: 236 more rows]
