# Supplementary material for: Discriminating three motor imagery states of the same joint for brain-computer interface
Source: PeerJ. 2021 Aug 24;9:e12027. doi: 10.7717/peerj.12027 (PMC8395581; doi:10.7717/peerj.12027)
Supplement: Supplemental Information 1 [file peerj-09-12027-s001.zip › dataset/B/01-02-04.11.17.19.54.00.csv]

title:02	recorded:04.11.17 19.54.00	sampling:128	subject:01	labels:COUNTER INTERPOLATED AF3 F7 F3 FC5 T7 P7 O1 O2 P8 T8 FC6 F4 F8 AF4 RAW_CQ GYROX GYROY MARKER MARKER_HARDWARE SYNC TIME_STAMP_s TIME_STAMP_ms CQ_AF3 CQ_F7 CQ_F3 CQ_FC5 CQ_T7 CQ_P7 CQ_O1 CQ_O2 CQ_P8 CQ_T8 CQ_FC6 CQ_F4 CQ_F8 CQ_AF4 CQ_CMS CQ_DRL	chan:40	units:emotiv
39.00000000000000000000	0.00000000000000000000	4190.76904296875000000000	4189.74365234375000000000	4172.30761718750000000000	4196.41015625000000000000	4196.92285156250000000000	4174.35888671875000000000	4198.97412109375000000000	4183.58984375000000000000	4175.38427734375000000000	4177.94873046875000000000	4190.25634765625000000000	4234.87158203125000000000	4173.84619140625000000000	4195.38427734375000000000	0.00000000000000000000	10248.00000000000000000000	10227.00000000000000000000	0.00000000000000000000	0.00000000000000000000	0.00000000000000000000	1809.00000000000000000000	47.00000000000000000000	0.00000000000000000000	0.00000000000000000000	0.00000000000000000000	0.00000000000000000000	0.00000000000000000000	0.00000000000000000000	0.00000000000000000000	0.00000000000000000000	0.00000000000000000000	0.00000000000000000000	0.00000000000000000000	0.00000000000000000000	0.00000000000000000000	0.00000000000000000000	0.00000000000000000000	0.00000000000000000000
40.00000000000000000000	0.00000000000000000000	4193.33300781250000000000	4181.53857421875000000000	4177.43603515625000000000	4191.79492187500000000000	4187.17919921875000000000	4168.71777343750000000000	4183.58984375000000000000	4174.87158203125000000000	4174.87158203125000000000	4173.84619140625000000000	4186.66650390625000000000	4234.35888671875000000000	4166.15380859375000000000	4190.25634765625000000000	0.00000000000000000000	10248.00000000000000000000	10227.00000000000000000000	0.00000000000000000000	0.00000000000000000000	0.00000000000000000000	1809.00000000000000000000	54.00000000000000000000	0.00000000000000000000	0.00000000000000000000	0.00000000000000000000	0.00000000000000000000	0.00000000000000000000	0.00000000000000000000	0.00000000000000000000	0.00000000000000000000	0.00000000000000000000	0.00000000000000000000	0.00000000000000000000	0.00000000000000000000	0.00000000000000000000	0.00000000000000000000	0.00000000000000000000	0.00000000000000000000
41.00000000000000000000	0.00000000000000000000	4187.69238281250000000000	4170.76904296875000000000	4172.82031250000000000000	4186.15380859375000000000	4169.74365234375000000000	4163.07666015625000000000	4167.69238281250000000000	4167.69238281250000000000	4171.79492187500000000000	4167.17919921875000000000	4185.12792968750000000000	4231.28173828125000000000	4165.12792968750000000000	4187.17919921875000000000	0.00000000000000000000	10247.00000000000000000000	10228.00000000000000000000	0.00000000000000000000	0.00000000000000000000	0.00000000000000000000	1809.00000000000000000000	62.00000000000000000000	0.00000000000000000000	0.00000000000000000000	0.00000000000000000000	0.00000000000000000000	0.00000000000000000000	0.00000000000000000000	0.00000000000000000000	0.00000000000000000000	0.00000000000000000000	0.00000000000000000000	0.00000000000000000000	0.00000000000000000000	0.00000000000000000000	0.00000000000000000000	0.00000000000000000000	0.00000000000000000000
42.00000000000000000000	0.00000000000000000000	4189.23046875000000000000	4181.02539062500000000000	4173.33300781250000000000	4196.92285156250000000000	4191.79492187500000000000	4164.61523437500000000000	4181.02539062500000000000	4194.87158203125000000000	4177.43603515625000000000	4191.28173828125000000000	4202.05126953125000000000	4240.00000000000000000000	4191.79492187500000000000	4201.02539062500000000000	0.00000000000000000000	10247.00000000000000000000	10228.00000000000000000000	0.00000000000000000000	0.00000000000000000000	0.00000000000000000000	1809.00000000000000000000	69.00000000000000000000	0.00000000000000000000	0.00000000000000000000	0.00000000000000000000	0.00000000000000000000	0.00000000000000000000	0.00000000000000000000	0.00000000000000000000	0.00000000000000000000	0.00000000000000000000	0.00000000000000000000	0.00000000000000000000	0.00000000000000000000	0.00000000000000000000	0.00000000000000000000	0.00000000000000000000	0.00000000000000000000
43.00000000000000000000	0.00000000000000000000	4174.35888671875000000000	4149.23046875000000000000	4173.33300781250000000000	4174.87158203125000000000	4157.94873046875000000000	4151.79492187500000000000	4163.07666015625000000000	4176.41015625000000000000	4175.38427734375000000000	4164.61523437500000000000	4182.05126953125000000000	4229.74365234375000000000	4155.38427734375000000000	4187.69238281250000000000	0.00000000000000000000	10247.00000000000000000000	10230.00000000000000000000	0.00000000000000000000	0.00000000000000000000	0.00000000000000000000	1809.00000000000000000000	77.00000000000000000000	0.00000000000000000000	0.00000000000000000000	0.00000000000000000000	0.00000000000000000000	0.00000000000000000000	0.00000000000000000000	0.00000000000000000000	0.00000000000000000000	0.00000000000000000000	0.00000000000000000000	0.00000000000000000000	0.00000000000000000000	0.00000000000000000000	0.00000000000000000000	0.00000000000000000000	0.00000000000000000000
44.00000000000000000000	0.00000000000000000000	4175.38427734375000000000	4171.28173828125000000000	4167.17919921875000000000	4180.51269531250000000000	4181.53857421875000000000	4175.89746093750000000000	4192.30761718750000000000	4189.23046875000000000000	4172.82031250000000000000	4192.30761718750000000000	4186.66650390625000000000	4224.61523437500000000000	4158.46142578125000000000	4182.56396484375000000000	0.00000000000000000000	10247.00000000000000000000	10230.00000000000000000000	0.00000000000000000000	0.00000000000000000000	0.00000000000000000000	1809.00000000000000000000	84.00000000000000000000	0.00000000000000000000	0.00000000000000000000	0.00000000000000000000	0.00000000000000000000	0.00000000000000000000	0.00000000000000000000	0.00000000000000000000	0.00000000000000000000	0.00000000000000000000	0.00000000000000000000	0.00000000000000000000	0.00000000000000000000	0.00000000000000000000	0.00000000000000000000	0.00000000000000000000	0.00000000000000000000
45.00000000000000000000	0.00000000000000000000	4175.38427734375000000000	4161.53857421875000000000	4171.79492187500000000000	4178.46142578125000000000	4186.15380859375000000000	4177.94873046875000000000	4188.71777343750000000000	4176.92285156250000000000	4168.71777343750000000000	4178.97412109375000000000	4177.43603515625000000000	4226.66650390625000000000	4142.05126953125000000000	4171.79492187500000000000	0.00000000000000000000	10247.00000000000000000000	10232.00000000000000000000	0.00000000000000000000	0.00000000000000000000	0.00000000000000000000	1809.00000000000000000000	93.00000000000000000000	0.00000000000000000000	0.00000000000000000000	0.00000000000000000000	0.00000000000000000000	0.00000000000000000000	0.00000000000000000000	0.00000000000000000000	0.00000000000000000000	0.00000000000000000000	0.00000000000000000000	0.00000000000000000000	0.00000000000000000000	0.00000000000000000000	0.00000000000000000000	0.00000000000000000000	0.00000000000000000000
46.00000000000000000000	0.00000000000000000000	4174.87158203125000000000	4151.79492187500000000000	4170.25634765625000000000	4167.17919921875000000000	4168.20507812500000000000	4168.71777343750000000000	4174.87158203125000000000	4166.15380859375000000000	4172.30761718750000000000	4145.64111328125000000000	4167.17919921875000000000	4219.48730468750000000000	4134.35888671875000000000	4168.71777343750000000000	0.00000000000000000000	10247.00000000000000000000	10232.00000000000000000000	0.00000000000000000000	0.00000000000000000000	0.00000000000000000000	1809.00000000000000000000	100.00000000000000000000	0.00000000000000000000	0.00000000000000000000	0.00000000000000000000	0.00000000000000000000	0.00000000000000000000	0.00000000000000000000	0.00000000000000000000	0.00000000000000000000	0.00000000000000000000	0.00000000000000000000	0.00000000000000000000	0.00000000000000000000	0.00000000000000000000	0.00000000000000000000	0.00000000000000000000	0.00000000000000000000
47.00000000000000000000	0.00000000000000000000	4188.71777343750000000000	4190.25634765625000000000	4176.41015625000000000000	4186.66650390625000000000	4186.66650390625000000000	4175.38427734375000000000	4192.30761718750000000000	4190.25634765625000000000	4181.02539062500000000000	4178.46142578125000000000	4189.23046875000000000000	4231.79492187500000000000	4177.43603515625000000000	4190.76904296875000000000	0.00000000000000000000	10247.00000000000000000000	10231.00000000000000000000	0.00000000000000000000	0.00000000000000000000	0.00000000000000000000	1809.00000000000000000000	108.00000000000000000000	0.00000000000000000000	0.00000000000000000000	0.00000000000000000000	0.00000000000000000000	0.00000000000000000000	0.00000000000000000000	0.00000000000000000000	0.00000000000000000000	0.00000000000000000000	0.00000000000000000000	0.00000000000000000000	0.00000000000000000000	0.00000000000000000000	0.00000000000000000000	0.00000000000000000000	0.00000000000000000000
48.00000000000000000000	0.00000000000000000000	4183.07666015625000000000	4169.23046875000000000000	4184.10253906250000000000	4174.87158203125000000000	4161.02539062500000000000	4163.58984375000000000000	4168.71777343750000000000	4163.58984375000000000000	4174.35888671875000000000	4149.23046875000000000000	4172.82031250000000000000	4234.87158203125000000000	4158.46142578125000000000	4187.69238281250000000000	0.00000000000000000000	10247.00000000000000000000	10231.00000000000000000000	0.00000000000000000000	0.00000000000000000000	0.00000000000000000000	1809.00000000000000000000	116.00000000000000000000	0.00000000000000000000	0.00000000000000000000	0.00000000000000000000	0.00000000000000000000	0.00000000000000000000	0.00000000000000000000	0.00000000000000000000	0.00000000000000000000	0.00000000000000000000	0.00000000000000000000	0.00000000000000000000	0.00000000000000000000	0.00000000000000000000	0.00000000000000000000	0.00000000000000000000	0.00000000000000000000
49.00000000000000000000	0.00000000000000000000	4181.53857421875000000000	4176.41015625000000000000	4177.94873046875000000000	4176.92285156250000000000	4174.87158203125000000000	4172.30761718750000000000	4181.02539062500000000000	4182.56396484375000000000	4173.33300781250000000000	4159.48730468750000000000	4179.48730468750000000000	4236.92285156250000000000	4170.25634765625000000000	4191.79492187500000000000	0.00000000000000000000	10248.00000000000000000000	10231.00000000000000000000	0.00000000000000000000	0.00000000000000000000	0.00000000000000000000	1809.00000000000000000000	125.00000000000000000000	0.00000000000000000000	0.00000000000000000000	0.00000000000000000000	0.00000000000000000000	0.00000000000000000000	0.00000000000000000000	0.00000000000000000000	0.00000000000000000000	0.00000000000000000000	0.00000000000000000000	0.00000000000000000000	0.00000000000000000000	0.00000000000000000000	0.00000000000000000000	0.00000000000000000000	0.00000000000000000000
50.00000000000000000000	0.00000000000000000000	4178.97412109375000000000	4172.30761718750000000000	4176.92285156250000000000	4178.97412109375000000000	4165.64111328125000000000	4164.61523437500000000000	4172.82031250000000000000	4192.30761718750000000000	4173.33300781250000000000	4178.46142578125000000000	4188.71777343750000000000	4240.51269531250000000000	4172.30761718750000000000	4193.84619140625000000000	0.00000000000000000000	10248.00000000000000000000	10231.00000000000000000000	0.00000000000000000000	0.00000000000000000000	0.00000000000000000000	1809.00000000000000000000	132.00000000000000000000	0.00000000000000000000	0.00000000000000000000	0.00000000000000000000	0.00000000000000000000	0.00000000000000000000	0.00000000000000000000	0.00000000000000000000	0.00000000000000000000	0.00000000000000000000	0.00000000000000000000	0.00000000000000000000	0.00000000000000000000	0.00000000000000000000	0.00000000000000000000	0.00000000000000000000	0.00000000000000000000
51.00000000000000000000	0.00000000000000000000	4176.92285156250000000000	4158.97412109375000000000	4173.84619140625000000000	4167.17919921875000000000	4150.25634765625000000000	4164.10253906250000000000	4167.69238281250000000000	4173.84619140625000000000	4169.74365234375000000000	4169.23046875000000000000	4178.97412109375000000000	4232.30761718750000000000	4154.35888671875000000000	4186.66650390625000000000	0.00000000000000000000	10247.00000000000000000000	10231.00000000000000000000	0.00000000000000000000	0.00000000000000000000	0.00000000000000000000	1809.00000000000000000000	140.00000000000000000000	0.00000000000000000000	0.00000000000000000000	0.00000000000000000000	0.00000000000000000000	0.00000000000000000000	0.00000000000000000000	0.00000000000000000000	0.00000000000000000000	0.00000000000000000000	0.00000000000000000000	0.00000000000000000000	0.00000000000000000000	0.00000000000000000000	0.00000000000000000000	0.00000000000000000000	0.00000000000000000000
52.00000000000000000000	0.00000000000000000000	4187.69238281250000000000	4185.64111328125000000000	4176.41015625000000000000	4174.35888671875000000000	4193.84619140625000000000	4186.66650390625000000000	4201.02539062500000000000	4187.17919921875000000000	4174.35888671875000000000	4192.30761718750000000000	4186.66650390625000000000	4238.46142578125000000000	4167.17919921875000000000	4190.76904296875000000000	0.00000000000000000000	10247.00000000000000000000	10231.00000000000000000000	0.00000000000000000000	0.00000000000000000000	0.00000000000000000000	1809.00000000000000000000	148.00000000000000000000	0.00000000000000000000	0.00000000000000000000	0.00000000000000000000	0.00000000000000000000	0.00000000000000000000	0.00000000000000000000	0.00000000000000000000	0.00000000000000000000	0.00000000000000000000	0.00000000000000000000	0.00000000000000000000	0.00000000000000000000	0.00000000000000000000	0.00000000000000000000	0.00000000000000000000	0.00000000000000000000
53.00000000000000000000	0.00000000000000000000	4180.00000000000000000000	4162.56396484375000000000	4181.53857421875000000000	4157.43603515625000000000	4174.35888671875000000000	4173.84619140625000000000	4174.35888671875000000000	4161.53857421875000000000	4171.79492187500000000000	4157.43603515625000000000	4167.69238281250000000000	4232.82031250000000000000	4142.05126953125000000000	4178.46142578125000000000	0.00000000000000000000	10245.00000000000000000000	10230.00000000000000000000	0.00000000000000000000	0.00000000000000000000	0.00000000000000000000	1809.00000000000000000000	157.00000000000000000000	0.00000000000000000000	0.00000000000000000000	0.00000000000000000000	0.00000000000000000000	0.00000000000000000000	0.00000000000000000000	0.00000000000000000000	0.00000000000000000000	0.00000000000000000000	0.00000000000000000000	0.00000000000000000000	0.00000000000000000000	0.00000000000000000000	0.00000000000000000000	0.00000000000000000000	0.00000000000000000000
54.00000000000000000000	0.00000000000000000000	4181.53857421875000000000	4174.87158203125000000000	4176.41015625000000000000	4166.66650390625000000000	4180.00000000000000000000	4172.30761718750000000000	4176.41015625000000000000	4175.38427734375000000000	4172.30761718750000000000	4164.10253906250000000000	4180.00000000000000000000	4233.33300781250000000000	4169.74365234375000000000	4190.25634765625000000000	0.00000000000000000000	10245.00000000000000000000	10230.00000000000000000000	0.00000000000000000000	0.00000000000000000000	0.00000000000000000000	1809.00000000000000000000	164.00000000000000000000	0.00000000000000000000	0.00000000000000000000	0.00000000000000000000	0.00000000000000000000	0.00000000000000000000	0.00000000000000000000	0.00000000000000000000	0.00000000000000000000	0.00000000000000000000	0.00000000000000000000	0.00000000000000000000	0.00000000000000000000	0.00000000000000000000	0.00000000000000000000	0.00000000000000000000	0.00000000000000000000
55.00000000000000000000	0.00000000000000000000	4185.12792968750000000000	4179.48730468750000000000	4182.05126953125000000000	4176.41015625000000000000	4180.51269531250000000000	4166.15380859375000000000	4173.33300781250000000000	4179.48730468750000000000	4175.89746093750000000000	4167.17919921875000000000	4185.64111328125000000000	4241.53857421875000000000	4180.51269531250000000000	4198.97412109375000000000	0.00000000000000000000	10247.00000000000000000000	10230.00000000000000000000	0.00000000000000000000	0.00000000000000000000	0.00000000000000000000	1809.00000000000000000000	171.00000000000000000000	0.00000000000000000000	0.00000000000000000000	0.00000000000000000000	0.00000000000000000000	0.00000000000000000000	0.00000000000000000000	0.00000000000000000000	0.00000000000000000000	0.00000000000000000000	0.00000000000000000000	0.00000000000000000000	0.00000000000000000000	0.00000000000000000000	0.00000000000000000000	0.00000000000000000000	0.00000000000000000000
56.00000000000000000000	0.00000000000000000000	4175.89746093750000000000	4155.38427734375000000000	4177.94873046875000000000	4162.56396484375000000000	4156.92285156250000000000	4162.56396484375000000000	4156.92285156250000000000	4154.87158203125000000000	4174.87158203125000000000	4136.92285156250000000000	4167.17919921875000000000	4230.76904296875000000000	4148.20507812500000000000	4183.58984375000000000000	0.00000000000000000000	10247.00000000000000000000	10230.00000000000000000000	0.00000000000000000000	0.00000000000000000000	0.00000000000000000000	1809.00000000000000000000	179.00000000000000000000	0.00000000000000000000	0.00000000000000000000	0.00000000000000000000	0.00000000000000000000	0.00000000000000000000	0.00000000000000000000	0.00000000000000000000	0.00000000000000000000	0.00000000000000000000	0.00000000000000000000	0.00000000000000000000	0.00000000000000000000	0.00000000000000000000	0.00000000000000000000	0.00000000000000000000	0.00000000000000000000
57.00000000000000000000	0.00000000000000000000	4178.97412109375000000000	4172.30761718750000000000	4170.76904296875000000000	4172.82031250000000000000	4178.97412109375000000000	4178.97412109375000000000	4182.56396484375000000000	4186.15380859375000000000	4172.82031250000000000000	4176.41015625000000000000	4186.15380859375000000000	4235.38427734375000000000	4167.17919921875000000000	4188.71777343750000000000	0.00000000000000000000	10248.00000000000000000000	10232.00000000000000000000	0.00000000000000000000	0.00000000000000000000	0.00000000000000000000	1809.00000000000000000000	187.00000000000000000000	0.00000000000000000000	0.00000000000000000000	0.00000000000000000000	0.00000000000000000000	0.00000000000000000000	0.00000000000000000000	0.00000000000000000000	0.00000000000000000000	0.00000000000000000000	0.00000000000000000000	0.00000000000000000000	0.00000000000000000000	0.00000000000000000000	0.00000000000000000000	0.00000000000000000000	0.00000000000000000000
58.00000000000000000000	0.00000000000000000000	4172.82031250000000000000	4153.84619140625000000000	4178.97412109375000000000	4162.05126953125000000000	4153.33300781250000000000	4168.20507812500000000000	4165.12792968750000000000	4176.92285156250000000000	4168.20507812500000000000	4170.25634765625000000000	4176.92285156250000000000	4234.35888671875000000000	4149.23046875000000000000	4180.51269531250000000000	0.00000000000000000000	10248.00000000000000000000	10232.00000000000000000000	0.00000000000000000000	0.00000000000000000000	0.00000000000000000000	1809.00000000000000000000	194.00000000000000000000	0.00000000000000000000	0.00000000000000000000	0.00000000000000000000	0.00000000000000000000	0.00000000000000000000	0.00000000000000000000	0.00000000000000000000	0.00000000000000000000	0.00000000000000000000	0.00000000000000000000	0.00000000000000000000	0.00000000000000000000	0.00000000000000000000	0.00000000000000000000	0.00000000000000000000	0.00000000000000000000
59.00000000000000000000	0.00000000000000000000	4182.05126953125000000000	4176.41015625000000000000	4180.00000000000000000000	4168.71777343750000000000	4178.46142578125000000000	4178.97412109375000000000	4177.94873046875000000000	4176.41015625000000000000	4173.84619140625000000000	4176.92285156250000000000	4176.92285156250000000000	4231.28173828125000000000	4161.02539062500000000000	4186.66650390625000000000	0.00000000000000000000	10249.00000000000000000000	10231.00000000000000000000	0.00000000000000000000	0.00000000000000000000	0.00000000000000000000	1809.00000000000000000000	202.00000000000000000000	0.00000000000000000000	0.00000000000000000000	0.00000000000000000000	0.00000000000000000000	0.00000000000000000000	0.00000000000000000000	0.00000000000000000000	0.00000000000000000000	0.00000000000000000000	0.00000000000000000000	0.00000000000000000000	0.00000000000000000000	0.00000000000000000000	0.00000000000000000000	0.00000000000000000000	0.00000000000000000000
60.00000000000000000000	0.00000000000000000000	4191.28173828125000000000	4189.74365234375000000000	4180.00000000000000000000	4174.87158203125000000000	4195.89746093750000000000	4182.05126953125000000000	4182.56396484375000000000	4175.89746093750000000000	4175.38427734375000000000	4183.07666015625000000000	4185.12792968750000000000	4235.38427734375000000000	4172.30761718750000000000	4194.87158203125000000000	0.00000000000000000000	10249.00000000000000000000	10231.00000000000000000000	0.00000000000000000000	0.00000000000000000000	0.00000000000000000000	1809.00000000000000000000	210.00000000000000000000	0.00000000000000000000	0.00000000000000000000	0.00000000000000000000	0.00000000000000000000	0.00000000000000000000	0.00000000000000000000	0.00000000000000000000	0.00000000000000000000	0.00000000000000000000	0.00000000000000000000	0.00000000000000000000	0.00000000000000000000	0.00000000000000000000	0.00000000000000000000	0.00000000000000000000	0.00000000000000000000
61.00000000000000000000	0.00000000000000000000	4177.43603515625000000000	4154.35888671875000000000	4174.87158203125000000000	4157.43603515625000000000	4152.82031250000000000000	4166.66650390625000000000	4160.00000000000000000000	4153.33300781250000000000	4171.79492187500000000000	4157.43603515625000000000	4172.82031250000000000000	4228.71777343750000000000	4152.82031250000000000000	4183.58984375000000000000	0.00000000000000000000	10249.00000000000000000000	10229.00000000000000000000	0.00000000000000000000	0.00000000000000000000	0.00000000000000000000	1809.00000000000000000000	219.00000000000000000000	0.00000000000000000000	0.00000000000000000000	0.00000000000000000000	0.00000000000000000000	0.00000000000000000000	0.00000000000000000000	0.00000000000000000000	0.00000000000000000000	0.00000000000000000000	0.00000000000000000000	0.00000000000000000000	0.00000000000000000000	0.00000000000000000000	0.00000000000000000000	0.00000000000000000000	0.00000000000000000000
62.00000000000000000000	0.00000000000000000000	4180.00000000000000000000	4176.41015625000000000000	4176.92285156250000000000	4176.41015625000000000000	4176.41015625000000000000	4177.43603515625000000000	4185.12792968750000000000	4186.66650390625000000000	4177.94873046875000000000	4191.28173828125000000000	4191.79492187500000000000	4238.46142578125000000000	4195.38427734375000000000	4197.43603515625000000000	0.00000000000000000000	10249.00000000000000000000	10229.00000000000000000000	0.00000000000000000000	0.00000000000000000000	0.00000000000000000000	1809.00000000000000000000	226.00000000000000000000	0.00000000000000000000	0.00000000000000000000	0.00000000000000000000	0.00000000000000000000	0.00000000000000000000	0.00000000000000000000	0.00000000000000000000	0.00000000000000000000	0.00000000000000000000	0.00000000000000000000	0.00000000000000000000	0.00000000000000000000	0.00000000000000000000	0.00000000000000000000	0.00000000000000000000	0.00000000000000000000
63.00000000000000000000	0.00000000000000000000	4180.00000000000000000000	4168.71777343750000000000	4182.56396484375000000000	4171.28173828125000000000	4168.20507812500000000000	4163.58984375000000000000	4165.64111328125000000000	4174.35888671875000000000	4172.82031250000000000000	4164.10253906250000000000	4183.07666015625000000000	4242.56396484375000000000	4183.07666015625000000000	4197.43603515625000000000	0.00000000000000000000	10251.00000000000000000000	10230.00000000000000000000	0.00000000000000000000	0.00000000000000000000	0.00000000000000000000	1809.00000000000000000000	235.00000000000000000000	0.00000000000000000000	0.00000000000000000000	0.00000000000000000000	0.00000000000000000000	0.00000000000000000000	0.00000000000000000000	0.00000000000000000000	0.00000000000000000000	0.00000000000000000000	0.00000000000000000000	0.00000000000000000000	0.00000000000000000000	0.00000000000000000000	0.00000000000000000000	0.00000000000000000000	0.00000000000000000000
64.00000000000000000000	0.00000000000000000000	4178.97412109375000000000	4174.35888671875000000000	4172.30761718750000000000	4159.48730468750000000000	4178.97412109375000000000	4167.17919921875000000000	4169.74365234375000000000	4169.74365234375000000000	4170.25634765625000000000	4162.56396484375000000000	4179.48730468750000000000	4233.33300781250000000000	4171.28173828125000000000	4189.74365234375000000000	1157.00000000000000000000	10251.00000000000000000000	10230.00000000000000000000	0.00000000000000000000	0.00000000000000000000	0.00000000000000000000	1809.00000000000000000000	243.00000000000000000000	4.00000000000000000000	0.00000000000000000000	0.00000000000000000000	0.00000000000000000000	0.00000000000000000000	0.00000000000000000000	0.00000000000000000000	0.00000000000000000000	0.00000000000000000000	0.00000000000000000000	0.00000000000000000000	0.00000000000000000000	0.00000000000000000000	0.00000000000000000000	0.00000000000000000000	0.00000000000000000000
65.00000000000000000000	0.00000000000000000000	4176.41015625000000000000	4182.56396484375000000000	4172.82031250000000000000	4162.56396484375000000000	4192.82031250000000000000	4180.51269531250000000000	4187.17919921875000000000	4180.00000000000000000000	4172.82031250000000000000	4200.00000000000000000000	4185.64111328125000000000	4231.28173828125000000000	4176.41015625000000000000	4183.58984375000000000000	1448.00000000000000000000	10250.00000000000000000000	10229.00000000000000000000	0.00000000000000000000	0.00000000000000000000	0.00000000000000000000	1809.00000000000000000000	251.00000000000000000000	4.00000000000000000000	4.00000000000000000000	0.00000000000000000000	0.00000000000000000000	0.00000000000000000000	0.00000000000000000000	0.00000000000000000000	0.00000000000000000000	0.00000000000000000000	0.00000000000000000000	0.00000000000000000000	0.00000000000000000000	0.00000000000000000000	0.00000000000000000000	0.00000000000000000000	0.00000000000000000000
66.00000000000000000000	0.00000000000000000000	4174.35888671875000000000	4164.61523437500000000000	4176.41015625000000000000	4152.30761718750000000000	4159.48730468750000000000	4171.28173828125000000000	4164.61523437500000000000	4160.00000000000000000000	4167.69238281250000000000	4173.33300781250000000000	4168.20507812500000000000	4225.12792968750000000000	4152.30761718750000000000	4173.84619140625000000000	1338.00000000000000000000	10250.00000000000000000000	10229.00000000000000000000	0.00000000000000000000	0.00000000000000000000	0.00000000000000000000	1809.00000000000000000000	259.00000000000000000000	4.00000000000000000000	4.00000000000000000000	4.00000000000000000000	0.00000000000000000000	0.00000000000000000000	0.00000000000000000000	0.00000000000000000000	0.00000000000000000000	0.00000000000000000000	0.00000000000000000000	0.00000000000000000000	0.00000000000000000000	0.00000000000000000000	0.00000000000000000000	4.00000000000000000000	0.00000000000000000000
67.00000000000000000000	0.00000000000000000000	4191.28173828125000000000	4200.00000000000000000000	4177.43603515625000000000	4170.76904296875000000000	4190.25634765625000000000	4178.46142578125000000000	4180.51269531250000000000	4180.00000000000000000000	4171.79492187500000000000	4179.48730468750000000000	4182.05126953125000000000	4233.84619140625000000000	4183.58984375000000000000	4191.79492187500000000000	1924.00000000000000000000	10249.00000000000000000000	10227.00000000000000000000	0.00000000000000000000	0.00000000000000000000	0.00000000000000000000	1809.00000000000000000000	266.00000000000000000000	4.00000000000000000000	4.00000000000000000000	4.00000000000000000000	4.00000000000000000000	0.00000000000000000000	0.00000000000000000000	0.00000000000000000000	0.00000000000000000000	0.00000000000000000000	0.00000000000000000000	0.00000000000000000000	0.00000000000000000000	0.00000000000000000000	0.00000000000000000000	4.00000000000000000000	4.00000000000000000000
68.00000000000000000000	0.00000000000000000000	4185.12792968750000000000	4182.05126953125000000000	4183.07666015625000000000	4165.12792968750000000000	4181.53857421875000000000	4169.74365234375000000000	4165.12792968750000000000	4156.41015625000000000000	4173.33300781250000000000	4157.43603515625000000000	4173.33300781250000000000	4233.33300781250000000000	4170.25634765625000000000	4188.71777343750000000000	2021.00000000000000000000	10249.00000000000000000000	10227.00000000000000000000	0.00000000000000000000	0.00000000000000000000	0.00000000000000000000	1809.00000000000000000000	274.00000000000000000000	4.00000000000000000000	4.00000000000000000000	4.00000000000000000000	4.00000000000000000000	4.00000000000000000000	0.00000000000000000000	0.00000000000000000000	0.00000000000000000000	0.00000000000000000000	0.00000000000000000000	0.00000000000000000000	0.00000000000000000000	0.00000000000000000000	0.00000000000000000000	4.00000000000000000000	4.00000000000000000000
69.00000000000000000000	0.00000000000000000000	4178.46142578125000000000	4173.33300781250000000000	4176.41015625000000000000	4158.97412109375000000000	4168.71777343750000000000	4174.87158203125000000000	4166.15380859375000000000	4158.97412109375000000000	4171.79492187500000000000	4161.02539062500000000000	4172.82031250000000000000	4228.71777343750000000000	4165.64111328125000000000	4185.64111328125000000000	1244.00000000000000000000	10246.00000000000000000000	10228.00000000000000000000	0.00000000000000000000	0.00000000000000000000	0.00000000000000000000	1809.00000000000000000000	282.00000000000000000000	4.00000000000000000000	4.00000000000000000000	4.00000000000000000000	4.00000000000000000000	4.00000000000000000000	4.00000000000000000000	0.00000000000000000000	0.00000000000000000000	0.00000000000000000000	0.00000000000000000000	0.00000000000000000000	0.00000000000000000000	0.00000000000000000000	0.00000000000000000000	4.00000000000000000000	4.00000000000000000000
70.00000000000000000000	0.00000000000000000000	4182.56396484375000000000	4183.07666015625000000000	4175.89746093750000000000	4168.71777343750000000000	4175.89746093750000000000	4176.41015625000000000000	4174.35888671875000000000	4192.82031250000000000000	4172.82031250000000000000	4192.30761718750000000000	4191.28173828125000000000	4243.58984375000000000000	4185.64111328125000000000	4195.38427734375000000000	1672.00000000000000000000	10246.00000000000000000000	10228.00000000000000000000	0.00000000000000000000	0.00000000000000000000	0.00000000000000000000	1809.00000000000000000000	290.00000000000000000000	4.00000000000000000000	4.00000000000000000000	4.00000000000000000000	4.00000000000000000000	4.00000000000000000000	4.00000000000000000000	4.00000000000000000000	0.00000000000000000000	0.00000000000000000000	0.00000000000000000000	0.00000000000000000000	0.00000000000000000000	0.00000000000000000000	0.00000000000000000000	4.00000000000000000000	4.00000000000000000000
71.00000000000000000000	0.00000000000000000000	4170.25634765625000000000	4153.33300781250000000000	4177.94873046875000000000	4153.33300781250000000000	4148.20507812500000000000	4161.02539062500000000000	4152.82031250000000000000	4164.10253906250000000000	4168.20507812500000000000	4164.10253906250000000000	4174.35888671875000000000	4238.46142578125000000000	4153.84619140625000000000	4182.56396484375000000000	1768.00000000000000000000	10246.00000000000000000000	10228.00000000000000000000	0.00000000000000000000	0.00000000000000000000	0.00000000000000000000	1809.00000000000000000000	297.00000000000000000000	4.00000000000000000000	4.00000000000000000000	4.00000000000000000000	4.00000000000000000000	4.00000000000000000000	4.00000000000000000000	4.00000000000000000000	4.00000000000000000000	0.00000000000000000000	0.00000000000000000000	0.00000000000000000000	0.00000000000000000000	0.00000000000000000000	0.00000000000000000000	4.00000000000000000000	4.00000000000000000000
72.00000000000000000000	0.00000000000000000000	4182.56396484375000000000	4184.10253906250000000000	4176.41015625000000000000	4167.69238281250000000000	4178.97412109375000000000	4187.69238281250000000000	4193.33300781250000000000	4171.79492187500000000000	4172.30761718750000000000	4186.15380859375000000000	4183.07666015625000000000	4236.41015625000000000000	4168.71777343750000000000	4187.69238281250000000000	714.00000000000000000000	10246.00000000000000000000	10228.00000000000000000000	0.00000000000000000000	0.00000000000000000000	0.00000000000000000000	1809.00000000000000000000	305.00000000000000000000	4.00000000000000000000	4.00000000000000000000	4.00000000000000000000	4.00000000000000000000	4.00000000000000000000	4.00000000000000000000	4.00000000000000000000	4.00000000000000000000	4.00000000000000000000	0.00000000000000000000	0.00000000000000000000	0.00000000000000000000	0.00000000000000000000	0.00000000000000000000	4.00000000000000000000	4.00000000000000000000
73.00000000000000000000	0.00000000000000000000	4190.25634765625000000000	4180.00000000000000000000	4183.07666015625000000000	4164.10253906250000000000	4176.41015625000000000000	4187.17919921875000000000	4188.20507812500000000000	4159.48730468750000000000	4172.30761718750000000000	4169.74365234375000000000	4174.87158203125000000000	4236.92285156250000000000	4158.97412109375000000000	4187.17919921875000000000	1886.00000000000000000000	10247.00000000000000000000	10230.00000000000000000000	0.00000000000000000000	0.00000000000000000000	0.00000000000000000000	1809.00000000000000000000	313.00000000000000000000	4.00000000000000000000	4.00000000000000000000	4.00000000000000000000	4.00000000000000000000	4.00000000000000000000	4.00000000000000000000	4.00000000000000000000	4.00000000000000000000	4.00000000000000000000	4.00000000000000000000	0.00000000000000000000	0.00000000000000000000	0.00000000000000000000	0.00000000000000000000	4.00000000000000000000	4.00000000000000000000
74.00000000000000000000	0.00000000000000000000	4183.07666015625000000000	4167.69238281250000000000	4183.07666015625000000000	4156.41015625000000000000	4171.79492187500000000000	4174.87158203125000000000	4170.76904296875000000000	4152.82031250000000000000	4170.76904296875000000000	4152.82031250000000000000	4169.74365234375000000000	4230.76904296875000000000	4158.46142578125000000000	4186.15380859375000000000	2011.00000000000000000000	10247.00000000000000000000	10230.00000000000000000000	0.00000000000000000000	0.00000000000000000000	0.00000000000000000000	1809.00000000000000000000	320.00000000000000000000	4.00000000000000000000	4.00000000000000000000	4.00000000000000000000	4.00000000000000000000	4.00000000000000000000	4.00000000000000000000	4.00000000000000000000	4.00000000000000000000	4.00000000000000000000	4.00000000000000000000	4.00000000000000000000	0.00000000000000000000	0.00000000000000000000	0.00000000000000000000	4.00000000000000000000	4.00000000000000000000
75.00000000000000000000	0.00000000000000000000	4187.17919921875000000000	4187.17919921875000000000	4184.61523437500000000000	4175.38427734375000000000	4195.38427734375000000000	4178.46142578125000000000	4184.61523437500000000000	4180.00000000000000000000	4176.41015625000000000000	4188.20507812500000000000	4190.25634765625000000000	4244.10253906250000000000	4196.41015625000000000000	4200.51269531250000000000	1638.00000000000000000000	10248.00000000000000000000	10230.00000000000000000000	0.00000000000000000000	0.00000000000000000000	0.00000000000000000000	1809.00000000000000000000	328.00000000000000000000	4.00000000000000000000	4.00000000000000000000	4.00000000000000000000	4.00000000000000000000	4.00000000000000000000	4.00000000000000000000	4.00000000000000000000	4.00000000000000000000	4.00000000000000000000	4.00000000000000000000	4.00000000000000000000	4.00000000000000000000	0.00000000000000000000	0.00000000000000000000	4.00000000000000000000	4.00000000000000000000
76.00000000000000000000	0.00000000000000000000	4184.61523437500000000000	4167.69238281250000000000	4182.56396484375000000000	4165.12792968750000000000	4175.38427734375000000000	4171.28173828125000000000	4170.25634765625000000000	4165.64111328125000000000	4175.38427734375000000000	4171.28173828125000000000	4180.00000000000000000000	4243.07666015625000000000	4182.56396484375000000000	4197.43603515625000000000	1378.00000000000000000000	10248.00000000000000000000	10230.00000000000000000000	0.00000000000000000000	0.00000000000000000000	0.00000000000000000000	1809.00000000000000000000	336.00000000000000000000	4.00000000000000000000	4.00000000000000000000	4.00000000000000000000	4.00000000000000000000	4.00000000000000000000	4.00000000000000000000	4.00000000000000000000	4.00000000000000000000	4.00000000000000000000	4.00000000000000000000	4.00000000000000000000	4.00000000000000000000	4.00000000000000000000	0.00000000000000000000	4.00000000000000000000	4.00000000000000000000
77.00000000000000000000	0.00000000000000000000	4189.74365234375000000000	4191.28173828125000000000	4177.94873046875000000000	4173.33300781250000000000	4206.66650390625000000000	4184.10253906250000000000	4195.38427734375000000000	4191.79492187500000000000	4175.38427734375000000000	4202.05126953125000000000	4194.35888671875000000000	4244.61523437500000000000	4201.02539062500000000000	4202.56396484375000000000	1523.00000000000000000000	10250.00000000000000000000	10229.00000000000000000000	0.00000000000000000000	0.00000000000000000000	0.00000000000000000000	1809.00000000000000000000	344.00000000000000000000	4.00000000000000000000	4.00000000000000000000	4.00000000000000000000	4.00000000000000000000	4.00000000000000000000	4.00000000000000000000	4.00000000000000000000	4.00000000000000000000	4.00000000000000000000	4.00000000000000000000	4.00000000000000000000	4.00000000000000000000	4.00000000000000000000	4.00000000000000000000	4.00000000000000000000	4.00000000000000000000
78.00000000000000000000	0.00000000000000000000	4181.53857421875000000000	4180.51269531250000000000	4183.58984375000000000000	4170.76904296875000000000	4190.76904296875000000000	4175.38427734375000000000	4187.17919921875000000000	4189.74365234375000000000	4172.30761718750000000000	4205.12792968750000000000	4192.82031250000000000000	4245.64111328125000000000	4185.64111328125000000000	4192.30761718750000000000	2011.00000000000000000000	10250.00000000000000000000	10229.00000000000000000000	0.00000000000000000000	0.00000000000000000000	0.00000000000000000000	1809.00000000000000000000	351.00000000000000000000	4.00000000000000000000	4.00000000000000000000	4.00000000000000000000	4.00000000000000000000	4.00000000000000000000	4.00000000000000000000	4.00000000000000000000	4.00000000000000000000	4.00000000000000000000	4.00000000000000000000	4.00000000000000000000	4.00000000000000000000	4.00000000000000000000	4.00000000000000000000	4.00000000000000000000	4.00000000000000000000
79.00000000000000000000	0.00000000000000000000	4177.43603515625000000000	4165.64111328125000000000	4177.43603515625000000000	4162.56396484375000000000	4169.23046875000000000000	4172.30761718750000000000	4175.89746093750000000000	4170.76904296875000000000	4170.76904296875000000000	4178.97412109375000000000	4180.51269531250000000000	4236.41015625000000000000	4167.17919921875000000000	4182.56396484375000000000	1638.00000000000000000000	10249.00000000000000000000	10230.00000000000000000000	0.00000000000000000000	0.00000000000000000000	0.00000000000000000000	1809.00000000000000000000	359.00000000000000000000	4.00000000000000000000	4.00000000000000000000	4.00000000000000000000	4.00000000000000000000	4.00000000000000000000	4.00000000000000000000	4.00000000000000000000	4.00000000000000000000	4.00000000000000000000	4.00000000000000000000	4.00000000000000000000	4.00000000000000000000	4.00000000000000000000	4.00000000000000000000	4.00000000000000000000	4.00000000000000000000
80.00000000000000000000	0.00000000000000000000	4196.92285156250000000000	4201.02539062500000000000	4178.46142578125000000000	4182.56396484375000000000	4207.69238281250000000000	4186.66650390625000000000	4198.46142578125000000000	4191.79492187500000000000	4174.87158203125000000000	4200.00000000000000000000	4196.41015625000000000000	4245.64111328125000000000	4200.00000000000000000000	4198.97412109375000000000	1378.00000000000000000000	10249.00000000000000000000	10230.00000000000000000000	0.00000000000000000000	0.00000000000000000000	0.00000000000000000000	1809.00000000000000000000	367.00000000000000000000	4.00000000000000000000	4.00000000000000000000	4.00000000000000000000	4.00000000000000000000	4.00000000000000000000	4.00000000000000000000	4.00000000000000000000	4.00000000000000000000	4.00000000000000000000	4.00000000000000000000	4.00000000000000000000	4.00000000000000000000	4.00000000000000000000	4.00000000000000000000	4.00000000000000000000	4.00000000000000000000
81.00000000000000000000	0.00000000000000000000	4194.35888671875000000000	4186.66650390625000000000	4186.15380859375000000000	4176.41015625000000000000	4180.51269531250000000000	4175.38427734375000000000	4174.87158203125000000000	4166.66650390625000000000	4171.79492187500000000000	4174.35888671875000000000	4183.58984375000000000000	4245.12792968750000000000	4183.07666015625000000000	4193.84619140625000000000	1523.00000000000000000000	10249.00000000000000000000	10231.00000000000000000000	0.00000000000000000000	0.00000000000000000000	0.00000000000000000000	1809.00000000000000000000	376.00000000000000000000	4.00000000000000000000	4.00000000000000000000	4.00000000000000000000	4.00000000000000000000	4.00000000000000000000	4.00000000000000000000	4.00000000000000000000	4.00000000000000000000	4.00000000000000000000	4.00000000000000000000	4.00000000000000000000	4.00000000000000000000	4.00000000000000000000	4.00000000000000000000	4.00000000000000000000	4.00000000000000000000
82.00000000000000000000	0.00000000000000000000	4189.74365234375000000000	4193.33300781250000000000	4180.51269531250000000000	4190.25634765625000000000	4176.41015625000000000000	4177.43603515625000000000	4182.56396484375000000000	4178.46142578125000000000	4175.38427734375000000000	4185.12792968750000000000	4192.30761718750000000000	4246.66650390625000000000	4200.00000000000000000000	4198.97412109375000000000	2011.00000000000000000000	10249.00000000000000000000	10231.00000000000000000000	0.00000000000000000000	0.00000000000000000000	0.00000000000000000000	1809.00000000000000000000	383.00000000000000000000	4.00000000000000000000	4.00000000000000000000	4.00000000000000000000	4.00000000000000000000	4.00000000000000000000	4.00000000000000000000	4.00000000000000000000	4.00000000000000000000	4.00000000000000000000	4.00000000000000000000	4.00000000000000000000	4.00000000000000000000	4.00000000000000000000	4.00000000000000000000	4.00000000000000000000	4.00000000000000000000
83.00000000000000000000	0.00000000000000000000	4180.51269531250000000000	4173.33300781250000000000	4177.94873046875000000000	4191.79492187500000000000	4167.17919921875000000000	4162.05126953125000000000	4169.74365234375000000000	4181.02539062500000000000	4175.38427734375000000000	4182.56396484375000000000	4190.76904296875000000000	4247.17919921875000000000	4194.87158203125000000000	4196.41015625000000000000	1638.00000000000000000000	10253.00000000000000000000	10232.00000000000000000000	0.00000000000000000000	0.00000000000000000000	0.00000000000000000000	1809.00000000000000000000	392.00000000000000000000	4.00000000000000000000	4.00000000000000000000	4.00000000000000000000	4.00000000000000000000	4.00000000000000000000	4.00000000000000000000	4.00000000000000000000	4.00000000000000000000	4.00000000000000000000	4.00000000000000000000	4.00000000000000000000	4.00000000000000000000	4.00000000000000000000	4.00000000000000000000	4.00000000000000000000	4.00000000000000000000
84.00000000000000000000	0.00000000000000000000	4171.28173828125000000000	4149.74365234375000000000	4170.25634765625000000000	4174.87158203125000000000	4160.51269531250000000000	4160.51269531250000000000	4155.38427734375000000000	4162.05126953125000000000	4169.23046875000000000000	4160.51269531250000000000	4170.25634765625000000000	4232.82031250000000000000	4163.07666015625000000000	4180.51269531250000000000	1378.00000000000000000000	10253.00000000000000000000	10232.00000000000000000000	0.00000000000000000000	0.00000000000000000000	0.00000000000000000000	1809.00000000000000000000	400.00000000000000000000	4.00000000000000000000	4.00000000000000000000	4.00000000000000000000	4.00000000000000000000	4.00000000000000000000	4.00000000000000000000	4.00000000000000000000	4.00000000000000000000	4.00000000000000000000	4.00000000000000000000	4.00000000000000000000	4.00000000000000000000	4.00000000000000000000	4.00000000000000000000	4.00000000000000000000	4.00000000000000000000
85.00000000000000000000	0.00000000000000000000	4178.97412109375000000000	4177.94873046875000000000	4169.74365234375000000000	4191.79492187500000000000	4193.84619140625000000000	4187.17919921875000000000	4185.12792968750000000000	4183.07666015625000000000	4172.30761718750000000000	4189.23046875000000000000	4183.58984375000000000000	4236.92285156250000000000	4170.25634765625000000000	4186.15380859375000000000	1523.00000000000000000000	10252.00000000000000000000	10233.00000000000000000000	0.00000000000000000000	0.00000000000000000000	0.00000000000000000000	1809.00000000000000000000	408.00000000000000000000	4.00000000000000000000	4.00000000000000000000	4.00000000000000000000	4.00000000000000000000	4.00000000000000000000	4.00000000000000000000	4.00000000000000000000	4.00000000000000000000	4.00000000000000000000	4.00000000000000000000	4.00000000000000000000	4.00000000000000000000	4.00000000000000000000	4.00000000000000000000	4.00000000000000000000	4.00000000000000000000
86.00000000000000000000	0.00000000000000000000	4172.82031250000000000000	4154.35888671875000000000	4176.41015625000000000000	4188.71777343750000000000	4163.58984375000000000000	4176.92285156250000000000	4166.15380859375000000000	4167.69238281250000000000	4170.25634765625000000000	4164.61523437500000000000	4171.28173828125000000000	4234.87158203125000000000	4140.00000000000000000000	4175.38427734375000000000	2011.00000000000000000000	10252.00000000000000000000	10233.00000000000000000000	0.00000000000000000000	0.00000000000000000000	0.00000000000000000000	1809.00000000000000000000	416.00000000000000000000	4.00000000000000000000	4.00000000000000000000	4.00000000000000000000	4.00000000000000000000	4.00000000000000000000	4.00000000000000000000	4.00000000000000000000	4.00000000000000000000	4.00000000000000000000	4.00000000000000000000	4.00000000000000000000	4.00000000000000000000	4.00000000000000000000	4.00000000000000000000	4.00000000000000000000	4.00000000000000000000
87.00000000000000000000	0.00000000000000000000	4183.07666015625000000000	4175.89746093750000000000	4174.87158203125000000000	4201.53857421875000000000	4186.15380859375000000000	4178.97412109375000000000	4177.94873046875000000000	4180.51269531250000000000	4174.87158203125000000000	4176.92285156250000000000	4178.97412109375000000000	4234.87158203125000000000	4167.17919921875000000000	4180.51269531250000000000	1638.00000000000000000000	10251.00000000000000000000	10232.00000000000000000000	0.00000000000000000000	0.00000000000000000000	0.00000000000000000000	1809.00000000000000000000	423.00000000000000000000	4.00000000000000000000	4.00000000000000000000	4.00000000000000000000	4.00000000000000000000	4.00000000000000000000	4.00000000000000000000	4.00000000000000000000	4.00000000000000000000	4.00000000000000000000	4.00000000000000000000	4.00000000000000000000	4.00000000000000000000	4.00000000000000000000	4.00000000000000000000	4.00000000000000000000	4.00000000000000000000
88.00000000000000000000	0.00000000000000000000	4194.87158203125000000000	4194.35888671875000000000	4181.02539062500000000000	4215.38427734375000000000	4200.51269531250000000000	4182.05126953125000000000	4180.00000000000000000000	4180.00000000000000000000	4178.46142578125000000000	4183.58984375000000000000	4189.23046875000000000000	4244.10253906250000000000	4188.20507812500000000000	4191.28173828125000000000	1378.00000000000000000000	10251.00000000000000000000	10232.00000000000000000000	0.00000000000000000000	0.00000000000000000000	0.00000000000000000000	1809.00000000000000000000	431.00000000000000000000	4.00000000000000000000	4.00000000000000000000	4.00000000000000000000	4.00000000000000000000	4.00000000000000000000	4.00000000000000000000	4.00000000000000000000	4.00000000000000000000	4.00000000000000000000	4.00000000000000000000	4.00000000000000000000	4.00000000000000000000	4.00000000000000000000	4.00000000000000000000	4.00000000000000000000	4.00000000000000000000
89.00000000000000000000	0.00000000000000000000	4182.05126953125000000000	4166.66650390625000000000	4177.94873046875000000000	4203.58984375000000000000	4166.15380859375000000000	4175.89746093750000000000	4159.48730468750000000000	4162.56396484375000000000	4172.82031250000000000000	4147.69238281250000000000	4173.84619140625000000000	4236.41015625000000000000	4154.35888671875000000000	4184.10253906250000000000	1523.00000000000000000000	10249.00000000000000000000	10231.00000000000000000000	0.00000000000000000000	0.00000000000000000000	0.00000000000000000000	1809.00000000000000000000	440.00000000000000000000	4.00000000000000000000	4.00000000000000000000	4.00000000000000000000	4.00000000000000000000	4.00000000000000000000	4.00000000000000000000	4.00000000000000000000	4.00000000000000000000	4.00000000000000000000	4.00000000000000000000	4.00000000000000000000	4.00000000000000000000	4.00000000000000000000	4.00000000000000000000	4.00000000000000000000	4.00000000000000000000
90.00000000000000000000	0.00000000000000000000	4176.92285156250000000000	4173.84619140625000000000	4172.30761718750000000000	4210.25634765625000000000	4189.23046875000000000000	4178.46142578125000000000	4177.43603515625000000000	4195.89746093750000000000	4173.84619140625000000000	4179.48730468750000000000	4185.12792968750000000000	4238.46142578125000000000	4166.15380859375000000000	4189.23046875000000000000	2011.00000000000000000000	10249.00000000000000000000	10231.00000000000000000000	0.00000000000000000000	0.00000000000000000000	0.00000000000000000000	1809.00000000000000000000	447.00000000000000000000	4.00000000000000000000	4.00000000000000000000	4.00000000000000000000	4.00000000000000000000	4.00000000000000000000	4.00000000000000000000	4.00000000000000000000	4.00000000000000000000	4.00000000000000000000	4.00000000000000000000	4.00000000000000000000	4.00000000000000000000	4.00000000000000000000	4.00000000000000000000	4.00000000000000000000	4.00000000000000000000
91.00000000000000000000	0.00000000000000000000	4170.76904296875000000000	4150.76904296875000000000	4173.84619140625000000000	4196.41015625000000000000	4156.41015625000000000000	4159.48730468750000000000	4154.35888671875000000000	4172.30761718750000000000	4169.74365234375000000000	4165.12792968750000000000	4173.33300781250000000000	4233.33300781250000000000	4150.76904296875000000000	4178.97412109375000000000	1638.00000000000000000000	10246.00000000000000000000	10229.00000000000000000000	0.00000000000000000000	0.00000000000000000000	0.00000000000000000000	1809.00000000000000000000	455.00000000000000000000	4.00000000000000000000	4.00000000000000000000	4.00000000000000000000	4.00000000000000000000	4.00000000000000000000	4.00000000000000000000	4.00000000000000000000	4.00000000000000000000	4.00000000000000000000	4.00000000000000000000	4.00000000000000000000	4.00000000000000000000	4.00000000000000000000	4.00000000000000000000	4.00000000000000000000	4.00000000000000000000
92.00000000000000000000	0.00000000000000000000	4178.97412109375000000000	4166.15380859375000000000	4170.76904296875000000000	4198.97412109375000000000	4145.12792968750000000000	4173.33300781250000000000	4165.64111328125000000000	4165.64111328125000000000	4170.25634765625000000000	4166.66650390625000000000	4177.94873046875000000000	4227.17919921875000000000	4159.48730468750000000000	4180.00000000000000000000	1378.00000000000000000000	10246.00000000000000000000	10229.00000000000000000000	0.00000000000000000000	0.00000000000000000000	0.00000000000000000000	1809.00000000000000000000	463.00000000000000000000	4.00000000000000000000	4.00000000000000000000	4.00000000000000000000	4.00000000000000000000	4.00000000000000000000	4.00000000000000000000	4.00000000000000000000	4.00000000000000000000	4.00000000000000000000	4.00000000000000000000	4.00000000000000000000	4.00000000000000000000	4.00000000000000000000	4.00000000000000000000	4.00000000000000000000	4.00000000000000000000
93.00000000000000000000	0.00000000000000000000	4184.10253906250000000000	4172.30761718750000000000	4175.38427734375000000000	4201.02539062500000000000	4171.28173828125000000000	4183.58984375000000000000	4177.43603515625000000000	4171.79492187500000000000	4172.82031250000000000000	4181.02539062500000000000	4182.05126953125000000000	4231.28173828125000000000	4156.41015625000000000000	4179.48730468750000000000	1523.00000000000000000000	10246.00000000000000000000	10230.00000000000000000000	0.00000000000000000000	0.00000000000000000000	0.00000000000000000000	1809.00000000000000000000	471.00000000000000000000	4.00000000000000000000	4.00000000000000000000	4.00000000000000000000	4.00000000000000000000	4.00000000000000000000	4.00000000000000000000	4.00000000000000000000	4.00000000000000000000	4.00000000000000000000	4.00000000000000000000	4.00000000000000000000	4.00000000000000000000	4.00000000000000000000	4.00000000000000000000	4.00000000000000000000	4.00000000000000000000
94.00000000000000000000	0.00000000000000000000	4173.33300781250000000000	4144.61523437500000000000	4173.84619140625000000000	4182.56396484375000000000	4160.00000000000000000000	4170.25634765625000000000	4154.35888671875000000000	4152.82031250000000000000	4169.74365234375000000000	4147.17919921875000000000	4163.58984375000000000000	4223.58984375000000000000	4129.74365234375000000000	4168.71777343750000000000	2011.00000000000000000000	10246.00000000000000000000	10230.00000000000000000000	0.00000000000000000000	0.00000000000000000000	0.00000000000000000000	1809.00000000000000000000	478.00000000000000000000	4.00000000000000000000	4.00000000000000000000	4.00000000000000000000	4.00000000000000000000	4.00000000000000000000	4.00000000000000000000	4.00000000000000000000	4.00000000000000000000	4.00000000000000000000	4.00000000000000000000	4.00000000000000000000	4.00000000000000000000	4.00000000000000000000	4.00000000000000000000	4.00000000000000000000	4.00000000000000000000
95.00000000000000000000	0.00000000000000000000	4181.02539062500000000000	4173.33300781250000000000	4172.30761718750000000000	4198.97412109375000000000	4174.87158203125000000000	4180.00000000000000000000	4172.30761718750000000000	4177.94873046875000000000	4175.38427734375000000000	4162.56396484375000000000	4186.15380859375000000000	4231.79492187500000000000	4173.84619140625000000000	4191.28173828125000000000	1638.00000000000000000000	10246.00000000000000000000	10231.00000000000000000000	0.00000000000000000000	0.00000000000000000000	0.00000000000000000000	1809.00000000000000000000	486.00000000000000000000	4.00000000000000000000	4.00000000000000000000	4.00000000000000000000	4.00000000000000000000	4.00000000000000000000	4.00000000000000000000	4.00000000000000000000	4.00000000000000000000	4.00000000000000000000	4.00000000000000000000	4.00000000000000000000	4.00000000000000000000	4.00000000000000000000	4.00000000000000000000	4.00000000000000000000	4.00000000000000000000
96.00000000000000000000	0.00000000000000000000	4174.87158203125000000000	4153.33300781250000000000	4175.89746093750000000000	4185.12792968750000000000	4148.20507812500000000000	4168.71777343750000000000	4151.79492187500000000000	4159.48730468750000000000	4172.30761718750000000000	4146.15380859375000000000	4176.92285156250000000000	4232.30761718750000000000	4158.46142578125000000000	4188.20507812500000000000	1378.00000000000000000000	10246.00000000000000000000	10231.00000000000000000000	0.00000000000000000000	0.00000000000000000000	0.00000000000000000000	1809.00000000000000000000	494.00000000000000000000	4.00000000000000000000	4.00000000000000000000	4.00000000000000000000	4.00000000000000000000	4.00000000000000000000	4.00000000000000000000	4.00000000000000000000	4.00000000000000000000	4.00000000000000000000	4.00000000000000000000	4.00000000000000000000	4.00000000000000000000	4.00000000000000000000	4.00000000000000000000	4.00000000000000000000	4.00000000000000000000
97.00000000000000000000	0.00000000000000000000	4164.61523437500000000000	4146.66650390625000000000	4165.64111328125000000000	4178.46142578125000000000	4153.33300781250000000000	4171.28173828125000000000	4157.43603515625000000000	4165.12792968750000000000	4169.23046875000000000000	4160.51269531250000000000	4167.69238281250000000000	4223.07666015625000000000	4143.07666015625000000000	4174.87158203125000000000	1523.00000000000000000000	10246.00000000000000000000	10231.00000000000000000000	0.00000000000000000000	0.00000000000000000000	0.00000000000000000000	1809.00000000000000000000	502.00000000000000000000	4.00000000000000000000	4.00000000000000000000	4.00000000000000000000	4.00000000000000000000	4.00000000000000000000	4.00000000000000000000	4.00000000000000000000	4.00000000000000000000	4.00000000000000000000	4.00000000000000000000	4.00000000000000000000	4.00000000000000000000	4.00000000000000000000	4.00000000000000000000	4.00000000000000000000	4.00000000000000000000
98.00000000000000000000	0.00000000000000000000	4159.48730468750000000000	4151.79492187500000000000	4164.10253906250000000000	4188.71777343750000000000	4160.00000000000000000000	4173.84619140625000000000	4168.71777343750000000000	4187.17919921875000000000	4168.71777343750000000000	4182.56396484375000000000	4174.35888671875000000000	4225.12792968750000000000	4148.71777343750000000000	4172.30761718750000000000	2011.00000000000000000000	10246.00000000000000000000	10231.00000000000000000000	0.00000000000000000000	0.00000000000000000000	0.00000000000000000000	1809.00000000000000000000	510.00000000000000000000	4.00000000000000000000	4.00000000000000000000	4.00000000000000000000	4.00000000000000000000	4.00000000000000000000	4.00000000000000000000	4.00000000000000000000	4.00000000000000000000	4.00000000000000000000	4.00000000000000000000	4.00000000000000000000	4.00000000000000000000	4.00000000000000000000	4.00000000000000000000	4.00000000000000000000	4.00000000000000000000
99.00000000000000000000	0.00000000000000000000	4149.74365234375000000000	4125.64111328125000000000	4165.12792968750000000000	4163.07666015625000000000	4128.71777343750000000000	4165.12792968750000000000	4143.07666015625000000000	4152.30761718750000000000	4165.12792968750000000000	4137.43603515625000000000	4155.38427734375000000000	4218.46142578125000000000	4118.46142578125000000000	4158.46142578125000000000	1638.00000000000000000000	10248.00000000000000000000	10228.00000000000000000000	0.00000000000000000000	0.00000000000000000000	0.00000000000000000000	1809.00000000000000000000	519.00000000000000000000	4.00000000000000000000	4.00000000000000000000	4.00000000000000000000	4.00000000000000000000	4.00000000000000000000	4.00000000000000000000	4.00000000000000000000	4.00000000000000000000	4.00000000000000000000	4.00000000000000000000	4.00000000000000000000	4.00000000000000000000	4.00000000000000000000	4.00000000000000000000	4.00000000000000000000	4.00000000000000000000
100.00000000000000000000	0.00000000000000000000	4166.66650390625000000000	4157.94873046875000000000	4165.64111328125000000000	4169.23046875000000000000	4175.38427734375000000000	4186.66650390625000000000	4169.74365234375000000000	4161.53857421875000000000	4170.76904296875000000000	4157.94873046875000000000	4167.17919921875000000000	4224.10253906250000000000	4141.53857421875000000000	4167.17919921875000000000	1378.00000000000000000000	10248.00000000000000000000	10228.00000000000000000000	0.00000000000000000000	0.00000000000000000000	0.00000000000000000000	1809.00000000000000000000	527.00000000000000000000	4.00000000000000000000	4.00000000000000000000	4.00000000000000000000	4.00000000000000000000	4.00000000000000000000	4.00000000000000000000	4.00000000000000000000	4.00000000000000000000	4.00000000000000000000	4.00000000000000000000	4.00000000000000000000	4.00000000000000000000	4.00000000000000000000	4.00000000000000000000	4.00000000000000000000	4.00000000000000000000
101.00000000000000000000	0.00000000000000000000	4172.82031250000000000000	4152.30761718750000000000	4175.89746093750000000000	4172.30761718750000000000	4165.12792968750000000000	4182.05126953125000000000	4164.61523437500000000000	4155.89746093750000000000	4171.28173828125000000000	4147.69238281250000000000	4161.02539062500000000000	4225.64111328125000000000	4134.87158203125000000000	4167.69238281250000000000	1523.00000000000000000000	10249.00000000000000000000	10228.00000000000000000000	0.00000000000000000000	0.00000000000000000000	0.00000000000000000000	1809.00000000000000000000	535.00000000000000000000	4.00000000000000000000	4.00000000000000000000	4.00000000000000000000	4.00000000000000000000	4.00000000000000000000	4.00000000000000000000	4.00000000000000000000	4.00000000000000000000	4.00000000000000000000	4.00000000000000000000	4.00000000000000000000	4.00000000000000000000	4.00000000000000000000	4.00000000000000000000	4.00000000000000000000	4.00000000000000000000
102.00000000000000000000	0.00000000000000000000	4167.17919921875000000000	4148.20507812500000000000	4175.89746093750000000000	4170.76904296875000000000	4140.51269531250000000000	4175.89746093750000000000	4162.05126953125000000000	4162.05126953125000000000	4170.25634765625000000000	4139.48730468750000000000	4162.56396484375000000000	4223.58984375000000000000	4141.53857421875000000000	4170.76904296875000000000	2011.00000000000000000000	10249.00000000000000000000	10228.00000000000000000000	0.00000000000000000000	0.00000000000000000000	0.00000000000000000000	1809.00000000000000000000	543.00000000000000000000	4.00000000000000000000	4.00000000000000000000	4.00000000000000000000	4.00000000000000000000	4.00000000000000000000	4.00000000000000000000	4.00000000000000000000	4.00000000000000000000	4.00000000000000000000	4.00000000000000000000	4.00000000000000000000	4.00000000000000000000	4.00000000000000000000	4.00000000000000000000	4.00000000000000000000	4.00000000000000000000
103.00000000000000000000	0.00000000000000000000	4165.12792968750000000000	4156.92285156250000000000	4175.38427734375000000000	4176.92285156250000000000	4152.82031250000000000000	4171.28173828125000000000	4166.66650390625000000000	4181.02539062500000000000	4174.35888671875000000000	4169.74365234375000000000	4181.02539062500000000000	4233.84619140625000000000	4166.15380859375000000000	4182.05126953125000000000	1638.00000000000000000000	10250.00000000000000000000	10228.00000000000000000000	0.00000000000000000000	0.00000000000000000000	0.00000000000000000000	1809.00000000000000000000	550.00000000000000000000	4.00000000000000000000	4.00000000000000000000	4.00000000000000000000	4.00000000000000000000	4.00000000000000000000	4.00000000000000000000	4.00000000000000000000	4.00000000000000000000	4.00000000000000000000	4.00000000000000000000	4.00000000000000000000	4.00000000000000000000	4.00000000000000000000	4.00000000000000000000	4.00000000000000000000	4.00000000000000000000
104.00000000000000000000	0.00000000000000000000	4154.35888671875000000000	4123.07666015625000000000	4168.20507812500000000000	4157.43603515625000000000	4138.46142578125000000000	4158.97412109375000000000	4142.05126953125000000000	4154.35888671875000000000	4169.23046875000000000000	4149.74365234375000000000	4162.56396484375000000000	4223.07666015625000000000	4133.33300781250000000000	4168.20507812500000000000	1378.00000000000000000000	10250.00000000000000000000	10228.00000000000000000000	0.00000000000000000000	0.00000000000000000000	0.00000000000000000000	1809.00000000000000000000	558.00000000000000000000	4.00000000000000000000	4.00000000000000000000	4.00000000000000000000	4.00000000000000000000	4.00000000000000000000	4.00000000000000000000	4.00000000000000000000	4.00000000000000000000	4.00000000000000000000	4.00000000000000000000	4.00000000000000000000	4.00000000000000000000	4.00000000000000000000	4.00000000000000000000	4.00000000000000000000	4.00000000000000000000
105.00000000000000000000	0.00000000000000000000	4158.97412109375000000000	4144.10253906250000000000	4161.53857421875000000000	4166.66650390625000000000	4174.87158203125000000000	4181.02539062500000000000	4173.84619140625000000000	4179.48730468750000000000	4167.69238281250000000000	4175.38427734375000000000	4168.20507812500000000000	4218.97412109375000000000	4138.46142578125000000000	4165.64111328125000000000	1523.00000000000000000000	10253.00000000000000000000	10227.00000000000000000000	0.00000000000000000000	0.00000000000000000000	0.00000000000000000000	1809.00000000000000000000	566.00000000000000000000	4.00000000000000000000	4.00000000000000000000	4.00000000000000000000	4.00000000000000000000	4.00000000000000000000	4.00000000000000000000	4.00000000000000000000	4.00000000000000000000	4.00000000000000000000	4.00000000000000000000	4.00000000000000000000	4.00000000000000000000	4.00000000000000000000	4.00000000000000000000	4.00000000000000000000	4.00000000000000000000
106.00000000000000000000	0.00000000000000000000	4152.82031250000000000000	4136.92285156250000000000	4169.74365234375000000000	4160.51269531250000000000	4159.48730468750000000000	4178.46142578125000000000	4166.15380859375000000000	4175.38427734375000000000	4167.17919921875000000000	4163.07666015625000000000	4160.51269531250000000000	4216.92285156250000000000	4116.92285156250000000000	4155.38427734375000000000	2011.00000000000000000000	10253.00000000000000000000	10227.00000000000000000000	0.00000000000000000000	0.00000000000000000000	0.00000000000000000000	1809.00000000000000000000	574.00000000000000000000	4.00000000000000000000	4.00000000000000000000	4.00000000000000000000	4.00000000000000000000	4.00000000000000000000	4.00000000000000000000	4.00000000000000000000	4.00000000000000000000	4.00000000000000000000	4.00000000000000000000	4.00000000000000000000	4.00000000000000000000	4.00000000000000000000	4.00000000000000000000	4.00000000000000000000	4.00000000000000000000
107.00000000000000000000	0.00000000000000000000	4150.76904296875000000000	4132.30761718750000000000	4168.71777343750000000000	4149.23046875000000000000	4143.58984375000000000000	4172.30761718750000000000	4156.41015625000000000000	4162.05126953125000000000	4170.25634765625000000000	4146.66650390625000000000	4152.82031250000000000000	4209.23046875000000000000	4116.92285156250000000000	4155.38427734375000000000	1638.00000000000000000000	10252.00000000000000000000	10225.00000000000000000000	0.00000000000000000000	0.00000000000000000000	0.00000000000000000000	1809.00000000000000000000	581.00000000000000000000	4.00000000000000000000	4.00000000000000000000	4.00000000000000000000	4.00000000000000000000	4.00000000000000000000	4.00000000000000000000	4.00000000000000000000	4.00000000000000000000	4.00000000000000000000	4.00000000000000000000	4.00000000000000000000	4.00000000000000000000	4.00000000000000000000	4.00000000000000000000	4.00000000000000000000	4.00000000000000000000
108.00000000000000000000	0.00000000000000000000	4166.15380859375000000000	4161.53857421875000000000	4172.30761718750000000000	4162.05126953125000000000	4171.79492187500000000000	4180.00000000000000000000	4175.89746093750000000000	4177.43603515625000000000	4175.89746093750000000000	4173.33300781250000000000	4170.25634765625000000000	4222.05126953125000000000	4161.02539062500000000000	4174.35888671875000000000	1378.00000000000000000000	10252.00000000000000000000	10225.00000000000000000000	0.00000000000000000000	0.00000000000000000000	0.00000000000000000000	1809.00000000000000000000	588.00000000000000000000	4.00000000000000000000	4.00000000000000000000	4.00000000000000000000	4.00000000000000000000	4.00000000000000000000	4.00000000000000000000	4.00000000000000000000	4.00000000000000000000	4.00000000000000000000	4.00000000000000000000	4.00000000000000000000	4.00000000000000000000	4.00000000000000000000	4.00000000000000000000	4.00000000000000000000	4.00000000000000000000
109.00000000000000000000	0.00000000000000000000	4163.58984375000000000000	4140.00000000000000000000	4177.94873046875000000000	4147.17919921875000000000	4149.74365234375000000000	4166.66650390625000000000	4153.84619140625000000000	4151.79492187500000000000	4170.25634765625000000000	4137.94873046875000000000	4156.92285156250000000000	4221.02539062500000000000	4138.46142578125000000000	4167.69238281250000000000	1523.00000000000000000000	10251.00000000000000000000	10225.00000000000000000000	0.00000000000000000000	0.00000000000000000000	0.00000000000000000000	1809.00000000000000000000	597.00000000000000000000	4.00000000000000000000	4.00000000000000000000	4.00000000000000000000	4.00000000000000000000	4.00000000000000000000	4.00000000000000000000	4.00000000000000000000	4.00000000000000000000	4.00000000000000000000	4.00000000000000000000	4.00000000000000000000	4.00000000000000000000	4.00000000000000000000	4.00000000000000000000	4.00000000000000000000	4.00000000000000000000
110.00000000000000000000	0.00000000000000000000	4162.56396484375000000000	4150.76904296875000000000	4171.28173828125000000000	4150.25634765625000000000	4157.43603515625000000000	4171.28173828125000000000	4168.20507812500000000000	4172.82031250000000000000	4169.74365234375000000000	4151.79492187500000000000	4168.20507812500000000000	4220.51269531250000000000	4149.23046875000000000000	4172.30761718750000000000	2011.00000000000000000000	10251.00000000000000000000	10225.00000000000000000000	0.00000000000000000000	0.00000000000000000000	0.00000000000000000000	1809.00000000000000000000	604.00000000000000000000	4.00000000000000000000	4.00000000000000000000	4.00000000000000000000	4.00000000000000000000	4.00000000000000000000	4.00000000000000000000	4.00000000000000000000	4.00000000000000000000	4.00000000000000000000	4.00000000000000000000	4.00000000000000000000	4.00000000000000000000	4.00000000000000000000	4.00000000000000000000	4.00000000000000000000	4.00000000000000000000
111.00000000000000000000	0.00000000000000000000	4151.79492187500000000000	4135.38427734375000000000	4167.69238281250000000000	4145.64111328125000000000	4130.25634765625000000000	4159.48730468750000000000	4154.87158203125000000000	4173.33300781250000000000	4168.71777343750000000000	4159.48730468750000000000	4166.15380859375000000000	4223.07666015625000000000	4144.61523437500000000000	4169.23046875000000000000	1638.00000000000000000000	10249.00000000000000000000	10225.00000000000000000000	0.00000000000000000000	0.00000000000000000000	0.00000000000000000000	1809.00000000000000000000	611.00000000000000000000	4.00000000000000000000	4.00000000000000000000	4.00000000000000000000	4.00000000000000000000	4.00000000000000000000	4.00000000000000000000	4.00000000000000000000	4.00000000000000000000	4.00000000000000000000	4.00000000000000000000	4.00000000000000000000	4.00000000000000000000	4.00000000000000000000	4.00000000000000000000	4.00000000000000000000	4.00000000000000000000
112.00000000000000000000	0.00000000000000000000	4144.10253906250000000000	4124.10253906250000000000	4164.61523437500000000000	4138.97412109375000000000	4124.10253906250000000000	4160.00000000000000000000	4145.64111328125000000000	4149.74365234375000000000	4168.20507812500000000000	4146.66650390625000000000	4152.82031250000000000000	4211.79492187500000000000	4127.69238281250000000000	4157.43603515625000000000	1378.00000000000000000000	10249.00000000000000000000	10225.00000000000000000000	0.00000000000000000000	0.00000000000000000000	0.00000000000000000000	1809.00000000000000000000	620.00000000000000000000	4.00000000000000000000	4.00000000000000000000	4.00000000000000000000	4.00000000000000000000	4.00000000000000000000	4.00000000000000000000	4.00000000000000000000	4.00000000000000000000	4.00000000000000000000	4.00000000000000000000	4.00000000000000000000	4.00000000000000000000	4.00000000000000000000	4.00000000000000000000	4.00000000000000000000	4.00000000000000000000
113.00000000000000000000	0.00000000000000000000	4158.97412109375000000000	4153.84619140625000000000	4168.71777343750000000000	4157.43603515625000000000	4172.30761718750000000000	4182.05126953125000000000	4172.82031250000000000000	4163.07666015625000000000	4171.79492187500000000000	4167.69238281250000000000	4166.15380859375000000000	4215.38427734375000000000	4143.58984375000000000000	4161.53857421875000000000	1523.00000000000000000000	10248.00000000000000000000	10225.00000000000000000000	0.00000000000000000000	0.00000000000000000000	0.00000000000000000000	1809.00000000000000000000	628.00000000000000000000	4.00000000000000000000	4.00000000000000000000	4.00000000000000000000	4.00000000000000000000	4.00000000000000000000	4.00000000000000000000	4.00000000000000000000	4.00000000000000000000	4.00000000000000000000	4.00000000000000000000	4.00000000000000000000	4.00000000000000000000	4.00000000000000000000	4.00000000000000000000	4.00000000000000000000	4.00000000000000000000
114.00000000000000000000	0.00000000000000000000	4155.89746093750000000000	4131.28173828125000000000	4175.38427734375000000000	4147.17919921875000000000	4141.02539062500000000000	4169.74365234375000000000	4149.74365234375000000000	4142.05126953125000000000	4167.17919921875000000000	4136.41015625000000000000	4150.25634765625000000000	4215.38427734375000000000	4117.94873046875000000000	4155.38427734375000000000	2011.00000000000000000000	10248.00000000000000000000	10225.00000000000000000000	0.00000000000000000000	0.00000000000000000000	0.00000000000000000000	1809.00000000000000000000	636.00000000000000000000	4.00000000000000000000	4.00000000000000000000	4.00000000000000000000	4.00000000000000000000	4.00000000000000000000	4.00000000000000000000	4.00000000000000000000	4.00000000000000000000	4.00000000000000000000	4.00000000000000000000	4.00000000000000000000	4.00000000000000000000	4.00000000000000000000	4.00000000000000000000	4.00000000000000000000	4.00000000000000000000
115.00000000000000000000	0.00000000000000000000	4162.05126953125000000000	4154.87158203125000000000	4173.84619140625000000000	4162.05126953125000000000	4147.69238281250000000000	4170.76904296875000000000	4158.97412109375000000000	4156.41015625000000000000	4172.82031250000000000000	4150.76904296875000000000	4162.56396484375000000000	4221.02539062500000000000	4149.74365234375000000000	4174.35888671875000000000	1638.00000000000000000000	10249.00000000000000000000	10225.00000000000000000000	0.00000000000000000000	0.00000000000000000000	0.00000000000000000000	1809.00000000000000000000	644.00000000000000000000	4.00000000000000000000	4.00000000000000000000	4.00000000000000000000	4.00000000000000000000	4.00000000000000000000	4.00000000000000000000	4.00000000000000000000	4.00000000000000000000	4.00000000000000000000	4.00000000000000000000	4.00000000000000000000	4.00000000000000000000	4.00000000000000000000	4.00000000000000000000	4.00000000000000000000	4.00000000000000000000
116.00000000000000000000	0.00000000000000000000	4169.74365234375000000000	4164.10253906250000000000	4181.02539062500000000000	4170.25634765625000000000	4156.92285156250000000000	4165.64111328125000000000	4150.25634765625000000000	4154.87158203125000000000	4176.41015625000000000000	4157.94873046875000000000	4170.76904296875000000000	4227.69238281250000000000	4168.71777343750000000000	4184.10253906250000000000	1378.00000000000000000000	10249.00000000000000000000	10225.00000000000000000000	0.00000000000000000000	0.00000000000000000000	0.00000000000000000000	1809.00000000000000000000	653.00000000000000000000	4.00000000000000000000	4.00000000000000000000	4.00000000000000000000	4.00000000000000000000	4.00000000000000000000	4.00000000000000000000	4.00000000000000000000	4.00000000000000000000	4.00000000000000000000	4.00000000000000000000	4.00000000000000000000	4.00000000000000000000	4.00000000000000000000	4.00000000000000000000	4.00000000000000000000	4.00000000000000000000
117.00000000000000000000	0.00000000000000000000	4164.61523437500000000000	4143.07666015625000000000	4178.46142578125000000000	4155.38427734375000000000	4144.61523437500000000000	4164.61523437500000000000	4139.48730468750000000000	4144.61523437500000000000	4169.23046875000000000000	4144.10253906250000000000	4160.51269531250000000000	4220.00000000000000000000	4150.76904296875000000000	4173.84619140625000000000	1523.00000000000000000000	10248.00000000000000000000	10224.00000000000000000000	0.00000000000000000000	0.00000000000000000000	0.00000000000000000000	1809.00000000000000000000	661.00000000000000000000	4.00000000000000000000	4.00000000000000000000	4.00000000000000000000	4.00000000000000000000	4.00000000000000000000	4.00000000000000000000	4.00000000000000000000	4.00000000000000000000	4.00000000000000000000	4.00000000000000000000	4.00000000000000000000	4.00000000000000000000	4.00000000000000000000	4.00000000000000000000	4.00000000000000000000	4.00000000000000000000
118.00000000000000000000	0.00000000000000000000	4164.10253906250000000000	4156.41015625000000000000	4175.38427734375000000000	4168.20507812500000000000	4160.00000000000000000000	4177.94873046875000000000	4170.76904296875000000000	4179.48730468750000000000	4165.12792968750000000000	4181.53857421875000000000	4180.00000000000000000000	4228.20507812500000000000	4166.15380859375000000000	4180.00000000000000000000	2011.00000000000000000000	10248.00000000000000000000	10224.00000000000000000000	0.00000000000000000000	0.00000000000000000000	0.00000000000000000000	1809.00000000000000000000	668.00000000000000000000	4.00000000000000000000	4.00000000000000000000	4.00000000000000000000	4.00000000000000000000	4.00000000000000000000	4.00000000000000000000	4.00000000000000000000	4.00000000000000000000	4.00000000000000000000	4.00000000000000000000	4.00000000000000000000	4.00000000000000000000	4.00000000000000000000	4.00000000000000000000	4.00000000000000000000	4.00000000000000000000
119.00000000000000000000	0.00000000000000000000	4154.35888671875000000000	4130.76904296875000000000	4176.92285156250000000000	4155.89746093750000000000	4125.64111328125000000000	4161.02539062500000000000	4148.71777343750000000000	4155.38427734375000000000	4163.07666015625000000000	4154.35888671875000000000	4165.12792968750000000000	4225.64111328125000000000	4140.51269531250000000000	4167.69238281250000000000	1638.00000000000000000000	10247.00000000000000000000	10224.00000000000000000000	0.00000000000000000000	0.00000000000000000000	0.00000000000000000000	1809.00000000000000000000	676.00000000000000000000	4.00000000000000000000	4.00000000000000000000	4.00000000000000000000	4.00000000000000000000	4.00000000000000000000	4.00000000000000000000	4.00000000000000000000	4.00000000000000000000	4.00000000000000000000	4.00000000000000000000	4.00000000000000000000	4.00000000000000000000	4.00000000000000000000	4.00000000000000000000	4.00000000000000000000	4.00000000000000000000
120.00000000000000000000	0.00000000000000000000	4165.12792968750000000000	4153.33300781250000000000	4172.30761718750000000000	4162.56396484375000000000	4149.74365234375000000000	4172.82031250000000000000	4158.97412109375000000000	4152.82031250000000000000	4171.79492187500000000000	4156.92285156250000000000	4161.53857421875000000000	4220.00000000000000000000	4156.41015625000000000000	4166.66650390625000000000	1378.00000000000000000000	10247.00000000000000000000	10224.00000000000000000000	0.00000000000000000000	0.00000000000000000000	0.00000000000000000000	1809.00000000000000000000	684.00000000000000000000	4.00000000000000000000	4.00000000000000000000	4.00000000000000000000	4.00000000000000000000	4.00000000000000000000	4.00000000000000000000	4.00000000000000000000	4.00000000000000000000	4.00000000000000000000	4.00000000000000000000	4.00000000000000000000	4.00000000000000000000	4.00000000000000000000	4.00000000000000000000	4.00000000000000000000	4.00000000000000000000
121.00000000000000000000	0.00000000000000000000	4176.41015625000000000000	4170.76904296875000000000	4181.02539062500000000000	4176.92285156250000000000	4165.64111328125000000000	4179.48730468750000000000	4166.15380859375000000000	4152.30761718750000000000	4174.35888671875000000000	4160.51269531250000000000	4163.58984375000000000000	4224.10253906250000000000	4161.53857421875000000000	4170.76904296875000000000	1523.00000000000000000000	10246.00000000000000000000	10225.00000000000000000000	0.00000000000000000000	0.00000000000000000000	0.00000000000000000000	1809.00000000000000000000	692.00000000000000000000	4.00000000000000000000	4.00000000000000000000	4.00000000000000000000	4.00000000000000000000	4.00000000000000000000	4.00000000000000000000	4.00000000000000000000	4.00000000000000000000	4.00000000000000000000	4.00000000000000000000	4.00000000000000000000	4.00000000000000000000	4.00000000000000000000	4.00000000000000000000	4.00000000000000000000	4.00000000000000000000
122.00000000000000000000	0.00000000000000000000	4163.58984375000000000000	4153.33300781250000000000	4180.00000000000000000000	4165.12792968750000000000	4137.43603515625000000000	4164.61523437500000000000	4144.61523437500000000000	4134.87158203125000000000	4167.69238281250000000000	4130.25634765625000000000	4154.87158203125000000000	4217.94873046875000000000	4143.58984375000000000000	4165.64111328125000000000	2011.00000000000000000000	10246.00000000000000000000	10225.00000000000000000000	0.00000000000000000000	0.00000000000000000000	0.00000000000000000000	1809.00000000000000000000	699.00000000000000000000	4.00000000000000000000	4.00000000000000000000	4.00000000000000000000	4.00000000000000000000	4.00000000000000000000	4.00000000000000000000	4.00000000000000000000	4.00000000000000000000	4.00000000000000000000	4.00000000000000000000	4.00000000000000000000	4.00000000000000000000	4.00000000000000000000	4.00000000000000000000	4.00000000000000000000	4.00000000000000000000
123.00000000000000000000	0.00000000000000000000	4164.10253906250000000000	4174.35888671875000000000	4174.35888671875000000000	4174.87158203125000000000	4154.35888671875000000000	4166.15380859375000000000	4153.33300781250000000000	4165.64111328125000000000	4173.84619140625000000000	4157.94873046875000000000	4173.33300781250000000000	4225.64111328125000000000	4187.69238281250000000000	4182.05126953125000000000	1638.00000000000000000000	10246.00000000000000000000	10226.00000000000000000000	0.00000000000000000000	0.00000000000000000000	0.00000000000000000000	1809.00000000000000000000	706.00000000000000000000	4.00000000000000000000	4.00000000000000000000	4.00000000000000000000	4.00000000000000000000	4.00000000000000000000	4.00000000000000000000	4.00000000000000000000	4.00000000000000000000	4.00000000000000000000	4.00000000000000000000	4.00000000000000000000	4.00000000000000000000	4.00000000000000000000	4.00000000000000000000	4.00000000000000000000	4.00000000000000000000
124.00000000000000000000	0.00000000000000000000	4161.02539062500000000000	4151.28173828125000000000	4175.38427734375000000000	4163.07666015625000000000	4121.53857421875000000000	4151.28173828125000000000	4126.66650390625000000000	4142.05126953125000000000	4170.76904296875000000000	4129.23046875000000000000	4158.46142578125000000000	4223.58984375000000000000	4169.74365234375000000000	4173.84619140625000000000	1378.00000000000000000000	10246.00000000000000000000	10226.00000000000000000000	0.00000000000000000000	0.00000000000000000000	0.00000000000000000000	1809.00000000000000000000	714.00000000000000000000	4.00000000000000000000	4.00000000000000000000	4.00000000000000000000	4.00000000000000000000	4.00000000000000000000	4.00000000000000000000	4.00000000000000000000	4.00000000000000000000	4.00000000000000000000	4.00000000000000000000	4.00000000000000000000	4.00000000000000000000	4.00000000000000000000	4.00000000000000000000	4.00000000000000000000	4.00000000000000000000
125.00000000000000000000	0.00000000000000000000	4161.53857421875000000000	4160.00000000000000000000	4169.74365234375000000000	4163.58984375000000000000	4134.35888671875000000000	4164.61523437500000000000	4148.71777343750000000000	4144.10253906250000000000	4168.20507812500000000000	4140.51269531250000000000	4161.02539062500000000000	4217.43603515625000000000	4165.12792968750000000000	4167.69238281250000000000	1523.00000000000000000000	10247.00000000000000000000	10224.00000000000000000000	0.00000000000000000000	0.00000000000000000000	0.00000000000000000000	1809.00000000000000000000	723.00000000000000000000	4.00000000000000000000	4.00000000000000000000	4.00000000000000000000	4.00000000000000000000	4.00000000000000000000	4.00000000000000000000	4.00000000000000000000	4.00000000000000000000	4.00000000000000000000	4.00000000000000000000	4.00000000000000000000	4.00000000000000000000	4.00000000000000000000	4.00000000000000000000	4.00000000000000000000	4.00000000000000000000
126.00000000000000000000	0.00000000000000000000	4161.02539062500000000000	4168.20507812500000000000	4173.84619140625000000000	4168.20507812500000000000	4152.82031250000000000000	4176.41015625000000000000	4169.23046875000000000000	4166.66650390625000000000	4171.79492187500000000000	4178.46142578125000000000	4172.82031250000000000000	4225.12792968750000000000	4174.35888671875000000000	4169.23046875000000000000	2011.00000000000000000000	10247.00000000000000000000	10224.00000000000000000000	0.00000000000000000000	0.00000000000000000000	0.00000000000000000000	1809.00000000000000000000	730.00000000000000000000	4.00000000000000000000	4.00000000000000000000	4.00000000000000000000	4.00000000000000000000	4.00000000000000000000	4.00000000000000000000	4.00000000000000000000	4.00000000000000000000	4.00000000000000000000	4.00000000000000000000	4.00000000000000000000	4.00000000000000000000	4.00000000000000000000	4.00000000000000000000	4.00000000000000000000	4.00000000000000000000
127.00000000000000000000	0.00000000000000000000	4156.41015625000000000000	4143.58984375000000000000	4176.41015625000000000000	4150.25634765625000000000	4121.02539062500000000000	4165.12792968750000000000	4141.53857421875000000000	4144.10253906250000000000	4168.71777343750000000000	4135.38427734375000000000	4154.35888671875000000000	4218.46142578125000000000	4152.30761718750000000000	4162.05126953125000000000	50.00000000000000000000	10246.00000000000000000000	10224.00000000000000000000	0.00000000000000000000	0.00000000000000000000	0.00000000000000000000	1809.00000000000000000000	738.00000000000000000000	4.00000000000000000000	4.00000000000000000000	4.00000000000000000000	4.00000000000000000000	4.00000000000000000000	4.00000000000000000000	4.00000000000000000000	4.00000000000000000000	4.00000000000000000000	4.00000000000000000000	4.00000000000000000000	4.00000000000000000000	4.00000000000000000000	4.00000000000000000000	4.00000000000000000000	4.00000000000000000000
0.00000000000000000000	0.00000000000000000000	4175.38427734375000000000	4173.33300781250000000000	4176.92285156250000000000	4166.66650390625000000000	4156.92285156250000000000	4172.82031250000000000000	4156.41015625000000000000	4150.25634765625000000000	4172.30761718750000000000	4136.41015625000000000000	4163.58984375000000000000	4224.10253906250000000000	4182.05126953125000000000	4176.41015625000000000000	993.00000000000000000000	10246.00000000000000000000	10224.00000000000000000000	0.00000000000000000000	0.00000000000000000000	0.00000000000000000000	1809.00000000000000000000	746.00000000000000000000	4.00000000000000000000	4.00000000000000000000	4.00000000000000000000	4.00000000000000000000	4.00000000000000000000	4.00000000000000000000	4.00000000000000000000	4.00000000000000000000	4.00000000000000000000	4.00000000000000000000	4.00000000000000000000	4.00000000000000000000	4.00000000000000000000	4.00000000000000000000	4.00000000000000000000	4.00000000000000000000
1.00000000000000000000	0.00000000000000000000	4173.84619140625000000000	4158.46142578125000000000	4181.02539062500000000000	4161.53857421875000000000	4154.35888671875000000000	4161.02539062500000000000	4140.00000000000000000000	4132.30761718750000000000	4174.35888671875000000000	4132.82031250000000000000	4153.33300781250000000000	4225.12792968750000000000	4166.15380859375000000000	4170.25634765625000000000	1274.00000000000000000000	10247.00000000000000000000	10225.00000000000000000000	0.00000000000000000000	0.00000000000000000000	0.00000000000000000000	1809.00000000000000000000	755.00000000000000000000	4.00000000000000000000	4.00000000000000000000	4.00000000000000000000	4.00000000000000000000	4.00000000000000000000	4.00000000000000000000	4.00000000000000000000	4.00000000000000000000	4.00000000000000000000	4.00000000000000000000	4.00000000000000000000	4.00000000000000000000	4.00000000000000000000	4.00000000000000000000	4.00000000000000000000	4.00000000000000000000
2.00000000000000000000	0.00000000000000000000	4164.61523437500000000000	4157.43603515625000000000	4174.35888671875000000000	4161.53857421875000000000	4139.48730468750000000000	4162.56396484375000000000	4140.51269531250000000000	4149.23046875000000000000	4173.84619140625000000000	4152.82031250000000000000	4156.92285156250000000000	4218.46142578125000000000	4166.66650390625000000000	4169.74365234375000000000	1382.00000000000000000000	10247.00000000000000000000	10225.00000000000000000000	0.00000000000000000000	0.00000000000000000000	0.00000000000000000000	1809.00000000000000000000	763.00000000000000000000	4.00000000000000000000	4.00000000000000000000	4.00000000000000000000	4.00000000000000000000	4.00000000000000000000	4.00000000000000000000	4.00000000000000000000	4.00000000000000000000	4.00000000000000000000	4.00000000000000000000	4.00000000000000000000	4.00000000000000000000	4.00000000000000000000	4.00000000000000000000	4.00000000000000000000	4.00000000000000000000
3.00000000000000000000	0.00000000000000000000	4162.56396484375000000000	4165.12792968750000000000	4175.38427734375000000000	4172.82031250000000000000	4131.79492187500000000000	4163.58984375000000000000	4145.64111328125000000000	4170.76904296875000000000	4171.79492187500000000000	4170.76904296875000000000	4173.33300781250000000000	4224.10253906250000000000	4184.10253906250000000000	4180.51269531250000000000	1990.00000000000000000000	10248.00000000000000000000	10225.00000000000000000000	0.00000000000000000000	0.00000000000000000000	0.00000000000000000000	1809.00000000000000000000	771.00000000000000000000	4.00000000000000000000	4.00000000000000000000	4.00000000000000000000	4.00000000000000000000	4.00000000000000000000	4.00000000000000000000	4.00000000000000000000	4.00000000000000000000	4.00000000000000000000	4.00000000000000000000	4.00000000000000000000	4.00000000000000000000	4.00000000000000000000	4.00000000000000000000	4.00000000000000000000	4.00000000000000000000
4.00000000000000000000	0.00000000000000000000	4155.38427734375000000000	4136.92285156250000000000	4175.38427734375000000000	4150.76904296875000000000	4114.35888671875000000000	4154.87158203125000000000	4130.76904296875000000000	4136.92285156250000000000	4166.66650390625000000000	4138.46142578125000000000	4156.92285156250000000000	4220.00000000000000000000	4160.00000000000000000000	4168.20507812500000000000	2078.00000000000000000000	10248.00000000000000000000	10225.00000000000000000000	0.00000000000000000000	0.00000000000000000000	0.00000000000000000000	1809.00000000000000000000	780.00000000000000000000	4.00000000000000000000	4.00000000000000000000	4.00000000000000000000	4.00000000000000000000	4.00000000000000000000	4.00000000000000000000	4.00000000000000000000	4.00000000000000000000	4.00000000000000000000	4.00000000000000000000	4.00000000000000000000	4.00000000000000000000	4.00000000000000000000	4.00000000000000000000	4.00000000000000000000	4.00000000000000000000
5.00000000000000000000	0.00000000000000000000	4168.71777343750000000000	4165.64111328125000000000	4172.30761718750000000000	4155.38427734375000000000	4164.61523437500000000000	4178.46142578125000000000	4168.71777343750000000000	4155.38427734375000000000	4171.79492187500000000000	4171.28173828125000000000	4169.74365234375000000000	4225.12792968750000000000	4177.43603515625000000000	4170.76904296875000000000	1300.00000000000000000000	10248.00000000000000000000	10227.00000000000000000000	0.00000000000000000000	0.00000000000000000000	0.00000000000000000000	1809.00000000000000000000	787.00000000000000000000	4.00000000000000000000	4.00000000000000000000	4.00000000000000000000	4.00000000000000000000	4.00000000000000000000	4.00000000000000000000	4.00000000000000000000	4.00000000000000000000	4.00000000000000000000	4.00000000000000000000	4.00000000000000000000	4.00000000000000000000	4.00000000000000000000	4.00000000000000000000	4.00000000000000000000	4.00000000000000000000
6.00000000000000000000	0.00000000000000000000	4165.64111328125000000000	4154.35888671875000000000	4177.43603515625000000000	4148.71777343750000000000	4150.25634765625000000000	4170.76904296875000000000	4153.33300781250000000000	4146.66650390625000000000	4170.25634765625000000000	4162.05126953125000000000	4159.48730468750000000000	4218.97412109375000000000	4152.82031250000000000000	4160.51269531250000000000	1431.00000000000000000000	10248.00000000000000000000	10227.00000000000000000000	0.00000000000000000000	0.00000000000000000000	0.00000000000000000000	1809.00000000000000000000	794.00000000000000000000	4.00000000000000000000	4.00000000000000000000	4.00000000000000000000	4.00000000000000000000	4.00000000000000000000	4.00000000000000000000	4.00000000000000000000	4.00000000000000000000	4.00000000000000000000	4.00000000000000000000	4.00000000000000000000	4.00000000000000000000	4.00000000000000000000	4.00000000000000000000	4.00000000000000000000	4.00000000000000000000
7.00000000000000000000	0.00000000000000000000	4158.97412109375000000000	4146.66650390625000000000	4175.89746093750000000000	4145.12792968750000000000	4135.89746093750000000000	4163.58984375000000000000	4146.66650390625000000000	4143.58984375000000000000	4170.25634765625000000000	4152.82031250000000000000	4152.30761718750000000000	4211.79492187500000000000	4153.84619140625000000000	4160.51269531250000000000	1708.00000000000000000000	10249.00000000000000000000	10226.00000000000000000000	0.00000000000000000000	0.00000000000000000000	0.00000000000000000000	1809.00000000000000000000	802.00000000000000000000	4.00000000000000000000	4.00000000000000000000	4.00000000000000000000	4.00000000000000000000	4.00000000000000000000	4.00000000000000000000	4.00000000000000000000	4.00000000000000000000	4.00000000000000000000	4.00000000000000000000	4.00000000000000000000	4.00000000000000000000	4.00000000000000000000	4.00000000000000000000	4.00000000000000000000	4.00000000000000000000
8.00000000000000000000	0.00000000000000000000	4168.20507812500000000000	4164.61523437500000000000	4178.97412109375000000000	4157.94873046875000000000	4162.05126953125000000000	4167.69238281250000000000	4160.51269531250000000000	4163.58984375000000000000	4174.35888671875000000000	4172.82031250000000000000	4171.79492187500000000000	4229.23046875000000000000	4190.25634765625000000000	4179.48730468750000000000	725.00000000000000000000	10249.00000000000000000000	10226.00000000000000000000	0.00000000000000000000	0.00000000000000000000	0.00000000000000000000	1809.00000000000000000000	809.00000000000000000000	4.00000000000000000000	4.00000000000000000000	4.00000000000000000000	4.00000000000000000000	4.00000000000000000000	4.00000000000000000000	4.00000000000000000000	4.00000000000000000000	4.00000000000000000000	4.00000000000000000000	4.00000000000000000000	4.00000000000000000000	4.00000000000000000000	4.00000000000000000000	4.00000000000000000000	4.00000000000000000000
9.00000000000000000000	0.00000000000000000000	4162.05126953125000000000	4141.53857421875000000000	4178.97412109375000000000	4142.56396484375000000000	4140.51269531250000000000	4154.87158203125000000000	4133.33300781250000000000	4142.05126953125000000000	4169.74365234375000000000	4141.02539062500000000000	4159.48730468750000000000	4224.61523437500000000000	4162.56396484375000000000	4171.79492187500000000000	1845.00000000000000000000	10249.00000000000000000000	10227.00000000000000000000	0.00000000000000000000	0.00000000000000000000	0.00000000000000000000	1809.00000000000000000000	818.00000000000000000000	4.00000000000000000000	4.00000000000000000000	4.00000000000000000000	4.00000000000000000000	4.00000000000000000000	4.00000000000000000000	4.00000000000000000000	4.00000000000000000000	4.00000000000000000000	4.00000000000000000000	4.00000000000000000000	4.00000000000000000000	4.00000000000000000000	4.00000000000000000000	4.00000000000000000000	4.00000000000000000000
10.00000000000000000000	0.00000000000000000000	4162.56396484375000000000	4158.97412109375000000000	4173.84619140625000000000	4152.30761718750000000000	4157.43603515625000000000	4164.61523437500000000000	4151.79492187500000000000	4168.20507812500000000000	4170.76904296875000000000	4174.87158203125000000000	4169.74365234375000000000	4224.10253906250000000000	4168.71777343750000000000	4174.35888671875000000000	2001.00000000000000000000	10249.00000000000000000000	10227.00000000000000000000	0.00000000000000000000	0.00000000000000000000	0.00000000000000000000	1809.00000000000000000000	825.00000000000000000000	4.00000000000000000000	4.00000000000000000000	4.00000000000000000000	4.00000000000000000000	4.00000000000000000000	4.00000000000000000000	4.00000000000000000000	4.00000000000000000000	4.00000000000000000000	4.00000000000000000000	4.00000000000000000000	4.00000000000000000000	4.00000000000000000000	4.00000000000000000000	4.00000000000000000000	4.00000000000000000000
11.00000000000000000000	0.00000000000000000000	4158.97412109375000000000	4144.10253906250000000000	4175.38427734375000000000	4146.15380859375000000000	4141.02539062500000000000	4158.46142578125000000000	4142.05126953125000000000	4162.05126953125000000000	4167.69238281250000000000	4178.46142578125000000000	4165.12792968750000000000	4227.69238281250000000000	4154.87158203125000000000	4169.74365234375000000000	1625.00000000000000000000	10248.00000000000000000000	10227.00000000000000000000	0.00000000000000000000	0.00000000000000000000	0.00000000000000000000	1809.00000000000000000000	833.00000000000000000000	4.00000000000000000000	4.00000000000000000000	4.00000000000000000000	4.00000000000000000000	4.00000000000000000000	4.00000000000000000000	4.00000000000000000000	4.00000000000000000000	4.00000000000000000000	4.00000000000000000000	4.00000000000000000000	4.00000000000000000000	4.00000000000000000000	4.00000000000000000000	4.00000000000000000000	4.00000000000000000000
12.00000000000000000000	0.00000000000000000000	4159.48730468750000000000	4141.02539062500000000000	4171.79492187500000000000	4134.87158203125000000000	4136.92285156250000000000	4160.51269531250000000000	4138.97412109375000000000	4143.58984375000000000000	4166.15380859375000000000	4158.97412109375000000000	4157.43603515625000000000	4218.46142578125000000000	4147.17919921875000000000	4165.64111328125000000000	1352.00000000000000000000	10248.00000000000000000000	10227.00000000000000000000	0.00000000000000000000	0.00000000000000000000	0.00000000000000000000	1809.00000000000000000000	840.00000000000000000000	4.00000000000000000000	4.00000000000000000000	4.00000000000000000000	4.00000000000000000000	4.00000000000000000000	4.00000000000000000000	4.00000000000000000000	4.00000000000000000000	4.00000000000000000000	4.00000000000000000000	4.00000000000000000000	4.00000000000000000000	4.00000000000000000000	4.00000000000000000000	4.00000000000000000000	4.00000000000000000000
13.00000000000000000000	0.00000000000000000000	4168.71777343750000000000	4169.74365234375000000000	4177.43603515625000000000	4149.23046875000000000000	4169.23046875000000000000	4174.35888671875000000000	4164.61523437500000000000	4158.46142578125000000000	4170.76904296875000000000	4178.46142578125000000000	4169.23046875000000000000	4221.53857421875000000000	4167.17919921875000000000	4172.30761718750000000000	1515.00000000000000000000	10245.00000000000000000000	10228.00000000000000000000	0.00000000000000000000	0.00000000000000000000	0.00000000000000000000	1809.00000000000000000000	849.00000000000000000000	4.00000000000000000000	4.00000000000000000000	4.00000000000000000000	4.00000000000000000000	4.00000000000000000000	4.00000000000000000000	4.00000000000000000000	4.00000000000000000000	4.00000000000000000000	4.00000000000000000000	4.00000000000000000000	4.00000000000000000000	4.00000000000000000000	4.00000000000000000000	4.00000000000000000000	4.00000000000000000000
14.00000000000000000000	0.00000000000000000000	4158.46142578125000000000	4138.46142578125000000000	4181.53857421875000000000	4138.97412109375000000000	4133.84619140625000000000	4159.48730468750000000000	4141.53857421875000000000	4132.82031250000000000000	4168.71777343750000000000	4143.07666015625000000000	4151.28173828125000000000	4214.35888671875000000000	4141.53857421875000000000	4160.51269531250000000000	2001.00000000000000000000	10245.00000000000000000000	10228.00000000000000000000	0.00000000000000000000	0.00000000000000000000	0.00000000000000000000	1809.00000000000000000000	856.00000000000000000000	4.00000000000000000000	4.00000000000000000000	4.00000000000000000000	4.00000000000000000000	4.00000000000000000000	4.00000000000000000000	4.00000000000000000000	4.00000000000000000000	4.00000000000000000000	4.00000000000000000000	4.00000000000000000000	4.00000000000000000000	4.00000000000000000000	4.00000000000000000000	4.00000000000000000000	4.00000000000000000000
15.00000000000000000000	0.00000000000000000000	4158.97412109375000000000	4148.71777343750000000000	4172.82031250000000000000	4149.74365234375000000000	4142.05126953125000000000	4160.51269531250000000000	4147.69238281250000000000	4151.28173828125000000000	4175.38427734375000000000	4154.35888671875000000000	4163.58984375000000000000	4214.35888671875000000000	4168.71777343750000000000	4170.25634765625000000000	1625.00000000000000000000	10246.00000000000000000000	10228.00000000000000000000	0.00000000000000000000	0.00000000000000000000	0.00000000000000000000	1809.00000000000000000000	863.00000000000000000000	4.00000000000000000000	4.00000000000000000000	4.00000000000000000000	4.00000000000000000000	4.00000000000000000000	4.00000000000000000000	4.00000000000000000000	4.00000000000000000000	4.00000000000000000000	4.00000000000000000000	4.00000000000000000000	4.00000000000000000000	4.00000000000000000000	4.00000000000000000000	4.00000000000000000000	4.00000000000000000000
16.00000000000000000000	0.00000000000000000000	4151.79492187500000000000	4137.43603515625000000000	4173.33300781250000000000	4145.12792968750000000000	4136.92285156250000000000	4151.28173828125000000000	4136.41015625000000000000	4150.76904296875000000000	4175.89746093750000000000	4156.41015625000000000000	4160.00000000000000000000	4216.92285156250000000000	4167.69238281250000000000	4168.71777343750000000000	0.00000000000000000000	10246.00000000000000000000	10228.00000000000000000000	0.00000000000000000000	0.00000000000000000000	0.00000000000000000000	1809.00000000000000000000	871.00000000000000000000	4.00000000000000000000	4.00000000000000000000	4.00000000000000000000	4.00000000000000000000	4.00000000000000000000	4.00000000000000000000	4.00000000000000000000	4.00000000000000000000	4.00000000000000000000	4.00000000000000000000	4.00000000000000000000	4.00000000000000000000	4.00000000000000000000	4.00000000000000000000	4.00000000000000000000	4.00000000000000000000
17.00000000000000000000	0.00000000000000000000	4147.17919921875000000000	4120.51269531250000000000	4171.28173828125000000000	4131.79492187500000000000	4131.28173828125000000000	4154.87158203125000000000	4135.89746093750000000000	4140.51269531250000000000	4171.28173828125000000000	4151.79492187500000000000	4146.15380859375000000000	4208.71777343750000000000	4146.15380859375000000000	4160.00000000000000000000	0.00000000000000000000	10247.00000000000000000000	10228.00000000000000000000	0.00000000000000000000	0.00000000000000000000	0.00000000000000000000	1809.00000000000000000000	880.00000000000000000000	4.00000000000000000000	4.00000000000000000000	4.00000000000000000000	4.00000000000000000000	4.00000000000000000000	4.00000000000000000000	4.00000000000000000000	4.00000000000000000000	4.00000000000000000000	4.00000000000000000000	4.00000000000000000000	4.00000000000000000000	4.00000000000000000000	4.00000000000000000000	4.00000000000000000000	4.00000000000000000000
18.00000000000000000000	0.00000000000000000000	4162.56396484375000000000	4148.71777343750000000000	4171.79492187500000000000	4150.25634765625000000000	4163.07666015625000000000	4177.43603515625000000000	4164.10253906250000000000	4169.74365234375000000000	4173.84619140625000000000	4196.92285156250000000000	4167.17919921875000000000	4215.38427734375000000000	4169.74365234375000000000	4170.76904296875000000000	0.00000000000000000000	10247.00000000000000000000	10228.00000000000000000000	0.00000000000000000000	0.00000000000000000000	0.00000000000000000000	1809.00000000000000000000	887.00000000000000000000	4.00000000000000000000	4.00000000000000000000	4.00000000000000000000	4.00000000000000000000	4.00000000000000000000	4.00000000000000000000	4.00000000000000000000	4.00000000000000000000	4.00000000000000000000	4.00000000000000000000	4.00000000000000000000	4.00000000000000000000	4.00000000000000000000	4.00000000000000000000	4.00000000000000000000	4.00000000000000000000
19.00000000000000000000	0.00000000000000000000	4156.41015625000000000000	4133.84619140625000000000	4173.33300781250000000000	4139.48730468750000000000	4137.43603515625000000000	4165.64111328125000000000	4140.00000000000000000000	4152.82031250000000000000	4169.74365234375000000000	4173.84619140625000000000	4154.35888671875000000000	4213.84619140625000000000	4144.61523437500000000000	4160.51269531250000000000	0.00000000000000000000	10247.00000000000000000000	10227.00000000000000000000	0.00000000000000000000	0.00000000000000000000	0.00000000000000000000	1809.00000000000000000000	895.00000000000000000000	4.00000000000000000000	4.00000000000000000000	4.00000000000000000000	4.00000000000000000000	4.00000000000000000000	4.00000000000000000000	4.00000000000000000000	4.00000000000000000000	4.00000000000000000000	4.00000000000000000000	4.00000000000000000000	4.00000000000000000000	4.00000000000000000000	4.00000000000000000000	4.00000000000000000000	4.00000000000000000000
20.00000000000000000000	0.00000000000000000000	4160.00000000000000000000	4156.41015625000000000000	4172.82031250000000000000	4146.15380859375000000000	4162.05126953125000000000	4173.33300781250000000000	4155.89746093750000000000	4164.61523437500000000000	4172.82031250000000000000	4174.87158203125000000000	4156.41015625000000000000	4216.41015625000000000000	4162.56396484375000000000	4167.17919921875000000000	0.00000000000000000000	10247.00000000000000000000	10227.00000000000000000000	0.00000000000000000000	0.00000000000000000000	0.00000000000000000000	1809.00000000000000000000	904.00000000000000000000	4.00000000000000000000	4.00000000000000000000	4.00000000000000000000	4.00000000000000000000	4.00000000000000000000	4.00000000000000000000	4.00000000000000000000	4.00000000000000000000	4.00000000000000000000	4.00000000000000000000	4.00000000000000000000	4.00000000000000000000	4.00000000000000000000	4.00000000000000000000	4.00000000000000000000	4.00000000000000000000
21.00000000000000000000	0.00000000000000000000	4166.15380859375000000000	4158.97412109375000000000	4183.07666015625000000000	4151.79492187500000000000	4170.76904296875000000000	4169.23046875000000000000	4151.79492187500000000000	4156.92285156250000000000	4173.33300781250000000000	4168.20507812500000000000	4154.87158203125000000000	4219.48730468750000000000	4170.76904296875000000000	4173.84619140625000000000	0.00000000000000000000	10247.00000000000000000000	10227.00000000000000000000	0.00000000000000000000	0.00000000000000000000	0.00000000000000000000	1809.00000000000000000000	912.00000000000000000000	4.00000000000000000000	4.00000000000000000000	4.00000000000000000000	4.00000000000000000000	4.00000000000000000000	4.00000000000000000000	4.00000000000000000000	4.00000000000000000000	4.00000000000000000000	4.00000000000000000000	4.00000000000000000000	4.00000000000000000000	4.00000000000000000000	4.00000000000000000000	4.00000000000000000000	4.00000000000000000000
22.00000000000000000000	0.00000000000000000000	4154.87158203125000000000	4137.43603515625000000000	4177.94873046875000000000	4141.53857421875000000000	4146.15380859375000000000	4159.48730468750000000000	4131.28173828125000000000	4140.51269531250000000000	4167.69238281250000000000	4149.74365234375000000000	4143.07666015625000000000	4208.71777343750000000000	4150.25634765625000000000	4164.61523437500000000000	0.00000000000000000000	10247.00000000000000000000	10227.00000000000000000000	0.00000000000000000000	0.00000000000000000000	0.00000000000000000000	1809.00000000000000000000	920.00000000000000000000	4.00000000000000000000	4.00000000000000000000	4.00000000000000000000	4.00000000000000000000	4.00000000000000000000	4.00000000000000000000	4.00000000000000000000	4.00000000000000000000	4.00000000000000000000	4.00000000000000000000	4.00000000000000000000	4.00000000000000000000	4.00000000000000000000	4.00000000000000000000	4.00000000000000000000	4.00000000000000000000
23.00000000000000000000	0.00000000000000000000	4151.28173828125000000000	4151.28173828125000000000	4170.25634765625000000000	4154.87158203125000000000	4161.53857421875000000000	4168.20507812500000000000	4151.79492187500000000000	4176.92285156250000000000	4169.74365234375000000000	4186.66650390625000000000	4164.10253906250000000000	4214.87158203125000000000	4171.79492187500000000000	4171.79492187500000000000	0.00000000000000000000	10247.00000000000000000000	10228.00000000000000000000	0.00000000000000000000	0.00000000000000000000	0.00000000000000000000	1809.00000000000000000000	929.00000000000000000000	4.00000000000000000000	4.00000000000000000000	4.00000000000000000000	4.00000000000000000000	4.00000000000000000000	4.00000000000000000000	4.00000000000000000000	4.00000000000000000000	4.00000000000000000000	4.00000000000000000000	4.00000000000000000000	4.00000000000000000000	4.00000000000000000000	4.00000000000000000000	4.00000000000000000000	4.00000000000000000000
24.00000000000000000000	0.00000000000000000000	4144.61523437500000000000	4120.51269531250000000000	4172.82031250000000000000	4138.97412109375000000000	4127.69238281250000000000	4152.30761718750000000000	4127.69238281250000000000	4152.30761718750000000000	4166.66650390625000000000	4160.51269531250000000000	4148.71777343750000000000	4213.33300781250000000000	4145.64111328125000000000	4162.05126953125000000000	0.00000000000000000000	10247.00000000000000000000	10228.00000000000000000000	0.00000000000000000000	0.00000000000000000000	0.00000000000000000000	1809.00000000000000000000	937.00000000000000000000	4.00000000000000000000	4.00000000000000000000	4.00000000000000000000	4.00000000000000000000	4.00000000000000000000	4.00000000000000000000	4.00000000000000000000	4.00000000000000000000	4.00000000000000000000	4.00000000000000000000	4.00000000000000000000	4.00000000000000000000	4.00000000000000000000	4.00000000000000000000	4.00000000000000000000	4.00000000000000000000
25.00000000000000000000	0.00000000000000000000	4155.38427734375000000000	4145.12792968750000000000	4170.76904296875000000000	4144.10253906250000000000	4151.79492187500000000000	4166.15380859375000000000	4146.66650390625000000000	4151.79492187500000000000	4168.71777343750000000000	4170.25634765625000000000	4150.25634765625000000000	4212.30761718750000000000	4150.76904296875000000000	4166.66650390625000000000	0.00000000000000000000	10247.00000000000000000000	10226.00000000000000000000	0.00000000000000000000	0.00000000000000000000	0.00000000000000000000	1809.00000000000000000000	945.00000000000000000000	4.00000000000000000000	4.00000000000000000000	4.00000000000000000000	4.00000000000000000000	4.00000000000000000000	4.00000000000000000000	4.00000000000000000000	4.00000000000000000000	4.00000000000000000000	4.00000000000000000000	4.00000000000000000000	4.00000000000000000000	4.00000000000000000000	4.00000000000000000000	4.00000000000000000000	4.00000000000000000000
26.00000000000000000000	0.00000000000000000000	4163.58984375000000000000	4165.12792968750000000000	4176.41015625000000000000	4155.38427734375000000000	4175.89746093750000000000	4179.48730468750000000000	4168.20507812500000000000	4164.10253906250000000000	4170.76904296875000000000	4189.23046875000000000000	4160.00000000000000000000	4218.97412109375000000000	4156.41015625000000000000	4170.76904296875000000000	0.00000000000000000000	10247.00000000000000000000	10226.00000000000000000000	0.00000000000000000000	0.00000000000000000000	0.00000000000000000000	1809.00000000000000000000	954.00000000000000000000	4.00000000000000000000	4.00000000000000000000	4.00000000000000000000	4.00000000000000000000	4.00000000000000000000	4.00000000000000000000	4.00000000000000000000	4.00000000000000000000	4.00000000000000000000	4.00000000000000000000	4.00000000000000000000	4.00000000000000000000	4.00000000000000000000	4.00000000000000000000	4.00000000000000000000	4.00000000000000000000
27.00000000000000000000	0.00000000000000000000	4153.33300781250000000000	4138.97412109375000000000	4177.94873046875000000000	4144.10253906250000000000	4142.56396484375000000000	4170.76904296875000000000	4152.82031250000000000000	4148.71777343750000000000	4171.28173828125000000000	4163.58984375000000000000	4148.71777343750000000000	4212.82031250000000000000	4146.15380859375000000000	4162.05126953125000000000	0.00000000000000000000	10248.00000000000000000000	10227.00000000000000000000	0.00000000000000000000	0.00000000000000000000	0.00000000000000000000	1809.00000000000000000000	962.00000000000000000000	4.00000000000000000000	4.00000000000000000000	4.00000000000000000000	4.00000000000000000000	4.00000000000000000000	4.00000000000000000000	4.00000000000000000000	4.00000000000000000000	4.00000000000000000000	4.00000000000000000000	4.00000000000000000000	4.00000000000000000000	4.00000000000000000000	4.00000000000000000000	4.00000000000000000000	4.00000000000000000000
28.00000000000000000000	0.00000000000000000000	4159.48730468750000000000	4154.87158203125000000000	4176.41015625000000000000	4158.46142578125000000000	4164.61523437500000000000	4172.30761718750000000000	4159.48730468750000000000	4167.17919921875000000000	4177.43603515625000000000	4181.53857421875000000000	4165.64111328125000000000	4221.02539062500000000000	4187.69238281250000000000	4179.48730468750000000000	0.00000000000000000000	10248.00000000000000000000	10227.00000000000000000000	0.00000000000000000000	0.00000000000000000000	0.00000000000000000000	1809.00000000000000000000	970.00000000000000000000	4.00000000000000000000	4.00000000000000000000	4.00000000000000000000	4.00000000000000000000	4.00000000000000000000	4.00000000000000000000	4.00000000000000000000	4.00000000000000000000	4.00000000000000000000	4.00000000000000000000	4.00000000000000000000	4.00000000000000000000	4.00000000000000000000	4.00000000000000000000	4.00000000000000000000	4.00000000000000000000
29.00000000000000000000	0.00000000000000000000	4155.89746093750000000000	4130.25634765625000000000	4176.41015625000000000000	4142.56396484375000000000	4144.10253906250000000000	4155.89746093750000000000	4129.74365234375000000000	4143.07666015625000000000	4172.82031250000000000000	4153.84619140625000000000	4152.82031250000000000000	4216.92285156250000000000	4163.07666015625000000000	4173.84619140625000000000	0.00000000000000000000	10249.00000000000000000000	10227.00000000000000000000	0.00000000000000000000	0.00000000000000000000	0.00000000000000000000	1809.00000000000000000000	978.00000000000000000000	4.00000000000000000000	4.00000000000000000000	4.00000000000000000000	4.00000000000000000000	4.00000000000000000000	4.00000000000000000000	4.00000000000000000000	4.00000000000000000000	4.00000000000000000000	4.00000000000000000000	4.00000000000000000000	4.00000000000000000000	4.00000000000000000000	4.00000000000000000000	4.00000000000000000000	4.00000000000000000000
30.00000000000000000000	0.00000000000000000000	4149.23046875000000000000	4125.12792968750000000000	4167.69238281250000000000	4135.38427734375000000000	4135.89746093750000000000	4161.02539062500000000000	4140.00000000000000000000	4152.30761718750000000000	4169.23046875000000000000	4161.53857421875000000000	4151.79492187500000000000	4204.61523437500000000000	4152.82031250000000000000	4163.58984375000000000000	0.00000000000000000000	10249.00000000000000000000	10227.00000000000000000000	0.00000000000000000000	0.00000000000000000000	0.00000000000000000000	1809.00000000000000000000	985.00000000000000000000	4.00000000000000000000	4.00000000000000000000	4.00000000000000000000	4.00000000000000000000	4.00000000000000000000	4.00000000000000000000	4.00000000000000000000	4.00000000000000000000	4.00000000000000000000	4.00000000000000000000	4.00000000000000000000	4.00000000000000000000	4.00000000000000000000	4.00000000000000000000	4.00000000000000000000	4.00000000000000000000
31.00000000000000000000	0.00000000000000000000	4142.56396484375000000000	4122.56396484375000000000	4169.74365234375000000000	4142.05126953125000000000	4142.05126953125000000000	4159.48730468750000000000	4147.69238281250000000000	4166.15380859375000000000	4167.17919921875000000000	4181.53857421875000000000	4160.51269531250000000000	4209.23046875000000000000	4158.97412109375000000000	4162.56396484375000000000	0.00000000000000000000	10247.00000000000000000000	10227.00000000000000000000	0.00000000000000000000	0.00000000000000000000	0.00000000000000000000	1809.00000000000000000000	992.00000000000000000000	4.00000000000000000000	4.00000000000000000000	4.00000000000000000000	4.00000000000000000000	4.00000000000000000000	4.00000000000000000000	4.00000000000000000000	4.00000000000000000000	4.00000000000000000000	4.00000000000000000000	4.00000000000000000000	4.00000000000000000000	4.00000000000000000000	4.00000000000000000000	4.00000000000000000000	4.00000000000000000000
32.00000000000000000000	0.00000000000000000000	4141.02539062500000000000	4107.69238281250000000000	4173.84619140625000000000	4130.25634765625000000000	4134.87158203125000000000	4151.28173828125000000000	4127.17919921875000000000	4134.87158203125000000000	4164.61523437500000000000	4143.07666015625000000000	4148.71777343750000000000	4206.66650390625000000000	4140.51269531250000000000	4156.41015625000000000000	0.00000000000000000000	10247.00000000000000000000	10227.00000000000000000000	0.00000000000000000000	0.00000000000000000000	0.00000000000000000000	1809.00000000000000000000	1000.00000000000000000000	4.00000000000000000000	4.00000000000000000000	4.00000000000000000000	4.00000000000000000000	4.00000000000000000000	4.00000000000000000000	4.00000000000000000000	4.00000000000000000000	4.00000000000000000000	4.00000000000000000000	4.00000000000000000000	4.00000000000000000000	4.00000000000000000000	4.00000000000000000000	4.00000000000000000000	4.00000000000000000000
33.00000000000000000000	0.00000000000000000000	4166.15380859375000000000	4157.94873046875000000000	4178.97412109375000000000	4147.69238281250000000000	4180.00000000000000000000	4180.00000000000000000000	4164.10253906250000000000	4152.82031250000000000000	4173.33300781250000000000	4168.20507812500000000000	4166.66650390625000000000	4211.79492187500000000000	4172.82031250000000000000	4170.25634765625000000000	0.00000000000000000000	10245.00000000000000000000	10225.00000000000000000000	0.00000000000000000000	0.00000000000000000000	0.00000000000000000000	1810.00000000000000000000	7.00000000000000000000	4.00000000000000000000	4.00000000000000000000	4.00000000000000000000	4.00000000000000000000	4.00000000000000000000	4.00000000000000000000	4.00000000000000000000	4.00000000000000000000	4.00000000000000000000	4.00000000000000000000	4.00000000000000000000	4.00000000000000000000	4.00000000000000000000	4.00000000000000000000	4.00000000000000000000	4.00000000000000000000
34.00000000000000000000	0.00000000000000000000	4162.56396484375000000000	4146.15380859375000000000	4183.58984375000000000000	4144.10253906250000000000	4157.94873046875000000000	4174.35888671875000000000	4153.33300781250000000000	4142.05126953125000000000	4173.33300781250000000000	4162.05126953125000000000	4154.87158203125000000000	4212.82031250000000000000	4158.46142578125000000000	4165.12792968750000000000	0.00000000000000000000	10245.00000000000000000000	10225.00000000000000000000	0.00000000000000000000	0.00000000000000000000	0.00000000000000000000	1810.00000000000000000000	15.00000000000000000000	4.00000000000000000000	4.00000000000000000000	4.00000000000000000000	4.00000000000000000000	4.00000000000000000000	4.00000000000000000000	4.00000000000000000000	4.00000000000000000000	4.00000000000000000000	4.00000000000000000000	4.00000000000000000000	4.00000000000000000000	4.00000000000000000000	4.00000000000000000000	4.00000000000000000000	4.00000000000000000000
35.00000000000000000000	0.00000000000000000000	4151.28173828125000000000	4133.84619140625000000000	4174.35888671875000000000	4144.10253906250000000000	4149.74365234375000000000	4163.58984375000000000000	4146.66650390625000000000	4146.66650390625000000000	4170.25634765625000000000	4157.94873046875000000000	4154.87158203125000000000	4210.76904296875000000000	4158.97412109375000000000	4166.66650390625000000000	0.00000000000000000000	10245.00000000000000000000	10227.00000000000000000000	0.00000000000000000000	0.00000000000000000000	0.00000000000000000000	1810.00000000000000000000	22.00000000000000000000	4.00000000000000000000	4.00000000000000000000	4.00000000000000000000	4.00000000000000000000	4.00000000000000000000	4.00000000000000000000	4.00000000000000000000	4.00000000000000000000	4.00000000000000000000	4.00000000000000000000	4.00000000000000000000	4.00000000000000000000	4.00000000000000000000	4.00000000000000000000	4.00000000000000000000	4.00000000000000000000
36.00000000000000000000	0.00000000000000000000	4160.00000000000000000000	4145.64111328125000000000	4177.43603515625000000000	4153.33300781250000000000	4156.92285156250000000000	4160.51269531250000000000	4152.82031250000000000000	4164.61523437500000000000	4172.82031250000000000000	4172.82031250000000000000	4172.30761718750000000000	4219.48730468750000000000	4184.61523437500000000000	4181.53857421875000000000	0.00000000000000000000	10245.00000000000000000000	10227.00000000000000000000	0.00000000000000000000	0.00000000000000000000	0.00000000000000000000	1810.00000000000000000000	29.00000000000000000000	4.00000000000000000000	4.00000000000000000000	4.00000000000000000000	4.00000000000000000000	4.00000000000000000000	4.00000000000000000000	4.00000000000000000000	4.00000000000000000000	4.00000000000000000000	4.00000000000000000000	4.00000000000000000000	4.00000000000000000000	4.00000000000000000000	4.00000000000000000000	4.00000000000000000000	4.00000000000000000000
37.00000000000000000000	0.00000000000000000000	4155.38427734375000000000	4128.20507812500000000000	4180.51269531250000000000	4136.92285156250000000000	4126.15380859375000000000	4154.87158203125000000000	4135.89746093750000000000	4143.07666015625000000000	4167.69238281250000000000	4148.20507812500000000000	4157.43603515625000000000	4209.74365234375000000000	4163.07666015625000000000	4171.28173828125000000000	0.00000000000000000000	10245.00000000000000000000	10228.00000000000000000000	0.00000000000000000000	0.00000000000000000000	0.00000000000000000000	1810.00000000000000000000	37.00000000000000000000	4.00000000000000000000	4.00000000000000000000	4.00000000000000000000	4.00000000000000000000	4.00000000000000000000	4.00000000000000000000	4.00000000000000000000	4.00000000000000000000	4.00000000000000000000	4.00000000000000000000	4.00000000000000000000	4.00000000000000000000	4.00000000000000000000	4.00000000000000000000	4.00000000000000000000	4.00000000000000000000
38.00000000000000000000	0.00000000000000000000	4153.33300781250000000000	4151.28173828125000000000	4174.35888671875000000000	4148.71777343750000000000	4162.05126953125000000000	4174.35888671875000000000	4166.66650390625000000000	4168.71777343750000000000	4168.71777343750000000000	4184.61523437500000000000	4168.20507812500000000000	4206.66650390625000000000	4172.82031250000000000000	4167.69238281250000000000	0.00000000000000000000	10245.00000000000000000000	10228.00000000000000000000	0.00000000000000000000	0.00000000000000000000	0.00000000000000000000	1810.00000000000000000000	44.00000000000000000000	4.00000000000000000000	4.00000000000000000000	4.00000000000000000000	4.00000000000000000000	4.00000000000000000000	4.00000000000000000000	4.00000000000000000000	4.00000000000000000000	4.00000000000000000000	4.00000000000000000000	4.00000000000000000000	4.00000000000000000000	4.00000000000000000000	4.00000000000000000000	4.00000000000000000000	4.00000000000000000000
39.00000000000000000000	0.00000000000000000000	4149.74365234375000000000	4134.87158203125000000000	4176.41015625000000000000	4143.07666015625000000000	4161.53857421875000000000	4165.12792968750000000000	4155.38427734375000000000	4157.43603515625000000000	4168.71777343750000000000	4179.48730468750000000000	4158.97412109375000000000	4205.12792968750000000000	4146.66650390625000000000	4155.38427734375000000000	0.00000000000000000000	10248.00000000000000000000	10228.00000000000000000000	0.00000000000000000000	0.00000000000000000000	0.00000000000000000000	1810.00000000000000000000	51.00000000000000000000	4.00000000000000000000	4.00000000000000000000	4.00000000000000000000	4.00000000000000000000	4.00000000000000000000	4.00000000000000000000	4.00000000000000000000	4.00000000000000000000	4.00000000000000000000	4.00000000000000000000	4.00000000000000000000	4.00000000000000000000	4.00000000000000000000	4.00000000000000000000	4.00000000000000000000	4.00000000000000000000
40.00000000000000000000	0.00000000000000000000	4159.48730468750000000000	4141.02539062500000000000	4174.87158203125000000000	4140.00000000000000000000	4163.07666015625000000000	4166.15380859375000000000	4151.28173828125000000000	4151.79492187500000000000	4171.28173828125000000000	4166.66650390625000000000	4154.35888671875000000000	4204.10253906250000000000	4153.33300781250000000000	4160.51269531250000000000	0.00000000000000000000	10248.00000000000000000000	10228.00000000000000000000	0.00000000000000000000	0.00000000000000000000	0.00000000000000000000	1810.00000000000000000000	60.00000000000000000000	4.00000000000000000000	4.00000000000000000000	4.00000000000000000000	4.00000000000000000000	4.00000000000000000000	4.00000000000000000000	4.00000000000000000000	4.00000000000000000000	4.00000000000000000000	4.00000000000000000000	4.00000000000000000000	4.00000000000000000000	4.00000000000000000000	4.00000000000000000000	4.00000000000000000000	4.00000000000000000000
41.00000000000000000000	0.00000000000000000000	4170.25634765625000000000	4171.79492187500000000000	4181.53857421875000000000	4161.02539062500000000000	4178.46142578125000000000	4175.38427734375000000000	4165.12792968750000000000	4170.76904296875000000000	4175.89746093750000000000	4183.58984375000000000000	4169.74365234375000000000	4215.38427734375000000000	4189.23046875000000000000	4178.46142578125000000000	0.00000000000000000000	10248.00000000000000000000	10228.00000000000000000000	0.00000000000000000000	0.00000000000000000000	0.00000000000000000000	1810.00000000000000000000	68.00000000000000000000	4.00000000000000000000	4.00000000000000000000	4.00000000000000000000	4.00000000000000000000	4.00000000000000000000	4.00000000000000000000	4.00000000000000000000	4.00000000000000000000	4.00000000000000000000	4.00000000000000000000	4.00000000000000000000	4.00000000000000000000	4.00000000000000000000	4.00000000000000000000	4.00000000000000000000	4.00000000000000000000
42.00000000000000000000	0.00000000000000000000	4157.43603515625000000000	4143.07666015625000000000	4182.56396484375000000000	4153.33300781250000000000	4148.71777343750000000000	4162.05126953125000000000	4141.02539062500000000000	4146.15380859375000000000	4169.74365234375000000000	4147.17919921875000000000	4153.84619140625000000000	4206.66650390625000000000	4158.97412109375000000000	4167.17919921875000000000	0.00000000000000000000	10248.00000000000000000000	10228.00000000000000000000	0.00000000000000000000	0.00000000000000000000	0.00000000000000000000	1810.00000000000000000000	76.00000000000000000000	4.00000000000000000000	4.00000000000000000000	4.00000000000000000000	4.00000000000000000000	4.00000000000000000000	4.00000000000000000000	4.00000000000000000000	4.00000000000000000000	4.00000000000000000000	4.00000000000000000000	4.00000000000000000000	4.00000000000000000000	4.00000000000000000000	4.00000000000000000000	4.00000000000000000000	4.00000000000000000000
43.00000000000000000000	0.00000000000000000000	4156.92285156250000000000	4152.30761718750000000000	4173.33300781250000000000	4160.51269531250000000000	4175.38427734375000000000	4167.17919921875000000000	4158.46142578125000000000	4172.30761718750000000000	4168.71777343750000000000	4172.82031250000000000000	4165.12792968750000000000	4206.66650390625000000000	4174.87158203125000000000	4173.84619140625000000000	0.00000000000000000000	10248.00000000000000000000	10230.00000000000000000000	0.00000000000000000000	0.00000000000000000000	0.00000000000000000000	1810.00000000000000000000	84.00000000000000000000	4.00000000000000000000	4.00000000000000000000	4.00000000000000000000	4.00000000000000000000	4.00000000000000000000	4.00000000000000000000	4.00000000000000000000	4.00000000000000000000	4.00000000000000000000	4.00000000000000000000	4.00000000000000000000	4.00000000000000000000	4.00000000000000000000	4.00000000000000000000	4.00000000000000000000	4.00000000000000000000
44.00000000000000000000	0.00000000000000000000	4147.69238281250000000000	4131.28173828125000000000	4174.35888671875000000000	4149.74365234375000000000	4158.97412109375000000000	4151.79492187500000000000	4145.12792968750000000000	4168.71777343750000000000	4166.15380859375000000000	4172.82031250000000000000	4158.46142578125000000000	4209.74365234375000000000	4165.64111328125000000000	4169.74365234375000000000	0.00000000000000000000	10248.00000000000000000000	10230.00000000000000000000	0.00000000000000000000	0.00000000000000000000	0.00000000000000000000	1810.00000000000000000000	93.00000000000000000000	4.00000000000000000000	4.00000000000000000000	4.00000000000000000000	4.00000000000000000000	4.00000000000000000000	4.00000000000000000000	4.00000000000000000000	4.00000000000000000000	4.00000000000000000000	4.00000000000000000000	4.00000000000000000000	4.00000000000000000000	4.00000000000000000000	4.00000000000000000000	4.00000000000000000000	4.00000000000000000000
45.00000000000000000000	0.00000000000000000000	4144.10253906250000000000	4119.48730468750000000000	4171.28173828125000000000	4140.00000000000000000000	4146.15380859375000000000	4155.89746093750000000000	4146.15380859375000000000	4151.79492187500000000000	4166.15380859375000000000	4155.38427734375000000000	4146.15380859375000000000	4200.00000000000000000000	4148.20507812500000000000	4163.07666015625000000000	0.00000000000000000000	10251.00000000000000000000	10230.00000000000000000000	0.00000000000000000000	0.00000000000000000000	0.00000000000000000000	1810.00000000000000000000	101.00000000000000000000	4.00000000000000000000	4.00000000000000000000	4.00000000000000000000	4.00000000000000000000	4.00000000000000000000	4.00000000000000000000	4.00000000000000000000	4.00000000000000000000	4.00000000000000000000	4.00000000000000000000	4.00000000000000000000	4.00000000000000000000	4.00000000000000000000	4.00000000000000000000	4.00000000000000000000	4.00000000000000000000
46.00000000000000000000	0.00000000000000000000	4161.02539062500000000000	4152.30761718750000000000	4174.35888671875000000000	4162.56396484375000000000	4175.89746093750000000000	4175.89746093750000000000	4175.38427734375000000000	4168.20507812500000000000	4171.79492187500000000000	4178.46142578125000000000	4160.00000000000000000000	4205.12792968750000000000	4165.64111328125000000000	4170.76904296875000000000	0.00000000000000000000	10251.00000000000000000000	10230.00000000000000000000	0.00000000000000000000	0.00000000000000000000	0.00000000000000000000	1810.00000000000000000000	109.00000000000000000000	4.00000000000000000000	4.00000000000000000000	4.00000000000000000000	4.00000000000000000000	4.00000000000000000000	4.00000000000000000000	4.00000000000000000000	4.00000000000000000000	4.00000000000000000000	4.00000000000000000000	4.00000000000000000000	4.00000000000000000000	4.00000000000000000000	4.00000000000000000000	4.00000000000000000000	4.00000000000000000000
47.00000000000000000000	0.00000000000000000000	4155.89746093750000000000	4132.82031250000000000000	4177.94873046875000000000	4158.46142578125000000000	4137.94873046875000000000	4160.51269531250000000000	4146.15380859375000000000	4142.56396484375000000000	4169.74365234375000000000	4148.20507812500000000000	4143.58984375000000000000	4200.51269531250000000000	4140.51269531250000000000	4158.46142578125000000000	0.00000000000000000000	10253.00000000000000000000	10231.00000000000000000000	0.00000000000000000000	0.00000000000000000000	0.00000000000000000000	1810.00000000000000000000	117.00000000000000000000	4.00000000000000000000	4.00000000000000000000	4.00000000000000000000	4.00000000000000000000	4.00000000000000000000	4.00000000000000000000	4.00000000000000000000	4.00000000000000000000	4.00000000000000000000	4.00000000000000000000	4.00000000000000000000	4.00000000000000000000	4.00000000000000000000	4.00000000000000000000	4.00000000000000000000	4.00000000000000000000
48.00000000000000000000	0.00000000000000000000	4155.89746093750000000000	4143.58984375000000000000	4170.76904296875000000000	4170.76904296875000000000	4150.76904296875000000000	4160.51269531250000000000	4152.82031250000000000000	4155.89746093750000000000	4171.79492187500000000000	4158.46142578125000000000	4151.28173828125000000000	4202.56396484375000000000	4167.69238281250000000000	4165.64111328125000000000	0.00000000000000000000	10253.00000000000000000000	10231.00000000000000000000	0.00000000000000000000	0.00000000000000000000	0.00000000000000000000	1810.00000000000000000000	125.00000000000000000000	4.00000000000000000000	4.00000000000000000000	4.00000000000000000000	4.00000000000000000000	4.00000000000000000000	4.00000000000000000000	4.00000000000000000000	4.00000000000000000000	4.00000000000000000000	4.00000000000000000000	4.00000000000000000000	4.00000000000000000000	4.00000000000000000000	4.00000000000000000000	4.00000000000000000000	4.00000000000000000000
49.00000000000000000000	0.00000000000000000000	4156.92285156250000000000	4134.87158203125000000000	4174.35888671875000000000	4175.38427734375000000000	4158.97412109375000000000	4150.25634765625000000000	4145.64111328125000000000	4154.87158203125000000000	4170.76904296875000000000	4152.30761718750000000000	4151.79492187500000000000	4206.15380859375000000000	4174.35888671875000000000	4170.76904296875000000000	0.00000000000000000000	10254.00000000000000000000	10230.00000000000000000000	0.00000000000000000000	0.00000000000000000000	0.00000000000000000000	1810.00000000000000000000	133.00000000000000000000	4.00000000000000000000	4.00000000000000000000	4.00000000000000000000	4.00000000000000000000	4.00000000000000000000	4.00000000000000000000	4.00000000000000000000	4.00000000000000000000	4.00000000000000000000	4.00000000000000000000	4.00000000000000000000	4.00000000000000000000	4.00000000000000000000	4.00000000000000000000	4.00000000000000000000	4.00000000000000000000
50.00000000000000000000	0.00000000000000000000	4152.30761718750000000000	4123.58984375000000000000	4175.38427734375000000000	4171.79492187500000000000	4138.46142578125000000000	4147.17919921875000000000	4137.94873046875000000000	4150.76904296875000000000	4168.71777343750000000000	4143.58984375000000000000	4146.15380859375000000000	4198.97412109375000000000	4157.43603515625000000000	4165.12792968750000000000	0.00000000000000000000	10254.00000000000000000000	10230.00000000000000000000	0.00000000000000000000	0.00000000000000000000	0.00000000000000000000	1810.00000000000000000000	141.00000000000000000000	4.00000000000000000000	4.00000000000000000000	4.00000000000000000000	4.00000000000000000000	4.00000000000000000000	4.00000000000000000000	4.00000000000000000000	4.00000000000000000000	4.00000000000000000000	4.00000000000000000000	4.00000000000000000000	4.00000000000000000000	4.00000000000000000000	4.00000000000000000000	4.00000000000000000000	4.00000000000000000000
51.00000000000000000000	0.00000000000000000000	4151.28173828125000000000	4144.61523437500000000000	4173.84619140625000000000	4186.66650390625000000000	4147.17919921875000000000	4160.00000000000000000000	4159.48730468750000000000	4181.53857421875000000000	4169.74365234375000000000	4183.58984375000000000000	4163.07666015625000000000	4207.17919921875000000000	4173.84619140625000000000	4168.71777343750000000000	0.00000000000000000000	10250.00000000000000000000	10229.00000000000000000000	0.00000000000000000000	0.00000000000000000000	0.00000000000000000000	1810.00000000000000000000	148.00000000000000000000	4.00000000000000000000	4.00000000000000000000	4.00000000000000000000	4.00000000000000000000	4.00000000000000000000	4.00000000000000000000	4.00000000000000000000	4.00000000000000000000	4.00000000000000000000	4.00000000000000000000	4.00000000000000000000	4.00000000000000000000	4.00000000000000000000	4.00000000000000000000	4.00000000000000000000	4.00000000000000000000
52.00000000000000000000	0.00000000000000000000	4135.38427734375000000000	4115.89746093750000000000	4168.71777343750000000000	4169.23046875000000000000	4126.15380859375000000000	4145.64111328125000000000	4133.33300781250000000000	4149.23046875000000000000	4162.56396484375000000000	4148.71777343750000000000	4141.02539062500000000000	4197.94873046875000000000	4138.46142578125000000000	4150.25634765625000000000	0.00000000000000000000	10250.00000000000000000000	10229.00000000000000000000	0.00000000000000000000	0.00000000000000000000	0.00000000000000000000	1810.00000000000000000000	156.00000000000000000000	4.00000000000000000000	4.00000000000000000000	4.00000000000000000000	4.00000000000000000000	4.00000000000000000000	4.00000000000000000000	4.00000000000000000000	4.00000000000000000000	4.00000000000000000000	4.00000000000000000000	4.00000000000000000000	4.00000000000000000000	4.00000000000000000000	4.00000000000000000000	4.00000000000000000000	4.00000000000000000000
53.00000000000000000000	0.00000000000000000000	4144.10253906250000000000	4135.89746093750000000000	4163.58984375000000000000	4175.89746093750000000000	4157.94873046875000000000	4160.00000000000000000000	4148.71777343750000000000	4142.05126953125000000000	4167.69238281250000000000	4143.07666015625000000000	4141.02539062500000000000	4188.71777343750000000000	4143.07666015625000000000	4147.17919921875000000000	0.00000000000000000000	10247.00000000000000000000	10228.00000000000000000000	0.00000000000000000000	0.00000000000000000000	0.00000000000000000000	1810.00000000000000000000	165.00000000000000000000	4.00000000000000000000	4.00000000000000000000	4.00000000000000000000	4.00000000000000000000	4.00000000000000000000	4.00000000000000000000	4.00000000000000000000	4.00000000000000000000	4.00000000000000000000	4.00000000000000000000	4.00000000000000000000	4.00000000000000000000	4.00000000000000000000	4.00000000000000000000	4.00000000000000000000	4.00000000000000000000
54.00000000000000000000	0.00000000000000000000	4152.30761718750000000000	4144.61523437500000000000	4174.87158203125000000000	4183.07666015625000000000	4157.43603515625000000000	4165.64111328125000000000	4149.74365234375000000000	4138.46142578125000000000	4173.33300781250000000000	4145.12792968750000000000	4143.07666015625000000000	4192.30761718750000000000	4143.58984375000000000000	4149.74365234375000000000	0.00000000000000000000	10247.00000000000000000000	10228.00000000000000000000	0.00000000000000000000	0.00000000000000000000	0.00000000000000000000	1810.00000000000000000000	172.00000000000000000000	4.00000000000000000000	4.00000000000000000000	4.00000000000000000000	4.00000000000000000000	4.00000000000000000000	4.00000000000000000000	4.00000000000000000000	4.00000000000000000000	4.00000000000000000000	4.00000000000000000000	4.00000000000000000000	4.00000000000000000000	4.00000000000000000000	4.00000000000000000000	4.00000000000000000000	4.00000000000000000000
55.00000000000000000000	0.00000000000000000000	4141.53857421875000000000	4123.07666015625000000000	4172.82031250000000000000	4170.76904296875000000000	4128.71777343750000000000	4154.35888671875000000000	4133.84619140625000000000	4128.71777343750000000000	4167.17919921875000000000	4126.15380859375000000000	4134.35888671875000000000	4185.12792968750000000000	4134.87158203125000000000	4148.71777343750000000000	0.00000000000000000000	10244.00000000000000000000	10230.00000000000000000000	0.00000000000000000000	0.00000000000000000000	0.00000000000000000000	1810.00000000000000000000	179.00000000000000000000	4.00000000000000000000	4.00000000000000000000	4.00000000000000000000	4.00000000000000000000	4.00000000000000000000	4.00000000000000000000	4.00000000000000000000	4.00000000000000000000	4.00000000000000000000	4.00000000000000000000	4.00000000000000000000	4.00000000000000000000	4.00000000000000000000	4.00000000000000000000	4.00000000000000000000	4.00000000000000000000
56.00000000000000000000	0.00000000000000000000	4144.61523437500000000000	4136.92285156250000000000	4166.66650390625000000000	4185.64111328125000000000	4155.38427734375000000000	4153.33300781250000000000	4144.61523437500000000000	4154.87158203125000000000	4170.25634765625000000000	4142.56396484375000000000	4155.38427734375000000000	4193.33300781250000000000	4172.82031250000000000000	4163.07666015625000000000	0.00000000000000000000	10244.00000000000000000000	10230.00000000000000000000	0.00000000000000000000	0.00000000000000000000	0.00000000000000000000	1810.00000000000000000000	187.00000000000000000000	4.00000000000000000000	4.00000000000000000000	4.00000000000000000000	4.00000000000000000000	4.00000000000000000000	4.00000000000000000000	4.00000000000000000000	4.00000000000000000000	4.00000000000000000000	4.00000000000000000000	4.00000000000000000000	4.00000000000000000000	4.00000000000000000000	4.00000000000000000000	4.00000000000000000000	4.00000000000000000000
57.00000000000000000000	0.00000000000000000000	4141.53857421875000000000	4109.74365234375000000000	4171.79492187500000000000	4176.92285156250000000000	4128.71777343750000000000	4137.43603515625000000000	4114.87158203125000000000	4128.71777343750000000000	4172.30761718750000000000	4111.79492187500000000000	4142.05126953125000000000	4193.33300781250000000000	4149.23046875000000000000	4153.33300781250000000000	0.00000000000000000000	10244.00000000000000000000	10231.00000000000000000000	0.00000000000000000000	0.00000000000000000000	0.00000000000000000000	1810.00000000000000000000	195.00000000000000000000	4.00000000000000000000	4.00000000000000000000	4.00000000000000000000	4.00000000000000000000	4.00000000000000000000	4.00000000000000000000	4.00000000000000000000	4.00000000000000000000	4.00000000000000000000	4.00000000000000000000	4.00000000000000000000	4.00000000000000000000	4.00000000000000000000	4.00000000000000000000	4.00000000000000000000	4.00000000000000000000
58.00000000000000000000	0.00000000000000000000	4146.15380859375000000000	4127.17919921875000000000	4171.79492187500000000000	4180.51269531250000000000	4141.02539062500000000000	4156.41015625000000000000	4141.53857421875000000000	4142.56396484375000000000	4173.33300781250000000000	4148.20507812500000000000	4146.15380859375000000000	4192.30761718750000000000	4153.33300781250000000000	4154.87158203125000000000	0.00000000000000000000	10244.00000000000000000000	10231.00000000000000000000	0.00000000000000000000	0.00000000000000000000	0.00000000000000000000	1810.00000000000000000000	202.00000000000000000000	4.00000000000000000000	4.00000000000000000000	4.00000000000000000000	4.00000000000000000000	4.00000000000000000000	4.00000000000000000000	4.00000000000000000000	4.00000000000000000000	4.00000000000000000000	4.00000000000000000000	4.00000000000000000000	4.00000000000000000000	4.00000000000000000000	4.00000000000000000000	4.00000000000000000000	4.00000000000000000000
59.00000000000000000000	0.00000000000000000000	4145.12792968750000000000	4136.41015625000000000000	4173.33300781250000000000	4183.07666015625000000000	4148.20507812500000000000	4165.64111328125000000000	4157.94873046875000000000	4160.51269531250000000000	4168.20507812500000000000	4181.53857421875000000000	4151.79492187500000000000	4198.46142578125000000000	4153.84619140625000000000	4155.89746093750000000000	0.00000000000000000000	10245.00000000000000000000	10230.00000000000000000000	0.00000000000000000000	0.00000000000000000000	0.00000000000000000000	1810.00000000000000000000	211.00000000000000000000	4.00000000000000000000	4.00000000000000000000	4.00000000000000000000	4.00000000000000000000	4.00000000000000000000	4.00000000000000000000	4.00000000000000000000	4.00000000000000000000	4.00000000000000000000	4.00000000000000000000	4.00000000000000000000	4.00000000000000000000	4.00000000000000000000	4.00000000000000000000	4.00000000000000000000	4.00000000000000000000
60.00000000000000000000	0.00000000000000000000	4140.00000000000000000000	4115.89746093750000000000	4168.71777343750000000000	4167.69238281250000000000	4121.53857421875000000000	4152.82031250000000000000	4134.35888671875000000000	4139.48730468750000000000	4164.61523437500000000000	4141.53857421875000000000	4134.87158203125000000000	4191.28173828125000000000	4130.25634765625000000000	4146.15380859375000000000	0.00000000000000000000	10245.00000000000000000000	10230.00000000000000000000	0.00000000000000000000	0.00000000000000000000	0.00000000000000000000	1810.00000000000000000000	219.00000000000000000000	4.00000000000000000000	4.00000000000000000000	4.00000000000000000000	4.00000000000000000000	4.00000000000000000000	4.00000000000000000000	4.00000000000000000000	4.00000000000000000000	4.00000000000000000000	4.00000000000000000000	4.00000000000000000000	4.00000000000000000000	4.00000000000000000000	4.00000000000000000000	4.00000000000000000000	4.00000000000000000000
61.00000000000000000000	0.00000000000000000000	4157.94873046875000000000	4154.35888671875000000000	4171.28173828125000000000	4191.28173828125000000000	4157.94873046875000000000	4164.61523437500000000000	4160.00000000000000000000	4160.00000000000000000000	4174.87158203125000000000	4163.07666015625000000000	4152.30761718750000000000	4198.46142578125000000000	4172.82031250000000000000	4164.61523437500000000000	0.00000000000000000000	10245.00000000000000000000	10231.00000000000000000000	0.00000000000000000000	0.00000000000000000000	0.00000000000000000000	1810.00000000000000000000	227.00000000000000000000	4.00000000000000000000	4.00000000000000000000	4.00000000000000000000	4.00000000000000000000	4.00000000000000000000	4.00000000000000000000	4.00000000000000000000	4.00000000000000000000	4.00000000000000000000	4.00000000000000000000	4.00000000000000000000	4.00000000000000000000	4.00000000000000000000	4.00000000000000000000	4.00000000000000000000	4.00000000000000000000
62.00000000000000000000	0.00000000000000000000	4151.28173828125000000000	4135.89746093750000000000	4178.46142578125000000000	4181.53857421875000000000	4140.51269531250000000000	4154.35888671875000000000	4145.64111328125000000000	4141.02539062500000000000	4171.79492187500000000000	4144.61523437500000000000	4142.56396484375000000000	4195.38427734375000000000	4162.05126953125000000000	4158.97412109375000000000	0.00000000000000000000	10245.00000000000000000000	10231.00000000000000000000	0.00000000000000000000	0.00000000000000000000	0.00000000000000000000	1810.00000000000000000000	236.00000000000000000000	4.00000000000000000000	4.00000000000000000000	4.00000000000000000000	4.00000000000000000000	4.00000000000000000000	4.00000000000000000000	4.00000000000000000000	4.00000000000000000000	4.00000000000000000000	4.00000000000000000000	4.00000000000000000000	4.00000000000000000000	4.00000000000000000000	4.00000000000000000000	4.00000000000000000000	4.00000000000000000000
63.00000000000000000000	0.00000000000000000000	4140.51269531250000000000	4124.61523437500000000000	4166.66650390625000000000	4166.15380859375000000000	4136.92285156250000000000	4155.89746093750000000000	4144.61523437500000000000	4144.10253906250000000000	4166.66650390625000000000	4132.30761718750000000000	4142.56396484375000000000	4188.20507812500000000000	4151.79492187500000000000	4153.84619140625000000000	0.00000000000000000000	10246.00000000000000000000	10230.00000000000000000000	0.00000000000000000000	0.00000000000000000000	0.00000000000000000000	1810.00000000000000000000	244.00000000000000000000	4.00000000000000000000	4.00000000000000000000	4.00000000000000000000	4.00000000000000000000	4.00000000000000000000	4.00000000000000000000	4.00000000000000000000	4.00000000000000000000	4.00000000000000000000	4.00000000000000000000	4.00000000000000000000	4.00000000000000000000	4.00000000000000000000	4.00000000000000000000	4.00000000000000000000	4.00000000000000000000
64.00000000000000000000	0.00000000000000000000	4140.00000000000000000000	4127.69238281250000000000	4165.64111328125000000000	4168.71777343750000000000	4137.94873046875000000000	4153.84619140625000000000	4146.15380859375000000000	4155.38427734375000000000	4169.74365234375000000000	4143.07666015625000000000	4151.28173828125000000000	4194.35888671875000000000	4154.35888671875000000000	4158.97412109375000000000	945.00000000000000000000	10246.00000000000000000000	10230.00000000000000000000	0.00000000000000000000	0.00000000000000000000	0.00000000000000000000	1810.00000000000000000000	251.00000000000000000000	4.00000000000000000000	4.00000000000000000000	4.00000000000000000000	4.00000000000000000000	4.00000000000000000000	4.00000000000000000000	4.00000000000000000000	4.00000000000000000000	4.00000000000000000000	4.00000000000000000000	4.00000000000000000000	4.00000000000000000000	4.00000000000000000000	4.00000000000000000000	4.00000000000000000000	4.00000000000000000000
65.00000000000000000000	0.00000000000000000000	4130.76904296875000000000	4111.28173828125000000000	4168.71777343750000000000	4154.35888671875000000000	4106.15380859375000000000	4143.07666015625000000000	4131.28173828125000000000	4131.79492187500000000000	4168.71777343750000000000	4123.58984375000000000000	4131.79492187500000000000	4185.64111328125000000000	4132.30761718750000000000	4145.12792968750000000000	1214.00000000000000000000	10248.00000000000000000000	10230.00000000000000000000	0.00000000000000000000	0.00000000000000000000	0.00000000000000000000	1810.00000000000000000000	259.00000000000000000000	4.00000000000000000000	4.00000000000000000000	4.00000000000000000000	4.00000000000000000000	4.00000000000000000000	4.00000000000000000000	4.00000000000000000000	4.00000000000000000000	4.00000000000000000000	4.00000000000000000000	4.00000000000000000000	4.00000000000000000000	4.00000000000000000000	4.00000000000000000000	4.00000000000000000000	4.00000000000000000000
66.00000000000000000000	0.00000000000000000000	4139.48730468750000000000	4140.51269531250000000000	4167.69238281250000000000	4163.07666015625000000000	4148.20507812500000000000	4163.07666015625000000000	4165.12792968750000000000	4154.87158203125000000000	4168.71777343750000000000	4156.41015625000000000000	4143.58984375000000000000	4188.71777343750000000000	4149.23046875000000000000	4148.20507812500000000000	1379.00000000000000000000	10248.00000000000000000000	10230.00000000000000000000	0.00000000000000000000	0.00000000000000000000	0.00000000000000000000	1810.00000000000000000000	266.00000000000000000000	4.00000000000000000000	4.00000000000000000000	4.00000000000000000000	4.00000000000000000000	4.00000000000000000000	4.00000000000000000000	4.00000000000000000000	4.00000000000000000000	4.00000000000000000000	4.00000000000000000000	4.00000000000000000000	4.00000000000000000000	4.00000000000000000000	4.00000000000000000000	4.00000000000000000000	4.00000000000000000000
67.00000000000000000000	0.00000000000000000000	4141.53857421875000000000	4123.07666015625000000000	4171.79492187500000000000	4151.79492187500000000000	4145.64111328125000000000	4159.48730468750000000000	4148.20507812500000000000	4135.38427734375000000000	4165.12792968750000000000	4137.94873046875000000000	4136.41015625000000000000	4190.76904296875000000000	4124.61523437500000000000	4144.10253906250000000000	1976.00000000000000000000	10249.00000000000000000000	10230.00000000000000000000	0.00000000000000000000	0.00000000000000000000	0.00000000000000000000	1810.00000000000000000000	274.00000000000000000000	4.00000000000000000000	4.00000000000000000000	4.00000000000000000000	4.00000000000000000000	4.00000000000000000000	4.00000000000000000000	4.00000000000000000000	4.00000000000000000000	4.00000000000000000000	4.00000000000000000000	4.00000000000000000000	4.00000000000000000000	4.00000000000000000000	4.00000000000000000000	4.00000000000000000000	4.00000000000000000000
68.00000000000000000000	0.00000000000000000000	4146.66650390625000000000	4125.12792968750000000000	4173.33300781250000000000	4154.87158203125000000000	4137.94873046875000000000	4156.41015625000000000000	4138.97412109375000000000	4127.17919921875000000000	4170.25634765625000000000	4130.25634765625000000000	4136.92285156250000000000	4190.76904296875000000000	4140.51269531250000000000	4153.33300781250000000000	2094.00000000000000000000	10249.00000000000000000000	10230.00000000000000000000	0.00000000000000000000	0.00000000000000000000	0.00000000000000000000	1810.00000000000000000000	282.00000000000000000000	4.00000000000000000000	4.00000000000000000000	4.00000000000000000000	4.00000000000000000000	4.00000000000000000000	4.00000000000000000000	4.00000000000000000000	4.00000000000000000000	4.00000000000000000000	4.00000000000000000000	4.00000000000000000000	4.00000000000000000000	4.00000000000000000000	4.00000000000000000000	4.00000000000000000000	4.00000000000000000000
69.00000000000000000000	0.00000000000000000000	4154.35888671875000000000	4141.02539062500000000000	4179.48730468750000000000	4170.25634765625000000000	4146.66650390625000000000	4152.30761718750000000000	4142.56396484375000000000	4143.58984375000000000000	4176.92285156250000000000	4144.61523437500000000000	4150.25634765625000000000	4200.51269531250000000000	4176.41015625000000000000	4166.66650390625000000000	1333.00000000000000000000	10253.00000000000000000000	10227.00000000000000000000	0.00000000000000000000	0.00000000000000000000	0.00000000000000000000	1810.00000000000000000000	290.00000000000000000000	4.00000000000000000000	4.00000000000000000000	4.00000000000000000000	4.00000000000000000000	4.00000000000000000000	4.00000000000000000000	4.00000000000000000000	4.00000000000000000000	4.00000000000000000000	4.00000000000000000000	4.00000000000000000000	4.00000000000000000000	4.00000000000000000000	4.00000000000000000000	4.00000000000000000000	4.00000000000000000000
70.00000000000000000000	0.00000000000000000000	4143.58984375000000000000	4118.46142578125000000000	4174.35888671875000000000	4149.23046875000000000000	4116.92285156250000000000	4142.56396484375000000000	4125.64111328125000000000	4130.25634765625000000000	4170.25634765625000000000	4117.43603515625000000000	4137.43603515625000000000	4192.82031250000000000000	4144.10253906250000000000	4151.79492187500000000000	1686.00000000000000000000	10253.00000000000000000000	10227.00000000000000000000	0.00000000000000000000	0.00000000000000000000	0.00000000000000000000	1810.00000000000000000000	298.00000000000000000000	4.00000000000000000000	4.00000000000000000000	4.00000000000000000000	4.00000000000000000000	4.00000000000000000000	4.00000000000000000000	4.00000000000000000000	4.00000000000000000000	4.00000000000000000000	4.00000000000000000000	4.00000000000000000000	4.00000000000000000000	4.00000000000000000000	4.00000000000000000000	4.00000000000000000000	4.00000000000000000000
71.00000000000000000000	0.00000000000000000000	4146.15380859375000000000	4141.53857421875000000000	4166.15380859375000000000	4156.41015625000000000000	4145.12792968750000000000	4162.56396484375000000000	4160.51269531250000000000	4166.66650390625000000000	4170.76904296875000000000	4162.05126953125000000000	4154.35888671875000000000	4194.87158203125000000000	4156.92285156250000000000	4157.94873046875000000000	1717.00000000000000000000	10251.00000000000000000000	10225.00000000000000000000	0.00000000000000000000	0.00000000000000000000	0.00000000000000000000	1810.00000000000000000000	306.00000000000000000000	4.00000000000000000000	4.00000000000000000000	4.00000000000000000000	4.00000000000000000000	4.00000000000000000000	4.00000000000000000000	4.00000000000000000000	4.00000000000000000000	4.00000000000000000000	4.00000000000000000000	4.00000000000000000000	4.00000000000000000000	4.00000000000000000000	4.00000000000000000000	4.00000000000000000000	4.00000000000000000000
72.00000000000000000000	0.00000000000000000000	4139.48730468750000000000	4119.48730468750000000000	4171.28173828125000000000	4150.76904296875000000000	4141.53857421875000000000	4158.46142578125000000000	4152.30761718750000000000	4160.51269531250000000000	4167.17919921875000000000	4157.94873046875000000000	4147.17919921875000000000	4195.89746093750000000000	4145.12792968750000000000	4152.82031250000000000000	719.00000000000000000000	10251.00000000000000000000	10225.00000000000000000000	0.00000000000000000000	0.00000000000000000000	0.00000000000000000000	1810.00000000000000000000	314.00000000000000000000	4.00000000000000000000	4.00000000000000000000	4.00000000000000000000	4.00000000000000000000	4.00000000000000000000	4.00000000000000000000	4.00000000000000000000	4.00000000000000000000	4.00000000000000000000	4.00000000000000000000	4.00000000000000000000	4.00000000000000000000	4.00000000000000000000	4.00000000000000000000	4.00000000000000000000	4.00000000000000000000
73.00000000000000000000	0.00000000000000000000	4140.00000000000000000000	4120.00000000000000000000	4168.20507812500000000000	4144.10253906250000000000	4140.51269531250000000000	4162.05126953125000000000	4152.30761718750000000000	4145.12792968750000000000	4166.15380859375000000000	4135.89746093750000000000	4142.56396484375000000000	4191.28173828125000000000	4143.07666015625000000000	4148.20507812500000000000	1887.00000000000000000000	10250.00000000000000000000	10226.00000000000000000000	0.00000000000000000000	0.00000000000000000000	0.00000000000000000000	1810.00000000000000000000	323.00000000000000000000	4.00000000000000000000	4.00000000000000000000	4.00000000000000000000	4.00000000000000000000	4.00000000000000000000	4.00000000000000000000	4.00000000000000000000	4.00000000000000000000	4.00000000000000000000	4.00000000000000000000	4.00000000000000000000	4.00000000000000000000	4.00000000000000000000	4.00000000000000000000	4.00000000000000000000	4.00000000000000000000
74.00000000000000000000	0.00000000000000000000	4156.41015625000000000000	4156.41015625000000000000	4172.30761718750000000000	4158.46142578125000000000	4164.10253906250000000000	4171.79492187500000000000	4172.82031250000000000000	4155.38427734375000000000	4173.33300781250000000000	4163.58984375000000000000	4158.97412109375000000000	4200.00000000000000000000	4168.71777343750000000000	4157.94873046875000000000	1930.00000000000000000000	10250.00000000000000000000	10226.00000000000000000000	0.00000000000000000000	0.00000000000000000000	0.00000000000000000000	1810.00000000000000000000	330.00000000000000000000	4.00000000000000000000	4.00000000000000000000	4.00000000000000000000	4.00000000000000000000	4.00000000000000000000	4.00000000000000000000	4.00000000000000000000	4.00000000000000000000	4.00000000000000000000	4.00000000000000000000	4.00000000000000000000	4.00000000000000000000	4.00000000000000000000	4.00000000000000000000	4.00000000000000000000	4.00000000000000000000
75.00000000000000000000	0.00000000000000000000	4151.28173828125000000000	4131.79492187500000000000	4177.43603515625000000000	4148.20507812500000000000	4134.87158203125000000000	4156.92285156250000000000	4145.64111328125000000000	4130.25634765625000000000	4169.74365234375000000000	4145.12792968750000000000	4138.97412109375000000000	4192.82031250000000000000	4144.10253906250000000000	4151.28173828125000000000	1582.00000000000000000000	10250.00000000000000000000	10226.00000000000000000000	0.00000000000000000000	0.00000000000000000000	0.00000000000000000000	1810.00000000000000000000	338.00000000000000000000	4.00000000000000000000	4.00000000000000000000	4.00000000000000000000	4.00000000000000000000	4.00000000000000000000	4.00000000000000000000	4.00000000000000000000	4.00000000000000000000	4.00000000000000000000	4.00000000000000000000	4.00000000000000000000	4.00000000000000000000	4.00000000000000000000	4.00000000000000000000	4.00000000000000000000	4.00000000000000000000
76.00000000000000000000	0.00000000000000000000	4151.79492187500000000000	4145.12792968750000000000	4174.35888671875000000000	4163.58984375000000000000	4150.76904296875000000000	4162.56396484375000000000	4156.41015625000000000000	4151.79492187500000000000	4170.76904296875000000000	4158.46142578125000000000	4151.79492187500000000000	4199.48730468750000000000	4167.69238281250000000000	4166.66650390625000000000	1351.00000000000000000000	10250.00000000000000000000	10226.00000000000000000000	0.00000000000000000000	0.00000000000000000000	0.00000000000000000000	1810.00000000000000000000	347.00000000000000000000	4.00000000000000000000	4.00000000000000000000	4.00000000000000000000	4.00000000000000000000	4.00000000000000000000	4.00000000000000000000	4.00000000000000000000	4.00000000000000000000	4.00000000000000000000	4.00000000000000000000	4.00000000000000000000	4.00000000000000000000	4.00000000000000000000	4.00000000000000000000	4.00000000000000000000	4.00000000000000000000
77.00000000000000000000	0.00000000000000000000	4150.76904296875000000000	4138.46142578125000000000	4180.51269531250000000000	4164.10253906250000000000	4141.53857421875000000000	4148.20507812500000000000	4143.07666015625000000000	4150.76904296875000000000	4171.28173828125000000000	4146.66650390625000000000	4157.94873046875000000000	4209.74365234375000000000	4163.58984375000000000000	4172.30761718750000000000	1512.00000000000000000000	10249.00000000000000000000	10227.00000000000000000000	0.00000000000000000000	0.00000000000000000000	0.00000000000000000000	1810.00000000000000000000	355.00000000000000000000	4.00000000000000000000	4.00000000000000000000	4.00000000000000000000	4.00000000000000000000	4.00000000000000000000	4.00000000000000000000	4.00000000000000000000	4.00000000000000000000	4.00000000000000000000	4.00000000000000000000	4.00000000000000000000	4.00000000000000000000	4.00000000000000000000	4.00000000000000000000	4.00000000000000000000	4.00000000000000000000
78.00000000000000000000	0.00000000000000000000	4147.17919921875000000000	4130.25634765625000000000	4176.41015625000000000000	4150.76904296875000000000	4141.53857421875000000000	4147.69238281250000000000	4145.12792968750000000000	4149.74365234375000000000	4170.25634765625000000000	4148.71777343750000000000	4152.30761718750000000000	4202.05126953125000000000	4152.82031250000000000000	4162.56396484375000000000	1930.00000000000000000000	10249.00000000000000000000	10227.00000000000000000000	0.00000000000000000000	0.00000000000000000000	0.00000000000000000000	1810.00000000000000000000	363.00000000000000000000	4.00000000000000000000	4.00000000000000000000	4.00000000000000000000	4.00000000000000000000	4.00000000000000000000	4.00000000000000000000	4.00000000000000000000	4.00000000000000000000	4.00000000000000000000	4.00000000000000000000	4.00000000000000000000	4.00000000000000000000	4.00000000000000000000	4.00000000000000000000	4.00000000000000000000	4.00000000000000000000
79.00000000000000000000	0.00000000000000000000	4148.20507812500000000000	4147.69238281250000000000	4171.79492187500000000000	4160.00000000000000000000	4170.76904296875000000000	4169.23046875000000000000	4176.92285156250000000000	4173.33300781250000000000	4169.23046875000000000000	4190.76904296875000000000	4161.53857421875000000000	4202.05126953125000000000	4169.23046875000000000000	4161.53857421875000000000	1582.00000000000000000000	10249.00000000000000000000	10227.00000000000000000000	0.00000000000000000000	0.00000000000000000000	0.00000000000000000000	1810.00000000000000000000	372.00000000000000000000	4.00000000000000000000	4.00000000000000000000	4.00000000000000000000	4.00000000000000000000	4.00000000000000000000	4.00000000000000000000	4.00000000000000000000	4.00000000000000000000	4.00000000000000000000	4.00000000000000000000	4.00000000000000000000	4.00000000000000000000	4.00000000000000000000	4.00000000000000000000	4.00000000000000000000	4.00000000000000000000
80.00000000000000000000	0.00000000000000000000	4144.61523437500000000000	4127.69238281250000000000	4174.35888671875000000000	4147.69238281250000000000	4140.51269531250000000000	4160.51269531250000000000	4153.84619140625000000000	4146.66650390625000000000	4164.61523437500000000000	4156.41015625000000000000	4145.12792968750000000000	4195.38427734375000000000	4142.56396484375000000000	4154.35888671875000000000	1351.00000000000000000000	10249.00000000000000000000	10227.00000000000000000000	0.00000000000000000000	0.00000000000000000000	0.00000000000000000000	1810.00000000000000000000	380.00000000000000000000	4.00000000000000000000	4.00000000000000000000	4.00000000000000000000	4.00000000000000000000	4.00000000000000000000	4.00000000000000000000	4.00000000000000000000	4.00000000000000000000	4.00000000000000000000	4.00000000000000000000	4.00000000000000000000	4.00000000000000000000	4.00000000000000000000	4.00000000000000000000	4.00000000000000000000	4.00000000000000000000
81.00000000000000000000	0.00000000000000000000	4165.12792968750000000000	4157.94873046875000000000	4177.43603515625000000000	4161.02539062500000000000	4169.23046875000000000000	4167.17919921875000000000	4166.66650390625000000000	4162.56396484375000000000	4170.25634765625000000000	4166.66650390625000000000	4160.51269531250000000000	4200.51269531250000000000	4175.38427734375000000000	4169.74365234375000000000	1512.00000000000000000000	10247.00000000000000000000	10224.00000000000000000000	0.00000000000000000000	0.00000000000000000000	0.00000000000000000000	1810.00000000000000000000	387.00000000000000000000	4.00000000000000000000	4.00000000000000000000	4.00000000000000000000	4.00000000000000000000	4.00000000000000000000	4.00000000000000000000	4.00000000000000000000	4.00000000000000000000	4.00000000000000000000	4.00000000000000000000	4.00000000000000000000	4.00000000000000000000	4.00000000000000000000	4.00000000000000000000	4.00000000000000000000	4.00000000000000000000
82.00000000000000000000	0.00000000000000000000	4169.23046875000000000000	4158.46142578125000000000	4184.61523437500000000000	4167.17919921875000000000	4171.28173828125000000000	4161.02539062500000000000	4160.51269531250000000000	4154.87158203125000000000	4171.79492187500000000000	4165.12792968750000000000	4158.46142578125000000000	4201.53857421875000000000	4177.43603515625000000000	4167.69238281250000000000	1930.00000000000000000000	10247.00000000000000000000	10224.00000000000000000000	0.00000000000000000000	0.00000000000000000000	0.00000000000000000000	1810.00000000000000000000	394.00000000000000000000	4.00000000000000000000	4.00000000000000000000	4.00000000000000000000	4.00000000000000000000	4.00000000000000000000	4.00000000000000000000	4.00000000000000000000	4.00000000000000000000	4.00000000000000000000	4.00000000000000000000	4.00000000000000000000	4.00000000000000000000	4.00000000000000000000	4.00000000000000000000	4.00000000000000000000	4.00000000000000000000
83.00000000000000000000	0.00000000000000000000	4152.30761718750000000000	4138.97412109375000000000	4176.41015625000000000000	4161.53857421875000000000	4139.48730468750000000000	4151.79492187500000000000	4147.69238281250000000000	4135.89746093750000000000	4169.23046875000000000000	4137.94873046875000000000	4140.51269531250000000000	4191.79492187500000000000	4148.71777343750000000000	4154.35888671875000000000	1582.00000000000000000000	10247.00000000000000000000	10224.00000000000000000000	0.00000000000000000000	0.00000000000000000000	0.00000000000000000000	1810.00000000000000000000	402.00000000000000000000	4.00000000000000000000	4.00000000000000000000	4.00000000000000000000	4.00000000000000000000	4.00000000000000000000	4.00000000000000000000	4.00000000000000000000	4.00000000000000000000	4.00000000000000000000	4.00000000000000000000	4.00000000000000000000	4.00000000000000000000	4.00000000000000000000	4.00000000000000000000	4.00000000000000000000	4.00000000000000000000
84.00000000000000000000	0.00000000000000000000	4150.25634765625000000000	4153.33300781250000000000	4169.74365234375000000000	4177.43603515625000000000	4151.28173828125000000000	4153.33300781250000000000	4161.53857421875000000000	4172.30761718750000000000	4172.30761718750000000000	4161.53857421875000000000	4157.94873046875000000000	4204.61523437500000000000	4167.17919921875000000000	4165.64111328125000000000	1351.00000000000000000000	10247.00000000000000000000	10224.00000000000000000000	0.00000000000000000000	0.00000000000000000000	0.00000000000000000000	1810.00000000000000000000	409.00000000000000000000	4.00000000000000000000	4.00000000000000000000	4.00000000000000000000	4.00000000000000000000	4.00000000000000000000	4.00000000000000000000	4.00000000000000000000	4.00000000000000000000	4.00000000000000000000	4.00000000000000000000	4.00000000000000000000	4.00000000000000000000	4.00000000000000000000	4.00000000000000000000	4.00000000000000000000	4.00000000000000000000
85.00000000000000000000	0.00000000000000000000	4145.12792968750000000000	4127.69238281250000000000	4173.84619140625000000000	4161.53857421875000000000	4134.35888671875000000000	4141.02539062500000000000	4138.97412109375000000000	4156.92285156250000000000	4170.76904296875000000000	4140.51269531250000000000	4147.17919921875000000000	4203.07666015625000000000	4145.64111328125000000000	4159.48730468750000000000	1512.00000000000000000000	10246.00000000000000000000	10226.00000000000000000000	0.00000000000000000000	0.00000000000000000000	0.00000000000000000000	1810.00000000000000000000	416.00000000000000000000	4.00000000000000000000	4.00000000000000000000	4.00000000000000000000	4.00000000000000000000	4.00000000000000000000	4.00000000000000000000	4.00000000000000000000	4.00000000000000000000	4.00000000000000000000	4.00000000000000000000	4.00000000000000000000	4.00000000000000000000	4.00000000000000000000	4.00000000000000000000	4.00000000000000000000	4.00000000000000000000
86.00000000000000000000	0.00000000000000000000	4152.82031250000000000000	4149.23046875000000000000	4174.35888671875000000000	4167.69238281250000000000	4167.69238281250000000000	4164.10253906250000000000	4165.12792968750000000000	4158.46142578125000000000	4172.30761718750000000000	4167.69238281250000000000	4153.33300781250000000000	4195.89746093750000000000	4156.41015625000000000000	4158.97412109375000000000	1930.00000000000000000000	10246.00000000000000000000	10226.00000000000000000000	0.00000000000000000000	0.00000000000000000000	0.00000000000000000000	1810.00000000000000000000	424.00000000000000000000	4.00000000000000000000	4.00000000000000000000	4.00000000000000000000	4.00000000000000000000	4.00000000000000000000	4.00000000000000000000	4.00000000000000000000	4.00000000000000000000	4.00000000000000000000	4.00000000000000000000	4.00000000000000000000	4.00000000000000000000	4.00000000000000000000	4.00000000000000000000	4.00000000000000000000	4.00000000000000000000
87.00000000000000000000	0.00000000000000000000	4153.33300781250000000000	4150.76904296875000000000	4176.92285156250000000000	4171.79492187500000000000	4166.66650390625000000000	4170.25634765625000000000	4168.71777343750000000000	4153.84619140625000000000	4170.25634765625000000000	4174.87158203125000000000	4149.74365234375000000000	4196.92285156250000000000	4147.69238281250000000000	4150.76904296875000000000	1582.00000000000000000000	10246.00000000000000000000	10225.00000000000000000000	0.00000000000000000000	0.00000000000000000000	0.00000000000000000000	1810.00000000000000000000	431.00000000000000000000	4.00000000000000000000	4.00000000000000000000	4.00000000000000000000	4.00000000000000000000	4.00000000000000000000	4.00000000000000000000	4.00000000000000000000	4.00000000000000000000	4.00000000000000000000	4.00000000000000000000	4.00000000000000000000	4.00000000000000000000	4.00000000000000000000	4.00000000000000000000	4.00000000000000000000	4.00000000000000000000
88.00000000000000000000	0.00000000000000000000	4146.15380859375000000000	4129.74365234375000000000	4173.84619140625000000000	4161.02539062500000000000	4140.51269531250000000000	4156.92285156250000000000	4146.66650390625000000000	4139.48730468750000000000	4168.20507812500000000000	4135.89746093750000000000	4136.41015625000000000000	4193.84619140625000000000	4130.76904296875000000000	4143.58984375000000000000	1351.00000000000000000000	10246.00000000000000000000	10225.00000000000000000000	0.00000000000000000000	0.00000000000000000000	0.00000000000000000000	1810.00000000000000000000	439.00000000000000000000	4.00000000000000000000	4.00000000000000000000	4.00000000000000000000	4.00000000000000000000	4.00000000000000000000	4.00000000000000000000	4.00000000000000000000	4.00000000000000000000	4.00000000000000000000	4.00000000000000000000	4.00000000000000000000	4.00000000000000000000	4.00000000000000000000	4.00000000000000000000	4.00000000000000000000	4.00000000000000000000
89.00000000000000000000	0.00000000000000000000	4157.94873046875000000000	4161.53857421875000000000	4177.94873046875000000000	4180.51269531250000000000	4175.38427734375000000000	4162.56396484375000000000	4163.58984375000000000000	4165.64111328125000000000	4176.41015625000000000000	4163.07666015625000000000	4160.51269531250000000000	4205.12792968750000000000	4172.82031250000000000000	4169.23046875000000000000	1512.00000000000000000000	10248.00000000000000000000	10223.00000000000000000000	0.00000000000000000000	0.00000000000000000000	0.00000000000000000000	1810.00000000000000000000	448.00000000000000000000	4.00000000000000000000	4.00000000000000000000	4.00000000000000000000	4.00000000000000000000	4.00000000000000000000	4.00000000000000000000	4.00000000000000000000	4.00000000000000000000	4.00000000000000000000	4.00000000000000000000	4.00000000000000000000	4.00000000000000000000	4.00000000000000000000	4.00000000000000000000	4.00000000000000000000	4.00000000000000000000
90.00000000000000000000	0.00000000000000000000	4150.25634765625000000000	4138.97412109375000000000	4178.46142578125000000000	4165.64111328125000000000	4152.30761718750000000000	4149.23046875000000000000	4143.07666015625000000000	4142.56396484375000000000	4172.82031250000000000000	4147.17919921875000000000	4147.69238281250000000000	4198.46142578125000000000	4151.79492187500000000000	4160.00000000000000000000	1930.00000000000000000000	10248.00000000000000000000	10223.00000000000000000000	0.00000000000000000000	0.00000000000000000000	0.00000000000000000000	1810.00000000000000000000	456.00000000000000000000	4.00000000000000000000	4.00000000000000000000	4.00000000000000000000	4.00000000000000000000	4.00000000000000000000	4.00000000000000000000	4.00000000000000000000	4.00000000000000000000	4.00000000000000000000	4.00000000000000000000	4.00000000000000000000	4.00000000000000000000	4.00000000000000000000	4.00000000000000000000	4.00000000000000000000	4.00000000000000000000
91.00000000000000000000	0.00000000000000000000	4144.61523437500000000000	4141.53857421875000000000	4168.71777343750000000000	4163.58984375000000000000	4159.48730468750000000000	4158.97412109375000000000	4158.46142578125000000000	4158.46142578125000000000	4167.69238281250000000000	4158.97412109375000000000	4151.28173828125000000000	4191.79492187500000000000	4150.76904296875000000000	4151.28173828125000000000	1582.00000000000000000000	10249.00000000000000000000	10225.00000000000000000000	0.00000000000000000000	0.00000000000000000000	0.00000000000000000000	1810.00000000000000000000	464.00000000000000000000	4.00000000000000000000	4.00000000000000000000	4.00000000000000000000	4.00000000000000000000	4.00000000000000000000	4.00000000000000000000	4.00000000000000000000	4.00000000000000000000	4.00000000000000000000	4.00000000000000000000	4.00000000000000000000	4.00000000000000000000	4.00000000000000000000	4.00000000000000000000	4.00000000000000000000	4.00000000000000000000
92.00000000000000000000	0.00000000000000000000	4145.12792968750000000000	4146.15380859375000000000	4174.35888671875000000000	4174.35888671875000000000	4164.10253906250000000000	4160.00000000000000000000	4162.05126953125000000000	4180.00000000000000000000	4168.71777343750000000000	4174.35888671875000000000	4164.10253906250000000000	4203.07666015625000000000	4156.92285156250000000000	4156.92285156250000000000	1351.00000000000000000000	10249.00000000000000000000	10225.00000000000000000000	0.00000000000000000000	0.00000000000000000000	0.00000000000000000000	1810.00000000000000000000	472.00000000000000000000	4.00000000000000000000	4.00000000000000000000	4.00000000000000000000	4.00000000000000000000	4.00000000000000000000	4.00000000000000000000	4.00000000000000000000	4.00000000000000000000	4.00000000000000000000	4.00000000000000000000	4.00000000000000000000	4.00000000000000000000	4.00000000000000000000	4.00000000000000000000	4.00000000000000000000	4.00000000000000000000
93.00000000000000000000	0.00000000000000000000	4143.07666015625000000000	4130.76904296875000000000	4172.30761718750000000000	4164.61523437500000000000	4133.84619140625000000000	4152.82031250000000000000	4140.51269531250000000000	4153.33300781250000000000	4169.74365234375000000000	4147.17919921875000000000	4146.66650390625000000000	4197.43603515625000000000	4137.43603515625000000000	4148.71777343750000000000	1512.00000000000000000000	10249.00000000000000000000	10224.00000000000000000000	0.00000000000000000000	0.00000000000000000000	0.00000000000000000000	1810.00000000000000000000	481.00000000000000000000	4.00000000000000000000	4.00000000000000000000	4.00000000000000000000	4.00000000000000000000	4.00000000000000000000	4.00000000000000000000	4.00000000000000000000	4.00000000000000000000	4.00000000000000000000	4.00000000000000000000	4.00000000000000000000	4.00000000000000000000	4.00000000000000000000	4.00000000000000000000	4.00000000000000000000	4.00000000000000000000
94.00000000000000000000	0.00000000000000000000	4158.46142578125000000000	4166.66650390625000000000	4168.71777343750000000000	4178.97412109375000000000	4167.69238281250000000000	4172.30761718750000000000	4171.28173828125000000000	4160.00000000000000000000	4174.87158203125000000000	4173.84619140625000000000	4155.38427734375000000000	4196.92285156250000000000	4161.53857421875000000000	4153.84619140625000000000	1930.00000000000000000000	10249.00000000000000000000	10224.00000000000000000000	0.00000000000000000000	0.00000000000000000000	0.00000000000000000000	1810.00000000000000000000	488.00000000000000000000	4.00000000000000000000	4.00000000000000000000	4.00000000000000000000	4.00000000000000000000	4.00000000000000000000	4.00000000000000000000	4.00000000000000000000	4.00000000000000000000	4.00000000000000000000	4.00000000000000000000	4.00000000000000000000	4.00000000000000000000	4.00000000000000000000	4.00000000000000000000	4.00000000000000000000	4.00000000000000000000
95.00000000000000000000	0.00000000000000000000	4153.33300781250000000000	4147.69238281250000000000	4178.97412109375000000000	4168.20507812500000000000	4152.82031250000000000000	4160.51269531250000000000	4157.43603515625000000000	4140.00000000000000000000	4170.25634765625000000000	4153.84619140625000000000	4144.10253906250000000000	4194.35888671875000000000	4136.92285156250000000000	4146.15380859375000000000	1582.00000000000000000000	10250.00000000000000000000	10224.00000000000000000000	0.00000000000000000000	0.00000000000000000000	0.00000000000000000000	1810.00000000000000000000	495.00000000000000000000	4.00000000000000000000	4.00000000000000000000	4.00000000000000000000	4.00000000000000000000	4.00000000000000000000	4.00000000000000000000	4.00000000000000000000	4.00000000000000000000	4.00000000000000000000	4.00000000000000000000	4.00000000000000000000	4.00000000000000000000	4.00000000000000000000	4.00000000000000000000	4.00000000000000000000	4.00000000000000000000
96.00000000000000000000	0.00000000000000000000	4147.69238281250000000000	4143.58984375000000000000	4174.87158203125000000000	4164.10253906250000000000	4151.79492187500000000000	4155.38427734375000000000	4155.38427734375000000000	4149.74365234375000000000	4169.23046875000000000000	4144.61523437500000000000	4146.66650390625000000000	4193.84619140625000000000	4143.58984375000000000000	4147.17919921875000000000	1351.00000000000000000000	10250.00000000000000000000	10224.00000000000000000000	0.00000000000000000000	0.00000000000000000000	0.00000000000000000000	1810.00000000000000000000	504.00000000000000000000	4.00000000000000000000	4.00000000000000000000	4.00000000000000000000	4.00000000000000000000	4.00000000000000000000	4.00000000000000000000	4.00000000000000000000	4.00000000000000000000	4.00000000000000000000	4.00000000000000000000	4.00000000000000000000	4.00000000000000000000	4.00000000000000000000	4.00000000000000000000	4.00000000000000000000	4.00000000000000000000
97.00000000000000000000	0.00000000000000000000	4147.17919921875000000000	4144.61523437500000000000	4169.23046875000000000000	4170.76904296875000000000	4152.30761718750000000000	4149.74365234375000000000	4152.30761718750000000000	4158.97412109375000000000	4172.82031250000000000000	4149.74365234375000000000	4154.35888671875000000000	4198.46142578125000000000	4162.56396484375000000000	4152.82031250000000000000	1512.00000000000000000000	10250.00000000000000000000	10223.00000000000000000000	0.00000000000000000000	0.00000000000000000000	0.00000000000000000000	1810.00000000000000000000	512.00000000000000000000	4.00000000000000000000	4.00000000000000000000	4.00000000000000000000	4.00000000000000000000	4.00000000000000000000	4.00000000000000000000	4.00000000000000000000	4.00000000000000000000	4.00000000000000000000	4.00000000000000000000	4.00000000000000000000	4.00000000000000000000	4.00000000000000000000	4.00000000000000000000	4.00000000000000000000	4.00000000000000000000
98.00000000000000000000	0.00000000000000000000	4136.92285156250000000000	4116.92285156250000000000	4166.66650390625000000000	4157.43603515625000000000	4121.53857421875000000000	4139.48730468750000000000	4130.25634765625000000000	4131.79492187500000000000	4168.71777343750000000000	4129.23046875000000000000	4136.41015625000000000000	4188.20507812500000000000	4130.76904296875000000000	4142.05126953125000000000	1930.00000000000000000000	10250.00000000000000000000	10223.00000000000000000000	0.00000000000000000000	0.00000000000000000000	0.00000000000000000000	1810.00000000000000000000	519.00000000000000000000	4.00000000000000000000	4.00000000000000000000	4.00000000000000000000	4.00000000000000000000	4.00000000000000000000	4.00000000000000000000	4.00000000000000000000	4.00000000000000000000	4.00000000000000000000	4.00000000000000000000	4.00000000000000000000	4.00000000000000000000	4.00000000000000000000	4.00000000000000000000	4.00000000000000000000	4.00000000000000000000
99.00000000000000000000	0.00000000000000000000	4144.61523437500000000000	4146.15380859375000000000	4168.71777343750000000000	4168.71777343750000000000	4156.92285156250000000000	4161.02539062500000000000	4162.05126953125000000000	4163.58984375000000000000	4169.74365234375000000000	4169.74365234375000000000	4155.38427734375000000000	4196.41015625000000000000	4152.30761718750000000000	4150.25634765625000000000	1582.00000000000000000000	10250.00000000000000000000	10225.00000000000000000000	0.00000000000000000000	0.00000000000000000000	0.00000000000000000000	1810.00000000000000000000	527.00000000000000000000	4.00000000000000000000	4.00000000000000000000	4.00000000000000000000	4.00000000000000000000	4.00000000000000000000	4.00000000000000000000	4.00000000000000000000	4.00000000000000000000	4.00000000000000000000	4.00000000000000000000	4.00000000000000000000	4.00000000000000000000	4.00000000000000000000	4.00000000000000000000	4.00000000000000000000	4.00000000000000000000
100.00000000000000000000	0.00000000000000000000	4143.58984375000000000000	4133.33300781250000000000	4175.38427734375000000000	4156.92285156250000000000	4141.02539062500000000000	4153.84619140625000000000	4148.71777343750000000000	4160.00000000000000000000	4168.71777343750000000000	4162.56396484375000000000	4152.82031250000000000000	4198.97412109375000000000	4145.64111328125000000000	4147.69238281250000000000	1351.00000000000000000000	10250.00000000000000000000	10225.00000000000000000000	0.00000000000000000000	0.00000000000000000000	0.00000000000000000000	1810.00000000000000000000	535.00000000000000000000	4.00000000000000000000	4.00000000000000000000	4.00000000000000000000	4.00000000000000000000	4.00000000000000000000	4.00000000000000000000	4.00000000000000000000	4.00000000000000000000	4.00000000000000000000	4.00000000000000000000	4.00000000000000000000	4.00000000000000000000	4.00000000000000000000	4.00000000000000000000	4.00000000000000000000	4.00000000000000000000
101.00000000000000000000	0.00000000000000000000	4150.25634765625000000000	4141.53857421875000000000	4172.30761718750000000000	4157.94873046875000000000	4145.12792968750000000000	4157.43603515625000000000	4149.23046875000000000000	4157.94873046875000000000	4170.76904296875000000000	4164.61523437500000000000	4152.30761718750000000000	4193.84619140625000000000	4152.82031250000000000000	4152.30761718750000000000	1512.00000000000000000000	10249.00000000000000000000	10225.00000000000000000000	0.00000000000000000000	0.00000000000000000000	0.00000000000000000000	1810.00000000000000000000	543.00000000000000000000	4.00000000000000000000	4.00000000000000000000	4.00000000000000000000	4.00000000000000000000	4.00000000000000000000	4.00000000000000000000	4.00000000000000000000	4.00000000000000000000	4.00000000000000000000	4.00000000000000000000	4.00000000000000000000	4.00000000000000000000	4.00000000000000000000	4.00000000000000000000	4.00000000000000000000	4.00000000000000000000
102.00000000000000000000	0.00000000000000000000	4163.58984375000000000000	4167.17919921875000000000	4177.43603515625000000000	4168.71777343750000000000	4177.43603515625000000000	4167.69238281250000000000	4167.69238281250000000000	4165.64111328125000000000	4172.82031250000000000000	4183.58984375000000000000	4161.02539062500000000000	4202.05126953125000000000	4170.25634765625000000000	4160.51269531250000000000	1930.00000000000000000000	10249.00000000000000000000	10225.00000000000000000000	0.00000000000000000000	0.00000000000000000000	0.00000000000000000000	1810.00000000000000000000	551.00000000000000000000	4.00000000000000000000	4.00000000000000000000	4.00000000000000000000	4.00000000000000000000	4.00000000000000000000	4.00000000000000000000	4.00000000000000000000	4.00000000000000000000	4.00000000000000000000	4.00000000000000000000	4.00000000000000000000	4.00000000000000000000	4.00000000000000000000	4.00000000000000000000	4.00000000000000000000	4.00000000000000000000
103.00000000000000000000	0.00000000000000000000	4151.79492187500000000000	4138.46142578125000000000	4178.46142578125000000000	4143.07666015625000000000	4146.66650390625000000000	4157.43603515625000000000	4145.12792968750000000000	4140.00000000000000000000	4168.71777343750000000000	4145.64111328125000000000	4143.58984375000000000000	4197.94873046875000000000	4144.10253906250000000000	4151.28173828125000000000	1582.00000000000000000000	10246.00000000000000000000	10226.00000000000000000000	0.00000000000000000000	0.00000000000000000000	0.00000000000000000000	1810.00000000000000000000	558.00000000000000000000	4.00000000000000000000	4.00000000000000000000	4.00000000000000000000	4.00000000000000000000	4.00000000000000000000	4.00000000000000000000	4.00000000000000000000	4.00000000000000000000	4.00000000000000000000	4.00000000000000000000	4.00000000000000000000	4.00000000000000000000	4.00000000000000000000	4.00000000000000000000	4.00000000000000000000	4.00000000000000000000
104.00000000000000000000	0.00000000000000000000	4148.71777343750000000000	4147.69238281250000000000	4170.25634765625000000000	4151.79492187500000000000	4154.87158203125000000000	4160.00000000000000000000	4156.92285156250000000000	4168.71777343750000000000	4172.30761718750000000000	4171.28173828125000000000	4159.48730468750000000000	4202.56396484375000000000	4170.76904296875000000000	4165.12792968750000000000	1351.00000000000000000000	10246.00000000000000000000	10226.00000000000000000000	0.00000000000000000000	0.00000000000000000000	0.00000000000000000000	1810.00000000000000000000	567.00000000000000000000	4.00000000000000000000	4.00000000000000000000	4.00000000000000000000	4.00000000000000000000	4.00000000000000000000	4.00000000000000000000	4.00000000000000000000	4.00000000000000000000	4.00000000000000000000	4.00000000000000000000	4.00000000000000000000	4.00000000000000000000	4.00000000000000000000	4.00000000000000000000	4.00000000000000000000	4.00000000000000000000
105.00000000000000000000	0.00000000000000000000	4142.56396484375000000000	4128.71777343750000000000	4173.84619140625000000000	4150.25634765625000000000	4137.43603515625000000000	4144.10253906250000000000	4138.97412109375000000000	4158.97412109375000000000	4167.69238281250000000000	4164.10253906250000000000	4152.30761718750000000000	4203.07666015625000000000	4155.38427734375000000000	4158.97412109375000000000	1512.00000000000000000000	10246.00000000000000000000	10226.00000000000000000000	0.00000000000000000000	0.00000000000000000000	0.00000000000000000000	1810.00000000000000000000	575.00000000000000000000	4.00000000000000000000	4.00000000000000000000	4.00000000000000000000	4.00000000000000000000	4.00000000000000000000	4.00000000000000000000	4.00000000000000000000	4.00000000000000000000	4.00000000000000000000	4.00000000000000000000	4.00000000000000000000	4.00000000000000000000	4.00000000000000000000	4.00000000000000000000	4.00000000000000000000	4.00000000000000000000
106.00000000000000000000	0.00000000000000000000	4144.10253906250000000000	4132.82031250000000000000	4172.30761718750000000000	4144.10253906250000000000	4140.51269531250000000000	4152.30761718750000000000	4149.74365234375000000000	4149.23046875000000000000	4166.15380859375000000000	4157.43603515625000000000	4144.61523437500000000000	4193.84619140625000000000	4142.56396484375000000000	4148.20507812500000000000	1930.00000000000000000000	10246.00000000000000000000	10226.00000000000000000000	0.00000000000000000000	0.00000000000000000000	0.00000000000000000000	1810.00000000000000000000	583.00000000000000000000	4.00000000000000000000	4.00000000000000000000	4.00000000000000000000	4.00000000000000000000	4.00000000000000000000	4.00000000000000000000	4.00000000000000000000	4.00000000000000000000	4.00000000000000000000	4.00000000000000000000	4.00000000000000000000	4.00000000000000000000	4.00000000000000000000	4.00000000000000000000	4.00000000000000000000	4.00000000000000000000
107.00000000000000000000	0.00000000000000000000	4155.38427734375000000000	4161.02539062500000000000	4174.87158203125000000000	4160.00000000000000000000	4165.64111328125000000000	4172.30761718750000000000	4179.48730468750000000000	4168.20507812500000000000	4174.35888671875000000000	4187.17919921875000000000	4156.41015625000000000000	4200.51269531250000000000	4160.51269531250000000000	4154.35888671875000000000	1582.00000000000000000000	10244.00000000000000000000	10226.00000000000000000000	0.00000000000000000000	0.00000000000000000000	0.00000000000000000000	1810.00000000000000000000	592.00000000000000000000	4.00000000000000000000	4.00000000000000000000	4.00000000000000000000	4.00000000000000000000	4.00000000000000000000	4.00000000000000000000	4.00000000000000000000	4.00000000000000000000	4.00000000000000000000	4.00000000000000000000	4.00000000000000000000	4.00000000000000000000	4.00000000000000000000	4.00000000000000000000	4.00000000000000000000	4.00000000000000000000
108.00000000000000000000	0.00000000000000000000	4149.23046875000000000000	4135.89746093750000000000	4177.43603515625000000000	4148.71777343750000000000	4135.38427734375000000000	4157.94873046875000000000	4148.71777343750000000000	4135.38427734375000000000	4169.74365234375000000000	4146.66650390625000000000	4136.92285156250000000000	4192.82031250000000000000	4133.33300781250000000000	4146.66650390625000000000	1351.00000000000000000000	10244.00000000000000000000	10226.00000000000000000000	0.00000000000000000000	0.00000000000000000000	0.00000000000000000000	1810.00000000000000000000	600.00000000000000000000	4.00000000000000000000	4.00000000000000000000	4.00000000000000000000	4.00000000000000000000	4.00000000000000000000	4.00000000000000000000	4.00000000000000000000	4.00000000000000000000	4.00000000000000000000	4.00000000000000000000	4.00000000000000000000	4.00000000000000000000	4.00000000000000000000	4.00000000000000000000	4.00000000000000000000	4.00000000000000000000
109.00000000000000000000	0.00000000000000000000	4158.97412109375000000000	4160.00000000000000000000	4175.89746093750000000000	4159.48730468750000000000	4162.05126953125000000000	4161.53857421875000000000	4156.92285156250000000000	4144.61523437500000000000	4170.76904296875000000000	4156.92285156250000000000	4151.28173828125000000000	4194.87158203125000000000	4163.07666015625000000000	4162.05126953125000000000	1512.00000000000000000000	10246.00000000000000000000	10225.00000000000000000000	0.00000000000000000000	0.00000000000000000000	0.00000000000000000000	1810.00000000000000000000	608.00000000000000000000	4.00000000000000000000	4.00000000000000000000	4.00000000000000000000	4.00000000000000000000	4.00000000000000000000	4.00000000000000000000	4.00000000000000000000	4.00000000000000000000	4.00000000000000000000	4.00000000000000000000	4.00000000000000000000	4.00000000000000000000	4.00000000000000000000	4.00000000000000000000	4.00000000000000000000	4.00000000000000000000
110.00000000000000000000	0.00000000000000000000	4162.05126953125000000000	4156.92285156250000000000	4182.56396484375000000000	4157.43603515625000000000	4156.41015625000000000000	4151.28173828125000000000	4144.10253906250000000000	4143.58984375000000000000	4173.33300781250000000000	4162.56396484375000000000	4153.33300781250000000000	4204.10253906250000000000	4170.25634765625000000000	4168.71777343750000000000	1930.00000000000000000000	10246.00000000000000000000	10225.00000000000000000000	0.00000000000000000000	0.00000000000000000000	0.00000000000000000000	1810.00000000000000000000	616.00000000000000000000	4.00000000000000000000	4.00000000000000000000	4.00000000000000000000	4.00000000000000000000	4.00000000000000000000	4.00000000000000000000	4.00000000000000000000	4.00000000000000000000	4.00000000000000000000	4.00000000000000000000	4.00000000000000000000	4.00000000000000000000	4.00000000000000000000	4.00000000000000000000	4.00000000000000000000	4.00000000000000000000
111.00000000000000000000	0.00000000000000000000	4152.82031250000000000000	4143.07666015625000000000	4176.92285156250000000000	4147.17919921875000000000	4142.05126953125000000000	4148.71777343750000000000	4140.51269531250000000000	4144.61523437500000000000	4171.79492187500000000000	4158.46142578125000000000	4145.64111328125000000000	4197.94873046875000000000	4155.38427734375000000000	4163.07666015625000000000	1582.00000000000000000000	10248.00000000000000000000	10225.00000000000000000000	0.00000000000000000000	0.00000000000000000000	0.00000000000000000000	1810.00000000000000000000	623.00000000000000000000	4.00000000000000000000	4.00000000000000000000	4.00000000000000000000	4.00000000000000000000	4.00000000000000000000	4.00000000000000000000	4.00000000000000000000	4.00000000000000000000	4.00000000000000000000	4.00000000000000000000	4.00000000000000000000	4.00000000000000000000	4.00000000000000000000	4.00000000000000000000	4.00000000000000000000	4.00000000000000000000
112.00000000000000000000	0.00000000000000000000	4148.71777343750000000000	4154.87158203125000000000	4173.84619140625000000000	4157.94873046875000000000	4160.51269531250000000000	4161.53857421875000000000	4164.10253906250000000000	4176.41015625000000000000	4171.79492187500000000000	4190.76904296875000000000	4163.58984375000000000000	4201.02539062500000000000	4164.61523437500000000000	4165.12792968750000000000	1351.00000000000000000000	10248.00000000000000000000	10225.00000000000000000000	0.00000000000000000000	0.00000000000000000000	0.00000000000000000000	1810.00000000000000000000	630.00000000000000000000	4.00000000000000000000	4.00000000000000000000	4.00000000000000000000	4.00000000000000000000	4.00000000000000000000	4.00000000000000000000	4.00000000000000000000	4.00000000000000000000	4.00000000000000000000	4.00000000000000000000	4.00000000000000000000	4.00000000000000000000	4.00000000000000000000	4.00000000000000000000	4.00000000000000000000	4.00000000000000000000
113.00000000000000000000	0.00000000000000000000	4143.07666015625000000000	4130.25634765625000000000	4177.43603515625000000000	4145.64111328125000000000	4129.23046875000000000000	4154.35888671875000000000	4144.10253906250000000000	4155.38427734375000000000	4165.64111328125000000000	4167.69238281250000000000	4149.74365234375000000000	4196.41015625000000000000	4137.94873046875000000000	4152.82031250000000000000	1512.00000000000000000000	10248.00000000000000000000	10225.00000000000000000000	0.00000000000000000000	0.00000000000000000000	0.00000000000000000000	1810.00000000000000000000	638.00000000000000000000	4.00000000000000000000	4.00000000000000000000	4.00000000000000000000	4.00000000000000000000	4.00000000000000000000	4.00000000000000000000	4.00000000000000000000	4.00000000000000000000	4.00000000000000000000	4.00000000000000000000	4.00000000000000000000	4.00000000000000000000	4.00000000000000000000	4.00000000000000000000	4.00000000000000000000	4.00000000000000000000
114.00000000000000000000	0.00000000000000000000	4159.48730468750000000000	4158.97412109375000000000	4177.94873046875000000000	4153.84619140625000000000	4166.66650390625000000000	4171.28173828125000000000	4167.17919921875000000000	4163.58984375000000000000	4169.74365234375000000000	4183.07666015625000000000	4157.43603515625000000000	4197.43603515625000000000	4159.48730468750000000000	4158.97412109375000000000	1930.00000000000000000000	10248.00000000000000000000	10225.00000000000000000000	0.00000000000000000000	0.00000000000000000000	0.00000000000000000000	1810.00000000000000000000	645.00000000000000000000	4.00000000000000000000	4.00000000000000000000	4.00000000000000000000	4.00000000000000000000	4.00000000000000000000	4.00000000000000000000	4.00000000000000000000	4.00000000000000000000	4.00000000000000000000	4.00000000000000000000	4.00000000000000000000	4.00000000000000000000	4.00000000000000000000	4.00000000000000000000	4.00000000000000000000	4.00000000000000000000
115.00000000000000000000	0.00000000000000000000	4162.56396484375000000000	4161.53857421875000000000	4184.10253906250000000000	4150.76904296875000000000	4181.02539062500000000000	4167.69238281250000000000	4164.61523437500000000000	4155.38427734375000000000	4172.30761718750000000000	4180.00000000000000000000	4156.92285156250000000000	4197.43603515625000000000	4153.84619140625000000000	4156.41015625000000000000	1582.00000000000000000000	10250.00000000000000000000	10225.00000000000000000000	0.00000000000000000000	0.00000000000000000000	0.00000000000000000000	1810.00000000000000000000	652.00000000000000000000	4.00000000000000000000	4.00000000000000000000	4.00000000000000000000	4.00000000000000000000	4.00000000000000000000	4.00000000000000000000	4.00000000000000000000	4.00000000000000000000	4.00000000000000000000	4.00000000000000000000	4.00000000000000000000	4.00000000000000000000	4.00000000000000000000	4.00000000000000000000	4.00000000000000000000	4.00000000000000000000
116.00000000000000000000	0.00000000000000000000	4151.28173828125000000000	4145.12792968750000000000	4179.48730468750000000000	4139.48730468750000000000	4148.20507812500000000000	4154.87158203125000000000	4146.66650390625000000000	4137.43603515625000000000	4169.74365234375000000000	4155.38427734375000000000	4146.15380859375000000000	4186.15380859375000000000	4140.00000000000000000000	4152.82031250000000000000	1351.00000000000000000000	10250.00000000000000000000	10225.00000000000000000000	0.00000000000000000000	0.00000000000000000000	0.00000000000000000000	1810.00000000000000000000	660.00000000000000000000	4.00000000000000000000	4.00000000000000000000	4.00000000000000000000	4.00000000000000000000	4.00000000000000000000	4.00000000000000000000	4.00000000000000000000	4.00000000000000000000	4.00000000000000000000	4.00000000000000000000	4.00000000000000000000	4.00000000000000000000	4.00000000000000000000	4.00000000000000000000	4.00000000000000000000	4.00000000000000000000
117.00000000000000000000	0.00000000000000000000	4157.94873046875000000000	4163.07666015625000000000	4176.92285156250000000000	4155.89746093750000000000	4154.35888671875000000000	4157.94873046875000000000	4157.94873046875000000000	4161.53857421875000000000	4171.79492187500000000000	4174.35888671875000000000	4164.61523437500000000000	4195.38427734375000000000	4178.97412109375000000000	4172.82031250000000000000	1512.00000000000000000000	10250.00000000000000000000	10226.00000000000000000000	0.00000000000000000000	0.00000000000000000000	0.00000000000000000000	1810.00000000000000000000	668.00000000000000000000	4.00000000000000000000	4.00000000000000000000	4.00000000000000000000	4.00000000000000000000	4.00000000000000000000	4.00000000000000000000	4.00000000000000000000	4.00000000000000000000	4.00000000000000000000	4.00000000000000000000	4.00000000000000000000	4.00000000000000000000	4.00000000000000000000	4.00000000000000000000	4.00000000000000000000	4.00000000000000000000
118.00000000000000000000	0.00000000000000000000	4152.30761718750000000000	4135.89746093750000000000	4180.51269531250000000000	4139.48730468750000000000	4135.89746093750000000000	4143.07666015625000000000	4132.82031250000000000000	4141.53857421875000000000	4169.74365234375000000000	4146.66650390625000000000	4150.76904296875000000000	4193.84619140625000000000	4154.87158203125000000000	4163.58984375000000000000	1930.00000000000000000000	10250.00000000000000000000	10226.00000000000000000000	0.00000000000000000000	0.00000000000000000000	0.00000000000000000000	1810.00000000000000000000	676.00000000000000000000	4.00000000000000000000	4.00000000000000000000	4.00000000000000000000	4.00000000000000000000	4.00000000000000000000	4.00000000000000000000	4.00000000000000000000	4.00000000000000000000	4.00000000000000000000	4.00000000000000000000	4.00000000000000000000	4.00000000000000000000	4.00000000000000000000	4.00000000000000000000	4.00000000000000000000	4.00000000000000000000
119.00000000000000000000	0.00000000000000000000	4149.74365234375000000000	4149.23046875000000000000	4174.87158203125000000000	4141.53857421875000000000	4160.51269531250000000000	4160.00000000000000000000	4156.92285156250000000000	4156.41015625000000000000	4170.76904296875000000000	4173.33300781250000000000	4153.33300781250000000000	4190.25634765625000000000	4152.30761718750000000000	4158.46142578125000000000	1582.00000000000000000000	10251.00000000000000000000	10225.00000000000000000000	0.00000000000000000000	0.00000000000000000000	0.00000000000000000000	1810.00000000000000000000	683.00000000000000000000	4.00000000000000000000	4.00000000000000000000	4.00000000000000000000	4.00000000000000000000	4.00000000000000000000	4.00000000000000000000	4.00000000000000000000	4.00000000000000000000	4.00000000000000000000	4.00000000000000000000	4.00000000000000000000	4.00000000000000000000	4.00000000000000000000	4.00000000000000000000	4.00000000000000000000	4.00000000000000000000
120.00000000000000000000	0.00000000000000000000	4146.15380859375000000000	4152.30761718750000000000	4175.38427734375000000000	4146.66650390625000000000	4153.84619140625000000000	4165.12792968750000000000	4160.00000000000000000000	4162.56396484375000000000	4168.71777343750000000000	4185.12792968750000000000	4154.35888671875000000000	4193.33300781250000000000	4143.58984375000000000000	4157.43603515625000000000	1351.00000000000000000000	10251.00000000000000000000	10225.00000000000000000000	0.00000000000000000000	0.00000000000000000000	0.00000000000000000000	1810.00000000000000000000	692.00000000000000000000	4.00000000000000000000	4.00000000000000000000	4.00000000000000000000	4.00000000000000000000	4.00000000000000000000	4.00000000000000000000	4.00000000000000000000	4.00000000000000000000	4.00000000000000000000	4.00000000000000000000	4.00000000000000000000	4.00000000000000000000	4.00000000000000000000	4.00000000000000000000	4.00000000000000000000	4.00000000000000000000
121.00000000000000000000	0.00000000000000000000	4146.15380859375000000000	4141.02539062500000000000	4174.87158203125000000000	4136.41015625000000000000	4134.87158203125000000000	4155.89746093750000000000	4137.94873046875000000000	4140.51269531250000000000	4168.20507812500000000000	4148.71777343750000000000	4143.58984375000000000000	4186.15380859375000000000	4130.76904296875000000000	4155.38427734375000000000	1512.00000000000000000000	10251.00000000000000000000	10225.00000000000000000000	0.00000000000000000000	0.00000000000000000000	0.00000000000000000000	1810.00000000000000000000	700.00000000000000000000	4.00000000000000000000	4.00000000000000000000	4.00000000000000000000	4.00000000000000000000	4.00000000000000000000	4.00000000000000000000	4.00000000000000000000	4.00000000000000000000	4.00000000000000000000	4.00000000000000000000	4.00000000000000000000	4.00000000000000000000	4.00000000000000000000	4.00000000000000000000	4.00000000000000000000	4.00000000000000000000
122.00000000000000000000	0.00000000000000000000	4166.15380859375000000000	4177.43603515625000000000	4181.02539062500000000000	4156.41015625000000000000	4183.07666015625000000000	4169.74365234375000000000	4165.64111328125000000000	4158.46142578125000000000	4176.41015625000000000000	4174.87158203125000000000	4161.02539062500000000000	4196.92285156250000000000	4175.89746093750000000000	4173.84619140625000000000	1930.00000000000000000000	10251.00000000000000000000	10225.00000000000000000000	0.00000000000000000000	0.00000000000000000000	0.00000000000000000000	1810.00000000000000000000	708.00000000000000000000	4.00000000000000000000	4.00000000000000000000	4.00000000000000000000	4.00000000000000000000	4.00000000000000000000	4.00000000000000000000	4.00000000000000000000	4.00000000000000000000	4.00000000000000000000	4.00000000000000000000	4.00000000000000000000	4.00000000000000000000	4.00000000000000000000	4.00000000000000000000	4.00000000000000000000	4.00000000000000000000
123.00000000000000000000	0.00000000000000000000	4162.05126953125000000000	4154.87158203125000000000	4185.64111328125000000000	4147.69238281250000000000	4160.51269531250000000000	4160.51269531250000000000	4151.79492187500000000000	4138.97412109375000000000	4172.30761718750000000000	4162.05126953125000000000	4148.20507812500000000000	4198.97412109375000000000	4160.51269531250000000000	4164.61523437500000000000	1582.00000000000000000000	10248.00000000000000000000	10223.00000000000000000000	0.00000000000000000000	0.00000000000000000000	0.00000000000000000000	1810.00000000000000000000	716.00000000000000000000	4.00000000000000000000	4.00000000000000000000	4.00000000000000000000	4.00000000000000000000	4.00000000000000000000	4.00000000000000000000	4.00000000000000000000	4.00000000000000000000	4.00000000000000000000	4.00000000000000000000	4.00000000000000000000	4.00000000000000000000	4.00000000000000000000	4.00000000000000000000	4.00000000000000000000	4.00000000000000000000
124.00000000000000000000	0.00000000000000000000	4155.38427734375000000000	4155.89746093750000000000	4174.35888671875000000000	4146.15380859375000000000	4152.30761718750000000000	4164.61523437500000000000	4154.87158203125000000000	4159.48730468750000000000	4169.23046875000000000000	4174.87158203125000000000	4155.89746093750000000000	4194.87158203125000000000	4164.61523437500000000000	4166.15380859375000000000	1351.00000000000000000000	10248.00000000000000000000	10223.00000000000000000000	0.00000000000000000000	0.00000000000000000000	0.00000000000000000000	1810.00000000000000000000	725.00000000000000000000	4.00000000000000000000	4.00000000000000000000	4.00000000000000000000	4.00000000000000000000	4.00000000000000000000	4.00000000000000000000	4.00000000000000000000	4.00000000000000000000	4.00000000000000000000	4.00000000000000000000	4.00000000000000000000	4.00000000000000000000	4.00000000000000000000	4.00000000000000000000	4.00000000000000000000	4.00000000000000000000
125.00000000000000000000	0.00000000000000000000	4155.89746093750000000000	4155.89746093750000000000	4175.89746093750000000000	4155.89746093750000000000	4151.79492187500000000000	4160.51269531250000000000	4153.33300781250000000000	4172.82031250000000000000	4171.79492187500000000000	4184.10253906250000000000	4162.56396484375000000000	4198.97412109375000000000	4170.25634765625000000000	4175.89746093750000000000	1512.00000000000000000000	10248.00000000000000000000	10224.00000000000000000000	0.00000000000000000000	0.00000000000000000000	0.00000000000000000000	1810.00000000000000000000	733.00000000000000000000	4.00000000000000000000	4.00000000000000000000	4.00000000000000000000	4.00000000000000000000	4.00000000000000000000	4.00000000000000000000	4.00000000000000000000	4.00000000000000000000	4.00000000000000000000	4.00000000000000000000	4.00000000000000000000	4.00000000000000000000	4.00000000000000000000	4.00000000000000000000	4.00000000000000000000	4.00000000000000000000
126.00000000000000000000	0.00000000000000000000	4150.76904296875000000000	4136.41015625000000000000	4177.43603515625000000000	4150.25634765625000000000	4141.53857421875000000000	4153.84619140625000000000	4146.66650390625000000000	4146.66650390625000000000	4171.28173828125000000000	4158.46142578125000000000	4146.15380859375000000000	4193.33300781250000000000	4145.12792968750000000000	4163.58984375000000000000	1930.00000000000000000000	10248.00000000000000000000	10224.00000000000000000000	0.00000000000000000000	0.00000000000000000000	0.00000000000000000000	1810.00000000000000000000	740.00000000000000000000	4.00000000000000000000	4.00000000000000000000	4.00000000000000000000	4.00000000000000000000	4.00000000000000000000	4.00000000000000000000	4.00000000000000000000	4.00000000000000000000	4.00000000000000000000	4.00000000000000000000	4.00000000000000000000	4.00000000000000000000	4.00000000000000000000	4.00000000000000000000	4.00000000000000000000	4.00000000000000000000
127.00000000000000000000	0.00000000000000000000	4162.56396484375000000000	4171.28173828125000000000	4176.41015625000000000000	4163.07666015625000000000	4188.71777343750000000000	4176.92285156250000000000	4187.17919921875000000000	4173.84619140625000000000	4173.33300781250000000000	4193.33300781250000000000	4162.05126953125000000000	4200.00000000000000000000	4163.58984375000000000000	4165.64111328125000000000	50.00000000000000000000	10245.00000000000000000000	10224.00000000000000000000	0.00000000000000000000	0.00000000000000000000	0.00000000000000000000	1810.00000000000000000000	749.00000000000000000000	4.00000000000000000000	4.00000000000000000000	4.00000000000000000000	4.00000000000000000000	4.00000000000000000000	4.00000000000000000000	4.00000000000000000000	4.00000000000000000000	4.00000000000000000000	4.00000000000000000000	4.00000000000000000000	4.00000000000000000000	4.00000000000000000000	4.00000000000000000000	4.00000000000000000000	4.00000000000000000000
0.00000000000000000000	0.00000000000000000000	4157.43603515625000000000	4152.82031250000000000000	4181.02539062500000000000	4145.64111328125000000000	4163.07666015625000000000	4165.12792968750000000000	4164.10253906250000000000	4157.43603515625000000000	4168.71777343750000000000	4164.61523437500000000000	4146.15380859375000000000	4196.41015625000000000000	4134.87158203125000000000	4154.87158203125000000000	919.00000000000000000000	10245.00000000000000000000	10224.00000000000000000000	0.00000000000000000000	0.00000000000000000000	0.00000000000000000000	1810.00000000000000000000	757.00000000000000000000	4.00000000000000000000	4.00000000000000000000	4.00000000000000000000	4.00000000000000000000	4.00000000000000000000	4.00000000000000000000	4.00000000000000000000	4.00000000000000000000	4.00000000000000000000	4.00000000000000000000	4.00000000000000000000	4.00000000000000000000	4.00000000000000000000	4.00000000000000000000	4.00000000000000000000	4.00000000000000000000
1.00000000000000000000	0.00000000000000000000	4157.43603515625000000000	4152.30761718750000000000	4180.51269531250000000000	4147.69238281250000000000	4155.89746093750000000000	4158.97412109375000000000	4155.89746093750000000000	4153.84619140625000000000	4172.82031250000000000000	4154.87158203125000000000	4144.10253906250000000000	4191.79492187500000000000	4146.66650390625000000000	4160.00000000000000000000	1193.00000000000000000000	10247.00000000000000000000	10227.00000000000000000000	0.00000000000000000000	0.00000000000000000000	0.00000000000000000000	1810.00000000000000000000	765.00000000000000000000	4.00000000000000000000	4.00000000000000000000	4.00000000000000000000	4.00000000000000000000	4.00000000000000000000	4.00000000000000000000	4.00000000000000000000	4.00000000000000000000	4.00000000000000000000	4.00000000000000000000	4.00000000000000000000	4.00000000000000000000	4.00000000000000000000	4.00000000000000000000	4.00000000000000000000	4.00000000000000000000
2.00000000000000000000	0.00000000000000000000	4165.64111328125000000000	4171.28173828125000000000	4186.15380859375000000000	4165.64111328125000000000	4176.41015625000000000000	4159.48730468750000000000	4164.10253906250000000000	4164.61523437500000000000	4176.41015625000000000000	4182.05126953125000000000	4161.53857421875000000000	4202.56396484375000000000	4179.48730468750000000000	4175.38427734375000000000	1322.00000000000000000000	10247.00000000000000000000	10227.00000000000000000000	0.00000000000000000000	0.00000000000000000000	0.00000000000000000000	1810.00000000000000000000	773.00000000000000000000	4.00000000000000000000	4.00000000000000000000	4.00000000000000000000	4.00000000000000000000	4.00000000000000000000	4.00000000000000000000	4.00000000000000000000	4.00000000000000000000	4.00000000000000000000	4.00000000000000000000	4.00000000000000000000	4.00000000000000000000	4.00000000000000000000	4.00000000000000000000	4.00000000000000000000	4.00000000000000000000
3.00000000000000000000	0.00000000000000000000	4155.38427734375000000000	4148.20507812500000000000	4182.56396484375000000000	4146.15380859375000000000	4148.71777343750000000000	4152.82031250000000000000	4148.20507812500000000000	4147.69238281250000000000	4167.69238281250000000000	4163.58984375000000000000	4148.71777343750000000000	4194.87158203125000000000	4150.76904296875000000000	4164.61523437500000000000	1903.00000000000000000000	10246.00000000000000000000	10227.00000000000000000000	0.00000000000000000000	0.00000000000000000000	0.00000000000000000000	1810.00000000000000000000	780.00000000000000000000	4.00000000000000000000	4.00000000000000000000	4.00000000000000000000	4.00000000000000000000	4.00000000000000000000	4.00000000000000000000	4.00000000000000000000	4.00000000000000000000	4.00000000000000000000	4.00000000000000000000	4.00000000000000000000	4.00000000000000000000	4.00000000000000000000	4.00000000000000000000	4.00000000000000000000	4.00000000000000000000
4.00000000000000000000	0.00000000000000000000	4155.89746093750000000000	4159.48730468750000000000	4176.92285156250000000000	4154.87158203125000000000	4164.61523437500000000000	4165.64111328125000000000	4168.71777343750000000000	4183.07666015625000000000	4169.74365234375000000000	4193.84619140625000000000	4163.58984375000000000000	4196.41015625000000000000	4165.12792968750000000000	4170.25634765625000000000	2027.00000000000000000000	10246.00000000000000000000	10227.00000000000000000000	0.00000000000000000000	0.00000000000000000000	0.00000000000000000000	1810.00000000000000000000	788.00000000000000000000	4.00000000000000000000	4.00000000000000000000	4.00000000000000000000	4.00000000000000000000	4.00000000000000000000	4.00000000000000000000	4.00000000000000000000	4.00000000000000000000	4.00000000000000000000	4.00000000000000000000	4.00000000000000000000	4.00000000000000000000	4.00000000000000000000	4.00000000000000000000	4.00000000000000000000	4.00000000000000000000
5.00000000000000000000	0.00000000000000000000	4154.87158203125000000000	4145.12792968750000000000	4183.58984375000000000000	4157.43603515625000000000	4157.43603515625000000000	4158.46142578125000000000	4156.41015625000000000000	4176.41015625000000000000	4171.79492187500000000000	4188.71777343750000000000	4161.02539062500000000000	4200.51269531250000000000	4156.92285156250000000000	4169.74365234375000000000	1285.00000000000000000000	10249.00000000000000000000	10227.00000000000000000000	0.00000000000000000000	0.00000000000000000000	0.00000000000000000000	1810.00000000000000000000	796.00000000000000000000	4.00000000000000000000	4.00000000000000000000	4.00000000000000000000	4.00000000000000000000	4.00000000000000000000	4.00000000000000000000	4.00000000000000000000	4.00000000000000000000	4.00000000000000000000	4.00000000000000000000	4.00000000000000000000	4.00000000000000000000	4.00000000000000000000	4.00000000000000000000	4.00000000000000000000	4.00000000000000000000
6.00000000000000000000	0.00000000000000000000	4163.07666015625000000000	4165.64111328125000000000	4182.56396484375000000000	4160.51269531250000000000	4177.43603515625000000000	4170.76904296875000000000	4172.30761718750000000000	4169.74365234375000000000	4172.82031250000000000000	4190.25634765625000000000	4158.46142578125000000000	4200.00000000000000000000	4161.02539062500000000000	4173.33300781250000000000	1751.00000000000000000000	10249.00000000000000000000	10227.00000000000000000000	0.00000000000000000000	0.00000000000000000000	0.00000000000000000000	1810.00000000000000000000	803.00000000000000000000	4.00000000000000000000	4.00000000000000000000	4.00000000000000000000	4.00000000000000000000	4.00000000000000000000	4.00000000000000000000	4.00000000000000000000	4.00000000000000000000	4.00000000000000000000	4.00000000000000000000	4.00000000000000000000	4.00000000000000000000	4.00000000000000000000	4.00000000000000000000	4.00000000000000000000	4.00000000000000000000
7.00000000000000000000	0.00000000000000000000	4170.76904296875000000000	4187.69238281250000000000	4185.64111328125000000000	4168.71777343750000000000	4194.35888671875000000000	4179.48730468750000000000	4191.28173828125000000000	4173.33300781250000000000	4174.35888671875000000000	4204.61523437500000000000	4163.07666015625000000000	4206.66650390625000000000	4170.25634765625000000000	4176.92285156250000000000	1773.00000000000000000000	10250.00000000000000000000	10227.00000000000000000000	0.00000000000000000000	0.00000000000000000000	0.00000000000000000000	1810.00000000000000000000	810.00000000000000000000	4.00000000000000000000	4.00000000000000000000	4.00000000000000000000	4.00000000000000000000	4.00000000000000000000	4.00000000000000000000	4.00000000000000000000	4.00000000000000000000	4.00000000000000000000	4.00000000000000000000	4.00000000000000000000	4.00000000000000000000	4.00000000000000000000	4.00000000000000000000	4.00000000000000000000	4.00000000000000000000
8.00000000000000000000	0.00000000000000000000	4160.51269531250000000000	4152.30761718750000000000	4186.66650390625000000000	4153.33300781250000000000	4151.28173828125000000000	4158.46142578125000000000	4160.51269531250000000000	4141.53857421875000000000	4169.74365234375000000000	4162.56396484375000000000	4144.10253906250000000000	4197.94873046875000000000	4140.51269531250000000000	4164.61523437500000000000	702.00000000000000000000	10250.00000000000000000000	10227.00000000000000000000	0.00000000000000000000	0.00000000000000000000	0.00000000000000000000	1810.00000000000000000000	818.00000000000000000000	4.00000000000000000000	4.00000000000000000000	4.00000000000000000000	4.00000000000000000000	4.00000000000000000000	4.00000000000000000000	4.00000000000000000000	4.00000000000000000000	4.00000000000000000000	4.00000000000000000000	4.00000000000000000000	4.00000000000000000000	4.00000000000000000000	4.00000000000000000000	4.00000000000000000000	4.00000000000000000000
9.00000000000000000000	0.00000000000000000000	4162.05126953125000000000	4166.15380859375000000000	4181.02539062500000000000	4170.76904296875000000000	4167.69238281250000000000	4163.07666015625000000000	4173.84619140625000000000	4168.20507812500000000000	4171.28173828125000000000	4180.00000000000000000000	4160.00000000000000000000	4200.00000000000000000000	4170.25634765625000000000	4175.38427734375000000000	1944.00000000000000000000	10252.00000000000000000000	10226.00000000000000000000	0.00000000000000000000	0.00000000000000000000	0.00000000000000000000	1810.00000000000000000000	826.00000000000000000000	4.00000000000000000000	4.00000000000000000000	4.00000000000000000000	4.00000000000000000000	4.00000000000000000000	4.00000000000000000000	4.00000000000000000000	4.00000000000000000000	4.00000000000000000000	4.00000000000000000000	4.00000000000000000000	4.00000000000000000000	4.00000000000000000000	4.00000000000000000000	4.00000000000000000000	4.00000000000000000000
10.00000000000000000000	0.00000000000000000000	4151.28173828125000000000	4144.61523437500000000000	4181.53857421875000000000	4167.69238281250000000000	4145.12792968750000000000	4151.79492187500000000000	4152.82031250000000000000	4161.02539062500000000000	4168.71777343750000000000	4168.20507812500000000000	4151.28173828125000000000	4200.51269531250000000000	4159.48730468750000000000	4169.74365234375000000000	1925.00000000000000000000	10252.00000000000000000000	10226.00000000000000000000	0.00000000000000000000	0.00000000000000000000	0.00000000000000000000	1810.00000000000000000000	834.00000000000000000000	4.00000000000000000000	4.00000000000000000000	4.00000000000000000000	4.00000000000000000000	4.00000000000000000000	4.00000000000000000000	4.00000000000000000000	4.00000000000000000000	4.00000000000000000000	4.00000000000000000000	4.00000000000000000000	4.00000000000000000000	4.00000000000000000000	4.00000000000000000000	4.00000000000000000000	4.00000000000000000000
11.00000000000000000000	0.00000000000000000000	4145.64111328125000000000	4132.30761718750000000000	4174.35888671875000000000	4161.53857421875000000000	4133.84619140625000000000	4152.82031250000000000000	4148.71777343750000000000	4148.71777343750000000000	4169.74365234375000000000	4156.92285156250000000000	4142.56396484375000000000	4191.79492187500000000000	4144.10253906250000000000	4162.56396484375000000000	1578.00000000000000000000	10253.00000000000000000000	10227.00000000000000000000	0.00000000000000000000	0.00000000000000000000	0.00000000000000000000	1810.00000000000000000000	841.00000000000000000000	4.00000000000000000000	4.00000000000000000000	4.00000000000000000000	4.00000000000000000000	4.00000000000000000000	4.00000000000000000000	4.00000000000000000000	4.00000000000000000000	4.00000000000000000000	4.00000000000000000000	4.00000000000000000000	4.00000000000000000000	4.00000000000000000000	4.00000000000000000000	4.00000000000000000000	4.00000000000000000000
12.00000000000000000000	0.00000000000000000000	4155.89746093750000000000	4150.76904296875000000000	4176.41015625000000000000	4180.51269531250000000000	4160.51269531250000000000	4166.66650390625000000000	4173.33300781250000000000	4167.69238281250000000000	4172.82031250000000000000	4184.10253906250000000000	4158.97412109375000000000	4197.94873046875000000000	4153.84619140625000000000	4168.71777343750000000000	1374.00000000000000000000	10253.00000000000000000000	10227.00000000000000000000	0.00000000000000000000	0.00000000000000000000	0.00000000000000000000	1810.00000000000000000000	850.00000000000000000000	4.00000000000000000000	4.00000000000000000000	4.00000000000000000000	4.00000000000000000000	4.00000000000000000000	4.00000000000000000000	4.00000000000000000000	4.00000000000000000000	4.00000000000000000000	4.00000000000000000000	4.00000000000000000000	4.00000000000000000000	4.00000000000000000000	4.00000000000000000000	4.00000000000000000000	4.00000000000000000000
13.00000000000000000000	0.00000000000000000000	4151.79492187500000000000	4132.82031250000000000000	4178.97412109375000000000	4175.89746093750000000000	4135.89746093750000000000	4157.94873046875000000000	4150.76904296875000000000	4148.20507812500000000000	4165.12792968750000000000	4155.38427734375000000000	4141.02539062500000000000	4191.28173828125000000000	4123.07666015625000000000	4153.84619140625000000000	1513.00000000000000000000	10254.00000000000000000000	10228.00000000000000000000	0.00000000000000000000	0.00000000000000000000	0.00000000000000000000	1810.00000000000000000000	858.00000000000000000000	4.00000000000000000000	4.00000000000000000000	4.00000000000000000000	4.00000000000000000000	4.00000000000000000000	4.00000000000000000000	4.00000000000000000000	4.00000000000000000000	4.00000000000000000000	4.00000000000000000000	4.00000000000000000000	4.00000000000000000000	4.00000000000000000000	4.00000000000000000000	4.00000000000000000000	4.00000000000000000000
14.00000000000000000000	0.00000000000000000000	4163.07666015625000000000	4165.12792968750000000000	4176.41015625000000000000	4193.33300781250000000000	4169.74365234375000000000	4169.74365234375000000000	4164.61523437500000000000	4165.12792968750000000000	4168.71777343750000000000	4168.20507812500000000000	4149.23046875000000000000	4191.79492187500000000000	4153.33300781250000000000	4161.02539062500000000000	1925.00000000000000000000	10254.00000000000000000000	10228.00000000000000000000	0.00000000000000000000	0.00000000000000000000	0.00000000000000000000	1810.00000000000000000000	865.00000000000000000000	4.00000000000000000000	4.00000000000000000000	4.00000000000000000000	4.00000000000000000000	4.00000000000000000000	4.00000000000000000000	4.00000000000000000000	4.00000000000000000000	4.00000000000000000000	4.00000000000000000000	4.00000000000000000000	4.00000000000000000000	4.00000000000000000000	4.00000000000000000000	4.00000000000000000000	4.00000000000000000000
15.00000000000000000000	0.00000000000000000000	4165.12792968750000000000	4159.48730468750000000000	4184.61523437500000000000	4193.33300781250000000000	4173.33300781250000000000	4162.56396484375000000000	4154.87158203125000000000	4153.33300781250000000000	4173.84619140625000000000	4160.51269531250000000000	4145.64111328125000000000	4195.38427734375000000000	4155.38427734375000000000	4164.61523437500000000000	1578.00000000000000000000	10253.00000000000000000000	10228.00000000000000000000	0.00000000000000000000	0.00000000000000000000	0.00000000000000000000	1810.00000000000000000000	874.00000000000000000000	4.00000000000000000000	4.00000000000000000000	4.00000000000000000000	4.00000000000000000000	4.00000000000000000000	4.00000000000000000000	4.00000000000000000000	4.00000000000000000000	4.00000000000000000000	4.00000000000000000000	4.00000000000000000000	4.00000000000000000000	4.00000000000000000000	4.00000000000000000000	4.00000000000000000000	4.00000000000000000000
16.00000000000000000000	0.00000000000000000000	4158.46142578125000000000	4146.66650390625000000000	4182.56396484375000000000	4186.15380859375000000000	4149.74365234375000000000	4159.48730468750000000000	4151.28173828125000000000	4145.64111328125000000000	4171.28173828125000000000	4151.79492187500000000000	4137.43603515625000000000	4193.33300781250000000000	4147.17919921875000000000	4165.12792968750000000000	0.00000000000000000000	10253.00000000000000000000	10228.00000000000000000000	0.00000000000000000000	0.00000000000000000000	0.00000000000000000000	1810.00000000000000000000	882.00000000000000000000	4.00000000000000000000	4.00000000000000000000	4.00000000000000000000	4.00000000000000000000	4.00000000000000000000	4.00000000000000000000	4.00000000000000000000	4.00000000000000000000	4.00000000000000000000	4.00000000000000000000	4.00000000000000000000	4.00000000000000000000	4.00000000000000000000	4.00000000000000000000	4.00000000000000000000	4.00000000000000000000
17.00000000000000000000	0.00000000000000000000	4162.05126953125000000000	4164.61523437500000000000	4178.97412109375000000000	4202.56396484375000000000	4157.43603515625000000000	4165.12792968750000000000	4168.71777343750000000000	4176.41015625000000000000	4170.25634765625000000000	4179.48730468750000000000	4155.89746093750000000000	4205.12792968750000000000	4173.33300781250000000000	4174.87158203125000000000	0.00000000000000000000	10249.00000000000000000000	10228.00000000000000000000	0.00000000000000000000	0.00000000000000000000	0.00000000000000000000	1810.00000000000000000000	891.00000000000000000000	4.00000000000000000000	4.00000000000000000000	4.00000000000000000000	4.00000000000000000000	4.00000000000000000000	4.00000000000000000000	4.00000000000000000000	4.00000000000000000000	4.00000000000000000000	4.00000000000000000000	4.00000000000000000000	4.00000000000000000000	4.00000000000000000000	4.00000000000000000000	4.00000000000000000000	4.00000000000000000000
18.00000000000000000000	0.00000000000000000000	4152.30761718750000000000	4130.25634765625000000000	4178.46142578125000000000	4184.10253906250000000000	4131.28173828125000000000	4145.64111328125000000000	4138.97412109375000000000	4150.76904296875000000000	4166.15380859375000000000	4148.71777343750000000000	4137.43603515625000000000	4196.41015625000000000000	4138.97412109375000000000	4160.00000000000000000000	0.00000000000000000000	10249.00000000000000000000	10228.00000000000000000000	0.00000000000000000000	0.00000000000000000000	0.00000000000000000000	1810.00000000000000000000	898.00000000000000000000	4.00000000000000000000	4.00000000000000000000	4.00000000000000000000	4.00000000000000000000	4.00000000000000000000	4.00000000000000000000	4.00000000000000000000	4.00000000000000000000	4.00000000000000000000	4.00000000000000000000	4.00000000000000000000	4.00000000000000000000	4.00000000000000000000	4.00000000000000000000	4.00000000000000000000	4.00000000000000000000
19.00000000000000000000	0.00000000000000000000	4157.94873046875000000000	4151.79492187500000000000	4175.89746093750000000000	4188.71777343750000000000	4163.58984375000000000000	4162.05126953125000000000	4165.64111328125000000000	4161.02539062500000000000	4169.74365234375000000000	4178.97412109375000000000	4141.02539062500000000000	4192.30761718750000000000	4149.74365234375000000000	4162.56396484375000000000	0.00000000000000000000	10247.00000000000000000000	10228.00000000000000000000	0.00000000000000000000	0.00000000000000000000	0.00000000000000000000	1810.00000000000000000000	905.00000000000000000000	4.00000000000000000000	4.00000000000000000000	4.00000000000000000000	4.00000000000000000000	4.00000000000000000000	4.00000000000000000000	4.00000000000000000000	4.00000000000000000000	4.00000000000000000000	4.00000000000000000000	4.00000000000000000000	4.00000000000000000000	4.00000000000000000000	4.00000000000000000000	4.00000000000000000000	4.00000000000000000000
20.00000000000000000000	0.00000000000000000000	4160.51269531250000000000	4158.97412109375000000000	4179.48730468750000000000	4193.33300781250000000000	4166.66650390625000000000	4169.74365234375000000000	4170.76904296875000000000	4159.48730468750000000000	4168.20507812500000000000	4188.20507812500000000000	4143.58984375000000000000	4197.94873046875000000000	4146.66650390625000000000	4160.00000000000000000000	0.00000000000000000000	10247.00000000000000000000	10228.00000000000000000000	0.00000000000000000000	0.00000000000000000000	0.00000000000000000000	1810.00000000000000000000	914.00000000000000000000	4.00000000000000000000	4.00000000000000000000	4.00000000000000000000	4.00000000000000000000	4.00000000000000000000	4.00000000000000000000	4.00000000000000000000	4.00000000000000000000	4.00000000000000000000	4.00000000000000000000	4.00000000000000000000	4.00000000000000000000	4.00000000000000000000	4.00000000000000000000	4.00000000000000000000	4.00000000000000000000
21.00000000000000000000	0.00000000000000000000	4157.43603515625000000000	4144.10253906250000000000	4177.94873046875000000000	4184.10253906250000000000	4148.20507812500000000000	4163.07666015625000000000	4151.79492187500000000000	4144.10253906250000000000	4167.17919921875000000000	4157.94873046875000000000	4131.79492187500000000000	4191.28173828125000000000	4132.30761718750000000000	4154.35888671875000000000	0.00000000000000000000	10244.00000000000000000000	10230.00000000000000000000	0.00000000000000000000	0.00000000000000000000	0.00000000000000000000	1810.00000000000000000000	921.00000000000000000000	4.00000000000000000000	4.00000000000000000000	4.00000000000000000000	4.00000000000000000000	4.00000000000000000000	4.00000000000000000000	4.00000000000000000000	4.00000000000000000000	4.00000000000000000000	4.00000000000000000000	4.00000000000000000000	4.00000000000000000000	4.00000000000000000000	4.00000000000000000000	4.00000000000000000000	4.00000000000000000000
22.00000000000000000000	0.00000000000000000000	4170.25634765625000000000	4167.69238281250000000000	4183.58984375000000000000	4200.51269531250000000000	4174.87158203125000000000	4163.58984375000000000000	4161.53857421875000000000	4164.10253906250000000000	4175.38427734375000000000	4180.00000000000000000000	4144.61523437500000000000	4200.00000000000000000000	4170.25634765625000000000	4172.30761718750000000000	0.00000000000000000000	10244.00000000000000000000	10230.00000000000000000000	0.00000000000000000000	0.00000000000000000000	0.00000000000000000000	1810.00000000000000000000	929.00000000000000000000	4.00000000000000000000	4.00000000000000000000	4.00000000000000000000	4.00000000000000000000	4.00000000000000000000	4.00000000000000000000	4.00000000000000000000	4.00000000000000000000	4.00000000000000000000	4.00000000000000000000	4.00000000000000000000	4.00000000000000000000	4.00000000000000000000	4.00000000000000000000	4.00000000000000000000	4.00000000000000000000
23.00000000000000000000	0.00000000000000000000	4161.53857421875000000000	4145.64111328125000000000	4187.17919921875000000000	4189.74365234375000000000	4146.66650390625000000000	4146.66650390625000000000	4133.84619140625000000000	4132.82031250000000000000	4170.76904296875000000000	4149.74365234375000000000	4134.35888671875000000000	4195.89746093750000000000	4150.76904296875000000000	4164.10253906250000000000	0.00000000000000000000	10242.00000000000000000000	10230.00000000000000000000	0.00000000000000000000	0.00000000000000000000	0.00000000000000000000	1810.00000000000000000000	936.00000000000000000000	4.00000000000000000000	4.00000000000000000000	4.00000000000000000000	4.00000000000000000000	4.00000000000000000000	4.00000000000000000000	4.00000000000000000000	4.00000000000000000000	4.00000000000000000000	4.00000000000000000000	4.00000000000000000000	4.00000000000000000000	4.00000000000000000000	4.00000000000000000000	4.00000000000000000000	4.00000000000000000000
24.00000000000000000000	0.00000000000000000000	4154.87158203125000000000	4154.35888671875000000000	4175.38427734375000000000	4190.25634765625000000000	4152.82031250000000000000	4157.94873046875000000000	4152.30761718750000000000	4147.17919921875000000000	4168.20507812500000000000	4160.00000000000000000000	4145.12792968750000000000	4191.28173828125000000000	4150.25634765625000000000	4163.07666015625000000000	0.00000000000000000000	10242.00000000000000000000	10230.00000000000000000000	0.00000000000000000000	0.00000000000000000000	0.00000000000000000000	1810.00000000000000000000	944.00000000000000000000	4.00000000000000000000	4.00000000000000000000	4.00000000000000000000	4.00000000000000000000	4.00000000000000000000	4.00000000000000000000	4.00000000000000000000	4.00000000000000000000	4.00000000000000000000	4.00000000000000000000	4.00000000000000000000	4.00000000000000000000	4.00000000000000000000	4.00000000000000000000	4.00000000000000000000	4.00000000000000000000
25.00000000000000000000	0.00000000000000000000	4151.28173828125000000000	4148.71777343750000000000	4175.89746093750000000000	4186.15380859375000000000	4147.17919921875000000000	4154.35888671875000000000	4157.43603515625000000000	4162.56396484375000000000	4168.20507812500000000000	4172.30761718750000000000	4144.61523437500000000000	4195.38427734375000000000	4144.10253906250000000000	4163.07666015625000000000	0.00000000000000000000	10246.00000000000000000000	10230.00000000000000000000	0.00000000000000000000	0.00000000000000000000	0.00000000000000000000	1810.00000000000000000000	953.00000000000000000000	4.00000000000000000000	4.00000000000000000000	4.00000000000000000000	4.00000000000000000000	4.00000000000000000000	4.00000000000000000000	4.00000000000000000000	4.00000000000000000000	4.00000000000000000000	4.00000000000000000000	4.00000000000000000000	4.00000000000000000000	4.00000000000000000000	4.00000000000000000000	4.00000000000000000000	4.00000000000000000000
26.00000000000000000000	0.00000000000000000000	4148.20507812500000000000	4129.23046875000000000000	4174.87158203125000000000	4171.79492187500000000000	4128.71777343750000000000	4148.71777343750000000000	4141.02539062500000000000	4139.48730468750000000000	4166.66650390625000000000	4143.58984375000000000000	4127.17919921875000000000	4187.69238281250000000000	4124.10253906250000000000	4150.76904296875000000000	0.00000000000000000000	10246.00000000000000000000	10230.00000000000000000000	0.00000000000000000000	0.00000000000000000000	0.00000000000000000000	1810.00000000000000000000	960.00000000000000000000	4.00000000000000000000	4.00000000000000000000	4.00000000000000000000	4.00000000000000000000	4.00000000000000000000	4.00000000000000000000	4.00000000000000000000	4.00000000000000000000	4.00000000000000000000	4.00000000000000000000	4.00000000000000000000	4.00000000000000000000	4.00000000000000000000	4.00000000000000000000	4.00000000000000000000	4.00000000000000000000
27.00000000000000000000	0.00000000000000000000	4163.58984375000000000000	4164.10253906250000000000	4174.87158203125000000000	4188.20507812500000000000	4168.20507812500000000000	4173.33300781250000000000	4168.20507812500000000000	4153.33300781250000000000	4171.79492187500000000000	4167.17919921875000000000	4144.10253906250000000000	4191.28173828125000000000	4147.69238281250000000000	4154.87158203125000000000	0.00000000000000000000	10248.00000000000000000000	10230.00000000000000000000	0.00000000000000000000	0.00000000000000000000	0.00000000000000000000	1810.00000000000000000000	969.00000000000000000000	4.00000000000000000000	4.00000000000000000000	4.00000000000000000000	4.00000000000000000000	4.00000000000000000000	4.00000000000000000000	4.00000000000000000000	4.00000000000000000000	4.00000000000000000000	4.00000000000000000000	4.00000000000000000000	4.00000000000000000000	4.00000000000000000000	4.00000000000000000000	4.00000000000000000000	4.00000000000000000000
28.00000000000000000000	0.00000000000000000000	4158.46142578125000000000	4143.58984375000000000000	4177.94873046875000000000	4173.84619140625000000000	4140.00000000000000000000	4163.07666015625000000000	4148.20507812500000000000	4134.35888671875000000000	4167.69238281250000000000	4146.66650390625000000000	4128.20507812500000000000	4185.64111328125000000000	4125.12792968750000000000	4148.20507812500000000000	0.00000000000000000000	10248.00000000000000000000	10230.00000000000000000000	0.00000000000000000000	0.00000000000000000000	0.00000000000000000000	1810.00000000000000000000	977.00000000000000000000	4.00000000000000000000	4.00000000000000000000	4.00000000000000000000	4.00000000000000000000	4.00000000000000000000	4.00000000000000000000	4.00000000000000000000	4.00000000000000000000	4.00000000000000000000	4.00000000000000000000	4.00000000000000000000	4.00000000000000000000	4.00000000000000000000	4.00000000000000000000	4.00000000000000000000	4.00000000000000000000
29.00000000000000000000	0.00000000000000000000	4154.35888671875000000000	4142.56396484375000000000	4174.35888671875000000000	4174.87158203125000000000	4141.53857421875000000000	4160.00000000000000000000	4148.71777343750000000000	4147.17919921875000000000	4169.74365234375000000000	4151.28173828125000000000	4134.87158203125000000000	4185.64111328125000000000	4147.17919921875000000000	4160.51269531250000000000	0.00000000000000000000	10248.00000000000000000000	10229.00000000000000000000	0.00000000000000000000	0.00000000000000000000	0.00000000000000000000	1810.00000000000000000000	985.00000000000000000000	4.00000000000000000000	4.00000000000000000000	4.00000000000000000000	4.00000000000000000000	4.00000000000000000000	4.00000000000000000000	4.00000000000000000000	4.00000000000000000000	4.00000000000000000000	4.00000000000000000000	4.00000000000000000000	4.00000000000000000000	4.00000000000000000000	4.00000000000000000000	4.00000000000000000000	4.00000000000000000000
30.00000000000000000000	0.00000000000000000000	4159.48730468750000000000	4149.23046875000000000000	4180.00000000000000000000	4183.07666015625000000000	4154.87158203125000000000	4157.43603515625000000000	4147.69238281250000000000	4155.38427734375000000000	4174.35888671875000000000	4164.10253906250000000000	4148.71777343750000000000	4197.94873046875000000000	4167.69238281250000000000	4175.38427734375000000000	0.00000000000000000000	10248.00000000000000000000	10229.00000000000000000000	0.00000000000000000000	0.00000000000000000000	0.00000000000000000000	1810.00000000000000000000	993.00000000000000000000	4.00000000000000000000	4.00000000000000000000	4.00000000000000000000	4.00000000000000000000	4.00000000000000000000	4.00000000000000000000	4.00000000000000000000	4.00000000000000000000	4.00000000000000000000	4.00000000000000000000	4.00000000000000000000	4.00000000000000000000	4.00000000000000000000	4.00000000000000000000	4.00000000000000000000	4.00000000000000000000
31.00000000000000000000	0.00000000000000000000	4155.89746093750000000000	4133.84619140625000000000	4179.48730468750000000000	4166.15380859375000000000	4134.87158203125000000000	4151.79492187500000000000	4135.38427734375000000000	4132.30761718750000000000	4169.74365234375000000000	4143.07666015625000000000	4127.69238281250000000000	4191.28173828125000000000	4138.97412109375000000000	4163.07666015625000000000	0.00000000000000000000	10250.00000000000000000000	10229.00000000000000000000	0.00000000000000000000	0.00000000000000000000	0.00000000000000000000	1811.00000000000000000000	0.00000000000000000000	4.00000000000000000000	4.00000000000000000000	4.00000000000000000000	4.00000000000000000000	4.00000000000000000000	4.00000000000000000000	4.00000000000000000000	4.00000000000000000000	4.00000000000000000000	4.00000000000000000000	4.00000000000000000000	4.00000000000000000000	4.00000000000000000000	4.00000000000000000000	4.00000000000000000000	4.00000000000000000000
32.00000000000000000000	0.00000000000000000000	4160.51269531250000000000	4157.43603515625000000000	4174.35888671875000000000	4176.92285156250000000000	4161.02539062500000000000	4168.20507812500000000000	4165.12792968750000000000	4160.00000000000000000000	4170.76904296875000000000	4175.89746093750000000000	4136.41015625000000000000	4193.84619140625000000000	4152.82031250000000000000	4164.10253906250000000000	0.00000000000000000000	10250.00000000000000000000	10229.00000000000000000000	0.00000000000000000000	0.00000000000000000000	0.00000000000000000000	1811.00000000000000000000	9.00000000000000000000	4.00000000000000000000	4.00000000000000000000	4.00000000000000000000	4.00000000000000000000	4.00000000000000000000	4.00000000000000000000	4.00000000000000000000	4.00000000000000000000	4.00000000000000000000	4.00000000000000000000	4.00000000000000000000	4.00000000000000000000	4.00000000000000000000	4.00000000000000000000	4.00000000000000000000	4.00000000000000000000
33.00000000000000000000	0.00000000000000000000	4151.79492187500000000000	4133.33300781250000000000	4177.43603515625000000000	4167.69238281250000000000	4137.94873046875000000000	4155.89746093750000000000	4142.56396484375000000000	4147.69238281250000000000	4169.23046875000000000000	4158.46142578125000000000	4129.23046875000000000000	4192.30761718750000000000	4130.25634765625000000000	4155.38427734375000000000	0.00000000000000000000	10250.00000000000000000000	10228.00000000000000000000	0.00000000000000000000	0.00000000000000000000	0.00000000000000000000	1811.00000000000000000000	17.00000000000000000000	4.00000000000000000000	4.00000000000000000000	4.00000000000000000000	4.00000000000000000000	4.00000000000000000000	4.00000000000000000000	4.00000000000000000000	4.00000000000000000000	4.00000000000000000000	4.00000000000000000000	4.00000000000000000000	4.00000000000000000000	4.00000000000000000000	4.00000000000000000000	4.00000000000000000000	4.00000000000000000000
34.00000000000000000000	0.00000000000000000000	4158.46142578125000000000	4143.58984375000000000000	4179.48730468750000000000	4170.76904296875000000000	4150.76904296875000000000	4161.53857421875000000000	4147.69238281250000000000	4149.23046875000000000000	4171.28173828125000000000	4161.53857421875000000000	4133.33300781250000000000	4192.30761718750000000000	4141.53857421875000000000	4160.51269531250000000000	0.00000000000000000000	10250.00000000000000000000	10228.00000000000000000000	0.00000000000000000000	0.00000000000000000000	0.00000000000000000000	1811.00000000000000000000	24.00000000000000000000	4.00000000000000000000	4.00000000000000000000	4.00000000000000000000	4.00000000000000000000	4.00000000000000000000	4.00000000000000000000	4.00000000000000000000	4.00000000000000000000	4.00000000000000000000	4.00000000000000000000	4.00000000000000000000	4.00000000000000000000	4.00000000000000000000	4.00000000000000000000	4.00000000000000000000	4.00000000000000000000
35.00000000000000000000	0.00000000000000000000	4172.30761718750000000000	4168.20507812500000000000	4187.17919921875000000000	4186.66650390625000000000	4177.94873046875000000000	4168.20507812500000000000	4167.17919921875000000000	4157.94873046875000000000	4175.89746093750000000000	4178.46142578125000000000	4144.61523437500000000000	4203.07666015625000000000	4168.20507812500000000000	4172.30761718750000000000	0.00000000000000000000	10250.00000000000000000000	10229.00000000000000000000	0.00000000000000000000	0.00000000000000000000	0.00000000000000000000	1811.00000000000000000000	32.00000000000000000000	4.00000000000000000000	4.00000000000000000000	4.00000000000000000000	4.00000000000000000000	4.00000000000000000000	4.00000000000000000000	4.00000000000000000000	4.00000000000000000000	4.00000000000000000000	4.00000000000000000000	4.00000000000000000000	4.00000000000000000000	4.00000000000000000000	4.00000000000000000000	4.00000000000000000000	4.00000000000000000000
36.00000000000000000000	0.00000000000000000000	4160.00000000000000000000	4146.15380859375000000000	4183.58984375000000000000	4171.28173828125000000000	4144.10253906250000000000	4157.43603515625000000000	4147.69238281250000000000	4137.94873046875000000000	4170.76904296875000000000	4143.07666015625000000000	4130.25634765625000000000	4195.38427734375000000000	4146.15380859375000000000	4163.58984375000000000000	0.00000000000000000000	10250.00000000000000000000	10229.00000000000000000000	0.00000000000000000000	0.00000000000000000000	0.00000000000000000000	1811.00000000000000000000	40.00000000000000000000	4.00000000000000000000	4.00000000000000000000	4.00000000000000000000	4.00000000000000000000	4.00000000000000000000	4.00000000000000000000	4.00000000000000000000	4.00000000000000000000	4.00000000000000000000	4.00000000000000000000	4.00000000000000000000	4.00000000000000000000	4.00000000000000000000	4.00000000000000000000	4.00000000000000000000	4.00000000000000000000
37.00000000000000000000	0.00000000000000000000	4158.46142578125000000000	4161.02539062500000000000	4177.94873046875000000000	4180.51269531250000000000	4154.87158203125000000000	4165.12792968750000000000	4161.53857421875000000000	4168.71777343750000000000	4170.25634765625000000000	4175.38427734375000000000	4150.76904296875000000000	4200.00000000000000000000	4171.79492187500000000000	4176.41015625000000000000	0.00000000000000000000	10251.00000000000000000000	10225.00000000000000000000	0.00000000000000000000	0.00000000000000000000	0.00000000000000000000	1811.00000000000000000000	48.00000000000000000000	4.00000000000000000000	4.00000000000000000000	4.00000000000000000000	4.00000000000000000000	4.00000000000000000000	4.00000000000000000000	4.00000000000000000000	4.00000000000000000000	4.00000000000000000000	4.00000000000000000000	4.00000000000000000000	4.00000000000000000000	4.00000000000000000000	4.00000000000000000000	4.00000000000000000000	4.00000000000000000000
38.00000000000000000000	0.00000000000000000000	4152.82031250000000000000	4135.89746093750000000000	4183.07666015625000000000	4170.76904296875000000000	4141.53857421875000000000	4150.25634765625000000000	4142.05126953125000000000	4157.94873046875000000000	4168.71777343750000000000	4170.25634765625000000000	4144.61523437500000000000	4201.02539062500000000000	4157.94873046875000000000	4173.84619140625000000000	0.00000000000000000000	10251.00000000000000000000	10225.00000000000000000000	0.00000000000000000000	0.00000000000000000000	0.00000000000000000000	1811.00000000000000000000	55.00000000000000000000	4.00000000000000000000	4.00000000000000000000	4.00000000000000000000	4.00000000000000000000	4.00000000000000000000	4.00000000000000000000	4.00000000000000000000	4.00000000000000000000	4.00000000000000000000	4.00000000000000000000	4.00000000000000000000	4.00000000000000000000	4.00000000000000000000	4.00000000000000000000	4.00000000000000000000	4.00000000000000000000
39.00000000000000000000	0.00000000000000000000	4153.33300781250000000000	4140.00000000000000000000	4177.43603515625000000000	4163.07666015625000000000	4143.07666015625000000000	4158.46142578125000000000	4151.28173828125000000000	4154.87158203125000000000	4171.28173828125000000000	4165.64111328125000000000	4139.48730468750000000000	4195.89746093750000000000	4153.84619140625000000000	4167.69238281250000000000	0.00000000000000000000	10250.00000000000000000000	10225.00000000000000000000	0.00000000000000000000	0.00000000000000000000	0.00000000000000000000	1811.00000000000000000000	63.00000000000000000000	4.00000000000000000000	4.00000000000000000000	4.00000000000000000000	4.00000000000000000000	4.00000000000000000000	4.00000000000000000000	4.00000000000000000000	4.00000000000000000000	4.00000000000000000000	4.00000000000000000000	4.00000000000000000000	4.00000000000000000000	4.00000000000000000000	4.00000000000000000000	4.00000000000000000000	4.00000000000000000000
40.00000000000000000000	0.00000000000000000000	4164.10253906250000000000	4165.12792968750000000000	4183.58984375000000000000	4173.33300781250000000000	4148.71777343750000000000	4173.84619140625000000000	4170.25634765625000000000	4170.25634765625000000000	4172.82031250000000000000	4191.28173828125000000000	4152.30761718750000000000	4204.10253906250000000000	4167.69238281250000000000	4168.20507812500000000000	0.00000000000000000000	10250.00000000000000000000	10225.00000000000000000000	0.00000000000000000000	0.00000000000000000000	0.00000000000000000000	1811.00000000000000000000	70.00000000000000000000	4.00000000000000000000	4.00000000000000000000	4.00000000000000000000	4.00000000000000000000	4.00000000000000000000	4.00000000000000000000	4.00000000000000000000	4.00000000000000000000	4.00000000000000000000	4.00000000000000000000	4.00000000000000000000	4.00000000000000000000	4.00000000000000000000	4.00000000000000000000	4.00000000000000000000	4.00000000000000000000
41.00000000000000000000	0.00000000000000000000	4161.02539062500000000000	4142.05126953125000000000	4192.30761718750000000000	4163.58984375000000000000	4124.10253906250000000000	4158.97412109375000000000	4145.64111328125000000000	4143.58984375000000000000	4166.66650390625000000000	4165.12792968750000000000	4134.87158203125000000000	4197.43603515625000000000	4145.12792968750000000000	4158.46142578125000000000	0.00000000000000000000	10249.00000000000000000000	10226.00000000000000000000	0.00000000000000000000	0.00000000000000000000	0.00000000000000000000	1811.00000000000000000000	77.00000000000000000000	4.00000000000000000000	4.00000000000000000000	4.00000000000000000000	4.00000000000000000000	4.00000000000000000000	4.00000000000000000000	4.00000000000000000000	4.00000000000000000000	4.00000000000000000000	4.00000000000000000000	4.00000000000000000000	4.00000000000000000000	4.00000000000000000000	4.00000000000000000000	4.00000000000000000000	4.00000000000000000000
42.00000000000000000000	0.00000000000000000000	4169.23046875000000000000	4167.17919921875000000000	4187.17919921875000000000	4180.00000000000000000000	4175.89746093750000000000	4165.12792968750000000000	4164.61523437500000000000	4161.53857421875000000000	4171.79492187500000000000	4181.02539062500000000000	4145.64111328125000000000	4200.51269531250000000000	4182.56396484375000000000	4175.89746093750000000000	0.00000000000000000000	10249.00000000000000000000	10226.00000000000000000000	0.00000000000000000000	0.00000000000000000000	0.00000000000000000000	1811.00000000000000000000	85.00000000000000000000	4.00000000000000000000	4.00000000000000000000	4.00000000000000000000	4.00000000000000000000	4.00000000000000000000	4.00000000000000000000	4.00000000000000000000	4.00000000000000000000	4.00000000000000000000	4.00000000000000000000	4.00000000000000000000	4.00000000000000000000	4.00000000000000000000	4.00000000000000000000	4.00000000000000000000	4.00000000000000000000
43.00000000000000000000	0.00000000000000000000	4165.12792968750000000000	4155.89746093750000000000	4187.69238281250000000000	4175.89746093750000000000	4171.28173828125000000000	4156.92285156250000000000	4147.17919921875000000000	4150.76904296875000000000	4173.33300781250000000000	4160.00000000000000000000	4140.00000000000000000000	4203.07666015625000000000	4176.41015625000000000000	4172.82031250000000000000	0.00000000000000000000	10250.00000000000000000000	10228.00000000000000000000	0.00000000000000000000	0.00000000000000000000	0.00000000000000000000	1811.00000000000000000000	93.00000000000000000000	4.00000000000000000000	4.00000000000000000000	4.00000000000000000000	4.00000000000000000000	4.00000000000000000000	4.00000000000000000000	4.00000000000000000000	4.00000000000000000000	4.00000000000000000000	4.00000000000000000000	4.00000000000000000000	4.00000000000000000000	4.00000000000000000000	4.00000000000000000000	4.00000000000000000000	4.00000000000000000000
44.00000000000000000000	0.00000000000000000000	4158.46142578125000000000	4142.05126953125000000000	4181.02539062500000000000	4166.15380859375000000000	4143.58984375000000000000	4157.43603515625000000000	4141.02539062500000000000	4146.15380859375000000000	4170.76904296875000000000	4150.25634765625000000000	4135.89746093750000000000	4196.92285156250000000000	4153.33300781250000000000	4162.05126953125000000000	0.00000000000000000000	10250.00000000000000000000	10228.00000000000000000000	0.00000000000000000000	0.00000000000000000000	0.00000000000000000000	1811.00000000000000000000	101.00000000000000000000	4.00000000000000000000	4.00000000000000000000	4.00000000000000000000	4.00000000000000000000	4.00000000000000000000	4.00000000000000000000	4.00000000000000000000	4.00000000000000000000	4.00000000000000000000	4.00000000000000000000	4.00000000000000000000	4.00000000000000000000	4.00000000000000000000	4.00000000000000000000	4.00000000000000000000	4.00000000000000000000
45.00000000000000000000	0.00000000000000000000	4159.48730468750000000000	4151.79492187500000000000	4178.46142578125000000000	4175.89746093750000000000	4155.38427734375000000000	4164.10253906250000000000	4160.51269531250000000000	4176.41015625000000000000	4171.28173828125000000000	4190.25634765625000000000	4151.28173828125000000000	4205.64111328125000000000	4164.61523437500000000000	4169.23046875000000000000	0.00000000000000000000	10248.00000000000000000000	10227.00000000000000000000	0.00000000000000000000	0.00000000000000000000	0.00000000000000000000	1811.00000000000000000000	109.00000000000000000000	4.00000000000000000000	4.00000000000000000000	4.00000000000000000000	4.00000000000000000000	4.00000000000000000000	4.00000000000000000000	4.00000000000000000000	4.00000000000000000000	4.00000000000000000000	4.00000000000000000000	4.00000000000000000000	4.00000000000000000000	4.00000000000000000000	4.00000000000000000000	4.00000000000000000000	4.00000000000000000000
46.00000000000000000000	0.00000000000000000000	4151.28173828125000000000	4128.71777343750000000000	4180.00000000000000000000	4158.97412109375000000000	4136.92285156250000000000	4153.33300781250000000000	4139.48730468750000000000	4154.35888671875000000000	4166.15380859375000000000	4167.69238281250000000000	4133.33300781250000000000	4201.02539062500000000000	4141.53857421875000000000	4160.00000000000000000000	0.00000000000000000000	10248.00000000000000000000	10227.00000000000000000000	0.00000000000000000000	0.00000000000000000000	0.00000000000000000000	1811.00000000000000000000	117.00000000000000000000	4.00000000000000000000	4.00000000000000000000	4.00000000000000000000	4.00000000000000000000	4.00000000000000000000	4.00000000000000000000	4.00000000000000000000	4.00000000000000000000	4.00000000000000000000	4.00000000000000000000	4.00000000000000000000	4.00000000000000000000	4.00000000000000000000	4.00000000000000000000	4.00000000000000000000	4.00000000000000000000
47.00000000000000000000	0.00000000000000000000	4164.61523437500000000000	4161.02539062500000000000	4179.48730468750000000000	4173.33300781250000000000	4174.87158203125000000000	4174.35888671875000000000	4165.64111328125000000000	4164.10253906250000000000	4171.28173828125000000000	4183.07666015625000000000	4144.10253906250000000000	4200.00000000000000000000	4161.02539062500000000000	4163.58984375000000000000	0.00000000000000000000	10247.00000000000000000000	10227.00000000000000000000	0.00000000000000000000	0.00000000000000000000	0.00000000000000000000	1811.00000000000000000000	125.00000000000000000000	4.00000000000000000000	4.00000000000000000000	4.00000000000000000000	4.00000000000000000000	4.00000000000000000000	4.00000000000000000000	4.00000000000000000000	4.00000000000000000000	4.00000000000000000000	4.00000000000000000000	4.00000000000000000000	4.00000000000000000000	4.00000000000000000000	4.00000000000000000000	4.00000000000000000000	4.00000000000000000000
48.00000000000000000000	0.00000000000000000000	4167.17919921875000000000	4156.92285156250000000000	4186.15380859375000000000	4174.87158203125000000000	4168.20507812500000000000	4168.71777343750000000000	4161.53857421875000000000	4152.82031250000000000000	4171.79492187500000000000	4174.35888671875000000000	4139.48730468750000000000	4200.00000000000000000000	4151.28173828125000000000	4160.00000000000000000000	0.00000000000000000000	10247.00000000000000000000	10227.00000000000000000000	0.00000000000000000000	0.00000000000000000000	0.00000000000000000000	1811.00000000000000000000	133.00000000000000000000	4.00000000000000000000	4.00000000000000000000	4.00000000000000000000	4.00000000000000000000	4.00000000000000000000	4.00000000000000000000	4.00000000000000000000	4.00000000000000000000	4.00000000000000000000	4.00000000000000000000	4.00000000000000000000	4.00000000000000000000	4.00000000000000000000	4.00000000000000000000	4.00000000000000000000	4.00000000000000000000
49.00000000000000000000	0.00000000000000000000	4158.97412109375000000000	4144.61523437500000000000	4181.53857421875000000000	4165.64111328125000000000	4144.61523437500000000000	4158.46142578125000000000	4148.71777343750000000000	4142.56396484375000000000	4169.23046875000000000000	4157.43603515625000000000	4130.25634765625000000000	4195.38427734375000000000	4149.74365234375000000000	4163.07666015625000000000	0.00000000000000000000	10246.00000000000000000000	10227.00000000000000000000	0.00000000000000000000	0.00000000000000000000	0.00000000000000000000	1811.00000000000000000000	142.00000000000000000000	4.00000000000000000000	4.00000000000000000000	4.00000000000000000000	4.00000000000000000000	4.00000000000000000000	4.00000000000000000000	4.00000000000000000000	4.00000000000000000000	4.00000000000000000000	4.00000000000000000000	4.00000000000000000000	4.00000000000000000000	4.00000000000000000000	4.00000000000000000000	4.00000000000000000000	4.00000000000000000000
50.00000000000000000000	0.00000000000000000000	4165.12792968750000000000	4170.25634765625000000000	4180.51269531250000000000	4183.58984375000000000000	4163.58984375000000000000	4165.64111328125000000000	4162.05126953125000000000	4173.33300781250000000000	4175.38427734375000000000	4187.17919921875000000000	4152.82031250000000000000	4207.17919921875000000000	4188.71777343750000000000	4181.02539062500000000000	0.00000000000000000000	10246.00000000000000000000	10227.00000000000000000000	0.00000000000000000000	0.00000000000000000000	0.00000000000000000000	1811.00000000000000000000	150.00000000000000000000	4.00000000000000000000	4.00000000000000000000	4.00000000000000000000	4.00000000000000000000	4.00000000000000000000	4.00000000000000000000	4.00000000000000000000	4.00000000000000000000	4.00000000000000000000	4.00000000000000000000	4.00000000000000000000	4.00000000000000000000	4.00000000000000000000	4.00000000000000000000	4.00000000000000000000	4.00000000000000000000
51.00000000000000000000	0.00000000000000000000	4157.94873046875000000000	4142.05126953125000000000	4182.05126953125000000000	4171.79492187500000000000	4139.48730468750000000000	4155.38427734375000000000	4140.51269531250000000000	4152.82031250000000000000	4169.74365234375000000000	4153.84619140625000000000	4140.00000000000000000000	4199.48730468750000000000	4158.46142578125000000000	4164.61523437500000000000	0.00000000000000000000	10245.00000000000000000000	10226.00000000000000000000	0.00000000000000000000	0.00000000000000000000	0.00000000000000000000	1811.00000000000000000000	158.00000000000000000000	4.00000000000000000000	4.00000000000000000000	4.00000000000000000000	4.00000000000000000000	4.00000000000000000000	4.00000000000000000000	4.00000000000000000000	4.00000000000000000000	4.00000000000000000000	4.00000000000000000000	4.00000000000000000000	4.00000000000000000000	4.00000000000000000000	4.00000000000000000000	4.00000000000000000000	4.00000000000000000000
52.00000000000000000000	0.00000000000000000000	4161.02539062500000000000	4150.25634765625000000000	4176.92285156250000000000	4176.41015625000000000000	4167.69238281250000000000	4168.20507812500000000000	4167.17919921875000000000	4165.64111328125000000000	4168.20507812500000000000	4168.71777343750000000000	4144.61523437500000000000	4194.87158203125000000000	4158.46142578125000000000	4161.02539062500000000000	0.00000000000000000000	10245.00000000000000000000	10226.00000000000000000000	0.00000000000000000000	0.00000000000000000000	0.00000000000000000000	1811.00000000000000000000	167.00000000000000000000	4.00000000000000000000	4.00000000000000000000	4.00000000000000000000	4.00000000000000000000	4.00000000000000000000	4.00000000000000000000	4.00000000000000000000	4.00000000000000000000	4.00000000000000000000	4.00000000000000000000	4.00000000000000000000	4.00000000000000000000	4.00000000000000000000	4.00000000000000000000	4.00000000000000000000	4.00000000000000000000
53.00000000000000000000	0.00000000000000000000	4161.02539062500000000000	4150.25634765625000000000	4181.02539062500000000000	4176.41015625000000000000	4163.58984375000000000000	4168.20507812500000000000	4166.66650390625000000000	4167.69238281250000000000	4169.74365234375000000000	4185.64111328125000000000	4146.15380859375000000000	4201.53857421875000000000	4152.82031250000000000000	4161.02539062500000000000	0.00000000000000000000	10246.00000000000000000000	10226.00000000000000000000	0.00000000000000000000	0.00000000000000000000	0.00000000000000000000	1811.00000000000000000000	175.00000000000000000000	4.00000000000000000000	4.00000000000000000000	4.00000000000000000000	4.00000000000000000000	4.00000000000000000000	4.00000000000000000000	4.00000000000000000000	4.00000000000000000000	4.00000000000000000000	4.00000000000000000000	4.00000000000000000000	4.00000000000000000000	4.00000000000000000000	4.00000000000000000000	4.00000000000000000000	4.00000000000000000000
54.00000000000000000000	0.00000000000000000000	4164.10253906250000000000	4149.23046875000000000000	4181.53857421875000000000	4175.38427734375000000000	4141.53857421875000000000	4166.15380859375000000000	4151.28173828125000000000	4156.41015625000000000000	4171.28173828125000000000	4174.87158203125000000000	4142.56396484375000000000	4198.97412109375000000000	4151.79492187500000000000	4160.51269531250000000000	0.00000000000000000000	10246.00000000000000000000	10226.00000000000000000000	0.00000000000000000000	0.00000000000000000000	0.00000000000000000000	1811.00000000000000000000	182.00000000000000000000	4.00000000000000000000	4.00000000000000000000	4.00000000000000000000	4.00000000000000000000	4.00000000000000000000	4.00000000000000000000	4.00000000000000000000	4.00000000000000000000	4.00000000000000000000	4.00000000000000000000	4.00000000000000000000	4.00000000000000000000	4.00000000000000000000	4.00000000000000000000	4.00000000000000000000	4.00000000000000000000
55.00000000000000000000	0.00000000000000000000	4183.58984375000000000000	4183.58984375000000000000	4187.69238281250000000000	4199.48730468750000000000	4184.61523437500000000000	4177.94873046875000000000	4172.30761718750000000000	4172.30761718750000000000	4174.35888671875000000000	4194.87158203125000000000	4160.51269531250000000000	4206.15380859375000000000	4193.84619140625000000000	4176.41015625000000000000	0.00000000000000000000	10248.00000000000000000000	10224.00000000000000000000	0.00000000000000000000	0.00000000000000000000	0.00000000000000000000	1811.00000000000000000000	189.00000000000000000000	4.00000000000000000000	4.00000000000000000000	4.00000000000000000000	4.00000000000000000000	4.00000000000000000000	4.00000000000000000000	4.00000000000000000000	4.00000000000000000000	4.00000000000000000000	4.00000000000000000000	4.00000000000000000000	4.00000000000000000000	4.00000000000000000000	4.00000000000000000000	4.00000000000000000000	4.00000000000000000000
56.00000000000000000000	0.00000000000000000000	4172.30761718750000000000	4151.79492187500000000000	4189.74365234375000000000	4177.43603515625000000000	4168.71777343750000000000	4160.51269531250000000000	4148.20507812500000000000	4140.51269531250000000000	4167.69238281250000000000	4154.87158203125000000000	4137.94873046875000000000	4198.46142578125000000000	4162.05126953125000000000	4163.07666015625000000000	0.00000000000000000000	10248.00000000000000000000	10224.00000000000000000000	0.00000000000000000000	0.00000000000000000000	0.00000000000000000000	1811.00000000000000000000	197.00000000000000000000	4.00000000000000000000	4.00000000000000000000	4.00000000000000000000	4.00000000000000000000	4.00000000000000000000	4.00000000000000000000	4.00000000000000000000	4.00000000000000000000	4.00000000000000000000	4.00000000000000000000	4.00000000000000000000	4.00000000000000000000	4.00000000000000000000	4.00000000000000000000	4.00000000000000000000	4.00000000000000000000
57.00000000000000000000	0.00000000000000000000	4163.58984375000000000000	4154.87158203125000000000	4179.48730468750000000000	4173.33300781250000000000	4169.23046875000000000000	4165.12792968750000000000	4160.51269531250000000000	4166.15380859375000000000	4170.76904296875000000000	4167.17919921875000000000	4143.58984375000000000000	4197.94873046875000000000	4166.66650390625000000000	4165.64111328125000000000	0.00000000000000000000	10249.00000000000000000000	10225.00000000000000000000	0.00000000000000000000	0.00000000000000000000	0.00000000000000000000	1811.00000000000000000000	205.00000000000000000000	4.00000000000000000000	4.00000000000000000000	4.00000000000000000000	4.00000000000000000000	4.00000000000000000000	4.00000000000000000000	4.00000000000000000000	4.00000000000000000000	4.00000000000000000000	4.00000000000000000000	4.00000000000000000000	4.00000000000000000000	4.00000000000000000000	4.00000000000000000000	4.00000000000000000000	4.00000000000000000000
58.00000000000000000000	0.00000000000000000000	4161.53857421875000000000	4154.87158203125000000000	4183.58984375000000000000	4184.10253906250000000000	4156.41015625000000000000	4162.05126953125000000000	4164.10253906250000000000	4184.61523437500000000000	4170.25634765625000000000	4181.02539062500000000000	4153.84619140625000000000	4209.23046875000000000000	4175.38427734375000000000	4171.28173828125000000000	0.00000000000000000000	10249.00000000000000000000	10225.00000000000000000000	0.00000000000000000000	0.00000000000000000000	0.00000000000000000000	1811.00000000000000000000	212.00000000000000000000	4.00000000000000000000	4.00000000000000000000	4.00000000000000000000	4.00000000000000000000	4.00000000000000000000	4.00000000000000000000	4.00000000000000000000	4.00000000000000000000	4.00000000000000000000	4.00000000000000000000	4.00000000000000000000	4.00000000000000000000	4.00000000000000000000	4.00000000000000000000	4.00000000000000000000	4.00000000000000000000
59.00000000000000000000	0.00000000000000000000	4154.35888671875000000000	4139.48730468750000000000	4181.02539062500000000000	4170.25634765625000000000	4138.46142578125000000000	4157.43603515625000000000	4148.71777343750000000000	4150.76904296875000000000	4164.61523437500000000000	4152.30761718750000000000	4134.87158203125000000000	4194.87158203125000000000	4147.17919921875000000000	4155.38427734375000000000	0.00000000000000000000	10248.00000000000000000000	10226.00000000000000000000	0.00000000000000000000	0.00000000000000000000	0.00000000000000000000	1811.00000000000000000000	220.00000000000000000000	4.00000000000000000000	4.00000000000000000000	4.00000000000000000000	4.00000000000000000000	4.00000000000000000000	4.00000000000000000000	4.00000000000000000000	4.00000000000000000000	4.00000000000000000000	4.00000000000000000000	4.00000000000000000000	4.00000000000000000000	4.00000000000000000000	4.00000000000000000000	4.00000000000000000000	4.00000000000000000000
60.00000000000000000000	0.00000000000000000000	4165.64111328125000000000	4171.28173828125000000000	4175.38427734375000000000	4172.82031250000000000000	4177.43603515625000000000	4176.92285156250000000000	4169.74365234375000000000	4162.05126953125000000000	4167.69238281250000000000	4182.05126953125000000000	4144.61523437500000000000	4190.76904296875000000000	4155.38427734375000000000	4154.35888671875000000000	0.00000000000000000000	10248.00000000000000000000	10226.00000000000000000000	0.00000000000000000000	0.00000000000000000000	0.00000000000000000000	1811.00000000000000000000	229.00000000000000000000	4.00000000000000000000	4.00000000000000000000	4.00000000000000000000	4.00000000000000000000	4.00000000000000000000	4.00000000000000000000	4.00000000000000000000	4.00000000000000000000	4.00000000000000000000	4.00000000000000000000	4.00000000000000000000	4.00000000000000000000	4.00000000000000000000	4.00000000000000000000	4.00000000000000000000	4.00000000000000000000
61.00000000000000000000	0.00000000000000000000	4161.53857421875000000000	4144.10253906250000000000	4178.97412109375000000000	4157.94873046875000000000	4147.69238281250000000000	4162.56396484375000000000	4145.64111328125000000000	4146.66650390625000000000	4165.64111328125000000000	4164.10253906250000000000	4133.84619140625000000000	4191.28173828125000000000	4135.38427734375000000000	4146.66650390625000000000	0.00000000000000000000	10249.00000000000000000000	10227.00000000000000000000	0.00000000000000000000	0.00000000000000000000	0.00000000000000000000	1811.00000000000000000000	237.00000000000000000000	4.00000000000000000000	4.00000000000000000000	4.00000000000000000000	4.00000000000000000000	4.00000000000000000000	4.00000000000000000000	4.00000000000000000000	4.00000000000000000000	4.00000000000000000000	4.00000000000000000000	4.00000000000000000000	4.00000000000000000000	4.00000000000000000000	4.00000000000000000000	4.00000000000000000000	4.00000000000000000000
62.00000000000000000000	0.00000000000000000000	4165.12792968750000000000	4149.74365234375000000000	4181.02539062500000000000	4166.15380859375000000000	4147.17919921875000000000	4162.56396484375000000000	4153.84619140625000000000	4156.92285156250000000000	4170.76904296875000000000	4166.15380859375000000000	4141.53857421875000000000	4191.28173828125000000000	4166.66650390625000000000	4160.51269531250000000000	0.00000000000000000000	10249.00000000000000000000	10227.00000000000000000000	0.00000000000000000000	0.00000000000000000000	0.00000000000000000000	1811.00000000000000000000	244.00000000000000000000	4.00000000000000000000	4.00000000000000000000	4.00000000000000000000	4.00000000000000000000	4.00000000000000000000	4.00000000000000000000	4.00000000000000000000	4.00000000000000000000	4.00000000000000000000	4.00000000000000000000	4.00000000000000000000	4.00000000000000000000	4.00000000000000000000	4.00000000000000000000	4.00000000000000000000	4.00000000000000000000
63.00000000000000000000	0.00000000000000000000	4175.89746093750000000000	4166.15380859375000000000	4187.17919921875000000000	4178.97412109375000000000	4164.10253906250000000000	4165.12792968750000000000	4155.89746093750000000000	4164.61523437500000000000	4176.92285156250000000000	4170.76904296875000000000	4152.30761718750000000000	4196.92285156250000000000	4186.15380859375000000000	4173.84619140625000000000	0.00000000000000000000	10248.00000000000000000000	10227.00000000000000000000	0.00000000000000000000	0.00000000000000000000	0.00000000000000000000	1811.00000000000000000000	252.00000000000000000000	4.00000000000000000000	4.00000000000000000000	4.00000000000000000000	4.00000000000000000000	4.00000000000000000000	4.00000000000000000000	4.00000000000000000000	4.00000000000000000000	4.00000000000000000000	4.00000000000000000000	4.00000000000000000000	4.00000000000000000000	4.00000000000000000000	4.00000000000000000000	4.00000000000000000000	4.00000000000000000000
64.00000000000000000000	0.00000000000000000000	4166.66650390625000000000	4145.12792968750000000000	4181.53857421875000000000	4161.02539062500000000000	4145.12792968750000000000	4153.33300781250000000000	4135.89746093750000000000	4149.23046875000000000000	4170.76904296875000000000	4147.17919921875000000000	4136.92285156250000000000	4187.69238281250000000000	4147.17919921875000000000	4156.41015625000000000000	902.00000000000000000000	10248.00000000000000000000	10227.00000000000000000000	0.00000000000000000000	0.00000000000000000000	0.00000000000000000000	1811.00000000000000000000	260.00000000000000000000	4.00000000000000000000	4.00000000000000000000	4.00000000000000000000	4.00000000000000000000	4.00000000000000000000	4.00000000000000000000	4.00000000000000000000	4.00000000000000000000	4.00000000000000000000	4.00000000000000000000	4.00000000000000000000	4.00000000000000000000	4.00000000000000000000	4.00000000000000000000	4.00000000000000000000	4.00000000000000000000
65.00000000000000000000	0.00000000000000000000	4160.00000000000000000000	4157.43603515625000000000	4172.82031250000000000000	4169.23046875000000000000	4155.38427734375000000000	4162.05126953125000000000	4165.12792968750000000000	4183.07666015625000000000	4167.69238281250000000000	4184.61523437500000000000	4151.79492187500000000000	4191.28173828125000000000	4163.07666015625000000000	4157.94873046875000000000	1203.00000000000000000000	10247.00000000000000000000	10227.00000000000000000000	0.00000000000000000000	0.00000000000000000000	0.00000000000000000000	1811.00000000000000000000	268.00000000000000000000	4.00000000000000000000	4.00000000000000000000	4.00000000000000000000	4.00000000000000000000	4.00000000000000000000	4.00000000000000000000	4.00000000000000000000	4.00000000000000000000	4.00000000000000000000	4.00000000000000000000	4.00000000000000000000	4.00000000000000000000	4.00000000000000000000	4.00000000000000000000	4.00000000000000000000	4.00000000000000000000
66.00000000000000000000	0.00000000000000000000	4150.25634765625000000000	4133.33300781250000000000	4175.38427734375000000000	4157.94873046875000000000	4128.20507812500000000000	4153.84619140625000000000	4148.20507812500000000000	4162.56396484375000000000	4164.61523437500000000000	4160.51269531250000000000	4138.97412109375000000000	4188.71777343750000000000	4147.17919921875000000000	4155.38427734375000000000	1303.00000000000000000000	10247.00000000000000000000	10227.00000000000000000000	0.00000000000000000000	0.00000000000000000000	0.00000000000000000000	1811.00000000000000000000	276.00000000000000000000	4.00000000000000000000	4.00000000000000000000	4.00000000000000000000	4.00000000000000000000	4.00000000000000000000	4.00000000000000000000	4.00000000000000000000	4.00000000000000000000	4.00000000000000000000	4.00000000000000000000	4.00000000000000000000	4.00000000000000000000	4.00000000000000000000	4.00000000000000000000	4.00000000000000000000	4.00000000000000000000
67.00000000000000000000	0.00000000000000000000	4160.00000000000000000000	4150.25634765625000000000	4173.33300781250000000000	4153.33300781250000000000	4153.33300781250000000000	4166.66650390625000000000	4152.82031250000000000000	4152.30761718750000000000	4168.20507812500000000000	4153.33300781250000000000	4134.35888671875000000000	4185.64111328125000000000	4148.20507812500000000000	4159.48730468750000000000	1881.00000000000000000000	10249.00000000000000000000	10228.00000000000000000000	0.00000000000000000000	0.00000000000000000000	0.00000000000000000000	1811.00000000000000000000	283.00000000000000000000	4.00000000000000000000	4.00000000000000000000	4.00000000000000000000	4.00000000000000000000	4.00000000000000000000	4.00000000000000000000	4.00000000000000000000	4.00000000000000000000	4.00000000000000000000	4.00000000000000000000	4.00000000000000000000	4.00000000000000000000	4.00000000000000000000	4.00000000000000000000	4.00000000000000000000	4.00000000000000000000
68.00000000000000000000	0.00000000000000000000	4172.30761718750000000000	4171.28173828125000000000	4178.97412109375000000000	4158.46142578125000000000	4177.94873046875000000000	4174.35888671875000000000	4169.23046875000000000000	4158.46142578125000000000	4170.76904296875000000000	4172.30761718750000000000	4143.07666015625000000000	4191.28173828125000000000	4155.89746093750000000000	4159.48730468750000000000	1990.00000000000000000000	10249.00000000000000000000	10228.00000000000000000000	0.00000000000000000000	0.00000000000000000000	0.00000000000000000000	1811.00000000000000000000	290.00000000000000000000	4.00000000000000000000	4.00000000000000000000	4.00000000000000000000	4.00000000000000000000	4.00000000000000000000	4.00000000000000000000	4.00000000000000000000	4.00000000000000000000	4.00000000000000000000	4.00000000000000000000	4.00000000000000000000	4.00000000000000000000	4.00000000000000000000	4.00000000000000000000	4.00000000000000000000	4.00000000000000000000
69.00000000000000000000	0.00000000000000000000	4160.00000000000000000000	4142.05126953125000000000	4177.94873046875000000000	4143.58984375000000000000	4136.92285156250000000000	4160.51269531250000000000	4150.76904296875000000000	4134.35888671875000000000	4168.20507812500000000000	4134.87158203125000000000	4128.20507812500000000000	4181.02539062500000000000	4131.28173828125000000000	4145.12792968750000000000	1237.00000000000000000000	10246.00000000000000000000	10228.00000000000000000000	0.00000000000000000000	0.00000000000000000000	0.00000000000000000000	1811.00000000000000000000	299.00000000000000000000	4.00000000000000000000	4.00000000000000000000	4.00000000000000000000	4.00000000000000000000	4.00000000000000000000	4.00000000000000000000	4.00000000000000000000	4.00000000000000000000	4.00000000000000000000	4.00000000000000000000	4.00000000000000000000	4.00000000000000000000	4.00000000000000000000	4.00000000000000000000	4.00000000000000000000	4.00000000000000000000
70.00000000000000000000	0.00000000000000000000	4162.56396484375000000000	4159.48730468750000000000	4172.30761718750000000000	4156.41015625000000000000	4159.48730468750000000000	4162.56396484375000000000	4160.51269531250000000000	4159.48730468750000000000	4172.82031250000000000000	4151.79492187500000000000	4142.56396484375000000000	4186.15380859375000000000	4163.58984375000000000000	4158.97412109375000000000	1720.00000000000000000000	10246.00000000000000000000	10228.00000000000000000000	0.00000000000000000000	0.00000000000000000000	0.00000000000000000000	1811.00000000000000000000	306.00000000000000000000	4.00000000000000000000	4.00000000000000000000	4.00000000000000000000	4.00000000000000000000	4.00000000000000000000	4.00000000000000000000	4.00000000000000000000	4.00000000000000000000	4.00000000000000000000	4.00000000000000000000	4.00000000000000000000	4.00000000000000000000	4.00000000000000000000	4.00000000000000000000	4.00000000000000000000	4.00000000000000000000
71.00000000000000000000	0.00000000000000000000	4159.48730468750000000000	4140.00000000000000000000	4179.48730468750000000000	4148.71777343750000000000	4147.69238281250000000000	4144.10253906250000000000	4133.33300781250000000000	4151.79492187500000000000	4171.79492187500000000000	4148.71777343750000000000	4138.97412109375000000000	4191.28173828125000000000	4153.84619140625000000000	4161.02539062500000000000	1812.00000000000000000000	10245.00000000000000000000	10228.00000000000000000000	0.00000000000000000000	0.00000000000000000000	0.00000000000000000000	1811.00000000000000000000	313.00000000000000000000	4.00000000000000000000	4.00000000000000000000	4.00000000000000000000	4.00000000000000000000	4.00000000000000000000	4.00000000000000000000	4.00000000000000000000	4.00000000000000000000	4.00000000000000000000	4.00000000000000000000	4.00000000000000000000	4.00000000000000000000	4.00000000000000000000	4.00000000000000000000	4.00000000000000000000	4.00000000000000000000
72.00000000000000000000	0.00000000000000000000	4160.00000000000000000000	4142.05126953125000000000	4179.48730468750000000000	4149.74365234375000000000	4141.02539062500000000000	4155.89746093750000000000	4148.20507812500000000000	4158.97412109375000000000	4171.79492187500000000000	4159.48730468750000000000	4145.12792968750000000000	4192.30761718750000000000	4152.82031250000000000000	4163.58984375000000000000	699.00000000000000000000	10245.00000000000000000000	10228.00000000000000000000	0.00000000000000000000	0.00000000000000000000	0.00000000000000000000	1811.00000000000000000000	321.00000000000000000000	4.00000000000000000000	4.00000000000000000000	4.00000000000000000000	4.00000000000000000000	4.00000000000000000000	4.00000000000000000000	4.00000000000000000000	4.00000000000000000000	4.00000000000000000000	4.00000000000000000000	4.00000000000000000000	4.00000000000000000000	4.00000000000000000000	4.00000000000000000000	4.00000000000000000000	4.00000000000000000000
73.00000000000000000000	0.00000000000000000000	4163.58984375000000000000	4162.05126953125000000000	4176.92285156250000000000	4160.51269531250000000000	4161.02539062500000000000	4171.28173828125000000000	4178.97412109375000000000	4180.51269531250000000000	4171.28173828125000000000	4187.69238281250000000000	4156.92285156250000000000	4200.51269531250000000000	4167.17919921875000000000	4167.69238281250000000000	1943.00000000000000000000	10245.00000000000000000000	10228.00000000000000000000	0.00000000000000000000	0.00000000000000000000	0.00000000000000000000	1811.00000000000000000000	330.00000000000000000000	4.00000000000000000000	4.00000000000000000000	4.00000000000000000000	4.00000000000000000000	4.00000000000000000000	4.00000000000000000000	4.00000000000000000000	4.00000000000000000000	4.00000000000000000000	4.00000000000000000000	4.00000000000000000000	4.00000000000000000000	4.00000000000000000000	4.00000000000000000000	4.00000000000000000000	4.00000000000000000000
74.00000000000000000000	0.00000000000000000000	4156.92285156250000000000	4136.41015625000000000000	4174.87158203125000000000	4138.97412109375000000000	4136.92285156250000000000	4155.38427734375000000000	4150.76904296875000000000	4153.33300781250000000000	4164.10253906250000000000	4158.97412109375000000000	4134.35888671875000000000	4187.17919921875000000000	4134.35888671875000000000	4151.28173828125000000000	1976.00000000000000000000	10245.00000000000000000000	10228.00000000000000000000	0.00000000000000000000	0.00000000000000000000	0.00000000000000000000	1811.00000000000000000000	337.00000000000000000000	4.00000000000000000000	4.00000000000000000000	4.00000000000000000000	4.00000000000000000000	4.00000000000000000000	4.00000000000000000000	4.00000000000000000000	4.00000000000000000000	4.00000000000000000000	4.00000000000000000000	4.00000000000000000000	4.00000000000000000000	4.00000000000000000000	4.00000000000000000000	4.00000000000000000000	4.00000000000000000000
75.00000000000000000000	0.00000000000000000000	4173.84619140625000000000	4167.69238281250000000000	4178.97412109375000000000	4158.97412109375000000000	4161.02539062500000000000	4169.23046875000000000000	4168.71777343750000000000	4169.74365234375000000000	4171.79492187500000000000	4180.51269531250000000000	4148.20507812500000000000	4191.28173828125000000000	4164.10253906250000000000	4164.61523437500000000000	1617.00000000000000000000	10246.00000000000000000000	10228.00000000000000000000	0.00000000000000000000	0.00000000000000000000	0.00000000000000000000	1811.00000000000000000000	345.00000000000000000000	4.00000000000000000000	4.00000000000000000000	4.00000000000000000000	4.00000000000000000000	4.00000000000000000000	4.00000000000000000000	4.00000000000000000000	4.00000000000000000000	4.00000000000000000000	4.00000000000000000000	4.00000000000000000000	4.00000000000000000000	4.00000000000000000000	4.00000000000000000000	4.00000000000000000000	4.00000000000000000000
76.00000000000000000000	0.00000000000000000000	4176.92285156250000000000	4164.61523437500000000000	4189.23046875000000000000	4161.02539062500000000000	4149.74365234375000000000	4164.61523437500000000000	4157.94873046875000000000	4153.33300781250000000000	4174.35888671875000000000	4164.61523437500000000000	4143.07666015625000000000	4200.51269531250000000000	4163.58984375000000000000	4167.17919921875000000000	1392.00000000000000000000	10246.00000000000000000000	10228.00000000000000000000	0.00000000000000000000	0.00000000000000000000	0.00000000000000000000	1811.00000000000000000000	354.00000000000000000000	4.00000000000000000000	4.00000000000000000000	4.00000000000000000000	4.00000000000000000000	4.00000000000000000000	4.00000000000000000000	4.00000000000000000000	4.00000000000000000000	4.00000000000000000000	4.00000000000000000000	4.00000000000000000000	4.00000000000000000000	4.00000000000000000000	4.00000000000000000000	4.00000000000000000000	4.00000000000000000000
77.00000000000000000000	0.00000000000000000000	4163.58984375000000000000	4151.28173828125000000000	4179.48730468750000000000	4140.00000000000000000000	4146.15380859375000000000	4161.02539062500000000000	4150.25634765625000000000	4145.64111328125000000000	4169.23046875000000000000	4153.33300781250000000000	4135.89746093750000000000	4195.38427734375000000000	4155.38427734375000000000	4163.07666015625000000000	1525.00000000000000000000	10246.00000000000000000000	10227.00000000000000000000	0.00000000000000000000	0.00000000000000000000	0.00000000000000000000	1811.00000000000000000000	362.00000000000000000000	4.00000000000000000000	4.00000000000000000000	4.00000000000000000000	4.00000000000000000000	4.00000000000000000000	4.00000000000000000000	4.00000000000000000000	4.00000000000000000000	4.00000000000000000000	4.00000000000000000000	4.00000000000000000000	4.00000000000000000000	4.00000000000000000000	4.00000000000000000000	4.00000000000000000000	4.00000000000000000000
78.00000000000000000000	0.00000000000000000000	4161.02539062500000000000	4161.02539062500000000000	4176.92285156250000000000	4145.12792968750000000000	4169.23046875000000000000	4166.66650390625000000000	4167.69238281250000000000	4177.43603515625000000000	4171.28173828125000000000	4185.12792968750000000000	4154.87158203125000000000	4200.51269531250000000000	4174.35888671875000000000	4172.82031250000000000000	1976.00000000000000000000	10246.00000000000000000000	10227.00000000000000000000	0.00000000000000000000	0.00000000000000000000	0.00000000000000000000	1811.00000000000000000000	370.00000000000000000000	4.00000000000000000000	4.00000000000000000000	4.00000000000000000000	4.00000000000000000000	4.00000000000000000000	4.00000000000000000000	4.00000000000000000000	4.00000000000000000000	4.00000000000000000000	4.00000000000000000000	4.00000000000000000000	4.00000000000000000000	4.00000000000000000000	4.00000000000000000000	4.00000000000000000000	4.00000000000000000000
79.00000000000000000000	0.00000000000000000000	4152.30761718750000000000	4131.79492187500000000000	4178.46142578125000000000	4137.43603515625000000000	4135.38427734375000000000	4152.82031250000000000000	4148.20507812500000000000	4157.43603515625000000000	4169.74365234375000000000	4152.30761718750000000000	4140.51269531250000000000	4192.30761718750000000000	4144.61523437500000000000	4160.51269531250000000000	1617.00000000000000000000	10247.00000000000000000000	10228.00000000000000000000	0.00000000000000000000	0.00000000000000000000	0.00000000000000000000	1811.00000000000000000000	378.00000000000000000000	4.00000000000000000000	4.00000000000000000000	4.00000000000000000000	4.00000000000000000000	4.00000000000000000000	4.00000000000000000000	4.00000000000000000000	4.00000000000000000000	4.00000000000000000000	4.00000000000000000000	4.00000000000000000000	4.00000000000000000000	4.00000000000000000000	4.00000000000000000000	4.00000000000000000000	4.00000000000000000000
80.00000000000000000000	0.00000000000000000000	4164.10253906250000000000	4160.00000000000000000000	4174.35888671875000000000	4148.20507812500000000000	4169.74365234375000000000	4171.79492187500000000000	4174.87158203125000000000	4170.76904296875000000000	4171.28173828125000000000	4168.20507812500000000000	4148.71777343750000000000	4192.30761718750000000000	4164.10253906250000000000	4163.58984375000000000000	1392.00000000000000000000	10247.00000000000000000000	10228.00000000000000000000	0.00000000000000000000	0.00000000000000000000	0.00000000000000000000	1811.00000000000000000000	387.00000000000000000000	4.00000000000000000000	4.00000000000000000000	4.00000000000000000000	4.00000000000000000000	4.00000000000000000000	4.00000000000000000000	4.00000000000000000000	4.00000000000000000000	4.00000000000000000000	4.00000000000000000000	4.00000000000000000000	4.00000000000000000000	4.00000000000000000000	4.00000000000000000000	4.00000000000000000000	4.00000000000000000000
81.00000000000000000000	0.00000000000000000000	4174.35888671875000000000	4168.71777343750000000000	4184.10253906250000000000	4147.69238281250000000000	4175.89746093750000000000	4177.43603515625000000000	4176.92285156250000000000	4166.66650390625000000000	4170.25634765625000000000	4173.33300781250000000000	4150.25634765625000000000	4199.48730468750000000000	4167.69238281250000000000	4165.12792968750000000000	1525.00000000000000000000	10248.00000000000000000000	10227.00000000000000000000	0.00000000000000000000	0.00000000000000000000	0.00000000000000000000	1811.00000000000000000000	395.00000000000000000000	4.00000000000000000000	4.00000000000000000000	4.00000000000000000000	4.00000000000000000000	4.00000000000000000000	4.00000000000000000000	4.00000000000000000000	4.00000000000000000000	4.00000000000000000000	4.00000000000000000000	4.00000000000000000000	4.00000000000000000000	4.00000000000000000000	4.00000000000000000000	4.00000000000000000000	4.00000000000000000000
82.00000000000000000000	0.00000000000000000000	4174.35888671875000000000	4164.10253906250000000000	4183.58984375000000000000	4147.17919921875000000000	4152.82031250000000000000	4172.30761718750000000000	4166.66650390625000000000	4157.94873046875000000000	4169.23046875000000000000	4169.23046875000000000000	4148.71777343750000000000	4195.89746093750000000000	4166.66650390625000000000	4166.66650390625000000000	1976.00000000000000000000	10248.00000000000000000000	10227.00000000000000000000	0.00000000000000000000	0.00000000000000000000	0.00000000000000000000	1811.00000000000000000000	402.00000000000000000000	4.00000000000000000000	4.00000000000000000000	4.00000000000000000000	4.00000000000000000000	4.00000000000000000000	4.00000000000000000000	4.00000000000000000000	4.00000000000000000000	4.00000000000000000000	4.00000000000000000000	4.00000000000000000000	4.00000000000000000000	4.00000000000000000000	4.00000000000000000000	4.00000000000000000000	4.00000000000000000000
83.00000000000000000000	0.00000000000000000000	4178.46142578125000000000	4180.00000000000000000000	4178.97412109375000000000	4165.12792968750000000000	4174.87158203125000000000	4170.25634765625000000000	4172.82031250000000000000	4177.94873046875000000000	4173.84619140625000000000	4198.97412109375000000000	4164.61523437500000000000	4200.00000000000000000000	4195.89746093750000000000	4182.56396484375000000000	1617.00000000000000000000	10249.00000000000000000000	10226.00000000000000000000	0.00000000000000000000	0.00000000000000000000	0.00000000000000000000	1811.00000000000000000000	410.00000000000000000000	4.00000000000000000000	4.00000000000000000000	4.00000000000000000000	4.00000000000000000000	4.00000000000000000000	4.00000000000000000000	4.00000000000000000000	4.00000000000000000000	4.00000000000000000000	4.00000000000000000000	4.00000000000000000000	4.00000000000000000000	4.00000000000000000000	4.00000000000000000000	4.00000000000000000000	4.00000000000000000000
84.00000000000000000000	0.00000000000000000000	4169.74365234375000000000	4150.25634765625000000000	4180.51269531250000000000	4148.20507812500000000000	4152.30761718750000000000	4156.92285156250000000000	4142.56396484375000000000	4153.33300781250000000000	4172.30761718750000000000	4165.12792968750000000000	4146.15380859375000000000	4195.89746093750000000000	4167.17919921875000000000	4172.30761718750000000000	1392.00000000000000000000	10249.00000000000000000000	10226.00000000000000000000	0.00000000000000000000	0.00000000000000000000	0.00000000000000000000	1811.00000000000000000000	417.00000000000000000000	4.00000000000000000000	4.00000000000000000000	4.00000000000000000000	4.00000000000000000000	4.00000000000000000000	4.00000000000000000000	4.00000000000000000000	4.00000000000000000000	4.00000000000000000000	4.00000000000000000000	4.00000000000000000000	4.00000000000000000000	4.00000000000000000000	4.00000000000000000000	4.00000000000000000000	4.00000000000000000000
85.00000000000000000000	0.00000000000000000000	4173.33300781250000000000	4163.07666015625000000000	4175.38427734375000000000	4154.87158203125000000000	4170.76904296875000000000	4174.35888671875000000000	4164.61523437500000000000	4177.43603515625000000000	4173.33300781250000000000	4183.07666015625000000000	4157.43603515625000000000	4199.48730468750000000000	4176.41015625000000000000	4171.79492187500000000000	1525.00000000000000000000	10249.00000000000000000000	10227.00000000000000000000	0.00000000000000000000	0.00000000000000000000	0.00000000000000000000	1811.00000000000000000000	425.00000000000000000000	4.00000000000000000000	4.00000000000000000000	4.00000000000000000000	4.00000000000000000000	4.00000000000000000000	4.00000000000000000000	4.00000000000000000000	4.00000000000000000000	4.00000000000000000000	4.00000000000000000000	4.00000000000000000000	4.00000000000000000000	4.00000000000000000000	4.00000000000000000000	4.00000000000000000000	4.00000000000000000000
86.00000000000000000000	0.00000000000000000000	4165.12792968750000000000	4152.30761718750000000000	4174.87158203125000000000	4152.82031250000000000000	4163.58984375000000000000	4167.17919921875000000000	4167.17919921875000000000	4182.56396484375000000000	4170.76904296875000000000	4188.71777343750000000000	4161.02539062500000000000	4200.51269531250000000000	4168.20507812500000000000	4164.61523437500000000000	1976.00000000000000000000	10249.00000000000000000000	10227.00000000000000000000	0.00000000000000000000	0.00000000000000000000	0.00000000000000000000	1811.00000000000000000000	433.00000000000000000000	4.00000000000000000000	4.00000000000000000000	4.00000000000000000000	4.00000000000000000000	4.00000000000000000000	4.00000000000000000000	4.00000000000000000000	4.00000000000000000000	4.00000000000000000000	4.00000000000000000000	4.00000000000000000000	4.00000000000000000000	4.00000000000000000000	4.00000000000000000000	4.00000000000000000000	4.00000000000000000000
87.00000000000000000000	0.00000000000000000000	4155.89746093750000000000	4140.51269531250000000000	4171.28173828125000000000	4138.46142578125000000000	4140.51269531250000000000	4158.46142578125000000000	4157.43603515625000000000	4152.30761718750000000000	4168.20507812500000000000	4154.35888671875000000000	4145.64111328125000000000	4188.71777343750000000000	4144.61523437500000000000	4154.35888671875000000000	1617.00000000000000000000	10250.00000000000000000000	10225.00000000000000000000	0.00000000000000000000	0.00000000000000000000	0.00000000000000000000	1811.00000000000000000000	440.00000000000000000000	4.00000000000000000000	4.00000000000000000000	4.00000000000000000000	4.00000000000000000000	4.00000000000000000000	4.00000000000000000000	4.00000000000000000000	4.00000000000000000000	4.00000000000000000000	4.00000000000000000000	4.00000000000000000000	4.00000000000000000000	4.00000000000000000000	4.00000000000000000000	4.00000000000000000000	4.00000000000000000000
88.00000000000000000000	0.00000000000000000000	4175.38427734375000000000	4180.51269531250000000000	4177.94873046875000000000	4158.46142578125000000000	4181.53857421875000000000	4183.07666015625000000000	4184.61523437500000000000	4165.12792968750000000000	4174.35888671875000000000	4174.35888671875000000000	4159.48730468750000000000	4196.41015625000000000000	4171.79492187500000000000	4168.20507812500000000000	1392.00000000000000000000	10250.00000000000000000000	10225.00000000000000000000	0.00000000000000000000	0.00000000000000000000	0.00000000000000000000	1811.00000000000000000000	448.00000000000000000000	4.00000000000000000000	4.00000000000000000000	4.00000000000000000000	4.00000000000000000000	4.00000000000000000000	4.00000000000000000000	4.00000000000000000000	4.00000000000000000000	4.00000000000000000000	4.00000000000000000000	4.00000000000000000000	4.00000000000000000000	4.00000000000000000000	4.00000000000000000000	4.00000000000000000000	4.00000000000000000000
89.00000000000000000000	0.00000000000000000000	4173.84619140625000000000	4158.97412109375000000000	4183.07666015625000000000	4148.20507812500000000000	4175.89746093750000000000	4176.41015625000000000000	4164.61523437500000000000	4151.28173828125000000000	4170.25634765625000000000	4156.92285156250000000000	4148.71777343750000000000	4192.82031250000000000000	4153.84619140625000000000	4159.48730468750000000000	1525.00000000000000000000	10249.00000000000000000000	10225.00000000000000000000	0.00000000000000000000	0.00000000000000000000	0.00000000000000000000	1811.00000000000000000000	456.00000000000000000000	4.00000000000000000000	4.00000000000000000000	4.00000000000000000000	4.00000000000000000000	4.00000000000000000000	4.00000000000000000000	4.00000000000000000000	4.00000000000000000000	4.00000000000000000000	4.00000000000000000000	4.00000000000000000000	4.00000000000000000000	4.00000000000000000000	4.00000000000000000000	4.00000000000000000000	4.00000000000000000000
90.00000000000000000000	0.00000000000000000000	4167.69238281250000000000	4166.66650390625000000000	4174.87158203125000000000	4150.25634765625000000000	4183.07666015625000000000	4172.82031250000000000000	4170.76904296875000000000	4169.23046875000000000000	4170.25634765625000000000	4171.79492187500000000000	4162.05126953125000000000	4190.76904296875000000000	4172.82031250000000000000	4163.58984375000000000000	1976.00000000000000000000	10249.00000000000000000000	10225.00000000000000000000	0.00000000000000000000	0.00000000000000000000	0.00000000000000000000	1811.00000000000000000000	464.00000000000000000000	4.00000000000000000000	4.00000000000000000000	4.00000000000000000000	4.00000000000000000000	4.00000000000000000000	4.00000000000000000000	4.00000000000000000000	4.00000000000000000000	4.00000000000000000000	4.00000000000000000000	4.00000000000000000000	4.00000000000000000000	4.00000000000000000000	4.00000000000000000000	4.00000000000000000000	4.00000000000000000000
91.00000000000000000000	0.00000000000000000000	4166.15380859375000000000	4168.71777343750000000000	4178.97412109375000000000	4152.30761718750000000000	4170.25634765625000000000	4161.02539062500000000000	4162.05126953125000000000	4173.84619140625000000000	4173.84619140625000000000	4180.00000000000000000000	4168.20507812500000000000	4199.48730468750000000000	4185.64111328125000000000	4172.30761718750000000000	1617.00000000000000000000	10246.00000000000000000000	10224.00000000000000000000	0.00000000000000000000	0.00000000000000000000	0.00000000000000000000	1811.00000000000000000000	471.00000000000000000000	4.00000000000000000000	4.00000000000000000000	4.00000000000000000000	4.00000000000000000000	4.00000000000000000000	4.00000000000000000000	4.00000000000000000000	4.00000000000000000000	4.00000000000000000000	4.00000000000000000000	4.00000000000000000000	4.00000000000000000000	4.00000000000000000000	4.00000000000000000000	4.00000000000000000000	4.00000000000000000000
92.00000000000000000000	0.00000000000000000000	4165.64111328125000000000	4150.76904296875000000000	4179.48730468750000000000	4137.43603515625000000000	4150.25634765625000000000	4156.92285156250000000000	4148.71777343750000000000	4156.41015625000000000000	4170.25634765625000000000	4160.00000000000000000000	4148.71777343750000000000	4192.30761718750000000000	4165.64111328125000000000	4164.10253906250000000000	1392.00000000000000000000	10246.00000000000000000000	10224.00000000000000000000	0.00000000000000000000	0.00000000000000000000	0.00000000000000000000	1811.00000000000000000000	479.00000000000000000000	4.00000000000000000000	4.00000000000000000000	4.00000000000000000000	4.00000000000000000000	4.00000000000000000000	4.00000000000000000000	4.00000000000000000000	4.00000000000000000000	4.00000000000000000000	4.00000000000000000000	4.00000000000000000000	4.00000000000000000000	4.00000000000000000000	4.00000000000000000000	4.00000000000000000000	4.00000000000000000000
93.00000000000000000000	0.00000000000000000000	4173.33300781250000000000	4177.43603515625000000000	4175.38427734375000000000	4149.23046875000000000000	4188.20507812500000000000	4176.92285156250000000000	4182.05126953125000000000	4184.61523437500000000000	4169.74365234375000000000	4195.89746093750000000000	4162.56396484375000000000	4196.41015625000000000000	4183.58984375000000000000	4167.69238281250000000000	1525.00000000000000000000	10244.00000000000000000000	10225.00000000000000000000	0.00000000000000000000	0.00000000000000000000	0.00000000000000000000	1811.00000000000000000000	488.00000000000000000000	4.00000000000000000000	4.00000000000000000000	4.00000000000000000000	4.00000000000000000000	4.00000000000000000000	4.00000000000000000000	4.00000000000000000000	4.00000000000000000000	4.00000000000000000000	4.00000000000000000000	4.00000000000000000000	4.00000000000000000000	4.00000000000000000000	4.00000000000000000000	4.00000000000000000000	4.00000000000000000000
94.00000000000000000000	0.00000000000000000000	4163.58984375000000000000	4157.94873046875000000000	4175.38427734375000000000	4135.89746093750000000000	4158.46142578125000000000	4160.51269531250000000000	4160.00000000000000000000	4162.05126953125000000000	4166.66650390625000000000	4173.84619140625000000000	4148.71777343750000000000	4195.89746093750000000000	4155.89746093750000000000	4155.38427734375000000000	1976.00000000000000000000	10244.00000000000000000000	10225.00000000000000000000	0.00000000000000000000	0.00000000000000000000	0.00000000000000000000	1811.00000000000000000000	495.00000000000000000000	4.00000000000000000000	4.00000000000000000000	4.00000000000000000000	4.00000000000000000000	4.00000000000000000000	4.00000000000000000000	4.00000000000000000000	4.00000000000000000000	4.00000000000000000000	4.00000000000000000000	4.00000000000000000000	4.00000000000000000000	4.00000000000000000000	4.00000000000000000000	4.00000000000000000000	4.00000000000000000000
95.00000000000000000000	0.00000000000000000000	4171.28173828125000000000	4174.87158203125000000000	4173.84619140625000000000	4142.56396484375000000000	4165.64111328125000000000	4163.07666015625000000000	4167.17919921875000000000	4161.02539062500000000000	4169.74365234375000000000	4172.30761718750000000000	4149.74365234375000000000	4195.38427734375000000000	4172.82031250000000000000	4161.53857421875000000000	1617.00000000000000000000	10245.00000000000000000000	10227.00000000000000000000	0.00000000000000000000	0.00000000000000000000	0.00000000000000000000	1811.00000000000000000000	504.00000000000000000000	4.00000000000000000000	4.00000000000000000000	4.00000000000000000000	4.00000000000000000000	4.00000000000000000000	4.00000000000000000000	4.00000000000000000000	4.00000000000000000000	4.00000000000000000000	4.00000000000000000000	4.00000000000000000000	4.00000000000000000000	4.00000000000000000000	4.00000000000000000000	4.00000000000000000000	4.00000000000000000000
96.00000000000000000000	0.00000000000000000000	4182.56396484375000000000	4195.38427734375000000000	4184.61523437500000000000	4156.92285156250000000000	4192.30761718750000000000	4170.25634765625000000000	4175.89746093750000000000	4167.69238281250000000000	4173.33300781250000000000	4181.02539062500000000000	4158.46142578125000000000	4201.53857421875000000000	4194.35888671875000000000	4173.33300781250000000000	1392.00000000000000000000	10245.00000000000000000000	10227.00000000000000000000	0.00000000000000000000	0.00000000000000000000	0.00000000000000000000	1811.00000000000000000000	512.00000000000000000000	4.00000000000000000000	4.00000000000000000000	4.00000000000000000000	4.00000000000000000000	4.00000000000000000000	4.00000000000000000000	4.00000000000000000000	4.00000000000000000000	4.00000000000000000000	4.00000000000000000000	4.00000000000000000000	4.00000000000000000000	4.00000000000000000000	4.00000000000000000000	4.00000000000000000000	4.00000000000000000000
97.00000000000000000000	0.00000000000000000000	4174.35888671875000000000	4174.35888671875000000000	4183.07666015625000000000	4143.58984375000000000000	4165.64111328125000000000	4164.10253906250000000000	4154.87158203125000000000	4150.25634765625000000000	4170.76904296875000000000	4161.02539062500000000000	4148.20507812500000000000	4194.87158203125000000000	4173.33300781250000000000	4165.12792968750000000000	1525.00000000000000000000	10248.00000000000000000000	10227.00000000000000000000	0.00000000000000000000	0.00000000000000000000	0.00000000000000000000	1811.00000000000000000000	520.00000000000000000000	4.00000000000000000000	4.00000000000000000000	4.00000000000000000000	4.00000000000000000000	4.00000000000000000000	4.00000000000000000000	4.00000000000000000000	4.00000000000000000000	4.00000000000000000000	4.00000000000000000000	4.00000000000000000000	4.00000000000000000000	4.00000000000000000000	4.00000000000000000000	4.00000000000000000000	4.00000000000000000000
98.00000000000000000000	0.00000000000000000000	4173.84619140625000000000	4186.66650390625000000000	4172.82031250000000000000	4156.92285156250000000000	4168.20507812500000000000	4172.82031250000000000000	4177.94873046875000000000	4188.71777343750000000000	4172.30761718750000000000	4208.20507812500000000000	4171.28173828125000000000	4204.61523437500000000000	4203.58984375000000000000	4175.89746093750000000000	1976.00000000000000000000	10248.00000000000000000000	10227.00000000000000000000	0.00000000000000000000	0.00000000000000000000	0.00000000000000000000	1811.00000000000000000000	528.00000000000000000000	4.00000000000000000000	4.00000000000000000000	4.00000000000000000000	4.00000000000000000000	4.00000000000000000000	4.00000000000000000000	4.00000000000000000000	4.00000000000000000000	4.00000000000000000000	4.00000000000000000000	4.00000000000000000000	4.00000000000000000000	4.00000000000000000000	4.00000000000000000000	4.00000000000000000000	4.00000000000000000000
99.00000000000000000000	0.00000000000000000000	4164.10253906250000000000	4157.94873046875000000000	4176.41015625000000000000	4149.74365234375000000000	4149.74365234375000000000	4161.02539062500000000000	4163.07666015625000000000	4178.46142578125000000000	4168.71777343750000000000	4196.41015625000000000000	4164.61523437500000000000	4206.66650390625000000000	4184.61523437500000000000	4170.25634765625000000000	1617.00000000000000000000	10248.00000000000000000000	10227.00000000000000000000	0.00000000000000000000	0.00000000000000000000	0.00000000000000000000	1811.00000000000000000000	535.00000000000000000000	4.00000000000000000000	4.00000000000000000000	4.00000000000000000000	4.00000000000000000000	4.00000000000000000000	4.00000000000000000000	4.00000000000000000000	4.00000000000000000000	4.00000000000000000000	4.00000000000000000000	4.00000000000000000000	4.00000000000000000000	4.00000000000000000000	4.00000000000000000000	4.00000000000000000000	4.00000000000000000000
100.00000000000000000000	0.00000000000000000000	4171.79492187500000000000	4170.76904296875000000000	4179.48730468750000000000	4151.79492187500000000000	4182.05126953125000000000	4178.46142578125000000000	4176.92285156250000000000	4172.30761718750000000000	4172.82031250000000000000	4185.64111328125000000000	4163.58984375000000000000	4201.53857421875000000000	4180.00000000000000000000	4166.66650390625000000000	1392.00000000000000000000	10248.00000000000000000000	10227.00000000000000000000	0.00000000000000000000	0.00000000000000000000	0.00000000000000000000	1811.00000000000000000000	543.00000000000000000000	4.00000000000000000000	4.00000000000000000000	4.00000000000000000000	4.00000000000000000000	4.00000000000000000000	4.00000000000000000000	4.00000000000000000000	4.00000000000000000000	4.00000000000000000000	4.00000000000000000000	4.00000000000000000000	4.00000000000000000000	4.00000000000000000000	4.00000000000000000000	4.00000000000000000000	4.00000000000000000000
101.00000000000000000000	0.00000000000000000000	4185.64111328125000000000	4198.97412109375000000000	4183.07666015625000000000	4166.15380859375000000000	4203.58984375000000000000	4192.30761718750000000000	4195.89746093750000000000	4181.02539062500000000000	4176.41015625000000000000	4202.56396484375000000000	4171.79492187500000000000	4209.23046875000000000000	4186.66650390625000000000	4170.25634765625000000000	1525.00000000000000000000	10249.00000000000000000000	10226.00000000000000000000	0.00000000000000000000	0.00000000000000000000	0.00000000000000000000	1811.00000000000000000000	551.00000000000000000000	4.00000000000000000000	4.00000000000000000000	4.00000000000000000000	4.00000000000000000000	4.00000000000000000000	4.00000000000000000000	4.00000000000000000000	4.00000000000000000000	4.00000000000000000000	4.00000000000000000000	4.00000000000000000000	4.00000000000000000000	4.00000000000000000000	4.00000000000000000000	4.00000000000000000000	4.00000000000000000000
102.00000000000000000000	0.00000000000000000000	4173.84619140625000000000	4173.33300781250000000000	4177.43603515625000000000	4154.87158203125000000000	4164.61523437500000000000	4173.84619140625000000000	4168.71777343750000000000	4156.92285156250000000000	4167.69238281250000000000	4174.87158203125000000000	4154.35888671875000000000	4203.58984375000000000000	4161.02539062500000000000	4162.56396484375000000000	1976.00000000000000000000	10249.00000000000000000000	10226.00000000000000000000	0.00000000000000000000	0.00000000000000000000	0.00000000000000000000	1811.00000000000000000000	559.00000000000000000000	4.00000000000000000000	4.00000000000000000000	4.00000000000000000000	4.00000000000000000000	4.00000000000000000000	4.00000000000000000000	4.00000000000000000000	4.00000000000000000000	4.00000000000000000000	4.00000000000000000000	4.00000000000000000000	4.00000000000000000000	4.00000000000000000000	4.00000000000000000000	4.00000000000000000000	4.00000000000000000000
103.00000000000000000000	0.00000000000000000000	4178.46142578125000000000	4190.25634765625000000000	4175.89746093750000000000	4172.82031250000000000000	4191.28173828125000000000	4176.92285156250000000000	4178.97412109375000000000	4176.41015625000000000000	4172.30761718750000000000	4194.87158203125000000000	4167.17919921875000000000	4207.17919921875000000000	4194.35888671875000000000	4175.89746093750000000000	1617.00000000000000000000	10249.00000000000000000000	10227.00000000000000000000	0.00000000000000000000	0.00000000000000000000	0.00000000000000000000	1811.00000000000000000000	566.00000000000000000000	4.00000000000000000000	4.00000000000000000000	4.00000000000000000000	4.00000000000000000000	4.00000000000000000000	4.00000000000000000000	4.00000000000000000000	4.00000000000000000000	4.00000000000000000000	4.00000000000000000000	4.00000000000000000000	4.00000000000000000000	4.00000000000000000000	4.00000000000000000000	4.00000000000000000000	4.00000000000000000000
104.00000000000000000000	0.00000000000000000000	4177.43603515625000000000	4172.30761718750000000000	4181.02539062500000000000	4169.74365234375000000000	4171.79492187500000000000	4165.64111328125000000000	4158.46142578125000000000	4159.48730468750000000000	4173.84619140625000000000	4171.79492187500000000000	4153.33300781250000000000	4204.61523437500000000000	4182.05126953125000000000	4168.20507812500000000000	1392.00000000000000000000	10249.00000000000000000000	10227.00000000000000000000	0.00000000000000000000	0.00000000000000000000	0.00000000000000000000	1811.00000000000000000000	574.00000000000000000000	4.00000000000000000000	4.00000000000000000000	4.00000000000000000000	4.00000000000000000000	4.00000000000000000000	4.00000000000000000000	4.00000000000000000000	4.00000000000000000000	4.00000000000000000000	4.00000000000000000000	4.00000000000000000000	4.00000000000000000000	4.00000000000000000000	4.00000000000000000000	4.00000000000000000000	4.00000000000000000000
105.00000000000000000000	0.00000000000000000000	4167.69238281250000000000	4164.61523437500000000000	4168.71777343750000000000	4167.17919921875000000000	4161.53857421875000000000	4169.74365234375000000000	4165.12792968750000000000	4165.12792968750000000000	4171.28173828125000000000	4166.66650390625000000000	4149.23046875000000000000	4197.94873046875000000000	4170.25634765625000000000	4160.00000000000000000000	1525.00000000000000000000	10251.00000000000000000000	10227.00000000000000000000	0.00000000000000000000	0.00000000000000000000	0.00000000000000000000	1811.00000000000000000000	583.00000000000000000000	4.00000000000000000000	4.00000000000000000000	4.00000000000000000000	4.00000000000000000000	4.00000000000000000000	4.00000000000000000000	4.00000000000000000000	4.00000000000000000000	4.00000000000000000000	4.00000000000000000000	4.00000000000000000000	4.00000000000000000000	4.00000000000000000000	4.00000000000000000000	4.00000000000000000000	4.00000000000000000000
106.00000000000000000000	0.00000000000000000000	4165.64111328125000000000	4173.84619140625000000000	4166.15380859375000000000	4182.56396484375000000000	4182.56396484375000000000	4174.35888671875000000000	4183.07666015625000000000	4195.89746093750000000000	4170.25634765625000000000	4206.15380859375000000000	4168.71777343750000000000	4204.61523437500000000000	4180.00000000000000000000	4165.12792968750000000000	1976.00000000000000000000	10251.00000000000000000000	10227.00000000000000000000	0.00000000000000000000	0.00000000000000000000	0.00000000000000000000	1811.00000000000000000000	590.00000000000000000000	4.00000000000000000000	4.00000000000000000000	4.00000000000000000000	4.00000000000000000000	4.00000000000000000000	4.00000000000000000000	4.00000000000000000000	4.00000000000000000000	4.00000000000000000000	4.00000000000000000000	4.00000000000000000000	4.00000000000000000000	4.00000000000000000000	4.00000000000000000000	4.00000000000000000000	4.00000000000000000000
107.00000000000000000000	0.00000000000000000000	4157.94873046875000000000	4147.17919921875000000000	4169.74365234375000000000	4168.20507812500000000000	4157.43603515625000000000	4158.46142578125000000000	4157.94873046875000000000	4165.64111328125000000000	4165.64111328125000000000	4175.38427734375000000000	4149.23046875000000000000	4193.33300781250000000000	4148.71777343750000000000	4150.25634765625000000000	1617.00000000000000000000	10251.00000000000000000000	10228.00000000000000000000	0.00000000000000000000	0.00000000000000000000	0.00000000000000000000	1811.00000000000000000000	597.00000000000000000000	4.00000000000000000000	4.00000000000000000000	4.00000000000000000000	4.00000000000000000000	4.00000000000000000000	4.00000000000000000000	4.00000000000000000000	4.00000000000000000000	4.00000000000000000000	4.00000000000000000000	4.00000000000000000000	4.00000000000000000000	4.00000000000000000000	4.00000000000000000000	4.00000000000000000000	4.00000000000000000000
108.00000000000000000000	0.00000000000000000000	4170.25634765625000000000	4178.97412109375000000000	4169.23046875000000000000	4181.53857421875000000000	4180.51269531250000000000	4174.87158203125000000000	4180.51269531250000000000	4174.35888671875000000000	4171.79492187500000000000	4185.64111328125000000000	4157.94873046875000000000	4194.35888671875000000000	4174.35888671875000000000	4158.97412109375000000000	1392.00000000000000000000	10251.00000000000000000000	10228.00000000000000000000	0.00000000000000000000	0.00000000000000000000	0.00000000000000000000	1811.00000000000000000000	606.00000000000000000000	4.00000000000000000000	4.00000000000000000000	4.00000000000000000000	4.00000000000000000000	4.00000000000000000000	4.00000000000000000000	4.00000000000000000000	4.00000000000000000000	4.00000000000000000000	4.00000000000000000000	4.00000000000000000000	4.00000000000000000000	4.00000000000000000000	4.00000000000000000000	4.00000000000000000000	4.00000000000000000000
109.00000000000000000000	0.00000000000000000000	4175.38427734375000000000	4178.97412109375000000000	4178.46142578125000000000	4189.23046875000000000000	4164.61523437500000000000	4173.33300781250000000000	4170.25634765625000000000	4165.12792968750000000000	4172.82031250000000000000	4175.89746093750000000000	4157.43603515625000000000	4200.51269531250000000000	4172.30761718750000000000	4163.07666015625000000000	1525.00000000000000000000	10249.00000000000000000000	10227.00000000000000000000	0.00000000000000000000	0.00000000000000000000	0.00000000000000000000	1811.00000000000000000000	614.00000000000000000000	4.00000000000000000000	4.00000000000000000000	4.00000000000000000000	4.00000000000000000000	4.00000000000000000000	4.00000000000000000000	4.00000000000000000000	4.00000000000000000000	4.00000000000000000000	4.00000000000000000000	4.00000000000000000000	4.00000000000000000000	4.00000000000000000000	4.00000000000000000000	4.00000000000000000000	4.00000000000000000000
110.00000000000000000000	0.00000000000000000000	4172.30761718750000000000	4172.30761718750000000000	4175.38427734375000000000	4185.64111328125000000000	4153.33300781250000000000	4167.17919921875000000000	4162.05126953125000000000	4155.38427734375000000000	4169.23046875000000000000	4160.00000000000000000000	4151.28173828125000000000	4195.89746093750000000000	4165.12792968750000000000	4161.02539062500000000000	1976.00000000000000000000	10249.00000000000000000000	10227.00000000000000000000	0.00000000000000000000	0.00000000000000000000	0.00000000000000000000	1811.00000000000000000000	622.00000000000000000000	4.00000000000000000000	4.00000000000000000000	4.00000000000000000000	4.00000000000000000000	4.00000000000000000000	4.00000000000000000000	4.00000000000000000000	4.00000000000000000000	4.00000000000000000000	4.00000000000000000000	4.00000000000000000000	4.00000000000000000000	4.00000000000000000000	4.00000000000000000000	4.00000000000000000000	4.00000000000000000000
111.00000000000000000000	0.00000000000000000000	4175.38427734375000000000	4184.10253906250000000000	4170.76904296875000000000	4191.79492187500000000000	4175.38427734375000000000	4163.58984375000000000000	4170.25634765625000000000	4171.79492187500000000000	4171.79492187500000000000	4177.94873046875000000000	4163.07666015625000000000	4204.10253906250000000000	4188.20507812500000000000	4171.28173828125000000000	1617.00000000000000000000	10247.00000000000000000000	10226.00000000000000000000	0.00000000000000000000	0.00000000000000000000	0.00000000000000000000	1811.00000000000000000000	629.00000000000000000000	4.00000000000000000000	4.00000000000000000000	4.00000000000000000000	4.00000000000000000000	4.00000000000000000000	4.00000000000000000000	4.00000000000000000000	4.00000000000000000000	4.00000000000000000000	4.00000000000000000000	4.00000000000000000000	4.00000000000000000000	4.00000000000000000000	4.00000000000000000000	4.00000000000000000000	4.00000000000000000000
112.00000000000000000000	0.00000000000000000000	4166.66650390625000000000	4153.33300781250000000000	4169.74365234375000000000	4176.41015625000000000000	4144.10253906250000000000	4147.69238281250000000000	4142.56396484375000000000	4149.74365234375000000000	4168.71777343750000000000	4152.30761718750000000000	4148.71777343750000000000	4200.51269531250000000000	4163.58984375000000000000	4165.12792968750000000000	1392.00000000000000000000	10247.00000000000000000000	10226.00000000000000000000	0.00000000000000000000	0.00000000000000000000	0.00000000000000000000	1811.00000000000000000000	637.00000000000000000000	4.00000000000000000000	4.00000000000000000000	4.00000000000000000000	4.00000000000000000000	4.00000000000000000000	4.00000000000000000000	4.00000000000000000000	4.00000000000000000000	4.00000000000000000000	4.00000000000000000000	4.00000000000000000000	4.00000000000000000000	4.00000000000000000000	4.00000000000000000000	4.00000000000000000000	4.00000000000000000000
113.00000000000000000000	0.00000000000000000000	4171.28173828125000000000	4172.82031250000000000000	4167.17919921875000000000	4188.20507812500000000000	4169.23046875000000000000	4166.66650390625000000000	4170.76904296875000000000	4171.28173828125000000000	4169.74365234375000000000	4183.58984375000000000000	4157.94873046875000000000	4198.46142578125000000000	4173.33300781250000000000	4170.76904296875000000000	1525.00000000000000000000	10246.00000000000000000000	10229.00000000000000000000	0.00000000000000000000	0.00000000000000000000	0.00000000000000000000	1811.00000000000000000000	646.00000000000000000000	4.00000000000000000000	4.00000000000000000000	4.00000000000000000000	4.00000000000000000000	4.00000000000000000000	4.00000000000000000000	4.00000000000000000000	4.00000000000000000000	4.00000000000000000000	4.00000000000000000000	4.00000000000000000000	4.00000000000000000000	4.00000000000000000000	4.00000000000000000000	4.00000000000000000000	4.00000000000000000000
114.00000000000000000000	0.00000000000000000000	4168.20507812500000000000	4163.07666015625000000000	4170.76904296875000000000	4182.56396484375000000000	4168.20507812500000000000	4164.10253906250000000000	4166.15380859375000000000	4166.15380859375000000000	4166.66650390625000000000	4177.43603515625000000000	4148.71777343750000000000	4196.92285156250000000000	4151.79492187500000000000	4159.48730468750000000000	1976.00000000000000000000	10246.00000000000000000000	10229.00000000000000000000	0.00000000000000000000	0.00000000000000000000	0.00000000000000000000	1811.00000000000000000000	653.00000000000000000000	4.00000000000000000000	4.00000000000000000000	4.00000000000000000000	4.00000000000000000000	4.00000000000000000000	4.00000000000000000000	4.00000000000000000000	4.00000000000000000000	4.00000000000000000000	4.00000000000000000000	4.00000000000000000000	4.00000000000000000000	4.00000000000000000000	4.00000000000000000000	4.00000000000000000000	4.00000000000000000000
115.00000000000000000000	0.00000000000000000000	4167.17919921875000000000	4158.46142578125000000000	4168.71777343750000000000	4173.84619140625000000000	4161.53857421875000000000	4158.97412109375000000000	4151.79492187500000000000	4148.71777343750000000000	4167.69238281250000000000	4151.28173828125000000000	4140.51269531250000000000	4192.30761718750000000000	4141.53857421875000000000	4152.30761718750000000000	1617.00000000000000000000	10244.00000000000000000000	10229.00000000000000000000	0.00000000000000000000	0.00000000000000000000	0.00000000000000000000	1811.00000000000000000000	661.00000000000000000000	4.00000000000000000000	4.00000000000000000000	4.00000000000000000000	4.00000000000000000000	4.00000000000000000000	4.00000000000000000000	4.00000000000000000000	4.00000000000000000000	4.00000000000000000000	4.00000000000000000000	4.00000000000000000000	4.00000000000000000000	4.00000000000000000000	4.00000000000000000000	4.00000000000000000000	4.00000000000000000000
116.00000000000000000000	0.00000000000000000000	4182.05126953125000000000	4193.33300781250000000000	4175.38427734375000000000	4197.43603515625000000000	4192.30761718750000000000	4169.74365234375000000000	4172.30761718750000000000	4165.12792968750000000000	4176.41015625000000000000	4178.46142578125000000000	4163.07666015625000000000	4206.15380859375000000000	4184.10253906250000000000	4173.33300781250000000000	1392.00000000000000000000	10244.00000000000000000000	10229.00000000000000000000	0.00000000000000000000	0.00000000000000000000	0.00000000000000000000	1811.00000000000000000000	669.00000000000000000000	4.00000000000000000000	4.00000000000000000000	4.00000000000000000000	4.00000000000000000000	4.00000000000000000000	4.00000000000000000000	4.00000000000000000000	4.00000000000000000000	4.00000000000000000000	4.00000000000000000000	4.00000000000000000000	4.00000000000000000000	4.00000000000000000000	4.00000000000000000000	4.00000000000000000000	4.00000000000000000000
117.00000000000000000000	0.00000000000000000000	4176.92285156250000000000	4163.07666015625000000000	4182.05126953125000000000	4187.17919921875000000000	4151.79492187500000000000	4154.35888671875000000000	4149.74365234375000000000	4140.51269531250000000000	4172.82031250000000000000	4151.79492187500000000000	4148.20507812500000000000	4203.58984375000000000000	4162.56396484375000000000	4165.12792968750000000000	1525.00000000000000000000	10244.00000000000000000000	10229.00000000000000000000	0.00000000000000000000	0.00000000000000000000	0.00000000000000000000	1811.00000000000000000000	677.00000000000000000000	4.00000000000000000000	4.00000000000000000000	4.00000000000000000000	4.00000000000000000000	4.00000000000000000000	4.00000000000000000000	4.00000000000000000000	4.00000000000000000000	4.00000000000000000000	4.00000000000000000000	4.00000000000000000000	4.00000000000000000000	4.00000000000000000000	4.00000000000000000000	4.00000000000000000000	4.00000000000000000000
118.00000000000000000000	0.00000000000000000000	4173.84619140625000000000	4168.71777343750000000000	4173.33300781250000000000	4191.28173828125000000000	4152.30761718750000000000	4160.00000000000000000000	4163.07666015625000000000	4165.12792968750000000000	4170.76904296875000000000	4169.74365234375000000000	4157.94873046875000000000	4205.12792968750000000000	4172.82031250000000000000	4167.17919921875000000000	1976.00000000000000000000	10244.00000000000000000000	10229.00000000000000000000	0.00000000000000000000	0.00000000000000000000	0.00000000000000000000	1811.00000000000000000000	685.00000000000000000000	4.00000000000000000000	4.00000000000000000000	4.00000000000000000000	4.00000000000000000000	4.00000000000000000000	4.00000000000000000000	4.00000000000000000000	4.00000000000000000000	4.00000000000000000000	4.00000000000000000000	4.00000000000000000000	4.00000000000000000000	4.00000000000000000000	4.00000000000000000000	4.00000000000000000000	4.00000000000000000000
119.00000000000000000000	0.00000000000000000000	4163.07666015625000000000	4161.53857421875000000000	4171.28173828125000000000	4188.20507812500000000000	4155.89746093750000000000	4157.94873046875000000000	4158.46142578125000000000	4175.38427734375000000000	4170.25634765625000000000	4177.94873046875000000000	4162.56396484375000000000	4211.79492187500000000000	4171.28173828125000000000	4171.28173828125000000000	1617.00000000000000000000	10245.00000000000000000000	10230.00000000000000000000	0.00000000000000000000	0.00000000000000000000	0.00000000000000000000	1811.00000000000000000000	693.00000000000000000000	4.00000000000000000000	4.00000000000000000000	4.00000000000000000000	4.00000000000000000000	4.00000000000000000000	4.00000000000000000000	4.00000000000000000000	4.00000000000000000000	4.00000000000000000000	4.00000000000000000000	4.00000000000000000000	4.00000000000000000000	4.00000000000000000000	4.00000000000000000000	4.00000000000000000000	4.00000000000000000000
120.00000000000000000000	0.00000000000000000000	4156.41015625000000000000	4147.69238281250000000000	4167.17919921875000000000	4170.76904296875000000000	4149.23046875000000000000	4156.41015625000000000000	4151.79492187500000000000	4155.38427734375000000000	4169.23046875000000000000	4159.48730468750000000000	4148.71777343750000000000	4202.05126953125000000000	4155.38427734375000000000	4164.61523437500000000000	1392.00000000000000000000	10245.00000000000000000000	10230.00000000000000000000	0.00000000000000000000	0.00000000000000000000	0.00000000000000000000	1811.00000000000000000000	700.00000000000000000000	4.00000000000000000000	4.00000000000000000000	4.00000000000000000000	4.00000000000000000000	4.00000000000000000000	4.00000000000000000000	4.00000000000000000000	4.00000000000000000000	4.00000000000000000000	4.00000000000000000000	4.00000000000000000000	4.00000000000000000000	4.00000000000000000000	4.00000000000000000000	4.00000000000000000000	4.00000000000000000000
121.00000000000000000000	0.00000000000000000000	4174.87158203125000000000	4181.53857421875000000000	4170.25634765625000000000	4183.07666015625000000000	4174.87158203125000000000	4172.30761718750000000000	4183.58984375000000000000	4173.84619140625000000000	4172.82031250000000000000	4188.20507812500000000000	4162.56396484375000000000	4206.15380859375000000000	4178.46142578125000000000	4169.74365234375000000000	1525.00000000000000000000	10246.00000000000000000000	10229.00000000000000000000	0.00000000000000000000	0.00000000000000000000	0.00000000000000000000	1811.00000000000000000000	709.00000000000000000000	4.00000000000000000000	4.00000000000000000000	4.00000000000000000000	4.00000000000000000000	4.00000000000000000000	4.00000000000000000000	4.00000000000000000000	4.00000000000000000000	4.00000000000000000000	4.00000000000000000000	4.00000000000000000000	4.00000000000000000000	4.00000000000000000000	4.00000000000000000000	4.00000000000000000000	4.00000000000000000000
122.00000000000000000000	0.00000000000000000000	4174.87158203125000000000	4167.17919921875000000000	4178.97412109375000000000	4173.33300781250000000000	4145.12792968750000000000	4160.51269531250000000000	4160.51269531250000000000	4151.79492187500000000000	4168.71777343750000000000	4160.00000000000000000000	4151.79492187500000000000	4205.64111328125000000000	4151.79492187500000000000	4162.05126953125000000000	1976.00000000000000000000	10246.00000000000000000000	10229.00000000000000000000	0.00000000000000000000	0.00000000000000000000	0.00000000000000000000	1811.00000000000000000000	716.00000000000000000000	4.00000000000000000000	4.00000000000000000000	4.00000000000000000000	4.00000000000000000000	4.00000000000000000000	4.00000000000000000000	4.00000000000000000000	4.00000000000000000000	4.00000000000000000000	4.00000000000000000000	4.00000000000000000000	4.00000000000000000000	4.00000000000000000000	4.00000000000000000000	4.00000000000000000000	4.00000000000000000000
123.00000000000000000000	0.00000000000000000000	4175.89746093750000000000	4183.07666015625000000000	4176.41015625000000000000	4181.02539062500000000000	4167.17919921875000000000	4167.69238281250000000000	4168.20507812500000000000	4165.12792968750000000000	4171.79492187500000000000	4171.79492187500000000000	4163.58984375000000000000	4206.15380859375000000000	4170.25634765625000000000	4173.84619140625000000000	1617.00000000000000000000	10248.00000000000000000000	10229.00000000000000000000	0.00000000000000000000	0.00000000000000000000	0.00000000000000000000	1811.00000000000000000000	724.00000000000000000000	4.00000000000000000000	4.00000000000000000000	4.00000000000000000000	4.00000000000000000000	4.00000000000000000000	4.00000000000000000000	4.00000000000000000000	4.00000000000000000000	4.00000000000000000000	4.00000000000000000000	4.00000000000000000000	4.00000000000000000000	4.00000000000000000000	4.00000000000000000000	4.00000000000000000000	4.00000000000000000000
124.00000000000000000000	0.00000000000000000000	4172.30761718750000000000	4181.53857421875000000000	4176.41015625000000000000	4185.12792968750000000000	4174.87158203125000000000	4164.10253906250000000000	4166.15380859375000000000	4167.69238281250000000000	4172.82031250000000000000	4179.48730468750000000000	4167.17919921875000000000	4208.71777343750000000000	4180.00000000000000000000	4176.92285156250000000000	1392.00000000000000000000	10248.00000000000000000000	10229.00000000000000000000	0.00000000000000000000	0.00000000000000000000	0.00000000000000000000	1811.00000000000000000000	732.00000000000000000000	4.00000000000000000000	4.00000000000000000000	4.00000000000000000000	4.00000000000000000000	4.00000000000000000000	4.00000000000000000000	4.00000000000000000000	4.00000000000000000000	4.00000000000000000000	4.00000000000000000000	4.00000000000000000000	4.00000000000000000000	4.00000000000000000000	4.00000000000000000000	4.00000000000000000000	4.00000000000000000000
125.00000000000000000000	0.00000000000000000000	4160.51269531250000000000	4152.82031250000000000000	4170.76904296875000000000	4165.64111328125000000000	4147.17919921875000000000	4152.82031250000000000000	4144.61523437500000000000	4144.61523437500000000000	4167.17919921875000000000	4149.23046875000000000000	4144.61523437500000000000	4195.38427734375000000000	4152.82031250000000000000	4158.97412109375000000000	1525.00000000000000000000	10251.00000000000000000000	10229.00000000000000000000	0.00000000000000000000	0.00000000000000000000	0.00000000000000000000	1811.00000000000000000000	741.00000000000000000000	4.00000000000000000000	4.00000000000000000000	4.00000000000000000000	4.00000000000000000000	4.00000000000000000000	4.00000000000000000000	4.00000000000000000000	4.00000000000000000000	4.00000000000000000000	4.00000000000000000000	4.00000000000000000000	4.00000000000000000000	4.00000000000000000000	4.00000000000000000000	4.00000000000000000000	4.00000000000000000000
126.00000000000000000000	0.00000000000000000000	4164.61523437500000000000	4172.30761718750000000000	4168.20507812500000000000	4178.46142578125000000000	4180.00000000000000000000	4165.64111328125000000000	4172.30761718750000000000	4175.89746093750000000000	4168.71777343750000000000	4185.12792968750000000000	4163.07666015625000000000	4200.00000000000000000000	4174.87158203125000000000	4163.58984375000000000000	1976.00000000000000000000	10251.00000000000000000000	10229.00000000000000000000	0.00000000000000000000	0.00000000000000000000	0.00000000000000000000	1811.00000000000000000000	748.00000000000000000000	4.00000000000000000000	4.00000000000000000000	4.00000000000000000000	4.00000000000000000000	4.00000000000000000000	4.00000000000000000000	4.00000000000000000000	4.00000000000000000000	4.00000000000000000000	4.00000000000000000000	4.00000000000000000000	4.00000000000000000000	4.00000000000000000000	4.00000000000000000000	4.00000000000000000000	4.00000000000000000000
127.00000000000000000000	0.00000000000000000000	4156.92285156250000000000	4150.76904296875000000000	4170.25634765625000000000	4168.20507812500000000000	4161.53857421875000000000	4156.92285156250000000000	4160.51269531250000000000	4164.10253906250000000000	4167.69238281250000000000	4171.28173828125000000000	4157.94873046875000000000	4201.53857421875000000000	4153.84619140625000000000	4155.38427734375000000000	50.00000000000000000000	10252.00000000000000000000	10227.00000000000000000000	0.00000000000000000000	0.00000000000000000000	0.00000000000000000000	1811.00000000000000000000	756.00000000000000000000	4.00000000000000000000	4.00000000000000000000	4.00000000000000000000	4.00000000000000000000	4.00000000000000000000	4.00000000000000000000	4.00000000000000000000	4.00000000000000000000	4.00000000000000000000	4.00000000000000000000	4.00000000000000000000	4.00000000000000000000	4.00000000000000000000	4.00000000000000000000	4.00000000000000000000	4.00000000000000000000
0.00000000000000000000	0.00000000000000000000	4165.64111328125000000000	4171.79492187500000000000	4168.20507812500000000000	4171.28173828125000000000	4170.25634765625000000000	4171.79492187500000000000	4170.76904296875000000000	4164.61523437500000000000	4172.82031250000000000000	4172.30761718750000000000	4159.48730468750000000000	4201.53857421875000000000	4165.12792968750000000000	4158.97412109375000000000	917.00000000000000000000	10252.00000000000000000000	10227.00000000000000000000	0.00000000000000000000	0.00000000000000000000	0.00000000000000000000	1811.00000000000000000000	765.00000000000000000000	4.00000000000000000000	4.00000000000000000000	4.00000000000000000000	4.00000000000000000000	4.00000000000000000000	4.00000000000000000000	4.00000000000000000000	4.00000000000000000000	4.00000000000000000000	4.00000000000000000000	4.00000000000000000000	4.00000000000000000000	4.00000000000000000000	4.00000000000000000000	4.00000000000000000000	4.00000000000000000000
1.00000000000000000000	0.00000000000000000000	4182.05126953125000000000	4200.00000000000000000000	4177.94873046875000000000	4182.56396484375000000000	4184.10253906250000000000	4179.48730468750000000000	4176.41015625000000000000	4167.17919921875000000000	4176.41015625000000000000	4189.23046875000000000000	4164.61523437500000000000	4207.69238281250000000000	4180.51269531250000000000	4168.20507812500000000000	1219.00000000000000000000	10250.00000000000000000000	10226.00000000000000000000	0.00000000000000000000	0.00000000000000000000	0.00000000000000000000	1811.00000000000000000000	773.00000000000000000000	4.00000000000000000000	4.00000000000000000000	4.00000000000000000000	4.00000000000000000000	4.00000000000000000000	4.00000000000000000000	4.00000000000000000000	4.00000000000000000000	4.00000000000000000000	4.00000000000000000000	4.00000000000000000000	4.00000000000000000000	4.00000000000000000000	4.00000000000000000000	4.00000000000000000000	4.00000000000000000000
2.00000000000000000000	0.00000000000000000000	4169.23046875000000000000	4174.87158203125000000000	4175.89746093750000000000	4167.69238281250000000000	4156.41015625000000000000	4164.10253906250000000000	4155.38427734375000000000	4148.20507812500000000000	4169.23046875000000000000	4169.74365234375000000000	4153.33300781250000000000	4200.51269531250000000000	4158.97412109375000000000	4161.53857421875000000000	1345.00000000000000000000	10250.00000000000000000000	10226.00000000000000000000	0.00000000000000000000	0.00000000000000000000	0.00000000000000000000	1811.00000000000000000000	780.00000000000000000000	4.00000000000000000000	4.00000000000000000000	4.00000000000000000000	4.00000000000000000000	4.00000000000000000000	4.00000000000000000000	4.00000000000000000000	4.00000000000000000000	4.00000000000000000000	4.00000000000000000000	4.00000000000000000000	4.00000000000000000000	4.00000000000000000000	4.00000000000000000000	4.00000000000000000000	4.00000000000000000000
3.00000000000000000000	0.00000000000000000000	4165.64111328125000000000	4182.56396484375000000000	4167.69238281250000000000	4178.46142578125000000000	4177.43603515625000000000	4168.71777343750000000000	4171.28173828125000000000	4177.43603515625000000000	4170.25634765625000000000	4194.87158203125000000000	4173.33300781250000000000	4210.25634765625000000000	4190.76904296875000000000	4174.35888671875000000000	1927.00000000000000000000	10250.00000000000000000000	10226.00000000000000000000	0.00000000000000000000	0.00000000000000000000	0.00000000000000000000	1811.00000000000000000000	788.00000000000000000000	4.00000000000000000000	4.00000000000000000000	4.00000000000000000000	4.00000000000000000000	4.00000000000000000000	4.00000000000000000000	4.00000000000000000000	4.00000000000000000000	4.00000000000000000000	4.00000000000000000000	4.00000000000000000000	4.00000000000000000000	4.00000000000000000000	4.00000000000000000000	4.00000000000000000000	4.00000000000000000000
4.00000000000000000000	0.00000000000000000000	4160.51269531250000000000	4162.05126953125000000000	4172.30761718750000000000	4168.71777343750000000000	4147.17919921875000000000	4154.87158203125000000000	4147.69238281250000000000	4162.56396484375000000000	4169.23046875000000000000	4169.23046875000000000000	4156.92285156250000000000	4209.23046875000000000000	4174.35888671875000000000	4168.71777343750000000000	2109.00000000000000000000	10250.00000000000000000000	10226.00000000000000000000	0.00000000000000000000	0.00000000000000000000	0.00000000000000000000	1811.00000000000000000000	796.00000000000000000000	4.00000000000000000000	4.00000000000000000000	4.00000000000000000000	4.00000000000000000000	4.00000000000000000000	4.00000000000000000000	4.00000000000000000000	4.00000000000000000000	4.00000000000000000000	4.00000000000000000000	4.00000000000000000000	4.00000000000000000000	4.00000000000000000000	4.00000000000000000000	4.00000000000000000000	4.00000000000000000000
5.00000000000000000000	0.00000000000000000000	4162.56396484375000000000	4170.25634765625000000000	4169.23046875000000000000	4167.69238281250000000000	4146.66650390625000000000	4163.58984375000000000000	4162.05126953125000000000	4164.10253906250000000000	4170.25634765625000000000	4174.35888671875000000000	4150.25634765625000000000	4200.00000000000000000000	4168.20507812500000000000	4164.61523437500000000000	1241.00000000000000000000	10250.00000000000000000000	10225.00000000000000000000	0.00000000000000000000	0.00000000000000000000	0.00000000000000000000	1811.00000000000000000000	804.00000000000000000000	4.00000000000000000000	4.00000000000000000000	4.00000000000000000000	4.00000000000000000000	4.00000000000000000000	4.00000000000000000000	4.00000000000000000000	4.00000000000000000000	4.00000000000000000000	4.00000000000000000000	4.00000000000000000000	4.00000000000000000000	4.00000000000000000000	4.00000000000000000000	4.00000000000000000000	4.00000000000000000000
6.00000000000000000000	0.00000000000000000000	4165.12792968750000000000	4178.46142578125000000000	4171.28173828125000000000	4175.38427734375000000000	4170.25634765625000000000	4174.87158203125000000000	4184.10253906250000000000	4181.53857421875000000000	4171.28173828125000000000	4206.15380859375000000000	4165.64111328125000000000	4209.74365234375000000000	4177.94873046875000000000	4166.66650390625000000000	1664.00000000000000000000	10250.00000000000000000000	10225.00000000000000000000	0.00000000000000000000	0.00000000000000000000	0.00000000000000000000	1811.00000000000000000000	811.00000000000000000000	4.00000000000000000000	4.00000000000000000000	4.00000000000000000000	4.00000000000000000000	4.00000000000000000000	4.00000000000000000000	4.00000000000000000000	4.00000000000000000000	4.00000000000000000000	4.00000000000000000000	4.00000000000000000000	4.00000000000000000000	4.00000000000000000000	4.00000000000000000000	4.00000000000000000000	4.00000000000000000000
7.00000000000000000000	0.00000000000000000000	4157.43603515625000000000	4152.30761718750000000000	4169.23046875000000000000	4156.92285156250000000000	4153.33300781250000000000	4160.51269531250000000000	4153.84619140625000000000	4155.89746093750000000000	4167.17919921875000000000	4169.74365234375000000000	4148.20507812500000000000	4205.64111328125000000000	4152.82031250000000000000	4153.84619140625000000000	1773.00000000000000000000	10249.00000000000000000000	10227.00000000000000000000	0.00000000000000000000	0.00000000000000000000	0.00000000000000000000	1811.00000000000000000000	819.00000000000000000000	4.00000000000000000000	4.00000000000000000000	4.00000000000000000000	4.00000000000000000000	4.00000000000000000000	4.00000000000000000000	4.00000000000000000000	4.00000000000000000000	4.00000000000000000000	4.00000000000000000000	4.00000000000000000000	4.00000000000000000000	4.00000000000000000000	4.00000000000000000000	4.00000000000000000000	4.00000000000000000000
8.00000000000000000000	0.00000000000000000000	4170.25634765625000000000	4187.17919921875000000000	4168.20507812500000000000	4172.30761718750000000000	4189.74365234375000000000	4167.69238281250000000000	4167.17919921875000000000	4166.15380859375000000000	4173.84619140625000000000	4178.46142578125000000000	4156.92285156250000000000	4206.15380859375000000000	4176.41015625000000000000	4165.64111328125000000000	711.00000000000000000000	10249.00000000000000000000	10227.00000000000000000000	0.00000000000000000000	0.00000000000000000000	0.00000000000000000000	1811.00000000000000000000	828.00000000000000000000	4.00000000000000000000	4.00000000000000000000	4.00000000000000000000	4.00000000000000000000	4.00000000000000000000	4.00000000000000000000	4.00000000000000000000	4.00000000000000000000	4.00000000000000000000	4.00000000000000000000	4.00000000000000000000	4.00000000000000000000	4.00000000000000000000	4.00000000000000000000	4.00000000000000000000	4.00000000000000000000
9.00000000000000000000	0.00000000000000000000	4167.69238281250000000000	4175.38427734375000000000	4174.87158203125000000000	4172.30761718750000000000	4174.35888671875000000000	4161.02539062500000000000	4157.94873046875000000000	4147.69238281250000000000	4176.41015625000000000000	4161.53857421875000000000	4151.28173828125000000000	4207.69238281250000000000	4161.53857421875000000000	4165.12792968750000000000	1886.00000000000000000000	10249.00000000000000000000	10227.00000000000000000000	0.00000000000000000000	0.00000000000000000000	0.00000000000000000000	1811.00000000000000000000	836.00000000000000000000	4.00000000000000000000	4.00000000000000000000	4.00000000000000000000	4.00000000000000000000	4.00000000000000000000	4.00000000000000000000	4.00000000000000000000	4.00000000000000000000	4.00000000000000000000	4.00000000000000000000	4.00000000000000000000	4.00000000000000000000	4.00000000000000000000	4.00000000000000000000	4.00000000000000000000	4.00000000000000000000
10.00000000000000000000	0.00000000000000000000	4160.00000000000000000000	4164.10253906250000000000	4165.64111328125000000000	4167.69238281250000000000	4162.05126953125000000000	4163.07666015625000000000	4162.56396484375000000000	4157.43603515625000000000	4173.33300781250000000000	4164.61523437500000000000	4153.84619140625000000000	4205.12792968750000000000	4158.97412109375000000000	4164.10253906250000000000	2013.00000000000000000000	10249.00000000000000000000	10227.00000000000000000000	0.00000000000000000000	0.00000000000000000000	0.00000000000000000000	1811.00000000000000000000	843.00000000000000000000	4.00000000000000000000	4.00000000000000000000	4.00000000000000000000	4.00000000000000000000	4.00000000000000000000	4.00000000000000000000	4.00000000000000000000	4.00000000000000000000	4.00000000000000000000	4.00000000000000000000	4.00000000000000000000	4.00000000000000000000	4.00000000000000000000	4.00000000000000000000	4.00000000000000000000	4.00000000000000000000
11.00000000000000000000	0.00000000000000000000	4161.02539062500000000000	4172.82031250000000000000	4165.12792968750000000000	4175.38427734375000000000	4173.33300781250000000000	4162.56396484375000000000	4169.74365234375000000000	4186.15380859375000000000	4169.74365234375000000000	4192.30761718750000000000	4169.74365234375000000000	4211.79492187500000000000	4177.94873046875000000000	4170.76904296875000000000	1638.00000000000000000000	10246.00000000000000000000	10227.00000000000000000000	0.00000000000000000000	0.00000000000000000000	0.00000000000000000000	1811.00000000000000000000	851.00000000000000000000	4.00000000000000000000	4.00000000000000000000	4.00000000000000000000	4.00000000000000000000	4.00000000000000000000	4.00000000000000000000	4.00000000000000000000	4.00000000000000000000	4.00000000000000000000	4.00000000000000000000	4.00000000000000000000	4.00000000000000000000	4.00000000000000000000	4.00000000000000000000	4.00000000000000000000	4.00000000000000000000
12.00000000000000000000	0.00000000000000000000	4153.84619140625000000000	4145.64111328125000000000	4170.76904296875000000000	4158.97412109375000000000	4138.46142578125000000000	4149.23046875000000000000	4145.12792968750000000000	4153.84619140625000000000	4164.10253906250000000000	4153.84619140625000000000	4148.71777343750000000000	4206.15380859375000000000	4149.74365234375000000000	4156.92285156250000000000	1126.00000000000000000000	10246.00000000000000000000	10227.00000000000000000000	0.00000000000000000000	0.00000000000000000000	0.00000000000000000000	1811.00000000000000000000	859.00000000000000000000	4.00000000000000000000	4.00000000000000000000	4.00000000000000000000	4.00000000000000000000	4.00000000000000000000	4.00000000000000000000	4.00000000000000000000	4.00000000000000000000	4.00000000000000000000	4.00000000000000000000	4.00000000000000000000	4.00000000000000000000	4.00000000000000000000	4.00000000000000000000	4.00000000000000000000	4.00000000000000000000
13.00000000000000000000	0.00000000000000000000	4168.20507812500000000000	4181.02539062500000000000	4170.25634765625000000000	4176.41015625000000000000	4173.33300781250000000000	4172.82031250000000000000	4178.46142578125000000000	4170.76904296875000000000	4171.28173828125000000000	4174.87158203125000000000	4160.00000000000000000000	4209.74365234375000000000	4172.30761718750000000000	4164.61523437500000000000	1745.00000000000000000000	10246.00000000000000000000	10227.00000000000000000000	0.00000000000000000000	0.00000000000000000000	0.00000000000000000000	1811.00000000000000000000	867.00000000000000000000	4.00000000000000000000	4.00000000000000000000	4.00000000000000000000	4.00000000000000000000	4.00000000000000000000	4.00000000000000000000	4.00000000000000000000	4.00000000000000000000	4.00000000000000000000	4.00000000000000000000	4.00000000000000000000	4.00000000000000000000	4.00000000000000000000	4.00000000000000000000	4.00000000000000000000	4.00000000000000000000
14.00000000000000000000	0.00000000000000000000	4172.82031250000000000000	4184.61523437500000000000	4175.38427734375000000000	4177.43603515625000000000	4179.48730468750000000000	4168.71777343750000000000	4170.76904296875000000000	4166.15380859375000000000	4171.28173828125000000000	4179.48730468750000000000	4159.48730468750000000000	4212.30761718750000000000	4164.10253906250000000000	4163.07666015625000000000	2013.00000000000000000000	10246.00000000000000000000	10227.00000000000000000000	0.00000000000000000000	0.00000000000000000000	0.00000000000000000000	1811.00000000000000000000	875.00000000000000000000	4.00000000000000000000	4.00000000000000000000	4.00000000000000000000	4.00000000000000000000	4.00000000000000000000	4.00000000000000000000	4.00000000000000000000	4.00000000000000000000	4.00000000000000000000	4.00000000000000000000	4.00000000000000000000	4.00000000000000000000	4.00000000000000000000	4.00000000000000000000	4.00000000000000000000	4.00000000000000000000
15.00000000000000000000	0.00000000000000000000	4171.28173828125000000000	4177.94873046875000000000	4173.33300781250000000000	4165.64111328125000000000	4155.89746093750000000000	4156.92285156250000000000	4156.41015625000000000000	4155.38427734375000000000	4170.76904296875000000000	4172.82031250000000000000	4154.35888671875000000000	4209.74365234375000000000	4161.02539062500000000000	4164.10253906250000000000	1638.00000000000000000000	10247.00000000000000000000	10226.00000000000000000000	0.00000000000000000000	0.00000000000000000000	0.00000000000000000000	1811.00000000000000000000	883.00000000000000000000	4.00000000000000000000	4.00000000000000000000	4.00000000000000000000	4.00000000000000000000	4.00000000000000000000	4.00000000000000000000	4.00000000000000000000	4.00000000000000000000	4.00000000000000000000	4.00000000000000000000	4.00000000000000000000	4.00000000000000000000	4.00000000000000000000	4.00000000000000000000	4.00000000000000000000	4.00000000000000000000
16.00000000000000000000	0.00000000000000000000	4180.51269531250000000000	4191.28173828125000000000	4174.87158203125000000000	4178.46142578125000000000	4162.56396484375000000000	4160.00000000000000000000	4161.53857421875000000000	4171.79492187500000000000	4176.41015625000000000000	4180.51269531250000000000	4169.23046875000000000000	4221.02539062500000000000	4193.33300781250000000000	4179.48730468750000000000	0.00000000000000000000	10247.00000000000000000000	10226.00000000000000000000	0.00000000000000000000	0.00000000000000000000	0.00000000000000000000	1811.00000000000000000000	891.00000000000000000000	4.00000000000000000000	4.00000000000000000000	4.00000000000000000000	4.00000000000000000000	4.00000000000000000000	4.00000000000000000000	4.00000000000000000000	4.00000000000000000000	4.00000000000000000000	4.00000000000000000000	4.00000000000000000000	4.00000000000000000000	4.00000000000000000000	4.00000000000000000000	4.00000000000000000000	4.00000000000000000000
17.00000000000000000000	0.00000000000000000000	4169.74365234375000000000	4161.02539062500000000000	4173.84619140625000000000	4168.71777343750000000000	4146.15380859375000000000	4148.71777343750000000000	4130.76904296875000000000	4143.58984375000000000000	4170.25634765625000000000	4133.33300781250000000000	4155.38427734375000000000	4212.82031250000000000000	4166.66650390625000000000	4166.66650390625000000000	0.00000000000000000000	10248.00000000000000000000	10225.00000000000000000000	0.00000000000000000000	0.00000000000000000000	0.00000000000000000000	1811.00000000000000000000	900.00000000000000000000	4.00000000000000000000	4.00000000000000000000	4.00000000000000000000	4.00000000000000000000	4.00000000000000000000	4.00000000000000000000	4.00000000000000000000	4.00000000000000000000	4.00000000000000000000	4.00000000000000000000	4.00000000000000000000	4.00000000000000000000	4.00000000000000000000	4.00000000000000000000	4.00000000000000000000	4.00000000000000000000
18.00000000000000000000	0.00000000000000000000	4164.61523437500000000000	4176.41015625000000000000	4165.12792968750000000000	4176.41015625000000000000	4180.51269531250000000000	4163.58984375000000000000	4155.89746093750000000000	4166.66650390625000000000	4169.74365234375000000000	4166.15380859375000000000	4168.71777343750000000000	4210.76904296875000000000	4176.41015625000000000000	4166.66650390625000000000	0.00000000000000000000	10248.00000000000000000000	10225.00000000000000000000	0.00000000000000000000	0.00000000000000000000	0.00000000000000000000	1811.00000000000000000000	907.00000000000000000000	4.00000000000000000000	4.00000000000000000000	4.00000000000000000000	4.00000000000000000000	4.00000000000000000000	4.00000000000000000000	4.00000000000000000000	4.00000000000000000000	4.00000000000000000000	4.00000000000000000000	4.00000000000000000000	4.00000000000000000000	4.00000000000000000000	4.00000000000000000000	4.00000000000000000000	4.00000000000000000000
19.00000000000000000000	0.00000000000000000000	4158.46142578125000000000	4165.12792968750000000000	4168.71777343750000000000	4169.74365234375000000000	4171.28173828125000000000	4161.53857421875000000000	4162.05126953125000000000	4174.87158203125000000000	4169.74365234375000000000	4183.07666015625000000000	4168.71777343750000000000	4216.41015625000000000000	4163.58984375000000000000	4165.12792968750000000000	0.00000000000000000000	10247.00000000000000000000	10225.00000000000000000000	0.00000000000000000000	0.00000000000000000000	0.00000000000000000000	1811.00000000000000000000	914.00000000000000000000	4.00000000000000000000	4.00000000000000000000	4.00000000000000000000	4.00000000000000000000	4.00000000000000000000	4.00000000000000000000	4.00000000000000000000	4.00000000000000000000	4.00000000000000000000	4.00000000000000000000	4.00000000000000000000	4.00000000000000000000	4.00000000000000000000	4.00000000000000000000	4.00000000000000000000	4.00000000000000000000
20.00000000000000000000	0.00000000000000000000	4161.53857421875000000000	4158.97412109375000000000	4168.20507812500000000000	4162.56396484375000000000	4154.87158203125000000000	4160.51269531250000000000	4157.43603515625000000000	4157.43603515625000000000	4166.15380859375000000000	4161.02539062500000000000	4159.48730468750000000000	4210.76904296875000000000	4150.25634765625000000000	4160.00000000000000000000	0.00000000000000000000	10247.00000000000000000000	10225.00000000000000000000	0.00000000000000000000	0.00000000000000000000	0.00000000000000000000	1811.00000000000000000000	922.00000000000000000000	4.00000000000000000000	4.00000000000000000000	4.00000000000000000000	4.00000000000000000000	4.00000000000000000000	4.00000000000000000000	4.00000000000000000000	4.00000000000000000000	4.00000000000000000000	4.00000000000000000000	4.00000000000000000000	4.00000000000000000000	4.00000000000000000000	4.00000000000000000000	4.00000000000000000000	4.00000000000000000000
21.00000000000000000000	0.00000000000000000000	4179.48730468750000000000	4193.84619140625000000000	4172.82031250000000000000	4183.58984375000000000000	4187.69238281250000000000	4174.35888671875000000000	4175.89746093750000000000	4168.20507812500000000000	4170.25634765625000000000	4180.51269531250000000000	4172.30761718750000000000	4215.38427734375000000000	4181.02539062500000000000	4167.17919921875000000000	0.00000000000000000000	10247.00000000000000000000	10225.00000000000000000000	0.00000000000000000000	0.00000000000000000000	0.00000000000000000000	1811.00000000000000000000	930.00000000000000000000	4.00000000000000000000	4.00000000000000000000	4.00000000000000000000	4.00000000000000000000	4.00000000000000000000	4.00000000000000000000	4.00000000000000000000	4.00000000000000000000	4.00000000000000000000	4.00000000000000000000	4.00000000000000000000	4.00000000000000000000	4.00000000000000000000	4.00000000000000000000	4.00000000000000000000	4.00000000000000000000
22.00000000000000000000	0.00000000000000000000	4170.25634765625000000000	4166.66650390625000000000	4176.41015625000000000000	4168.20507812500000000000	4155.38427734375000000000	4158.97412109375000000000	4147.69238281250000000000	4145.12792968750000000000	4168.20507812500000000000	4153.84619140625000000000	4153.33300781250000000000	4207.69238281250000000000	4158.97412109375000000000	4155.38427734375000000000	0.00000000000000000000	10247.00000000000000000000	10225.00000000000000000000	0.00000000000000000000	0.00000000000000000000	0.00000000000000000000	1811.00000000000000000000	937.00000000000000000000	4.00000000000000000000	4.00000000000000000000	4.00000000000000000000	4.00000000000000000000	4.00000000000000000000	4.00000000000000000000	4.00000000000000000000	4.00000000000000000000	4.00000000000000000000	4.00000000000000000000	4.00000000000000000000	4.00000000000000000000	4.00000000000000000000	4.00000000000000000000	4.00000000000000000000	4.00000000000000000000
23.00000000000000000000	0.00000000000000000000	4167.17919921875000000000	4172.82031250000000000000	4167.69238281250000000000	4174.35888671875000000000	4160.00000000000000000000	4160.51269531250000000000	4158.46142578125000000000	4166.15380859375000000000	4172.30761718750000000000	4170.25634765625000000000	4165.12792968750000000000	4209.74365234375000000000	4181.02539062500000000000	4166.15380859375000000000	0.00000000000000000000	10247.00000000000000000000	10226.00000000000000000000	0.00000000000000000000	0.00000000000000000000	0.00000000000000000000	1811.00000000000000000000	944.00000000000000000000	4.00000000000000000000	4.00000000000000000000	4.00000000000000000000	4.00000000000000000000	4.00000000000000000000	4.00000000000000000000	4.00000000000000000000	4.00000000000000000000	4.00000000000000000000	4.00000000000000000000	4.00000000000000000000	4.00000000000000000000	4.00000000000000000000	4.00000000000000000000	4.00000000000000000000	4.00000000000000000000
24.00000000000000000000	0.00000000000000000000	4168.20507812500000000000	4169.74365234375000000000	4170.25634765625000000000	4178.97412109375000000000	4161.02539062500000000000	4151.79492187500000000000	4151.28173828125000000000	4167.69238281250000000000	4174.87158203125000000000	4176.41015625000000000000	4172.30761718750000000000	4221.53857421875000000000	4193.33300781250000000000	4176.92285156250000000000	0.00000000000000000000	10247.00000000000000000000	10226.00000000000000000000	0.00000000000000000000	0.00000000000000000000	0.00000000000000000000	1811.00000000000000000000	953.00000000000000000000	4.00000000000000000000	4.00000000000000000000	4.00000000000000000000	4.00000000000000000000	4.00000000000000000000	4.00000000000000000000	4.00000000000000000000	4.00000000000000000000	4.00000000000000000000	4.00000000000000000000	4.00000000000000000000	4.00000000000000000000	4.00000000000000000000	4.00000000000000000000	4.00000000000000000000	4.00000000000000000000
25.00000000000000000000	0.00000000000000000000	4163.07666015625000000000	4156.92285156250000000000	4169.23046875000000000000	4165.64111328125000000000	4151.28173828125000000000	4150.25634765625000000000	4142.56396484375000000000	4152.30761718750000000000	4170.76904296875000000000	4155.38427734375000000000	4160.51269531250000000000	4213.84619140625000000000	4176.92285156250000000000	4166.66650390625000000000	0.00000000000000000000	10249.00000000000000000000	10226.00000000000000000000	0.00000000000000000000	0.00000000000000000000	0.00000000000000000000	1811.00000000000000000000	961.00000000000000000000	4.00000000000000000000	4.00000000000000000000	4.00000000000000000000	4.00000000000000000000	4.00000000000000000000	4.00000000000000000000	4.00000000000000000000	4.00000000000000000000	4.00000000000000000000	4.00000000000000000000	4.00000000000000000000	4.00000000000000000000	4.00000000000000000000	4.00000000000000000000	4.00000000000000000000	4.00000000000000000000
26.00000000000000000000	0.00000000000000000000	4169.74365234375000000000	4185.12792968750000000000	4168.20507812500000000000	4180.51269531250000000000	4178.46142578125000000000	4171.79492187500000000000	4182.05126953125000000000	4187.17919921875000000000	4170.76904296875000000000	4187.17919921875000000000	4179.48730468750000000000	4216.92285156250000000000	4194.87158203125000000000	4169.74365234375000000000	0.00000000000000000000	10249.00000000000000000000	10226.00000000000000000000	0.00000000000000000000	0.00000000000000000000	0.00000000000000000000	1811.00000000000000000000	969.00000000000000000000	4.00000000000000000000	4.00000000000000000000	4.00000000000000000000	4.00000000000000000000	4.00000000000000000000	4.00000000000000000000	4.00000000000000000000	4.00000000000000000000	4.00000000000000000000	4.00000000000000000000	4.00000000000000000000	4.00000000000000000000	4.00000000000000000000	4.00000000000000000000	4.00000000000000000000	4.00000000000000000000
27.00000000000000000000	0.00000000000000000000	4168.71777343750000000000	4167.69238281250000000000	4174.87158203125000000000	4172.30761718750000000000	4156.41015625000000000000	4162.56396484375000000000	4168.20507812500000000000	4169.74365234375000000000	4170.76904296875000000000	4170.25634765625000000000	4170.25634765625000000000	4215.38427734375000000000	4170.25634765625000000000	4163.58984375000000000000	0.00000000000000000000	10248.00000000000000000000	10227.00000000000000000000	0.00000000000000000000	0.00000000000000000000	0.00000000000000000000	1811.00000000000000000000	977.00000000000000000000	4.00000000000000000000	4.00000000000000000000	4.00000000000000000000	4.00000000000000000000	4.00000000000000000000	4.00000000000000000000	4.00000000000000000000	4.00000000000000000000	4.00000000000000000000	4.00000000000000000000	4.00000000000000000000	4.00000000000000000000	4.00000000000000000000	4.00000000000000000000	4.00000000000000000000	4.00000000000000000000
28.00000000000000000000	0.00000000000000000000	4183.58984375000000000000	4193.33300781250000000000	4175.89746093750000000000	4182.05126953125000000000	4192.82031250000000000000	4169.74365234375000000000	4177.43603515625000000000	4173.33300781250000000000	4176.92285156250000000000	4185.64111328125000000000	4178.46142578125000000000	4218.46142578125000000000	4195.38427734375000000000	4176.41015625000000000000	0.00000000000000000000	10248.00000000000000000000	10227.00000000000000000000	0.00000000000000000000	0.00000000000000000000	0.00000000000000000000	1811.00000000000000000000	986.00000000000000000000	4.00000000000000000000	4.00000000000000000000	4.00000000000000000000	4.00000000000000000000	4.00000000000000000000	4.00000000000000000000	4.00000000000000000000	4.00000000000000000000	4.00000000000000000000	4.00000000000000000000	4.00000000000000000000	4.00000000000000000000	4.00000000000000000000	4.00000000000000000000	4.00000000000000000000	4.00000000000000000000
29.00000000000000000000	0.00000000000000000000	4190.25634765625000000000	4203.07666015625000000000	4178.97412109375000000000	4188.20507812500000000000	4204.10253906250000000000	4167.17919921875000000000	4172.82031250000000000000	4174.87158203125000000000	4176.92285156250000000000	4187.69238281250000000000	4184.10253906250000000000	4227.69238281250000000000	4212.82031250000000000000	4181.53857421875000000000	0.00000000000000000000	10248.00000000000000000000	10227.00000000000000000000	0.00000000000000000000	0.00000000000000000000	0.00000000000000000000	1811.00000000000000000000	994.00000000000000000000	4.00000000000000000000	4.00000000000000000000	4.00000000000000000000	4.00000000000000000000	4.00000000000000000000	4.00000000000000000000	4.00000000000000000000	4.00000000000000000000	4.00000000000000000000	4.00000000000000000000	4.00000000000000000000	4.00000000000000000000	4.00000000000000000000	4.00000000000000000000	4.00000000000000000000	4.00000000000000000000
30.00000000000000000000	0.00000000000000000000	4174.35888671875000000000	4172.82031250000000000000	4175.89746093750000000000	4170.76904296875000000000	4161.53857421875000000000	4156.92285156250000000000	4151.28173828125000000000	4161.53857421875000000000	4170.25634765625000000000	4156.41015625000000000000	4171.28173828125000000000	4215.38427734375000000000	4185.64111328125000000000	4165.12792968750000000000	0.00000000000000000000	10248.00000000000000000000	10227.00000000000000000000	0.00000000000000000000	0.00000000000000000000	0.00000000000000000000	1812.00000000000000000000	1.00000000000000000000	4.00000000000000000000	4.00000000000000000000	4.00000000000000000000	4.00000000000000000000	4.00000000000000000000	4.00000000000000000000	4.00000000000000000000	4.00000000000000000000	4.00000000000000000000	4.00000000000000000000	4.00000000000000000000	4.00000000000000000000	4.00000000000000000000	4.00000000000000000000	4.00000000000000000000	4.00000000000000000000
31.00000000000000000000	0.00000000000000000000	4169.74365234375000000000	4189.23046875000000000000	4172.82031250000000000000	4184.10253906250000000000	4177.43603515625000000000	4166.15380859375000000000	4175.38427734375000000000	4195.38427734375000000000	4174.35888671875000000000	4197.43603515625000000000	4189.23046875000000000000	4214.35888671875000000000	4205.64111328125000000000	4173.84619140625000000000	0.00000000000000000000	10248.00000000000000000000	10228.00000000000000000000	0.00000000000000000000	0.00000000000000000000	0.00000000000000000000	1812.00000000000000000000	9.00000000000000000000	4.00000000000000000000	4.00000000000000000000	4.00000000000000000000	4.00000000000000000000	4.00000000000000000000	4.00000000000000000000	4.00000000000000000000	4.00000000000000000000	4.00000000000000000000	4.00000000000000000000	4.00000000000000000000	4.00000000000000000000	4.00000000000000000000	4.00000000000000000000	4.00000000000000000000	4.00000000000000000000
32.00000000000000000000	0.00000000000000000000	4161.02539062500000000000	4166.66650390625000000000	4172.82031250000000000000	4172.30761718750000000000	4160.51269531250000000000	4153.33300781250000000000	4156.41015625000000000000	4172.82031250000000000000	4172.30761718750000000000	4181.53857421875000000000	4175.89746093750000000000	4211.79492187500000000000	4187.17919921875000000000	4168.20507812500000000000	0.00000000000000000000	10248.00000000000000000000	10228.00000000000000000000	0.00000000000000000000	0.00000000000000000000	0.00000000000000000000	1812.00000000000000000000	17.00000000000000000000	4.00000000000000000000	4.00000000000000000000	4.00000000000000000000	4.00000000000000000000	4.00000000000000000000	4.00000000000000000000	4.00000000000000000000	4.00000000000000000000	4.00000000000000000000	4.00000000000000000000	4.00000000000000000000	4.00000000000000000000	4.00000000000000000000	4.00000000000000000000	4.00000000000000000000	4.00000000000000000000
33.00000000000000000000	0.00000000000000000000	4170.76904296875000000000	4174.87158203125000000000	4168.20507812500000000000	4170.25634765625000000000	4176.92285156250000000000	4169.74365234375000000000	4170.25634765625000000000	4169.23046875000000000000	4171.28173828125000000000	4170.76904296875000000000	4174.35888671875000000000	4210.25634765625000000000	4190.25634765625000000000	4167.69238281250000000000	0.00000000000000000000	10246.00000000000000000000	10229.00000000000000000000	0.00000000000000000000	0.00000000000000000000	0.00000000000000000000	1812.00000000000000000000	25.00000000000000000000	4.00000000000000000000	4.00000000000000000000	4.00000000000000000000	4.00000000000000000000	4.00000000000000000000	4.00000000000000000000	4.00000000000000000000	4.00000000000000000000	4.00000000000000000000	4.00000000000000000000	4.00000000000000000000	4.00000000000000000000	4.00000000000000000000	4.00000000000000000000	4.00000000000000000000	4.00000000000000000000
34.00000000000000000000	0.00000000000000000000	4180.00000000000000000000	4186.15380859375000000000	4177.43603515625000000000	4179.48730468750000000000	4181.53857421875000000000	4179.48730468750000000000	4181.53857421875000000000	4177.94873046875000000000	4171.28173828125000000000	4184.61523437500000000000	4178.97412109375000000000	4212.82031250000000000000	4190.76904296875000000000	4167.17919921875000000000	0.00000000000000000000	10246.00000000000000000000	10229.00000000000000000000	0.00000000000000000000	0.00000000000000000000	0.00000000000000000000	1812.00000000000000000000	32.00000000000000000000	4.00000000000000000000	4.00000000000000000000	4.00000000000000000000	4.00000000000000000000	4.00000000000000000000	4.00000000000000000000	4.00000000000000000000	4.00000000000000000000	4.00000000000000000000	4.00000000000000000000	4.00000000000000000000	4.00000000000000000000	4.00000000000000000000	4.00000000000000000000	4.00000000000000000000	4.00000000000000000000
35.00000000000000000000	0.00000000000000000000	4168.71777343750000000000	4164.61523437500000000000	4177.43603515625000000000	4166.66650390625000000000	4155.89746093750000000000	4161.02539062500000000000	4155.89746093750000000000	4153.33300781250000000000	4168.71777343750000000000	4165.12792968750000000000	4164.10253906250000000000	4200.00000000000000000000	4168.71777343750000000000	4156.92285156250000000000	0.00000000000000000000	10246.00000000000000000000	10229.00000000000000000000	0.00000000000000000000	0.00000000000000000000	0.00000000000000000000	1812.00000000000000000000	40.00000000000000000000	4.00000000000000000000	4.00000000000000000000	4.00000000000000000000	4.00000000000000000000	4.00000000000000000000	4.00000000000000000000	4.00000000000000000000	4.00000000000000000000	4.00000000000000000000	4.00000000000000000000	4.00000000000000000000	4.00000000000000000000	4.00000000000000000000	4.00000000000000000000	4.00000000000000000000	4.00000000000000000000
36.00000000000000000000	0.00000000000000000000	4176.92285156250000000000	4194.35888671875000000000	4173.84619140625000000000	4181.02539062500000000000	4196.41015625000000000000	4165.64111328125000000000	4169.23046875000000000000	4172.30761718750000000000	4173.84619140625000000000	4186.66650390625000000000	4185.64111328125000000000	4208.71777343750000000000	4211.79492187500000000000	4174.35888671875000000000	0.00000000000000000000	10246.00000000000000000000	10229.00000000000000000000	0.00000000000000000000	0.00000000000000000000	0.00000000000000000000	1812.00000000000000000000	48.00000000000000000000	4.00000000000000000000	4.00000000000000000000	4.00000000000000000000	4.00000000000000000000	4.00000000000000000000	4.00000000000000000000	4.00000000000000000000	4.00000000000000000000	4.00000000000000000000	4.00000000000000000000	4.00000000000000000000	4.00000000000000000000	4.00000000000000000000	4.00000000000000000000	4.00000000000000000000	4.00000000000000000000
37.00000000000000000000	0.00000000000000000000	4178.97412109375000000000	4179.48730468750000000000	4181.53857421875000000000	4174.35888671875000000000	4173.84619140625000000000	4156.92285156250000000000	4150.25634765625000000000	4160.00000000000000000000	4171.79492187500000000000	4157.43603515625000000000	4176.41015625000000000000	4212.30761718750000000000	4201.53857421875000000000	4174.87158203125000000000	0.00000000000000000000	10246.00000000000000000000	10230.00000000000000000000	0.00000000000000000000	0.00000000000000000000	0.00000000000000000000	1812.00000000000000000000	56.00000000000000000000	4.00000000000000000000	4.00000000000000000000	4.00000000000000000000	4.00000000000000000000	4.00000000000000000000	4.00000000000000000000	4.00000000000000000000	4.00000000000000000000	4.00000000000000000000	4.00000000000000000000	4.00000000000000000000	4.00000000000000000000	4.00000000000000000000	4.00000000000000000000	4.00000000000000000000	4.00000000000000000000
38.00000000000000000000	0.00000000000000000000	4174.87158203125000000000	4174.87158203125000000000	4175.89746093750000000000	4172.30761718750000000000	4170.76904296875000000000	4166.15380859375000000000	4162.56396484375000000000	4169.74365234375000000000	4169.23046875000000000000	4161.53857421875000000000	4173.84619140625000000000	4206.66650390625000000000	4193.33300781250000000000	4171.79492187500000000000	0.00000000000000000000	10246.00000000000000000000	10230.00000000000000000000	0.00000000000000000000	0.00000000000000000000	0.00000000000000000000	1812.00000000000000000000	65.00000000000000000000	4.00000000000000000000	4.00000000000000000000	4.00000000000000000000	4.00000000000000000000	4.00000000000000000000	4.00000000000000000000	4.00000000000000000000	4.00000000000000000000	4.00000000000000000000	4.00000000000000000000	4.00000000000000000000	4.00000000000000000000	4.00000000000000000000	4.00000000000000000000	4.00000000000000000000	4.00000000000000000000
39.00000000000000000000	0.00000000000000000000	4168.20507812500000000000	4180.51269531250000000000	4174.35888671875000000000	4179.48730468750000000000	4194.87158203125000000000	4170.76904296875000000000	4178.46142578125000000000	4188.71777343750000000000	4169.23046875000000000000	4194.87158203125000000000	4186.66650390625000000000	4212.82031250000000000000	4200.00000000000000000000	4173.33300781250000000000	0.00000000000000000000	10245.00000000000000000000	10230.00000000000000000000	0.00000000000000000000	0.00000000000000000000	0.00000000000000000000	1812.00000000000000000000	73.00000000000000000000	4.00000000000000000000	4.00000000000000000000	4.00000000000000000000	4.00000000000000000000	4.00000000000000000000	4.00000000000000000000	4.00000000000000000000	4.00000000000000000000	4.00000000000000000000	4.00000000000000000000	4.00000000000000000000	4.00000000000000000000	4.00000000000000000000	4.00000000000000000000	4.00000000000000000000	4.00000000000000000000
40.00000000000000000000	0.00000000000000000000	4160.00000000000000000000	4161.02539062500000000000	4172.82031250000000000000	4163.07666015625000000000	4168.71777343750000000000	4155.38427734375000000000	4153.84619140625000000000	4162.56396484375000000000	4166.66650390625000000000	4165.64111328125000000000	4165.64111328125000000000	4204.10253906250000000000	4172.30761718750000000000	4161.53857421875000000000	0.00000000000000000000	10245.00000000000000000000	10230.00000000000000000000	0.00000000000000000000	0.00000000000000000000	0.00000000000000000000	1812.00000000000000000000	81.00000000000000000000	4.00000000000000000000	4.00000000000000000000	4.00000000000000000000	4.00000000000000000000	4.00000000000000000000	4.00000000000000000000	4.00000000000000000000	4.00000000000000000000	4.00000000000000000000	4.00000000000000000000	4.00000000000000000000	4.00000000000000000000	4.00000000000000000000	4.00000000000000000000	4.00000000000000000000	4.00000000000000000000
41.00000000000000000000	0.00000000000000000000	4177.94873046875000000000	4196.92285156250000000000	4172.82031250000000000000	4177.94873046875000000000	4195.38427734375000000000	4173.33300781250000000000	4177.43603515625000000000	4177.94873046875000000000	4174.35888671875000000000	4182.05126953125000000000	4175.89746093750000000000	4206.15380859375000000000	4200.51269531250000000000	4171.28173828125000000000	0.00000000000000000000	10246.00000000000000000000	10231.00000000000000000000	0.00000000000000000000	0.00000000000000000000	0.00000000000000000000	1812.00000000000000000000	90.00000000000000000000	4.00000000000000000000	4.00000000000000000000	4.00000000000000000000	4.00000000000000000000	4.00000000000000000000	4.00000000000000000000	4.00000000000000000000	4.00000000000000000000	4.00000000000000000000	4.00000000000000000000	4.00000000000000000000	4.00000000000000000000	4.00000000000000000000	4.00000000000000000000	4.00000000000000000000	4.00000000000000000000
42.00000000000000000000	0.00000000000000000000	4178.97412109375000000000	4186.66650390625000000000	4181.53857421875000000000	4172.30761718750000000000	4184.10253906250000000000	4172.82031250000000000000	4169.23046875000000000000	4161.02539062500000000000	4172.82031250000000000000	4161.53857421875000000000	4172.30761718750000000000	4207.17919921875000000000	4188.71777343750000000000	4165.12792968750000000000	0.00000000000000000000	10246.00000000000000000000	10231.00000000000000000000	0.00000000000000000000	0.00000000000000000000	0.00000000000000000000	1812.00000000000000000000	97.00000000000000000000	4.00000000000000000000	4.00000000000000000000	4.00000000000000000000	4.00000000000000000000	4.00000000000000000000	4.00000000000000000000	4.00000000000000000000	4.00000000000000000000	4.00000000000000000000	4.00000000000000000000	4.00000000000000000000	4.00000000000000000000	4.00000000000000000000	4.00000000000000000000	4.00000000000000000000	4.00000000000000000000
43.00000000000000000000	0.00000000000000000000	4169.74365234375000000000	4179.48730468750000000000	4174.87158203125000000000	4164.61523437500000000000	4169.23046875000000000000	4167.17919921875000000000	4167.17919921875000000000	4160.00000000000000000000	4170.25634765625000000000	4150.76904296875000000000	4168.71777343750000000000	4200.51269531250000000000	4186.66650390625000000000	4163.07666015625000000000	0.00000000000000000000	10247.00000000000000000000	10231.00000000000000000000	0.00000000000000000000	0.00000000000000000000	0.00000000000000000000	1812.00000000000000000000	104.00000000000000000000	4.00000000000000000000	4.00000000000000000000	4.00000000000000000000	4.00000000000000000000	4.00000000000000000000	4.00000000000000000000	4.00000000000000000000	4.00000000000000000000	4.00000000000000000000	4.00000000000000000000	4.00000000000000000000	4.00000000000000000000	4.00000000000000000000	4.00000000000000000000	4.00000000000000000000	4.00000000000000000000
44.00000000000000000000	0.00000000000000000000	4172.82031250000000000000	4187.69238281250000000000	4172.30761718750000000000	4175.89746093750000000000	4171.79492187500000000000	4160.51269531250000000000	4168.20507812500000000000	4178.97412109375000000000	4174.87158203125000000000	4178.46142578125000000000	4181.02539062500000000000	4208.71777343750000000000	4212.82031250000000000000	4175.38427734375000000000	0.00000000000000000000	10247.00000000000000000000	10231.00000000000000000000	0.00000000000000000000	0.00000000000000000000	0.00000000000000000000	1812.00000000000000000000	112.00000000000000000000	4.00000000000000000000	4.00000000000000000000	4.00000000000000000000	4.00000000000000000000	4.00000000000000000000	4.00000000000000000000	4.00000000000000000000	4.00000000000000000000	4.00000000000000000000	4.00000000000000000000	4.00000000000000000000	4.00000000000000000000	4.00000000000000000000	4.00000000000000000000	4.00000000000000000000	4.00000000000000000000
45.00000000000000000000	0.00000000000000000000	4166.15380859375000000000	4158.97412109375000000000	4173.84619140625000000000	4157.94873046875000000000	4145.12792968750000000000	4148.71777343750000000000	4140.00000000000000000000	4153.84619140625000000000	4171.28173828125000000000	4162.05126953125000000000	4169.74365234375000000000	4205.12792968750000000000	4187.69238281250000000000	4165.12792968750000000000	0.00000000000000000000	10248.00000000000000000000	10231.00000000000000000000	0.00000000000000000000	0.00000000000000000000	0.00000000000000000000	1812.00000000000000000000	119.00000000000000000000	4.00000000000000000000	4.00000000000000000000	4.00000000000000000000	4.00000000000000000000	4.00000000000000000000	4.00000000000000000000	4.00000000000000000000	4.00000000000000000000	4.00000000000000000000	4.00000000000000000000	4.00000000000000000000	4.00000000000000000000	4.00000000000000000000	4.00000000000000000000	4.00000000000000000000	4.00000000000000000000
46.00000000000000000000	0.00000000000000000000	4172.30761718750000000000	4186.15380859375000000000	4171.28173828125000000000	4164.10253906250000000000	4185.64111328125000000000	4173.84619140625000000000	4176.41015625000000000000	4182.56396484375000000000	4170.76904296875000000000	4200.00000000000000000000	4185.12792968750000000000	4207.69238281250000000000	4201.53857421875000000000	4166.15380859375000000000	0.00000000000000000000	10248.00000000000000000000	10231.00000000000000000000	0.00000000000000000000	0.00000000000000000000	0.00000000000000000000	1812.00000000000000000000	126.00000000000000000000	4.00000000000000000000	4.00000000000000000000	4.00000000000000000000	4.00000000000000000000	4.00000000000000000000	4.00000000000000000000	4.00000000000000000000	4.00000000000000000000	4.00000000000000000000	4.00000000000000000000	4.00000000000000000000	4.00000000000000000000	4.00000000000000000000	4.00000000000000000000	4.00000000000000000000	4.00000000000000000000
47.00000000000000000000	0.00000000000000000000	4170.76904296875000000000	4175.89746093750000000000	4176.41015625000000000000	4160.00000000000000000000	4181.53857421875000000000	4167.17919921875000000000	4169.23046875000000000000	4175.38427734375000000000	4167.17919921875000000000	4193.84619140625000000000	4176.92285156250000000000	4206.15380859375000000000	4185.12792968750000000000	4158.46142578125000000000	0.00000000000000000000	10250.00000000000000000000	10230.00000000000000000000	0.00000000000000000000	0.00000000000000000000	0.00000000000000000000	1812.00000000000000000000	134.00000000000000000000	4.00000000000000000000	4.00000000000000000000	4.00000000000000000000	4.00000000000000000000	4.00000000000000000000	4.00000000000000000000	4.00000000000000000000	4.00000000000000000000	4.00000000000000000000	4.00000000000000000000	4.00000000000000000000	4.00000000000000000000	4.00000000000000000000	4.00000000000000000000	4.00000000000000000000	4.00000000000000000000
48.00000000000000000000	0.00000000000000000000	4168.71777343750000000000	4167.69238281250000000000	4172.82031250000000000000	4156.41015625000000000000	4169.74365234375000000000	4159.48730468750000000000	4151.28173828125000000000	4152.30761718750000000000	4167.69238281250000000000	4166.15380859375000000000	4167.17919921875000000000	4197.94873046875000000000	4180.51269531250000000000	4156.41015625000000000000	0.00000000000000000000	10250.00000000000000000000	10230.00000000000000000000	0.00000000000000000000	0.00000000000000000000	0.00000000000000000000	1812.00000000000000000000	141.00000000000000000000	4.00000000000000000000	4.00000000000000000000	4.00000000000000000000	4.00000000000000000000	4.00000000000000000000	4.00000000000000000000	4.00000000000000000000	4.00000000000000000000	4.00000000000000000000	4.00000000000000000000	4.00000000000000000000	4.00000000000000000000	4.00000000000000000000	4.00000000000000000000	4.00000000000000000000	4.00000000000000000000
49.00000000000000000000	0.00000000000000000000	4180.51269531250000000000	4198.97412109375000000000	4175.38427734375000000000	4175.38427734375000000000	4196.92285156250000000000	4169.74365234375000000000	4171.28173828125000000000	4172.30761718750000000000	4175.38427734375000000000	4187.17919921875000000000	4188.20507812500000000000	4209.23046875000000000000	4213.84619140625000000000	4171.28173828125000000000	0.00000000000000000000	10250.00000000000000000000	10228.00000000000000000000	0.00000000000000000000	0.00000000000000000000	0.00000000000000000000	1812.00000000000000000000	149.00000000000000000000	4.00000000000000000000	4.00000000000000000000	4.00000000000000000000	4.00000000000000000000	4.00000000000000000000	4.00000000000000000000	4.00000000000000000000	4.00000000000000000000	4.00000000000000000000	4.00000000000000000000	4.00000000000000000000	4.00000000000000000000	4.00000000000000000000	4.00000000000000000000	4.00000000000000000000	4.00000000000000000000
50.00000000000000000000	0.00000000000000000000	4173.84619140625000000000	4177.94873046875000000000	4179.48730468750000000000	4162.56396484375000000000	4171.28173828125000000000	4156.92285156250000000000	4155.89746093750000000000	4160.51269531250000000000	4174.35888671875000000000	4158.46142578125000000000	4174.87158203125000000000	4206.15380859375000000000	4190.25634765625000000000	4161.53857421875000000000	0.00000000000000000000	10250.00000000000000000000	10228.00000000000000000000	0.00000000000000000000	0.00000000000000000000	0.00000000000000000000	1812.00000000000000000000	156.00000000000000000000	4.00000000000000000000	4.00000000000000000000	4.00000000000000000000	4.00000000000000000000	4.00000000000000000000	4.00000000000000000000	4.00000000000000000000	4.00000000000000000000	4.00000000000000000000	4.00000000000000000000	4.00000000000000000000	4.00000000000000000000	4.00000000000000000000	4.00000000000000000000	4.00000000000000000000	4.00000000000000000000
51.00000000000000000000	0.00000000000000000000	4171.28173828125000000000	4186.66650390625000000000	4173.84619140625000000000	4167.69238281250000000000	4191.28173828125000000000	4167.17919921875000000000	4173.33300781250000000000	4186.15380859375000000000	4174.87158203125000000000	4181.53857421875000000000	4184.61523437500000000000	4206.66650390625000000000	4207.17919921875000000000	4167.17919921875000000000	0.00000000000000000000	10248.00000000000000000000	10227.00000000000000000000	0.00000000000000000000	0.00000000000000000000	0.00000000000000000000	1812.00000000000000000000	164.00000000000000000000	4.00000000000000000000	4.00000000000000000000	4.00000000000000000000	4.00000000000000000000	4.00000000000000000000	4.00000000000000000000	4.00000000000000000000	4.00000000000000000000	4.00000000000000000000	4.00000000000000000000	4.00000000000000000000	4.00000000000000000000	4.00000000000000000000	4.00000000000000000000	4.00000000000000000000	4.00000000000000000000
52.00000000000000000000	0.00000000000000000000	4162.05126953125000000000	4172.82031250000000000000	4172.30761718750000000000	4164.61523437500000000000	4181.53857421875000000000	4163.58984375000000000000	4166.15380859375000000000	4188.71777343750000000000	4172.82031250000000000000	4194.87158203125000000000	4184.10253906250000000000	4210.25634765625000000000	4201.02539062500000000000	4165.12792968750000000000	0.00000000000000000000	10248.00000000000000000000	10227.00000000000000000000	0.00000000000000000000	0.00000000000000000000	0.00000000000000000000	1812.00000000000000000000	173.00000000000000000000	4.00000000000000000000	4.00000000000000000000	4.00000000000000000000	4.00000000000000000000	4.00000000000000000000	4.00000000000000000000	4.00000000000000000000	4.00000000000000000000	4.00000000000000000000	4.00000000000000000000	4.00000000000000000000	4.00000000000000000000	4.00000000000000000000	4.00000000000000000000	4.00000000000000000000	4.00000000000000000000
53.00000000000000000000	0.00000000000000000000	4158.97412109375000000000	4164.10253906250000000000	4168.20507812500000000000	4153.33300781250000000000	4162.05126953125000000000	4162.56396484375000000000	4162.56396484375000000000	4174.87158203125000000000	4170.25634765625000000000	4187.17919921875000000000	4174.35888671875000000000	4202.56396484375000000000	4181.53857421875000000000	4156.41015625000000000000	0.00000000000000000000	10246.00000000000000000000	10226.00000000000000000000	0.00000000000000000000	0.00000000000000000000	0.00000000000000000000	1812.00000000000000000000	181.00000000000000000000	4.00000000000000000000	4.00000000000000000000	4.00000000000000000000	4.00000000000000000000	4.00000000000000000000	4.00000000000000000000	4.00000000000000000000	4.00000000000000000000	4.00000000000000000000	4.00000000000000000000	4.00000000000000000000	4.00000000000000000000	4.00000000000000000000	4.00000000000000000000	4.00000000000000000000	4.00000000000000000000
54.00000000000000000000	0.00000000000000000000	4174.35888671875000000000	4194.87158203125000000000	4172.82031250000000000000	4164.10253906250000000000	4188.20507812500000000000	4175.89746093750000000000	4186.15380859375000000000	4186.15380859375000000000	4171.28173828125000000000	4205.64111328125000000000	4186.66650390625000000000	4207.69238281250000000000	4197.94873046875000000000	4164.10253906250000000000	0.00000000000000000000	10246.00000000000000000000	10226.00000000000000000000	0.00000000000000000000	0.00000000000000000000	0.00000000000000000000	1812.00000000000000000000	189.00000000000000000000	4.00000000000000000000	4.00000000000000000000	4.00000000000000000000	4.00000000000000000000	4.00000000000000000000	4.00000000000000000000	4.00000000000000000000	4.00000000000000000000	4.00000000000000000000	4.00000000000000000000	4.00000000000000000000	4.00000000000000000000	4.00000000000000000000	4.00000000000000000000	4.00000000000000000000	4.00000000000000000000
55.00000000000000000000	0.00000000000000000000	4165.12792968750000000000	4168.71777343750000000000	4174.87158203125000000000	4145.64111328125000000000	4161.02539062500000000000	4161.53857421875000000000	4152.82031250000000000000	4149.23046875000000000000	4166.66650390625000000000	4162.56396484375000000000	4165.12792968750000000000	4200.51269531250000000000	4166.15380859375000000000	4148.71777343750000000000	0.00000000000000000000	10246.00000000000000000000	10226.00000000000000000000	0.00000000000000000000	0.00000000000000000000	0.00000000000000000000	1812.00000000000000000000	197.00000000000000000000	4.00000000000000000000	4.00000000000000000000	4.00000000000000000000	4.00000000000000000000	4.00000000000000000000	4.00000000000000000000	4.00000000000000000000	4.00000000000000000000	4.00000000000000000000	4.00000000000000000000	4.00000000000000000000	4.00000000000000000000	4.00000000000000000000	4.00000000000000000000	4.00000000000000000000	4.00000000000000000000
56.00000000000000000000	0.00000000000000000000	4165.64111328125000000000	4182.05126953125000000000	4167.17919921875000000000	4150.76904296875000000000	4176.41015625000000000000	4163.58984375000000000000	4158.46142578125000000000	4160.51269531250000000000	4172.82031250000000000000	4171.28173828125000000000	4173.33300781250000000000	4201.53857421875000000000	4187.17919921875000000000	4155.89746093750000000000	0.00000000000000000000	10246.00000000000000000000	10226.00000000000000000000	0.00000000000000000000	0.00000000000000000000	0.00000000000000000000	1812.00000000000000000000	205.00000000000000000000	4.00000000000000000000	4.00000000000000000000	4.00000000000000000000	4.00000000000000000000	4.00000000000000000000	4.00000000000000000000	4.00000000000000000000	4.00000000000000000000	4.00000000000000000000	4.00000000000000000000	4.00000000000000000000	4.00000000000000000000	4.00000000000000000000	4.00000000000000000000	4.00000000000000000000	4.00000000000000000000
57.00000000000000000000	0.00000000000000000000	4170.76904296875000000000	4181.02539062500000000000	4174.35888671875000000000	4156.92285156250000000000	4180.00000000000000000000	4157.43603515625000000000	4156.92285156250000000000	4163.58984375000000000000	4175.38427734375000000000	4169.23046875000000000000	4179.48730468750000000000	4211.79492187500000000000	4199.48730468750000000000	4166.66650390625000000000	0.00000000000000000000	10246.00000000000000000000	10228.00000000000000000000	0.00000000000000000000	0.00000000000000000000	0.00000000000000000000	1812.00000000000000000000	214.00000000000000000000	4.00000000000000000000	4.00000000000000000000	4.00000000000000000000	4.00000000000000000000	4.00000000000000000000	4.00000000000000000000	4.00000000000000000000	4.00000000000000000000	4.00000000000000000000	4.00000000000000000000	4.00000000000000000000	4.00000000000000000000	4.00000000000000000000	4.00000000000000000000	4.00000000000000000000	4.00000000000000000000
58.00000000000000000000	0.00000000000000000000	4166.15380859375000000000	4163.58984375000000000000	4175.89746093750000000000	4148.20507812500000000000	4158.97412109375000000000	4155.89746093750000000000	4147.17919921875000000000	4150.76904296875000000000	4170.25634765625000000000	4146.66650390625000000000	4170.25634765625000000000	4205.12792968750000000000	4183.07666015625000000000	4157.43603515625000000000	0.00000000000000000000	10246.00000000000000000000	10228.00000000000000000000	0.00000000000000000000	0.00000000000000000000	0.00000000000000000000	1812.00000000000000000000	221.00000000000000000000	4.00000000000000000000	4.00000000000000000000	4.00000000000000000000	4.00000000000000000000	4.00000000000000000000	4.00000000000000000000	4.00000000000000000000	4.00000000000000000000	4.00000000000000000000	4.00000000000000000000	4.00000000000000000000	4.00000000000000000000	4.00000000000000000000	4.00000000000000000000	4.00000000000000000000	4.00000000000000000000
[truncated: 236 more rows]
