# Supplementary material for: Discriminating three motor imagery states of the same joint for brain-computer interface
Source: PeerJ. 2021 Aug 24;9:e12027. doi: 10.7717/peerj.12027 (PMC8395581; doi:10.7717/peerj.12027)
Supplement: Supplemental Information 1 [file peerj-09-12027-s001.zip › dataset/B/01-02-04.11.17.19.59.05.csv]

title:02	recorded:04.11.17 19.59.05	sampling:128	subject:01	labels:COUNTER INTERPOLATED AF3 F7 F3 FC5 T7 P7 O1 O2 P8 T8 FC6 F4 F8 AF4 RAW_CQ GYROX GYROY MARKER MARKER_HARDWARE SYNC TIME_STAMP_s TIME_STAMP_ms CQ_AF3 CQ_F7 CQ_F3 CQ_FC5 CQ_T7 CQ_P7 CQ_O1 CQ_O2 CQ_P8 CQ_T8 CQ_FC6 CQ_F4 CQ_F8 CQ_AF4 CQ_CMS CQ_DRL	chan:40	units:emotiv
24.00000000000000000000	0.00000000000000000000	4164.61523437500000000000	4183.58984375000000000000	4161.02539062500000000000	4157.43603515625000000000	4172.30761718750000000000	4163.58984375000000000000	4177.94873046875000000000	4187.69238281250000000000	4180.51269531250000000000	4206.15380859375000000000	4187.17919921875000000000	4190.25634765625000000000	4171.28173828125000000000	4168.20507812500000000000	0.00000000000000000000	10249.00000000000000000000	10229.00000000000000000000	0.00000000000000000000	0.00000000000000000000	0.00000000000000000000	2114.00000000000000000000	561.00000000000000000000	0.00000000000000000000	0.00000000000000000000	0.00000000000000000000	0.00000000000000000000	0.00000000000000000000	0.00000000000000000000	0.00000000000000000000	0.00000000000000000000	0.00000000000000000000	0.00000000000000000000	0.00000000000000000000	0.00000000000000000000	0.00000000000000000000	0.00000000000000000000	0.00000000000000000000	0.00000000000000000000
25.00000000000000000000	0.00000000000000000000	4152.82031250000000000000	4154.35888671875000000000	4162.56396484375000000000	4139.48730468750000000000	4136.41015625000000000000	4146.66650390625000000000	4145.64111328125000000000	4152.82031250000000000000	4175.89746093750000000000	4170.25634765625000000000	4167.17919921875000000000	4188.71777343750000000000	4131.28173828125000000000	4150.76904296875000000000	0.00000000000000000000	10248.00000000000000000000	10229.00000000000000000000	0.00000000000000000000	0.00000000000000000000	0.00000000000000000000	2114.00000000000000000000	569.00000000000000000000	0.00000000000000000000	0.00000000000000000000	0.00000000000000000000	0.00000000000000000000	0.00000000000000000000	0.00000000000000000000	0.00000000000000000000	0.00000000000000000000	0.00000000000000000000	0.00000000000000000000	0.00000000000000000000	0.00000000000000000000	0.00000000000000000000	0.00000000000000000000	0.00000000000000000000	0.00000000000000000000
26.00000000000000000000	0.00000000000000000000	4168.20507812500000000000	4185.64111328125000000000	4160.51269531250000000000	4160.51269531250000000000	4170.25634765625000000000	4160.51269531250000000000	4162.56396484375000000000	4170.25634765625000000000	4181.02539062500000000000	4189.23046875000000000000	4180.51269531250000000000	4187.69238281250000000000	4170.25634765625000000000	4169.74365234375000000000	0.00000000000000000000	10248.00000000000000000000	10229.00000000000000000000	0.00000000000000000000	0.00000000000000000000	0.00000000000000000000	2114.00000000000000000000	577.00000000000000000000	0.00000000000000000000	0.00000000000000000000	0.00000000000000000000	0.00000000000000000000	0.00000000000000000000	0.00000000000000000000	0.00000000000000000000	0.00000000000000000000	0.00000000000000000000	0.00000000000000000000	0.00000000000000000000	0.00000000000000000000	0.00000000000000000000	0.00000000000000000000	0.00000000000000000000	0.00000000000000000000
27.00000000000000000000	0.00000000000000000000	4174.87158203125000000000	4181.53857421875000000000	4171.28173828125000000000	4160.51269531250000000000	4182.05126953125000000000	4156.41015625000000000000	4151.28173828125000000000	4158.97412109375000000000	4182.05126953125000000000	4171.79492187500000000000	4180.00000000000000000000	4194.87158203125000000000	4176.92285156250000000000	4177.94873046875000000000	0.00000000000000000000	10248.00000000000000000000	10228.00000000000000000000	0.00000000000000000000	0.00000000000000000000	0.00000000000000000000	2114.00000000000000000000	585.00000000000000000000	0.00000000000000000000	0.00000000000000000000	0.00000000000000000000	0.00000000000000000000	0.00000000000000000000	0.00000000000000000000	0.00000000000000000000	0.00000000000000000000	0.00000000000000000000	0.00000000000000000000	0.00000000000000000000	0.00000000000000000000	0.00000000000000000000	0.00000000000000000000	0.00000000000000000000	0.00000000000000000000
28.00000000000000000000	0.00000000000000000000	4163.07666015625000000000	4161.02539062500000000000	4164.10253906250000000000	4141.53857421875000000000	4172.82031250000000000000	4152.30761718750000000000	4147.17919921875000000000	4149.74365234375000000000	4178.97412109375000000000	4150.25634765625000000000	4169.74365234375000000000	4189.74365234375000000000	4155.89746093750000000000	4169.74365234375000000000	0.00000000000000000000	10248.00000000000000000000	10228.00000000000000000000	0.00000000000000000000	0.00000000000000000000	0.00000000000000000000	2114.00000000000000000000	592.00000000000000000000	0.00000000000000000000	0.00000000000000000000	0.00000000000000000000	0.00000000000000000000	0.00000000000000000000	0.00000000000000000000	0.00000000000000000000	0.00000000000000000000	0.00000000000000000000	0.00000000000000000000	0.00000000000000000000	0.00000000000000000000	0.00000000000000000000	0.00000000000000000000	0.00000000000000000000	0.00000000000000000000
29.00000000000000000000	0.00000000000000000000	4166.66650390625000000000	4189.23046875000000000000	4161.53857421875000000000	4164.10253906250000000000	4197.94873046875000000000	4163.58984375000000000000	4186.66650390625000000000	4202.05126953125000000000	4182.56396484375000000000	4217.94873046875000000000	4197.94873046875000000000	4197.43603515625000000000	4190.76904296875000000000	4186.15380859375000000000	0.00000000000000000000	10246.00000000000000000000	10228.00000000000000000000	0.00000000000000000000	0.00000000000000000000	0.00000000000000000000	2114.00000000000000000000	599.00000000000000000000	0.00000000000000000000	0.00000000000000000000	0.00000000000000000000	0.00000000000000000000	0.00000000000000000000	0.00000000000000000000	0.00000000000000000000	0.00000000000000000000	0.00000000000000000000	0.00000000000000000000	0.00000000000000000000	0.00000000000000000000	0.00000000000000000000	0.00000000000000000000	0.00000000000000000000	0.00000000000000000000
30.00000000000000000000	0.00000000000000000000	4150.25634765625000000000	4141.02539062500000000000	4164.10253906250000000000	4140.00000000000000000000	4146.15380859375000000000	4144.61523437500000000000	4147.17919921875000000000	4162.56396484375000000000	4176.92285156250000000000	4173.33300781250000000000	4176.41015625000000000000	4192.30761718750000000000	4149.74365234375000000000	4167.17919921875000000000	0.00000000000000000000	10246.00000000000000000000	10228.00000000000000000000	0.00000000000000000000	0.00000000000000000000	0.00000000000000000000	2114.00000000000000000000	608.00000000000000000000	0.00000000000000000000	0.00000000000000000000	0.00000000000000000000	0.00000000000000000000	0.00000000000000000000	0.00000000000000000000	0.00000000000000000000	0.00000000000000000000	0.00000000000000000000	0.00000000000000000000	0.00000000000000000000	0.00000000000000000000	0.00000000000000000000	0.00000000000000000000	0.00000000000000000000	0.00000000000000000000
31.00000000000000000000	0.00000000000000000000	4163.58984375000000000000	4168.20507812500000000000	4158.97412109375000000000	4147.17919921875000000000	4183.07666015625000000000	4166.66650390625000000000	4170.76904296875000000000	4167.69238281250000000000	4182.05126953125000000000	4172.82031250000000000000	4181.02539062500000000000	4191.28173828125000000000	4167.69238281250000000000	4171.79492187500000000000	0.00000000000000000000	10245.00000000000000000000	10230.00000000000000000000	0.00000000000000000000	0.00000000000000000000	0.00000000000000000000	2114.00000000000000000000	616.00000000000000000000	0.00000000000000000000	0.00000000000000000000	0.00000000000000000000	0.00000000000000000000	0.00000000000000000000	0.00000000000000000000	0.00000000000000000000	0.00000000000000000000	0.00000000000000000000	0.00000000000000000000	0.00000000000000000000	0.00000000000000000000	0.00000000000000000000	0.00000000000000000000	0.00000000000000000000	0.00000000000000000000
32.00000000000000000000	0.00000000000000000000	4176.41015625000000000000	4186.66650390625000000000	4170.25634765625000000000	4157.43603515625000000000	4185.12792968750000000000	4168.20507812500000000000	4174.35888671875000000000	4167.69238281250000000000	4184.10253906250000000000	4188.71777343750000000000	4183.58984375000000000000	4198.46142578125000000000	4167.69238281250000000000	4180.51269531250000000000	0.00000000000000000000	10245.00000000000000000000	10230.00000000000000000000	0.00000000000000000000	0.00000000000000000000	0.00000000000000000000	2114.00000000000000000000	624.00000000000000000000	0.00000000000000000000	0.00000000000000000000	0.00000000000000000000	0.00000000000000000000	0.00000000000000000000	0.00000000000000000000	0.00000000000000000000	0.00000000000000000000	0.00000000000000000000	0.00000000000000000000	0.00000000000000000000	0.00000000000000000000	0.00000000000000000000	0.00000000000000000000	0.00000000000000000000	0.00000000000000000000
33.00000000000000000000	0.00000000000000000000	4170.25634765625000000000	4170.25634765625000000000	4171.28173828125000000000	4145.12792968750000000000	4152.82031250000000000000	4154.87158203125000000000	4152.30761718750000000000	4150.25634765625000000000	4177.94873046875000000000	4167.17919921875000000000	4171.28173828125000000000	4193.84619140625000000000	4154.87158203125000000000	4178.46142578125000000000	0.00000000000000000000	10249.00000000000000000000	10228.00000000000000000000	0.00000000000000000000	0.00000000000000000000	0.00000000000000000000	2114.00000000000000000000	632.00000000000000000000	0.00000000000000000000	0.00000000000000000000	0.00000000000000000000	0.00000000000000000000	0.00000000000000000000	0.00000000000000000000	0.00000000000000000000	0.00000000000000000000	0.00000000000000000000	0.00000000000000000000	0.00000000000000000000	0.00000000000000000000	0.00000000000000000000	0.00000000000000000000	0.00000000000000000000	0.00000000000000000000
34.00000000000000000000	0.00000000000000000000	4180.00000000000000000000	4202.05126953125000000000	4168.20507812500000000000	4170.25634765625000000000	4202.56396484375000000000	4164.61523437500000000000	4180.51269531250000000000	4198.46142578125000000000	4183.07666015625000000000	4201.02539062500000000000	4203.07666015625000000000	4207.17919921875000000000	4217.94873046875000000000	4201.02539062500000000000	0.00000000000000000000	10249.00000000000000000000	10228.00000000000000000000	0.00000000000000000000	0.00000000000000000000	0.00000000000000000000	2114.00000000000000000000	640.00000000000000000000	0.00000000000000000000	0.00000000000000000000	0.00000000000000000000	0.00000000000000000000	0.00000000000000000000	0.00000000000000000000	0.00000000000000000000	0.00000000000000000000	0.00000000000000000000	0.00000000000000000000	0.00000000000000000000	0.00000000000000000000	0.00000000000000000000	0.00000000000000000000	0.00000000000000000000	0.00000000000000000000
35.00000000000000000000	0.00000000000000000000	4167.17919921875000000000	4160.51269531250000000000	4170.76904296875000000000	4150.76904296875000000000	4158.97412109375000000000	4146.15380859375000000000	4144.61523437500000000000	4168.71777343750000000000	4180.51269531250000000000	4172.30761718750000000000	4189.74365234375000000000	4204.10253906250000000000	4183.58984375000000000000	4190.76904296875000000000	0.00000000000000000000	10250.00000000000000000000	10228.00000000000000000000	0.00000000000000000000	0.00000000000000000000	0.00000000000000000000	2114.00000000000000000000	647.00000000000000000000	0.00000000000000000000	0.00000000000000000000	0.00000000000000000000	0.00000000000000000000	0.00000000000000000000	0.00000000000000000000	0.00000000000000000000	0.00000000000000000000	0.00000000000000000000	0.00000000000000000000	0.00000000000000000000	0.00000000000000000000	0.00000000000000000000	0.00000000000000000000	0.00000000000000000000	0.00000000000000000000
36.00000000000000000000	0.00000000000000000000	4174.35888671875000000000	4180.51269531250000000000	4166.66650390625000000000	4151.79492187500000000000	4169.23046875000000000000	4168.71777343750000000000	4175.89746093750000000000	4176.92285156250000000000	4183.07666015625000000000	4212.30761718750000000000	4190.25634765625000000000	4198.97412109375000000000	4183.07666015625000000000	4188.71777343750000000000	0.00000000000000000000	10250.00000000000000000000	10228.00000000000000000000	0.00000000000000000000	0.00000000000000000000	0.00000000000000000000	2114.00000000000000000000	656.00000000000000000000	0.00000000000000000000	0.00000000000000000000	0.00000000000000000000	0.00000000000000000000	0.00000000000000000000	0.00000000000000000000	0.00000000000000000000	0.00000000000000000000	0.00000000000000000000	0.00000000000000000000	0.00000000000000000000	0.00000000000000000000	0.00000000000000000000	0.00000000000000000000	0.00000000000000000000	0.00000000000000000000
37.00000000000000000000	0.00000000000000000000	4181.53857421875000000000	4192.30761718750000000000	4175.38427734375000000000	4160.51269531250000000000	4190.76904296875000000000	4177.94873046875000000000	4192.82031250000000000000	4190.25634765625000000000	4183.58984375000000000000	4234.35888671875000000000	4195.38427734375000000000	4205.12792968750000000000	4182.56396484375000000000	4180.00000000000000000000	0.00000000000000000000	10249.00000000000000000000	10229.00000000000000000000	0.00000000000000000000	0.00000000000000000000	0.00000000000000000000	2114.00000000000000000000	664.00000000000000000000	0.00000000000000000000	0.00000000000000000000	0.00000000000000000000	0.00000000000000000000	0.00000000000000000000	0.00000000000000000000	0.00000000000000000000	0.00000000000000000000	0.00000000000000000000	0.00000000000000000000	0.00000000000000000000	0.00000000000000000000	0.00000000000000000000	0.00000000000000000000	0.00000000000000000000	0.00000000000000000000
38.00000000000000000000	0.00000000000000000000	4173.84619140625000000000	4164.10253906250000000000	4174.35888671875000000000	4148.20507812500000000000	4174.87158203125000000000	4161.53857421875000000000	4162.56396484375000000000	4166.15380859375000000000	4178.46142578125000000000	4182.05126953125000000000	4180.51269531250000000000	4195.89746093750000000000	4161.02539062500000000000	4170.76904296875000000000	0.00000000000000000000	10249.00000000000000000000	10229.00000000000000000000	0.00000000000000000000	0.00000000000000000000	0.00000000000000000000	2114.00000000000000000000	672.00000000000000000000	0.00000000000000000000	0.00000000000000000000	0.00000000000000000000	0.00000000000000000000	0.00000000000000000000	0.00000000000000000000	0.00000000000000000000	0.00000000000000000000	0.00000000000000000000	0.00000000000000000000	0.00000000000000000000	0.00000000000000000000	0.00000000000000000000	0.00000000000000000000	0.00000000000000000000	0.00000000000000000000
39.00000000000000000000	0.00000000000000000000	4187.17919921875000000000	4205.12792968750000000000	4167.69238281250000000000	4173.84619140625000000000	4217.94873046875000000000	4169.23046875000000000000	4182.05126953125000000000	4193.33300781250000000000	4186.66650390625000000000	4214.87158203125000000000	4207.17919921875000000000	4205.12792968750000000000	4222.05126953125000000000	4200.00000000000000000000	0.00000000000000000000	10252.00000000000000000000	10228.00000000000000000000	0.00000000000000000000	0.00000000000000000000	0.00000000000000000000	2114.00000000000000000000	680.00000000000000000000	0.00000000000000000000	0.00000000000000000000	0.00000000000000000000	0.00000000000000000000	0.00000000000000000000	0.00000000000000000000	0.00000000000000000000	0.00000000000000000000	0.00000000000000000000	0.00000000000000000000	0.00000000000000000000	0.00000000000000000000	0.00000000000000000000	0.00000000000000000000	0.00000000000000000000	0.00000000000000000000
40.00000000000000000000	0.00000000000000000000	4173.33300781250000000000	4169.74365234375000000000	4167.17919921875000000000	4153.33300781250000000000	4168.71777343750000000000	4148.20507812500000000000	4143.58984375000000000000	4155.89746093750000000000	4184.10253906250000000000	4183.58984375000000000000	4186.66650390625000000000	4203.58984375000000000000	4192.30761718750000000000	4188.71777343750000000000	0.00000000000000000000	10252.00000000000000000000	10228.00000000000000000000	0.00000000000000000000	0.00000000000000000000	0.00000000000000000000	2114.00000000000000000000	687.00000000000000000000	0.00000000000000000000	0.00000000000000000000	0.00000000000000000000	0.00000000000000000000	0.00000000000000000000	0.00000000000000000000	0.00000000000000000000	0.00000000000000000000	0.00000000000000000000	0.00000000000000000000	0.00000000000000000000	0.00000000000000000000	0.00000000000000000000	0.00000000000000000000	0.00000000000000000000	0.00000000000000000000
41.00000000000000000000	0.00000000000000000000	4173.84619140625000000000	4176.41015625000000000000	4161.02539062500000000000	4162.56396484375000000000	4170.76904296875000000000	4163.58984375000000000000	4167.17919921875000000000	4168.20507812500000000000	4182.56396484375000000000	4190.25634765625000000000	4183.58984375000000000000	4195.89746093750000000000	4181.02539062500000000000	4184.10253906250000000000	0.00000000000000000000	10253.00000000000000000000	10229.00000000000000000000	0.00000000000000000000	0.00000000000000000000	0.00000000000000000000	2114.00000000000000000000	694.00000000000000000000	0.00000000000000000000	0.00000000000000000000	0.00000000000000000000	0.00000000000000000000	0.00000000000000000000	0.00000000000000000000	0.00000000000000000000	0.00000000000000000000	0.00000000000000000000	0.00000000000000000000	0.00000000000000000000	0.00000000000000000000	0.00000000000000000000	0.00000000000000000000	0.00000000000000000000	0.00000000000000000000
42.00000000000000000000	0.00000000000000000000	4174.87158203125000000000	4187.17919921875000000000	4167.17919921875000000000	4183.58984375000000000000	4190.76904296875000000000	4172.82031250000000000000	4187.69238281250000000000	4190.76904296875000000000	4181.02539062500000000000	4209.23046875000000000000	4197.94873046875000000000	4205.12792968750000000000	4182.56396484375000000000	4184.10253906250000000000	0.00000000000000000000	10253.00000000000000000000	10229.00000000000000000000	0.00000000000000000000	0.00000000000000000000	0.00000000000000000000	2114.00000000000000000000	702.00000000000000000000	0.00000000000000000000	0.00000000000000000000	0.00000000000000000000	0.00000000000000000000	0.00000000000000000000	0.00000000000000000000	0.00000000000000000000	0.00000000000000000000	0.00000000000000000000	0.00000000000000000000	0.00000000000000000000	0.00000000000000000000	0.00000000000000000000	0.00000000000000000000	0.00000000000000000000	0.00000000000000000000
43.00000000000000000000	0.00000000000000000000	4163.07666015625000000000	4153.84619140625000000000	4168.20507812500000000000	4164.61523437500000000000	4167.17919921875000000000	4162.05126953125000000000	4154.87158203125000000000	4159.48730468750000000000	4175.38427734375000000000	4166.66650390625000000000	4180.51269531250000000000	4198.46142578125000000000	4151.28173828125000000000	4165.12792968750000000000	0.00000000000000000000	10252.00000000000000000000	10230.00000000000000000000	0.00000000000000000000	0.00000000000000000000	0.00000000000000000000	2114.00000000000000000000	710.00000000000000000000	0.00000000000000000000	0.00000000000000000000	0.00000000000000000000	0.00000000000000000000	0.00000000000000000000	0.00000000000000000000	0.00000000000000000000	0.00000000000000000000	0.00000000000000000000	0.00000000000000000000	0.00000000000000000000	0.00000000000000000000	0.00000000000000000000	0.00000000000000000000	0.00000000000000000000	0.00000000000000000000
44.00000000000000000000	0.00000000000000000000	4183.07666015625000000000	4199.48730468750000000000	4165.64111328125000000000	4191.79492187500000000000	4221.53857421875000000000	4182.05126953125000000000	4188.71777343750000000000	4183.58984375000000000000	4184.10253906250000000000	4207.17919921875000000000	4196.92285156250000000000	4199.48730468750000000000	4197.94873046875000000000	4179.48730468750000000000	0.00000000000000000000	10252.00000000000000000000	10230.00000000000000000000	0.00000000000000000000	0.00000000000000000000	0.00000000000000000000	2114.00000000000000000000	718.00000000000000000000	0.00000000000000000000	0.00000000000000000000	0.00000000000000000000	0.00000000000000000000	0.00000000000000000000	0.00000000000000000000	0.00000000000000000000	0.00000000000000000000	0.00000000000000000000	0.00000000000000000000	0.00000000000000000000	0.00000000000000000000	0.00000000000000000000	0.00000000000000000000	0.00000000000000000000	0.00000000000000000000
45.00000000000000000000	0.00000000000000000000	4173.33300781250000000000	4170.76904296875000000000	4169.23046875000000000000	4180.00000000000000000000	4180.00000000000000000000	4161.53857421875000000000	4156.92285156250000000000	4147.17919921875000000000	4178.46142578125000000000	4169.74365234375000000000	4175.38427734375000000000	4194.35888671875000000000	4165.64111328125000000000	4165.64111328125000000000	0.00000000000000000000	10251.00000000000000000000	10228.00000000000000000000	0.00000000000000000000	0.00000000000000000000	0.00000000000000000000	2114.00000000000000000000	726.00000000000000000000	0.00000000000000000000	0.00000000000000000000	0.00000000000000000000	0.00000000000000000000	0.00000000000000000000	0.00000000000000000000	0.00000000000000000000	0.00000000000000000000	0.00000000000000000000	0.00000000000000000000	0.00000000000000000000	0.00000000000000000000	0.00000000000000000000	0.00000000000000000000	0.00000000000000000000	0.00000000000000000000
46.00000000000000000000	0.00000000000000000000	4162.56396484375000000000	4164.10253906250000000000	4159.48730468750000000000	4175.89746093750000000000	4166.15380859375000000000	4160.00000000000000000000	4153.84619140625000000000	4158.46142578125000000000	4175.89746093750000000000	4168.20507812500000000000	4173.84619140625000000000	4192.82031250000000000000	4160.00000000000000000000	4163.58984375000000000000	0.00000000000000000000	10251.00000000000000000000	10228.00000000000000000000	0.00000000000000000000	0.00000000000000000000	0.00000000000000000000	2114.00000000000000000000	735.00000000000000000000	0.00000000000000000000	0.00000000000000000000	0.00000000000000000000	0.00000000000000000000	0.00000000000000000000	0.00000000000000000000	0.00000000000000000000	0.00000000000000000000	0.00000000000000000000	0.00000000000000000000	0.00000000000000000000	0.00000000000000000000	0.00000000000000000000	0.00000000000000000000	0.00000000000000000000	0.00000000000000000000
47.00000000000000000000	0.00000000000000000000	4164.61523437500000000000	4173.84619140625000000000	4161.53857421875000000000	4192.82031250000000000000	4189.23046875000000000000	4165.12792968750000000000	4170.76904296875000000000	4195.38427734375000000000	4183.58984375000000000000	4210.25634765625000000000	4193.84619140625000000000	4206.15380859375000000000	4183.58984375000000000000	4175.38427734375000000000	0.00000000000000000000	10249.00000000000000000000	10226.00000000000000000000	0.00000000000000000000	0.00000000000000000000	0.00000000000000000000	2114.00000000000000000000	743.00000000000000000000	0.00000000000000000000	0.00000000000000000000	0.00000000000000000000	0.00000000000000000000	0.00000000000000000000	0.00000000000000000000	0.00000000000000000000	0.00000000000000000000	0.00000000000000000000	0.00000000000000000000	0.00000000000000000000	0.00000000000000000000	0.00000000000000000000	0.00000000000000000000	0.00000000000000000000	0.00000000000000000000
48.00000000000000000000	0.00000000000000000000	4155.38427734375000000000	4138.97412109375000000000	4164.10253906250000000000	4174.35888671875000000000	4150.76904296875000000000	4157.94873046875000000000	4148.20507812500000000000	4160.51269531250000000000	4181.02539062500000000000	4167.69238281250000000000	4173.84619140625000000000	4197.43603515625000000000	4145.12792968750000000000	4161.02539062500000000000	0.00000000000000000000	10249.00000000000000000000	10226.00000000000000000000	0.00000000000000000000	0.00000000000000000000	0.00000000000000000000	2114.00000000000000000000	751.00000000000000000000	0.00000000000000000000	0.00000000000000000000	0.00000000000000000000	0.00000000000000000000	0.00000000000000000000	0.00000000000000000000	0.00000000000000000000	0.00000000000000000000	0.00000000000000000000	0.00000000000000000000	0.00000000000000000000	0.00000000000000000000	0.00000000000000000000	0.00000000000000000000	0.00000000000000000000	0.00000000000000000000
49.00000000000000000000	0.00000000000000000000	4175.38427734375000000000	4188.71777343750000000000	4163.07666015625000000000	4196.41015625000000000000	4201.02539062500000000000	4186.66650390625000000000	4195.38427734375000000000	4188.20507812500000000000	4184.61523437500000000000	4207.17919921875000000000	4192.30761718750000000000	4200.00000000000000000000	4181.53857421875000000000	4172.82031250000000000000	0.00000000000000000000	10246.00000000000000000000	10226.00000000000000000000	0.00000000000000000000	0.00000000000000000000	0.00000000000000000000	2114.00000000000000000000	759.00000000000000000000	0.00000000000000000000	0.00000000000000000000	0.00000000000000000000	0.00000000000000000000	0.00000000000000000000	0.00000000000000000000	0.00000000000000000000	0.00000000000000000000	0.00000000000000000000	0.00000000000000000000	0.00000000000000000000	0.00000000000000000000	0.00000000000000000000	0.00000000000000000000	0.00000000000000000000	0.00000000000000000000
50.00000000000000000000	0.00000000000000000000	4171.79492187500000000000	4174.87158203125000000000	4170.76904296875000000000	4189.23046875000000000000	4184.61523437500000000000	4171.28173828125000000000	4176.41015625000000000000	4170.25634765625000000000	4180.51269531250000000000	4190.76904296875000000000	4181.02539062500000000000	4205.64111328125000000000	4166.15380859375000000000	4163.58984375000000000000	0.00000000000000000000	10246.00000000000000000000	10226.00000000000000000000	0.00000000000000000000	0.00000000000000000000	0.00000000000000000000	2114.00000000000000000000	766.00000000000000000000	0.00000000000000000000	0.00000000000000000000	0.00000000000000000000	0.00000000000000000000	0.00000000000000000000	0.00000000000000000000	0.00000000000000000000	0.00000000000000000000	0.00000000000000000000	0.00000000000000000000	0.00000000000000000000	0.00000000000000000000	0.00000000000000000000	0.00000000000000000000	0.00000000000000000000	0.00000000000000000000
51.00000000000000000000	0.00000000000000000000	4162.05126953125000000000	4160.51269531250000000000	4163.07666015625000000000	4183.07666015625000000000	4163.07666015625000000000	4164.10253906250000000000	4165.12792968750000000000	4164.10253906250000000000	4179.48730468750000000000	4170.76904296875000000000	4173.84619140625000000000	4198.46142578125000000000	4164.61523437500000000000	4164.61523437500000000000	0.00000000000000000000	10244.00000000000000000000	10228.00000000000000000000	0.00000000000000000000	0.00000000000000000000	0.00000000000000000000	2114.00000000000000000000	773.00000000000000000000	0.00000000000000000000	0.00000000000000000000	0.00000000000000000000	0.00000000000000000000	0.00000000000000000000	0.00000000000000000000	0.00000000000000000000	0.00000000000000000000	0.00000000000000000000	0.00000000000000000000	0.00000000000000000000	0.00000000000000000000	0.00000000000000000000	0.00000000000000000000	0.00000000000000000000	0.00000000000000000000
52.00000000000000000000	0.00000000000000000000	4162.56396484375000000000	4171.28173828125000000000	4161.02539062500000000000	4191.79492187500000000000	4177.43603515625000000000	4168.20507812500000000000	4172.30761718750000000000	4187.69238281250000000000	4183.58984375000000000000	4188.20507812500000000000	4189.74365234375000000000	4202.05126953125000000000	4189.23046875000000000000	4176.41015625000000000000	0.00000000000000000000	10244.00000000000000000000	10228.00000000000000000000	0.00000000000000000000	0.00000000000000000000	0.00000000000000000000	2114.00000000000000000000	782.00000000000000000000	0.00000000000000000000	0.00000000000000000000	0.00000000000000000000	0.00000000000000000000	0.00000000000000000000	0.00000000000000000000	0.00000000000000000000	0.00000000000000000000	0.00000000000000000000	0.00000000000000000000	0.00000000000000000000	0.00000000000000000000	0.00000000000000000000	0.00000000000000000000	0.00000000000000000000	0.00000000000000000000
53.00000000000000000000	0.00000000000000000000	4150.76904296875000000000	4133.84619140625000000000	4160.51269531250000000000	4164.61523437500000000000	4146.15380859375000000000	4154.87158203125000000000	4144.10253906250000000000	4160.51269531250000000000	4175.89746093750000000000	4145.12792968750000000000	4170.76904296875000000000	4193.84619140625000000000	4147.69238281250000000000	4158.46142578125000000000	0.00000000000000000000	10244.00000000000000000000	10229.00000000000000000000	0.00000000000000000000	0.00000000000000000000	0.00000000000000000000	2114.00000000000000000000	790.00000000000000000000	0.00000000000000000000	0.00000000000000000000	0.00000000000000000000	0.00000000000000000000	0.00000000000000000000	0.00000000000000000000	0.00000000000000000000	0.00000000000000000000	0.00000000000000000000	0.00000000000000000000	0.00000000000000000000	0.00000000000000000000	0.00000000000000000000	0.00000000000000000000	0.00000000000000000000	0.00000000000000000000
54.00000000000000000000	0.00000000000000000000	4165.12792968750000000000	4171.28173828125000000000	4159.48730468750000000000	4183.07666015625000000000	4200.00000000000000000000	4181.02539062500000000000	4196.41015625000000000000	4201.02539062500000000000	4178.97412109375000000000	4197.43603515625000000000	4188.71777343750000000000	4194.87158203125000000000	4177.43603515625000000000	4165.64111328125000000000	0.00000000000000000000	10244.00000000000000000000	10229.00000000000000000000	0.00000000000000000000	0.00000000000000000000	0.00000000000000000000	2114.00000000000000000000	799.00000000000000000000	0.00000000000000000000	0.00000000000000000000	0.00000000000000000000	0.00000000000000000000	0.00000000000000000000	0.00000000000000000000	0.00000000000000000000	0.00000000000000000000	0.00000000000000000000	0.00000000000000000000	0.00000000000000000000	0.00000000000000000000	0.00000000000000000000	0.00000000000000000000	0.00000000000000000000	0.00000000000000000000
55.00000000000000000000	0.00000000000000000000	4157.94873046875000000000	4152.82031250000000000000	4168.71777343750000000000	4170.76904296875000000000	4177.43603515625000000000	4174.87158203125000000000	4181.02539062500000000000	4185.64111328125000000000	4178.46142578125000000000	4189.23046875000000000000	4178.46142578125000000000	4193.84619140625000000000	4150.25634765625000000000	4152.30761718750000000000	0.00000000000000000000	10243.00000000000000000000	10229.00000000000000000000	0.00000000000000000000	0.00000000000000000000	0.00000000000000000000	2114.00000000000000000000	807.00000000000000000000	0.00000000000000000000	0.00000000000000000000	0.00000000000000000000	0.00000000000000000000	0.00000000000000000000	0.00000000000000000000	0.00000000000000000000	0.00000000000000000000	0.00000000000000000000	0.00000000000000000000	0.00000000000000000000	0.00000000000000000000	0.00000000000000000000	0.00000000000000000000	0.00000000000000000000	0.00000000000000000000
56.00000000000000000000	0.00000000000000000000	4155.38427734375000000000	4147.69238281250000000000	4166.15380859375000000000	4161.53857421875000000000	4155.89746093750000000000	4170.76904296875000000000	4163.58984375000000000000	4164.61523437500000000000	4178.46142578125000000000	4156.92285156250000000000	4168.71777343750000000000	4189.23046875000000000000	4143.58984375000000000000	4152.82031250000000000000	0.00000000000000000000	10243.00000000000000000000	10229.00000000000000000000	0.00000000000000000000	0.00000000000000000000	0.00000000000000000000	2114.00000000000000000000	815.00000000000000000000	0.00000000000000000000	0.00000000000000000000	0.00000000000000000000	0.00000000000000000000	0.00000000000000000000	0.00000000000000000000	0.00000000000000000000	0.00000000000000000000	0.00000000000000000000	0.00000000000000000000	0.00000000000000000000	0.00000000000000000000	0.00000000000000000000	0.00000000000000000000	0.00000000000000000000	0.00000000000000000000
57.00000000000000000000	0.00000000000000000000	4173.33300781250000000000	4186.15380859375000000000	4171.79492187500000000000	4191.79492187500000000000	4196.92285156250000000000	4176.41015625000000000000	4183.07666015625000000000	4191.28173828125000000000	4183.58984375000000000000	4191.79492187500000000000	4194.35888671875000000000	4213.33300781250000000000	4196.41015625000000000000	4183.07666015625000000000	0.00000000000000000000	10245.00000000000000000000	10228.00000000000000000000	0.00000000000000000000	0.00000000000000000000	0.00000000000000000000	2114.00000000000000000000	824.00000000000000000000	0.00000000000000000000	0.00000000000000000000	0.00000000000000000000	0.00000000000000000000	0.00000000000000000000	0.00000000000000000000	0.00000000000000000000	0.00000000000000000000	0.00000000000000000000	0.00000000000000000000	0.00000000000000000000	0.00000000000000000000	0.00000000000000000000	0.00000000000000000000	0.00000000000000000000	0.00000000000000000000
58.00000000000000000000	0.00000000000000000000	4162.05126953125000000000	4148.71777343750000000000	4172.82031250000000000000	4169.74365234375000000000	4156.92285156250000000000	4158.46142578125000000000	4146.66650390625000000000	4158.97412109375000000000	4178.97412109375000000000	4166.66650390625000000000	4177.43603515625000000000	4213.84619140625000000000	4163.07666015625000000000	4172.82031250000000000000	0.00000000000000000000	10245.00000000000000000000	10228.00000000000000000000	0.00000000000000000000	0.00000000000000000000	0.00000000000000000000	2114.00000000000000000000	832.00000000000000000000	0.00000000000000000000	0.00000000000000000000	0.00000000000000000000	0.00000000000000000000	0.00000000000000000000	0.00000000000000000000	0.00000000000000000000	0.00000000000000000000	0.00000000000000000000	0.00000000000000000000	0.00000000000000000000	0.00000000000000000000	0.00000000000000000000	0.00000000000000000000	0.00000000000000000000	0.00000000000000000000
59.00000000000000000000	0.00000000000000000000	4169.23046875000000000000	4178.97412109375000000000	4163.07666015625000000000	4180.00000000000000000000	4182.05126953125000000000	4178.97412109375000000000	4180.51269531250000000000	4192.82031250000000000000	4184.61523437500000000000	4216.41015625000000000000	4192.82031250000000000000	4207.69238281250000000000	4190.25634765625000000000	4179.48730468750000000000	0.00000000000000000000	10245.00000000000000000000	10229.00000000000000000000	0.00000000000000000000	0.00000000000000000000	0.00000000000000000000	2114.00000000000000000000	840.00000000000000000000	0.00000000000000000000	0.00000000000000000000	0.00000000000000000000	0.00000000000000000000	0.00000000000000000000	0.00000000000000000000	0.00000000000000000000	0.00000000000000000000	0.00000000000000000000	0.00000000000000000000	0.00000000000000000000	0.00000000000000000000	0.00000000000000000000	0.00000000000000000000	0.00000000000000000000	0.00000000000000000000
60.00000000000000000000	0.00000000000000000000	4163.58984375000000000000	4165.12792968750000000000	4168.20507812500000000000	4176.41015625000000000000	4165.64111328125000000000	4168.20507812500000000000	4168.71777343750000000000	4189.74365234375000000000	4183.07666015625000000000	4209.74365234375000000000	4191.79492187500000000000	4208.71777343750000000000	4176.41015625000000000000	4170.25634765625000000000	0.00000000000000000000	10245.00000000000000000000	10229.00000000000000000000	0.00000000000000000000	0.00000000000000000000	0.00000000000000000000	2114.00000000000000000000	848.00000000000000000000	0.00000000000000000000	0.00000000000000000000	0.00000000000000000000	0.00000000000000000000	0.00000000000000000000	0.00000000000000000000	0.00000000000000000000	0.00000000000000000000	0.00000000000000000000	0.00000000000000000000	0.00000000000000000000	0.00000000000000000000	0.00000000000000000000	0.00000000000000000000	0.00000000000000000000	0.00000000000000000000
61.00000000000000000000	0.00000000000000000000	4160.00000000000000000000	4153.84619140625000000000	4165.64111328125000000000	4161.02539062500000000000	4148.71777343750000000000	4162.05126953125000000000	4158.46142578125000000000	4169.74365234375000000000	4179.48730468750000000000	4177.43603515625000000000	4181.02539062500000000000	4204.10253906250000000000	4154.87158203125000000000	4160.51269531250000000000	0.00000000000000000000	10248.00000000000000000000	10229.00000000000000000000	0.00000000000000000000	0.00000000000000000000	0.00000000000000000000	2114.00000000000000000000	855.00000000000000000000	0.00000000000000000000	0.00000000000000000000	0.00000000000000000000	0.00000000000000000000	0.00000000000000000000	0.00000000000000000000	0.00000000000000000000	0.00000000000000000000	0.00000000000000000000	0.00000000000000000000	0.00000000000000000000	0.00000000000000000000	0.00000000000000000000	0.00000000000000000000	0.00000000000000000000	0.00000000000000000000
62.00000000000000000000	0.00000000000000000000	4181.02539062500000000000	4205.12792968750000000000	4168.20507812500000000000	4184.10253906250000000000	4197.43603515625000000000	4180.51269531250000000000	4194.87158203125000000000	4194.87158203125000000000	4187.17919921875000000000	4218.46142578125000000000	4199.48730468750000000000	4213.84619140625000000000	4196.41015625000000000000	4178.97412109375000000000	0.00000000000000000000	10248.00000000000000000000	10229.00000000000000000000	0.00000000000000000000	0.00000000000000000000	0.00000000000000000000	2114.00000000000000000000	863.00000000000000000000	0.00000000000000000000	0.00000000000000000000	0.00000000000000000000	0.00000000000000000000	0.00000000000000000000	0.00000000000000000000	0.00000000000000000000	0.00000000000000000000	0.00000000000000000000	0.00000000000000000000	0.00000000000000000000	0.00000000000000000000	0.00000000000000000000	0.00000000000000000000	0.00000000000000000000	0.00000000000000000000
63.00000000000000000000	0.00000000000000000000	4167.17919921875000000000	4165.12792968750000000000	4169.74365234375000000000	4163.58984375000000000000	4165.12792968750000000000	4162.56396484375000000000	4154.35888671875000000000	4150.76904296875000000000	4182.05126953125000000000	4158.46142578125000000000	4172.82031250000000000000	4207.69238281250000000000	4159.48730468750000000000	4164.61523437500000000000	0.00000000000000000000	10249.00000000000000000000	10228.00000000000000000000	0.00000000000000000000	0.00000000000000000000	0.00000000000000000000	2114.00000000000000000000	870.00000000000000000000	0.00000000000000000000	0.00000000000000000000	0.00000000000000000000	0.00000000000000000000	0.00000000000000000000	0.00000000000000000000	0.00000000000000000000	0.00000000000000000000	0.00000000000000000000	0.00000000000000000000	0.00000000000000000000	0.00000000000000000000	0.00000000000000000000	0.00000000000000000000	0.00000000000000000000	0.00000000000000000000
64.00000000000000000000	0.00000000000000000000	4162.05126953125000000000	4171.79492187500000000000	4156.92285156250000000000	4168.20507812500000000000	4186.66650390625000000000	4171.28173828125000000000	4170.76904296875000000000	4177.43603515625000000000	4180.51269531250000000000	4169.74365234375000000000	4184.10253906250000000000	4204.10253906250000000000	4177.43603515625000000000	4169.74365234375000000000	1370.00000000000000000000	10249.00000000000000000000	10228.00000000000000000000	0.00000000000000000000	0.00000000000000000000	0.00000000000000000000	2114.00000000000000000000	878.00000000000000000000	4.00000000000000000000	0.00000000000000000000	0.00000000000000000000	0.00000000000000000000	0.00000000000000000000	0.00000000000000000000	0.00000000000000000000	0.00000000000000000000	0.00000000000000000000	0.00000000000000000000	0.00000000000000000000	0.00000000000000000000	0.00000000000000000000	0.00000000000000000000	0.00000000000000000000	0.00000000000000000000
65.00000000000000000000	0.00000000000000000000	4152.82031250000000000000	4156.41015625000000000000	4157.94873046875000000000	4162.05126953125000000000	4172.82031250000000000000	4160.00000000000000000000	4163.58984375000000000000	4188.20507812500000000000	4178.97412109375000000000	4185.64111328125000000000	4189.74365234375000000000	4204.10253906250000000000	4172.30761718750000000000	4167.69238281250000000000	2025.00000000000000000000	10248.00000000000000000000	10228.00000000000000000000	0.00000000000000000000	0.00000000000000000000	0.00000000000000000000	2114.00000000000000000000	886.00000000000000000000	4.00000000000000000000	4.00000000000000000000	0.00000000000000000000	0.00000000000000000000	0.00000000000000000000	0.00000000000000000000	0.00000000000000000000	0.00000000000000000000	0.00000000000000000000	0.00000000000000000000	0.00000000000000000000	0.00000000000000000000	0.00000000000000000000	0.00000000000000000000	0.00000000000000000000	0.00000000000000000000
66.00000000000000000000	0.00000000000000000000	4145.64111328125000000000	4138.46142578125000000000	4156.92285156250000000000	4142.56396484375000000000	4153.33300781250000000000	4157.94873046875000000000	4152.30761718750000000000	4163.58984375000000000000	4178.46142578125000000000	4158.46142578125000000000	4173.84619140625000000000	4195.38427734375000000000	4146.15380859375000000000	4155.38427734375000000000	2094.00000000000000000000	10248.00000000000000000000	10228.00000000000000000000	0.00000000000000000000	0.00000000000000000000	0.00000000000000000000	2114.00000000000000000000	894.00000000000000000000	4.00000000000000000000	4.00000000000000000000	4.00000000000000000000	0.00000000000000000000	0.00000000000000000000	0.00000000000000000000	0.00000000000000000000	0.00000000000000000000	0.00000000000000000000	0.00000000000000000000	0.00000000000000000000	0.00000000000000000000	0.00000000000000000000	0.00000000000000000000	4.00000000000000000000	0.00000000000000000000
67.00000000000000000000	0.00000000000000000000	4169.23046875000000000000	4188.20507812500000000000	4163.07666015625000000000	4169.74365234375000000000	4204.10253906250000000000	4185.64111328125000000000	4196.41015625000000000000	4188.71777343750000000000	4186.15380859375000000000	4202.05126953125000000000	4193.33300781250000000000	4206.15380859375000000000	4178.97412109375000000000	4165.12792968750000000000	3077.00000000000000000000	10249.00000000000000000000	10228.00000000000000000000	0.00000000000000000000	0.00000000000000000000	0.00000000000000000000	2114.00000000000000000000	901.00000000000000000000	4.00000000000000000000	4.00000000000000000000	4.00000000000000000000	4.00000000000000000000	0.00000000000000000000	0.00000000000000000000	0.00000000000000000000	0.00000000000000000000	0.00000000000000000000	0.00000000000000000000	0.00000000000000000000	0.00000000000000000000	0.00000000000000000000	0.00000000000000000000	4.00000000000000000000	4.00000000000000000000
68.00000000000000000000	0.00000000000000000000	4161.53857421875000000000	4155.89746093750000000000	4171.28173828125000000000	4152.30761718750000000000	4161.53857421875000000000	4168.71777343750000000000	4165.12792968750000000000	4156.92285156250000000000	4181.53857421875000000000	4174.35888671875000000000	4174.35888671875000000000	4202.56396484375000000000	4141.53857421875000000000	4146.66650390625000000000	3247.00000000000000000000	10249.00000000000000000000	10228.00000000000000000000	0.00000000000000000000	0.00000000000000000000	0.00000000000000000000	2114.00000000000000000000	910.00000000000000000000	4.00000000000000000000	4.00000000000000000000	4.00000000000000000000	4.00000000000000000000	4.00000000000000000000	0.00000000000000000000	0.00000000000000000000	0.00000000000000000000	0.00000000000000000000	0.00000000000000000000	0.00000000000000000000	0.00000000000000000000	0.00000000000000000000	0.00000000000000000000	4.00000000000000000000	4.00000000000000000000
69.00000000000000000000	0.00000000000000000000	4163.07666015625000000000	4174.87158203125000000000	4163.07666015625000000000	4161.02539062500000000000	4180.00000000000000000000	4173.84619140625000000000	4174.87158203125000000000	4179.48730468750000000000	4184.10253906250000000000	4189.74365234375000000000	4187.17919921875000000000	4203.58984375000000000000	4177.94873046875000000000	4164.10253906250000000000	1850.00000000000000000000	10250.00000000000000000000	10228.00000000000000000000	0.00000000000000000000	0.00000000000000000000	0.00000000000000000000	2114.00000000000000000000	917.00000000000000000000	4.00000000000000000000	4.00000000000000000000	4.00000000000000000000	4.00000000000000000000	4.00000000000000000000	4.00000000000000000000	0.00000000000000000000	0.00000000000000000000	0.00000000000000000000	0.00000000000000000000	0.00000000000000000000	0.00000000000000000000	0.00000000000000000000	0.00000000000000000000	4.00000000000000000000	4.00000000000000000000
70.00000000000000000000	0.00000000000000000000	4166.15380859375000000000	4180.51269531250000000000	4165.64111328125000000000	4174.35888671875000000000	4175.38427734375000000000	4160.51269531250000000000	4163.07666015625000000000	4186.66650390625000000000	4183.58984375000000000000	4189.74365234375000000000	4196.41015625000000000000	4217.94873046875000000000	4194.35888671875000000000	4178.46142578125000000000	2877.00000000000000000000	10250.00000000000000000000	10228.00000000000000000000	0.00000000000000000000	0.00000000000000000000	0.00000000000000000000	2114.00000000000000000000	924.00000000000000000000	4.00000000000000000000	4.00000000000000000000	4.00000000000000000000	4.00000000000000000000	4.00000000000000000000	4.00000000000000000000	4.00000000000000000000	0.00000000000000000000	0.00000000000000000000	0.00000000000000000000	0.00000000000000000000	0.00000000000000000000	0.00000000000000000000	0.00000000000000000000	4.00000000000000000000	4.00000000000000000000
71.00000000000000000000	0.00000000000000000000	4160.00000000000000000000	4156.41015625000000000000	4163.58984375000000000000	4157.94873046875000000000	4143.58984375000000000000	4149.23046875000000000000	4144.61523437500000000000	4160.51269531250000000000	4177.94873046875000000000	4161.02539062500000000000	4175.89746093750000000000	4208.20507812500000000000	4151.79492187500000000000	4160.51269531250000000000	2755.00000000000000000000	10250.00000000000000000000	10229.00000000000000000000	0.00000000000000000000	0.00000000000000000000	0.00000000000000000000	2114.00000000000000000000	932.00000000000000000000	4.00000000000000000000	4.00000000000000000000	4.00000000000000000000	4.00000000000000000000	4.00000000000000000000	4.00000000000000000000	4.00000000000000000000	4.00000000000000000000	0.00000000000000000000	0.00000000000000000000	0.00000000000000000000	0.00000000000000000000	0.00000000000000000000	0.00000000000000000000	4.00000000000000000000	4.00000000000000000000
72.00000000000000000000	0.00000000000000000000	4173.84619140625000000000	4199.48730468750000000000	4163.58984375000000000000	4175.89746093750000000000	4204.61523437500000000000	4180.51269531250000000000	4196.92285156250000000000	4201.02539062500000000000	4184.10253906250000000000	4219.48730468750000000000	4200.00000000000000000000	4210.76904296875000000000	4183.58984375000000000000	4165.64111328125000000000	423.00000000000000000000	10250.00000000000000000000	10229.00000000000000000000	0.00000000000000000000	0.00000000000000000000	0.00000000000000000000	2114.00000000000000000000	939.00000000000000000000	4.00000000000000000000	4.00000000000000000000	4.00000000000000000000	4.00000000000000000000	4.00000000000000000000	4.00000000000000000000	4.00000000000000000000	4.00000000000000000000	4.00000000000000000000	0.00000000000000000000	0.00000000000000000000	0.00000000000000000000	0.00000000000000000000	0.00000000000000000000	4.00000000000000000000	4.00000000000000000000
73.00000000000000000000	0.00000000000000000000	4160.00000000000000000000	4168.71777343750000000000	4167.17919921875000000000	4156.92285156250000000000	4170.76904296875000000000	4169.74365234375000000000	4164.61523437500000000000	4170.76904296875000000000	4179.48730468750000000000	4181.02539062500000000000	4182.56396484375000000000	4207.69238281250000000000	4149.74365234375000000000	4148.71777343750000000000	3145.00000000000000000000	10249.00000000000000000000	10228.00000000000000000000	0.00000000000000000000	0.00000000000000000000	0.00000000000000000000	2114.00000000000000000000	947.00000000000000000000	4.00000000000000000000	4.00000000000000000000	4.00000000000000000000	4.00000000000000000000	4.00000000000000000000	4.00000000000000000000	4.00000000000000000000	4.00000000000000000000	4.00000000000000000000	4.00000000000000000000	0.00000000000000000000	0.00000000000000000000	0.00000000000000000000	0.00000000000000000000	4.00000000000000000000	4.00000000000000000000
74.00000000000000000000	0.00000000000000000000	4164.10253906250000000000	4182.05126953125000000000	4159.48730468750000000000	4166.66650390625000000000	4183.58984375000000000000	4173.84619140625000000000	4167.69238281250000000000	4171.79492187500000000000	4182.05126953125000000000	4177.43603515625000000000	4177.94873046875000000000	4203.58984375000000000000	4160.00000000000000000000	4155.89746093750000000000	3107.00000000000000000000	10249.00000000000000000000	10228.00000000000000000000	0.00000000000000000000	0.00000000000000000000	0.00000000000000000000	2114.00000000000000000000	956.00000000000000000000	4.00000000000000000000	4.00000000000000000000	4.00000000000000000000	4.00000000000000000000	4.00000000000000000000	4.00000000000000000000	4.00000000000000000000	4.00000000000000000000	4.00000000000000000000	4.00000000000000000000	4.00000000000000000000	0.00000000000000000000	0.00000000000000000000	0.00000000000000000000	4.00000000000000000000	4.00000000000000000000
75.00000000000000000000	0.00000000000000000000	4175.38427734375000000000	4192.82031250000000000000	4165.12792968750000000000	4180.00000000000000000000	4212.82031250000000000000	4170.76904296875000000000	4174.87158203125000000000	4176.41015625000000000000	4186.15380859375000000000	4195.38427734375000000000	4186.66650390625000000000	4214.87158203125000000000	4181.02539062500000000000	4167.69238281250000000000	2155.00000000000000000000	10248.00000000000000000000	10227.00000000000000000000	0.00000000000000000000	0.00000000000000000000	0.00000000000000000000	2114.00000000000000000000	964.00000000000000000000	4.00000000000000000000	4.00000000000000000000	4.00000000000000000000	4.00000000000000000000	4.00000000000000000000	4.00000000000000000000	4.00000000000000000000	4.00000000000000000000	4.00000000000000000000	4.00000000000000000000	4.00000000000000000000	4.00000000000000000000	0.00000000000000000000	0.00000000000000000000	4.00000000000000000000	4.00000000000000000000
76.00000000000000000000	0.00000000000000000000	4162.56396484375000000000	4156.41015625000000000000	4163.07666015625000000000	4155.38427734375000000000	4167.17919921875000000000	4158.46142578125000000000	4146.15380859375000000000	4148.20507812500000000000	4177.43603515625000000000	4151.79492187500000000000	4172.30761718750000000000	4207.17919921875000000000	4152.82031250000000000000	4153.33300781250000000000	1740.00000000000000000000	10248.00000000000000000000	10227.00000000000000000000	0.00000000000000000000	0.00000000000000000000	0.00000000000000000000	2114.00000000000000000000	972.00000000000000000000	4.00000000000000000000	4.00000000000000000000	4.00000000000000000000	4.00000000000000000000	4.00000000000000000000	4.00000000000000000000	4.00000000000000000000	4.00000000000000000000	4.00000000000000000000	4.00000000000000000000	4.00000000000000000000	4.00000000000000000000	4.00000000000000000000	0.00000000000000000000	4.00000000000000000000	4.00000000000000000000
77.00000000000000000000	0.00000000000000000000	4162.56396484375000000000	4181.02539062500000000000	4155.38427734375000000000	4172.82031250000000000000	4181.02539062500000000000	4172.30761718750000000000	4175.38427734375000000000	4193.33300781250000000000	4182.05126953125000000000	4194.35888671875000000000	4196.41015625000000000000	4206.15380859375000000000	4183.58984375000000000000	4160.51269531250000000000	1721.00000000000000000000	10249.00000000000000000000	10225.00000000000000000000	0.00000000000000000000	0.00000000000000000000	0.00000000000000000000	2114.00000000000000000000	980.00000000000000000000	4.00000000000000000000	4.00000000000000000000	4.00000000000000000000	4.00000000000000000000	4.00000000000000000000	4.00000000000000000000	4.00000000000000000000	4.00000000000000000000	4.00000000000000000000	4.00000000000000000000	4.00000000000000000000	4.00000000000000000000	4.00000000000000000000	4.00000000000000000000	4.00000000000000000000	4.00000000000000000000
78.00000000000000000000	0.00000000000000000000	4148.71777343750000000000	4143.58984375000000000000	4158.97412109375000000000	4154.35888671875000000000	4148.71777343750000000000	4155.38427734375000000000	4149.23046875000000000000	4173.33300781250000000000	4182.56396484375000000000	4178.46142578125000000000	4180.51269531250000000000	4205.12792968750000000000	4149.74365234375000000000	4149.23046875000000000000	3107.00000000000000000000	10249.00000000000000000000	10225.00000000000000000000	0.00000000000000000000	0.00000000000000000000	0.00000000000000000000	2114.00000000000000000000	988.00000000000000000000	4.00000000000000000000	4.00000000000000000000	4.00000000000000000000	4.00000000000000000000	4.00000000000000000000	4.00000000000000000000	4.00000000000000000000	4.00000000000000000000	4.00000000000000000000	4.00000000000000000000	4.00000000000000000000	4.00000000000000000000	4.00000000000000000000	4.00000000000000000000	4.00000000000000000000	4.00000000000000000000
79.00000000000000000000	0.00000000000000000000	4163.07666015625000000000	4167.17919921875000000000	4159.48730468750000000000	4153.33300781250000000000	4181.02539062500000000000	4171.79492187500000000000	4173.84619140625000000000	4172.82031250000000000000	4183.58984375000000000000	4174.87158203125000000000	4177.43603515625000000000	4206.66650390625000000000	4163.58984375000000000000	4156.92285156250000000000	2155.00000000000000000000	10247.00000000000000000000	10226.00000000000000000000	0.00000000000000000000	0.00000000000000000000	0.00000000000000000000	2114.00000000000000000000	995.00000000000000000000	4.00000000000000000000	4.00000000000000000000	4.00000000000000000000	4.00000000000000000000	4.00000000000000000000	4.00000000000000000000	4.00000000000000000000	4.00000000000000000000	4.00000000000000000000	4.00000000000000000000	4.00000000000000000000	4.00000000000000000000	4.00000000000000000000	4.00000000000000000000	4.00000000000000000000	4.00000000000000000000
80.00000000000000000000	0.00000000000000000000	4180.00000000000000000000	4203.58984375000000000000	4171.28173828125000000000	4168.71777343750000000000	4206.15380859375000000000	4183.07666015625000000000	4196.92285156250000000000	4186.66650390625000000000	4185.12792968750000000000	4193.33300781250000000000	4191.28173828125000000000	4212.30761718750000000000	4187.69238281250000000000	4165.12792968750000000000	1740.00000000000000000000	10247.00000000000000000000	10226.00000000000000000000	0.00000000000000000000	0.00000000000000000000	0.00000000000000000000	2115.00000000000000000000	3.00000000000000000000	4.00000000000000000000	4.00000000000000000000	4.00000000000000000000	4.00000000000000000000	4.00000000000000000000	4.00000000000000000000	4.00000000000000000000	4.00000000000000000000	4.00000000000000000000	4.00000000000000000000	4.00000000000000000000	4.00000000000000000000	4.00000000000000000000	4.00000000000000000000	4.00000000000000000000	4.00000000000000000000
81.00000000000000000000	0.00000000000000000000	4162.56396484375000000000	4162.56396484375000000000	4170.25634765625000000000	4148.71777343750000000000	4146.66650390625000000000	4164.61523437500000000000	4157.94873046875000000000	4157.43603515625000000000	4177.94873046875000000000	4165.64111328125000000000	4173.33300781250000000000	4201.53857421875000000000	4150.76904296875000000000	4151.79492187500000000000	1721.00000000000000000000	10248.00000000000000000000	10225.00000000000000000000	0.00000000000000000000	0.00000000000000000000	0.00000000000000000000	2115.00000000000000000000	12.00000000000000000000	4.00000000000000000000	4.00000000000000000000	4.00000000000000000000	4.00000000000000000000	4.00000000000000000000	4.00000000000000000000	4.00000000000000000000	4.00000000000000000000	4.00000000000000000000	4.00000000000000000000	4.00000000000000000000	4.00000000000000000000	4.00000000000000000000	4.00000000000000000000	4.00000000000000000000	4.00000000000000000000
82.00000000000000000000	0.00000000000000000000	4165.64111328125000000000	4184.10253906250000000000	4156.92285156250000000000	4166.15380859375000000000	4189.74365234375000000000	4173.84619140625000000000	4178.97412109375000000000	4194.87158203125000000000	4182.05126953125000000000	4212.30761718750000000000	4190.76904296875000000000	4212.82031250000000000000	4195.38427734375000000000	4172.82031250000000000000	3107.00000000000000000000	10248.00000000000000000000	10225.00000000000000000000	0.00000000000000000000	0.00000000000000000000	0.00000000000000000000	2115.00000000000000000000	20.00000000000000000000	4.00000000000000000000	4.00000000000000000000	4.00000000000000000000	4.00000000000000000000	4.00000000000000000000	4.00000000000000000000	4.00000000000000000000	4.00000000000000000000	4.00000000000000000000	4.00000000000000000000	4.00000000000000000000	4.00000000000000000000	4.00000000000000000000	4.00000000000000000000	4.00000000000000000000	4.00000000000000000000
83.00000000000000000000	0.00000000000000000000	4153.33300781250000000000	4155.38427734375000000000	4158.46142578125000000000	4147.69238281250000000000	4176.92285156250000000000	4154.87158203125000000000	4149.74365234375000000000	4170.25634765625000000000	4180.00000000000000000000	4181.53857421875000000000	4177.94873046875000000000	4213.84619140625000000000	4169.74365234375000000000	4163.58984375000000000000	2155.00000000000000000000	10247.00000000000000000000	10225.00000000000000000000	0.00000000000000000000	0.00000000000000000000	0.00000000000000000000	2115.00000000000000000000	28.00000000000000000000	4.00000000000000000000	4.00000000000000000000	4.00000000000000000000	4.00000000000000000000	4.00000000000000000000	4.00000000000000000000	4.00000000000000000000	4.00000000000000000000	4.00000000000000000000	4.00000000000000000000	4.00000000000000000000	4.00000000000000000000	4.00000000000000000000	4.00000000000000000000	4.00000000000000000000	4.00000000000000000000
84.00000000000000000000	0.00000000000000000000	4157.43603515625000000000	4168.20507812500000000000	4158.97412109375000000000	4146.66650390625000000000	4172.82031250000000000000	4166.66650390625000000000	4164.10253906250000000000	4164.61523437500000000000	4180.51269531250000000000	4181.53857421875000000000	4179.48730468750000000000	4202.56396484375000000000	4158.46142578125000000000	4156.92285156250000000000	1740.00000000000000000000	10247.00000000000000000000	10225.00000000000000000000	0.00000000000000000000	0.00000000000000000000	0.00000000000000000000	2115.00000000000000000000	36.00000000000000000000	4.00000000000000000000	4.00000000000000000000	4.00000000000000000000	4.00000000000000000000	4.00000000000000000000	4.00000000000000000000	4.00000000000000000000	4.00000000000000000000	4.00000000000000000000	4.00000000000000000000	4.00000000000000000000	4.00000000000000000000	4.00000000000000000000	4.00000000000000000000	4.00000000000000000000	4.00000000000000000000
85.00000000000000000000	0.00000000000000000000	4174.87158203125000000000	4200.51269531250000000000	4166.66650390625000000000	4166.66650390625000000000	4201.02539062500000000000	4182.05126953125000000000	4192.30761718750000000000	4184.61523437500000000000	4181.02539062500000000000	4218.46142578125000000000	4195.38427734375000000000	4212.82031250000000000000	4178.97412109375000000000	4162.05126953125000000000	1721.00000000000000000000	10248.00000000000000000000	10226.00000000000000000000	0.00000000000000000000	0.00000000000000000000	0.00000000000000000000	2115.00000000000000000000	43.00000000000000000000	4.00000000000000000000	4.00000000000000000000	4.00000000000000000000	4.00000000000000000000	4.00000000000000000000	4.00000000000000000000	4.00000000000000000000	4.00000000000000000000	4.00000000000000000000	4.00000000000000000000	4.00000000000000000000	4.00000000000000000000	4.00000000000000000000	4.00000000000000000000	4.00000000000000000000	4.00000000000000000000
86.00000000000000000000	0.00000000000000000000	4159.48730468750000000000	4155.38427734375000000000	4166.15380859375000000000	4144.10253906250000000000	4156.92285156250000000000	4161.53857421875000000000	4151.79492187500000000000	4145.12792968750000000000	4173.84619140625000000000	4156.92285156250000000000	4167.17919921875000000000	4205.64111328125000000000	4140.00000000000000000000	4146.66650390625000000000	3107.00000000000000000000	10248.00000000000000000000	10226.00000000000000000000	0.00000000000000000000	0.00000000000000000000	0.00000000000000000000	2115.00000000000000000000	51.00000000000000000000	4.00000000000000000000	4.00000000000000000000	4.00000000000000000000	4.00000000000000000000	4.00000000000000000000	4.00000000000000000000	4.00000000000000000000	4.00000000000000000000	4.00000000000000000000	4.00000000000000000000	4.00000000000000000000	4.00000000000000000000	4.00000000000000000000	4.00000000000000000000	4.00000000000000000000	4.00000000000000000000
87.00000000000000000000	0.00000000000000000000	4166.15380859375000000000	4184.61523437500000000000	4160.00000000000000000000	4165.12792968750000000000	4183.07666015625000000000	4171.79492187500000000000	4175.89746093750000000000	4176.41015625000000000000	4181.02539062500000000000	4178.97412109375000000000	4188.20507812500000000000	4207.69238281250000000000	4184.10253906250000000000	4170.25634765625000000000	2155.00000000000000000000	10248.00000000000000000000	10226.00000000000000000000	0.00000000000000000000	0.00000000000000000000	0.00000000000000000000	2115.00000000000000000000	59.00000000000000000000	4.00000000000000000000	4.00000000000000000000	4.00000000000000000000	4.00000000000000000000	4.00000000000000000000	4.00000000000000000000	4.00000000000000000000	4.00000000000000000000	4.00000000000000000000	4.00000000000000000000	4.00000000000000000000	4.00000000000000000000	4.00000000000000000000	4.00000000000000000000	4.00000000000000000000	4.00000000000000000000
88.00000000000000000000	0.00000000000000000000	4164.10253906250000000000	4166.15380859375000000000	4164.61523437500000000000	4155.38427734375000000000	4158.46142578125000000000	4154.87158203125000000000	4153.84619140625000000000	4165.64111328125000000000	4181.02539062500000000000	4163.07666015625000000000	4183.58984375000000000000	4212.30761718750000000000	4173.33300781250000000000	4167.69238281250000000000	1740.00000000000000000000	10248.00000000000000000000	10226.00000000000000000000	0.00000000000000000000	0.00000000000000000000	0.00000000000000000000	2115.00000000000000000000	67.00000000000000000000	4.00000000000000000000	4.00000000000000000000	4.00000000000000000000	4.00000000000000000000	4.00000000000000000000	4.00000000000000000000	4.00000000000000000000	4.00000000000000000000	4.00000000000000000000	4.00000000000000000000	4.00000000000000000000	4.00000000000000000000	4.00000000000000000000	4.00000000000000000000	4.00000000000000000000	4.00000000000000000000
89.00000000000000000000	0.00000000000000000000	4163.58984375000000000000	4162.05126953125000000000	4155.89746093750000000000	4144.61523437500000000000	4156.92285156250000000000	4157.94873046875000000000	4161.02539062500000000000	4167.17919921875000000000	4181.02539062500000000000	4168.20507812500000000000	4176.92285156250000000000	4204.10253906250000000000	4160.51269531250000000000	4160.00000000000000000000	1721.00000000000000000000	10249.00000000000000000000	10227.00000000000000000000	0.00000000000000000000	0.00000000000000000000	0.00000000000000000000	2115.00000000000000000000	75.00000000000000000000	4.00000000000000000000	4.00000000000000000000	4.00000000000000000000	4.00000000000000000000	4.00000000000000000000	4.00000000000000000000	4.00000000000000000000	4.00000000000000000000	4.00000000000000000000	4.00000000000000000000	4.00000000000000000000	4.00000000000000000000	4.00000000000000000000	4.00000000000000000000	4.00000000000000000000	4.00000000000000000000
90.00000000000000000000	0.00000000000000000000	4172.82031250000000000000	4194.35888671875000000000	4158.97412109375000000000	4169.74365234375000000000	4194.35888671875000000000	4177.43603515625000000000	4193.84619140625000000000	4200.00000000000000000000	4185.64111328125000000000	4228.20507812500000000000	4197.94873046875000000000	4210.25634765625000000000	4183.58984375000000000000	4167.17919921875000000000	3107.00000000000000000000	10249.00000000000000000000	10227.00000000000000000000	0.00000000000000000000	0.00000000000000000000	0.00000000000000000000	2115.00000000000000000000	83.00000000000000000000	4.00000000000000000000	4.00000000000000000000	4.00000000000000000000	4.00000000000000000000	4.00000000000000000000	4.00000000000000000000	4.00000000000000000000	4.00000000000000000000	4.00000000000000000000	4.00000000000000000000	4.00000000000000000000	4.00000000000000000000	4.00000000000000000000	4.00000000000000000000	4.00000000000000000000	4.00000000000000000000
91.00000000000000000000	0.00000000000000000000	4162.05126953125000000000	4159.48730468750000000000	4163.58984375000000000000	4148.20507812500000000000	4153.33300781250000000000	4162.05126953125000000000	4149.23046875000000000000	4156.41015625000000000000	4177.43603515625000000000	4178.97412109375000000000	4173.33300781250000000000	4205.12792968750000000000	4136.41015625000000000000	4145.64111328125000000000	2155.00000000000000000000	10249.00000000000000000000	10225.00000000000000000000	0.00000000000000000000	0.00000000000000000000	0.00000000000000000000	2115.00000000000000000000	91.00000000000000000000	4.00000000000000000000	4.00000000000000000000	4.00000000000000000000	4.00000000000000000000	4.00000000000000000000	4.00000000000000000000	4.00000000000000000000	4.00000000000000000000	4.00000000000000000000	4.00000000000000000000	4.00000000000000000000	4.00000000000000000000	4.00000000000000000000	4.00000000000000000000	4.00000000000000000000	4.00000000000000000000
92.00000000000000000000	0.00000000000000000000	4176.92285156250000000000	4193.33300781250000000000	4158.46142578125000000000	4160.51269531250000000000	4193.33300781250000000000	4175.38427734375000000000	4175.38427734375000000000	4177.43603515625000000000	4180.00000000000000000000	4191.79492187500000000000	4185.12792968750000000000	4208.71777343750000000000	4171.79492187500000000000	4158.97412109375000000000	1740.00000000000000000000	10249.00000000000000000000	10225.00000000000000000000	0.00000000000000000000	0.00000000000000000000	0.00000000000000000000	2115.00000000000000000000	99.00000000000000000000	4.00000000000000000000	4.00000000000000000000	4.00000000000000000000	4.00000000000000000000	4.00000000000000000000	4.00000000000000000000	4.00000000000000000000	4.00000000000000000000	4.00000000000000000000	4.00000000000000000000	4.00000000000000000000	4.00000000000000000000	4.00000000000000000000	4.00000000000000000000	4.00000000000000000000	4.00000000000000000000
93.00000000000000000000	0.00000000000000000000	4172.82031250000000000000	4175.89746093750000000000	4164.10253906250000000000	4157.43603515625000000000	4183.07666015625000000000	4160.51269531250000000000	4164.10253906250000000000	4167.69238281250000000000	4178.97412109375000000000	4172.82031250000000000000	4182.56396484375000000000	4213.33300781250000000000	4170.25634765625000000000	4161.53857421875000000000	1721.00000000000000000000	10248.00000000000000000000	10227.00000000000000000000	0.00000000000000000000	0.00000000000000000000	0.00000000000000000000	2115.00000000000000000000	107.00000000000000000000	4.00000000000000000000	4.00000000000000000000	4.00000000000000000000	4.00000000000000000000	4.00000000000000000000	4.00000000000000000000	4.00000000000000000000	4.00000000000000000000	4.00000000000000000000	4.00000000000000000000	4.00000000000000000000	4.00000000000000000000	4.00000000000000000000	4.00000000000000000000	4.00000000000000000000	4.00000000000000000000
94.00000000000000000000	0.00000000000000000000	4163.07666015625000000000	4161.02539062500000000000	4157.94873046875000000000	4145.64111328125000000000	4161.53857421875000000000	4156.41015625000000000000	4148.71777343750000000000	4156.92285156250000000000	4175.38427734375000000000	4154.87158203125000000000	4173.33300781250000000000	4205.64111328125000000000	4158.97412109375000000000	4157.94873046875000000000	3107.00000000000000000000	10248.00000000000000000000	10227.00000000000000000000	0.00000000000000000000	0.00000000000000000000	0.00000000000000000000	2115.00000000000000000000	115.00000000000000000000	4.00000000000000000000	4.00000000000000000000	4.00000000000000000000	4.00000000000000000000	4.00000000000000000000	4.00000000000000000000	4.00000000000000000000	4.00000000000000000000	4.00000000000000000000	4.00000000000000000000	4.00000000000000000000	4.00000000000000000000	4.00000000000000000000	4.00000000000000000000	4.00000000000000000000	4.00000000000000000000
95.00000000000000000000	0.00000000000000000000	4170.25634765625000000000	4193.33300781250000000000	4156.92285156250000000000	4163.58984375000000000000	4188.20507812500000000000	4171.79492187500000000000	4176.41015625000000000000	4197.94873046875000000000	4181.02539062500000000000	4214.35888671875000000000	4198.46142578125000000000	4214.35888671875000000000	4192.82031250000000000000	4175.89746093750000000000	2155.00000000000000000000	10248.00000000000000000000	10228.00000000000000000000	0.00000000000000000000	0.00000000000000000000	0.00000000000000000000	2115.00000000000000000000	122.00000000000000000000	4.00000000000000000000	4.00000000000000000000	4.00000000000000000000	4.00000000000000000000	4.00000000000000000000	4.00000000000000000000	4.00000000000000000000	4.00000000000000000000	4.00000000000000000000	4.00000000000000000000	4.00000000000000000000	4.00000000000000000000	4.00000000000000000000	4.00000000000000000000	4.00000000000000000000	4.00000000000000000000
96.00000000000000000000	0.00000000000000000000	4154.35888671875000000000	4148.71777343750000000000	4157.94873046875000000000	4140.51269531250000000000	4143.58984375000000000000	4155.89746093750000000000	4146.66650390625000000000	4161.53857421875000000000	4177.43603515625000000000	4178.97412109375000000000	4181.53857421875000000000	4210.76904296875000000000	4149.23046875000000000000	4160.51269531250000000000	1740.00000000000000000000	10248.00000000000000000000	10228.00000000000000000000	0.00000000000000000000	0.00000000000000000000	0.00000000000000000000	2115.00000000000000000000	129.00000000000000000000	4.00000000000000000000	4.00000000000000000000	4.00000000000000000000	4.00000000000000000000	4.00000000000000000000	4.00000000000000000000	4.00000000000000000000	4.00000000000000000000	4.00000000000000000000	4.00000000000000000000	4.00000000000000000000	4.00000000000000000000	4.00000000000000000000	4.00000000000000000000	4.00000000000000000000	4.00000000000000000000
97.00000000000000000000	0.00000000000000000000	4171.79492187500000000000	4184.10253906250000000000	4156.41015625000000000000	4159.48730468750000000000	4183.07666015625000000000	4179.48730468750000000000	4179.48730468750000000000	4177.94873046875000000000	4180.51269531250000000000	4190.76904296875000000000	4191.28173828125000000000	4211.79492187500000000000	4173.84619140625000000000	4166.15380859375000000000	1721.00000000000000000000	10248.00000000000000000000	10227.00000000000000000000	0.00000000000000000000	0.00000000000000000000	0.00000000000000000000	2115.00000000000000000000	137.00000000000000000000	4.00000000000000000000	4.00000000000000000000	4.00000000000000000000	4.00000000000000000000	4.00000000000000000000	4.00000000000000000000	4.00000000000000000000	4.00000000000000000000	4.00000000000000000000	4.00000000000000000000	4.00000000000000000000	4.00000000000000000000	4.00000000000000000000	4.00000000000000000000	4.00000000000000000000	4.00000000000000000000
98.00000000000000000000	0.00000000000000000000	4181.02539062500000000000	4193.33300781250000000000	4168.71777343750000000000	4165.12792968750000000000	4186.66650390625000000000	4176.41015625000000000000	4174.87158203125000000000	4170.76904296875000000000	4178.97412109375000000000	4180.00000000000000000000	4188.20507812500000000000	4214.87158203125000000000	4170.76904296875000000000	4165.64111328125000000000	3107.00000000000000000000	10248.00000000000000000000	10227.00000000000000000000	0.00000000000000000000	0.00000000000000000000	0.00000000000000000000	2115.00000000000000000000	144.00000000000000000000	4.00000000000000000000	4.00000000000000000000	4.00000000000000000000	4.00000000000000000000	4.00000000000000000000	4.00000000000000000000	4.00000000000000000000	4.00000000000000000000	4.00000000000000000000	4.00000000000000000000	4.00000000000000000000	4.00000000000000000000	4.00000000000000000000	4.00000000000000000000	4.00000000000000000000	4.00000000000000000000
99.00000000000000000000	0.00000000000000000000	4165.12792968750000000000	4164.61523437500000000000	4161.02539062500000000000	4143.58984375000000000000	4166.66650390625000000000	4161.02539062500000000000	4154.35888671875000000000	4145.64111328125000000000	4173.84619140625000000000	4145.12792968750000000000	4172.82031250000000000000	4203.07666015625000000000	4152.30761718750000000000	4162.56396484375000000000	2155.00000000000000000000	10248.00000000000000000000	10228.00000000000000000000	0.00000000000000000000	0.00000000000000000000	0.00000000000000000000	2115.00000000000000000000	151.00000000000000000000	4.00000000000000000000	4.00000000000000000000	4.00000000000000000000	4.00000000000000000000	4.00000000000000000000	4.00000000000000000000	4.00000000000000000000	4.00000000000000000000	4.00000000000000000000	4.00000000000000000000	4.00000000000000000000	4.00000000000000000000	4.00000000000000000000	4.00000000000000000000	4.00000000000000000000	4.00000000000000000000
100.00000000000000000000	0.00000000000000000000	4166.66650390625000000000	4181.53857421875000000000	4153.33300781250000000000	4157.94873046875000000000	4195.38427734375000000000	4165.64111328125000000000	4173.84619140625000000000	4184.10253906250000000000	4181.53857421875000000000	4187.17919921875000000000	4195.89746093750000000000	4211.79492187500000000000	4192.82031250000000000000	4181.02539062500000000000	1740.00000000000000000000	10248.00000000000000000000	10228.00000000000000000000	0.00000000000000000000	0.00000000000000000000	0.00000000000000000000	2115.00000000000000000000	159.00000000000000000000	4.00000000000000000000	4.00000000000000000000	4.00000000000000000000	4.00000000000000000000	4.00000000000000000000	4.00000000000000000000	4.00000000000000000000	4.00000000000000000000	4.00000000000000000000	4.00000000000000000000	4.00000000000000000000	4.00000000000000000000	4.00000000000000000000	4.00000000000000000000	4.00000000000000000000	4.00000000000000000000
101.00000000000000000000	0.00000000000000000000	4154.87158203125000000000	4141.53857421875000000000	4157.94873046875000000000	4138.97412109375000000000	4134.87158203125000000000	4147.17919921875000000000	4136.92285156250000000000	4164.10253906250000000000	4178.97412109375000000000	4156.92285156250000000000	4175.89746093750000000000	4211.28173828125000000000	4149.23046875000000000000	4162.05126953125000000000	1721.00000000000000000000	10248.00000000000000000000	10228.00000000000000000000	0.00000000000000000000	0.00000000000000000000	0.00000000000000000000	2115.00000000000000000000	166.00000000000000000000	4.00000000000000000000	4.00000000000000000000	4.00000000000000000000	4.00000000000000000000	4.00000000000000000000	4.00000000000000000000	4.00000000000000000000	4.00000000000000000000	4.00000000000000000000	4.00000000000000000000	4.00000000000000000000	4.00000000000000000000	4.00000000000000000000	4.00000000000000000000	4.00000000000000000000	4.00000000000000000000
102.00000000000000000000	0.00000000000000000000	4165.64111328125000000000	4172.82031250000000000000	4155.89746093750000000000	4149.74365234375000000000	4164.61523437500000000000	4170.76904296875000000000	4174.35888671875000000000	4183.07666015625000000000	4179.48730468750000000000	4190.76904296875000000000	4183.58984375000000000000	4207.17919921875000000000	4159.48730468750000000000	4165.64111328125000000000	3107.00000000000000000000	10248.00000000000000000000	10228.00000000000000000000	0.00000000000000000000	0.00000000000000000000	0.00000000000000000000	2115.00000000000000000000	174.00000000000000000000	4.00000000000000000000	4.00000000000000000000	4.00000000000000000000	4.00000000000000000000	4.00000000000000000000	4.00000000000000000000	4.00000000000000000000	4.00000000000000000000	4.00000000000000000000	4.00000000000000000000	4.00000000000000000000	4.00000000000000000000	4.00000000000000000000	4.00000000000000000000	4.00000000000000000000	4.00000000000000000000
103.00000000000000000000	0.00000000000000000000	4166.66650390625000000000	4178.97412109375000000000	4160.51269531250000000000	4149.74365234375000000000	4182.56396484375000000000	4172.82031250000000000000	4178.46142578125000000000	4174.87158203125000000000	4179.48730468750000000000	4204.10253906250000000000	4187.17919921875000000000	4205.12792968750000000000	4156.92285156250000000000	4161.02539062500000000000	2155.00000000000000000000	10248.00000000000000000000	10227.00000000000000000000	0.00000000000000000000	0.00000000000000000000	0.00000000000000000000	2115.00000000000000000000	183.00000000000000000000	4.00000000000000000000	4.00000000000000000000	4.00000000000000000000	4.00000000000000000000	4.00000000000000000000	4.00000000000000000000	4.00000000000000000000	4.00000000000000000000	4.00000000000000000000	4.00000000000000000000	4.00000000000000000000	4.00000000000000000000	4.00000000000000000000	4.00000000000000000000	4.00000000000000000000	4.00000000000000000000
104.00000000000000000000	0.00000000000000000000	4161.02539062500000000000	4158.97412109375000000000	4155.89746093750000000000	4133.84619140625000000000	4154.35888671875000000000	4163.58984375000000000000	4143.58984375000000000000	4143.58984375000000000000	4175.89746093750000000000	4161.02539062500000000000	4169.74365234375000000000	4195.89746093750000000000	4136.92285156250000000000	4148.71777343750000000000	1740.00000000000000000000	10248.00000000000000000000	10227.00000000000000000000	0.00000000000000000000	0.00000000000000000000	0.00000000000000000000	2115.00000000000000000000	191.00000000000000000000	4.00000000000000000000	4.00000000000000000000	4.00000000000000000000	4.00000000000000000000	4.00000000000000000000	4.00000000000000000000	4.00000000000000000000	4.00000000000000000000	4.00000000000000000000	4.00000000000000000000	4.00000000000000000000	4.00000000000000000000	4.00000000000000000000	4.00000000000000000000	4.00000000000000000000	4.00000000000000000000
105.00000000000000000000	0.00000000000000000000	4180.51269531250000000000	4204.61523437500000000000	4156.41015625000000000000	4163.07666015625000000000	4195.89746093750000000000	4173.84619140625000000000	4166.15380859375000000000	4177.94873046875000000000	4180.00000000000000000000	4189.74365234375000000000	4191.28173828125000000000	4212.30761718750000000000	4190.76904296875000000000	4175.38427734375000000000	1721.00000000000000000000	10248.00000000000000000000	10227.00000000000000000000	0.00000000000000000000	0.00000000000000000000	0.00000000000000000000	2115.00000000000000000000	200.00000000000000000000	4.00000000000000000000	4.00000000000000000000	4.00000000000000000000	4.00000000000000000000	4.00000000000000000000	4.00000000000000000000	4.00000000000000000000	4.00000000000000000000	4.00000000000000000000	4.00000000000000000000	4.00000000000000000000	4.00000000000000000000	4.00000000000000000000	4.00000000000000000000	4.00000000000000000000	4.00000000000000000000
106.00000000000000000000	0.00000000000000000000	4167.69238281250000000000	4173.33300781250000000000	4163.58984375000000000000	4143.58984375000000000000	4148.71777343750000000000	4145.12792968750000000000	4127.69238281250000000000	4144.61523437500000000000	4175.38427734375000000000	4147.69238281250000000000	4173.84619140625000000000	4210.25634765625000000000	4158.97412109375000000000	4166.66650390625000000000	3107.00000000000000000000	10248.00000000000000000000	10227.00000000000000000000	0.00000000000000000000	0.00000000000000000000	0.00000000000000000000	2115.00000000000000000000	208.00000000000000000000	4.00000000000000000000	4.00000000000000000000	4.00000000000000000000	4.00000000000000000000	4.00000000000000000000	4.00000000000000000000	4.00000000000000000000	4.00000000000000000000	4.00000000000000000000	4.00000000000000000000	4.00000000000000000000	4.00000000000000000000	4.00000000000000000000	4.00000000000000000000	4.00000000000000000000	4.00000000000000000000
107.00000000000000000000	0.00000000000000000000	4170.25634765625000000000	4188.71777343750000000000	4155.89746093750000000000	4146.66650390625000000000	4157.43603515625000000000	4157.43603515625000000000	4151.79492187500000000000	4162.56396484375000000000	4177.94873046875000000000	4175.89746093750000000000	4184.61523437500000000000	4202.56396484375000000000	4172.82031250000000000000	4168.71777343750000000000	2155.00000000000000000000	10248.00000000000000000000	10227.00000000000000000000	0.00000000000000000000	0.00000000000000000000	0.00000000000000000000	2115.00000000000000000000	216.00000000000000000000	4.00000000000000000000	4.00000000000000000000	4.00000000000000000000	4.00000000000000000000	4.00000000000000000000	4.00000000000000000000	4.00000000000000000000	4.00000000000000000000	4.00000000000000000000	4.00000000000000000000	4.00000000000000000000	4.00000000000000000000	4.00000000000000000000	4.00000000000000000000	4.00000000000000000000	4.00000000000000000000
108.00000000000000000000	0.00000000000000000000	4172.82031250000000000000	4189.74365234375000000000	4158.97412109375000000000	4153.33300781250000000000	4169.74365234375000000000	4166.15380859375000000000	4168.71777343750000000000	4180.51269531250000000000	4182.05126953125000000000	4203.58984375000000000000	4194.35888671875000000000	4210.25634765625000000000	4177.94873046875000000000	4173.33300781250000000000	1740.00000000000000000000	10248.00000000000000000000	10227.00000000000000000000	0.00000000000000000000	0.00000000000000000000	0.00000000000000000000	2115.00000000000000000000	224.00000000000000000000	4.00000000000000000000	4.00000000000000000000	4.00000000000000000000	4.00000000000000000000	4.00000000000000000000	4.00000000000000000000	4.00000000000000000000	4.00000000000000000000	4.00000000000000000000	4.00000000000000000000	4.00000000000000000000	4.00000000000000000000	4.00000000000000000000	4.00000000000000000000	4.00000000000000000000	4.00000000000000000000
109.00000000000000000000	0.00000000000000000000	4161.53857421875000000000	4161.02539062500000000000	4160.00000000000000000000	4133.84619140625000000000	4141.02539062500000000000	4158.46142578125000000000	4141.53857421875000000000	4149.23046875000000000000	4178.46142578125000000000	4156.92285156250000000000	4169.23046875000000000000	4202.05126953125000000000	4140.00000000000000000000	4160.00000000000000000000	1721.00000000000000000000	10248.00000000000000000000	10228.00000000000000000000	0.00000000000000000000	0.00000000000000000000	0.00000000000000000000	2115.00000000000000000000	231.00000000000000000000	4.00000000000000000000	4.00000000000000000000	4.00000000000000000000	4.00000000000000000000	4.00000000000000000000	4.00000000000000000000	4.00000000000000000000	4.00000000000000000000	4.00000000000000000000	4.00000000000000000000	4.00000000000000000000	4.00000000000000000000	4.00000000000000000000	4.00000000000000000000	4.00000000000000000000	4.00000000000000000000
110.00000000000000000000	0.00000000000000000000	4183.07666015625000000000	4217.94873046875000000000	4163.58984375000000000000	4162.56396484375000000000	4197.94873046875000000000	4179.48730468750000000000	4174.35888671875000000000	4175.89746093750000000000	4181.53857421875000000000	4196.92285156250000000000	4191.28173828125000000000	4207.17919921875000000000	4190.76904296875000000000	4175.89746093750000000000	3107.00000000000000000000	10248.00000000000000000000	10228.00000000000000000000	0.00000000000000000000	0.00000000000000000000	0.00000000000000000000	2115.00000000000000000000	239.00000000000000000000	4.00000000000000000000	4.00000000000000000000	4.00000000000000000000	4.00000000000000000000	4.00000000000000000000	4.00000000000000000000	4.00000000000000000000	4.00000000000000000000	4.00000000000000000000	4.00000000000000000000	4.00000000000000000000	4.00000000000000000000	4.00000000000000000000	4.00000000000000000000	4.00000000000000000000	4.00000000000000000000
111.00000000000000000000	0.00000000000000000000	4178.97412109375000000000	4192.30761718750000000000	4171.28173828125000000000	4147.69238281250000000000	4169.23046875000000000000	4163.58984375000000000000	4148.20507812500000000000	4145.12792968750000000000	4178.46142578125000000000	4168.71777343750000000000	4180.51269531250000000000	4207.69238281250000000000	4172.82031250000000000000	4167.17919921875000000000	2155.00000000000000000000	10247.00000000000000000000	10226.00000000000000000000	0.00000000000000000000	0.00000000000000000000	0.00000000000000000000	2115.00000000000000000000	246.00000000000000000000	4.00000000000000000000	4.00000000000000000000	4.00000000000000000000	4.00000000000000000000	4.00000000000000000000	4.00000000000000000000	4.00000000000000000000	4.00000000000000000000	4.00000000000000000000	4.00000000000000000000	4.00000000000000000000	4.00000000000000000000	4.00000000000000000000	4.00000000000000000000	4.00000000000000000000	4.00000000000000000000
112.00000000000000000000	0.00000000000000000000	4175.89746093750000000000	4192.30761718750000000000	4157.94873046875000000000	4147.69238281250000000000	4166.66650390625000000000	4168.71777343750000000000	4158.97412109375000000000	4162.05126953125000000000	4183.07666015625000000000	4175.38427734375000000000	4186.66650390625000000000	4205.64111328125000000000	4183.58984375000000000000	4177.94873046875000000000	1740.00000000000000000000	10247.00000000000000000000	10226.00000000000000000000	0.00000000000000000000	0.00000000000000000000	0.00000000000000000000	2115.00000000000000000000	255.00000000000000000000	4.00000000000000000000	4.00000000000000000000	4.00000000000000000000	4.00000000000000000000	4.00000000000000000000	4.00000000000000000000	4.00000000000000000000	4.00000000000000000000	4.00000000000000000000	4.00000000000000000000	4.00000000000000000000	4.00000000000000000000	4.00000000000000000000	4.00000000000000000000	4.00000000000000000000	4.00000000000000000000
113.00000000000000000000	0.00000000000000000000	4176.92285156250000000000	4206.15380859375000000000	4157.94873046875000000000	4159.48730468750000000000	4175.89746093750000000000	4166.66650390625000000000	4161.53857421875000000000	4187.69238281250000000000	4185.64111328125000000000	4202.05126953125000000000	4205.12792968750000000000	4215.38427734375000000000	4207.69238281250000000000	4192.82031250000000000000	1721.00000000000000000000	10244.00000000000000000000	10226.00000000000000000000	0.00000000000000000000	0.00000000000000000000	0.00000000000000000000	2115.00000000000000000000	262.00000000000000000000	4.00000000000000000000	4.00000000000000000000	4.00000000000000000000	4.00000000000000000000	4.00000000000000000000	4.00000000000000000000	4.00000000000000000000	4.00000000000000000000	4.00000000000000000000	4.00000000000000000000	4.00000000000000000000	4.00000000000000000000	4.00000000000000000000	4.00000000000000000000	4.00000000000000000000	4.00000000000000000000
114.00000000000000000000	0.00000000000000000000	4169.74365234375000000000	4182.05126953125000000000	4164.61523437500000000000	4138.97412109375000000000	4142.56396484375000000000	4154.87158203125000000000	4136.92285156250000000000	4151.28173828125000000000	4176.41015625000000000000	4161.02539062500000000000	4185.12792968750000000000	4209.74365234375000000000	4179.48730468750000000000	4177.94873046875000000000	3107.00000000000000000000	10244.00000000000000000000	10226.00000000000000000000	0.00000000000000000000	0.00000000000000000000	0.00000000000000000000	2115.00000000000000000000	270.00000000000000000000	4.00000000000000000000	4.00000000000000000000	4.00000000000000000000	4.00000000000000000000	4.00000000000000000000	4.00000000000000000000	4.00000000000000000000	4.00000000000000000000	4.00000000000000000000	4.00000000000000000000	4.00000000000000000000	4.00000000000000000000	4.00000000000000000000	4.00000000000000000000	4.00000000000000000000	4.00000000000000000000
115.00000000000000000000	0.00000000000000000000	4193.33300781250000000000	4235.38427734375000000000	4169.74365234375000000000	4165.12792968750000000000	4194.35888671875000000000	4185.64111328125000000000	4190.25634765625000000000	4180.51269531250000000000	4180.00000000000000000000	4205.64111328125000000000	4202.56396484375000000000	4213.84619140625000000000	4216.41015625000000000000	4187.69238281250000000000	2155.00000000000000000000	10247.00000000000000000000	10227.00000000000000000000	0.00000000000000000000	0.00000000000000000000	0.00000000000000000000	2115.00000000000000000000	278.00000000000000000000	4.00000000000000000000	4.00000000000000000000	4.00000000000000000000	4.00000000000000000000	4.00000000000000000000	4.00000000000000000000	4.00000000000000000000	4.00000000000000000000	4.00000000000000000000	4.00000000000000000000	4.00000000000000000000	4.00000000000000000000	4.00000000000000000000	4.00000000000000000000	4.00000000000000000000	4.00000000000000000000
116.00000000000000000000	0.00000000000000000000	4191.79492187500000000000	4216.92285156250000000000	4174.87158203125000000000	4152.82031250000000000000	4174.87158203125000000000	4173.33300781250000000000	4166.15380859375000000000	4158.46142578125000000000	4175.38427734375000000000	4191.28173828125000000000	4192.82031250000000000000	4211.79492187500000000000	4193.84619140625000000000	4178.46142578125000000000	1740.00000000000000000000	10247.00000000000000000000	10227.00000000000000000000	0.00000000000000000000	0.00000000000000000000	0.00000000000000000000	2115.00000000000000000000	286.00000000000000000000	4.00000000000000000000	4.00000000000000000000	4.00000000000000000000	4.00000000000000000000	4.00000000000000000000	4.00000000000000000000	4.00000000000000000000	4.00000000000000000000	4.00000000000000000000	4.00000000000000000000	4.00000000000000000000	4.00000000000000000000	4.00000000000000000000	4.00000000000000000000	4.00000000000000000000	4.00000000000000000000
117.00000000000000000000	0.00000000000000000000	4191.28173828125000000000	4218.46142578125000000000	4164.61523437500000000000	4152.30761718750000000000	4181.02539062500000000000	4168.20507812500000000000	4162.05126953125000000000	4162.05126953125000000000	4177.43603515625000000000	4194.35888671875000000000	4196.92285156250000000000	4209.74365234375000000000	4215.38427734375000000000	4186.15380859375000000000	1721.00000000000000000000	10248.00000000000000000000	10226.00000000000000000000	0.00000000000000000000	0.00000000000000000000	0.00000000000000000000	2115.00000000000000000000	294.00000000000000000000	4.00000000000000000000	4.00000000000000000000	4.00000000000000000000	4.00000000000000000000	4.00000000000000000000	4.00000000000000000000	4.00000000000000000000	4.00000000000000000000	4.00000000000000000000	4.00000000000000000000	4.00000000000000000000	4.00000000000000000000	4.00000000000000000000	4.00000000000000000000	4.00000000000000000000	4.00000000000000000000
118.00000000000000000000	0.00000000000000000000	4197.94873046875000000000	4237.94873046875000000000	4168.20507812500000000000	4176.92285156250000000000	4198.97412109375000000000	4167.17919921875000000000	4173.33300781250000000000	4189.74365234375000000000	4185.12792968750000000000	4218.46142578125000000000	4213.84619140625000000000	4223.58984375000000000000	4250.76904296875000000000	4203.58984375000000000000	3107.00000000000000000000	10248.00000000000000000000	10226.00000000000000000000	0.00000000000000000000	0.00000000000000000000	0.00000000000000000000	2115.00000000000000000000	303.00000000000000000000	4.00000000000000000000	4.00000000000000000000	4.00000000000000000000	4.00000000000000000000	4.00000000000000000000	4.00000000000000000000	4.00000000000000000000	4.00000000000000000000	4.00000000000000000000	4.00000000000000000000	4.00000000000000000000	4.00000000000000000000	4.00000000000000000000	4.00000000000000000000	4.00000000000000000000	4.00000000000000000000
119.00000000000000000000	0.00000000000000000000	4182.05126953125000000000	4201.02539062500000000000	4169.74365234375000000000	4154.87158203125000000000	4152.82031250000000000000	4154.35888671875000000000	4140.51269531250000000000	4159.48730468750000000000	4176.92285156250000000000	4172.82031250000000000000	4189.74365234375000000000	4212.82031250000000000000	4200.51269531250000000000	4185.12792968750000000000	2155.00000000000000000000	10250.00000000000000000000	10227.00000000000000000000	0.00000000000000000000	0.00000000000000000000	0.00000000000000000000	2115.00000000000000000000	310.00000000000000000000	4.00000000000000000000	4.00000000000000000000	4.00000000000000000000	4.00000000000000000000	4.00000000000000000000	4.00000000000000000000	4.00000000000000000000	4.00000000000000000000	4.00000000000000000000	4.00000000000000000000	4.00000000000000000000	4.00000000000000000000	4.00000000000000000000	4.00000000000000000000	4.00000000000000000000	4.00000000000000000000
120.00000000000000000000	0.00000000000000000000	4190.76904296875000000000	4239.48730468750000000000	4163.58984375000000000000	4167.69238281250000000000	4197.43603515625000000000	4182.05126953125000000000	4183.58984375000000000000	4192.30761718750000000000	4182.56396484375000000000	4223.58984375000000000000	4207.17919921875000000000	4208.20507812500000000000	4223.07666015625000000000	4189.23046875000000000000	1740.00000000000000000000	10250.00000000000000000000	10227.00000000000000000000	0.00000000000000000000	0.00000000000000000000	0.00000000000000000000	2115.00000000000000000000	317.00000000000000000000	4.00000000000000000000	4.00000000000000000000	4.00000000000000000000	4.00000000000000000000	4.00000000000000000000	4.00000000000000000000	4.00000000000000000000	4.00000000000000000000	4.00000000000000000000	4.00000000000000000000	4.00000000000000000000	4.00000000000000000000	4.00000000000000000000	4.00000000000000000000	4.00000000000000000000	4.00000000000000000000
121.00000000000000000000	0.00000000000000000000	4186.15380859375000000000	4223.58984375000000000000	4169.23046875000000000000	4157.94873046875000000000	4183.07666015625000000000	4173.84619140625000000000	4168.71777343750000000000	4170.25634765625000000000	4181.53857421875000000000	4210.76904296875000000000	4198.46142578125000000000	4208.71777343750000000000	4202.56396484375000000000	4177.94873046875000000000	1721.00000000000000000000	10251.00000000000000000000	10227.00000000000000000000	0.00000000000000000000	0.00000000000000000000	0.00000000000000000000	2115.00000000000000000000	326.00000000000000000000	4.00000000000000000000	4.00000000000000000000	4.00000000000000000000	4.00000000000000000000	4.00000000000000000000	4.00000000000000000000	4.00000000000000000000	4.00000000000000000000	4.00000000000000000000	4.00000000000000000000	4.00000000000000000000	4.00000000000000000000	4.00000000000000000000	4.00000000000000000000	4.00000000000000000000	4.00000000000000000000
122.00000000000000000000	0.00000000000000000000	4188.71777343750000000000	4227.17919921875000000000	4164.10253906250000000000	4158.46142578125000000000	4184.61523437500000000000	4173.33300781250000000000	4162.05126953125000000000	4163.07666015625000000000	4178.46142578125000000000	4189.23046875000000000000	4191.28173828125000000000	4204.10253906250000000000	4208.71777343750000000000	4179.48730468750000000000	3107.00000000000000000000	10251.00000000000000000000	10227.00000000000000000000	0.00000000000000000000	0.00000000000000000000	0.00000000000000000000	2115.00000000000000000000	334.00000000000000000000	4.00000000000000000000	4.00000000000000000000	4.00000000000000000000	4.00000000000000000000	4.00000000000000000000	4.00000000000000000000	4.00000000000000000000	4.00000000000000000000	4.00000000000000000000	4.00000000000000000000	4.00000000000000000000	4.00000000000000000000	4.00000000000000000000	4.00000000000000000000	4.00000000000000000000	4.00000000000000000000
123.00000000000000000000	0.00000000000000000000	4199.48730468750000000000	4248.20507812500000000000	4168.20507812500000000000	4180.51269531250000000000	4209.23046875000000000000	4175.89746093750000000000	4173.84619140625000000000	4184.10253906250000000000	4182.56396484375000000000	4210.76904296875000000000	4207.69238281250000000000	4214.87158203125000000000	4242.56396484375000000000	4197.43603515625000000000	2155.00000000000000000000	10250.00000000000000000000	10226.00000000000000000000	0.00000000000000000000	0.00000000000000000000	0.00000000000000000000	2115.00000000000000000000	341.00000000000000000000	4.00000000000000000000	4.00000000000000000000	4.00000000000000000000	4.00000000000000000000	4.00000000000000000000	4.00000000000000000000	4.00000000000000000000	4.00000000000000000000	4.00000000000000000000	4.00000000000000000000	4.00000000000000000000	4.00000000000000000000	4.00000000000000000000	4.00000000000000000000	4.00000000000000000000	4.00000000000000000000
124.00000000000000000000	0.00000000000000000000	4179.48730468750000000000	4202.56396484375000000000	4166.66650390625000000000	4156.41015625000000000000	4148.71777343750000000000	4152.82031250000000000000	4133.84619140625000000000	4143.58984375000000000000	4176.41015625000000000000	4165.64111328125000000000	4187.69238281250000000000	4208.20507812500000000000	4201.53857421875000000000	4183.07666015625000000000	1740.00000000000000000000	10250.00000000000000000000	10226.00000000000000000000	0.00000000000000000000	0.00000000000000000000	0.00000000000000000000	2115.00000000000000000000	350.00000000000000000000	4.00000000000000000000	4.00000000000000000000	4.00000000000000000000	4.00000000000000000000	4.00000000000000000000	4.00000000000000000000	4.00000000000000000000	4.00000000000000000000	4.00000000000000000000	4.00000000000000000000	4.00000000000000000000	4.00000000000000000000	4.00000000000000000000	4.00000000000000000000	4.00000000000000000000	4.00000000000000000000
125.00000000000000000000	0.00000000000000000000	4182.56396484375000000000	4238.97412109375000000000	4157.43603515625000000000	4180.00000000000000000000	4180.00000000000000000000	4167.17919921875000000000	4167.17919921875000000000	4183.07666015625000000000	4180.00000000000000000000	4212.30761718750000000000	4211.28173828125000000000	4207.69238281250000000000	4233.84619140625000000000	4194.35888671875000000000	1721.00000000000000000000	10251.00000000000000000000	10227.00000000000000000000	0.00000000000000000000	0.00000000000000000000	0.00000000000000000000	2115.00000000000000000000	358.00000000000000000000	4.00000000000000000000	4.00000000000000000000	4.00000000000000000000	4.00000000000000000000	4.00000000000000000000	4.00000000000000000000	4.00000000000000000000	4.00000000000000000000	4.00000000000000000000	4.00000000000000000000	4.00000000000000000000	4.00000000000000000000	4.00000000000000000000	4.00000000000000000000	4.00000000000000000000	4.00000000000000000000
126.00000000000000000000	0.00000000000000000000	4175.89746093750000000000	4218.97412109375000000000	4160.51269531250000000000	4182.05126953125000000000	4172.30761718750000000000	4157.94873046875000000000	4150.76904296875000000000	4181.53857421875000000000	4180.00000000000000000000	4205.12792968750000000000	4205.64111328125000000000	4208.20507812500000000000	4211.28173828125000000000	4183.07666015625000000000	3107.00000000000000000000	10251.00000000000000000000	10227.00000000000000000000	0.00000000000000000000	0.00000000000000000000	0.00000000000000000000	2115.00000000000000000000	365.00000000000000000000	4.00000000000000000000	4.00000000000000000000	4.00000000000000000000	4.00000000000000000000	4.00000000000000000000	4.00000000000000000000	4.00000000000000000000	4.00000000000000000000	4.00000000000000000000	4.00000000000000000000	4.00000000000000000000	4.00000000000000000000	4.00000000000000000000	4.00000000000000000000	4.00000000000000000000	4.00000000000000000000
127.00000000000000000000	0.00000000000000000000	4180.00000000000000000000	4205.12792968750000000000	4157.43603515625000000000	4174.35888671875000000000	4168.20507812500000000000	4162.56396484375000000000	4144.61523437500000000000	4165.12792968750000000000	4180.51269531250000000000	4184.10253906250000000000	4188.20507812500000000000	4200.51269531250000000000	4193.84619140625000000000	4175.38427734375000000000	50.00000000000000000000	10252.00000000000000000000	10228.00000000000000000000	0.00000000000000000000	0.00000000000000000000	0.00000000000000000000	2115.00000000000000000000	372.00000000000000000000	4.00000000000000000000	4.00000000000000000000	4.00000000000000000000	4.00000000000000000000	4.00000000000000000000	4.00000000000000000000	4.00000000000000000000	4.00000000000000000000	4.00000000000000000000	4.00000000000000000000	4.00000000000000000000	4.00000000000000000000	4.00000000000000000000	4.00000000000000000000	4.00000000000000000000	4.00000000000000000000
0.00000000000000000000	0.00000000000000000000	4200.00000000000000000000	4243.07666015625000000000	4163.58984375000000000000	4194.87158203125000000000	4207.69238281250000000000	4174.87158203125000000000	4173.84619140625000000000	4178.46142578125000000000	4182.56396484375000000000	4219.48730468750000000000	4203.07666015625000000000	4208.71777343750000000000	4229.23046875000000000000	4191.79492187500000000000	1363.00000000000000000000	10252.00000000000000000000	10228.00000000000000000000	0.00000000000000000000	0.00000000000000000000	0.00000000000000000000	2115.00000000000000000000	380.00000000000000000000	4.00000000000000000000	4.00000000000000000000	4.00000000000000000000	4.00000000000000000000	4.00000000000000000000	4.00000000000000000000	4.00000000000000000000	4.00000000000000000000	4.00000000000000000000	4.00000000000000000000	4.00000000000000000000	4.00000000000000000000	4.00000000000000000000	4.00000000000000000000	4.00000000000000000000	4.00000000000000000000
1.00000000000000000000	0.00000000000000000000	4180.51269531250000000000	4203.58984375000000000000	4166.66650390625000000000	4173.33300781250000000000	4153.84619140625000000000	4152.30761718750000000000	4131.28173828125000000000	4124.10253906250000000000	4172.82031250000000000000	4166.15380859375000000000	4180.00000000000000000000	4200.00000000000000000000	4189.74365234375000000000	4177.94873046875000000000	2227.00000000000000000000	10251.00000000000000000000	10227.00000000000000000000	0.00000000000000000000	0.00000000000000000000	0.00000000000000000000	2115.00000000000000000000	388.00000000000000000000	4.00000000000000000000	4.00000000000000000000	4.00000000000000000000	4.00000000000000000000	4.00000000000000000000	4.00000000000000000000	4.00000000000000000000	4.00000000000000000000	4.00000000000000000000	4.00000000000000000000	4.00000000000000000000	4.00000000000000000000	4.00000000000000000000	4.00000000000000000000	4.00000000000000000000	4.00000000000000000000
2.00000000000000000000	0.00000000000000000000	4182.05126953125000000000	4225.64111328125000000000	4158.46142578125000000000	4192.30761718750000000000	4170.25634765625000000000	4164.61523437500000000000	4153.33300781250000000000	4151.79492187500000000000	4177.43603515625000000000	4190.25634765625000000000	4197.43603515625000000000	4202.05126953125000000000	4223.58984375000000000000	4193.84619140625000000000	2074.00000000000000000000	10251.00000000000000000000	10227.00000000000000000000	0.00000000000000000000	0.00000000000000000000	0.00000000000000000000	2115.00000000000000000000	396.00000000000000000000	4.00000000000000000000	4.00000000000000000000	4.00000000000000000000	4.00000000000000000000	4.00000000000000000000	4.00000000000000000000	4.00000000000000000000	4.00000000000000000000	4.00000000000000000000	4.00000000000000000000	4.00000000000000000000	4.00000000000000000000	4.00000000000000000000	4.00000000000000000000	4.00000000000000000000	4.00000000000000000000
3.00000000000000000000	0.00000000000000000000	4178.46142578125000000000	4209.74365234375000000000	4163.58984375000000000000	4194.35888671875000000000	4160.00000000000000000000	4152.82031250000000000000	4144.10253906250000000000	4164.10253906250000000000	4180.51269531250000000000	4197.43603515625000000000	4203.58984375000000000000	4207.69238281250000000000	4223.07666015625000000000	4193.84619140625000000000	3062.00000000000000000000	10248.00000000000000000000	10225.00000000000000000000	0.00000000000000000000	0.00000000000000000000	0.00000000000000000000	2115.00000000000000000000	405.00000000000000000000	4.00000000000000000000	4.00000000000000000000	4.00000000000000000000	4.00000000000000000000	4.00000000000000000000	4.00000000000000000000	4.00000000000000000000	4.00000000000000000000	4.00000000000000000000	4.00000000000000000000	4.00000000000000000000	4.00000000000000000000	4.00000000000000000000	4.00000000000000000000	4.00000000000000000000	4.00000000000000000000
4.00000000000000000000	0.00000000000000000000	4174.35888671875000000000	4190.25634765625000000000	4159.48730468750000000000	4179.48730468750000000000	4155.89746093750000000000	4155.38427734375000000000	4142.05126953125000000000	4156.92285156250000000000	4177.94873046875000000000	4181.53857421875000000000	4193.84619140625000000000	4196.41015625000000000000	4201.53857421875000000000	4181.02539062500000000000	3226.00000000000000000000	10248.00000000000000000000	10225.00000000000000000000	0.00000000000000000000	0.00000000000000000000	0.00000000000000000000	2115.00000000000000000000	413.00000000000000000000	4.00000000000000000000	4.00000000000000000000	4.00000000000000000000	4.00000000000000000000	4.00000000000000000000	4.00000000000000000000	4.00000000000000000000	4.00000000000000000000	4.00000000000000000000	4.00000000000000000000	4.00000000000000000000	4.00000000000000000000	4.00000000000000000000	4.00000000000000000000	4.00000000000000000000	4.00000000000000000000
5.00000000000000000000	0.00000000000000000000	4195.89746093750000000000	4238.46142578125000000000	4163.58984375000000000000	4204.10253906250000000000	4213.84619140625000000000	4186.66650390625000000000	4188.20507812500000000000	4191.28173828125000000000	4183.58984375000000000000	4232.82031250000000000000	4214.87158203125000000000	4206.15380859375000000000	4237.94873046875000000000	4191.28173828125000000000	1855.00000000000000000000	10246.00000000000000000000	10224.00000000000000000000	0.00000000000000000000	0.00000000000000000000	0.00000000000000000000	2115.00000000000000000000	421.00000000000000000000	4.00000000000000000000	4.00000000000000000000	4.00000000000000000000	4.00000000000000000000	4.00000000000000000000	4.00000000000000000000	4.00000000000000000000	4.00000000000000000000	4.00000000000000000000	4.00000000000000000000	4.00000000000000000000	4.00000000000000000000	4.00000000000000000000	4.00000000000000000000	4.00000000000000000000	4.00000000000000000000
6.00000000000000000000	0.00000000000000000000	4191.79492187500000000000	4210.25634765625000000000	4172.82031250000000000000	4189.74365234375000000000	4164.10253906250000000000	4169.23046875000000000000	4153.33300781250000000000	4159.48730468750000000000	4178.97412109375000000000	4203.58984375000000000000	4198.46142578125000000000	4206.15380859375000000000	4208.71777343750000000000	4176.41015625000000000000	2897.00000000000000000000	10246.00000000000000000000	10224.00000000000000000000	0.00000000000000000000	0.00000000000000000000	0.00000000000000000000	2115.00000000000000000000	430.00000000000000000000	4.00000000000000000000	4.00000000000000000000	4.00000000000000000000	4.00000000000000000000	4.00000000000000000000	4.00000000000000000000	4.00000000000000000000	4.00000000000000000000	4.00000000000000000000	4.00000000000000000000	4.00000000000000000000	4.00000000000000000000	4.00000000000000000000	4.00000000000000000000	4.00000000000000000000	4.00000000000000000000
7.00000000000000000000	0.00000000000000000000	4195.38427734375000000000	4223.58984375000000000000	4168.20507812500000000000	4204.61523437500000000000	4174.35888671875000000000	4169.74365234375000000000	4165.12792968750000000000	4179.48730468750000000000	4181.02539062500000000000	4216.41015625000000000000	4213.33300781250000000000	4206.66650390625000000000	4240.00000000000000000000	4191.79492187500000000000	2772.00000000000000000000	10243.00000000000000000000	10225.00000000000000000000	0.00000000000000000000	0.00000000000000000000	0.00000000000000000000	2115.00000000000000000000	438.00000000000000000000	4.00000000000000000000	4.00000000000000000000	4.00000000000000000000	4.00000000000000000000	4.00000000000000000000	4.00000000000000000000	4.00000000000000000000	4.00000000000000000000	4.00000000000000000000	4.00000000000000000000	4.00000000000000000000	4.00000000000000000000	4.00000000000000000000	4.00000000000000000000	4.00000000000000000000	4.00000000000000000000
8.00000000000000000000	0.00000000000000000000	4188.20507812500000000000	4209.74365234375000000000	4169.74365234375000000000	4200.51269531250000000000	4180.00000000000000000000	4154.87158203125000000000	4146.66650390625000000000	4171.79492187500000000000	4179.48730468750000000000	4197.94873046875000000000	4211.79492187500000000000	4213.33300781250000000000	4240.51269531250000000000	4195.38427734375000000000	424.00000000000000000000	10243.00000000000000000000	10225.00000000000000000000	0.00000000000000000000	0.00000000000000000000	0.00000000000000000000	2115.00000000000000000000	445.00000000000000000000	4.00000000000000000000	4.00000000000000000000	4.00000000000000000000	4.00000000000000000000	4.00000000000000000000	4.00000000000000000000	4.00000000000000000000	4.00000000000000000000	4.00000000000000000000	4.00000000000000000000	4.00000000000000000000	4.00000000000000000000	4.00000000000000000000	4.00000000000000000000	4.00000000000000000000	4.00000000000000000000
9.00000000000000000000	0.00000000000000000000	4176.92285156250000000000	4184.10253906250000000000	4162.05126953125000000000	4173.33300781250000000000	4162.05126953125000000000	4153.33300781250000000000	4130.25634765625000000000	4150.76904296875000000000	4173.84619140625000000000	4169.74365234375000000000	4191.28173828125000000000	4203.58984375000000000000	4209.23046875000000000000	4178.97412109375000000000	3175.00000000000000000000	10242.00000000000000000000	10226.00000000000000000000	0.00000000000000000000	0.00000000000000000000	0.00000000000000000000	2115.00000000000000000000	453.00000000000000000000	4.00000000000000000000	4.00000000000000000000	4.00000000000000000000	4.00000000000000000000	4.00000000000000000000	4.00000000000000000000	4.00000000000000000000	4.00000000000000000000	4.00000000000000000000	4.00000000000000000000	4.00000000000000000000	4.00000000000000000000	4.00000000000000000000	4.00000000000000000000	4.00000000000000000000	4.00000000000000000000
10.00000000000000000000	0.00000000000000000000	4189.23046875000000000000	4216.41015625000000000000	4162.05126953125000000000	4192.30761718750000000000	4197.94873046875000000000	4181.53857421875000000000	4186.66650390625000000000	4201.02539062500000000000	4181.53857421875000000000	4237.94873046875000000000	4216.41015625000000000000	4208.71777343750000000000	4234.35888671875000000000	4184.61523437500000000000	3092.00000000000000000000	10242.00000000000000000000	10226.00000000000000000000	0.00000000000000000000	0.00000000000000000000	0.00000000000000000000	2115.00000000000000000000	460.00000000000000000000	4.00000000000000000000	4.00000000000000000000	4.00000000000000000000	4.00000000000000000000	4.00000000000000000000	4.00000000000000000000	4.00000000000000000000	4.00000000000000000000	4.00000000000000000000	4.00000000000000000000	4.00000000000000000000	4.00000000000000000000	4.00000000000000000000	4.00000000000000000000	4.00000000000000000000	4.00000000000000000000
11.00000000000000000000	0.00000000000000000000	4176.92285156250000000000	4179.48730468750000000000	4169.23046875000000000000	4172.30761718750000000000	4160.00000000000000000000	4163.07666015625000000000	4157.94873046875000000000	4168.71777343750000000000	4179.48730468750000000000	4208.71777343750000000000	4197.43603515625000000000	4204.61523437500000000000	4184.10253906250000000000	4166.15380859375000000000	2140.00000000000000000000	10242.00000000000000000000	10228.00000000000000000000	0.00000000000000000000	0.00000000000000000000	0.00000000000000000000	2115.00000000000000000000	467.00000000000000000000	4.00000000000000000000	4.00000000000000000000	4.00000000000000000000	4.00000000000000000000	4.00000000000000000000	4.00000000000000000000	4.00000000000000000000	4.00000000000000000000	4.00000000000000000000	4.00000000000000000000	4.00000000000000000000	4.00000000000000000000	4.00000000000000000000	4.00000000000000000000	4.00000000000000000000	4.00000000000000000000
12.00000000000000000000	0.00000000000000000000	4189.23046875000000000000	4212.30761718750000000000	4165.12792968750000000000	4182.05126953125000000000	4197.43603515625000000000	4172.30761718750000000000	4165.12792968750000000000	4166.15380859375000000000	4181.53857421875000000000	4216.41015625000000000000	4201.53857421875000000000	4203.07666015625000000000	4205.64111328125000000000	4180.00000000000000000000	1740.00000000000000000000	10242.00000000000000000000	10228.00000000000000000000	0.00000000000000000000	0.00000000000000000000	0.00000000000000000000	2115.00000000000000000000	476.00000000000000000000	4.00000000000000000000	4.00000000000000000000	4.00000000000000000000	4.00000000000000000000	4.00000000000000000000	4.00000000000000000000	4.00000000000000000000	4.00000000000000000000	4.00000000000000000000	4.00000000000000000000	4.00000000000000000000	4.00000000000000000000	4.00000000000000000000	4.00000000000000000000	4.00000000000000000000	4.00000000000000000000
13.00000000000000000000	0.00000000000000000000	4196.92285156250000000000	4223.58984375000000000000	4168.20507812500000000000	4192.30761718750000000000	4209.74365234375000000000	4173.84619140625000000000	4163.58984375000000000000	4164.61523437500000000000	4183.58984375000000000000	4219.48730468750000000000	4208.20507812500000000000	4208.20507812500000000000	4221.53857421875000000000	4187.17919921875000000000	1718.00000000000000000000	10243.00000000000000000000	10227.00000000000000000000	0.00000000000000000000	0.00000000000000000000	0.00000000000000000000	2115.00000000000000000000	484.00000000000000000000	4.00000000000000000000	4.00000000000000000000	4.00000000000000000000	4.00000000000000000000	4.00000000000000000000	4.00000000000000000000	4.00000000000000000000	4.00000000000000000000	4.00000000000000000000	4.00000000000000000000	4.00000000000000000000	4.00000000000000000000	4.00000000000000000000	4.00000000000000000000	4.00000000000000000000	4.00000000000000000000
14.00000000000000000000	0.00000000000000000000	4175.89746093750000000000	4177.43603515625000000000	4160.00000000000000000000	4168.20507812500000000000	4165.12792968750000000000	4161.53857421875000000000	4141.53857421875000000000	4145.12792968750000000000	4178.97412109375000000000	4175.38427734375000000000	4190.25634765625000000000	4196.41015625000000000000	4184.10253906250000000000	4168.20507812500000000000	3092.00000000000000000000	10243.00000000000000000000	10227.00000000000000000000	0.00000000000000000000	0.00000000000000000000	0.00000000000000000000	2115.00000000000000000000	492.00000000000000000000	4.00000000000000000000	4.00000000000000000000	4.00000000000000000000	4.00000000000000000000	4.00000000000000000000	4.00000000000000000000	4.00000000000000000000	4.00000000000000000000	4.00000000000000000000	4.00000000000000000000	4.00000000000000000000	4.00000000000000000000	4.00000000000000000000	4.00000000000000000000	4.00000000000000000000	4.00000000000000000000
15.00000000000000000000	0.00000000000000000000	4177.94873046875000000000	4196.92285156250000000000	4154.87158203125000000000	4183.58984375000000000000	4196.92285156250000000000	4171.28173828125000000000	4175.38427734375000000000	4199.48730468750000000000	4183.58984375000000000000	4230.25634765625000000000	4215.38427734375000000000	4203.58984375000000000000	4214.87158203125000000000	4185.12792968750000000000	2140.00000000000000000000	10245.00000000000000000000	10227.00000000000000000000	0.00000000000000000000	0.00000000000000000000	0.00000000000000000000	2115.00000000000000000000	499.00000000000000000000	4.00000000000000000000	4.00000000000000000000	4.00000000000000000000	4.00000000000000000000	4.00000000000000000000	4.00000000000000000000	4.00000000000000000000	4.00000000000000000000	4.00000000000000000000	4.00000000000000000000	4.00000000000000000000	4.00000000000000000000	4.00000000000000000000	4.00000000000000000000	4.00000000000000000000	4.00000000000000000000
16.00000000000000000000	0.00000000000000000000	4164.61523437500000000000	4158.97412109375000000000	4160.51269531250000000000	4163.58984375000000000000	4157.94873046875000000000	4153.84619140625000000000	4144.10253906250000000000	4176.41015625000000000000	4178.46142578125000000000	4210.25634765625000000000	4198.46142578125000000000	4200.51269531250000000000	4175.38427734375000000000	4175.38427734375000000000	0.00000000000000000000	10245.00000000000000000000	10227.00000000000000000000	0.00000000000000000000	0.00000000000000000000	0.00000000000000000000	2115.00000000000000000000	507.00000000000000000000	4.00000000000000000000	4.00000000000000000000	4.00000000000000000000	4.00000000000000000000	4.00000000000000000000	4.00000000000000000000	4.00000000000000000000	4.00000000000000000000	4.00000000000000000000	4.00000000000000000000	4.00000000000000000000	4.00000000000000000000	4.00000000000000000000	4.00000000000000000000	4.00000000000000000000	4.00000000000000000000
17.00000000000000000000	0.00000000000000000000	4173.33300781250000000000	4184.10253906250000000000	4156.92285156250000000000	4167.69238281250000000000	4183.07666015625000000000	4177.94873046875000000000	4170.25634765625000000000	4179.48730468750000000000	4182.05126953125000000000	4211.28173828125000000000	4194.35888671875000000000	4193.84619140625000000000	4172.82031250000000000000	4172.82031250000000000000	0.00000000000000000000	10247.00000000000000000000	10227.00000000000000000000	0.00000000000000000000	0.00000000000000000000	0.00000000000000000000	2115.00000000000000000000	514.00000000000000000000	4.00000000000000000000	4.00000000000000000000	4.00000000000000000000	4.00000000000000000000	4.00000000000000000000	4.00000000000000000000	4.00000000000000000000	4.00000000000000000000	4.00000000000000000000	4.00000000000000000000	4.00000000000000000000	4.00000000000000000000	4.00000000000000000000	4.00000000000000000000	4.00000000000000000000	4.00000000000000000000
18.00000000000000000000	0.00000000000000000000	4186.15380859375000000000	4205.64111328125000000000	4167.69238281250000000000	4180.51269531250000000000	4213.33300781250000000000	4191.79492187500000000000	4191.79492187500000000000	4191.28173828125000000000	4189.74365234375000000000	4221.02539062500000000000	4201.53857421875000000000	4200.51269531250000000000	4177.94873046875000000000	4172.30761718750000000000	0.00000000000000000000	10247.00000000000000000000	10227.00000000000000000000	0.00000000000000000000	0.00000000000000000000	0.00000000000000000000	2115.00000000000000000000	522.00000000000000000000	4.00000000000000000000	4.00000000000000000000	4.00000000000000000000	4.00000000000000000000	4.00000000000000000000	4.00000000000000000000	4.00000000000000000000	4.00000000000000000000	4.00000000000000000000	4.00000000000000000000	4.00000000000000000000	4.00000000000000000000	4.00000000000000000000	4.00000000000000000000	4.00000000000000000000	4.00000000000000000000
19.00000000000000000000	0.00000000000000000000	4172.30761718750000000000	4165.64111328125000000000	4167.17919921875000000000	4158.97412109375000000000	4176.92285156250000000000	4173.84619140625000000000	4165.12792968750000000000	4166.15380859375000000000	4184.10253906250000000000	4179.48730468750000000000	4185.64111328125000000000	4193.33300781250000000000	4148.71777343750000000000	4163.07666015625000000000	0.00000000000000000000	10249.00000000000000000000	10226.00000000000000000000	0.00000000000000000000	0.00000000000000000000	0.00000000000000000000	2115.00000000000000000000	530.00000000000000000000	4.00000000000000000000	4.00000000000000000000	4.00000000000000000000	4.00000000000000000000	4.00000000000000000000	4.00000000000000000000	4.00000000000000000000	4.00000000000000000000	4.00000000000000000000	4.00000000000000000000	4.00000000000000000000	4.00000000000000000000	4.00000000000000000000	4.00000000000000000000	4.00000000000000000000	4.00000000000000000000
20.00000000000000000000	0.00000000000000000000	4179.48730468750000000000	4200.51269531250000000000	4157.43603515625000000000	4182.56396484375000000000	4208.71777343750000000000	4180.00000000000000000000	4190.76904296875000000000	4205.64111328125000000000	4185.12792968750000000000	4223.58984375000000000000	4212.82031250000000000000	4202.05126953125000000000	4201.53857421875000000000	4189.23046875000000000000	0.00000000000000000000	10249.00000000000000000000	10226.00000000000000000000	0.00000000000000000000	0.00000000000000000000	0.00000000000000000000	2115.00000000000000000000	538.00000000000000000000	4.00000000000000000000	4.00000000000000000000	4.00000000000000000000	4.00000000000000000000	4.00000000000000000000	4.00000000000000000000	4.00000000000000000000	4.00000000000000000000	4.00000000000000000000	4.00000000000000000000	4.00000000000000000000	4.00000000000000000000	4.00000000000000000000	4.00000000000000000000	4.00000000000000000000	4.00000000000000000000
21.00000000000000000000	0.00000000000000000000	4169.74365234375000000000	4170.25634765625000000000	4161.53857421875000000000	4169.74365234375000000000	4169.23046875000000000000	4157.94873046875000000000	4148.71777343750000000000	4174.87158203125000000000	4180.51269531250000000000	4194.87158203125000000000	4199.48730468750000000000	4202.56396484375000000000	4176.92285156250000000000	4181.02539062500000000000	0.00000000000000000000	10249.00000000000000000000	10226.00000000000000000000	0.00000000000000000000	0.00000000000000000000	0.00000000000000000000	2115.00000000000000000000	546.00000000000000000000	4.00000000000000000000	4.00000000000000000000	4.00000000000000000000	4.00000000000000000000	4.00000000000000000000	4.00000000000000000000	4.00000000000000000000	4.00000000000000000000	4.00000000000000000000	4.00000000000000000000	4.00000000000000000000	4.00000000000000000000	4.00000000000000000000	4.00000000000000000000	4.00000000000000000000	4.00000000000000000000
22.00000000000000000000	0.00000000000000000000	4170.25634765625000000000	4170.76904296875000000000	4159.48730468750000000000	4167.69238281250000000000	4177.94873046875000000000	4170.76904296875000000000	4158.97412109375000000000	4168.71777343750000000000	4181.02539062500000000000	4202.05126953125000000000	4195.38427734375000000000	4192.82031250000000000000	4166.15380859375000000000	4175.38427734375000000000	0.00000000000000000000	10249.00000000000000000000	10226.00000000000000000000	0.00000000000000000000	0.00000000000000000000	0.00000000000000000000	2115.00000000000000000000	555.00000000000000000000	4.00000000000000000000	4.00000000000000000000	4.00000000000000000000	4.00000000000000000000	4.00000000000000000000	4.00000000000000000000	4.00000000000000000000	4.00000000000000000000	4.00000000000000000000	4.00000000000000000000	4.00000000000000000000	4.00000000000000000000	4.00000000000000000000	4.00000000000000000000	4.00000000000000000000	4.00000000000000000000
23.00000000000000000000	0.00000000000000000000	4172.30761718750000000000	4185.12792968750000000000	4161.02539062500000000000	4176.41015625000000000000	4199.48730468750000000000	4184.61523437500000000000	4181.53857421875000000000	4183.58984375000000000000	4184.10253906250000000000	4240.00000000000000000000	4202.56396484375000000000	4196.41015625000000000000	4164.10253906250000000000	4172.30761718750000000000	0.00000000000000000000	10250.00000000000000000000	10226.00000000000000000000	0.00000000000000000000	0.00000000000000000000	0.00000000000000000000	2115.00000000000000000000	563.00000000000000000000	4.00000000000000000000	4.00000000000000000000	4.00000000000000000000	4.00000000000000000000	4.00000000000000000000	4.00000000000000000000	4.00000000000000000000	4.00000000000000000000	4.00000000000000000000	4.00000000000000000000	4.00000000000000000000	4.00000000000000000000	4.00000000000000000000	4.00000000000000000000	4.00000000000000000000	4.00000000000000000000
24.00000000000000000000	0.00000000000000000000	4154.87158203125000000000	4147.17919921875000000000	4157.43603515625000000000	4147.17919921875000000000	4157.43603515625000000000	4170.76904296875000000000	4148.20507812500000000000	4149.74365234375000000000	4178.46142578125000000000	4187.69238281250000000000	4172.30761718750000000000	4185.64111328125000000000	4115.38427734375000000000	4151.28173828125000000000	0.00000000000000000000	10250.00000000000000000000	10226.00000000000000000000	0.00000000000000000000	0.00000000000000000000	0.00000000000000000000	2115.00000000000000000000	571.00000000000000000000	4.00000000000000000000	4.00000000000000000000	4.00000000000000000000	4.00000000000000000000	4.00000000000000000000	4.00000000000000000000	4.00000000000000000000	4.00000000000000000000	4.00000000000000000000	4.00000000000000000000	4.00000000000000000000	4.00000000000000000000	4.00000000000000000000	4.00000000000000000000	4.00000000000000000000	4.00000000000000000000
25.00000000000000000000	0.00000000000000000000	4168.71777343750000000000	4184.10253906250000000000	4155.38427734375000000000	4167.17919921875000000000	4211.28173828125000000000	4185.64111328125000000000	4181.02539062500000000000	4185.64111328125000000000	4183.58984375000000000000	4195.89746093750000000000	4188.71777343750000000000	4188.20507812500000000000	4158.97412109375000000000	4173.33300781250000000000	0.00000000000000000000	10249.00000000000000000000	10226.00000000000000000000	0.00000000000000000000	0.00000000000000000000	0.00000000000000000000	2115.00000000000000000000	578.00000000000000000000	4.00000000000000000000	4.00000000000000000000	4.00000000000000000000	4.00000000000000000000	4.00000000000000000000	4.00000000000000000000	4.00000000000000000000	4.00000000000000000000	4.00000000000000000000	4.00000000000000000000	4.00000000000000000000	4.00000000000000000000	4.00000000000000000000	4.00000000000000000000	4.00000000000000000000	4.00000000000000000000
26.00000000000000000000	0.00000000000000000000	4165.12792968750000000000	4166.15380859375000000000	4163.58984375000000000000	4160.00000000000000000000	4186.66650390625000000000	4168.71777343750000000000	4156.92285156250000000000	4169.74365234375000000000	4183.07666015625000000000	4157.94873046875000000000	4182.05126953125000000000	4190.76904296875000000000	4137.94873046875000000000	4171.28173828125000000000	0.00000000000000000000	10249.00000000000000000000	10226.00000000000000000000	0.00000000000000000000	0.00000000000000000000	0.00000000000000000000	2115.00000000000000000000	586.00000000000000000000	4.00000000000000000000	4.00000000000000000000	4.00000000000000000000	4.00000000000000000000	4.00000000000000000000	4.00000000000000000000	4.00000000000000000000	4.00000000000000000000	4.00000000000000000000	4.00000000000000000000	4.00000000000000000000	4.00000000000000000000	4.00000000000000000000	4.00000000000000000000	4.00000000000000000000	4.00000000000000000000
27.00000000000000000000	0.00000000000000000000	4163.07666015625000000000	4168.71777343750000000000	4157.43603515625000000000	4157.94873046875000000000	4167.17919921875000000000	4172.82031250000000000000	4155.89746093750000000000	4172.82031250000000000000	4182.56396484375000000000	4170.76904296875000000000	4184.10253906250000000000	4186.15380859375000000000	4128.20507812500000000000	4168.20507812500000000000	0.00000000000000000000	10248.00000000000000000000	10225.00000000000000000000	0.00000000000000000000	0.00000000000000000000	0.00000000000000000000	2115.00000000000000000000	594.00000000000000000000	4.00000000000000000000	4.00000000000000000000	4.00000000000000000000	4.00000000000000000000	4.00000000000000000000	4.00000000000000000000	4.00000000000000000000	4.00000000000000000000	4.00000000000000000000	4.00000000000000000000	4.00000000000000000000	4.00000000000000000000	4.00000000000000000000	4.00000000000000000000	4.00000000000000000000	4.00000000000000000000
28.00000000000000000000	0.00000000000000000000	4167.69238281250000000000	4183.07666015625000000000	4160.00000000000000000000	4171.28173828125000000000	4196.92285156250000000000	4183.58984375000000000000	4178.46142578125000000000	4196.92285156250000000000	4182.56396484375000000000	4225.64111328125000000000	4202.05126953125000000000	4192.82031250000000000000	4150.76904296875000000000	4172.82031250000000000000	0.00000000000000000000	10248.00000000000000000000	10225.00000000000000000000	0.00000000000000000000	0.00000000000000000000	0.00000000000000000000	2115.00000000000000000000	601.00000000000000000000	4.00000000000000000000	4.00000000000000000000	4.00000000000000000000	4.00000000000000000000	4.00000000000000000000	4.00000000000000000000	4.00000000000000000000	4.00000000000000000000	4.00000000000000000000	4.00000000000000000000	4.00000000000000000000	4.00000000000000000000	4.00000000000000000000	4.00000000000000000000	4.00000000000000000000	4.00000000000000000000
29.00000000000000000000	0.00000000000000000000	4155.89746093750000000000	4140.51269531250000000000	4162.05126953125000000000	4146.15380859375000000000	4170.76904296875000000000	4171.79492187500000000000	4152.82031250000000000000	4159.48730468750000000000	4177.94873046875000000000	4175.38427734375000000000	4176.92285156250000000000	4182.05126953125000000000	4110.76904296875000000000	4152.30761718750000000000	0.00000000000000000000	10248.00000000000000000000	10226.00000000000000000000	0.00000000000000000000	0.00000000000000000000	0.00000000000000000000	2115.00000000000000000000	609.00000000000000000000	4.00000000000000000000	4.00000000000000000000	4.00000000000000000000	4.00000000000000000000	4.00000000000000000000	4.00000000000000000000	4.00000000000000000000	4.00000000000000000000	4.00000000000000000000	4.00000000000000000000	4.00000000000000000000	4.00000000000000000000	4.00000000000000000000	4.00000000000000000000	4.00000000000000000000	4.00000000000000000000
30.00000000000000000000	0.00000000000000000000	4175.89746093750000000000	4185.64111328125000000000	4158.97412109375000000000	4171.28173828125000000000	4208.20507812500000000000	4194.87158203125000000000	4193.84619140625000000000	4194.35888671875000000000	4186.66650390625000000000	4207.69238281250000000000	4191.28173828125000000000	4186.66650390625000000000	4148.71777343750000000000	4170.76904296875000000000	0.00000000000000000000	10248.00000000000000000000	10226.00000000000000000000	0.00000000000000000000	0.00000000000000000000	0.00000000000000000000	2115.00000000000000000000	617.00000000000000000000	4.00000000000000000000	4.00000000000000000000	4.00000000000000000000	4.00000000000000000000	4.00000000000000000000	4.00000000000000000000	4.00000000000000000000	4.00000000000000000000	4.00000000000000000000	4.00000000000000000000	4.00000000000000000000	4.00000000000000000000	4.00000000000000000000	4.00000000000000000000	4.00000000000000000000	4.00000000000000000000
31.00000000000000000000	0.00000000000000000000	4172.30761718750000000000	4169.74365234375000000000	4165.64111328125000000000	4166.66650390625000000000	4178.97412109375000000000	4183.07666015625000000000	4175.89746093750000000000	4183.07666015625000000000	4184.61523437500000000000	4191.79492187500000000000	4185.12792968750000000000	4191.79492187500000000000	4135.89746093750000000000	4168.71777343750000000000	0.00000000000000000000	10248.00000000000000000000	10228.00000000000000000000	0.00000000000000000000	0.00000000000000000000	0.00000000000000000000	2115.00000000000000000000	624.00000000000000000000	4.00000000000000000000	4.00000000000000000000	4.00000000000000000000	4.00000000000000000000	4.00000000000000000000	4.00000000000000000000	4.00000000000000000000	4.00000000000000000000	4.00000000000000000000	4.00000000000000000000	4.00000000000000000000	4.00000000000000000000	4.00000000000000000000	4.00000000000000000000	4.00000000000000000000	4.00000000000000000000
32.00000000000000000000	0.00000000000000000000	4162.56396484375000000000	4152.30761718750000000000	4156.92285156250000000000	4156.41015625000000000000	4162.56396484375000000000	4175.38427734375000000000	4170.25634765625000000000	4177.94873046875000000000	4181.02539062500000000000	4160.00000000000000000000	4179.48730468750000000000	4181.02539062500000000000	4125.12792968750000000000	4161.02539062500000000000	0.00000000000000000000	10248.00000000000000000000	10228.00000000000000000000	0.00000000000000000000	0.00000000000000000000	0.00000000000000000000	2115.00000000000000000000	633.00000000000000000000	4.00000000000000000000	4.00000000000000000000	4.00000000000000000000	4.00000000000000000000	4.00000000000000000000	4.00000000000000000000	4.00000000000000000000	4.00000000000000000000	4.00000000000000000000	4.00000000000000000000	4.00000000000000000000	4.00000000000000000000	4.00000000000000000000	4.00000000000000000000	4.00000000000000000000	4.00000000000000000000
33.00000000000000000000	0.00000000000000000000	4167.17919921875000000000	4174.87158203125000000000	4154.87158203125000000000	4176.92285156250000000000	4197.43603515625000000000	4177.94873046875000000000	4195.38427734375000000000	4214.35888671875000000000	4185.64111328125000000000	4203.07666015625000000000	4197.94873046875000000000	4187.17919921875000000000	4153.33300781250000000000	4173.33300781250000000000	0.00000000000000000000	10246.00000000000000000000	10228.00000000000000000000	0.00000000000000000000	0.00000000000000000000	0.00000000000000000000	2115.00000000000000000000	641.00000000000000000000	4.00000000000000000000	4.00000000000000000000	4.00000000000000000000	4.00000000000000000000	4.00000000000000000000	4.00000000000000000000	4.00000000000000000000	4.00000000000000000000	4.00000000000000000000	4.00000000000000000000	4.00000000000000000000	4.00000000000000000000	4.00000000000000000000	4.00000000000000000000	4.00000000000000000000	4.00000000000000000000
34.00000000000000000000	0.00000000000000000000	4148.71777343750000000000	4136.92285156250000000000	4156.92285156250000000000	4152.30761718750000000000	4165.12792968750000000000	4162.05126953125000000000	4162.05126953125000000000	4178.97412109375000000000	4177.94873046875000000000	4183.58984375000000000000	4176.41015625000000000000	4180.00000000000000000000	4110.76904296875000000000	4161.02539062500000000000	0.00000000000000000000	10246.00000000000000000000	10228.00000000000000000000	0.00000000000000000000	0.00000000000000000000	0.00000000000000000000	2115.00000000000000000000	649.00000000000000000000	4.00000000000000000000	4.00000000000000000000	4.00000000000000000000	4.00000000000000000000	4.00000000000000000000	4.00000000000000000000	4.00000000000000000000	4.00000000000000000000	4.00000000000000000000	4.00000000000000000000	4.00000000000000000000	4.00000000000000000000	4.00000000000000000000	4.00000000000000000000	4.00000000000000000000	4.00000000000000000000
35.00000000000000000000	0.00000000000000000000	4165.12792968750000000000	4178.46142578125000000000	4154.35888671875000000000	4167.17919921875000000000	4207.17919921875000000000	4193.33300781250000000000	4206.15380859375000000000	4201.53857421875000000000	4182.05126953125000000000	4213.33300781250000000000	4193.84619140625000000000	4181.02539062500000000000	4141.02539062500000000000	4170.25634765625000000000	0.00000000000000000000	10246.00000000000000000000	10226.00000000000000000000	0.00000000000000000000	0.00000000000000000000	0.00000000000000000000	2115.00000000000000000000	658.00000000000000000000	4.00000000000000000000	4.00000000000000000000	4.00000000000000000000	4.00000000000000000000	4.00000000000000000000	4.00000000000000000000	4.00000000000000000000	4.00000000000000000000	4.00000000000000000000	4.00000000000000000000	4.00000000000000000000	4.00000000000000000000	4.00000000000000000000	4.00000000000000000000	4.00000000000000000000	4.00000000000000000000
36.00000000000000000000	0.00000000000000000000	4170.25634765625000000000	4171.28173828125000000000	4162.56396484375000000000	4166.15380859375000000000	4192.82031250000000000000	4192.82031250000000000000	4203.58984375000000000000	4190.76904296875000000000	4184.10253906250000000000	4193.33300781250000000000	4189.23046875000000000000	4184.10253906250000000000	4127.17919921875000000000	4158.46142578125000000000	0.00000000000000000000	10246.00000000000000000000	10226.00000000000000000000	0.00000000000000000000	0.00000000000000000000	0.00000000000000000000	2115.00000000000000000000	666.00000000000000000000	4.00000000000000000000	4.00000000000000000000	4.00000000000000000000	4.00000000000000000000	4.00000000000000000000	4.00000000000000000000	4.00000000000000000000	4.00000000000000000000	4.00000000000000000000	4.00000000000000000000	4.00000000000000000000	4.00000000000000000000	4.00000000000000000000	4.00000000000000000000	4.00000000000000000000	4.00000000000000000000
37.00000000000000000000	0.00000000000000000000	4158.97412109375000000000	4148.20507812500000000000	4154.87158203125000000000	4152.82031250000000000000	4168.71777343750000000000	4183.58984375000000000000	4180.00000000000000000000	4173.84619140625000000000	4181.53857421875000000000	4175.38427734375000000000	4172.82031250000000000000	4174.35888671875000000000	4110.25634765625000000000	4153.84619140625000000000	0.00000000000000000000	10247.00000000000000000000	10225.00000000000000000000	0.00000000000000000000	0.00000000000000000000	0.00000000000000000000	2115.00000000000000000000	674.00000000000000000000	4.00000000000000000000	4.00000000000000000000	4.00000000000000000000	4.00000000000000000000	4.00000000000000000000	4.00000000000000000000	4.00000000000000000000	4.00000000000000000000	4.00000000000000000000	4.00000000000000000000	4.00000000000000000000	4.00000000000000000000	4.00000000000000000000	4.00000000000000000000	4.00000000000000000000	4.00000000000000000000
38.00000000000000000000	0.00000000000000000000	4168.20507812500000000000	4176.92285156250000000000	4152.82031250000000000000	4171.28173828125000000000	4195.38427734375000000000	4184.61523437500000000000	4191.28173828125000000000	4206.66650390625000000000	4185.64111328125000000000	4215.89746093750000000000	4198.97412109375000000000	4184.61523437500000000000	4158.46142578125000000000	4182.05126953125000000000	0.00000000000000000000	10247.00000000000000000000	10225.00000000000000000000	0.00000000000000000000	0.00000000000000000000	0.00000000000000000000	2115.00000000000000000000	681.00000000000000000000	4.00000000000000000000	4.00000000000000000000	4.00000000000000000000	4.00000000000000000000	4.00000000000000000000	4.00000000000000000000	4.00000000000000000000	4.00000000000000000000	4.00000000000000000000	4.00000000000000000000	4.00000000000000000000	4.00000000000000000000	4.00000000000000000000	4.00000000000000000000	4.00000000000000000000	4.00000000000000000000
39.00000000000000000000	0.00000000000000000000	4161.02539062500000000000	4138.97412109375000000000	4158.46142578125000000000	4148.71777343750000000000	4137.94873046875000000000	4159.48730468750000000000	4152.82031250000000000000	4176.41015625000000000000	4178.97412109375000000000	4167.69238281250000000000	4183.07666015625000000000	4185.12792968750000000000	4124.10253906250000000000	4172.30761718750000000000	0.00000000000000000000	10248.00000000000000000000	10223.00000000000000000000	0.00000000000000000000	0.00000000000000000000	0.00000000000000000000	2115.00000000000000000000	689.00000000000000000000	4.00000000000000000000	4.00000000000000000000	4.00000000000000000000	4.00000000000000000000	4.00000000000000000000	4.00000000000000000000	4.00000000000000000000	4.00000000000000000000	4.00000000000000000000	4.00000000000000000000	4.00000000000000000000	4.00000000000000000000	4.00000000000000000000	4.00000000000000000000	4.00000000000000000000	4.00000000000000000000
40.00000000000000000000	0.00000000000000000000	4167.69238281250000000000	4165.64111328125000000000	4154.87158203125000000000	4159.48730468750000000000	4173.84619140625000000000	4183.07666015625000000000	4190.76904296875000000000	4201.53857421875000000000	4183.07666015625000000000	4201.02539062500000000000	4190.25634765625000000000	4184.61523437500000000000	4134.87158203125000000000	4172.30761718750000000000	0.00000000000000000000	10248.00000000000000000000	10223.00000000000000000000	0.00000000000000000000	0.00000000000000000000	0.00000000000000000000	2115.00000000000000000000	696.00000000000000000000	4.00000000000000000000	4.00000000000000000000	4.00000000000000000000	4.00000000000000000000	4.00000000000000000000	4.00000000000000000000	4.00000000000000000000	4.00000000000000000000	4.00000000000000000000	4.00000000000000000000	4.00000000000000000000	4.00000000000000000000	4.00000000000000000000	4.00000000000000000000	4.00000000000000000000	4.00000000000000000000
41.00000000000000000000	0.00000000000000000000	4161.02539062500000000000	4161.02539062500000000000	4162.05126953125000000000	4155.89746093750000000000	4196.92285156250000000000	4187.17919921875000000000	4195.89746093750000000000	4200.00000000000000000000	4185.64111328125000000000	4202.05126953125000000000	4187.17919921875000000000	4184.61523437500000000000	4116.92285156250000000000	4158.97412109375000000000	0.00000000000000000000	10247.00000000000000000000	10224.00000000000000000000	0.00000000000000000000	0.00000000000000000000	0.00000000000000000000	2115.00000000000000000000	704.00000000000000000000	4.00000000000000000000	4.00000000000000000000	4.00000000000000000000	4.00000000000000000000	4.00000000000000000000	4.00000000000000000000	4.00000000000000000000	4.00000000000000000000	4.00000000000000000000	4.00000000000000000000	4.00000000000000000000	4.00000000000000000000	4.00000000000000000000	4.00000000000000000000	4.00000000000000000000	4.00000000000000000000
47.00000000000000000000	0.00000000000000000000	4143.07666015625000000000	4126.15380859375000000000	4153.84619140625000000000	4138.97412109375000000000	4153.33300781250000000000	4177.94873046875000000000	4171.79492187500000000000	4176.92285156250000000000	4184.61523437500000000000	4167.69238281250000000000	4168.71777343750000000000	4169.23046875000000000000	4095.89721679687500000000	4156.41015625000000000000	0.00000000000000000000	10248.00000000000000000000	10226.00000000000000000000	0.00000000000000000000	0.00000000000000000000	0.00000000000000000000	2115.00000000000000000000	713.00000000000000000000	4.00000000000000000000	4.00000000000000000000	4.00000000000000000000	4.00000000000000000000	4.00000000000000000000	4.00000000000000000000	4.00000000000000000000	4.00000000000000000000	4.00000000000000000000	4.00000000000000000000	4.00000000000000000000	4.00000000000000000000	4.00000000000000000000	4.00000000000000000000	4.00000000000000000000	4.00000000000000000000
48.00000000000000000000	0.00000000000000000000	4174.35888671875000000000	4185.64111328125000000000	4157.94873046875000000000	4172.30761718750000000000	4209.74365234375000000000	4202.05126953125000000000	4214.35888671875000000000	4204.10253906250000000000	4188.71777343750000000000	4217.43603515625000000000	4192.30761718750000000000	4178.97412109375000000000	4148.71777343750000000000	4171.79492187500000000000	0.00000000000000000000	10248.00000000000000000000	10226.00000000000000000000	0.00000000000000000000	0.00000000000000000000	0.00000000000000000000	2115.00000000000000000000	721.00000000000000000000	4.00000000000000000000	4.00000000000000000000	4.00000000000000000000	4.00000000000000000000	4.00000000000000000000	4.00000000000000000000	4.00000000000000000000	4.00000000000000000000	4.00000000000000000000	4.00000000000000000000	4.00000000000000000000	4.00000000000000000000	4.00000000000000000000	4.00000000000000000000	4.00000000000000000000	4.00000000000000000000
49.00000000000000000000	0.00000000000000000000	4162.56396484375000000000	4153.33300781250000000000	4163.58984375000000000000	4151.79492187500000000000	4178.97412109375000000000	4183.07666015625000000000	4178.46142578125000000000	4168.20507812500000000000	4183.07666015625000000000	4177.94873046875000000000	4175.89746093750000000000	4175.38427734375000000000	4115.89746093750000000000	4153.33300781250000000000	0.00000000000000000000	10248.00000000000000000000	10226.00000000000000000000	0.00000000000000000000	0.00000000000000000000	0.00000000000000000000	2115.00000000000000000000	730.00000000000000000000	4.00000000000000000000	4.00000000000000000000	4.00000000000000000000	4.00000000000000000000	4.00000000000000000000	4.00000000000000000000	4.00000000000000000000	4.00000000000000000000	4.00000000000000000000	4.00000000000000000000	4.00000000000000000000	4.00000000000000000000	4.00000000000000000000	4.00000000000000000000	4.00000000000000000000	4.00000000000000000000
50.00000000000000000000	0.00000000000000000000	4147.69238281250000000000	4149.74365234375000000000	4151.79492187500000000000	4149.74365234375000000000	4188.20507812500000000000	4186.15380859375000000000	4183.58984375000000000000	4189.23046875000000000000	4186.15380859375000000000	4189.74365234375000000000	4180.51269531250000000000	4171.28173828125000000000	4130.76904296875000000000	4164.61523437500000000000	0.00000000000000000000	10248.00000000000000000000	10226.00000000000000000000	0.00000000000000000000	0.00000000000000000000	0.00000000000000000000	2115.00000000000000000000	738.00000000000000000000	4.00000000000000000000	4.00000000000000000000	4.00000000000000000000	4.00000000000000000000	4.00000000000000000000	4.00000000000000000000	4.00000000000000000000	4.00000000000000000000	4.00000000000000000000	4.00000000000000000000	4.00000000000000000000	4.00000000000000000000	4.00000000000000000000	4.00000000000000000000	4.00000000000000000000	4.00000000000000000000
51.00000000000000000000	0.00000000000000000000	4146.66650390625000000000	4150.76904296875000000000	4152.30761718750000000000	4160.00000000000000000000	4191.28173828125000000000	4180.00000000000000000000	4189.23046875000000000000	4215.38427734375000000000	4189.74365234375000000000	4206.66650390625000000000	4191.79492187500000000000	4180.00000000000000000000	4151.28173828125000000000	4177.94873046875000000000	0.00000000000000000000	10248.00000000000000000000	10227.00000000000000000000	0.00000000000000000000	0.00000000000000000000	0.00000000000000000000	2115.00000000000000000000	746.00000000000000000000	4.00000000000000000000	4.00000000000000000000	4.00000000000000000000	4.00000000000000000000	4.00000000000000000000	4.00000000000000000000	4.00000000000000000000	4.00000000000000000000	4.00000000000000000000	4.00000000000000000000	4.00000000000000000000	4.00000000000000000000	4.00000000000000000000	4.00000000000000000000	4.00000000000000000000	4.00000000000000000000
52.00000000000000000000	0.00000000000000000000	4142.56396484375000000000	4126.15380859375000000000	4151.79492187500000000000	4140.51269531250000000000	4159.48730468750000000000	4172.82031250000000000000	4171.79492187500000000000	4182.56396484375000000000	4184.61523437500000000000	4162.05126953125000000000	4173.33300781250000000000	4172.30761718750000000000	4120.51269531250000000000	4159.48730468750000000000	0.00000000000000000000	10248.00000000000000000000	10227.00000000000000000000	0.00000000000000000000	0.00000000000000000000	0.00000000000000000000	2115.00000000000000000000	755.00000000000000000000	4.00000000000000000000	4.00000000000000000000	4.00000000000000000000	4.00000000000000000000	4.00000000000000000000	4.00000000000000000000	4.00000000000000000000	4.00000000000000000000	4.00000000000000000000	4.00000000000000000000	4.00000000000000000000	4.00000000000000000000	4.00000000000000000000	4.00000000000000000000	4.00000000000000000000	4.00000000000000000000
53.00000000000000000000	0.00000000000000000000	4160.00000000000000000000	4173.84619140625000000000	4154.87158203125000000000	4160.51269531250000000000	4208.20507812500000000000	4202.05126953125000000000	4215.38427734375000000000	4208.71777343750000000000	4188.71777343750000000000	4215.89746093750000000000	4193.33300781250000000000	4177.94873046875000000000	4150.76904296875000000000	4166.66650390625000000000	0.00000000000000000000	10247.00000000000000000000	10227.00000000000000000000	0.00000000000000000000	0.00000000000000000000	0.00000000000000000000	2115.00000000000000000000	763.00000000000000000000	4.00000000000000000000	4.00000000000000000000	4.00000000000000000000	4.00000000000000000000	4.00000000000000000000	4.00000000000000000000	4.00000000000000000000	4.00000000000000000000	4.00000000000000000000	4.00000000000000000000	4.00000000000000000000	4.00000000000000000000	4.00000000000000000000	4.00000000000000000000	4.00000000000000000000	4.00000000000000000000
54.00000000000000000000	0.00000000000000000000	4154.87158203125000000000	4148.20507812500000000000	4165.64111328125000000000	4146.15380859375000000000	4162.05126953125000000000	4185.64111328125000000000	4185.64111328125000000000	4181.02539062500000000000	4183.07666015625000000000	4198.46142578125000000000	4177.43603515625000000000	4175.38427734375000000000	4114.87158203125000000000	4152.82031250000000000000	0.00000000000000000000	10247.00000000000000000000	10227.00000000000000000000	0.00000000000000000000	0.00000000000000000000	0.00000000000000000000	2115.00000000000000000000	770.00000000000000000000	4.00000000000000000000	4.00000000000000000000	4.00000000000000000000	4.00000000000000000000	4.00000000000000000000	4.00000000000000000000	4.00000000000000000000	4.00000000000000000000	4.00000000000000000000	4.00000000000000000000	4.00000000000000000000	4.00000000000000000000	4.00000000000000000000	4.00000000000000000000	4.00000000000000000000	4.00000000000000000000
55.00000000000000000000	0.00000000000000000000	4162.56396484375000000000	4158.97412109375000000000	4160.00000000000000000000	4154.35888671875000000000	4176.92285156250000000000	4188.71777343750000000000	4189.74365234375000000000	4189.23046875000000000000	4184.10253906250000000000	4194.35888671875000000000	4182.56396484375000000000	4175.89746093750000000000	4135.38427734375000000000	4164.10253906250000000000	0.00000000000000000000	10248.00000000000000000000	10228.00000000000000000000	0.00000000000000000000	0.00000000000000000000	0.00000000000000000000	2115.00000000000000000000	778.00000000000000000000	4.00000000000000000000	4.00000000000000000000	4.00000000000000000000	4.00000000000000000000	4.00000000000000000000	4.00000000000000000000	4.00000000000000000000	4.00000000000000000000	4.00000000000000000000	4.00000000000000000000	4.00000000000000000000	4.00000000000000000000	4.00000000000000000000	4.00000000000000000000	4.00000000000000000000	4.00000000000000000000
56.00000000000000000000	0.00000000000000000000	4170.76904296875000000000	4172.30761718750000000000	4162.05126953125000000000	4170.25634765625000000000	4212.30761718750000000000	4186.66650390625000000000	4193.84619140625000000000	4202.56396484375000000000	4188.71777343750000000000	4200.51269531250000000000	4197.43603515625000000000	4189.23046875000000000000	4167.17919921875000000000	4181.53857421875000000000	0.00000000000000000000	10248.00000000000000000000	10228.00000000000000000000	0.00000000000000000000	0.00000000000000000000	0.00000000000000000000	2115.00000000000000000000	785.00000000000000000000	4.00000000000000000000	4.00000000000000000000	4.00000000000000000000	4.00000000000000000000	4.00000000000000000000	4.00000000000000000000	4.00000000000000000000	4.00000000000000000000	4.00000000000000000000	4.00000000000000000000	4.00000000000000000000	4.00000000000000000000	4.00000000000000000000	4.00000000000000000000	4.00000000000000000000	4.00000000000000000000
57.00000000000000000000	0.00000000000000000000	4157.94873046875000000000	4136.92285156250000000000	4160.00000000000000000000	4148.71777343750000000000	4156.41015625000000000000	4169.23046875000000000000	4161.02539062500000000000	4167.69238281250000000000	4183.07666015625000000000	4160.51269531250000000000	4173.84619140625000000000	4177.94873046875000000000	4125.64111328125000000000	4163.58984375000000000000	0.00000000000000000000	10247.00000000000000000000	10228.00000000000000000000	0.00000000000000000000	0.00000000000000000000	0.00000000000000000000	2115.00000000000000000000	792.00000000000000000000	4.00000000000000000000	4.00000000000000000000	4.00000000000000000000	4.00000000000000000000	4.00000000000000000000	4.00000000000000000000	4.00000000000000000000	4.00000000000000000000	4.00000000000000000000	4.00000000000000000000	4.00000000000000000000	4.00000000000000000000	4.00000000000000000000	4.00000000000000000000	4.00000000000000000000	4.00000000000000000000
58.00000000000000000000	0.00000000000000000000	4172.30761718750000000000	4182.05126953125000000000	4157.43603515625000000000	4175.38427734375000000000	4192.82031250000000000000	4196.41015625000000000000	4208.71777343750000000000	4212.30761718750000000000	4188.71777343750000000000	4223.58984375000000000000	4194.35888671875000000000	4180.00000000000000000000	4152.82031250000000000000	4173.84619140625000000000	0.00000000000000000000	10247.00000000000000000000	10228.00000000000000000000	0.00000000000000000000	0.00000000000000000000	0.00000000000000000000	2115.00000000000000000000	800.00000000000000000000	4.00000000000000000000	4.00000000000000000000	4.00000000000000000000	4.00000000000000000000	4.00000000000000000000	4.00000000000000000000	4.00000000000000000000	4.00000000000000000000	4.00000000000000000000	4.00000000000000000000	4.00000000000000000000	4.00000000000000000000	4.00000000000000000000	4.00000000000000000000	4.00000000000000000000	4.00000000000000000000
59.00000000000000000000	0.00000000000000000000	4163.07666015625000000000	4152.82031250000000000000	4164.10253906250000000000	4161.02539062500000000000	4192.30761718750000000000	4184.10253906250000000000	4188.20507812500000000000	4196.92285156250000000000	4185.12792968750000000000	4199.48730468750000000000	4186.15380859375000000000	4181.53857421875000000000	4123.07666015625000000000	4166.15380859375000000000	0.00000000000000000000	10246.00000000000000000000	10229.00000000000000000000	0.00000000000000000000	0.00000000000000000000	0.00000000000000000000	2115.00000000000000000000	808.00000000000000000000	4.00000000000000000000	4.00000000000000000000	4.00000000000000000000	4.00000000000000000000	4.00000000000000000000	4.00000000000000000000	4.00000000000000000000	4.00000000000000000000	4.00000000000000000000	4.00000000000000000000	4.00000000000000000000	4.00000000000000000000	4.00000000000000000000	4.00000000000000000000	4.00000000000000000000	4.00000000000000000000
60.00000000000000000000	0.00000000000000000000	4162.56396484375000000000	4146.66650390625000000000	4157.94873046875000000000	4151.28173828125000000000	4202.56396484375000000000	4180.00000000000000000000	4184.10253906250000000000	4185.12792968750000000000	4183.07666015625000000000	4176.41015625000000000000	4182.05126953125000000000	4173.33300781250000000000	4125.12792968750000000000	4165.64111328125000000000	0.00000000000000000000	10246.00000000000000000000	10229.00000000000000000000	0.00000000000000000000	0.00000000000000000000	0.00000000000000000000	2115.00000000000000000000	815.00000000000000000000	4.00000000000000000000	4.00000000000000000000	4.00000000000000000000	4.00000000000000000000	4.00000000000000000000	4.00000000000000000000	4.00000000000000000000	4.00000000000000000000	4.00000000000000000000	4.00000000000000000000	4.00000000000000000000	4.00000000000000000000	4.00000000000000000000	4.00000000000000000000	4.00000000000000000000	4.00000000000000000000
61.00000000000000000000	0.00000000000000000000	4177.43603515625000000000	4181.02539062500000000000	4160.51269531250000000000	4169.23046875000000000000	4213.33300781250000000000	4186.66650390625000000000	4195.89746093750000000000	4192.30761718750000000000	4189.23046875000000000000	4200.51269531250000000000	4192.82031250000000000000	4179.48730468750000000000	4157.94873046875000000000	4175.89746093750000000000	0.00000000000000000000	10247.00000000000000000000	10229.00000000000000000000	0.00000000000000000000	0.00000000000000000000	0.00000000000000000000	2115.00000000000000000000	823.00000000000000000000	4.00000000000000000000	4.00000000000000000000	4.00000000000000000000	4.00000000000000000000	4.00000000000000000000	4.00000000000000000000	4.00000000000000000000	4.00000000000000000000	4.00000000000000000000	4.00000000000000000000	4.00000000000000000000	4.00000000000000000000	4.00000000000000000000	4.00000000000000000000	4.00000000000000000000	4.00000000000000000000
62.00000000000000000000	0.00000000000000000000	4160.00000000000000000000	4152.82031250000000000000	4157.94873046875000000000	4147.17919921875000000000	4168.20507812500000000000	4173.33300781250000000000	4160.00000000000000000000	4157.43603515625000000000	4185.64111328125000000000	4158.46142578125000000000	4170.25634765625000000000	4172.82031250000000000000	4121.53857421875000000000	4162.56396484375000000000	0.00000000000000000000	10247.00000000000000000000	10229.00000000000000000000	0.00000000000000000000	0.00000000000000000000	0.00000000000000000000	2115.00000000000000000000	832.00000000000000000000	4.00000000000000000000	4.00000000000000000000	4.00000000000000000000	4.00000000000000000000	4.00000000000000000000	4.00000000000000000000	4.00000000000000000000	4.00000000000000000000	4.00000000000000000000	4.00000000000000000000	4.00000000000000000000	4.00000000000000000000	4.00000000000000000000	4.00000000000000000000	4.00000000000000000000	4.00000000000000000000
63.00000000000000000000	0.00000000000000000000	4165.12792968750000000000	4181.02539062500000000000	4152.30761718750000000000	4165.64111328125000000000	4205.64111328125000000000	4186.66650390625000000000	4192.82031250000000000000	4201.53857421875000000000	4187.69238281250000000000	4200.00000000000000000000	4194.35888671875000000000	4175.89746093750000000000	4153.33300781250000000000	4176.41015625000000000000	0.00000000000000000000	10247.00000000000000000000	10229.00000000000000000000	0.00000000000000000000	0.00000000000000000000	0.00000000000000000000	2115.00000000000000000000	840.00000000000000000000	4.00000000000000000000	4.00000000000000000000	4.00000000000000000000	4.00000000000000000000	4.00000000000000000000	4.00000000000000000000	4.00000000000000000000	4.00000000000000000000	4.00000000000000000000	4.00000000000000000000	4.00000000000000000000	4.00000000000000000000	4.00000000000000000000	4.00000000000000000000	4.00000000000000000000	4.00000000000000000000
64.00000000000000000000	0.00000000000000000000	4165.12792968750000000000	4166.15380859375000000000	4163.07666015625000000000	4164.10253906250000000000	4170.25634765625000000000	4172.82031250000000000000	4173.84619140625000000000	4190.76904296875000000000	4182.56396484375000000000	4192.30761718750000000000	4189.74365234375000000000	4177.94873046875000000000	4139.48730468750000000000	4169.74365234375000000000	1360.00000000000000000000	10247.00000000000000000000	10229.00000000000000000000	0.00000000000000000000	0.00000000000000000000	0.00000000000000000000	2115.00000000000000000000	848.00000000000000000000	4.00000000000000000000	4.00000000000000000000	4.00000000000000000000	4.00000000000000000000	4.00000000000000000000	4.00000000000000000000	4.00000000000000000000	4.00000000000000000000	4.00000000000000000000	4.00000000000000000000	4.00000000000000000000	4.00000000000000000000	4.00000000000000000000	4.00000000000000000000	4.00000000000000000000	4.00000000000000000000
65.00000000000000000000	0.00000000000000000000	4174.87158203125000000000	4187.69238281250000000000	4163.07666015625000000000	4162.56396484375000000000	4166.15380859375000000000	4185.12792968750000000000	4178.97412109375000000000	4173.84619140625000000000	4182.05126953125000000000	4185.64111328125000000000	4186.15380859375000000000	4177.94873046875000000000	4147.17919921875000000000	4176.92285156250000000000	2076.00000000000000000000	10248.00000000000000000000	10228.00000000000000000000	0.00000000000000000000	0.00000000000000000000	0.00000000000000000000	2115.00000000000000000000	857.00000000000000000000	4.00000000000000000000	4.00000000000000000000	4.00000000000000000000	4.00000000000000000000	4.00000000000000000000	4.00000000000000000000	4.00000000000000000000	4.00000000000000000000	4.00000000000000000000	4.00000000000000000000	4.00000000000000000000	4.00000000000000000000	4.00000000000000000000	4.00000000000000000000	4.00000000000000000000	4.00000000000000000000
66.00000000000000000000	0.00000000000000000000	4194.35888671875000000000	4228.71777343750000000000	4169.74365234375000000000	4179.48730468750000000000	4218.97412109375000000000	4201.53857421875000000000	4205.64111328125000000000	4186.66650390625000000000	4186.66650390625000000000	4222.05126953125000000000	4206.15380859375000000000	4191.79492187500000000000	4182.05126953125000000000	4197.43603515625000000000	2062.00000000000000000000	10248.00000000000000000000	10228.00000000000000000000	0.00000000000000000000	0.00000000000000000000	0.00000000000000000000	2115.00000000000000000000	865.00000000000000000000	4.00000000000000000000	4.00000000000000000000	4.00000000000000000000	4.00000000000000000000	4.00000000000000000000	4.00000000000000000000	4.00000000000000000000	4.00000000000000000000	4.00000000000000000000	4.00000000000000000000	4.00000000000000000000	4.00000000000000000000	4.00000000000000000000	4.00000000000000000000	4.00000000000000000000	4.00000000000000000000
67.00000000000000000000	0.00000000000000000000	4187.69238281250000000000	4186.15380859375000000000	4175.38427734375000000000	4159.48730468750000000000	4186.15380859375000000000	4181.53857421875000000000	4170.25634765625000000000	4153.33300781250000000000	4181.53857421875000000000	4180.00000000000000000000	4184.61523437500000000000	4184.61523437500000000000	4143.58984375000000000000	4184.61523437500000000000	3040.00000000000000000000	10247.00000000000000000000	10227.00000000000000000000	0.00000000000000000000	0.00000000000000000000	0.00000000000000000000	2115.00000000000000000000	874.00000000000000000000	4.00000000000000000000	4.00000000000000000000	4.00000000000000000000	4.00000000000000000000	4.00000000000000000000	4.00000000000000000000	4.00000000000000000000	4.00000000000000000000	4.00000000000000000000	4.00000000000000000000	4.00000000000000000000	4.00000000000000000000	4.00000000000000000000	4.00000000000000000000	4.00000000000000000000	4.00000000000000000000
68.00000000000000000000	0.00000000000000000000	4195.89746093750000000000	4213.33300781250000000000	4168.71777343750000000000	4183.58984375000000000000	4212.30761718750000000000	4191.79492187500000000000	4198.46142578125000000000	4198.97412109375000000000	4187.17919921875000000000	4212.30761718750000000000	4203.07666015625000000000	4189.74365234375000000000	4190.76904296875000000000	4205.64111328125000000000	3204.00000000000000000000	10247.00000000000000000000	10227.00000000000000000000	0.00000000000000000000	0.00000000000000000000	0.00000000000000000000	2115.00000000000000000000	882.00000000000000000000	4.00000000000000000000	4.00000000000000000000	4.00000000000000000000	4.00000000000000000000	4.00000000000000000000	4.00000000000000000000	4.00000000000000000000	4.00000000000000000000	4.00000000000000000000	4.00000000000000000000	4.00000000000000000000	4.00000000000000000000	4.00000000000000000000	4.00000000000000000000	4.00000000000000000000	4.00000000000000000000
69.00000000000000000000	0.00000000000000000000	4181.53857421875000000000	4195.38427734375000000000	4166.15380859375000000000	4176.41015625000000000000	4181.53857421875000000000	4170.76904296875000000000	4168.20507812500000000000	4190.76904296875000000000	4186.15380859375000000000	4194.35888671875000000000	4200.00000000000000000000	4192.82031250000000000000	4180.00000000000000000000	4201.53857421875000000000	1826.00000000000000000000	10246.00000000000000000000	10225.00000000000000000000	0.00000000000000000000	0.00000000000000000000	0.00000000000000000000	2115.00000000000000000000	890.00000000000000000000	4.00000000000000000000	4.00000000000000000000	4.00000000000000000000	4.00000000000000000000	4.00000000000000000000	4.00000000000000000000	4.00000000000000000000	4.00000000000000000000	4.00000000000000000000	4.00000000000000000000	4.00000000000000000000	4.00000000000000000000	4.00000000000000000000	4.00000000000000000000	4.00000000000000000000	4.00000000000000000000
70.00000000000000000000	0.00000000000000000000	4176.92285156250000000000	4193.33300781250000000000	4162.56396484375000000000	4163.58984375000000000000	4167.17919921875000000000	4171.79492187500000000000	4158.97412109375000000000	4171.79492187500000000000	4183.58984375000000000000	4175.89746093750000000000	4191.28173828125000000000	4180.51269531250000000000	4153.84619140625000000000	4189.23046875000000000000	2596.00000000000000000000	10246.00000000000000000000	10225.00000000000000000000	0.00000000000000000000	0.00000000000000000000	0.00000000000000000000	2115.00000000000000000000	899.00000000000000000000	4.00000000000000000000	4.00000000000000000000	4.00000000000000000000	4.00000000000000000000	4.00000000000000000000	4.00000000000000000000	4.00000000000000000000	4.00000000000000000000	4.00000000000000000000	4.00000000000000000000	4.00000000000000000000	4.00000000000000000000	4.00000000000000000000	4.00000000000000000000	4.00000000000000000000	4.00000000000000000000
71.00000000000000000000	0.00000000000000000000	4201.02539062500000000000	4240.00000000000000000000	4173.84619140625000000000	4189.74365234375000000000	4226.15380859375000000000	4201.53857421875000000000	4209.74365234375000000000	4210.25634765625000000000	4190.25634765625000000000	4242.05126953125000000000	4217.43603515625000000000	4195.38427734375000000000	4188.20507812500000000000	4202.56396484375000000000	2793.00000000000000000000	10246.00000000000000000000	10224.00000000000000000000	0.00000000000000000000	0.00000000000000000000	0.00000000000000000000	2115.00000000000000000000	907.00000000000000000000	4.00000000000000000000	4.00000000000000000000	4.00000000000000000000	4.00000000000000000000	4.00000000000000000000	4.00000000000000000000	4.00000000000000000000	4.00000000000000000000	4.00000000000000000000	4.00000000000000000000	4.00000000000000000000	4.00000000000000000000	4.00000000000000000000	4.00000000000000000000	4.00000000000000000000	4.00000000000000000000
72.00000000000000000000	0.00000000000000000000	4191.79492187500000000000	4197.94873046875000000000	4177.94873046875000000000	4167.17919921875000000000	4184.61523437500000000000	4184.10253906250000000000	4176.41015625000000000000	4175.38427734375000000000	4184.61523437500000000000	4210.76904296875000000000	4195.38427734375000000000	4193.84619140625000000000	4149.23046875000000000000	4183.07666015625000000000	420.00000000000000000000	10246.00000000000000000000	10224.00000000000000000000	0.00000000000000000000	0.00000000000000000000	0.00000000000000000000	2115.00000000000000000000	915.00000000000000000000	4.00000000000000000000	4.00000000000000000000	4.00000000000000000000	4.00000000000000000000	4.00000000000000000000	4.00000000000000000000	4.00000000000000000000	4.00000000000000000000	4.00000000000000000000	4.00000000000000000000	4.00000000000000000000	4.00000000000000000000	4.00000000000000000000	4.00000000000000000000	4.00000000000000000000	4.00000000000000000000
73.00000000000000000000	0.00000000000000000000	4198.46142578125000000000	4221.53857421875000000000	4164.10253906250000000000	4177.43603515625000000000	4186.15380859375000000000	4183.58984375000000000000	4181.02539062500000000000	4179.48730468750000000000	4185.12792968750000000000	4200.51269531250000000000	4200.00000000000000000000	4186.66650390625000000000	4178.97412109375000000000	4195.89746093750000000000	3218.00000000000000000000	10248.00000000000000000000	10229.00000000000000000000	0.00000000000000000000	0.00000000000000000000	0.00000000000000000000	2115.00000000000000000000	924.00000000000000000000	4.00000000000000000000	4.00000000000000000000	4.00000000000000000000	4.00000000000000000000	4.00000000000000000000	4.00000000000000000000	4.00000000000000000000	4.00000000000000000000	4.00000000000000000000	4.00000000000000000000	4.00000000000000000000	4.00000000000000000000	4.00000000000000000000	4.00000000000000000000	4.00000000000000000000	4.00000000000000000000
74.00000000000000000000	0.00000000000000000000	4195.38427734375000000000	4216.41015625000000000000	4167.17919921875000000000	4178.97412109375000000000	4178.46142578125000000000	4167.69238281250000000000	4161.53857421875000000000	4164.61523437500000000000	4185.64111328125000000000	4173.33300781250000000000	4200.51269531250000000000	4191.79492187500000000000	4184.61523437500000000000	4206.66650390625000000000	3095.00000000000000000000	10248.00000000000000000000	10229.00000000000000000000	0.00000000000000000000	0.00000000000000000000	0.00000000000000000000	2115.00000000000000000000	932.00000000000000000000	4.00000000000000000000	4.00000000000000000000	4.00000000000000000000	4.00000000000000000000	4.00000000000000000000	4.00000000000000000000	4.00000000000000000000	4.00000000000000000000	4.00000000000000000000	4.00000000000000000000	4.00000000000000000000	4.00000000000000000000	4.00000000000000000000	4.00000000000000000000	4.00000000000000000000	4.00000000000000000000
75.00000000000000000000	0.00000000000000000000	4186.66650390625000000000	4195.89746093750000000000	4167.17919921875000000000	4163.58984375000000000000	4188.20507812500000000000	4172.30761718750000000000	4161.53857421875000000000	4164.61523437500000000000	4183.58984375000000000000	4178.46142578125000000000	4196.41015625000000000000	4192.82031250000000000000	4165.64111328125000000000	4200.00000000000000000000	2145.00000000000000000000	10249.00000000000000000000	10229.00000000000000000000	0.00000000000000000000	0.00000000000000000000	0.00000000000000000000	2115.00000000000000000000	941.00000000000000000000	4.00000000000000000000	4.00000000000000000000	4.00000000000000000000	4.00000000000000000000	4.00000000000000000000	4.00000000000000000000	4.00000000000000000000	4.00000000000000000000	4.00000000000000000000	4.00000000000000000000	4.00000000000000000000	4.00000000000000000000	4.00000000000000000000	4.00000000000000000000	4.00000000000000000000	4.00000000000000000000
76.00000000000000000000	0.00000000000000000000	4198.97412109375000000000	4225.64111328125000000000	4167.17919921875000000000	4181.53857421875000000000	4235.38427734375000000000	4196.41015625000000000000	4210.76904296875000000000	4218.97412109375000000000	4187.69238281250000000000	4250.76904296875000000000	4219.48730468750000000000	4202.05126953125000000000	4191.79492187500000000000	4206.66650390625000000000	1743.00000000000000000000	10249.00000000000000000000	10229.00000000000000000000	0.00000000000000000000	0.00000000000000000000	0.00000000000000000000	2115.00000000000000000000	949.00000000000000000000	4.00000000000000000000	4.00000000000000000000	4.00000000000000000000	4.00000000000000000000	4.00000000000000000000	4.00000000000000000000	4.00000000000000000000	4.00000000000000000000	4.00000000000000000000	4.00000000000000000000	4.00000000000000000000	4.00000000000000000000	4.00000000000000000000	4.00000000000000000000	4.00000000000000000000	4.00000000000000000000
77.00000000000000000000	0.00000000000000000000	4185.64111328125000000000	4188.20507812500000000000	4168.20507812500000000000	4159.48730468750000000000	4185.12792968750000000000	4176.41015625000000000000	4176.41015625000000000000	4177.94873046875000000000	4182.56396484375000000000	4195.38427734375000000000	4192.30761718750000000000	4193.33300781250000000000	4146.15380859375000000000	4188.20507812500000000000	1719.00000000000000000000	10250.00000000000000000000	10228.00000000000000000000	0.00000000000000000000	0.00000000000000000000	0.00000000000000000000	2115.00000000000000000000	957.00000000000000000000	4.00000000000000000000	4.00000000000000000000	4.00000000000000000000	4.00000000000000000000	4.00000000000000000000	4.00000000000000000000	4.00000000000000000000	4.00000000000000000000	4.00000000000000000000	4.00000000000000000000	4.00000000000000000000	4.00000000000000000000	4.00000000000000000000	4.00000000000000000000	4.00000000000000000000	4.00000000000000000000
78.00000000000000000000	0.00000000000000000000	4194.35888671875000000000	4218.46142578125000000000	4165.12792968750000000000	4173.84619140625000000000	4215.38427734375000000000	4190.25634765625000000000	4192.82031250000000000000	4182.56396484375000000000	4185.12792968750000000000	4203.07666015625000000000	4202.05126953125000000000	4191.28173828125000000000	4172.30761718750000000000	4197.43603515625000000000	3095.00000000000000000000	10250.00000000000000000000	10228.00000000000000000000	0.00000000000000000000	0.00000000000000000000	0.00000000000000000000	2115.00000000000000000000	966.00000000000000000000	4.00000000000000000000	4.00000000000000000000	4.00000000000000000000	4.00000000000000000000	4.00000000000000000000	4.00000000000000000000	4.00000000000000000000	4.00000000000000000000	4.00000000000000000000	4.00000000000000000000	4.00000000000000000000	4.00000000000000000000	4.00000000000000000000	4.00000000000000000000	4.00000000000000000000	4.00000000000000000000
79.00000000000000000000	0.00000000000000000000	4203.07666015625000000000	4225.64111328125000000000	4175.38427734375000000000	4183.07666015625000000000	4216.41015625000000000000	4187.69238281250000000000	4188.71777343750000000000	4186.15380859375000000000	4186.66650390625000000000	4214.35888671875000000000	4209.23046875000000000000	4198.46142578125000000000	4185.12792968750000000000	4203.07666015625000000000	2145.00000000000000000000	10251.00000000000000000000	10228.00000000000000000000	0.00000000000000000000	0.00000000000000000000	0.00000000000000000000	2115.00000000000000000000	974.00000000000000000000	4.00000000000000000000	4.00000000000000000000	4.00000000000000000000	4.00000000000000000000	4.00000000000000000000	4.00000000000000000000	4.00000000000000000000	4.00000000000000000000	4.00000000000000000000	4.00000000000000000000	4.00000000000000000000	4.00000000000000000000	4.00000000000000000000	4.00000000000000000000	4.00000000000000000000	4.00000000000000000000
80.00000000000000000000	0.00000000000000000000	4193.33300781250000000000	4203.07666015625000000000	4167.69238281250000000000	4168.71777343750000000000	4170.76904296875000000000	4175.89746093750000000000	4168.71777343750000000000	4173.33300781250000000000	4182.56396484375000000000	4184.61523437500000000000	4192.82031250000000000000	4188.71777343750000000000	4165.64111328125000000000	4195.89746093750000000000	1743.00000000000000000000	10251.00000000000000000000	10228.00000000000000000000	0.00000000000000000000	0.00000000000000000000	0.00000000000000000000	2115.00000000000000000000	983.00000000000000000000	4.00000000000000000000	4.00000000000000000000	4.00000000000000000000	4.00000000000000000000	4.00000000000000000000	4.00000000000000000000	4.00000000000000000000	4.00000000000000000000	4.00000000000000000000	4.00000000000000000000	4.00000000000000000000	4.00000000000000000000	4.00000000000000000000	4.00000000000000000000	4.00000000000000000000	4.00000000000000000000
81.00000000000000000000	0.00000000000000000000	4191.28173828125000000000	4227.69238281250000000000	4161.02539062500000000000	4189.74365234375000000000	4199.48730468750000000000	4183.07666015625000000000	4193.84619140625000000000	4215.38427734375000000000	4187.17919921875000000000	4233.33300781250000000000	4216.41015625000000000000	4194.35888671875000000000	4201.02539062500000000000	4208.71777343750000000000	1719.00000000000000000000	10250.00000000000000000000	10229.00000000000000000000	0.00000000000000000000	0.00000000000000000000	0.00000000000000000000	2115.00000000000000000000	991.00000000000000000000	4.00000000000000000000	4.00000000000000000000	4.00000000000000000000	4.00000000000000000000	4.00000000000000000000	4.00000000000000000000	4.00000000000000000000	4.00000000000000000000	4.00000000000000000000	4.00000000000000000000	4.00000000000000000000	4.00000000000000000000	4.00000000000000000000	4.00000000000000000000	4.00000000000000000000	4.00000000000000000000
82.00000000000000000000	0.00000000000000000000	4173.84619140625000000000	4182.05126953125000000000	4166.66650390625000000000	4172.30761718750000000000	4165.12792968750000000000	4162.05126953125000000000	4156.41015625000000000000	4182.56396484375000000000	4183.58984375000000000000	4190.25634765625000000000	4198.46142578125000000000	4189.74365234375000000000	4157.94873046875000000000	4190.76904296875000000000	3095.00000000000000000000	10250.00000000000000000000	10229.00000000000000000000	0.00000000000000000000	0.00000000000000000000	0.00000000000000000000	2115.00000000000000000000	999.00000000000000000000	4.00000000000000000000	4.00000000000000000000	4.00000000000000000000	4.00000000000000000000	4.00000000000000000000	4.00000000000000000000	4.00000000000000000000	4.00000000000000000000	4.00000000000000000000	4.00000000000000000000	4.00000000000000000000	4.00000000000000000000	4.00000000000000000000	4.00000000000000000000	4.00000000000000000000	4.00000000000000000000
83.00000000000000000000	0.00000000000000000000	4193.84619140625000000000	4209.74365234375000000000	4165.12792968750000000000	4187.69238281250000000000	4198.97412109375000000000	4184.61523437500000000000	4184.61523437500000000000	4189.74365234375000000000	4184.61523437500000000000	4191.28173828125000000000	4202.05126953125000000000	4187.17919921875000000000	4171.28173828125000000000	4197.94873046875000000000	2145.00000000000000000000	10252.00000000000000000000	10229.00000000000000000000	0.00000000000000000000	0.00000000000000000000	0.00000000000000000000	2116.00000000000000000000	8.00000000000000000000	4.00000000000000000000	4.00000000000000000000	4.00000000000000000000	4.00000000000000000000	4.00000000000000000000	4.00000000000000000000	4.00000000000000000000	4.00000000000000000000	4.00000000000000000000	4.00000000000000000000	4.00000000000000000000	4.00000000000000000000	4.00000000000000000000	4.00000000000000000000	4.00000000000000000000	4.00000000000000000000
84.00000000000000000000	0.00000000000000000000	4202.05126953125000000000	4221.53857421875000000000	4169.74365234375000000000	4200.51269531250000000000	4213.84619140625000000000	4191.28173828125000000000	4193.33300781250000000000	4189.74365234375000000000	4184.61523437500000000000	4211.79492187500000000000	4205.64111328125000000000	4192.30761718750000000000	4172.82031250000000000000	4196.92285156250000000000	1743.00000000000000000000	10252.00000000000000000000	10229.00000000000000000000	0.00000000000000000000	0.00000000000000000000	0.00000000000000000000	2116.00000000000000000000	16.00000000000000000000	4.00000000000000000000	4.00000000000000000000	4.00000000000000000000	4.00000000000000000000	4.00000000000000000000	4.00000000000000000000	4.00000000000000000000	4.00000000000000000000	4.00000000000000000000	4.00000000000000000000	4.00000000000000000000	4.00000000000000000000	4.00000000000000000000	4.00000000000000000000	4.00000000000000000000	4.00000000000000000000
85.00000000000000000000	0.00000000000000000000	4180.00000000000000000000	4178.97412109375000000000	4161.53857421875000000000	4180.51269531250000000000	4174.35888671875000000000	4176.41015625000000000000	4167.17919921875000000000	4157.43603515625000000000	4179.48730468750000000000	4182.56396484375000000000	4182.05126953125000000000	4176.41015625000000000000	4133.84619140625000000000	4175.89746093750000000000	1719.00000000000000000000	10251.00000000000000000000	10228.00000000000000000000	0.00000000000000000000	0.00000000000000000000	0.00000000000000000000	2116.00000000000000000000	24.00000000000000000000	4.00000000000000000000	4.00000000000000000000	4.00000000000000000000	4.00000000000000000000	4.00000000000000000000	4.00000000000000000000	4.00000000000000000000	4.00000000000000000000	4.00000000000000000000	4.00000000000000000000	4.00000000000000000000	4.00000000000000000000	4.00000000000000000000	4.00000000000000000000	4.00000000000000000000	4.00000000000000000000
86.00000000000000000000	0.00000000000000000000	4185.64111328125000000000	4206.66650390625000000000	4153.33300781250000000000	4202.05126953125000000000	4198.46142578125000000000	4184.61523437500000000000	4197.43603515625000000000	4196.92285156250000000000	4184.61523437500000000000	4211.79492187500000000000	4200.00000000000000000000	4179.48730468750000000000	4175.89746093750000000000	4193.84619140625000000000	3095.00000000000000000000	10251.00000000000000000000	10228.00000000000000000000	0.00000000000000000000	0.00000000000000000000	0.00000000000000000000	2116.00000000000000000000	33.00000000000000000000	4.00000000000000000000	4.00000000000000000000	4.00000000000000000000	4.00000000000000000000	4.00000000000000000000	4.00000000000000000000	4.00000000000000000000	4.00000000000000000000	4.00000000000000000000	4.00000000000000000000	4.00000000000000000000	4.00000000000000000000	4.00000000000000000000	4.00000000000000000000	4.00000000000000000000	4.00000000000000000000
87.00000000000000000000	0.00000000000000000000	4170.25634765625000000000	4166.15380859375000000000	4157.94873046875000000000	4178.97412109375000000000	4142.56396484375000000000	4160.51269531250000000000	4154.35888671875000000000	4168.71777343750000000000	4180.00000000000000000000	4161.02539062500000000000	4181.02539062500000000000	4175.89746093750000000000	4142.05126953125000000000	4180.51269531250000000000	2145.00000000000000000000	10250.00000000000000000000	10227.00000000000000000000	0.00000000000000000000	0.00000000000000000000	0.00000000000000000000	2116.00000000000000000000	41.00000000000000000000	4.00000000000000000000	4.00000000000000000000	4.00000000000000000000	4.00000000000000000000	4.00000000000000000000	4.00000000000000000000	4.00000000000000000000	4.00000000000000000000	4.00000000000000000000	4.00000000000000000000	4.00000000000000000000	4.00000000000000000000	4.00000000000000000000	4.00000000000000000000	4.00000000000000000000	4.00000000000000000000
88.00000000000000000000	0.00000000000000000000	4169.23046875000000000000	4171.79492187500000000000	4153.33300781250000000000	4176.41015625000000000000	4161.53857421875000000000	4172.82031250000000000000	4165.64111328125000000000	4172.30761718750000000000	4180.00000000000000000000	4174.35888671875000000000	4179.48730468750000000000	4165.64111328125000000000	4141.53857421875000000000	4173.84619140625000000000	1743.00000000000000000000	10250.00000000000000000000	10227.00000000000000000000	0.00000000000000000000	0.00000000000000000000	0.00000000000000000000	2116.00000000000000000000	50.00000000000000000000	4.00000000000000000000	4.00000000000000000000	4.00000000000000000000	4.00000000000000000000	4.00000000000000000000	4.00000000000000000000	4.00000000000000000000	4.00000000000000000000	4.00000000000000000000	4.00000000000000000000	4.00000000000000000000	4.00000000000000000000	4.00000000000000000000	4.00000000000000000000	4.00000000000000000000	4.00000000000000000000
89.00000000000000000000	0.00000000000000000000	4174.87158203125000000000	4184.61523437500000000000	4157.94873046875000000000	4185.64111328125000000000	4189.74365234375000000000	4181.53857421875000000000	4184.61523437500000000000	4186.15380859375000000000	4181.53857421875000000000	4205.12792968750000000000	4188.71777343750000000000	4170.76904296875000000000	4150.25634765625000000000	4171.79492187500000000000	1719.00000000000000000000	10247.00000000000000000000	10225.00000000000000000000	0.00000000000000000000	0.00000000000000000000	0.00000000000000000000	2116.00000000000000000000	58.00000000000000000000	4.00000000000000000000	4.00000000000000000000	4.00000000000000000000	4.00000000000000000000	4.00000000000000000000	4.00000000000000000000	4.00000000000000000000	4.00000000000000000000	4.00000000000000000000	4.00000000000000000000	4.00000000000000000000	4.00000000000000000000	4.00000000000000000000	4.00000000000000000000	4.00000000000000000000	4.00000000000000000000
90.00000000000000000000	0.00000000000000000000	4158.97412109375000000000	4144.61523437500000000000	4153.33300781250000000000	4161.02539062500000000000	4135.38427734375000000000	4160.51269531250000000000	4144.10253906250000000000	4148.20507812500000000000	4174.87158203125000000000	4148.71777343750000000000	4164.61523437500000000000	4161.02539062500000000000	4113.33300781250000000000	4156.41015625000000000000	3095.00000000000000000000	10247.00000000000000000000	10225.00000000000000000000	0.00000000000000000000	0.00000000000000000000	0.00000000000000000000	2116.00000000000000000000	66.00000000000000000000	4.00000000000000000000	4.00000000000000000000	4.00000000000000000000	4.00000000000000000000	4.00000000000000000000	4.00000000000000000000	4.00000000000000000000	4.00000000000000000000	4.00000000000000000000	4.00000000000000000000	4.00000000000000000000	4.00000000000000000000	4.00000000000000000000	4.00000000000000000000	4.00000000000000000000	4.00000000000000000000
91.00000000000000000000	0.00000000000000000000	4165.64111328125000000000	4175.38427734375000000000	4148.20507812500000000000	4176.92285156250000000000	4167.17919921875000000000	4167.69238281250000000000	4154.35888671875000000000	4160.51269531250000000000	4178.97412109375000000000	4159.48730468750000000000	4175.38427734375000000000	4160.51269531250000000000	4151.28173828125000000000	4170.25634765625000000000	2145.00000000000000000000	10244.00000000000000000000	10226.00000000000000000000	0.00000000000000000000	0.00000000000000000000	0.00000000000000000000	2116.00000000000000000000	74.00000000000000000000	4.00000000000000000000	4.00000000000000000000	4.00000000000000000000	4.00000000000000000000	4.00000000000000000000	4.00000000000000000000	4.00000000000000000000	4.00000000000000000000	4.00000000000000000000	4.00000000000000000000	4.00000000000000000000	4.00000000000000000000	4.00000000000000000000	4.00000000000000000000	4.00000000000000000000	4.00000000000000000000
92.00000000000000000000	0.00000000000000000000	4152.30761718750000000000	4142.05126953125000000000	4153.33300781250000000000	4155.89746093750000000000	4134.35888671875000000000	4144.10253906250000000000	4109.74365234375000000000	4114.87158203125000000000	4175.38427734375000000000	4108.20507812500000000000	4152.30761718750000000000	4155.38427734375000000000	4112.82031250000000000000	4155.38427734375000000000	1743.00000000000000000000	10244.00000000000000000000	10226.00000000000000000000	0.00000000000000000000	0.00000000000000000000	0.00000000000000000000	2116.00000000000000000000	81.00000000000000000000	4.00000000000000000000	4.00000000000000000000	4.00000000000000000000	4.00000000000000000000	4.00000000000000000000	4.00000000000000000000	4.00000000000000000000	4.00000000000000000000	4.00000000000000000000	4.00000000000000000000	4.00000000000000000000	4.00000000000000000000	4.00000000000000000000	4.00000000000000000000	4.00000000000000000000	4.00000000000000000000
93.00000000000000000000	0.00000000000000000000	4144.10253906250000000000	4133.33300781250000000000	4141.53857421875000000000	4147.69238281250000000000	4110.25634765625000000000	4142.05126953125000000000	4112.30761718750000000000	4118.46142578125000000000	4172.30761718750000000000	4099.48730468750000000000	4147.17919921875000000000	4147.17919921875000000000	4102.05126953125000000000	4153.33300781250000000000	1719.00000000000000000000	10242.00000000000000000000	10228.00000000000000000000	0.00000000000000000000	0.00000000000000000000	0.00000000000000000000	2116.00000000000000000000	89.00000000000000000000	4.00000000000000000000	4.00000000000000000000	4.00000000000000000000	4.00000000000000000000	4.00000000000000000000	4.00000000000000000000	4.00000000000000000000	4.00000000000000000000	4.00000000000000000000	4.00000000000000000000	4.00000000000000000000	4.00000000000000000000	4.00000000000000000000	4.00000000000000000000	4.00000000000000000000	4.00000000000000000000
94.00000000000000000000	0.00000000000000000000	4138.46142578125000000000	4136.92285156250000000000	4138.97412109375000000000	4154.87158203125000000000	4113.84619140625000000000	4149.23046875000000000000	4132.30761718750000000000	4149.74365234375000000000	4173.33300781250000000000	4134.35888671875000000000	4160.51269531250000000000	4151.28173828125000000000	4116.41015625000000000000	4158.46142578125000000000	3095.00000000000000000000	10242.00000000000000000000	10228.00000000000000000000	0.00000000000000000000	0.00000000000000000000	0.00000000000000000000	2116.00000000000000000000	96.00000000000000000000	4.00000000000000000000	4.00000000000000000000	4.00000000000000000000	4.00000000000000000000	4.00000000000000000000	4.00000000000000000000	4.00000000000000000000	4.00000000000000000000	4.00000000000000000000	4.00000000000000000000	4.00000000000000000000	4.00000000000000000000	4.00000000000000000000	4.00000000000000000000	4.00000000000000000000	4.00000000000000000000
95.00000000000000000000	0.00000000000000000000	4127.17919921875000000000	4102.05126953125000000000	4143.58984375000000000000	4127.69238281250000000000	4093.33325195312500000000	4141.53857421875000000000	4106.66650390625000000000	4119.48730468750000000000	4170.25634765625000000000	4100.51269531250000000000	4138.46142578125000000000	4143.58984375000000000000	4077.94873046875000000000	4139.48730468750000000000	2145.00000000000000000000	10241.00000000000000000000	10228.00000000000000000000	0.00000000000000000000	0.00000000000000000000	0.00000000000000000000	2116.00000000000000000000	103.00000000000000000000	4.00000000000000000000	4.00000000000000000000	4.00000000000000000000	4.00000000000000000000	4.00000000000000000000	4.00000000000000000000	4.00000000000000000000	4.00000000000000000000	4.00000000000000000000	4.00000000000000000000	4.00000000000000000000	4.00000000000000000000	4.00000000000000000000	4.00000000000000000000	4.00000000000000000000	4.00000000000000000000
96.00000000000000000000	0.00000000000000000000	4152.82031250000000000000	4151.28173828125000000000	4146.66650390625000000000	4148.20507812500000000000	4140.00000000000000000000	4164.10253906250000000000	4147.69238281250000000000	4145.64111328125000000000	4176.41015625000000000000	4136.41015625000000000000	4155.89746093750000000000	4150.25634765625000000000	4116.41015625000000000000	4155.38427734375000000000	1743.00000000000000000000	10241.00000000000000000000	10228.00000000000000000000	0.00000000000000000000	0.00000000000000000000	0.00000000000000000000	2116.00000000000000000000	111.00000000000000000000	4.00000000000000000000	4.00000000000000000000	4.00000000000000000000	4.00000000000000000000	4.00000000000000000000	4.00000000000000000000	4.00000000000000000000	4.00000000000000000000	4.00000000000000000000	4.00000000000000000000	4.00000000000000000000	4.00000000000000000000	4.00000000000000000000	4.00000000000000000000	4.00000000000000000000	4.00000000000000000000
97.00000000000000000000	0.00000000000000000000	4145.64111328125000000000	4122.05126953125000000000	4149.23046875000000000000	4136.92285156250000000000	4093.84594726562500000000	4149.74365234375000000000	4118.46142578125000000000	4111.28173828125000000000	4170.25634765625000000000	4103.07666015625000000000	4140.51269531250000000000	4148.71777343750000000000	4089.74340820312500000000	4144.61523437500000000000	1719.00000000000000000000	10243.00000000000000000000	10229.00000000000000000000	0.00000000000000000000	0.00000000000000000000	0.00000000000000000000	2116.00000000000000000000	118.00000000000000000000	4.00000000000000000000	4.00000000000000000000	4.00000000000000000000	4.00000000000000000000	4.00000000000000000000	4.00000000000000000000	4.00000000000000000000	4.00000000000000000000	4.00000000000000000000	4.00000000000000000000	4.00000000000000000000	4.00000000000000000000	4.00000000000000000000	4.00000000000000000000	4.00000000000000000000	4.00000000000000000000
98.00000000000000000000	0.00000000000000000000	4131.79492187500000000000	4106.15380859375000000000	4138.46142578125000000000	4129.23046875000000000000	4090.25634765625000000000	4145.64111328125000000000	4104.61523437500000000000	4106.15380859375000000000	4168.71777343750000000000	4089.23071289062500000000	4135.38427734375000000000	4138.97412109375000000000	4086.66650390625000000000	4138.97412109375000000000	3095.00000000000000000000	10243.00000000000000000000	10229.00000000000000000000	0.00000000000000000000	0.00000000000000000000	0.00000000000000000000	2116.00000000000000000000	125.00000000000000000000	4.00000000000000000000	4.00000000000000000000	4.00000000000000000000	4.00000000000000000000	4.00000000000000000000	4.00000000000000000000	4.00000000000000000000	4.00000000000000000000	4.00000000000000000000	4.00000000000000000000	4.00000000000000000000	4.00000000000000000000	4.00000000000000000000	4.00000000000000000000	4.00000000000000000000	4.00000000000000000000
99.00000000000000000000	0.00000000000000000000	4140.00000000000000000000	4130.25634765625000000000	4143.07666015625000000000	4145.12792968750000000000	4128.20507812500000000000	4144.10253906250000000000	4120.51269531250000000000	4144.10253906250000000000	4176.41015625000000000000	4130.76904296875000000000	4160.51269531250000000000	4149.74365234375000000000	4126.66650390625000000000	4155.89746093750000000000	2145.00000000000000000000	10244.00000000000000000000	10228.00000000000000000000	0.00000000000000000000	0.00000000000000000000	0.00000000000000000000	2116.00000000000000000000	133.00000000000000000000	4.00000000000000000000	4.00000000000000000000	4.00000000000000000000	4.00000000000000000000	4.00000000000000000000	4.00000000000000000000	4.00000000000000000000	4.00000000000000000000	4.00000000000000000000	4.00000000000000000000	4.00000000000000000000	4.00000000000000000000	4.00000000000000000000	4.00000000000000000000	4.00000000000000000000	4.00000000000000000000
100.00000000000000000000	0.00000000000000000000	4127.17919921875000000000	4088.71777343750000000000	4142.05126953125000000000	4111.79492187500000000000	4071.79467773437500000000	4125.12792968750000000000	4087.69213867187500000000	4105.64111328125000000000	4171.28173828125000000000	4094.87158203125000000000	4137.43603515625000000000	4140.51269531250000000000	4084.10253906250000000000	4138.97412109375000000000	1743.00000000000000000000	10244.00000000000000000000	10228.00000000000000000000	0.00000000000000000000	0.00000000000000000000	0.00000000000000000000	2116.00000000000000000000	140.00000000000000000000	4.00000000000000000000	4.00000000000000000000	4.00000000000000000000	4.00000000000000000000	4.00000000000000000000	4.00000000000000000000	4.00000000000000000000	4.00000000000000000000	4.00000000000000000000	4.00000000000000000000	4.00000000000000000000	4.00000000000000000000	4.00000000000000000000	4.00000000000000000000	4.00000000000000000000	4.00000000000000000000
101.00000000000000000000	0.00000000000000000000	4129.74365234375000000000	4118.46142578125000000000	4132.30761718750000000000	4116.92285156250000000000	4101.53857421875000000000	4154.87158203125000000000	4127.17919921875000000000	4126.66650390625000000000	4174.87158203125000000000	4128.71777343750000000000	4149.23046875000000000000	4135.89746093750000000000	4100.00000000000000000000	4136.41015625000000000000	1719.00000000000000000000	10247.00000000000000000000	10229.00000000000000000000	0.00000000000000000000	0.00000000000000000000	0.00000000000000000000	2116.00000000000000000000	148.00000000000000000000	4.00000000000000000000	4.00000000000000000000	4.00000000000000000000	4.00000000000000000000	4.00000000000000000000	4.00000000000000000000	4.00000000000000000000	4.00000000000000000000	4.00000000000000000000	4.00000000000000000000	4.00000000000000000000	4.00000000000000000000	4.00000000000000000000	4.00000000000000000000	4.00000000000000000000	4.00000000000000000000
102.00000000000000000000	0.00000000000000000000	4125.12792968750000000000	4108.20507812500000000000	4141.53857421875000000000	4109.74365234375000000000	4098.97412109375000000000	4150.76904296875000000000	4114.87158203125000000000	4118.46142578125000000000	4176.41015625000000000000	4111.79492187500000000000	4142.05126953125000000000	4136.92285156250000000000	4083.58959960937500000000	4122.56396484375000000000	3095.00000000000000000000	10247.00000000000000000000	10229.00000000000000000000	0.00000000000000000000	0.00000000000000000000	0.00000000000000000000	2116.00000000000000000000	155.00000000000000000000	4.00000000000000000000	4.00000000000000000000	4.00000000000000000000	4.00000000000000000000	4.00000000000000000000	4.00000000000000000000	4.00000000000000000000	4.00000000000000000000	4.00000000000000000000	4.00000000000000000000	4.00000000000000000000	4.00000000000000000000	4.00000000000000000000	4.00000000000000000000	4.00000000000000000000	4.00000000000000000000
103.00000000000000000000	0.00000000000000000000	4125.64111328125000000000	4101.53857421875000000000	4140.00000000000000000000	4104.10253906250000000000	4090.25634765625000000000	4143.07666015625000000000	4103.58984375000000000000	4110.76904296875000000000	4175.89746093750000000000	4093.33325195312500000000	4130.76904296875000000000	4129.74365234375000000000	4083.58959960937500000000	4128.20507812500000000000	2145.00000000000000000000	10247.00000000000000000000	10229.00000000000000000000	0.00000000000000000000	0.00000000000000000000	0.00000000000000000000	2116.00000000000000000000	162.00000000000000000000	4.00000000000000000000	4.00000000000000000000	4.00000000000000000000	4.00000000000000000000	4.00000000000000000000	4.00000000000000000000	4.00000000000000000000	4.00000000000000000000	4.00000000000000000000	4.00000000000000000000	4.00000000000000000000	4.00000000000000000000	4.00000000000000000000	4.00000000000000000000	4.00000000000000000000	4.00000000000000000000
104.00000000000000000000	0.00000000000000000000	4129.74365234375000000000	4117.94873046875000000000	4135.89746093750000000000	4121.02539062500000000000	4112.30761718750000000000	4142.05126953125000000000	4115.38427734375000000000	4129.23046875000000000000	4173.84619140625000000000	4111.28173828125000000000	4145.64111328125000000000	4136.92285156250000000000	4112.82031250000000000000	4148.20507812500000000000	1743.00000000000000000000	10247.00000000000000000000	10229.00000000000000000000	0.00000000000000000000	0.00000000000000000000	0.00000000000000000000	2116.00000000000000000000	170.00000000000000000000	4.00000000000000000000	4.00000000000000000000	4.00000000000000000000	4.00000000000000000000	4.00000000000000000000	4.00000000000000000000	4.00000000000000000000	4.00000000000000000000	4.00000000000000000000	4.00000000000000000000	4.00000000000000000000	4.00000000000000000000	4.00000000000000000000	4.00000000000000000000	4.00000000000000000000	4.00000000000000000000
105.00000000000000000000	0.00000000000000000000	4107.69238281250000000000	4067.69213867187500000000	4135.89746093750000000000	4090.76904296875000000000	4065.12817382812500000000	4118.97412109375000000000	4071.79467773437500000000	4088.20507812500000000000	4164.61523437500000000000	4045.12817382812500000000	4122.05126953125000000000	4130.76904296875000000000	4064.10253906250000000000	4126.66650390625000000000	1719.00000000000000000000	10250.00000000000000000000	10228.00000000000000000000	0.00000000000000000000	0.00000000000000000000	0.00000000000000000000	2116.00000000000000000000	177.00000000000000000000	4.00000000000000000000	4.00000000000000000000	4.00000000000000000000	4.00000000000000000000	4.00000000000000000000	4.00000000000000000000	4.00000000000000000000	4.00000000000000000000	4.00000000000000000000	4.00000000000000000000	4.00000000000000000000	4.00000000000000000000	4.00000000000000000000	4.00000000000000000000	4.00000000000000000000	4.00000000000000000000
106.00000000000000000000	0.00000000000000000000	4116.92285156250000000000	4098.46142578125000000000	4134.87158203125000000000	4102.05126953125000000000	4103.07666015625000000000	4140.51269531250000000000	4111.28173828125000000000	4123.07666015625000000000	4174.87158203125000000000	4094.87158203125000000000	4138.97412109375000000000	4130.25634765625000000000	4091.28198242187500000000	4133.33300781250000000000	3095.00000000000000000000	10250.00000000000000000000	10228.00000000000000000000	0.00000000000000000000	0.00000000000000000000	0.00000000000000000000	2116.00000000000000000000	185.00000000000000000000	4.00000000000000000000	4.00000000000000000000	4.00000000000000000000	4.00000000000000000000	4.00000000000000000000	4.00000000000000000000	4.00000000000000000000	4.00000000000000000000	4.00000000000000000000	4.00000000000000000000	4.00000000000000000000	4.00000000000000000000	4.00000000000000000000	4.00000000000000000000	4.00000000000000000000	4.00000000000000000000
107.00000000000000000000	0.00000000000000000000	4120.51269531250000000000	4095.38452148437500000000	4143.07666015625000000000	4100.51269531250000000000	4099.48730468750000000000	4136.41015625000000000000	4112.82031250000000000000	4123.07666015625000000000	4177.94873046875000000000	4123.58984375000000000000	4137.94873046875000000000	4133.84619140625000000000	4077.43579101562500000000	4129.74365234375000000000	2145.00000000000000000000	10249.00000000000000000000	10227.00000000000000000000	0.00000000000000000000	0.00000000000000000000	0.00000000000000000000	2116.00000000000000000000	192.00000000000000000000	4.00000000000000000000	4.00000000000000000000	4.00000000000000000000	4.00000000000000000000	4.00000000000000000000	4.00000000000000000000	4.00000000000000000000	4.00000000000000000000	4.00000000000000000000	4.00000000000000000000	4.00000000000000000000	4.00000000000000000000	4.00000000000000000000	4.00000000000000000000	4.00000000000000000000	4.00000000000000000000
108.00000000000000000000	0.00000000000000000000	4123.07666015625000000000	4093.84594726562500000000	4141.02539062500000000000	4091.28198242187500000000	4084.61523437500000000000	4135.38427734375000000000	4095.89721679687500000000	4100.51269531250000000000	4168.20507812500000000000	4093.33325195312500000000	4123.58984375000000000000	4128.20507812500000000000	4058.46142578125000000000	4124.10253906250000000000	1743.00000000000000000000	10249.00000000000000000000	10227.00000000000000000000	0.00000000000000000000	0.00000000000000000000	0.00000000000000000000	2116.00000000000000000000	199.00000000000000000000	4.00000000000000000000	4.00000000000000000000	4.00000000000000000000	4.00000000000000000000	4.00000000000000000000	4.00000000000000000000	4.00000000000000000000	4.00000000000000000000	4.00000000000000000000	4.00000000000000000000	4.00000000000000000000	4.00000000000000000000	4.00000000000000000000	4.00000000000000000000	4.00000000000000000000	4.00000000000000000000
109.00000000000000000000	0.00000000000000000000	4137.94873046875000000000	4133.84619140625000000000	4148.20507812500000000000	4115.89746093750000000000	4113.84619140625000000000	4145.12792968750000000000	4109.74365234375000000000	4114.35888671875000000000	4171.28173828125000000000	4107.69238281250000000000	4140.51269531250000000000	4138.46142578125000000000	4100.00000000000000000000	4140.51269531250000000000	1719.00000000000000000000	10249.00000000000000000000	10227.00000000000000000000	0.00000000000000000000	0.00000000000000000000	0.00000000000000000000	2116.00000000000000000000	207.00000000000000000000	4.00000000000000000000	4.00000000000000000000	4.00000000000000000000	4.00000000000000000000	4.00000000000000000000	4.00000000000000000000	4.00000000000000000000	4.00000000000000000000	4.00000000000000000000	4.00000000000000000000	4.00000000000000000000	4.00000000000000000000	4.00000000000000000000	4.00000000000000000000	4.00000000000000000000	4.00000000000000000000
110.00000000000000000000	0.00000000000000000000	4115.89746093750000000000	4083.58959960937500000000	4151.79492187500000000000	4089.74340820312500000000	4054.87158203125000000000	4119.48730468750000000000	4069.23071289062500000000	4074.87158203125000000000	4171.28173828125000000000	4063.07690429687500000000	4115.89746093750000000000	4132.30761718750000000000	4058.46142578125000000000	4121.02539062500000000000	3095.00000000000000000000	10249.00000000000000000000	10227.00000000000000000000	0.00000000000000000000	0.00000000000000000000	0.00000000000000000000	2116.00000000000000000000	214.00000000000000000000	4.00000000000000000000	4.00000000000000000000	4.00000000000000000000	4.00000000000000000000	4.00000000000000000000	4.00000000000000000000	4.00000000000000000000	4.00000000000000000000	4.00000000000000000000	4.00000000000000000000	4.00000000000000000000	4.00000000000000000000	4.00000000000000000000	4.00000000000000000000	4.00000000000000000000	4.00000000000000000000
111.00000000000000000000	0.00000000000000000000	4114.35888671875000000000	4094.35888671875000000000	4136.92285156250000000000	4098.46142578125000000000	4085.64086914062500000000	4138.97412109375000000000	4104.61523437500000000000	4119.48730468750000000000	4173.84619140625000000000	4097.94873046875000000000	4129.23046875000000000000	4128.71777343750000000000	4078.97436523437500000000	4130.25634765625000000000	2145.00000000000000000000	10251.00000000000000000000	10229.00000000000000000000	0.00000000000000000000	0.00000000000000000000	0.00000000000000000000	2116.00000000000000000000	221.00000000000000000000	4.00000000000000000000	4.00000000000000000000	4.00000000000000000000	4.00000000000000000000	4.00000000000000000000	4.00000000000000000000	4.00000000000000000000	4.00000000000000000000	4.00000000000000000000	4.00000000000000000000	4.00000000000000000000	4.00000000000000000000	4.00000000000000000000	4.00000000000000000000	4.00000000000000000000	4.00000000000000000000
112.00000000000000000000	0.00000000000000000000	4108.71777343750000000000	4081.53833007812500000000	4139.48730468750000000000	4100.00000000000000000000	4094.87158203125000000000	4137.94873046875000000000	4101.53857421875000000000	4131.79492187500000000000	4171.79492187500000000000	4097.43603515625000000000	4136.41015625000000000000	4135.38427734375000000000	4077.94873046875000000000	4133.33300781250000000000	1743.00000000000000000000	10251.00000000000000000000	10229.00000000000000000000	0.00000000000000000000	0.00000000000000000000	0.00000000000000000000	2116.00000000000000000000	229.00000000000000000000	4.00000000000000000000	4.00000000000000000000	4.00000000000000000000	4.00000000000000000000	4.00000000000000000000	4.00000000000000000000	4.00000000000000000000	4.00000000000000000000	4.00000000000000000000	4.00000000000000000000	4.00000000000000000000	4.00000000000000000000	4.00000000000000000000	4.00000000000000000000	4.00000000000000000000	4.00000000000000000000
113.00000000000000000000	0.00000000000000000000	4101.02539062500000000000	4065.12817382812500000000	4143.07666015625000000000	4084.10253906250000000000	4067.17944335937500000000	4130.25634765625000000000	4082.56396484375000000000	4100.00000000000000000000	4167.69238281250000000000	4060.00000000000000000000	4121.02539062500000000000	4128.20507812500000000000	4049.74340820312500000000	4117.43603515625000000000	1719.00000000000000000000	10251.00000000000000000000	10229.00000000000000000000	0.00000000000000000000	0.00000000000000000000	0.00000000000000000000	2116.00000000000000000000	236.00000000000000000000	4.00000000000000000000	4.00000000000000000000	4.00000000000000000000	4.00000000000000000000	4.00000000000000000000	4.00000000000000000000	4.00000000000000000000	4.00000000000000000000	4.00000000000000000000	4.00000000000000000000	4.00000000000000000000	4.00000000000000000000	4.00000000000000000000	4.00000000000000000000	4.00000000000000000000	4.00000000000000000000
114.00000000000000000000	0.00000000000000000000	4129.74365234375000000000	4123.07666015625000000000	4149.74365234375000000000	4113.84619140625000000000	4118.46142578125000000000	4150.25634765625000000000	4123.58984375000000000000	4127.69238281250000000000	4173.33300781250000000000	4118.97412109375000000000	4141.53857421875000000000	4134.35888671875000000000	4086.66650390625000000000	4130.76904296875000000000	3095.00000000000000000000	10251.00000000000000000000	10229.00000000000000000000	0.00000000000000000000	0.00000000000000000000	0.00000000000000000000	2116.00000000000000000000	244.00000000000000000000	4.00000000000000000000	4.00000000000000000000	4.00000000000000000000	4.00000000000000000000	4.00000000000000000000	4.00000000000000000000	4.00000000000000000000	4.00000000000000000000	4.00000000000000000000	4.00000000000000000000	4.00000000000000000000	4.00000000000000000000	4.00000000000000000000	4.00000000000000000000	4.00000000000000000000	4.00000000000000000000
115.00000000000000000000	0.00000000000000000000	4127.69238281250000000000	4093.84594726562500000000	4153.84619140625000000000	4102.56396484375000000000	4090.76904296875000000000	4133.84619140625000000000	4091.28198242187500000000	4091.79467773437500000000	4168.71777343750000000000	4082.05126953125000000000	4126.66650390625000000000	4132.30761718750000000000	4058.46142578125000000000	4124.10253906250000000000	2145.00000000000000000000	10251.00000000000000000000	10229.00000000000000000000	0.00000000000000000000	0.00000000000000000000	0.00000000000000000000	2116.00000000000000000000	251.00000000000000000000	4.00000000000000000000	4.00000000000000000000	4.00000000000000000000	4.00000000000000000000	4.00000000000000000000	4.00000000000000000000	4.00000000000000000000	4.00000000000000000000	4.00000000000000000000	4.00000000000000000000	4.00000000000000000000	4.00000000000000000000	4.00000000000000000000	4.00000000000000000000	4.00000000000000000000	4.00000000000000000000
116.00000000000000000000	0.00000000000000000000	4126.66650390625000000000	4101.53857421875000000000	4147.17919921875000000000	4114.35888671875000000000	4097.43603515625000000000	4138.97412109375000000000	4103.58984375000000000000	4112.30761718750000000000	4173.33300781250000000000	4084.61523437500000000000	4138.97412109375000000000	4137.94873046875000000000	4094.87158203125000000000	4138.46142578125000000000	1743.00000000000000000000	10251.00000000000000000000	10229.00000000000000000000	0.00000000000000000000	0.00000000000000000000	0.00000000000000000000	2116.00000000000000000000	259.00000000000000000000	4.00000000000000000000	4.00000000000000000000	4.00000000000000000000	4.00000000000000000000	4.00000000000000000000	4.00000000000000000000	4.00000000000000000000	4.00000000000000000000	4.00000000000000000000	4.00000000000000000000	4.00000000000000000000	4.00000000000000000000	4.00000000000000000000	4.00000000000000000000	4.00000000000000000000	4.00000000000000000000
117.00000000000000000000	0.00000000000000000000	4124.10253906250000000000	4099.48730468750000000000	4154.35888671875000000000	4120.51269531250000000000	4088.71777343750000000000	4130.76904296875000000000	4100.00000000000000000000	4129.23046875000000000000	4176.92285156250000000000	4113.33300781250000000000	4145.12792968750000000000	4148.20507812500000000000	4110.25634765625000000000	4147.17919921875000000000	1719.00000000000000000000	10250.00000000000000000000	10227.00000000000000000000	0.00000000000000000000	0.00000000000000000000	0.00000000000000000000	2116.00000000000000000000	268.00000000000000000000	4.00000000000000000000	4.00000000000000000000	4.00000000000000000000	4.00000000000000000000	4.00000000000000000000	4.00000000000000000000	4.00000000000000000000	4.00000000000000000000	4.00000000000000000000	4.00000000000000000000	4.00000000000000000000	4.00000000000000000000	4.00000000000000000000	4.00000000000000000000	4.00000000000000000000	4.00000000000000000000
118.00000000000000000000	0.00000000000000000000	4118.46142578125000000000	4081.02563476562500000000	4152.82031250000000000000	4103.58984375000000000000	4073.33325195312500000000	4131.28173828125000000000	4090.76904296875000000000	4108.71777343750000000000	4174.35888671875000000000	4103.58984375000000000000	4129.74365234375000000000	4137.94873046875000000000	4078.46142578125000000000	4137.43603515625000000000	3095.00000000000000000000	10250.00000000000000000000	10227.00000000000000000000	0.00000000000000000000	0.00000000000000000000	0.00000000000000000000	2116.00000000000000000000	276.00000000000000000000	4.00000000000000000000	4.00000000000000000000	4.00000000000000000000	4.00000000000000000000	4.00000000000000000000	4.00000000000000000000	4.00000000000000000000	4.00000000000000000000	4.00000000000000000000	4.00000000000000000000	4.00000000000000000000	4.00000000000000000000	4.00000000000000000000	4.00000000000000000000	4.00000000000000000000	4.00000000000000000000
119.00000000000000000000	0.00000000000000000000	4135.38427734375000000000	4127.17919921875000000000	4148.71777343750000000000	4125.64111328125000000000	4139.48730468750000000000	4163.07666015625000000000	4146.15380859375000000000	4145.12792968750000000000	4176.92285156250000000000	4146.66650390625000000000	4155.38427734375000000000	4146.15380859375000000000	4112.30761718750000000000	4144.10253906250000000000	2145.00000000000000000000	10249.00000000000000000000	10228.00000000000000000000	0.00000000000000000000	0.00000000000000000000	0.00000000000000000000	2116.00000000000000000000	285.00000000000000000000	4.00000000000000000000	4.00000000000000000000	4.00000000000000000000	4.00000000000000000000	4.00000000000000000000	4.00000000000000000000	4.00000000000000000000	4.00000000000000000000	4.00000000000000000000	4.00000000000000000000	4.00000000000000000000	4.00000000000000000000	4.00000000000000000000	4.00000000000000000000	4.00000000000000000000	4.00000000000000000000
120.00000000000000000000	0.00000000000000000000	4124.10253906250000000000	4088.71777343750000000000	4154.87158203125000000000	4104.10253906250000000000	4096.92285156250000000000	4141.02539062500000000000	4110.25634765625000000000	4113.33300781250000000000	4167.17919921875000000000	4106.15380859375000000000	4135.38427734375000000000	4141.53857421875000000000	4074.87158203125000000000	4121.53857421875000000000	1743.00000000000000000000	10249.00000000000000000000	10228.00000000000000000000	0.00000000000000000000	0.00000000000000000000	0.00000000000000000000	2116.00000000000000000000	293.00000000000000000000	4.00000000000000000000	4.00000000000000000000	4.00000000000000000000	4.00000000000000000000	4.00000000000000000000	4.00000000000000000000	4.00000000000000000000	4.00000000000000000000	4.00000000000000000000	4.00000000000000000000	4.00000000000000000000	4.00000000000000000000	4.00000000000000000000	4.00000000000000000000	4.00000000000000000000	4.00000000000000000000
121.00000000000000000000	0.00000000000000000000	4130.25634765625000000000	4100.51269531250000000000	4150.25634765625000000000	4112.82031250000000000000	4090.76904296875000000000	4137.94873046875000000000	4106.15380859375000000000	4117.43603515625000000000	4169.74365234375000000000	4107.17919921875000000000	4135.38427734375000000000	4135.38427734375000000000	4091.28198242187500000000	4132.82031250000000000000	1719.00000000000000000000	10249.00000000000000000000	10228.00000000000000000000	0.00000000000000000000	0.00000000000000000000	0.00000000000000000000	2116.00000000000000000000	301.00000000000000000000	4.00000000000000000000	4.00000000000000000000	4.00000000000000000000	4.00000000000000000000	4.00000000000000000000	4.00000000000000000000	4.00000000000000000000	4.00000000000000000000	4.00000000000000000000	4.00000000000000000000	4.00000000000000000000	4.00000000000000000000	4.00000000000000000000	4.00000000000000000000	4.00000000000000000000	4.00000000000000000000
122.00000000000000000000	0.00000000000000000000	4134.35888671875000000000	4115.89746093750000000000	4152.30761718750000000000	4129.23046875000000000000	4108.20507812500000000000	4138.97412109375000000000	4108.20507812500000000000	4120.51269531250000000000	4175.89746093750000000000	4108.20507812500000000000	4145.64111328125000000000	4146.15380859375000000000	4108.71777343750000000000	4146.66650390625000000000	3095.00000000000000000000	10249.00000000000000000000	10228.00000000000000000000	0.00000000000000000000	0.00000000000000000000	0.00000000000000000000	2116.00000000000000000000	310.00000000000000000000	4.00000000000000000000	4.00000000000000000000	4.00000000000000000000	4.00000000000000000000	4.00000000000000000000	4.00000000000000000000	4.00000000000000000000	4.00000000000000000000	4.00000000000000000000	4.00000000000000000000	4.00000000000000000000	4.00000000000000000000	4.00000000000000000000	4.00000000000000000000	4.00000000000000000000	4.00000000000000000000
123.00000000000000000000	0.00000000000000000000	4115.38427734375000000000	4078.46142578125000000000	4148.20507812500000000000	4101.53857421875000000000	4083.07690429687500000000	4129.23046875000000000000	4086.15380859375000000000	4090.76904296875000000000	4167.17919921875000000000	4058.46142578125000000000	4123.07666015625000000000	4134.87158203125000000000	4066.15380859375000000000	4125.64111328125000000000	2145.00000000000000000000	10248.00000000000000000000	10225.00000000000000000000	0.00000000000000000000	0.00000000000000000000	0.00000000000000000000	2116.00000000000000000000	318.00000000000000000000	4.00000000000000000000	4.00000000000000000000	4.00000000000000000000	4.00000000000000000000	4.00000000000000000000	4.00000000000000000000	4.00000000000000000000	4.00000000000000000000	4.00000000000000000000	4.00000000000000000000	4.00000000000000000000	4.00000000000000000000	4.00000000000000000000	4.00000000000000000000	4.00000000000000000000	4.00000000000000000000
124.00000000000000000000	0.00000000000000000000	4121.53857421875000000000	4105.64111328125000000000	4146.66650390625000000000	4116.92285156250000000000	4107.69238281250000000000	4144.10253906250000000000	4124.61523437500000000000	4138.46142578125000000000	4168.71777343750000000000	4113.33300781250000000000	4142.56396484375000000000	4133.84619140625000000000	4093.84594726562500000000	4132.30761718750000000000	1743.00000000000000000000	10248.00000000000000000000	10225.00000000000000000000	0.00000000000000000000	0.00000000000000000000	0.00000000000000000000	2116.00000000000000000000	326.00000000000000000000	4.00000000000000000000	4.00000000000000000000	4.00000000000000000000	4.00000000000000000000	4.00000000000000000000	4.00000000000000000000	4.00000000000000000000	4.00000000000000000000	4.00000000000000000000	4.00000000000000000000	4.00000000000000000000	4.00000000000000000000	4.00000000000000000000	4.00000000000000000000	4.00000000000000000000	4.00000000000000000000
125.00000000000000000000	0.00000000000000000000	4112.82031250000000000000	4074.87158203125000000000	4151.79492187500000000000	4105.64111328125000000000	4061.53833007812500000000	4128.71777343750000000000	4095.89721679687500000000	4118.97412109375000000000	4170.25634765625000000000	4101.02539062500000000000	4130.25634765625000000000	4135.38427734375000000000	4063.07690429687500000000	4120.51269531250000000000	1719.00000000000000000000	10248.00000000000000000000	10224.00000000000000000000	0.00000000000000000000	0.00000000000000000000	0.00000000000000000000	2116.00000000000000000000	335.00000000000000000000	4.00000000000000000000	4.00000000000000000000	4.00000000000000000000	4.00000000000000000000	4.00000000000000000000	4.00000000000000000000	4.00000000000000000000	4.00000000000000000000	4.00000000000000000000	4.00000000000000000000	4.00000000000000000000	4.00000000000000000000	4.00000000000000000000	4.00000000000000000000	4.00000000000000000000	4.00000000000000000000
126.00000000000000000000	0.00000000000000000000	4120.51269531250000000000	4094.35888671875000000000	4145.64111328125000000000	4110.25634765625000000000	4100.51269531250000000000	4143.07666015625000000000	4105.64111328125000000000	4113.84619140625000000000	4172.30761718750000000000	4087.17944335937500000000	4129.23046875000000000000	4137.43603515625000000000	4076.92309570312500000000	4125.64111328125000000000	3095.00000000000000000000	10248.00000000000000000000	10224.00000000000000000000	0.00000000000000000000	0.00000000000000000000	0.00000000000000000000	2116.00000000000000000000	343.00000000000000000000	4.00000000000000000000	4.00000000000000000000	4.00000000000000000000	4.00000000000000000000	4.00000000000000000000	4.00000000000000000000	4.00000000000000000000	4.00000000000000000000	4.00000000000000000000	4.00000000000000000000	4.00000000000000000000	4.00000000000000000000	4.00000000000000000000	4.00000000000000000000	4.00000000000000000000	4.00000000000000000000
127.00000000000000000000	0.00000000000000000000	4133.84619140625000000000	4115.89746093750000000000	4155.89746093750000000000	4125.12792968750000000000	4142.56396484375000000000	4147.69238281250000000000	4117.94873046875000000000	4118.97412109375000000000	4171.28173828125000000000	4088.71777343750000000000	4139.48730468750000000000	4142.56396484375000000000	4103.58984375000000000000	4133.84619140625000000000	50.00000000000000000000	10248.00000000000000000000	10224.00000000000000000000	0.00000000000000000000	0.00000000000000000000	0.00000000000000000000	2116.00000000000000000000	352.00000000000000000000	4.00000000000000000000	4.00000000000000000000	4.00000000000000000000	4.00000000000000000000	4.00000000000000000000	4.00000000000000000000	4.00000000000000000000	4.00000000000000000000	4.00000000000000000000	4.00000000000000000000	4.00000000000000000000	4.00000000000000000000	4.00000000000000000000	4.00000000000000000000	4.00000000000000000000	4.00000000000000000000
0.00000000000000000000	0.00000000000000000000	4117.94873046875000000000	4070.76904296875000000000	4155.89746093750000000000	4103.07666015625000000000	4080.00000000000000000000	4128.20507812500000000000	4084.10253906250000000000	4087.17944335937500000000	4166.15380859375000000000	4062.05126953125000000000	4121.02539062500000000000	4129.74365234375000000000	4069.23071289062500000000	4119.48730468750000000000	1360.00000000000000000000	10248.00000000000000000000	10224.00000000000000000000	0.00000000000000000000	0.00000000000000000000	0.00000000000000000000	2116.00000000000000000000	360.00000000000000000000	4.00000000000000000000	4.00000000000000000000	4.00000000000000000000	4.00000000000000000000	4.00000000000000000000	4.00000000000000000000	4.00000000000000000000	4.00000000000000000000	4.00000000000000000000	4.00000000000000000000	4.00000000000000000000	4.00000000000000000000	4.00000000000000000000	4.00000000000000000000	4.00000000000000000000	4.00000000000000000000
1.00000000000000000000	0.00000000000000000000	4121.53857421875000000000	4098.97412109375000000000	4143.58984375000000000000	4125.12792968750000000000	4103.58984375000000000000	4143.07666015625000000000	4114.87158203125000000000	4130.25634765625000000000	4171.28173828125000000000	4127.69238281250000000000	4144.10253906250000000000	4135.89746093750000000000	4109.74365234375000000000	4140.00000000000000000000	2035.00000000000000000000	10248.00000000000000000000	10224.00000000000000000000	0.00000000000000000000	0.00000000000000000000	0.00000000000000000000	2116.00000000000000000000	368.00000000000000000000	4.00000000000000000000	4.00000000000000000000	4.00000000000000000000	4.00000000000000000000	4.00000000000000000000	4.00000000000000000000	4.00000000000000000000	4.00000000000000000000	4.00000000000000000000	4.00000000000000000000	4.00000000000000000000	4.00000000000000000000	4.00000000000000000000	4.00000000000000000000	4.00000000000000000000	4.00000000000000000000
1.00000000000000000000	0.00000000000000000000	4121.53857421875000000000	4098.97412109375000000000	4143.58984375000000000000	4125.12792968750000000000	4103.58984375000000000000	4143.07666015625000000000	4114.87158203125000000000	4130.25634765625000000000	4171.28173828125000000000	4127.69238281250000000000	4144.10253906250000000000	4135.89746093750000000000	4109.74365234375000000000	4140.00000000000000000000	2035.00000000000000000000	10248.00000000000000000000	10224.00000000000000000000	0.00000000000000000000	0.00000000000000000000	0.00000000000000000000	2116.00000000000000000000	377.00000000000000000000	4.00000000000000000000	4.00000000000000000000	4.00000000000000000000	4.00000000000000000000	4.00000000000000000000	4.00000000000000000000	4.00000000000000000000	4.00000000000000000000	4.00000000000000000000	4.00000000000000000000	4.00000000000000000000	4.00000000000000000000	4.00000000000000000000	4.00000000000000000000	4.00000000000000000000	4.00000000000000000000
2.00000000000000000000	0.00000000000000000000	4112.82031250000000000000	4075.38452148437500000000	4146.66650390625000000000	4116.41015625000000000000	4080.00000000000000000000	4125.12792968750000000000	4088.20507812500000000000	4112.30761718750000000000	4165.64111328125000000000	4101.53857421875000000000	4130.25634765625000000000	4137.94873046875000000000	4087.69213867187500000000	4129.23046875000000000000	2088.00000000000000000000	10248.00000000000000000000	10224.00000000000000000000	0.00000000000000000000	0.00000000000000000000	0.00000000000000000000	2116.00000000000000000000	385.00000000000000000000	4.00000000000000000000	4.00000000000000000000	4.00000000000000000000	4.00000000000000000000	4.00000000000000000000	4.00000000000000000000	4.00000000000000000000	4.00000000000000000000	4.00000000000000000000	4.00000000000000000000	4.00000000000000000000	4.00000000000000000000	4.00000000000000000000	4.00000000000000000000	4.00000000000000000000	4.00000000000000000000
3.00000000000000000000	0.00000000000000000000	4117.94873046875000000000	4087.17944335937500000000	4147.17919921875000000000	4113.84619140625000000000	4089.23071289062500000000	4136.41015625000000000000	4104.10253906250000000000	4107.17919921875000000000	4165.64111328125000000000	4097.94873046875000000000	4127.69238281250000000000	4130.25634765625000000000	4084.61523437500000000000	4118.97412109375000000000	3056.00000000000000000000	10246.00000000000000000000	10224.00000000000000000000	0.00000000000000000000	0.00000000000000000000	0.00000000000000000000	2116.00000000000000000000	394.00000000000000000000	4.00000000000000000000	4.00000000000000000000	4.00000000000000000000	4.00000000000000000000	4.00000000000000000000	4.00000000000000000000	4.00000000000000000000	4.00000000000000000000	4.00000000000000000000	4.00000000000000000000	4.00000000000000000000	4.00000000000000000000	4.00000000000000000000	4.00000000000000000000	4.00000000000000000000	4.00000000000000000000
4.00000000000000000000	0.00000000000000000000	4132.82031250000000000000	4118.97412109375000000000	4156.41015625000000000000	4131.28173828125000000000	4127.69238281250000000000	4157.43603515625000000000	4138.46142578125000000000	4131.28173828125000000000	4174.35888671875000000000	4141.53857421875000000000	4150.76904296875000000000	4137.94873046875000000000	4108.71777343750000000000	4126.66650390625000000000	3236.00000000000000000000	10246.00000000000000000000	10224.00000000000000000000	0.00000000000000000000	0.00000000000000000000	0.00000000000000000000	2116.00000000000000000000	402.00000000000000000000	4.00000000000000000000	4.00000000000000000000	4.00000000000000000000	4.00000000000000000000	4.00000000000000000000	4.00000000000000000000	4.00000000000000000000	4.00000000000000000000	4.00000000000000000000	4.00000000000000000000	4.00000000000000000000	4.00000000000000000000	4.00000000000000000000	4.00000000000000000000	4.00000000000000000000	4.00000000000000000000
5.00000000000000000000	0.00000000000000000000	4117.94873046875000000000	4081.53833007812500000000	4154.87158203125000000000	4110.25634765625000000000	4087.69213867187500000000	4140.51269531250000000000	4098.97412109375000000000	4097.94873046875000000000	4168.20507812500000000000	4083.07690429687500000000	4125.64111328125000000000	4129.23046875000000000000	4071.79467773437500000000	4115.38427734375000000000	1827.00000000000000000000	10246.00000000000000000000	10224.00000000000000000000	0.00000000000000000000	0.00000000000000000000	0.00000000000000000000	2116.00000000000000000000	410.00000000000000000000	4.00000000000000000000	4.00000000000000000000	4.00000000000000000000	4.00000000000000000000	4.00000000000000000000	4.00000000000000000000	4.00000000000000000000	4.00000000000000000000	4.00000000000000000000	4.00000000000000000000	4.00000000000000000000	4.00000000000000000000	4.00000000000000000000	4.00000000000000000000	4.00000000000000000000	4.00000000000000000000
6.00000000000000000000	0.00000000000000000000	4126.66650390625000000000	4116.41015625000000000000	4145.64111328125000000000	4132.82031250000000000000	4123.07666015625000000000	4148.20507812500000000000	4122.05126953125000000000	4133.33300781250000000000	4170.25634765625000000000	4110.25634765625000000000	4141.02539062500000000000	4134.35888671875000000000	4119.48730468750000000000	4136.41015625000000000000	2806.00000000000000000000	10246.00000000000000000000	10224.00000000000000000000	0.00000000000000000000	0.00000000000000000000	0.00000000000000000000	2116.00000000000000000000	418.00000000000000000000	4.00000000000000000000	4.00000000000000000000	4.00000000000000000000	4.00000000000000000000	4.00000000000000000000	4.00000000000000000000	4.00000000000000000000	4.00000000000000000000	4.00000000000000000000	4.00000000000000000000	4.00000000000000000000	4.00000000000000000000	4.00000000000000000000	4.00000000000000000000	4.00000000000000000000	4.00000000000000000000
7.00000000000000000000	0.00000000000000000000	4123.07666015625000000000	4104.10253906250000000000	4155.89746093750000000000	4130.25634765625000000000	4106.15380859375000000000	4133.33300781250000000000	4099.48730468750000000000	4125.64111328125000000000	4172.30761718750000000000	4113.84619140625000000000	4143.07666015625000000000	4144.61523437500000000000	4117.94873046875000000000	4137.43603515625000000000	2799.00000000000000000000	10246.00000000000000000000	10224.00000000000000000000	0.00000000000000000000	0.00000000000000000000	0.00000000000000000000	2116.00000000000000000000	425.00000000000000000000	4.00000000000000000000	4.00000000000000000000	4.00000000000000000000	4.00000000000000000000	4.00000000000000000000	4.00000000000000000000	4.00000000000000000000	4.00000000000000000000	4.00000000000000000000	4.00000000000000000000	4.00000000000000000000	4.00000000000000000000	4.00000000000000000000	4.00000000000000000000	4.00000000000000000000	4.00000000000000000000
8.00000000000000000000	0.00000000000000000000	4121.02539062500000000000	4106.66650390625000000000	4154.87158203125000000000	4125.64111328125000000000	4102.56396484375000000000	4138.97412109375000000000	4102.05126953125000000000	4121.02539062500000000000	4172.30761718750000000000	4113.84619140625000000000	4141.02539062500000000000	4137.94873046875000000000	4105.12792968750000000000	4133.84619140625000000000	410.00000000000000000000	10246.00000000000000000000	10224.00000000000000000000	0.00000000000000000000	0.00000000000000000000	0.00000000000000000000	2116.00000000000000000000	432.00000000000000000000	4.00000000000000000000	4.00000000000000000000	4.00000000000000000000	4.00000000000000000000	4.00000000000000000000	4.00000000000000000000	4.00000000000000000000	4.00000000000000000000	4.00000000000000000000	4.00000000000000000000	4.00000000000000000000	4.00000000000000000000	4.00000000000000000000	4.00000000000000000000	4.00000000000000000000	4.00000000000000000000
9.00000000000000000000	0.00000000000000000000	4130.76904296875000000000	4131.79492187500000000000	4153.84619140625000000000	4142.56396484375000000000	4139.48730468750000000000	4156.41015625000000000000	4135.89746093750000000000	4142.56396484375000000000	4171.79492187500000000000	4147.17919921875000000000	4152.30761718750000000000	4141.02539062500000000000	4113.84619140625000000000	4138.97412109375000000000	3207.00000000000000000000	10246.00000000000000000000	10224.00000000000000000000	0.00000000000000000000	0.00000000000000000000	0.00000000000000000000	2116.00000000000000000000	440.00000000000000000000	4.00000000000000000000	4.00000000000000000000	4.00000000000000000000	4.00000000000000000000	4.00000000000000000000	4.00000000000000000000	4.00000000000000000000	4.00000000000000000000	4.00000000000000000000	4.00000000000000000000	4.00000000000000000000	4.00000000000000000000	4.00000000000000000000	4.00000000000000000000	4.00000000000000000000	4.00000000000000000000
10.00000000000000000000	0.00000000000000000000	4120.00000000000000000000	4090.25634765625000000000	4154.35888671875000000000	4116.41015625000000000000	4098.46142578125000000000	4142.05126953125000000000	4104.10253906250000000000	4102.05126953125000000000	4164.10253906250000000000	4092.30761718750000000000	4126.66650390625000000000	4134.35888671875000000000	4070.25634765625000000000	4121.02539062500000000000	3127.00000000000000000000	10246.00000000000000000000	10224.00000000000000000000	0.00000000000000000000	0.00000000000000000000	0.00000000000000000000	2116.00000000000000000000	447.00000000000000000000	4.00000000000000000000	4.00000000000000000000	4.00000000000000000000	4.00000000000000000000	4.00000000000000000000	4.00000000000000000000	4.00000000000000000000	4.00000000000000000000	4.00000000000000000000	4.00000000000000000000	4.00000000000000000000	4.00000000000000000000	4.00000000000000000000	4.00000000000000000000	4.00000000000000000000	4.00000000000000000000
11.00000000000000000000	0.00000000000000000000	4139.48730468750000000000	4134.35888671875000000000	4154.87158203125000000000	4137.94873046875000000000	4136.92285156250000000000	4155.89746093750000000000	4135.89746093750000000000	4134.87158203125000000000	4174.35888671875000000000	4117.94873046875000000000	4147.69238281250000000000	4140.51269531250000000000	4125.12792968750000000000	4143.07666015625000000000	2172.00000000000000000000	10245.00000000000000000000	10224.00000000000000000000	0.00000000000000000000	0.00000000000000000000	0.00000000000000000000	2116.00000000000000000000	455.00000000000000000000	4.00000000000000000000	4.00000000000000000000	4.00000000000000000000	4.00000000000000000000	4.00000000000000000000	4.00000000000000000000	4.00000000000000000000	4.00000000000000000000	4.00000000000000000000	4.00000000000000000000	4.00000000000000000000	4.00000000000000000000	4.00000000000000000000	4.00000000000000000000	4.00000000000000000000	4.00000000000000000000
12.00000000000000000000	0.00000000000000000000	4138.46142578125000000000	4126.15380859375000000000	4164.10253906250000000000	4138.46142578125000000000	4130.25634765625000000000	4140.00000000000000000000	4116.92285156250000000000	4124.10253906250000000000	4177.43603515625000000000	4113.84619140625000000000	4144.61523437500000000000	4148.71777343750000000000	4124.61523437500000000000	4145.64111328125000000000	1758.00000000000000000000	10245.00000000000000000000	10224.00000000000000000000	0.00000000000000000000	0.00000000000000000000	0.00000000000000000000	2116.00000000000000000000	462.00000000000000000000	4.00000000000000000000	4.00000000000000000000	4.00000000000000000000	4.00000000000000000000	4.00000000000000000000	4.00000000000000000000	4.00000000000000000000	4.00000000000000000000	4.00000000000000000000	4.00000000000000000000	4.00000000000000000000	4.00000000000000000000	4.00000000000000000000	4.00000000000000000000	4.00000000000000000000	4.00000000000000000000
13.00000000000000000000	0.00000000000000000000	4125.12792968750000000000	4104.61523437500000000000	4155.38427734375000000000	4124.10253906250000000000	4107.69238281250000000000	4134.35888671875000000000	4100.00000000000000000000	4108.20507812500000000000	4171.28173828125000000000	4106.66650390625000000000	4131.28173828125000000000	4140.00000000000000000000	4099.48730468750000000000	4135.89746093750000000000	1726.00000000000000000000	10247.00000000000000000000	10223.00000000000000000000	0.00000000000000000000	0.00000000000000000000	0.00000000000000000000	2116.00000000000000000000	469.00000000000000000000	4.00000000000000000000	4.00000000000000000000	4.00000000000000000000	4.00000000000000000000	4.00000000000000000000	4.00000000000000000000	4.00000000000000000000	4.00000000000000000000	4.00000000000000000000	4.00000000000000000000	4.00000000000000000000	4.00000000000000000000	4.00000000000000000000	4.00000000000000000000	4.00000000000000000000	4.00000000000000000000
14.00000000000000000000	0.00000000000000000000	4132.82031250000000000000	4136.92285156250000000000	4153.33300781250000000000	4145.12792968750000000000	4133.84619140625000000000	4146.66650390625000000000	4132.82031250000000000000	4148.71777343750000000000	4175.89746093750000000000	4157.94873046875000000000	4157.43603515625000000000	4147.17919921875000000000	4133.33300781250000000000	4147.69238281250000000000	3127.00000000000000000000	10247.00000000000000000000	10223.00000000000000000000	0.00000000000000000000	0.00000000000000000000	0.00000000000000000000	2116.00000000000000000000	477.00000000000000000000	4.00000000000000000000	4.00000000000000000000	4.00000000000000000000	4.00000000000000000000	4.00000000000000000000	4.00000000000000000000	4.00000000000000000000	4.00000000000000000000	4.00000000000000000000	4.00000000000000000000	4.00000000000000000000	4.00000000000000000000	4.00000000000000000000	4.00000000000000000000	4.00000000000000000000	4.00000000000000000000
15.00000000000000000000	0.00000000000000000000	4125.64111328125000000000	4106.15380859375000000000	4159.48730468750000000000	4127.69238281250000000000	4100.00000000000000000000	4133.33300781250000000000	4107.17919921875000000000	4122.05126953125000000000	4173.84619140625000000000	4117.94873046875000000000	4141.53857421875000000000	4146.66650390625000000000	4102.56396484375000000000	4134.35888671875000000000	2172.00000000000000000000	10247.00000000000000000000	10224.00000000000000000000	0.00000000000000000000	0.00000000000000000000	0.00000000000000000000	2116.00000000000000000000	484.00000000000000000000	4.00000000000000000000	4.00000000000000000000	4.00000000000000000000	4.00000000000000000000	4.00000000000000000000	4.00000000000000000000	4.00000000000000000000	4.00000000000000000000	4.00000000000000000000	4.00000000000000000000	4.00000000000000000000	4.00000000000000000000	4.00000000000000000000	4.00000000000000000000	4.00000000000000000000	4.00000000000000000000
16.00000000000000000000	0.00000000000000000000	4144.61523437500000000000	4144.61523437500000000000	4161.53857421875000000000	4146.66650390625000000000	4151.28173828125000000000	4162.05126953125000000000	4141.53857421875000000000	4139.48730468750000000000	4173.84619140625000000000	4148.71777343750000000000	4151.79492187500000000000	4150.25634765625000000000	4132.30761718750000000000	4143.07666015625000000000	0.00000000000000000000	10247.00000000000000000000	10224.00000000000000000000	0.00000000000000000000	0.00000000000000000000	0.00000000000000000000	2116.00000000000000000000	491.00000000000000000000	4.00000000000000000000	4.00000000000000000000	4.00000000000000000000	4.00000000000000000000	4.00000000000000000000	4.00000000000000000000	4.00000000000000000000	4.00000000000000000000	4.00000000000000000000	4.00000000000000000000	4.00000000000000000000	4.00000000000000000000	4.00000000000000000000	4.00000000000000000000	4.00000000000000000000	4.00000000000000000000
17.00000000000000000000	0.00000000000000000000	4143.07666015625000000000	4140.51269531250000000000	4167.17919921875000000000	4145.12792968750000000000	4149.74365234375000000000	4156.92285156250000000000	4128.20507812500000000000	4121.53857421875000000000	4169.23046875000000000000	4134.35888671875000000000	4145.12792968750000000000	4149.74365234375000000000	4123.07666015625000000000	4138.97412109375000000000	0.00000000000000000000	10247.00000000000000000000	10224.00000000000000000000	0.00000000000000000000	0.00000000000000000000	0.00000000000000000000	2116.00000000000000000000	499.00000000000000000000	4.00000000000000000000	4.00000000000000000000	4.00000000000000000000	4.00000000000000000000	4.00000000000000000000	4.00000000000000000000	4.00000000000000000000	4.00000000000000000000	4.00000000000000000000	4.00000000000000000000	4.00000000000000000000	4.00000000000000000000	4.00000000000000000000	4.00000000000000000000	4.00000000000000000000	4.00000000000000000000
18.00000000000000000000	0.00000000000000000000	4126.66650390625000000000	4110.76904296875000000000	4156.92285156250000000000	4126.66650390625000000000	4117.94873046875000000000	4141.53857421875000000000	4107.17919921875000000000	4102.56396484375000000000	4169.23046875000000000000	4091.28198242187500000000	4131.28173828125000000000	4137.43603515625000000000	4102.56396484375000000000	4137.43603515625000000000	0.00000000000000000000	10247.00000000000000000000	10224.00000000000000000000	0.00000000000000000000	0.00000000000000000000	0.00000000000000000000	2116.00000000000000000000	506.00000000000000000000	4.00000000000000000000	4.00000000000000000000	4.00000000000000000000	4.00000000000000000000	4.00000000000000000000	4.00000000000000000000	4.00000000000000000000	4.00000000000000000000	4.00000000000000000000	4.00000000000000000000	4.00000000000000000000	4.00000000000000000000	4.00000000000000000000	4.00000000000000000000	4.00000000000000000000	4.00000000000000000000
19.00000000000000000000	0.00000000000000000000	4140.00000000000000000000	4141.53857421875000000000	4158.97412109375000000000	4153.84619140625000000000	4155.89746093750000000000	4151.28173828125000000000	4142.56396484375000000000	4154.87158203125000000000	4177.43603515625000000000	4153.33300781250000000000	4162.56396484375000000000	4150.25634765625000000000	4154.87158203125000000000	4163.07666015625000000000	0.00000000000000000000	10245.00000000000000000000	10225.00000000000000000000	0.00000000000000000000	0.00000000000000000000	0.00000000000000000000	2116.00000000000000000000	514.00000000000000000000	4.00000000000000000000	4.00000000000000000000	4.00000000000000000000	4.00000000000000000000	4.00000000000000000000	4.00000000000000000000	4.00000000000000000000	4.00000000000000000000	4.00000000000000000000	4.00000000000000000000	4.00000000000000000000	4.00000000000000000000	4.00000000000000000000	4.00000000000000000000	4.00000000000000000000	4.00000000000000000000
20.00000000000000000000	0.00000000000000000000	4131.28173828125000000000	4107.17919921875000000000	4166.15380859375000000000	4137.43603515625000000000	4115.38427734375000000000	4132.82031250000000000000	4111.28173828125000000000	4128.20507812500000000000	4167.17919921875000000000	4128.20507812500000000000	4146.15380859375000000000	4150.76904296875000000000	4124.61523437500000000000	4147.69238281250000000000	0.00000000000000000000	10245.00000000000000000000	10225.00000000000000000000	0.00000000000000000000	0.00000000000000000000	0.00000000000000000000	2116.00000000000000000000	521.00000000000000000000	4.00000000000000000000	4.00000000000000000000	4.00000000000000000000	4.00000000000000000000	4.00000000000000000000	4.00000000000000000000	4.00000000000000000000	4.00000000000000000000	4.00000000000000000000	4.00000000000000000000	4.00000000000000000000	4.00000000000000000000	4.00000000000000000000	4.00000000000000000000	4.00000000000000000000	4.00000000000000000000
21.00000000000000000000	0.00000000000000000000	4141.02539062500000000000	4136.41015625000000000000	4158.46142578125000000000	4143.07666015625000000000	4148.71777343750000000000	4158.97412109375000000000	4143.07666015625000000000	4142.05126953125000000000	4167.69238281250000000000	4144.10253906250000000000	4155.38427734375000000000	4149.23046875000000000000	4140.51269531250000000000	4150.76904296875000000000	0.00000000000000000000	10247.00000000000000000000	10223.00000000000000000000	0.00000000000000000000	0.00000000000000000000	0.00000000000000000000	2116.00000000000000000000	528.00000000000000000000	4.00000000000000000000	4.00000000000000000000	4.00000000000000000000	4.00000000000000000000	4.00000000000000000000	4.00000000000000000000	4.00000000000000000000	4.00000000000000000000	4.00000000000000000000	4.00000000000000000000	4.00000000000000000000	4.00000000000000000000	4.00000000000000000000	4.00000000000000000000	4.00000000000000000000	4.00000000000000000000
22.00000000000000000000	0.00000000000000000000	4149.74365234375000000000	4148.71777343750000000000	4166.15380859375000000000	4145.12792968750000000000	4164.61523437500000000000	4170.25634765625000000000	4150.25634765625000000000	4146.15380859375000000000	4173.84619140625000000000	4155.38427734375000000000	4162.05126953125000000000	4155.38427734375000000000	4141.02539062500000000000	4151.79492187500000000000	0.00000000000000000000	10247.00000000000000000000	10223.00000000000000000000	0.00000000000000000000	0.00000000000000000000	0.00000000000000000000	2116.00000000000000000000	536.00000000000000000000	4.00000000000000000000	4.00000000000000000000	4.00000000000000000000	4.00000000000000000000	4.00000000000000000000	4.00000000000000000000	4.00000000000000000000	4.00000000000000000000	4.00000000000000000000	4.00000000000000000000	4.00000000000000000000	4.00000000000000000000	4.00000000000000000000	4.00000000000000000000	4.00000000000000000000	4.00000000000000000000
23.00000000000000000000	0.00000000000000000000	4138.46142578125000000000	4122.56396484375000000000	4167.17919921875000000000	4129.23046875000000000000	4132.82031250000000000000	4153.84619140625000000000	4124.10253906250000000000	4121.02539062500000000000	4170.25634765625000000000	4123.07666015625000000000	4145.64111328125000000000	4146.15380859375000000000	4121.02539062500000000000	4143.07666015625000000000	0.00000000000000000000	10247.00000000000000000000	10224.00000000000000000000	0.00000000000000000000	0.00000000000000000000	0.00000000000000000000	2116.00000000000000000000	543.00000000000000000000	4.00000000000000000000	4.00000000000000000000	4.00000000000000000000	4.00000000000000000000	4.00000000000000000000	4.00000000000000000000	4.00000000000000000000	4.00000000000000000000	4.00000000000000000000	4.00000000000000000000	4.00000000000000000000	4.00000000000000000000	4.00000000000000000000	4.00000000000000000000	4.00000000000000000000	4.00000000000000000000
24.00000000000000000000	0.00000000000000000000	4143.07666015625000000000	4148.20507812500000000000	4164.61523437500000000000	4150.25634765625000000000	4163.07666015625000000000	4152.82031250000000000000	4147.69238281250000000000	4154.35888671875000000000	4175.89746093750000000000	4158.97412109375000000000	4164.61523437500000000000	4155.38427734375000000000	4167.69238281250000000000	4162.56396484375000000000	0.00000000000000000000	10247.00000000000000000000	10224.00000000000000000000	0.00000000000000000000	0.00000000000000000000	0.00000000000000000000	2116.00000000000000000000	550.00000000000000000000	4.00000000000000000000	4.00000000000000000000	4.00000000000000000000	4.00000000000000000000	4.00000000000000000000	4.00000000000000000000	4.00000000000000000000	4.00000000000000000000	4.00000000000000000000	4.00000000000000000000	4.00000000000000000000	4.00000000000000000000	4.00000000000000000000	4.00000000000000000000	4.00000000000000000000	4.00000000000000000000
25.00000000000000000000	0.00000000000000000000	4132.82031250000000000000	4113.33300781250000000000	4165.64111328125000000000	4130.25634765625000000000	4114.87158203125000000000	4131.28173828125000000000	4108.71777343750000000000	4125.12792968750000000000	4173.84619140625000000000	4125.12792968750000000000	4145.64111328125000000000	4152.30761718750000000000	4131.28173828125000000000	4151.28173828125000000000	0.00000000000000000000	10247.00000000000000000000	10224.00000000000000000000	0.00000000000000000000	0.00000000000000000000	0.00000000000000000000	2116.00000000000000000000	558.00000000000000000000	4.00000000000000000000	4.00000000000000000000	4.00000000000000000000	4.00000000000000000000	4.00000000000000000000	4.00000000000000000000	4.00000000000000000000	4.00000000000000000000	4.00000000000000000000	4.00000000000000000000	4.00000000000000000000	4.00000000000000000000	4.00000000000000000000	4.00000000000000000000	4.00000000000000000000	4.00000000000000000000
26.00000000000000000000	0.00000000000000000000	4137.43603515625000000000	4140.00000000000000000000	4158.46142578125000000000	4137.94873046875000000000	4130.76904296875000000000	4149.74365234375000000000	4130.76904296875000000000	4142.05126953125000000000	4173.33300781250000000000	4155.38427734375000000000	4154.87158203125000000000	4144.61523437500000000000	4143.07666015625000000000	4152.82031250000000000000	0.00000000000000000000	10247.00000000000000000000	10224.00000000000000000000	0.00000000000000000000	0.00000000000000000000	0.00000000000000000000	2116.00000000000000000000	566.00000000000000000000	4.00000000000000000000	4.00000000000000000000	4.00000000000000000000	4.00000000000000000000	4.00000000000000000000	4.00000000000000000000	4.00000000000000000000	4.00000000000000000000	4.00000000000000000000	4.00000000000000000000	4.00000000000000000000	4.00000000000000000000	4.00000000000000000000	4.00000000000000000000	4.00000000000000000000	4.00000000000000000000
27.00000000000000000000	0.00000000000000000000	4135.38427734375000000000	4149.23046875000000000000	4165.12792968750000000000	4147.17919921875000000000	4144.10253906250000000000	4153.84619140625000000000	4148.20507812500000000000	4155.89746093750000000000	4171.79492187500000000000	4189.23046875000000000000	4168.71777343750000000000	4151.79492187500000000000	4150.25634765625000000000	4152.82031250000000000000	0.00000000000000000000	10248.00000000000000000000	10225.00000000000000000000	0.00000000000000000000	0.00000000000000000000	0.00000000000000000000	2116.00000000000000000000	575.00000000000000000000	4.00000000000000000000	4.00000000000000000000	4.00000000000000000000	4.00000000000000000000	4.00000000000000000000	4.00000000000000000000	4.00000000000000000000	4.00000000000000000000	4.00000000000000000000	4.00000000000000000000	4.00000000000000000000	4.00000000000000000000	4.00000000000000000000	4.00000000000000000000	4.00000000000000000000	4.00000000000000000000
28.00000000000000000000	0.00000000000000000000	4131.79492187500000000000	4121.02539062500000000000	4168.20507812500000000000	4130.76904296875000000000	4111.79492187500000000000	4145.12792968750000000000	4126.66650390625000000000	4126.66650390625000000000	4168.71777343750000000000	4142.05126953125000000000	4149.74365234375000000000	4150.25634765625000000000	4115.89746093750000000000	4140.51269531250000000000	0.00000000000000000000	10248.00000000000000000000	10225.00000000000000000000	0.00000000000000000000	0.00000000000000000000	0.00000000000000000000	2116.00000000000000000000	583.00000000000000000000	4.00000000000000000000	4.00000000000000000000	4.00000000000000000000	4.00000000000000000000	4.00000000000000000000	4.00000000000000000000	4.00000000000000000000	4.00000000000000000000	4.00000000000000000000	4.00000000000000000000	4.00000000000000000000	4.00000000000000000000	4.00000000000000000000	4.00000000000000000000	4.00000000000000000000	4.00000000000000000000
29.00000000000000000000	0.00000000000000000000	4154.87158203125000000000	4164.10253906250000000000	4166.66650390625000000000	4155.89746093750000000000	4162.56396484375000000000	4163.07666015625000000000	4149.74365234375000000000	4146.66650390625000000000	4175.89746093750000000000	4152.30761718750000000000	4166.15380859375000000000	4156.41015625000000000000	4154.87158203125000000000	4156.41015625000000000000	0.00000000000000000000	10246.00000000000000000000	10224.00000000000000000000	0.00000000000000000000	0.00000000000000000000	0.00000000000000000000	2116.00000000000000000000	591.00000000000000000000	4.00000000000000000000	4.00000000000000000000	4.00000000000000000000	4.00000000000000000000	4.00000000000000000000	4.00000000000000000000	4.00000000000000000000	4.00000000000000000000	4.00000000000000000000	4.00000000000000000000	4.00000000000000000000	4.00000000000000000000	4.00000000000000000000	4.00000000000000000000	4.00000000000000000000	4.00000000000000000000
30.00000000000000000000	0.00000000000000000000	4140.00000000000000000000	4130.76904296875000000000	4166.66650390625000000000	4134.35888671875000000000	4137.43603515625000000000	4142.05126953125000000000	4110.76904296875000000000	4108.71777343750000000000	4170.76904296875000000000	4116.92285156250000000000	4148.71777343750000000000	4150.76904296875000000000	4123.58984375000000000000	4142.56396484375000000000	0.00000000000000000000	10246.00000000000000000000	10224.00000000000000000000	0.00000000000000000000	0.00000000000000000000	0.00000000000000000000	2116.00000000000000000000	600.00000000000000000000	4.00000000000000000000	4.00000000000000000000	4.00000000000000000000	4.00000000000000000000	4.00000000000000000000	4.00000000000000000000	4.00000000000000000000	4.00000000000000000000	4.00000000000000000000	4.00000000000000000000	4.00000000000000000000	4.00000000000000000000	4.00000000000000000000	4.00000000000000000000	4.00000000000000000000	4.00000000000000000000
31.00000000000000000000	0.00000000000000000000	4139.48730468750000000000	4138.97412109375000000000	4162.05126953125000000000	4136.92285156250000000000	4146.15380859375000000000	4149.74365234375000000000	4130.76904296875000000000	4135.89746093750000000000	4171.79492187500000000000	4151.28173828125000000000	4157.43603515625000000000	4150.25634765625000000000	4137.94873046875000000000	4152.30761718750000000000	0.00000000000000000000	10245.00000000000000000000	10227.00000000000000000000	0.00000000000000000000	0.00000000000000000000	0.00000000000000000000	2116.00000000000000000000	608.00000000000000000000	4.00000000000000000000	4.00000000000000000000	4.00000000000000000000	4.00000000000000000000	4.00000000000000000000	4.00000000000000000000	4.00000000000000000000	4.00000000000000000000	4.00000000000000000000	4.00000000000000000000	4.00000000000000000000	4.00000000000000000000	4.00000000000000000000	4.00000000000000000000	4.00000000000000000000	4.00000000000000000000
32.00000000000000000000	0.00000000000000000000	4146.66650390625000000000	4146.66650390625000000000	4167.69238281250000000000	4156.41015625000000000000	4155.38427734375000000000	4151.79492187500000000000	4147.17919921875000000000	4170.76904296875000000000	4174.87158203125000000000	4181.02539062500000000000	4174.87158203125000000000	4164.61523437500000000000	4160.00000000000000000000	4166.15380859375000000000	0.00000000000000000000	10245.00000000000000000000	10227.00000000000000000000	0.00000000000000000000	0.00000000000000000000	0.00000000000000000000	2116.00000000000000000000	617.00000000000000000000	4.00000000000000000000	4.00000000000000000000	4.00000000000000000000	4.00000000000000000000	4.00000000000000000000	4.00000000000000000000	4.00000000000000000000	4.00000000000000000000	4.00000000000000000000	4.00000000000000000000	4.00000000000000000000	4.00000000000000000000	4.00000000000000000000	4.00000000000000000000	4.00000000000000000000	4.00000000000000000000
33.00000000000000000000	0.00000000000000000000	4134.87158203125000000000	4111.79492187500000000000	4165.64111328125000000000	4135.89746093750000000000	4116.41015625000000000000	4140.51269531250000000000	4116.92285156250000000000	4131.28173828125000000000	4167.69238281250000000000	4125.64111328125000000000	4151.79492187500000000000	4157.43603515625000000000	4125.64111328125000000000	4150.25634765625000000000	0.00000000000000000000	10250.00000000000000000000	10229.00000000000000000000	0.00000000000000000000	0.00000000000000000000	0.00000000000000000000	2116.00000000000000000000	625.00000000000000000000	4.00000000000000000000	4.00000000000000000000	4.00000000000000000000	4.00000000000000000000	4.00000000000000000000	4.00000000000000000000	4.00000000000000000000	4.00000000000000000000	4.00000000000000000000	4.00000000000000000000	4.00000000000000000000	4.00000000000000000000	4.00000000000000000000	4.00000000000000000000	4.00000000000000000000	4.00000000000000000000
34.00000000000000000000	0.00000000000000000000	4159.48730468750000000000	4171.28173828125000000000	4170.76904296875000000000	4161.02539062500000000000	4174.87158203125000000000	4171.28173828125000000000	4165.12792968750000000000	4161.02539062500000000000	4175.38427734375000000000	4182.05126953125000000000	4172.82031250000000000000	4164.10253906250000000000	4168.71777343750000000000	4164.10253906250000000000	0.00000000000000000000	10250.00000000000000000000	10229.00000000000000000000	0.00000000000000000000	0.00000000000000000000	0.00000000000000000000	2116.00000000000000000000	633.00000000000000000000	4.00000000000000000000	4.00000000000000000000	4.00000000000000000000	4.00000000000000000000	4.00000000000000000000	4.00000000000000000000	4.00000000000000000000	4.00000000000000000000	4.00000000000000000000	4.00000000000000000000	4.00000000000000000000	4.00000000000000000000	4.00000000000000000000	4.00000000000000000000	4.00000000000000000000	4.00000000000000000000
35.00000000000000000000	0.00000000000000000000	4160.00000000000000000000	4156.92285156250000000000	4185.64111328125000000000	4155.89746093750000000000	4161.53857421875000000000	4161.02539062500000000000	4149.74365234375000000000	4144.61523437500000000000	4175.38427734375000000000	4168.71777343750000000000	4163.58984375000000000000	4165.12792968750000000000	4146.66650390625000000000	4155.89746093750000000000	0.00000000000000000000	10251.00000000000000000000	10230.00000000000000000000	0.00000000000000000000	0.00000000000000000000	0.00000000000000000000	2116.00000000000000000000	642.00000000000000000000	4.00000000000000000000	4.00000000000000000000	4.00000000000000000000	4.00000000000000000000	4.00000000000000000000	4.00000000000000000000	4.00000000000000000000	4.00000000000000000000	4.00000000000000000000	4.00000000000000000000	4.00000000000000000000	4.00000000000000000000	4.00000000000000000000	4.00000000000000000000	4.00000000000000000000	4.00000000000000000000
36.00000000000000000000	0.00000000000000000000	4151.28173828125000000000	4151.79492187500000000000	4172.30761718750000000000	4154.87158203125000000000	4157.94873046875000000000	4156.41015625000000000000	4144.61523437500000000000	4148.71777343750000000000	4172.30761718750000000000	4136.92285156250000000000	4163.58984375000000000000	4159.48730468750000000000	4155.89746093750000000000	4162.56396484375000000000	0.00000000000000000000	10251.00000000000000000000	10230.00000000000000000000	0.00000000000000000000	0.00000000000000000000	0.00000000000000000000	2116.00000000000000000000	650.00000000000000000000	4.00000000000000000000	4.00000000000000000000	4.00000000000000000000	4.00000000000000000000	4.00000000000000000000	4.00000000000000000000	4.00000000000000000000	4.00000000000000000000	4.00000000000000000000	4.00000000000000000000	4.00000000000000000000	4.00000000000000000000	4.00000000000000000000	4.00000000000000000000	4.00000000000000000000	4.00000000000000000000
37.00000000000000000000	0.00000000000000000000	4155.89746093750000000000	4162.56396484375000000000	4168.71777343750000000000	4167.17919921875000000000	4168.71777343750000000000	4151.28173828125000000000	4143.07666015625000000000	4169.23046875000000000000	4173.33300781250000000000	4156.92285156250000000000	4179.48730468750000000000	4170.25634765625000000000	4187.69238281250000000000	4177.43603515625000000000	0.00000000000000000000	10250.00000000000000000000	10229.00000000000000000000	0.00000000000000000000	0.00000000000000000000	0.00000000000000000000	2116.00000000000000000000	658.00000000000000000000	4.00000000000000000000	4.00000000000000000000	4.00000000000000000000	4.00000000000000000000	4.00000000000000000000	4.00000000000000000000	4.00000000000000000000	4.00000000000000000000	4.00000000000000000000	4.00000000000000000000	4.00000000000000000000	4.00000000000000000000	4.00000000000000000000	4.00000000000000000000	4.00000000000000000000	4.00000000000000000000
38.00000000000000000000	0.00000000000000000000	4146.66650390625000000000	4123.58984375000000000000	4170.76904296875000000000	4143.07666015625000000000	4127.17919921875000000000	4136.41015625000000000000	4112.30761718750000000000	4134.87158203125000000000	4170.25634765625000000000	4149.74365234375000000000	4158.46142578125000000000	4163.07666015625000000000	4144.10253906250000000000	4158.97412109375000000000	0.00000000000000000000	10250.00000000000000000000	10229.00000000000000000000	0.00000000000000000000	0.00000000000000000000	0.00000000000000000000	2116.00000000000000000000	667.00000000000000000000	4.00000000000000000000	4.00000000000000000000	4.00000000000000000000	4.00000000000000000000	4.00000000000000000000	4.00000000000000000000	4.00000000000000000000	4.00000000000000000000	4.00000000000000000000	4.00000000000000000000	4.00000000000000000000	4.00000000000000000000	4.00000000000000000000	4.00000000000000000000	4.00000000000000000000	4.00000000000000000000
39.00000000000000000000	0.00000000000000000000	4157.94873046875000000000	4165.64111328125000000000	4168.20507812500000000000	4165.12792968750000000000	4172.30761718750000000000	4163.58984375000000000000	4162.56396484375000000000	4165.12792968750000000000	4174.35888671875000000000	4204.10253906250000000000	4173.84619140625000000000	4162.05126953125000000000	4162.56396484375000000000	4164.61523437500000000000	0.00000000000000000000	10251.00000000000000000000	10230.00000000000000000000	0.00000000000000000000	0.00000000000000000000	0.00000000000000000000	2116.00000000000000000000	675.00000000000000000000	4.00000000000000000000	4.00000000000000000000	4.00000000000000000000	4.00000000000000000000	4.00000000000000000000	4.00000000000000000000	4.00000000000000000000	4.00000000000000000000	4.00000000000000000000	4.00000000000000000000	4.00000000000000000000	4.00000000000000000000	4.00000000000000000000	4.00000000000000000000	4.00000000000000000000	4.00000000000000000000
40.00000000000000000000	0.00000000000000000000	4151.79492187500000000000	4150.76904296875000000000	4174.35888671875000000000	4160.51269531250000000000	4152.82031250000000000000	4152.30761718750000000000	4142.05126953125000000000	4139.48730468750000000000	4168.71777343750000000000	4164.10253906250000000000	4157.94873046875000000000	4160.51269531250000000000	4130.76904296875000000000	4147.69238281250000000000	0.00000000000000000000	10251.00000000000000000000	10230.00000000000000000000	0.00000000000000000000	0.00000000000000000000	0.00000000000000000000	2116.00000000000000000000	684.00000000000000000000	4.00000000000000000000	4.00000000000000000000	4.00000000000000000000	4.00000000000000000000	4.00000000000000000000	4.00000000000000000000	4.00000000000000000000	4.00000000000000000000	4.00000000000000000000	4.00000000000000000000	4.00000000000000000000	4.00000000000000000000	4.00000000000000000000	4.00000000000000000000	4.00000000000000000000	4.00000000000000000000
41.00000000000000000000	0.00000000000000000000	4153.33300781250000000000	4148.71777343750000000000	4168.71777343750000000000	4161.53857421875000000000	4153.84619140625000000000	4153.33300781250000000000	4134.35888671875000000000	4133.84619140625000000000	4168.20507812500000000000	4143.07666015625000000000	4153.33300781250000000000	4157.43603515625000000000	4137.94873046875000000000	4148.71777343750000000000	0.00000000000000000000	10251.00000000000000000000	10227.00000000000000000000	0.00000000000000000000	0.00000000000000000000	0.00000000000000000000	2116.00000000000000000000	692.00000000000000000000	4.00000000000000000000	4.00000000000000000000	4.00000000000000000000	4.00000000000000000000	4.00000000000000000000	4.00000000000000000000	4.00000000000000000000	4.00000000000000000000	4.00000000000000000000	4.00000000000000000000	4.00000000000000000000	4.00000000000000000000	4.00000000000000000000	4.00000000000000000000	4.00000000000000000000	4.00000000000000000000
42.00000000000000000000	0.00000000000000000000	4163.07666015625000000000	4173.33300781250000000000	4168.71777343750000000000	4186.15380859375000000000	4185.12792968750000000000	4160.00000000000000000000	4153.33300781250000000000	4162.56396484375000000000	4176.92285156250000000000	4177.94873046875000000000	4178.97412109375000000000	4169.74365234375000000000	4184.10253906250000000000	4174.87158203125000000000	0.00000000000000000000	10251.00000000000000000000	10227.00000000000000000000	0.00000000000000000000	0.00000000000000000000	0.00000000000000000000	2116.00000000000000000000	699.00000000000000000000	4.00000000000000000000	4.00000000000000000000	4.00000000000000000000	4.00000000000000000000	4.00000000000000000000	4.00000000000000000000	4.00000000000000000000	4.00000000000000000000	4.00000000000000000000	4.00000000000000000000	4.00000000000000000000	4.00000000000000000000	4.00000000000000000000	4.00000000000000000000	4.00000000000000000000	4.00000000000000000000
43.00000000000000000000	0.00000000000000000000	4143.58984375000000000000	4132.82031250000000000000	4165.64111328125000000000	4166.66650390625000000000	4127.69238281250000000000	4138.46142578125000000000	4115.89746093750000000000	4126.66650390625000000000	4168.20507812500000000000	4127.17919921875000000000	4154.35888671875000000000	4157.94873046875000000000	4138.46142578125000000000	4155.89746093750000000000	0.00000000000000000000	10250.00000000000000000000	10227.00000000000000000000	0.00000000000000000000	0.00000000000000000000	0.00000000000000000000	2116.00000000000000000000	707.00000000000000000000	4.00000000000000000000	4.00000000000000000000	4.00000000000000000000	4.00000000000000000000	4.00000000000000000000	4.00000000000000000000	4.00000000000000000000	4.00000000000000000000	4.00000000000000000000	4.00000000000000000000	4.00000000000000000000	4.00000000000000000000	4.00000000000000000000	4.00000000000000000000	4.00000000000000000000	4.00000000000000000000
44.00000000000000000000	0.00000000000000000000	4149.74365234375000000000	4163.58984375000000000000	4158.97412109375000000000	4187.17919921875000000000	4157.43603515625000000000	4160.51269531250000000000	4157.94873046875000000000	4163.58984375000000000000	4167.17919921875000000000	4165.64111328125000000000	4165.12792968750000000000	4155.38427734375000000000	4157.43603515625000000000	4154.87158203125000000000	0.00000000000000000000	10250.00000000000000000000	10227.00000000000000000000	0.00000000000000000000	0.00000000000000000000	0.00000000000000000000	2116.00000000000000000000	714.00000000000000000000	4.00000000000000000000	4.00000000000000000000	4.00000000000000000000	4.00000000000000000000	4.00000000000000000000	4.00000000000000000000	4.00000000000000000000	4.00000000000000000000	4.00000000000000000000	4.00000000000000000000	4.00000000000000000000	4.00000000000000000000	4.00000000000000000000	4.00000000000000000000	4.00000000000000000000	4.00000000000000000000
45.00000000000000000000	0.00000000000000000000	4147.17919921875000000000	4144.61523437500000000000	4166.66650390625000000000	4184.10253906250000000000	4146.66650390625000000000	4158.46142578125000000000	4152.82031250000000000000	4160.51269531250000000000	4169.74365234375000000000	4157.94873046875000000000	4163.07666015625000000000	4162.05126953125000000000	4142.56396484375000000000	4149.23046875000000000000	0.00000000000000000000	10250.00000000000000000000	10225.00000000000000000000	0.00000000000000000000	0.00000000000000000000	0.00000000000000000000	2116.00000000000000000000	721.00000000000000000000	4.00000000000000000000	4.00000000000000000000	4.00000000000000000000	4.00000000000000000000	4.00000000000000000000	4.00000000000000000000	4.00000000000000000000	4.00000000000000000000	4.00000000000000000000	4.00000000000000000000	4.00000000000000000000	4.00000000000000000000	4.00000000000000000000	4.00000000000000000000	4.00000000000000000000	4.00000000000000000000
46.00000000000000000000	0.00000000000000000000	4148.71777343750000000000	4136.41015625000000000000	4162.56396484375000000000	4177.94873046875000000000	4144.10253906250000000000	4156.92285156250000000000	4141.53857421875000000000	4144.10253906250000000000	4172.30761718750000000000	4139.48730468750000000000	4156.92285156250000000000	4155.38427734375000000000	4132.82031250000000000000	4148.20507812500000000000	0.00000000000000000000	10250.00000000000000000000	10225.00000000000000000000	0.00000000000000000000	0.00000000000000000000	0.00000000000000000000	2116.00000000000000000000	729.00000000000000000000	4.00000000000000000000	4.00000000000000000000	4.00000000000000000000	4.00000000000000000000	4.00000000000000000000	4.00000000000000000000	4.00000000000000000000	4.00000000000000000000	4.00000000000000000000	4.00000000000000000000	4.00000000000000000000	4.00000000000000000000	4.00000000000000000000	4.00000000000000000000	4.00000000000000000000	4.00000000000000000000
47.00000000000000000000	0.00000000000000000000	4165.64111328125000000000	4175.89746093750000000000	4165.64111328125000000000	4204.61523437500000000000	4189.74365234375000000000	4163.58984375000000000000	4160.00000000000000000000	4162.05126953125000000000	4176.41015625000000000000	4177.94873046875000000000	4172.30761718750000000000	4163.07666015625000000000	4170.76904296875000000000	4164.10253906250000000000	0.00000000000000000000	10249.00000000000000000000	10224.00000000000000000000	0.00000000000000000000	0.00000000000000000000	0.00000000000000000000	2116.00000000000000000000	736.00000000000000000000	4.00000000000000000000	4.00000000000000000000	4.00000000000000000000	4.00000000000000000000	4.00000000000000000000	4.00000000000000000000	4.00000000000000000000	4.00000000000000000000	4.00000000000000000000	4.00000000000000000000	4.00000000000000000000	4.00000000000000000000	4.00000000000000000000	4.00000000000000000000	4.00000000000000000000	4.00000000000000000000
48.00000000000000000000	0.00000000000000000000	4150.25634765625000000000	4138.97412109375000000000	4166.66650390625000000000	4185.12792968750000000000	4147.17919921875000000000	4143.07666015625000000000	4124.10253906250000000000	4125.12792968750000000000	4167.17919921875000000000	4122.56396484375000000000	4148.71777343750000000000	4161.02539062500000000000	4135.89746093750000000000	4152.30761718750000000000	0.00000000000000000000	10249.00000000000000000000	10224.00000000000000000000	0.00000000000000000000	0.00000000000000000000	0.00000000000000000000	2116.00000000000000000000	744.00000000000000000000	4.00000000000000000000	4.00000000000000000000	4.00000000000000000000	4.00000000000000000000	4.00000000000000000000	4.00000000000000000000	4.00000000000000000000	4.00000000000000000000	4.00000000000000000000	4.00000000000000000000	4.00000000000000000000	4.00000000000000000000	4.00000000000000000000	4.00000000000000000000	4.00000000000000000000	4.00000000000000000000
49.00000000000000000000	0.00000000000000000000	4150.76904296875000000000	4155.38427734375000000000	4154.87158203125000000000	4197.43603515625000000000	4167.17919921875000000000	4154.87158203125000000000	4149.74365234375000000000	4160.51269531250000000000	4170.25634765625000000000	4149.23046875000000000000	4165.12792968750000000000	4162.56396484375000000000	4162.56396484375000000000	4165.64111328125000000000	0.00000000000000000000	10248.00000000000000000000	10223.00000000000000000000	0.00000000000000000000	0.00000000000000000000	0.00000000000000000000	2116.00000000000000000000	751.00000000000000000000	4.00000000000000000000	4.00000000000000000000	4.00000000000000000000	4.00000000000000000000	4.00000000000000000000	4.00000000000000000000	4.00000000000000000000	4.00000000000000000000	4.00000000000000000000	4.00000000000000000000	4.00000000000000000000	4.00000000000000000000	4.00000000000000000000	4.00000000000000000000	4.00000000000000000000	4.00000000000000000000
50.00000000000000000000	0.00000000000000000000	4142.56396484375000000000	4132.82031250000000000000	4159.48730468750000000000	4193.84619140625000000000	4140.00000000000000000000	4141.02539062500000000000	4132.82031250000000000000	4164.10253906250000000000	4171.79492187500000000000	4165.12792968750000000000	4166.66650390625000000000	4165.12792968750000000000	4152.30761718750000000000	4162.05126953125000000000	0.00000000000000000000	10248.00000000000000000000	10223.00000000000000000000	0.00000000000000000000	0.00000000000000000000	0.00000000000000000000	2116.00000000000000000000	758.00000000000000000000	4.00000000000000000000	4.00000000000000000000	4.00000000000000000000	4.00000000000000000000	4.00000000000000000000	4.00000000000000000000	4.00000000000000000000	4.00000000000000000000	4.00000000000000000000	4.00000000000000000000	4.00000000000000000000	4.00000000000000000000	4.00000000000000000000	4.00000000000000000000	4.00000000000000000000	4.00000000000000000000
51.00000000000000000000	0.00000000000000000000	4134.87158203125000000000	4119.48730468750000000000	4157.94873046875000000000	4180.00000000000000000000	4116.41015625000000000000	4144.61523437500000000000	4128.71777343750000000000	4145.12792968750000000000	4168.71777343750000000000	4148.20507812500000000000	4153.84619140625000000000	4156.41015625000000000000	4128.71777343750000000000	4149.74365234375000000000	0.00000000000000000000	10245.00000000000000000000	10224.00000000000000000000	0.00000000000000000000	0.00000000000000000000	0.00000000000000000000	2116.00000000000000000000	766.00000000000000000000	4.00000000000000000000	4.00000000000000000000	4.00000000000000000000	4.00000000000000000000	4.00000000000000000000	4.00000000000000000000	4.00000000000000000000	4.00000000000000000000	4.00000000000000000000	4.00000000000000000000	4.00000000000000000000	4.00000000000000000000	4.00000000000000000000	4.00000000000000000000	4.00000000000000000000	4.00000000000000000000
52.00000000000000000000	0.00000000000000000000	4148.20507812500000000000	4164.10253906250000000000	4156.92285156250000000000	4200.51269531250000000000	4166.66650390625000000000	4170.76904296875000000000	4174.35888671875000000000	4170.76904296875000000000	4173.84619140625000000000	4182.05126953125000000000	4171.79492187500000000000	4160.00000000000000000000	4152.30761718750000000000	4154.35888671875000000000	0.00000000000000000000	10245.00000000000000000000	10224.00000000000000000000	0.00000000000000000000	0.00000000000000000000	0.00000000000000000000	2116.00000000000000000000	774.00000000000000000000	4.00000000000000000000	4.00000000000000000000	4.00000000000000000000	4.00000000000000000000	4.00000000000000000000	4.00000000000000000000	4.00000000000000000000	4.00000000000000000000	4.00000000000000000000	4.00000000000000000000	4.00000000000000000000	4.00000000000000000000	4.00000000000000000000	4.00000000000000000000	4.00000000000000000000	4.00000000000000000000
53.00000000000000000000	0.00000000000000000000	4136.41015625000000000000	4125.12792968750000000000	4162.05126953125000000000	4177.94873046875000000000	4129.74365234375000000000	4153.33300781250000000000	4137.43603515625000000000	4133.84619140625000000000	4169.74365234375000000000	4132.82031250000000000000	4146.66650390625000000000	4148.20507812500000000000	4109.23046875000000000000	4133.84619140625000000000	0.00000000000000000000	10244.00000000000000000000	10225.00000000000000000000	0.00000000000000000000	0.00000000000000000000	0.00000000000000000000	2116.00000000000000000000	782.00000000000000000000	4.00000000000000000000	4.00000000000000000000	4.00000000000000000000	4.00000000000000000000	4.00000000000000000000	4.00000000000000000000	4.00000000000000000000	4.00000000000000000000	4.00000000000000000000	4.00000000000000000000	4.00000000000000000000	4.00000000000000000000	4.00000000000000000000	4.00000000000000000000	4.00000000000000000000	4.00000000000000000000
54.00000000000000000000	0.00000000000000000000	4141.02539062500000000000	4142.05126953125000000000	4156.92285156250000000000	4189.74365234375000000000	4156.92285156250000000000	4157.94873046875000000000	4148.20507812500000000000	4149.23046875000000000000	4172.30761718750000000000	4145.64111328125000000000	4156.41015625000000000000	4146.66650390625000000000	4146.15380859375000000000	4151.79492187500000000000	0.00000000000000000000	10244.00000000000000000000	10225.00000000000000000000	0.00000000000000000000	0.00000000000000000000	0.00000000000000000000	2116.00000000000000000000	789.00000000000000000000	4.00000000000000000000	4.00000000000000000000	4.00000000000000000000	4.00000000000000000000	4.00000000000000000000	4.00000000000000000000	4.00000000000000000000	4.00000000000000000000	4.00000000000000000000	4.00000000000000000000	4.00000000000000000000	4.00000000000000000000	4.00000000000000000000	4.00000000000000000000	4.00000000000000000000	4.00000000000000000000
55.00000000000000000000	0.00000000000000000000	4134.35888671875000000000	4131.28173828125000000000	4156.92285156250000000000	4188.71777343750000000000	4145.12792968750000000000	4142.05126953125000000000	4131.28173828125000000000	4144.10253906250000000000	4171.79492187500000000000	4141.53857421875000000000	4158.46142578125000000000	4153.84619140625000000000	4149.74365234375000000000	4157.43603515625000000000	0.00000000000000000000	10244.00000000000000000000	10226.00000000000000000000	0.00000000000000000000	0.00000000000000000000	0.00000000000000000000	2116.00000000000000000000	798.00000000000000000000	4.00000000000000000000	4.00000000000000000000	4.00000000000000000000	4.00000000000000000000	4.00000000000000000000	4.00000000000000000000	4.00000000000000000000	4.00000000000000000000	4.00000000000000000000	4.00000000000000000000	4.00000000000000000000	4.00000000000000000000	4.00000000000000000000	4.00000000000000000000	4.00000000000000000000	4.00000000000000000000
56.00000000000000000000	0.00000000000000000000	4125.64111328125000000000	4101.53857421875000000000	4152.30761718750000000000	4163.07666015625000000000	4107.69238281250000000000	4136.41015625000000000000	4114.87158203125000000000	4128.71777343750000000000	4167.69238281250000000000	4113.33300781250000000000	4140.51269531250000000000	4144.10253906250000000000	4114.87158203125000000000	4138.97412109375000000000	0.00000000000000000000	10244.00000000000000000000	10226.00000000000000000000	0.00000000000000000000	0.00000000000000000000	0.00000000000000000000	2116.00000000000000000000	806.00000000000000000000	4.00000000000000000000	4.00000000000000000000	4.00000000000000000000	4.00000000000000000000	4.00000000000000000000	4.00000000000000000000	4.00000000000000000000	4.00000000000000000000	4.00000000000000000000	4.00000000000000000000	4.00000000000000000000	4.00000000000000000000	4.00000000000000000000	4.00000000000000000000	4.00000000000000000000	4.00000000000000000000
57.00000000000000000000	0.00000000000000000000	4147.69238281250000000000	4143.07666015625000000000	4155.89746093750000000000	4185.64111328125000000000	4160.51269531250000000000	4165.12792968750000000000	4163.58984375000000000000	4173.84619140625000000000	4170.76904296875000000000	4173.33300781250000000000	4164.61523437500000000000	4151.28173828125000000000	4148.20507812500000000000	4146.66650390625000000000	0.00000000000000000000	10243.00000000000000000000	10225.00000000000000000000	0.00000000000000000000	0.00000000000000000000	0.00000000000000000000	2116.00000000000000000000	815.00000000000000000000	4.00000000000000000000	4.00000000000000000000	4.00000000000000000000	4.00000000000000000000	4.00000000000000000000	4.00000000000000000000	4.00000000000000000000	4.00000000000000000000	4.00000000000000000000	4.00000000000000000000	4.00000000000000000000	4.00000000000000000000	4.00000000000000000000	4.00000000000000000000	4.00000000000000000000	4.00000000000000000000
58.00000000000000000000	0.00000000000000000000	4139.48730468750000000000	4116.41015625000000000000	4160.51269531250000000000	4170.76904296875000000000	4135.38427734375000000000	4148.20507812500000000000	4131.79492187500000000000	4138.97412109375000000000	4166.15380859375000000000	4146.15380859375000000000	4149.74365234375000000000	4149.23046875000000000000	4116.41015625000000000000	4135.38427734375000000000	0.00000000000000000000	10243.00000000000000000000	10225.00000000000000000000	0.00000000000000000000	0.00000000000000000000	0.00000000000000000000	2116.00000000000000000000	823.00000000000000000000	4.00000000000000000000	4.00000000000000000000	4.00000000000000000000	4.00000000000000000000	4.00000000000000000000	4.00000000000000000000	4.00000000000000000000	4.00000000000000000000	4.00000000000000000000	4.00000000000000000000	4.00000000000000000000	4.00000000000000000000	4.00000000000000000000	4.00000000000000000000	4.00000000000000000000	4.00000000000000000000
59.00000000000000000000	0.00000000000000000000	4147.69238281250000000000	4144.10253906250000000000	4157.43603515625000000000	4180.00000000000000000000	4155.89746093750000000000	4153.84619140625000000000	4140.51269531250000000000	4146.15380859375000000000	4173.33300781250000000000	4154.35888671875000000000	4156.41015625000000000000	4151.28173828125000000000	4152.30761718750000000000	4153.33300781250000000000	0.00000000000000000000	10245.00000000000000000000	10225.00000000000000000000	0.00000000000000000000	0.00000000000000000000	0.00000000000000000000	2116.00000000000000000000	831.00000000000000000000	4.00000000000000000000	4.00000000000000000000	4.00000000000000000000	4.00000000000000000000	4.00000000000000000000	4.00000000000000000000	4.00000000000000000000	4.00000000000000000000	4.00000000000000000000	4.00000000000000000000	4.00000000000000000000	4.00000000000000000000	4.00000000000000000000	4.00000000000000000000	4.00000000000000000000	4.00000000000000000000
60.00000000000000000000	0.00000000000000000000	4158.46142578125000000000	4155.38427734375000000000	4167.17919921875000000000	4187.69238281250000000000	4155.89746093750000000000	4150.25634765625000000000	4137.94873046875000000000	4147.17919921875000000000	4175.38427734375000000000	4155.89746093750000000000	4163.58984375000000000000	4162.05126953125000000000	4170.76904296875000000000	4163.07666015625000000000	0.00000000000000000000	10245.00000000000000000000	10225.00000000000000000000	0.00000000000000000000	0.00000000000000000000	0.00000000000000000000	2116.00000000000000000000	839.00000000000000000000	4.00000000000000000000	4.00000000000000000000	4.00000000000000000000	4.00000000000000000000	4.00000000000000000000	4.00000000000000000000	4.00000000000000000000	4.00000000000000000000	4.00000000000000000000	4.00000000000000000000	4.00000000000000000000	4.00000000000000000000	4.00000000000000000000	4.00000000000000000000	4.00000000000000000000	4.00000000000000000000
61.00000000000000000000	0.00000000000000000000	4146.15380859375000000000	4124.10253906250000000000	4161.02539062500000000000	4166.66650390625000000000	4111.28173828125000000000	4136.92285156250000000000	4115.38427734375000000000	4120.51269531250000000000	4166.66650390625000000000	4118.46142578125000000000	4145.64111328125000000000	4153.33300781250000000000	4127.69238281250000000000	4145.64111328125000000000	0.00000000000000000000	10245.00000000000000000000	10225.00000000000000000000	0.00000000000000000000	0.00000000000000000000	0.00000000000000000000	2116.00000000000000000000	847.00000000000000000000	4.00000000000000000000	4.00000000000000000000	4.00000000000000000000	4.00000000000000000000	4.00000000000000000000	4.00000000000000000000	4.00000000000000000000	4.00000000000000000000	4.00000000000000000000	4.00000000000000000000	4.00000000000000000000	4.00000000000000000000	4.00000000000000000000	4.00000000000000000000	4.00000000000000000000	4.00000000000000000000
62.00000000000000000000	0.00000000000000000000	4146.66650390625000000000	4146.66650390625000000000	4153.84619140625000000000	4181.53857421875000000000	4147.17919921875000000000	4150.25634765625000000000	4151.28173828125000000000	4168.71777343750000000000	4170.76904296875000000000	4170.25634765625000000000	4167.69238281250000000000	4156.41015625000000000000	4154.35888671875000000000	4154.35888671875000000000	0.00000000000000000000	10245.00000000000000000000	10225.00000000000000000000	0.00000000000000000000	0.00000000000000000000	0.00000000000000000000	2116.00000000000000000000	855.00000000000000000000	4.00000000000000000000	4.00000000000000000000	4.00000000000000000000	4.00000000000000000000	4.00000000000000000000	4.00000000000000000000	4.00000000000000000000	4.00000000000000000000	4.00000000000000000000	4.00000000000000000000	4.00000000000000000000	4.00000000000000000000	4.00000000000000000000	4.00000000000000000000	4.00000000000000000000	4.00000000000000000000
63.00000000000000000000	0.00000000000000000000	4130.25634765625000000000	4106.66650390625000000000	4157.94873046875000000000	4158.46142578125000000000	4121.02539062500000000000	4134.35888671875000000000	4119.48730468750000000000	4146.15380859375000000000	4168.71777343750000000000	4147.69238281250000000000	4152.82031250000000000000	4152.30761718750000000000	4121.53857421875000000000	4139.48730468750000000000	0.00000000000000000000	10250.00000000000000000000	10224.00000000000000000000	0.00000000000000000000	0.00000000000000000000	0.00000000000000000000	2116.00000000000000000000	862.00000000000000000000	4.00000000000000000000	4.00000000000000000000	4.00000000000000000000	4.00000000000000000000	4.00000000000000000000	4.00000000000000000000	4.00000000000000000000	4.00000000000000000000	4.00000000000000000000	4.00000000000000000000	4.00000000000000000000	4.00000000000000000000	4.00000000000000000000	4.00000000000000000000	4.00000000000000000000	4.00000000000000000000
64.00000000000000000000	0.00000000000000000000	4145.12792968750000000000	4137.94873046875000000000	4156.41015625000000000000	4168.71777343750000000000	4150.25634765625000000000	4156.41015625000000000000	4142.05126953125000000000	4150.25634765625000000000	4173.33300781250000000000	4162.05126953125000000000	4156.41015625000000000000	4149.74365234375000000000	4136.92285156250000000000	4144.61523437500000000000	1371.00000000000000000000	10250.00000000000000000000	10224.00000000000000000000	0.00000000000000000000	0.00000000000000000000	0.00000000000000000000	2116.00000000000000000000	870.00000000000000000000	4.00000000000000000000	4.00000000000000000000	4.00000000000000000000	4.00000000000000000000	4.00000000000000000000	4.00000000000000000000	4.00000000000000000000	4.00000000000000000000	4.00000000000000000000	4.00000000000000000000	4.00000000000000000000	4.00000000000000000000	4.00000000000000000000	4.00000000000000000000	4.00000000000000000000	4.00000000000000000000
65.00000000000000000000	0.00000000000000000000	4162.05126953125000000000	4170.25634765625000000000	4167.17919921875000000000	4186.66650390625000000000	4176.92285156250000000000	4167.17919921875000000000	4158.46142578125000000000	4158.46142578125000000000	4177.94873046875000000000	4178.46142578125000000000	4166.15380859375000000000	4160.00000000000000000000	4155.38427734375000000000	4153.84619140625000000000	2026.00000000000000000000	10249.00000000000000000000	10223.00000000000000000000	0.00000000000000000000	0.00000000000000000000	0.00000000000000000000	2116.00000000000000000000	878.00000000000000000000	4.00000000000000000000	4.00000000000000000000	4.00000000000000000000	4.00000000000000000000	4.00000000000000000000	4.00000000000000000000	4.00000000000000000000	4.00000000000000000000	4.00000000000000000000	4.00000000000000000000	4.00000000000000000000	4.00000000000000000000	4.00000000000000000000	4.00000000000000000000	4.00000000000000000000	4.00000000000000000000
66.00000000000000000000	0.00000000000000000000	4147.69238281250000000000	4135.89746093750000000000	4165.12792968750000000000	4162.05126953125000000000	4142.05126953125000000000	4148.71777343750000000000	4122.56396484375000000000	4125.64111328125000000000	4171.28173828125000000000	4131.79492187500000000000	4147.69238281250000000000	4151.79492187500000000000	4123.07666015625000000000	4143.58984375000000000000	2101.00000000000000000000	10249.00000000000000000000	10223.00000000000000000000	0.00000000000000000000	0.00000000000000000000	0.00000000000000000000	2116.00000000000000000000	885.00000000000000000000	4.00000000000000000000	4.00000000000000000000	4.00000000000000000000	4.00000000000000000000	4.00000000000000000000	4.00000000000000000000	4.00000000000000000000	4.00000000000000000000	4.00000000000000000000	4.00000000000000000000	4.00000000000000000000	4.00000000000000000000	4.00000000000000000000	4.00000000000000000000	4.00000000000000000000	4.00000000000000000000
67.00000000000000000000	0.00000000000000000000	4147.69238281250000000000	4159.48730468750000000000	4156.41015625000000000000	4182.05126953125000000000	4168.71777343750000000000	4157.43603515625000000000	4147.69238281250000000000	4161.53857421875000000000	4175.89746093750000000000	4173.33300781250000000000	4172.82031250000000000000	4155.38427734375000000000	4164.61523437500000000000	4163.07666015625000000000	3086.00000000000000000000	10250.00000000000000000000	10225.00000000000000000000	0.00000000000000000000	0.00000000000000000000	0.00000000000000000000	2116.00000000000000000000	893.00000000000000000000	4.00000000000000000000	4.00000000000000000000	4.00000000000000000000	4.00000000000000000000	4.00000000000000000000	4.00000000000000000000	4.00000000000000000000	4.00000000000000000000	4.00000000000000000000	4.00000000000000000000	4.00000000000000000000	4.00000000000000000000	4.00000000000000000000	4.00000000000000000000	4.00000000000000000000	4.00000000000000000000
68.00000000000000000000	0.00000000000000000000	4131.79492187500000000000	4118.97412109375000000000	4158.46142578125000000000	4168.71777343750000000000	4121.53857421875000000000	4137.43603515625000000000	4121.02539062500000000000	4137.43603515625000000000	4172.30761718750000000000	4145.12792968750000000000	4153.33300781250000000000	4152.30761718750000000000	4131.28173828125000000000	4147.69238281250000000000	3244.00000000000000000000	10250.00000000000000000000	10225.00000000000000000000	0.00000000000000000000	0.00000000000000000000	0.00000000000000000000	2116.00000000000000000000	900.00000000000000000000	4.00000000000000000000	4.00000000000000000000	4.00000000000000000000	4.00000000000000000000	4.00000000000000000000	4.00000000000000000000	4.00000000000000000000	4.00000000000000000000	4.00000000000000000000	4.00000000000000000000	4.00000000000000000000	4.00000000000000000000	4.00000000000000000000	4.00000000000000000000	4.00000000000000000000	4.00000000000000000000
69.00000000000000000000	0.00000000000000000000	4137.43603515625000000000	4125.64111328125000000000	4152.82031250000000000000	4164.10253906250000000000	4132.30761718750000000000	4150.76904296875000000000	4140.51269531250000000000	4133.84619140625000000000	4170.25634765625000000000	4138.97412109375000000000	4144.61523437500000000000	4143.58984375000000000000	4120.00000000000000000000	4137.43603515625000000000	1850.00000000000000000000	10250.00000000000000000000	10227.00000000000000000000	0.00000000000000000000	0.00000000000000000000	0.00000000000000000000	2116.00000000000000000000	908.00000000000000000000	4.00000000000000000000	4.00000000000000000000	4.00000000000000000000	4.00000000000000000000	4.00000000000000000000	4.00000000000000000000	4.00000000000000000000	4.00000000000000000000	4.00000000000000000000	4.00000000000000000000	4.00000000000000000000	4.00000000000000000000	4.00000000000000000000	4.00000000000000000000	4.00000000000000000000	4.00000000000000000000
70.00000000000000000000	0.00000000000000000000	4148.20507812500000000000	4152.82031250000000000000	4159.48730468750000000000	4175.89746093750000000000	4167.69238281250000000000	4166.66650390625000000000	4161.53857421875000000000	4143.58984375000000000000	4171.79492187500000000000	4161.02539062500000000000	4158.97412109375000000000	4150.25634765625000000000	4131.28173828125000000000	4140.51269531250000000000	2862.00000000000000000000	10250.00000000000000000000	10227.00000000000000000000	0.00000000000000000000	0.00000000000000000000	0.00000000000000000000	2116.00000000000000000000	916.00000000000000000000	4.00000000000000000000	4.00000000000000000000	4.00000000000000000000	4.00000000000000000000	4.00000000000000000000	4.00000000000000000000	4.00000000000000000000	4.00000000000000000000	4.00000000000000000000	4.00000000000000000000	4.00000000000000000000	4.00000000000000000000	4.00000000000000000000	4.00000000000000000000	4.00000000000000000000	4.00000000000000000000
71.00000000000000000000	0.00000000000000000000	4132.82031250000000000000	4115.38427734375000000000	4162.05126953125000000000	4158.46142578125000000000	4123.07666015625000000000	4149.23046875000000000000	4126.66650390625000000000	4111.28173828125000000000	4168.71777343750000000000	4118.97412109375000000000	4138.46142578125000000000	4144.10253906250000000000	4101.53857421875000000000	4132.30761718750000000000	2787.00000000000000000000	10251.00000000000000000000	10229.00000000000000000000	0.00000000000000000000	0.00000000000000000000	0.00000000000000000000	2116.00000000000000000000	923.00000000000000000000	4.00000000000000000000	4.00000000000000000000	4.00000000000000000000	4.00000000000000000000	4.00000000000000000000	4.00000000000000000000	4.00000000000000000000	4.00000000000000000000	4.00000000000000000000	4.00000000000000000000	4.00000000000000000000	4.00000000000000000000	4.00000000000000000000	4.00000000000000000000	4.00000000000000000000	4.00000000000000000000
72.00000000000000000000	0.00000000000000000000	4145.64111328125000000000	4142.56396484375000000000	4157.94873046875000000000	4183.58984375000000000000	4144.61523437500000000000	4153.84619140625000000000	4151.79492187500000000000	4154.35888671875000000000	4174.87158203125000000000	4156.92285156250000000000	4155.89746093750000000000	4150.25634765625000000000	4149.74365234375000000000	4154.87158203125000000000	408.00000000000000000000	10251.00000000000000000000	10229.00000000000000000000	0.00000000000000000000	0.00000000000000000000	0.00000000000000000000	2116.00000000000000000000	932.00000000000000000000	4.00000000000000000000	4.00000000000000000000	4.00000000000000000000	4.00000000000000000000	4.00000000000000000000	4.00000000000000000000	4.00000000000000000000	4.00000000000000000000	4.00000000000000000000	4.00000000000000000000	4.00000000000000000000	4.00000000000000000000	4.00000000000000000000	4.00000000000000000000	4.00000000000000000000	4.00000000000000000000
73.00000000000000000000	0.00000000000000000000	4140.00000000000000000000	4117.94873046875000000000	4162.05126953125000000000	4169.74365234375000000000	4119.48730468750000000000	4136.41015625000000000000	4121.02539062500000000000	4137.94873046875000000000	4172.30761718750000000000	4124.10253906250000000000	4147.69238281250000000000	4153.84619140625000000000	4131.28173828125000000000	4146.66650390625000000000	3185.00000000000000000000	10251.00000000000000000000	10229.00000000000000000000	0.00000000000000000000	0.00000000000000000000	0.00000000000000000000	2116.00000000000000000000	940.00000000000000000000	4.00000000000000000000	4.00000000000000000000	4.00000000000000000000	4.00000000000000000000	4.00000000000000000000	4.00000000000000000000	4.00000000000000000000	4.00000000000000000000	4.00000000000000000000	4.00000000000000000000	4.00000000000000000000	4.00000000000000000000	4.00000000000000000000	4.00000000000000000000	4.00000000000000000000	4.00000000000000000000
74.00000000000000000000	0.00000000000000000000	4136.92285156250000000000	4119.48730468750000000000	4155.38427734375000000000	4163.07666015625000000000	4142.56396484375000000000	4149.23046875000000000000	4132.30761718750000000000	4138.97412109375000000000	4173.33300781250000000000	4120.00000000000000000000	4148.71777343750000000000	4146.66650390625000000000	4127.69238281250000000000	4143.58984375000000000000	3132.00000000000000000000	10251.00000000000000000000	10229.00000000000000000000	0.00000000000000000000	0.00000000000000000000	0.00000000000000000000	2116.00000000000000000000	948.00000000000000000000	4.00000000000000000000	4.00000000000000000000	4.00000000000000000000	4.00000000000000000000	4.00000000000000000000	4.00000000000000000000	4.00000000000000000000	4.00000000000000000000	4.00000000000000000000	4.00000000000000000000	4.00000000000000000000	4.00000000000000000000	4.00000000000000000000	4.00000000000000000000	4.00000000000000000000	4.00000000000000000000
75.00000000000000000000	0.00000000000000000000	4146.66650390625000000000	4144.10253906250000000000	4162.05126953125000000000	4182.05126953125000000000	4179.48730468750000000000	4163.58984375000000000000	4165.64111328125000000000	4173.33300781250000000000	4180.00000000000000000000	4187.17919921875000000000	4168.20507812500000000000	4152.82031250000000000000	4149.74365234375000000000	4150.76904296875000000000	2165.00000000000000000000	10251.00000000000000000000	10228.00000000000000000000	0.00000000000000000000	0.00000000000000000000	0.00000000000000000000	2116.00000000000000000000	956.00000000000000000000	4.00000000000000000000	4.00000000000000000000	4.00000000000000000000	4.00000000000000000000	4.00000000000000000000	4.00000000000000000000	4.00000000000000000000	4.00000000000000000000	4.00000000000000000000	4.00000000000000000000	4.00000000000000000000	4.00000000000000000000	4.00000000000000000000	4.00000000000000000000	4.00000000000000000000	4.00000000000000000000
76.00000000000000000000	0.00000000000000000000	4138.46142578125000000000	4111.28173828125000000000	4165.64111328125000000000	4161.02539062500000000000	4125.64111328125000000000	4146.15380859375000000000	4126.66650390625000000000	4137.43603515625000000000	4174.35888671875000000000	4156.41015625000000000000	4143.07666015625000000000	4145.12792968750000000000	4106.15380859375000000000	4130.25634765625000000000	1749.00000000000000000000	10251.00000000000000000000	10228.00000000000000000000	0.00000000000000000000	0.00000000000000000000	0.00000000000000000000	2116.00000000000000000000	965.00000000000000000000	4.00000000000000000000	4.00000000000000000000	4.00000000000000000000	4.00000000000000000000	4.00000000000000000000	4.00000000000000000000	4.00000000000000000000	4.00000000000000000000	4.00000000000000000000	4.00000000000000000000	4.00000000000000000000	4.00000000000000000000	4.00000000000000000000	4.00000000000000000000	4.00000000000000000000	4.00000000000000000000
77.00000000000000000000	0.00000000000000000000	4153.84619140625000000000	4153.33300781250000000000	4159.48730468750000000000	4181.53857421875000000000	4159.48730468750000000000	4160.51269531250000000000	4151.79492187500000000000	4152.30761718750000000000	4175.89746093750000000000	4164.10253906250000000000	4157.43603515625000000000	4149.23046875000000000000	4148.20507812500000000000	4148.20507812500000000000	1724.00000000000000000000	10250.00000000000000000000	10228.00000000000000000000	0.00000000000000000000	0.00000000000000000000	0.00000000000000000000	2116.00000000000000000000	973.00000000000000000000	4.00000000000000000000	4.00000000000000000000	4.00000000000000000000	4.00000000000000000000	4.00000000000000000000	4.00000000000000000000	4.00000000000000000000	4.00000000000000000000	4.00000000000000000000	4.00000000000000000000	4.00000000000000000000	4.00000000000000000000	4.00000000000000000000	4.00000000000000000000	4.00000000000000000000	4.00000000000000000000
78.00000000000000000000	0.00000000000000000000	4150.25634765625000000000	4135.38427734375000000000	4165.64111328125000000000	4176.92285156250000000000	4138.97412109375000000000	4142.05126953125000000000	4129.74365234375000000000	4124.10253906250000000000	4171.28173828125000000000	4130.25634765625000000000	4153.33300781250000000000	4154.35888671875000000000	4141.02539062500000000000	4151.79492187500000000000	3132.00000000000000000000	10250.00000000000000000000	10228.00000000000000000000	0.00000000000000000000	0.00000000000000000000	0.00000000000000000000	2116.00000000000000000000	980.00000000000000000000	4.00000000000000000000	4.00000000000000000000	4.00000000000000000000	4.00000000000000000000	4.00000000000000000000	4.00000000000000000000	4.00000000000000000000	4.00000000000000000000	4.00000000000000000000	4.00000000000000000000	4.00000000000000000000	4.00000000000000000000	4.00000000000000000000	4.00000000000000000000	4.00000000000000000000	4.00000000000000000000
79.00000000000000000000	0.00000000000000000000	4142.05126953125000000000	4118.97412109375000000000	4157.94873046875000000000	4168.71777343750000000000	4118.97412109375000000000	4136.41015625000000000000	4116.41015625000000000000	4115.89746093750000000000	4166.15380859375000000000	4118.97412109375000000000	4147.17919921875000000000	4148.20507812500000000000	4124.61523437500000000000	4147.69238281250000000000	2165.00000000000000000000	10251.00000000000000000000	10228.00000000000000000000	0.00000000000000000000	0.00000000000000000000	0.00000000000000000000	2116.00000000000000000000	988.00000000000000000000	4.00000000000000000000	4.00000000000000000000	4.00000000000000000000	4.00000000000000000000	4.00000000000000000000	4.00000000000000000000	4.00000000000000000000	4.00000000000000000000	4.00000000000000000000	4.00000000000000000000	4.00000000000000000000	4.00000000000000000000	4.00000000000000000000	4.00000000000000000000	4.00000000000000000000	4.00000000000000000000
80.00000000000000000000	0.00000000000000000000	4144.10253906250000000000	4132.30761718750000000000	4154.87158203125000000000	4182.56396484375000000000	4146.66650390625000000000	4145.64111328125000000000	4134.87158203125000000000	4153.84619140625000000000	4168.71777343750000000000	4157.94873046875000000000	4163.58984375000000000000	4154.35888671875000000000	4146.66650390625000000000	4155.38427734375000000000	1749.00000000000000000000	10251.00000000000000000000	10228.00000000000000000000	0.00000000000000000000	0.00000000000000000000	0.00000000000000000000	2116.00000000000000000000	996.00000000000000000000	4.00000000000000000000	4.00000000000000000000	4.00000000000000000000	4.00000000000000000000	4.00000000000000000000	4.00000000000000000000	4.00000000000000000000	4.00000000000000000000	4.00000000000000000000	4.00000000000000000000	4.00000000000000000000	4.00000000000000000000	4.00000000000000000000	4.00000000000000000000	4.00000000000000000000	4.00000000000000000000
81.00000000000000000000	0.00000000000000000000	4127.17919921875000000000	4085.64086914062500000000	4156.92285156250000000000	4152.82031250000000000000	4093.84594726562500000000	4128.71777343750000000000	4102.56396484375000000000	4119.48730468750000000000	4167.17919921875000000000	4114.35888671875000000000	4140.51269531250000000000	4144.61523437500000000000	4102.56396484375000000000	4136.41015625000000000000	1724.00000000000000000000	10251.00000000000000000000	10227.00000000000000000000	0.00000000000000000000	0.00000000000000000000	0.00000000000000000000	2117.00000000000000000000	4.00000000000000000000	4.00000000000000000000	4.00000000000000000000	4.00000000000000000000	4.00000000000000000000	4.00000000000000000000	4.00000000000000000000	4.00000000000000000000	4.00000000000000000000	4.00000000000000000000	4.00000000000000000000	4.00000000000000000000	4.00000000000000000000	4.00000000000000000000	4.00000000000000000000	4.00000000000000000000	4.00000000000000000000
82.00000000000000000000	0.00000000000000000000	4144.61523437500000000000	4131.28173828125000000000	4156.41015625000000000000	4168.71777343750000000000	4131.28173828125000000000	4150.25634765625000000000	4135.89746093750000000000	4137.94873046875000000000	4174.35888671875000000000	4153.84619140625000000000	4154.35888671875000000000	4144.61523437500000000000	4127.69238281250000000000	4145.64111328125000000000	3132.00000000000000000000	10251.00000000000000000000	10227.00000000000000000000	0.00000000000000000000	0.00000000000000000000	0.00000000000000000000	2117.00000000000000000000	12.00000000000000000000	4.00000000000000000000	4.00000000000000000000	4.00000000000000000000	4.00000000000000000000	4.00000000000000000000	4.00000000000000000000	4.00000000000000000000	4.00000000000000000000	4.00000000000000000000	4.00000000000000000000	4.00000000000000000000	4.00000000000000000000	4.00000000000000000000	4.00000000000000000000	4.00000000000000000000	4.00000000000000000000
83.00000000000000000000	0.00000000000000000000	4146.66650390625000000000	4128.71777343750000000000	4166.15380859375000000000	4168.71777343750000000000	4142.56396484375000000000	4142.05126953125000000000	4123.58984375000000000000	4123.07666015625000000000	4172.82031250000000000000	4146.66650390625000000000	4147.69238281250000000000	4150.25634765625000000000	4113.33300781250000000000	4137.94873046875000000000	2165.00000000000000000000	10249.00000000000000000000	10226.00000000000000000000	0.00000000000000000000	0.00000000000000000000	0.00000000000000000000	2117.00000000000000000000	19.00000000000000000000	4.00000000000000000000	4.00000000000000000000	4.00000000000000000000	4.00000000000000000000	4.00000000000000000000	4.00000000000000000000	4.00000000000000000000	4.00000000000000000000	4.00000000000000000000	4.00000000000000000000	4.00000000000000000000	4.00000000000000000000	4.00000000000000000000	4.00000000000000000000	4.00000000000000000000	4.00000000000000000000
84.00000000000000000000	0.00000000000000000000	4136.92285156250000000000	4108.20507812500000000000	4159.48730468750000000000	4154.35888671875000000000	4124.10253906250000000000	4137.43603515625000000000	4114.35888671875000000000	4109.74365234375000000000	4168.20507812500000000000	4119.48730468750000000000	4136.41015625000000000000	4142.56396484375000000000	4107.17919921875000000000	4134.35888671875000000000	1749.00000000000000000000	10249.00000000000000000000	10226.00000000000000000000	0.00000000000000000000	0.00000000000000000000	0.00000000000000000000	2117.00000000000000000000	27.00000000000000000000	4.00000000000000000000	4.00000000000000000000	4.00000000000000000000	4.00000000000000000000	4.00000000000000000000	4.00000000000000000000	4.00000000000000000000	4.00000000000000000000	4.00000000000000000000	4.00000000000000000000	4.00000000000000000000	4.00000000000000000000	4.00000000000000000000	4.00000000000000000000	4.00000000000000000000	4.00000000000000000000
85.00000000000000000000	0.00000000000000000000	4143.58984375000000000000	4134.35888671875000000000	4152.30761718750000000000	4172.30761718750000000000	4134.35888671875000000000	4142.05126953125000000000	4136.41015625000000000000	4146.66650390625000000000	4172.82031250000000000000	4158.46142578125000000000	4160.00000000000000000000	4148.71777343750000000000	4154.35888671875000000000	4156.41015625000000000000	1724.00000000000000000000	10250.00000000000000000000	10227.00000000000000000000	0.00000000000000000000	0.00000000000000000000	0.00000000000000000000	2117.00000000000000000000	35.00000000000000000000	4.00000000000000000000	4.00000000000000000000	4.00000000000000000000	4.00000000000000000000	4.00000000000000000000	4.00000000000000000000	4.00000000000000000000	4.00000000000000000000	4.00000000000000000000	4.00000000000000000000	4.00000000000000000000	4.00000000000000000000	4.00000000000000000000	4.00000000000000000000	4.00000000000000000000	4.00000000000000000000
86.00000000000000000000	0.00000000000000000000	4124.10253906250000000000	4085.12817382812500000000	4151.79492187500000000000	4147.69238281250000000000	4076.41015625000000000000	4113.84619140625000000000	4091.28198242187500000000	4108.71777343750000000000	4167.17919921875000000000	4105.12792968750000000000	4133.33300781250000000000	4139.48730468750000000000	4102.05126953125000000000	4136.41015625000000000000	3132.00000000000000000000	10250.00000000000000000000	10227.00000000000000000000	0.00000000000000000000	0.00000000000000000000	0.00000000000000000000	2117.00000000000000000000	42.00000000000000000000	4.00000000000000000000	4.00000000000000000000	4.00000000000000000000	4.00000000000000000000	4.00000000000000000000	4.00000000000000000000	4.00000000000000000000	4.00000000000000000000	4.00000000000000000000	4.00000000000000000000	4.00000000000000000000	4.00000000000000000000	4.00000000000000000000	4.00000000000000000000	4.00000000000000000000	4.00000000000000000000
87.00000000000000000000	0.00000000000000000000	4130.25634765625000000000	4111.28173828125000000000	4150.76904296875000000000	4159.48730468750000000000	4120.51269531250000000000	4141.53857421875000000000	4128.71777343750000000000	4125.12792968750000000000	4170.25634765625000000000	4130.25634765625000000000	4140.51269531250000000000	4138.46142578125000000000	4110.76904296875000000000	4135.89746093750000000000	2165.00000000000000000000	10250.00000000000000000000	10227.00000000000000000000	0.00000000000000000000	0.00000000000000000000	0.00000000000000000000	2117.00000000000000000000	50.00000000000000000000	4.00000000000000000000	4.00000000000000000000	4.00000000000000000000	4.00000000000000000000	4.00000000000000000000	4.00000000000000000000	4.00000000000000000000	4.00000000000000000000	4.00000000000000000000	4.00000000000000000000	4.00000000000000000000	4.00000000000000000000	4.00000000000000000000	4.00000000000000000000	4.00000000000000000000	4.00000000000000000000
88.00000000000000000000	0.00000000000000000000	4131.79492187500000000000	4117.94873046875000000000	4158.46142578125000000000	4159.48730468750000000000	4130.76904296875000000000	4148.71777343750000000000	4133.84619140625000000000	4124.10253906250000000000	4170.76904296875000000000	4143.07666015625000000000	4142.05126953125000000000	4146.66650390625000000000	4106.15380859375000000000	4127.69238281250000000000	1749.00000000000000000000	10250.00000000000000000000	10227.00000000000000000000	0.00000000000000000000	0.00000000000000000000	0.00000000000000000000	2117.00000000000000000000	59.00000000000000000000	4.00000000000000000000	4.00000000000000000000	4.00000000000000000000	4.00000000000000000000	4.00000000000000000000	4.00000000000000000000	4.00000000000000000000	4.00000000000000000000	4.00000000000000000000	4.00000000000000000000	4.00000000000000000000	4.00000000000000000000	4.00000000000000000000	4.00000000000000000000	4.00000000000000000000	4.00000000000000000000
89.00000000000000000000	0.00000000000000000000	4125.12792968750000000000	4104.61523437500000000000	4153.84619140625000000000	4145.12792968750000000000	4105.64111328125000000000	4137.94873046875000000000	4110.76904296875000000000	4108.71777343750000000000	4168.20507812500000000000	4113.33300781250000000000	4126.66650390625000000000	4139.48730468750000000000	4089.74340820312500000000	4120.51269531250000000000	1724.00000000000000000000	10249.00000000000000000000	10227.00000000000000000000	0.00000000000000000000	0.00000000000000000000	0.00000000000000000000	2117.00000000000000000000	67.00000000000000000000	4.00000000000000000000	4.00000000000000000000	4.00000000000000000000	4.00000000000000000000	4.00000000000000000000	4.00000000000000000000	4.00000000000000000000	4.00000000000000000000	4.00000000000000000000	4.00000000000000000000	4.00000000000000000000	4.00000000000000000000	4.00000000000000000000	4.00000000000000000000	4.00000000000000000000	4.00000000000000000000
90.00000000000000000000	0.00000000000000000000	4145.64111328125000000000	4144.61523437500000000000	4158.46142578125000000000	4172.82031250000000000000	4148.20507812500000000000	4148.71777343750000000000	4136.92285156250000000000	4141.53857421875000000000	4174.35888671875000000000	4151.28173828125000000000	4150.76904296875000000000	4149.23046875000000000000	4143.07666015625000000000	4149.74365234375000000000	3132.00000000000000000000	10249.00000000000000000000	10227.00000000000000000000	0.00000000000000000000	0.00000000000000000000	0.00000000000000000000	2117.00000000000000000000	74.00000000000000000000	4.00000000000000000000	4.00000000000000000000	4.00000000000000000000	4.00000000000000000000	4.00000000000000000000	4.00000000000000000000	4.00000000000000000000	4.00000000000000000000	4.00000000000000000000	4.00000000000000000000	4.00000000000000000000	4.00000000000000000000	4.00000000000000000000	4.00000000000000000000	4.00000000000000000000	4.00000000000000000000
91.00000000000000000000	0.00000000000000000000	4142.56396484375000000000	4113.84619140625000000000	4168.71777343750000000000	4154.87158203125000000000	4116.92285156250000000000	4132.30761718750000000000	4104.10253906250000000000	4109.74365234375000000000	4170.25634765625000000000	4124.61523437500000000000	4137.94873046875000000000	4150.76904296875000000000	4118.46142578125000000000	4145.64111328125000000000	2165.00000000000000000000	10248.00000000000000000000	10226.00000000000000000000	0.00000000000000000000	0.00000000000000000000	0.00000000000000000000	2117.00000000000000000000	82.00000000000000000000	4.00000000000000000000	4.00000000000000000000	4.00000000000000000000	4.00000000000000000000	4.00000000000000000000	4.00000000000000000000	4.00000000000000000000	4.00000000000000000000	4.00000000000000000000	4.00000000000000000000	4.00000000000000000000	4.00000000000000000000	4.00000000000000000000	4.00000000000000000000	4.00000000000000000000	4.00000000000000000000
92.00000000000000000000	0.00000000000000000000	4148.20507812500000000000	4137.94873046875000000000	4163.07666015625000000000	4165.12792968750000000000	4144.10253906250000000000	4148.20507812500000000000	4135.89746093750000000000	4147.17919921875000000000	4172.30761718750000000000	4163.07666015625000000000	4153.33300781250000000000	4153.33300781250000000000	4138.46142578125000000000	4152.30761718750000000000	1749.00000000000000000000	10248.00000000000000000000	10226.00000000000000000000	0.00000000000000000000	0.00000000000000000000	0.00000000000000000000	2117.00000000000000000000	90.00000000000000000000	4.00000000000000000000	4.00000000000000000000	4.00000000000000000000	4.00000000000000000000	4.00000000000000000000	4.00000000000000000000	4.00000000000000000000	4.00000000000000000000	4.00000000000000000000	4.00000000000000000000	4.00000000000000000000	4.00000000000000000000	4.00000000000000000000	4.00000000000000000000	4.00000000000000000000	4.00000000000000000000
93.00000000000000000000	0.00000000000000000000	4142.05126953125000000000	4134.87158203125000000000	4163.58984375000000000000	4171.79492187500000000000	4138.97412109375000000000	4147.69238281250000000000	4140.51269531250000000000	4161.02539062500000000000	4171.79492187500000000000	4174.87158203125000000000	4159.48730468750000000000	4157.94873046875000000000	4134.87158203125000000000	4147.17919921875000000000	1724.00000000000000000000	10248.00000000000000000000	10227.00000000000000000000	0.00000000000000000000	0.00000000000000000000	0.00000000000000000000	2117.00000000000000000000	98.00000000000000000000	4.00000000000000000000	4.00000000000000000000	4.00000000000000000000	4.00000000000000000000	4.00000000000000000000	4.00000000000000000000	4.00000000000000000000	4.00000000000000000000	4.00000000000000000000	4.00000000000000000000	4.00000000000000000000	4.00000000000000000000	4.00000000000000000000	4.00000000000000000000	4.00000000000000000000	4.00000000000000000000
94.00000000000000000000	0.00000000000000000000	4132.82031250000000000000	4109.23046875000000000000	4158.46142578125000000000	4152.82031250000000000000	4110.25634765625000000000	4137.43603515625000000000	4116.41015625000000000000	4121.02539062500000000000	4168.20507812500000000000	4128.71777343750000000000	4136.41015625000000000000	4146.15380859375000000000	4106.15380859375000000000	4130.25634765625000000000	3132.00000000000000000000	10248.00000000000000000000	10227.00000000000000000000	0.00000000000000000000	0.00000000000000000000	0.00000000000000000000	2117.00000000000000000000	106.00000000000000000000	4.00000000000000000000	4.00000000000000000000	4.00000000000000000000	4.00000000000000000000	4.00000000000000000000	4.00000000000000000000	4.00000000000000000000	4.00000000000000000000	4.00000000000000000000	4.00000000000000000000	4.00000000000000000000	4.00000000000000000000	4.00000000000000000000	4.00000000000000000000	4.00000000000000000000	4.00000000000000000000
95.00000000000000000000	0.00000000000000000000	4158.46142578125000000000	4156.92285156250000000000	4163.07666015625000000000	4175.38427734375000000000	4168.71777343750000000000	4153.84619140625000000000	4151.28173828125000000000	4146.15380859375000000000	4175.89746093750000000000	4164.10253906250000000000	4156.41015625000000000000	4155.38427734375000000000	4154.87158203125000000000	4150.76904296875000000000	2165.00000000000000000000	10247.00000000000000000000	10227.00000000000000000000	0.00000000000000000000	0.00000000000000000000	0.00000000000000000000	2117.00000000000000000000	114.00000000000000000000	4.00000000000000000000	4.00000000000000000000	4.00000000000000000000	4.00000000000000000000	4.00000000000000000000	4.00000000000000000000	4.00000000000000000000	4.00000000000000000000	4.00000000000000000000	4.00000000000000000000	4.00000000000000000000	4.00000000000000000000	4.00000000000000000000	4.00000000000000000000	4.00000000000000000000	4.00000000000000000000
96.00000000000000000000	0.00000000000000000000	4153.33300781250000000000	4127.69238281250000000000	4172.30761718750000000000	4158.46142578125000000000	4130.76904296875000000000	4136.92285156250000000000	4112.82031250000000000000	4111.28173828125000000000	4170.76904296875000000000	4118.46142578125000000000	4142.05126953125000000000	4156.41015625000000000000	4124.61523437500000000000	4145.64111328125000000000	1749.00000000000000000000	10247.00000000000000000000	10227.00000000000000000000	0.00000000000000000000	0.00000000000000000000	0.00000000000000000000	2117.00000000000000000000	122.00000000000000000000	4.00000000000000000000	4.00000000000000000000	4.00000000000000000000	4.00000000000000000000	4.00000000000000000000	4.00000000000000000000	4.00000000000000000000	4.00000000000000000000	4.00000000000000000000	4.00000000000000000000	4.00000000000000000000	4.00000000000000000000	4.00000000000000000000	4.00000000000000000000	4.00000000000000000000	4.00000000000000000000
97.00000000000000000000	0.00000000000000000000	4148.71777343750000000000	4132.82031250000000000000	4157.94873046875000000000	4160.00000000000000000000	4131.79492187500000000000	4140.51269531250000000000	4119.48730468750000000000	4125.12792968750000000000	4169.23046875000000000000	4112.82031250000000000000	4147.69238281250000000000	4152.30761718750000000000	4137.43603515625000000000	4150.76904296875000000000	1724.00000000000000000000	10249.00000000000000000000	10226.00000000000000000000	0.00000000000000000000	0.00000000000000000000	0.00000000000000000000	2117.00000000000000000000	130.00000000000000000000	4.00000000000000000000	4.00000000000000000000	4.00000000000000000000	4.00000000000000000000	4.00000000000000000000	4.00000000000000000000	4.00000000000000000000	4.00000000000000000000	4.00000000000000000000	4.00000000000000000000	4.00000000000000000000	4.00000000000000000000	4.00000000000000000000	4.00000000000000000000	4.00000000000000000000	4.00000000000000000000
98.00000000000000000000	0.00000000000000000000	4140.51269531250000000000	4128.20507812500000000000	4154.87158203125000000000	4166.66650390625000000000	4125.64111328125000000000	4130.25634765625000000000	4124.10253906250000000000	4145.64111328125000000000	4171.28173828125000000000	4133.33300781250000000000	4156.92285156250000000000	4158.97412109375000000000	4148.71777343750000000000	4153.84619140625000000000	3132.00000000000000000000	10249.00000000000000000000	10226.00000000000000000000	0.00000000000000000000	0.00000000000000000000	0.00000000000000000000	2117.00000000000000000000	138.00000000000000000000	4.00000000000000000000	4.00000000000000000000	4.00000000000000000000	4.00000000000000000000	4.00000000000000000000	4.00000000000000000000	4.00000000000000000000	4.00000000000000000000	4.00000000000000000000	4.00000000000000000000	4.00000000000000000000	4.00000000000000000000	4.00000000000000000000	4.00000000000000000000	4.00000000000000000000	4.00000000000000000000
99.00000000000000000000	0.00000000000000000000	4131.28173828125000000000	4103.07666015625000000000	4158.97412109375000000000	4150.25634765625000000000	4082.05126953125000000000	4125.64111328125000000000	4106.66650390625000000000	4120.00000000000000000000	4166.15380859375000000000	4124.10253906250000000000	4137.94873046875000000000	4148.71777343750000000000	4114.87158203125000000000	4143.07666015625000000000	2165.00000000000000000000	10247.00000000000000000000	10226.00000000000000000000	0.00000000000000000000	0.00000000000000000000	0.00000000000000000000	2117.00000000000000000000	145.00000000000000000000	4.00000000000000000000	4.00000000000000000000	4.00000000000000000000	4.00000000000000000000	4.00000000000000000000	4.00000000000000000000	4.00000000000000000000	4.00000000000000000000	4.00000000000000000000	4.00000000000000000000	4.00000000000000000000	4.00000000000000000000	4.00000000000000000000	4.00000000000000000000	4.00000000000000000000	4.00000000000000000000
100.00000000000000000000	0.00000000000000000000	4156.92285156250000000000	4159.48730468750000000000	4166.66650390625000000000	4176.92285156250000000000	4146.15380859375000000000	4161.02539062500000000000	4156.41015625000000000000	4150.25634765625000000000	4172.30761718750000000000	4186.66650390625000000000	4156.92285156250000000000	4150.76904296875000000000	4147.69238281250000000000	4154.87158203125000000000	1749.00000000000000000000	10247.00000000000000000000	10226.00000000000000000000	0.00000000000000000000	0.00000000000000000000	0.00000000000000000000	2117.00000000000000000000	154.00000000000000000000	4.00000000000000000000	4.00000000000000000000	4.00000000000000000000	4.00000000000000000000	4.00000000000000000000	4.00000000000000000000	4.00000000000000000000	4.00000000000000000000	4.00000000000000000000	4.00000000000000000000	4.00000000000000000000	4.00000000000000000000	4.00000000000000000000	4.00000000000000000000	4.00000000000000000000	4.00000000000000000000
101.00000000000000000000	0.00000000000000000000	4148.71777343750000000000	4129.74365234375000000000	4170.76904296875000000000	4157.43603515625000000000	4140.00000000000000000000	4147.17919921875000000000	4133.33300781250000000000	4122.05126953125000000000	4170.25634765625000000000	4145.64111328125000000000	4139.48730468750000000000	4147.69238281250000000000	4113.33300781250000000000	4136.92285156250000000000	1724.00000000000000000000	10247.00000000000000000000	10226.00000000000000000000	0.00000000000000000000	0.00000000000000000000	0.00000000000000000000	2117.00000000000000000000	162.00000000000000000000	4.00000000000000000000	4.00000000000000000000	4.00000000000000000000	4.00000000000000000000	4.00000000000000000000	4.00000000000000000000	4.00000000000000000000	4.00000000000000000000	4.00000000000000000000	4.00000000000000000000	4.00000000000000000000	4.00000000000000000000	4.00000000000000000000	4.00000000000000000000	4.00000000000000000000	4.00000000000000000000
102.00000000000000000000	0.00000000000000000000	4143.58984375000000000000	4125.64111328125000000000	4156.41015625000000000000	4152.82031250000000000000	4145.64111328125000000000	4143.07666015625000000000	4134.87158203125000000000	4129.23046875000000000000	4171.28173828125000000000	4134.35888671875000000000	4140.51269531250000000000	4143.07666015625000000000	4133.33300781250000000000	4145.64111328125000000000	3132.00000000000000000000	10247.00000000000000000000	10226.00000000000000000000	0.00000000000000000000	0.00000000000000000000	0.00000000000000000000	2117.00000000000000000000	169.00000000000000000000	4.00000000000000000000	4.00000000000000000000	4.00000000000000000000	4.00000000000000000000	4.00000000000000000000	4.00000000000000000000	4.00000000000000000000	4.00000000000000000000	4.00000000000000000000	4.00000000000000000000	4.00000000000000000000	4.00000000000000000000	4.00000000000000000000	4.00000000000000000000	4.00000000000000000000	4.00000000000000000000
103.00000000000000000000	0.00000000000000000000	4149.74365234375000000000	4137.94873046875000000000	4161.53857421875000000000	4165.64111328125000000000	4148.71777343750000000000	4140.00000000000000000000	4134.87158203125000000000	4145.64111328125000000000	4176.41015625000000000000	4161.02539062500000000000	4154.35888671875000000000	4152.30761718750000000000	4167.17919921875000000000	4162.05126953125000000000	2165.00000000000000000000	10247.00000000000000000000	10226.00000000000000000000	0.00000000000000000000	0.00000000000000000000	0.00000000000000000000	2117.00000000000000000000	177.00000000000000000000	4.00000000000000000000	4.00000000000000000000	4.00000000000000000000	4.00000000000000000000	4.00000000000000000000	4.00000000000000000000	4.00000000000000000000	4.00000000000000000000	4.00000000000000000000	4.00000000000000000000	4.00000000000000000000	4.00000000000000000000	4.00000000000000000000	4.00000000000000000000	4.00000000000000000000	4.00000000000000000000
104.00000000000000000000	0.00000000000000000000	4143.07666015625000000000	4107.69238281250000000000	4167.69238281250000000000	4146.66650390625000000000	4109.23046875000000000000	4131.28173828125000000000	4112.30761718750000000000	4119.48730468750000000000	4172.30761718750000000000	4123.58984375000000000000	4137.43603515625000000000	4146.15380859375000000000	4130.76904296875000000000	4146.66650390625000000000	1749.00000000000000000000	10247.00000000000000000000	10226.00000000000000000000	0.00000000000000000000	0.00000000000000000000	0.00000000000000000000	2117.00000000000000000000	184.00000000000000000000	4.00000000000000000000	4.00000000000000000000	4.00000000000000000000	4.00000000000000000000	4.00000000000000000000	4.00000000000000000000	4.00000000000000000000	4.00000000000000000000	4.00000000000000000000	4.00000000000000000000	4.00000000000000000000	4.00000000000000000000	4.00000000000000000000	4.00000000000000000000	4.00000000000000000000	4.00000000000000000000
105.00000000000000000000	0.00000000000000000000	4156.92285156250000000000	4151.28173828125000000000	4164.10253906250000000000	4168.71777343750000000000	4157.94873046875000000000	4157.94873046875000000000	4165.64111328125000000000	4164.61523437500000000000	4175.38427734375000000000	4175.38427734375000000000	4163.07666015625000000000	4153.84619140625000000000	4162.05126953125000000000	4156.41015625000000000000	1724.00000000000000000000	10247.00000000000000000000	10227.00000000000000000000	0.00000000000000000000	0.00000000000000000000	0.00000000000000000000	2117.00000000000000000000	192.00000000000000000000	4.00000000000000000000	4.00000000000000000000	4.00000000000000000000	4.00000000000000000000	4.00000000000000000000	4.00000000000000000000	4.00000000000000000000	4.00000000000000000000	4.00000000000000000000	4.00000000000000000000	4.00000000000000000000	4.00000000000000000000	4.00000000000000000000	4.00000000000000000000	4.00000000000000000000	4.00000000000000000000
106.00000000000000000000	0.00000000000000000000	4148.71777343750000000000	4130.76904296875000000000	4167.69238281250000000000	4156.41015625000000000000	4137.43603515625000000000	4146.66650390625000000000	4142.05126953125000000000	4144.61523437500000000000	4171.79492187500000000000	4166.66650390625000000000	4150.76904296875000000000	4155.38427734375000000000	4135.89746093750000000000	4144.10253906250000000000	3132.00000000000000000000	10247.00000000000000000000	10227.00000000000000000000	0.00000000000000000000	0.00000000000000000000	0.00000000000000000000	2117.00000000000000000000	200.00000000000000000000	4.00000000000000000000	4.00000000000000000000	4.00000000000000000000	4.00000000000000000000	4.00000000000000000000	4.00000000000000000000	4.00000000000000000000	4.00000000000000000000	4.00000000000000000000	4.00000000000000000000	4.00000000000000000000	4.00000000000000000000	4.00000000000000000000	4.00000000000000000000	4.00000000000000000000	4.00000000000000000000
107.00000000000000000000	0.00000000000000000000	4153.84619140625000000000	4140.00000000000000000000	4165.12792968750000000000	4159.48730468750000000000	4146.15380859375000000000	4152.30761718750000000000	4140.00000000000000000000	4138.46142578125000000000	4173.84619140625000000000	4162.05126953125000000000	4147.69238281250000000000	4149.74365234375000000000	4147.69238281250000000000	4147.69238281250000000000	2165.00000000000000000000	10247.00000000000000000000	10226.00000000000000000000	0.00000000000000000000	0.00000000000000000000	0.00000000000000000000	2117.00000000000000000000	208.00000000000000000000	4.00000000000000000000	4.00000000000000000000	4.00000000000000000000	4.00000000000000000000	4.00000000000000000000	4.00000000000000000000	4.00000000000000000000	4.00000000000000000000	4.00000000000000000000	4.00000000000000000000	4.00000000000000000000	4.00000000000000000000	4.00000000000000000000	4.00000000000000000000	4.00000000000000000000	4.00000000000000000000
108.00000000000000000000	0.00000000000000000000	4168.71777343750000000000	4168.71777343750000000000	4172.82031250000000000000	4180.51269531250000000000	4173.33300781250000000000	4156.92285156250000000000	4155.89746093750000000000	4155.89746093750000000000	4181.53857421875000000000	4176.92285156250000000000	4167.17919921875000000000	4164.61523437500000000000	4185.64111328125000000000	4165.64111328125000000000	1749.00000000000000000000	10247.00000000000000000000	10226.00000000000000000000	0.00000000000000000000	0.00000000000000000000	0.00000000000000000000	2117.00000000000000000000	216.00000000000000000000	4.00000000000000000000	4.00000000000000000000	4.00000000000000000000	4.00000000000000000000	4.00000000000000000000	4.00000000000000000000	4.00000000000000000000	4.00000000000000000000	4.00000000000000000000	4.00000000000000000000	4.00000000000000000000	4.00000000000000000000	4.00000000000000000000	4.00000000000000000000	4.00000000000000000000	4.00000000000000000000
109.00000000000000000000	0.00000000000000000000	4152.30761718750000000000	4127.69238281250000000000	4169.23046875000000000000	4150.76904296875000000000	4128.20507812500000000000	4135.38427734375000000000	4121.02539062500000000000	4126.66650390625000000000	4173.33300781250000000000	4125.64111328125000000000	4147.17919921875000000000	4159.48730468750000000000	4146.66650390625000000000	4150.25634765625000000000	1724.00000000000000000000	10248.00000000000000000000	10227.00000000000000000000	0.00000000000000000000	0.00000000000000000000	0.00000000000000000000	2117.00000000000000000000	224.00000000000000000000	4.00000000000000000000	4.00000000000000000000	4.00000000000000000000	4.00000000000000000000	4.00000000000000000000	4.00000000000000000000	4.00000000000000000000	4.00000000000000000000	4.00000000000000000000	4.00000000000000000000	4.00000000000000000000	4.00000000000000000000	4.00000000000000000000	4.00000000000000000000	4.00000000000000000000	4.00000000000000000000
110.00000000000000000000	0.00000000000000000000	4152.30761718750000000000	4152.30761718750000000000	4159.48730468750000000000	4162.05126953125000000000	4160.51269531250000000000	4152.82031250000000000000	4155.38427734375000000000	4171.79492187500000000000	4175.38427734375000000000	4172.82031250000000000000	4165.64111328125000000000	4157.43603515625000000000	4172.82031250000000000000	4154.87158203125000000000	3132.00000000000000000000	10248.00000000000000000000	10227.00000000000000000000	0.00000000000000000000	0.00000000000000000000	0.00000000000000000000	2117.00000000000000000000	232.00000000000000000000	4.00000000000000000000	4.00000000000000000000	4.00000000000000000000	4.00000000000000000000	4.00000000000000000000	4.00000000000000000000	4.00000000000000000000	4.00000000000000000000	4.00000000000000000000	4.00000000000000000000	4.00000000000000000000	4.00000000000000000000	4.00000000000000000000	4.00000000000000000000	4.00000000000000000000	4.00000000000000000000
111.00000000000000000000	0.00000000000000000000	4140.51269531250000000000	4124.61523437500000000000	4166.15380859375000000000	4150.76904296875000000000	4134.87158203125000000000	4142.56396484375000000000	4138.46142578125000000000	4156.92285156250000000000	4176.92285156250000000000	4165.64111328125000000000	4154.35888671875000000000	4156.92285156250000000000	4145.12792968750000000000	4143.07666015625000000000	2165.00000000000000000000	10247.00000000000000000000	10227.00000000000000000000	0.00000000000000000000	0.00000000000000000000	0.00000000000000000000	2117.00000000000000000000	240.00000000000000000000	4.00000000000000000000	4.00000000000000000000	4.00000000000000000000	4.00000000000000000000	4.00000000000000000000	4.00000000000000000000	4.00000000000000000000	4.00000000000000000000	4.00000000000000000000	4.00000000000000000000	4.00000000000000000000	4.00000000000000000000	4.00000000000000000000	4.00000000000000000000	4.00000000000000000000	4.00000000000000000000
112.00000000000000000000	0.00000000000000000000	4145.12792968750000000000	4128.20507812500000000000	4164.61523437500000000000	4144.10253906250000000000	4135.89746093750000000000	4150.25634765625000000000	4141.53857421875000000000	4138.46142578125000000000	4175.89746093750000000000	4156.92285156250000000000	4144.10253906250000000000	4151.28173828125000000000	4137.43603515625000000000	4142.56396484375000000000	1749.00000000000000000000	10247.00000000000000000000	10227.00000000000000000000	0.00000000000000000000	0.00000000000000000000	0.00000000000000000000	2117.00000000000000000000	249.00000000000000000000	4.00000000000000000000	4.00000000000000000000	4.00000000000000000000	4.00000000000000000000	4.00000000000000000000	4.00000000000000000000	4.00000000000000000000	4.00000000000000000000	4.00000000000000000000	4.00000000000000000000	4.00000000000000000000	4.00000000000000000000	4.00000000000000000000	4.00000000000000000000	4.00000000000000000000	4.00000000000000000000
113.00000000000000000000	0.00000000000000000000	4165.64111328125000000000	4173.33300781250000000000	4169.23046875000000000000	4168.20507812500000000000	4168.71777343750000000000	4164.10253906250000000000	4170.25634765625000000000	4158.97412109375000000000	4175.38427734375000000000	4191.28173828125000000000	4162.56396484375000000000	4159.48730468750000000000	4175.38427734375000000000	4155.89746093750000000000	1724.00000000000000000000	10246.00000000000000000000	10225.00000000000000000000	0.00000000000000000000	0.00000000000000000000	0.00000000000000000000	2117.00000000000000000000	257.00000000000000000000	4.00000000000000000000	4.00000000000000000000	4.00000000000000000000	4.00000000000000000000	4.00000000000000000000	4.00000000000000000000	4.00000000000000000000	4.00000000000000000000	4.00000000000000000000	4.00000000000000000000	4.00000000000000000000	4.00000000000000000000	4.00000000000000000000	4.00000000000000000000	4.00000000000000000000	4.00000000000000000000
114.00000000000000000000	0.00000000000000000000	4148.20507812500000000000	4134.35888671875000000000	4167.69238281250000000000	4149.23046875000000000000	4113.84619140625000000000	4141.02539062500000000000	4135.38427734375000000000	4123.07666015625000000000	4169.74365234375000000000	4138.97412109375000000000	4139.48730468750000000000	4151.28173828125000000000	4144.61523437500000000000	4140.51269531250000000000	3132.00000000000000000000	10246.00000000000000000000	10225.00000000000000000000	0.00000000000000000000	0.00000000000000000000	0.00000000000000000000	2117.00000000000000000000	264.00000000000000000000	4.00000000000000000000	4.00000000000000000000	4.00000000000000000000	4.00000000000000000000	4.00000000000000000000	4.00000000000000000000	4.00000000000000000000	4.00000000000000000000	4.00000000000000000000	4.00000000000000000000	4.00000000000000000000	4.00000000000000000000	4.00000000000000000000	4.00000000000000000000	4.00000000000000000000	4.00000000000000000000
115.00000000000000000000	0.00000000000000000000	4150.25634765625000000000	4147.17919921875000000000	4156.41015625000000000000	4161.53857421875000000000	4149.74365234375000000000	4150.25634765625000000000	4162.56396484375000000000	4159.48730468750000000000	4175.89746093750000000000	4170.76904296875000000000	4157.43603515625000000000	4155.89746093750000000000	4181.53857421875000000000	4158.46142578125000000000	2165.00000000000000000000	10246.00000000000000000000	10226.00000000000000000000	0.00000000000000000000	0.00000000000000000000	0.00000000000000000000	2117.00000000000000000000	272.00000000000000000000	4.00000000000000000000	4.00000000000000000000	4.00000000000000000000	4.00000000000000000000	4.00000000000000000000	4.00000000000000000000	4.00000000000000000000	4.00000000000000000000	4.00000000000000000000	4.00000000000000000000	4.00000000000000000000	4.00000000000000000000	4.00000000000000000000	4.00000000000000000000	4.00000000000000000000	4.00000000000000000000
116.00000000000000000000	0.00000000000000000000	4148.71777343750000000000	4125.12792968750000000000	4163.07666015625000000000	4151.28173828125000000000	4143.07666015625000000000	4136.92285156250000000000	4142.05126953125000000000	4154.35888671875000000000	4173.84619140625000000000	4167.69238281250000000000	4159.48730468750000000000	4161.53857421875000000000	4170.25634765625000000000	4161.53857421875000000000	1749.00000000000000000000	10246.00000000000000000000	10226.00000000000000000000	0.00000000000000000000	0.00000000000000000000	0.00000000000000000000	2117.00000000000000000000	279.00000000000000000000	4.00000000000000000000	4.00000000000000000000	4.00000000000000000000	4.00000000000000000000	4.00000000000000000000	4.00000000000000000000	4.00000000000000000000	4.00000000000000000000	4.00000000000000000000	4.00000000000000000000	4.00000000000000000000	4.00000000000000000000	4.00000000000000000000	4.00000000000000000000	4.00000000000000000000	4.00000000000000000000
117.00000000000000000000	0.00000000000000000000	4147.69238281250000000000	4126.66650390625000000000	4162.56396484375000000000	4144.61523437500000000000	4132.30761718750000000000	4139.48730468750000000000	4138.46142578125000000000	4137.43603515625000000000	4170.76904296875000000000	4147.17919921875000000000	4149.23046875000000000000	4150.76904296875000000000	4152.82031250000000000000	4151.28173828125000000000	1724.00000000000000000000	10247.00000000000000000000	10230.00000000000000000000	0.00000000000000000000	0.00000000000000000000	0.00000000000000000000	2117.00000000000000000000	286.00000000000000000000	4.00000000000000000000	4.00000000000000000000	4.00000000000000000000	4.00000000000000000000	4.00000000000000000000	4.00000000000000000000	4.00000000000000000000	4.00000000000000000000	4.00000000000000000000	4.00000000000000000000	4.00000000000000000000	4.00000000000000000000	4.00000000000000000000	4.00000000000000000000	4.00000000000000000000	4.00000000000000000000
118.00000000000000000000	0.00000000000000000000	4161.02539062500000000000	4168.20507812500000000000	4165.64111328125000000000	4169.74365234375000000000	4181.02539062500000000000	4161.53857421875000000000	4183.07666015625000000000	4168.71777343750000000000	4176.41015625000000000000	4184.10253906250000000000	4165.64111328125000000000	4155.89746093750000000000	4180.00000000000000000000	4157.43603515625000000000	3132.00000000000000000000	10247.00000000000000000000	10230.00000000000000000000	0.00000000000000000000	0.00000000000000000000	0.00000000000000000000	2117.00000000000000000000	294.00000000000000000000	4.00000000000000000000	4.00000000000000000000	4.00000000000000000000	4.00000000000000000000	4.00000000000000000000	4.00000000000000000000	4.00000000000000000000	4.00000000000000000000	4.00000000000000000000	4.00000000000000000000	4.00000000000000000000	4.00000000000000000000	4.00000000000000000000	4.00000000000000000000	4.00000000000000000000	4.00000000000000000000
119.00000000000000000000	0.00000000000000000000	4152.82031250000000000000	4127.69238281250000000000	4170.25634765625000000000	4144.10253906250000000000	4148.71777343750000000000	4146.15380859375000000000	4155.89746093750000000000	4139.48730468750000000000	4171.28173828125000000000	4154.35888671875000000000	4144.10253906250000000000	4151.79492187500000000000	4141.53857421875000000000	4143.07666015625000000000	2165.00000000000000000000	10249.00000000000000000000	10230.00000000000000000000	0.00000000000000000000	0.00000000000000000000	0.00000000000000000000	2117.00000000000000000000	301.00000000000000000000	4.00000000000000000000	4.00000000000000000000	4.00000000000000000000	4.00000000000000000000	4.00000000000000000000	4.00000000000000000000	4.00000000000000000000	4.00000000000000000000	4.00000000000000000000	4.00000000000000000000	4.00000000000000000000	4.00000000000000000000	4.00000000000000000000	4.00000000000000000000	4.00000000000000000000	4.00000000000000000000
120.00000000000000000000	0.00000000000000000000	4166.66650390625000000000	4157.43603515625000000000	4165.64111328125000000000	4160.51269531250000000000	4174.35888671875000000000	4157.43603515625000000000	4176.92285156250000000000	4167.69238281250000000000	4175.38427734375000000000	4190.25634765625000000000	4159.48730468750000000000	4156.41015625000000000000	4182.56396484375000000000	4162.05126953125000000000	1749.00000000000000000000	10249.00000000000000000000	10230.00000000000000000000	0.00000000000000000000	0.00000000000000000000	0.00000000000000000000	2117.00000000000000000000	310.00000000000000000000	4.00000000000000000000	4.00000000000000000000	4.00000000000000000000	4.00000000000000000000	4.00000000000000000000	4.00000000000000000000	4.00000000000000000000	4.00000000000000000000	4.00000000000000000000	4.00000000000000000000	4.00000000000000000000	4.00000000000000000000	4.00000000000000000000	4.00000000000000000000	4.00000000000000000000	4.00000000000000000000
121.00000000000000000000	0.00000000000000000000	4161.02539062500000000000	4151.79492187500000000000	4167.17919921875000000000	4165.64111328125000000000	4156.41015625000000000000	4143.58984375000000000000	4155.38427734375000000000	4160.00000000000000000000	4176.92285156250000000000	4176.92285156250000000000	4159.48730468750000000000	4161.02539062500000000000	4183.07666015625000000000	4164.61523437500000000000	1724.00000000000000000000	10250.00000000000000000000	10231.00000000000000000000	0.00000000000000000000	0.00000000000000000000	0.00000000000000000000	2117.00000000000000000000	318.00000000000000000000	4.00000000000000000000	4.00000000000000000000	4.00000000000000000000	4.00000000000000000000	4.00000000000000000000	4.00000000000000000000	4.00000000000000000000	4.00000000000000000000	4.00000000000000000000	4.00000000000000000000	4.00000000000000000000	4.00000000000000000000	4.00000000000000000000	4.00000000000000000000	4.00000000000000000000	4.00000000000000000000
122.00000000000000000000	0.00000000000000000000	4148.71777343750000000000	4130.25634765625000000000	4160.00000000000000000000	4147.17919921875000000000	4131.79492187500000000000	4137.94873046875000000000	4140.00000000000000000000	4139.48730468750000000000	4173.33300781250000000000	4141.53857421875000000000	4147.17919921875000000000	4148.71777343750000000000	4154.35888671875000000000	4152.30761718750000000000	3132.00000000000000000000	10250.00000000000000000000	10231.00000000000000000000	0.00000000000000000000	0.00000000000000000000	0.00000000000000000000	2117.00000000000000000000	325.00000000000000000000	4.00000000000000000000	4.00000000000000000000	4.00000000000000000000	4.00000000000000000000	4.00000000000000000000	4.00000000000000000000	4.00000000000000000000	4.00000000000000000000	4.00000000000000000000	4.00000000000000000000	4.00000000000000000000	4.00000000000000000000	4.00000000000000000000	4.00000000000000000000	4.00000000000000000000	4.00000000000000000000
123.00000000000000000000	0.00000000000000000000	4160.51269531250000000000	4162.05126953125000000000	4163.58984375000000000000	4162.05126953125000000000	4176.92285156250000000000	4159.48730468750000000000	4181.02539062500000000000	4177.94873046875000000000	4173.33300781250000000000	4194.87158203125000000000	4170.76904296875000000000	4158.97412109375000000000	4185.64111328125000000000	4163.58984375000000000000	2165.00000000000000000000	10251.00000000000000000000	10233.00000000000000000000	0.00000000000000000000	0.00000000000000000000	0.00000000000000000000	2117.00000000000000000000	334.00000000000000000000	4.00000000000000000000	4.00000000000000000000	4.00000000000000000000	4.00000000000000000000	4.00000000000000000000	4.00000000000000000000	4.00000000000000000000	4.00000000000000000000	4.00000000000000000000	4.00000000000000000000	4.00000000000000000000	4.00000000000000000000	4.00000000000000000000	4.00000000000000000000	4.00000000000000000000	4.00000000000000000000
124.00000000000000000000	0.00000000000000000000	4149.23046875000000000000	4128.20507812500000000000	4170.76904296875000000000	4144.61523437500000000000	4140.00000000000000000000	4145.12792968750000000000	4150.25634765625000000000	4150.25634765625000000000	4166.66650390625000000000	4171.28173828125000000000	4153.33300781250000000000	4159.48730468750000000000	4152.30761718750000000000	4151.28173828125000000000	1749.00000000000000000000	10251.00000000000000000000	10233.00000000000000000000	0.00000000000000000000	0.00000000000000000000	0.00000000000000000000	2117.00000000000000000000	342.00000000000000000000	4.00000000000000000000	4.00000000000000000000	4.00000000000000000000	4.00000000000000000000	4.00000000000000000000	4.00000000000000000000	4.00000000000000000000	4.00000000000000000000	4.00000000000000000000	4.00000000000000000000	4.00000000000000000000	4.00000000000000000000	4.00000000000000000000	4.00000000000000000000	4.00000000000000000000	4.00000000000000000000
125.00000000000000000000	0.00000000000000000000	4166.15380859375000000000	4167.17919921875000000000	4165.64111328125000000000	4168.20507812500000000000	4169.74365234375000000000	4159.48730468750000000000	4171.79492187500000000000	4166.15380859375000000000	4173.33300781250000000000	4191.79492187500000000000	4164.10253906250000000000	4157.94873046875000000000	4185.64111328125000000000	4167.69238281250000000000	1724.00000000000000000000	10251.00000000000000000000	10233.00000000000000000000	0.00000000000000000000	0.00000000000000000000	0.00000000000000000000	2117.00000000000000000000	350.00000000000000000000	4.00000000000000000000	4.00000000000000000000	4.00000000000000000000	4.00000000000000000000	4.00000000000000000000	4.00000000000000000000	4.00000000000000000000	4.00000000000000000000	4.00000000000000000000	4.00000000000000000000	4.00000000000000000000	4.00000000000000000000	4.00000000000000000000	4.00000000000000000000	4.00000000000000000000	4.00000000000000000000
126.00000000000000000000	0.00000000000000000000	4176.92285156250000000000	4172.82031250000000000000	4171.28173828125000000000	4178.46142578125000000000	4183.07666015625000000000	4153.33300781250000000000	4167.69238281250000000000	4155.89746093750000000000	4175.89746093750000000000	4181.02539062500000000000	4165.12792968750000000000	4163.07666015625000000000	4188.71777343750000000000	4170.76904296875000000000	3132.00000000000000000000	10251.00000000000000000000	10233.00000000000000000000	0.00000000000000000000	0.00000000000000000000	0.00000000000000000000	2117.00000000000000000000	358.00000000000000000000	4.00000000000000000000	4.00000000000000000000	4.00000000000000000000	4.00000000000000000000	4.00000000000000000000	4.00000000000000000000	4.00000000000000000000	4.00000000000000000000	4.00000000000000000000	4.00000000000000000000	4.00000000000000000000	4.00000000000000000000	4.00000000000000000000	4.00000000000000000000	4.00000000000000000000	4.00000000000000000000
127.00000000000000000000	0.00000000000000000000	4164.61523437500000000000	4140.00000000000000000000	4165.64111328125000000000	4161.53857421875000000000	4156.92285156250000000000	4145.12792968750000000000	4147.69238281250000000000	4135.89746093750000000000	4170.76904296875000000000	4138.97412109375000000000	4151.28173828125000000000	4155.38427734375000000000	4156.92285156250000000000	4155.89746093750000000000	50.00000000000000000000	10252.00000000000000000000	10232.00000000000000000000	0.00000000000000000000	0.00000000000000000000	0.00000000000000000000	2117.00000000000000000000	366.00000000000000000000	4.00000000000000000000	4.00000000000000000000	4.00000000000000000000	4.00000000000000000000	4.00000000000000000000	4.00000000000000000000	4.00000000000000000000	4.00000000000000000000	4.00000000000000000000	4.00000000000000000000	4.00000000000000000000	4.00000000000000000000	4.00000000000000000000	4.00000000000000000000	4.00000000000000000000	4.00000000000000000000
0.00000000000000000000	0.00000000000000000000	4168.20507812500000000000	4167.69238281250000000000	4160.00000000000000000000	4186.15380859375000000000	4176.41015625000000000000	4160.00000000000000000000	4181.53857421875000000000	4187.17919921875000000000	4175.89746093750000000000	4193.84619140625000000000	4177.94873046875000000000	4161.02539062500000000000	4194.87158203125000000000	4170.76904296875000000000	1364.00000000000000000000	10252.00000000000000000000	10232.00000000000000000000	0.00000000000000000000	0.00000000000000000000	0.00000000000000000000	2117.00000000000000000000	375.00000000000000000000	4.00000000000000000000	4.00000000000000000000	4.00000000000000000000	4.00000000000000000000	4.00000000000000000000	4.00000000000000000000	4.00000000000000000000	4.00000000000000000000	4.00000000000000000000	4.00000000000000000000	4.00000000000000000000	4.00000000000000000000	4.00000000000000000000	4.00000000000000000000	4.00000000000000000000	4.00000000000000000000
1.00000000000000000000	0.00000000000000000000	4150.25634765625000000000	4124.61523437500000000000	4159.48730468750000000000	4165.64111328125000000000	4126.15380859375000000000	4138.46142578125000000000	4145.64111328125000000000	4153.84619140625000000000	4170.25634765625000000000	4161.53857421875000000000	4154.35888671875000000000	4152.82031250000000000000	4156.92285156250000000000	4152.82031250000000000000	2020.00000000000000000000	10252.00000000000000000000	10232.00000000000000000000	0.00000000000000000000	0.00000000000000000000	0.00000000000000000000	2117.00000000000000000000	383.00000000000000000000	4.00000000000000000000	4.00000000000000000000	4.00000000000000000000	4.00000000000000000000	4.00000000000000000000	4.00000000000000000000	4.00000000000000000000	4.00000000000000000000	4.00000000000000000000	4.00000000000000000000	4.00000000000000000000	4.00000000000000000000	4.00000000000000000000	4.00000000000000000000	4.00000000000000000000	4.00000000000000000000
2.00000000000000000000	0.00000000000000000000	4162.05126953125000000000	4151.28173828125000000000	4154.87158203125000000000	4171.28173828125000000000	4167.17919921875000000000	4155.89746093750000000000	4166.15380859375000000000	4156.41015625000000000000	4171.28173828125000000000	4166.66650390625000000000	4156.92285156250000000000	4149.23046875000000000000	4168.71777343750000000000	4157.43603515625000000000	2086.00000000000000000000	10252.00000000000000000000	10232.00000000000000000000	0.00000000000000000000	0.00000000000000000000	0.00000000000000000000	2117.00000000000000000000	390.00000000000000000000	4.00000000000000000000	4.00000000000000000000	4.00000000000000000000	4.00000000000000000000	4.00000000000000000000	4.00000000000000000000	4.00000000000000000000	4.00000000000000000000	4.00000000000000000000	4.00000000000000000000	4.00000000000000000000	4.00000000000000000000	4.00000000000000000000	4.00000000000000000000	4.00000000000000000000	4.00000000000000000000
3.00000000000000000000	0.00000000000000000000	4177.94873046875000000000	4174.35888671875000000000	4168.71777343750000000000	4184.61523437500000000000	4189.74365234375000000000	4164.10253906250000000000	4178.46142578125000000000	4161.53857421875000000000	4173.84619140625000000000	4184.61523437500000000000	4167.69238281250000000000	4163.58984375000000000000	4180.51269531250000000000	4168.20507812500000000000	3070.00000000000000000000	10249.00000000000000000000	10229.00000000000000000000	0.00000000000000000000	0.00000000000000000000	0.00000000000000000000	2117.00000000000000000000	398.00000000000000000000	4.00000000000000000000	4.00000000000000000000	4.00000000000000000000	4.00000000000000000000	4.00000000000000000000	4.00000000000000000000	4.00000000000000000000	4.00000000000000000000	4.00000000000000000000	4.00000000000000000000	4.00000000000000000000	4.00000000000000000000	4.00000000000000000000	4.00000000000000000000	4.00000000000000000000	4.00000000000000000000
4.00000000000000000000	0.00000000000000000000	4163.58984375000000000000	4139.48730468750000000000	4168.20507812500000000000	4166.15380859375000000000	4136.92285156250000000000	4149.23046875000000000000	4149.74365234375000000000	4133.33300781250000000000	4167.17919921875000000000	4144.61523437500000000000	4147.17919921875000000000	4156.41015625000000000000	4156.92285156250000000000	4160.51269531250000000000	3229.00000000000000000000	10249.00000000000000000000	10229.00000000000000000000	0.00000000000000000000	0.00000000000000000000	0.00000000000000000000	2117.00000000000000000000	405.00000000000000000000	4.00000000000000000000	4.00000000000000000000	4.00000000000000000000	4.00000000000000000000	4.00000000000000000000	4.00000000000000000000	4.00000000000000000000	4.00000000000000000000	4.00000000000000000000	4.00000000000000000000	4.00000000000000000000	4.00000000000000000000	4.00000000000000000000	4.00000000000000000000	4.00000000000000000000	4.00000000000000000000
5.00000000000000000000	0.00000000000000000000	4166.15380859375000000000	4164.61523437500000000000	4160.00000000000000000000	4186.66650390625000000000	4163.07666015625000000000	4155.38427734375000000000	4170.76904296875000000000	4168.20507812500000000000	4170.76904296875000000000	4172.30761718750000000000	4167.69238281250000000000	4160.00000000000000000000	4200.00000000000000000000	4178.46142578125000000000	1852.00000000000000000000	10247.00000000000000000000	10228.00000000000000000000	0.00000000000000000000	0.00000000000000000000	0.00000000000000000000	2117.00000000000000000000	413.00000000000000000000	4.00000000000000000000	4.00000000000000000000	4.00000000000000000000	4.00000000000000000000	4.00000000000000000000	4.00000000000000000000	4.00000000000000000000	4.00000000000000000000	4.00000000000000000000	4.00000000000000000000	4.00000000000000000000	4.00000000000000000000	4.00000000000000000000	4.00000000000000000000	4.00000000000000000000	4.00000000000000000000
6.00000000000000000000	0.00000000000000000000	4154.35888671875000000000	4131.79492187500000000000	4163.58984375000000000000	4174.87158203125000000000	4130.76904296875000000000	4133.84619140625000000000	4133.33300781250000000000	4142.05126953125000000000	4169.74365234375000000000	4141.02539062500000000000	4157.43603515625000000000	4162.05126953125000000000	4168.20507812500000000000	4167.17919921875000000000	2914.00000000000000000000	10247.00000000000000000000	10228.00000000000000000000	0.00000000000000000000	0.00000000000000000000	0.00000000000000000000	2117.00000000000000000000	420.00000000000000000000	4.00000000000000000000	4.00000000000000000000	4.00000000000000000000	4.00000000000000000000	4.00000000000000000000	4.00000000000000000000	4.00000000000000000000	4.00000000000000000000	4.00000000000000000000	4.00000000000000000000	4.00000000000000000000	4.00000000000000000000	4.00000000000000000000	4.00000000000000000000	4.00000000000000000000	4.00000000000000000000
7.00000000000000000000	0.00000000000000000000	4156.92285156250000000000	4145.12792968750000000000	4158.46142578125000000000	4177.94873046875000000000	4150.25634765625000000000	4152.30761718750000000000	4157.43603515625000000000	4156.92285156250000000000	4173.33300781250000000000	4166.66650390625000000000	4157.43603515625000000000	4157.94873046875000000000	4171.79492187500000000000	4167.69238281250000000000	2774.00000000000000000000	10245.00000000000000000000	10228.00000000000000000000	0.00000000000000000000	0.00000000000000000000	0.00000000000000000000	2117.00000000000000000000	428.00000000000000000000	4.00000000000000000000	4.00000000000000000000	4.00000000000000000000	4.00000000000000000000	4.00000000000000000000	4.00000000000000000000	4.00000000000000000000	4.00000000000000000000	4.00000000000000000000	4.00000000000000000000	4.00000000000000000000	4.00000000000000000000	4.00000000000000000000	4.00000000000000000000	4.00000000000000000000	4.00000000000000000000
8.00000000000000000000	0.00000000000000000000	4162.05126953125000000000	4160.00000000000000000000	4164.61523437500000000000	4186.15380859375000000000	4171.79492187500000000000	4165.12792968750000000000	4180.00000000000000000000	4173.33300781250000000000	4173.84619140625000000000	4195.89746093750000000000	4163.07666015625000000000	4158.97412109375000000000	4178.46142578125000000000	4165.64111328125000000000	402.00000000000000000000	10245.00000000000000000000	10228.00000000000000000000	0.00000000000000000000	0.00000000000000000000	0.00000000000000000000	2117.00000000000000000000	436.00000000000000000000	4.00000000000000000000	4.00000000000000000000	4.00000000000000000000	4.00000000000000000000	4.00000000000000000000	4.00000000000000000000	4.00000000000000000000	4.00000000000000000000	4.00000000000000000000	4.00000000000000000000	4.00000000000000000000	4.00000000000000000000	4.00000000000000000000	4.00000000000000000000	4.00000000000000000000	4.00000000000000000000
9.00000000000000000000	0.00000000000000000000	4157.43603515625000000000	4134.35888671875000000000	4167.69238281250000000000	4170.76904296875000000000	4139.48730468750000000000	4150.25634765625000000000	4148.71777343750000000000	4138.97412109375000000000	4167.17919921875000000000	4151.28173828125000000000	4147.69238281250000000000	4152.30761718750000000000	4148.20507812500000000000	4150.25634765625000000000	3186.00000000000000000000	10244.00000000000000000000	10229.00000000000000000000	0.00000000000000000000	0.00000000000000000000	0.00000000000000000000	2117.00000000000000000000	445.00000000000000000000	4.00000000000000000000	4.00000000000000000000	4.00000000000000000000	4.00000000000000000000	4.00000000000000000000	4.00000000000000000000	4.00000000000000000000	4.00000000000000000000	4.00000000000000000000	4.00000000000000000000	4.00000000000000000000	4.00000000000000000000	4.00000000000000000000	4.00000000000000000000	4.00000000000000000000	4.00000000000000000000
10.00000000000000000000	0.00000000000000000000	4177.94873046875000000000	4176.92285156250000000000	4166.15380859375000000000	4201.53857421875000000000	4182.56396484375000000000	4161.02539062500000000000	4174.87158203125000000000	4169.23046875000000000000	4175.38427734375000000000	4190.25634765625000000000	4171.79492187500000000000	4164.10253906250000000000	4204.61523437500000000000	4176.41015625000000000000	3099.00000000000000000000	10244.00000000000000000000	10229.00000000000000000000	0.00000000000000000000	0.00000000000000000000	0.00000000000000000000	2117.00000000000000000000	452.00000000000000000000	4.00000000000000000000	4.00000000000000000000	4.00000000000000000000	4.00000000000000000000	4.00000000000000000000	4.00000000000000000000	4.00000000000000000000	4.00000000000000000000	4.00000000000000000000	4.00000000000000000000	4.00000000000000000000	4.00000000000000000000	4.00000000000000000000	4.00000000000000000000	4.00000000000000000000	4.00000000000000000000
11.00000000000000000000	0.00000000000000000000	4164.10253906250000000000	4145.12792968750000000000	4169.74365234375000000000	4187.17919921875000000000	4142.05126953125000000000	4140.00000000000000000000	4141.53857421875000000000	4143.07666015625000000000	4171.28173828125000000000	4150.76904296875000000000	4153.33300781250000000000	4162.56396484375000000000	4178.97412109375000000000	4170.25634765625000000000	2145.00000000000000000000	10244.00000000000000000000	10230.00000000000000000000	0.00000000000000000000	0.00000000000000000000	0.00000000000000000000	2117.00000000000000000000	460.00000000000000000000	4.00000000000000000000	4.00000000000000000000	4.00000000000000000000	4.00000000000000000000	4.00000000000000000000	4.00000000000000000000	4.00000000000000000000	4.00000000000000000000	4.00000000000000000000	4.00000000000000000000	4.00000000000000000000	4.00000000000000000000	4.00000000000000000000	4.00000000000000000000	4.00000000000000000000	4.00000000000000000000
12.00000000000000000000	0.00000000000000000000	4157.43603515625000000000	4146.66650390625000000000	4160.51269531250000000000	4180.51269531250000000000	4144.10253906250000000000	4151.28173828125000000000	4152.30761718750000000000	4156.41015625000000000000	4167.69238281250000000000	4150.76904296875000000000	4153.84619140625000000000	4157.43603515625000000000	4169.23046875000000000000	4165.64111328125000000000	1741.00000000000000000000	10244.00000000000000000000	10230.00000000000000000000	0.00000000000000000000	0.00000000000000000000	0.00000000000000000000	2117.00000000000000000000	469.00000000000000000000	4.00000000000000000000	4.00000000000000000000	4.00000000000000000000	4.00000000000000000000	4.00000000000000000000	4.00000000000000000000	4.00000000000000000000	4.00000000000000000000	4.00000000000000000000	4.00000000000000000000	4.00000000000000000000	4.00000000000000000000	4.00000000000000000000	4.00000000000000000000	4.00000000000000000000	4.00000000000000000000
13.00000000000000000000	0.00000000000000000000	4162.56396484375000000000	4160.00000000000000000000	4161.53857421875000000000	4193.33300781250000000000	4174.87158203125000000000	4162.05126953125000000000	4171.79492187500000000000	4190.76904296875000000000	4172.30761718750000000000	4198.97412109375000000000	4175.38427734375000000000	4169.74365234375000000000	4187.17919921875000000000	4172.82031250000000000000	1721.00000000000000000000	10242.00000000000000000000	10229.00000000000000000000	0.00000000000000000000	0.00000000000000000000	0.00000000000000000000	2117.00000000000000000000	477.00000000000000000000	4.00000000000000000000	4.00000000000000000000	4.00000000000000000000	4.00000000000000000000	4.00000000000000000000	4.00000000000000000000	4.00000000000000000000	4.00000000000000000000	4.00000000000000000000	4.00000000000000000000	4.00000000000000000000	4.00000000000000000000	4.00000000000000000000	4.00000000000000000000	4.00000000000000000000	4.00000000000000000000
14.00000000000000000000	0.00000000000000000000	4150.76904296875000000000	4125.64111328125000000000	4163.07666015625000000000	4171.79492187500000000000	4134.35888671875000000000	4145.12792968750000000000	4136.92285156250000000000	4150.25634765625000000000	4168.20507812500000000000	4152.30761718750000000000	4150.76904296875000000000	4157.94873046875000000000	4147.17919921875000000000	4157.43603515625000000000	3099.00000000000000000000	10242.00000000000000000000	10229.00000000000000000000	0.00000000000000000000	0.00000000000000000000	0.00000000000000000000	2117.00000000000000000000	485.00000000000000000000	4.00000000000000000000	4.00000000000000000000	4.00000000000000000000	4.00000000000000000000	4.00000000000000000000	4.00000000000000000000	4.00000000000000000000	4.00000000000000000000	4.00000000000000000000	4.00000000000000000000	4.00000000000000000000	4.00000000000000000000	4.00000000000000000000	4.00000000000000000000	4.00000000000000000000	4.00000000000000000000
15.00000000000000000000	0.00000000000000000000	4170.76904296875000000000	4180.00000000000000000000	4166.66650390625000000000	4196.92285156250000000000	4182.56396484375000000000	4167.17919921875000000000	4180.00000000000000000000	4167.17919921875000000000	4173.84619140625000000000	4170.25634765625000000000	4164.61523437500000000000	4162.56396484375000000000	4182.05126953125000000000	4171.28173828125000000000	2145.00000000000000000000	10245.00000000000000000000	10229.00000000000000000000	0.00000000000000000000	0.00000000000000000000	0.00000000000000000000	2117.00000000000000000000	493.00000000000000000000	4.00000000000000000000	4.00000000000000000000	4.00000000000000000000	4.00000000000000000000	4.00000000000000000000	4.00000000000000000000	4.00000000000000000000	4.00000000000000000000	4.00000000000000000000	4.00000000000000000000	4.00000000000000000000	4.00000000000000000000	4.00000000000000000000	4.00000000000000000000	4.00000000000000000000	4.00000000000000000000
16.00000000000000000000	0.00000000000000000000	4167.69238281250000000000	4161.02539062500000000000	4174.87158203125000000000	4187.69238281250000000000	4165.12792968750000000000	4155.38427734375000000000	4162.05126953125000000000	4145.12792968750000000000	4172.30761718750000000000	4151.79492187500000000000	4153.84619140625000000000	4168.71777343750000000000	4163.07666015625000000000	4163.07666015625000000000	0.00000000000000000000	10245.00000000000000000000	10229.00000000000000000000	0.00000000000000000000	0.00000000000000000000	0.00000000000000000000	2117.00000000000000000000	502.00000000000000000000	4.00000000000000000000	4.00000000000000000000	4.00000000000000000000	4.00000000000000000000	4.00000000000000000000	4.00000000000000000000	4.00000000000000000000	4.00000000000000000000	4.00000000000000000000	4.00000000000000000000	4.00000000000000000000	4.00000000000000000000	4.00000000000000000000	4.00000000000000000000	4.00000000000000000000	4.00000000000000000000
17.00000000000000000000	0.00000000000000000000	4160.00000000000000000000	4146.66650390625000000000	4163.58984375000000000000	4182.05126953125000000000	4147.69238281250000000000	4152.30761718750000000000	4152.30761718750000000000	4150.76904296875000000000	4168.71777343750000000000	4155.38427734375000000000	4148.71777343750000000000	4161.02539062500000000000	4162.56396484375000000000	4163.58984375000000000000	0.00000000000000000000	10245.00000000000000000000	10230.00000000000000000000	0.00000000000000000000	0.00000000000000000000	0.00000000000000000000	2117.00000000000000000000	510.00000000000000000000	4.00000000000000000000	4.00000000000000000000	4.00000000000000000000	4.00000000000000000000	4.00000000000000000000	4.00000000000000000000	4.00000000000000000000	4.00000000000000000000	4.00000000000000000000	4.00000000000000000000	4.00000000000000000000	4.00000000000000000000	4.00000000000000000000	4.00000000000000000000	4.00000000000000000000	4.00000000000000000000
18.00000000000000000000	0.00000000000000000000	4157.43603515625000000000	4158.97412109375000000000	4160.51269531250000000000	4197.43603515625000000000	4160.51269531250000000000	4152.30761718750000000000	4165.12792968750000000000	4180.51269531250000000000	4169.23046875000000000000	4182.05126953125000000000	4167.17919921875000000000	4165.64111328125000000000	4186.66650390625000000000	4175.38427734375000000000	0.00000000000000000000	10245.00000000000000000000	10230.00000000000000000000	0.00000000000000000000	0.00000000000000000000	0.00000000000000000000	2117.00000000000000000000	517.00000000000000000000	4.00000000000000000000	4.00000000000000000000	4.00000000000000000000	4.00000000000000000000	4.00000000000000000000	4.00000000000000000000	4.00000000000000000000	4.00000000000000000000	4.00000000000000000000	4.00000000000000000000	4.00000000000000000000	4.00000000000000000000	4.00000000000000000000	4.00000000000000000000	4.00000000000000000000	4.00000000000000000000
19.00000000000000000000	0.00000000000000000000	4142.56396484375000000000	4116.92285156250000000000	4161.02539062500000000000	4170.25634765625000000000	4118.97412109375000000000	4136.41015625000000000000	4137.94873046875000000000	4141.02539062500000000000	4166.15380859375000000000	4135.89746093750000000000	4145.12792968750000000000	4157.43603515625000000000	4138.46142578125000000000	4158.46142578125000000000	0.00000000000000000000	10247.00000000000000000000	10228.00000000000000000000	0.00000000000000000000	0.00000000000000000000	0.00000000000000000000	2117.00000000000000000000	525.00000000000000000000	4.00000000000000000000	4.00000000000000000000	4.00000000000000000000	4.00000000000000000000	4.00000000000000000000	4.00000000000000000000	4.00000000000000000000	4.00000000000000000000	4.00000000000000000000	4.00000000000000000000	4.00000000000000000000	4.00000000000000000000	4.00000000000000000000	4.00000000000000000000	4.00000000000000000000	4.00000000000000000000
20.00000000000000000000	0.00000000000000000000	4165.12792968750000000000	4167.17919921875000000000	4162.05126953125000000000	4192.30761718750000000000	4173.84619140625000000000	4166.15380859375000000000	4182.05126953125000000000	4172.30761718750000000000	4174.35888671875000000000	4190.76904296875000000000	4165.64111328125000000000	4161.53857421875000000000	4174.35888671875000000000	4170.76904296875000000000	0.00000000000000000000	10247.00000000000000000000	10228.00000000000000000000	0.00000000000000000000	0.00000000000000000000	0.00000000000000000000	2117.00000000000000000000	532.00000000000000000000	4.00000000000000000000	4.00000000000000000000	4.00000000000000000000	4.00000000000000000000	4.00000000000000000000	4.00000000000000000000	4.00000000000000000000	4.00000000000000000000	4.00000000000000000000	4.00000000000000000000	4.00000000000000000000	4.00000000000000000000	4.00000000000000000000	4.00000000000000000000	4.00000000000000000000	4.00000000000000000000
21.00000000000000000000	0.00000000000000000000	4168.20507812500000000000	4165.12792968750000000000	4173.84619140625000000000	4190.25634765625000000000	4174.35888671875000000000	4164.61523437500000000000	4166.66650390625000000000	4160.51269531250000000000	4172.30761718750000000000	4184.61523437500000000000	4160.00000000000000000000	4166.66650390625000000000	4164.10253906250000000000	4163.07666015625000000000	0.00000000000000000000	10248.00000000000000000000	10227.00000000000000000000	0.00000000000000000000	0.00000000000000000000	0.00000000000000000000	2117.00000000000000000000	541.00000000000000000000	4.00000000000000000000	4.00000000000000000000	4.00000000000000000000	4.00000000000000000000	4.00000000000000000000	4.00000000000000000000	4.00000000000000000000	4.00000000000000000000	4.00000000000000000000	4.00000000000000000000	4.00000000000000000000	4.00000000000000000000	4.00000000000000000000	4.00000000000000000000	4.00000000000000000000	4.00000000000000000000
22.00000000000000000000	0.00000000000000000000	4163.58984375000000000000	4150.76904296875000000000	4169.74365234375000000000	4179.48730468750000000000	4171.28173828125000000000	4164.10253906250000000000	4160.51269531250000000000	4147.69238281250000000000	4168.71777343750000000000	4155.89746093750000000000	4152.30761718750000000000	4162.05126953125000000000	4163.58984375000000000000	4166.66650390625000000000	0.00000000000000000000	10248.00000000000000000000	10227.00000000000000000000	0.00000000000000000000	0.00000000000000000000	0.00000000000000000000	2117.00000000000000000000	548.00000000000000000000	4.00000000000000000000	4.00000000000000000000	4.00000000000000000000	4.00000000000000000000	4.00000000000000000000	4.00000000000000000000	4.00000000000000000000	4.00000000000000000000	4.00000000000000000000	4.00000000000000000000	4.00000000000000000000	4.00000000000000000000	4.00000000000000000000	4.00000000000000000000	4.00000000000000000000	4.00000000000000000000
23.00000000000000000000	0.00000000000000000000	4176.41015625000000000000	4178.97412109375000000000	4170.25634765625000000000	4203.07666015625000000000	4191.28173828125000000000	4164.61523437500000000000	4181.02539062500000000000	4182.56396484375000000000	4173.33300781250000000000	4193.84619140625000000000	4178.97412109375000000000	4174.35888671875000000000	4213.84619140625000000000	4196.92285156250000000000	0.00000000000000000000	10247.00000000000000000000	10227.00000000000000000000	0.00000000000000000000	0.00000000000000000000	0.00000000000000000000	2117.00000000000000000000	555.00000000000000000000	4.00000000000000000000	4.00000000000000000000	4.00000000000000000000	4.00000000000000000000	4.00000000000000000000	4.00000000000000000000	4.00000000000000000000	4.00000000000000000000	4.00000000000000000000	4.00000000000000000000	4.00000000000000000000	4.00000000000000000000	4.00000000000000000000	4.00000000000000000000	4.00000000000000000000	4.00000000000000000000
24.00000000000000000000	0.00000000000000000000	4162.56396484375000000000	4143.58984375000000000000	4170.25634765625000000000	4183.07666015625000000000	4126.15380859375000000000	4139.48730468750000000000	4137.94873046875000000000	4154.87158203125000000000	4168.71777343750000000000	4158.46142578125000000000	4160.51269531250000000000	4168.71777343750000000000	4173.84619140625000000000	4179.48730468750000000000	0.00000000000000000000	10247.00000000000000000000	10227.00000000000000000000	0.00000000000000000000	0.00000000000000000000	0.00000000000000000000	2117.00000000000000000000	563.00000000000000000000	4.00000000000000000000	4.00000000000000000000	4.00000000000000000000	4.00000000000000000000	4.00000000000000000000	4.00000000000000000000	4.00000000000000000000	4.00000000000000000000	4.00000000000000000000	4.00000000000000000000	4.00000000000000000000	4.00000000000000000000	4.00000000000000000000	4.00000000000000000000	4.00000000000000000000	4.00000000000000000000
25.00000000000000000000	0.00000000000000000000	4165.12792968750000000000	4169.74365234375000000000	4163.07666015625000000000	4191.28173828125000000000	4170.76904296875000000000	4165.12792968750000000000	4178.97412109375000000000	4184.10253906250000000000	4174.87158203125000000000	4196.41015625000000000000	4173.84619140625000000000	4166.66650390625000000000	4188.20507812500000000000	4172.30761718750000000000	0.00000000000000000000	10248.00000000000000000000	10226.00000000000000000000	0.00000000000000000000	0.00000000000000000000	0.00000000000000000000	2117.00000000000000000000	572.00000000000000000000	4.00000000000000000000	4.00000000000000000000	4.00000000000000000000	4.00000000000000000000	4.00000000000000000000	4.00000000000000000000	4.00000000000000000000	4.00000000000000000000	4.00000000000000000000	4.00000000000000000000	4.00000000000000000000	4.00000000000000000000	4.00000000000000000000	4.00000000000000000000	4.00000000000000000000	4.00000000000000000000
26.00000000000000000000	0.00000000000000000000	4165.12792968750000000000	4162.05126953125000000000	4170.25634765625000000000	4187.17919921875000000000	4178.97412109375000000000	4165.12792968750000000000	4181.02539062500000000000	4177.43603515625000000000	4176.41015625000000000000	4200.51269531250000000000	4170.76904296875000000000	4168.71777343750000000000	4174.35888671875000000000	4164.10253906250000000000	0.00000000000000000000	10248.00000000000000000000	10226.00000000000000000000	0.00000000000000000000	0.00000000000000000000	0.00000000000000000000	2117.00000000000000000000	579.00000000000000000000	4.00000000000000000000	4.00000000000000000000	4.00000000000000000000	4.00000000000000000000	4.00000000000000000000	4.00000000000000000000	4.00000000000000000000	4.00000000000000000000	4.00000000000000000000	4.00000000000000000000	4.00000000000000000000	4.00000000000000000000	4.00000000000000000000	4.00000000000000000000	4.00000000000000000000	4.00000000000000000000
27.00000000000000000000	0.00000000000000000000	4169.74365234375000000000	4157.94873046875000000000	4166.66650390625000000000	4184.10253906250000000000	4148.71777343750000000000	4156.92285156250000000000	4163.07666015625000000000	4156.41015625000000000000	4170.76904296875000000000	4175.89746093750000000000	4155.89746093750000000000	4159.48730468750000000000	4161.53857421875000000000	4164.61523437500000000000	0.00000000000000000000	10249.00000000000000000000	10230.00000000000000000000	0.00000000000000000000	0.00000000000000000000	0.00000000000000000000	2117.00000000000000000000	586.00000000000000000000	4.00000000000000000000	4.00000000000000000000	4.00000000000000000000	4.00000000000000000000	4.00000000000000000000	4.00000000000000000000	4.00000000000000000000	4.00000000000000000000	4.00000000000000000000	4.00000000000000000000	4.00000000000000000000	4.00000000000000000000	4.00000000000000000000	4.00000000000000000000	4.00000000000000000000	4.00000000000000000000
28.00000000000000000000	0.00000000000000000000	4181.53857421875000000000	4187.69238281250000000000	4166.15380859375000000000	4205.64111328125000000000	4178.97412109375000000000	4163.07666015625000000000	4174.35888671875000000000	4173.84619140625000000000	4173.84619140625000000000	4198.46142578125000000000	4172.30761718750000000000	4166.66650390625000000000	4200.00000000000000000000	4180.00000000000000000000	0.00000000000000000000	10249.00000000000000000000	10230.00000000000000000000	0.00000000000000000000	0.00000000000000000000	0.00000000000000000000	2117.00000000000000000000	595.00000000000000000000	4.00000000000000000000	4.00000000000000000000	4.00000000000000000000	4.00000000000000000000	4.00000000000000000000	4.00000000000000000000	4.00000000000000000000	4.00000000000000000000	4.00000000000000000000	4.00000000000000000000	4.00000000000000000000	4.00000000000000000000	4.00000000000000000000	4.00000000000000000000	4.00000000000000000000	4.00000000000000000000
29.00000000000000000000	0.00000000000000000000	4158.97412109375000000000	4137.43603515625000000000	4167.17919921875000000000	4175.89746093750000000000	4154.87158203125000000000	4145.12792968750000000000	4131.28173828125000000000	4132.82031250000000000000	4170.76904296875000000000	4141.53857421875000000000	4151.28173828125000000000	4162.56396484375000000000	4162.05126953125000000000	4163.07666015625000000000	0.00000000000000000000	10248.00000000000000000000	10229.00000000000000000000	0.00000000000000000000	0.00000000000000000000	0.00000000000000000000	2117.00000000000000000000	603.00000000000000000000	4.00000000000000000000	4.00000000000000000000	4.00000000000000000000	4.00000000000000000000	4.00000000000000000000	4.00000000000000000000	4.00000000000000000000	4.00000000000000000000	4.00000000000000000000	4.00000000000000000000	4.00000000000000000000	4.00000000000000000000	4.00000000000000000000	4.00000000000000000000	4.00000000000000000000	4.00000000000000000000
30.00000000000000000000	0.00000000000000000000	4162.56396484375000000000	4165.12792968750000000000	4161.02539062500000000000	4190.76904296875000000000	4188.20507812500000000000	4163.58984375000000000000	4169.23046875000000000000	4174.35888671875000000000	4173.33300781250000000000	4184.10253906250000000000	4168.20507812500000000000	4165.64111328125000000000	4188.71777343750000000000	4176.92285156250000000000	0.00000000000000000000	10248.00000000000000000000	10229.00000000000000000000	0.00000000000000000000	0.00000000000000000000	0.00000000000000000000	2117.00000000000000000000	610.00000000000000000000	4.00000000000000000000	4.00000000000000000000	4.00000000000000000000	4.00000000000000000000	4.00000000000000000000	4.00000000000000000000	4.00000000000000000000	4.00000000000000000000	4.00000000000000000000	4.00000000000000000000	4.00000000000000000000	4.00000000000000000000	4.00000000000000000000	4.00000000000000000000	4.00000000000000000000	4.00000000000000000000
31.00000000000000000000	0.00000000000000000000	4161.53857421875000000000	4160.51269531250000000000	4165.64111328125000000000	4196.41015625000000000000	4165.64111328125000000000	4156.92285156250000000000	4172.82031250000000000000	4188.71777343750000000000	4172.30761718750000000000	4210.25634765625000000000	4172.82031250000000000000	4171.79492187500000000000	4185.12792968750000000000	4175.38427734375000000000	0.00000000000000000000	10248.00000000000000000000	10230.00000000000000000000	0.00000000000000000000	0.00000000000000000000	0.00000000000000000000	2117.00000000000000000000	618.00000000000000000000	4.00000000000000000000	4.00000000000000000000	4.00000000000000000000	4.00000000000000000000	4.00000000000000000000	4.00000000000000000000	4.00000000000000000000	4.00000000000000000000	4.00000000000000000000	4.00000000000000000000	4.00000000000000000000	4.00000000000000000000	4.00000000000000000000	4.00000000000000000000	4.00000000000000000000	4.00000000000000000000
32.00000000000000000000	0.00000000000000000000	4154.35888671875000000000	4136.41015625000000000000	4161.53857421875000000000	4178.97412109375000000000	4138.46142578125000000000	4153.33300781250000000000	4154.87158203125000000000	4154.87158203125000000000	4168.71777343750000000000	4170.25634765625000000000	4153.84619140625000000000	4162.05126953125000000000	4157.94873046875000000000	4161.02539062500000000000	0.00000000000000000000	10248.00000000000000000000	10230.00000000000000000000	0.00000000000000000000	0.00000000000000000000	0.00000000000000000000	2117.00000000000000000000	625.00000000000000000000	4.00000000000000000000	4.00000000000000000000	4.00000000000000000000	4.00000000000000000000	4.00000000000000000000	4.00000000000000000000	4.00000000000000000000	4.00000000000000000000	4.00000000000000000000	4.00000000000000000000	4.00000000000000000000	4.00000000000000000000	4.00000000000000000000	4.00000000000000000000	4.00000000000000000000	4.00000000000000000000
33.00000000000000000000	0.00000000000000000000	4178.46142578125000000000	4187.17919921875000000000	4163.58984375000000000000	4206.15380859375000000000	4199.48730468750000000000	4177.43603515625000000000	4187.69238281250000000000	4170.76904296875000000000	4173.84619140625000000000	4196.41015625000000000000	4174.35888671875000000000	4170.76904296875000000000	4195.38427734375000000000	4181.02539062500000000000	0.00000000000000000000	10250.00000000000000000000	10228.00000000000000000000	0.00000000000000000000	0.00000000000000000000	0.00000000000000000000	2117.00000000000000000000	634.00000000000000000000	4.00000000000000000000	4.00000000000000000000	4.00000000000000000000	4.00000000000000000000	4.00000000000000000000	4.00000000000000000000	4.00000000000000000000	4.00000000000000000000	4.00000000000000000000	4.00000000000000000000	4.00000000000000000000	4.00000000000000000000	4.00000000000000000000	4.00000000000000000000	4.00000000000000000000	4.00000000000000000000
34.00000000000000000000	0.00000000000000000000	4170.76904296875000000000	4160.51269531250000000000	4168.71777343750000000000	4190.76904296875000000000	4163.58984375000000000000	4156.41015625000000000000	4152.30761718750000000000	4138.97412109375000000000	4168.71777343750000000000	4158.97412109375000000000	4155.38427734375000000000	4167.69238281250000000000	4160.00000000000000000000	4171.79492187500000000000	0.00000000000000000000	10250.00000000000000000000	10228.00000000000000000000	0.00000000000000000000	0.00000000000000000000	0.00000000000000000000	2117.00000000000000000000	641.00000000000000000000	4.00000000000000000000	4.00000000000000000000	4.00000000000000000000	4.00000000000000000000	4.00000000000000000000	4.00000000000000000000	4.00000000000000000000	4.00000000000000000000	4.00000000000000000000	4.00000000000000000000	4.00000000000000000000	4.00000000000000000000	4.00000000000000000000	4.00000000000000000000	4.00000000000000000000	4.00000000000000000000
35.00000000000000000000	0.00000000000000000000	4166.66650390625000000000	4173.84619140625000000000	4162.05126953125000000000	4199.48730468750000000000	4173.84619140625000000000	4161.53857421875000000000	4168.20507812500000000000	4169.74365234375000000000	4172.30761718750000000000	4181.53857421875000000000	4165.12792968750000000000	4165.64111328125000000000	4189.23046875000000000000	4183.07666015625000000000	0.00000000000000000000	10249.00000000000000000000	10228.00000000000000000000	0.00000000000000000000	0.00000000000000000000	0.00000000000000000000	2117.00000000000000000000	649.00000000000000000000	4.00000000000000000000	4.00000000000000000000	4.00000000000000000000	4.00000000000000000000	4.00000000000000000000	4.00000000000000000000	4.00000000000000000000	4.00000000000000000000	4.00000000000000000000	4.00000000000000000000	4.00000000000000000000	4.00000000000000000000	4.00000000000000000000	4.00000000000000000000	4.00000000000000000000	4.00000000000000000000
36.00000000000000000000	0.00000000000000000000	4163.58984375000000000000	4170.25634765625000000000	4167.17919921875000000000	4204.61523437500000000000	4176.92285156250000000000	4156.92285156250000000000	4161.02539062500000000000	4180.51269531250000000000	4176.41015625000000000000	4189.23046875000000000000	4175.38427734375000000000	4175.38427734375000000000	4205.12792968750000000000	4190.25634765625000000000	0.00000000000000000000	10249.00000000000000000000	10228.00000000000000000000	0.00000000000000000000	0.00000000000000000000	0.00000000000000000000	2117.00000000000000000000	657.00000000000000000000	4.00000000000000000000	4.00000000000000000000	4.00000000000000000000	4.00000000000000000000	4.00000000000000000000	4.00000000000000000000	4.00000000000000000000	4.00000000000000000000	4.00000000000000000000	4.00000000000000000000	4.00000000000000000000	4.00000000000000000000	4.00000000000000000000	4.00000000000000000000	4.00000000000000000000	4.00000000000000000000
37.00000000000000000000	0.00000000000000000000	4159.48730468750000000000	4148.71777343750000000000	4164.10253906250000000000	4186.66650390625000000000	4150.76904296875000000000	4152.82031250000000000000	4142.05126953125000000000	4148.71777343750000000000	4170.25634765625000000000	4153.33300781250000000000	4157.94873046875000000000	4164.10253906250000000000	4170.25634765625000000000	4176.41015625000000000000	0.00000000000000000000	10249.00000000000000000000	10229.00000000000000000000	0.00000000000000000000	0.00000000000000000000	0.00000000000000000000	2117.00000000000000000000	666.00000000000000000000	4.00000000000000000000	4.00000000000000000000	4.00000000000000000000	4.00000000000000000000	4.00000000000000000000	4.00000000000000000000	4.00000000000000000000	4.00000000000000000000	4.00000000000000000000	4.00000000000000000000	4.00000000000000000000	4.00000000000000000000	4.00000000000000000000	4.00000000000000000000	4.00000000000000000000	4.00000000000000000000
38.00000000000000000000	0.00000000000000000000	4178.46142578125000000000	4193.84619140625000000000	4163.07666015625000000000	4209.74365234375000000000	4192.30761718750000000000	4182.56396484375000000000	4193.84619140625000000000	4178.46142578125000000000	4171.79492187500000000000	4201.53857421875000000000	4173.84619140625000000000	4164.61523437500000000000	4193.84619140625000000000	4181.53857421875000000000	0.00000000000000000000	10249.00000000000000000000	10229.00000000000000000000	0.00000000000000000000	0.00000000000000000000	0.00000000000000000000	2117.00000000000000000000	673.00000000000000000000	4.00000000000000000000	4.00000000000000000000	4.00000000000000000000	4.00000000000000000000	4.00000000000000000000	4.00000000000000000000	4.00000000000000000000	4.00000000000000000000	4.00000000000000000000	4.00000000000000000000	4.00000000000000000000	4.00000000000000000000	4.00000000000000000000	4.00000000000000000000	4.00000000000000000000	4.00000000000000000000
39.00000000000000000000	0.00000000000000000000	4165.64111328125000000000	4157.43603515625000000000	4170.25634765625000000000	4188.20507812500000000000	4156.92285156250000000000	4165.12792968750000000000	4163.07666015625000000000	4146.66650390625000000000	4169.23046875000000000000	4170.25634765625000000000	4151.79492187500000000000	4165.12792968750000000000	4152.82031250000000000000	4163.58984375000000000000	0.00000000000000000000	10249.00000000000000000000	10228.00000000000000000000	0.00000000000000000000	0.00000000000000000000	0.00000000000000000000	2117.00000000000000000000	681.00000000000000000000	4.00000000000000000000	4.00000000000000000000	4.00000000000000000000	4.00000000000000000000	4.00000000000000000000	4.00000000000000000000	4.00000000000000000000	4.00000000000000000000	4.00000000000000000000	4.00000000000000000000	4.00000000000000000000	4.00000000000000000000	4.00000000000000000000	4.00000000000000000000	4.00000000000000000000	4.00000000000000000000
40.00000000000000000000	0.00000000000000000000	4167.17919921875000000000	4166.66650390625000000000	4165.12792968750000000000	4191.28173828125000000000	4176.41015625000000000000	4161.02539062500000000000	4161.02539062500000000000	4157.43603515625000000000	4171.79492187500000000000	4178.97412109375000000000	4154.35888671875000000000	4167.69238281250000000000	4178.46142578125000000000	4176.41015625000000000000	0.00000000000000000000	10249.00000000000000000000	10228.00000000000000000000	0.00000000000000000000	0.00000000000000000000	0.00000000000000000000	2117.00000000000000000000	690.00000000000000000000	4.00000000000000000000	4.00000000000000000000	4.00000000000000000000	4.00000000000000000000	4.00000000000000000000	4.00000000000000000000	4.00000000000000000000	4.00000000000000000000	4.00000000000000000000	4.00000000000000000000	4.00000000000000000000	4.00000000000000000000	4.00000000000000000000	4.00000000000000000000	4.00000000000000000000	4.00000000000000000000
41.00000000000000000000	0.00000000000000000000	4171.79492187500000000000	4174.87158203125000000000	4166.66650390625000000000	4206.66650390625000000000	4186.15380859375000000000	4154.35888671875000000000	4157.94873046875000000000	4168.20507812500000000000	4173.33300781250000000000	4187.17919921875000000000	4164.61523437500000000000	4173.33300781250000000000	4200.00000000000000000000	4186.66650390625000000000	0.00000000000000000000	10248.00000000000000000000	10229.00000000000000000000	0.00000000000000000000	0.00000000000000000000	0.00000000000000000000	2117.00000000000000000000	698.00000000000000000000	4.00000000000000000000	4.00000000000000000000	4.00000000000000000000	4.00000000000000000000	4.00000000000000000000	4.00000000000000000000	4.00000000000000000000	4.00000000000000000000	4.00000000000000000000	4.00000000000000000000	4.00000000000000000000	4.00000000000000000000	4.00000000000000000000	4.00000000000000000000	4.00000000000000000000	4.00000000000000000000
42.00000000000000000000	0.00000000000000000000	4155.38427734375000000000	4143.58984375000000000000	4160.51269531250000000000	4183.58984375000000000000	4142.05126953125000000000	4149.23046875000000000000	4138.97412109375000000000	4147.69238281250000000000	4169.23046875000000000000	4141.53857421875000000000	4148.71777343750000000000	4162.05126953125000000000	4157.94873046875000000000	4166.15380859375000000000	0.00000000000000000000	10248.00000000000000000000	10229.00000000000000000000	0.00000000000000000000	0.00000000000000000000	0.00000000000000000000	2117.00000000000000000000	705.00000000000000000000	4.00000000000000000000	4.00000000000000000000	4.00000000000000000000	4.00000000000000000000	4.00000000000000000000	4.00000000000000000000	4.00000000000000000000	4.00000000000000000000	4.00000000000000000000	4.00000000000000000000	4.00000000000000000000	4.00000000000000000000	4.00000000000000000000	4.00000000000000000000	4.00000000000000000000	4.00000000000000000000
43.00000000000000000000	0.00000000000000000000	4164.61523437500000000000	4183.07666015625000000000	4158.46142578125000000000	4198.97412109375000000000	4183.58984375000000000000	4172.82031250000000000000	4190.25634765625000000000	4194.35888671875000000000	4176.41015625000000000000	4200.00000000000000000000	4176.41015625000000000000	4168.71777343750000000000	4191.28173828125000000000	4176.41015625000000000000	0.00000000000000000000	10248.00000000000000000000	10230.00000000000000000000	0.00000000000000000000	0.00000000000000000000	0.00000000000000000000	2117.00000000000000000000	713.00000000000000000000	4.00000000000000000000	4.00000000000000000000	4.00000000000000000000	4.00000000000000000000	4.00000000000000000000	4.00000000000000000000	4.00000000000000000000	4.00000000000000000000	4.00000000000000000000	4.00000000000000000000	4.00000000000000000000	4.00000000000000000000	4.00000000000000000000	4.00000000000000000000	4.00000000000000000000	4.00000000000000000000
44.00000000000000000000	0.00000000000000000000	4155.89746093750000000000	4149.74365234375000000000	4168.71777343750000000000	4186.15380859375000000000	4153.84619140625000000000	4155.38427734375000000000	4164.10253906250000000000	4160.00000000000000000000	4170.25634765625000000000	4185.64111328125000000000	4162.05126953125000000000	4167.17919921875000000000	4161.02539062500000000000	4164.61523437500000000000	0.00000000000000000000	10248.00000000000000000000	10230.00000000000000000000	0.00000000000000000000	0.00000000000000000000	0.00000000000000000000	2117.00000000000000000000	720.00000000000000000000	4.00000000000000000000	4.00000000000000000000	4.00000000000000000000	4.00000000000000000000	4.00000000000000000000	4.00000000000000000000	4.00000000000000000000	4.00000000000000000000	4.00000000000000000000	4.00000000000000000000	4.00000000000000000000	4.00000000000000000000	4.00000000000000000000	4.00000000000000000000	4.00000000000000000000	4.00000000000000000000
45.00000000000000000000	0.00000000000000000000	4161.53857421875000000000	4163.58984375000000000000	4161.53857421875000000000	4191.28173828125000000000	4173.33300781250000000000	4165.12792968750000000000	4166.66650390625000000000	4154.35888671875000000000	4169.23046875000000000000	4177.43603515625000000000	4155.89746093750000000000	4161.02539062500000000000	4169.23046875000000000000	4165.12792968750000000000	0.00000000000000000000	10249.00000000000000000000	10232.00000000000000000000	0.00000000000000000000	0.00000000000000000000	0.00000000000000000000	2117.00000000000000000000	728.00000000000000000000	4.00000000000000000000	4.00000000000000000000	4.00000000000000000000	4.00000000000000000000	4.00000000000000000000	4.00000000000000000000	4.00000000000000000000	4.00000000000000000000	4.00000000000000000000	4.00000000000000000000	4.00000000000000000000	4.00000000000000000000	4.00000000000000000000	4.00000000000000000000	4.00000000000000000000	4.00000000000000000000
46.00000000000000000000	0.00000000000000000000	4174.87158203125000000000	4201.53857421875000000000	4166.15380859375000000000	4205.12792968750000000000	4203.07666015625000000000	4167.17919921875000000000	4174.35888671875000000000	4172.82031250000000000000	4175.38427734375000000000	4185.64111328125000000000	4168.71777343750000000000	4172.82031250000000000000	4201.02539062500000000000	4177.43603515625000000000	0.00000000000000000000	10249.00000000000000000000	10232.00000000000000000000	0.00000000000000000000	0.00000000000000000000	0.00000000000000000000	2117.00000000000000000000	735.00000000000000000000	4.00000000000000000000	4.00000000000000000000	4.00000000000000000000	4.00000000000000000000	4.00000000000000000000	4.00000000000000000000	4.00000000000000000000	4.00000000000000000000	4.00000000000000000000	4.00000000000000000000	4.00000000000000000000	4.00000000000000000000	4.00000000000000000000	4.00000000000000000000	4.00000000000000000000	4.00000000000000000000
47.00000000000000000000	0.00000000000000000000	4163.07666015625000000000	4175.38427734375000000000	4167.17919921875000000000	4183.07666015625000000000	4148.71777343750000000000	4145.12792968750000000000	4140.51269531250000000000	4141.53857421875000000000	4170.76904296875000000000	4141.53857421875000000000	4153.33300781250000000000	4165.12792968750000000000	4169.23046875000000000000	4169.23046875000000000000	0.00000000000000000000	10248.00000000000000000000	10231.00000000000000000000	0.00000000000000000000	0.00000000000000000000	0.00000000000000000000	2117.00000000000000000000	743.00000000000000000000	4.00000000000000000000	4.00000000000000000000	4.00000000000000000000	4.00000000000000000000	4.00000000000000000000	4.00000000000000000000	4.00000000000000000000	4.00000000000000000000	4.00000000000000000000	4.00000000000000000000	4.00000000000000000000	4.00000000000000000000	4.00000000000000000000	4.00000000000000000000	4.00000000000000000000	4.00000000000000000000
[truncated: 236 more rows]
