# Supplementary material for: Discriminating three motor imagery states of the same joint for brain-computer interface
Source: PeerJ. 2021 Aug 24;9:e12027. doi: 10.7717/peerj.12027 (PMC8395581; doi:10.7717/peerj.12027)
Supplement: Supplemental Information 1 [file peerj-09-12027-s001.zip › dataset/B/01-03-04.11.17.19.48.16.csv]

title:03	recorded:04.11.17 19.48.16	sampling:128	subject:01	labels:COUNTER INTERPOLATED AF3 F7 F3 FC5 T7 P7 O1 O2 P8 T8 FC6 F4 F8 AF4 RAW_CQ GYROX GYROY MARKER MARKER_HARDWARE SYNC TIME_STAMP_s TIME_STAMP_ms CQ_AF3 CQ_F7 CQ_F3 CQ_FC5 CQ_T7 CQ_P7 CQ_O1 CQ_O2 CQ_P8 CQ_T8 CQ_FC6 CQ_F4 CQ_F8 CQ_AF4 CQ_CMS CQ_DRL	chan:40	units:emotiv
14.00000000000000000000	0.00000000000000000000	4162.56396484375000000000	4128.20507812500000000000	4165.12792968750000000000	4218.97412109375000000000	4115.89746093750000000000	4056.92309570312500000000	4153.84619140625000000000	4173.84619140625000000000	4180.51269531250000000000	4175.38427734375000000000	4148.71777343750000000000	4200.51269531250000000000	4174.35888671875000000000	4162.05126953125000000000	1736.00000000000000000000	10244.00000000000000000000	10227.00000000000000000000	0.00000000000000000000	0.00000000000000000000	0.00000000000000000000	1464.00000000000000000000	892.00000000000000000000	0.00000000000000000000	0.00000000000000000000	0.00000000000000000000	0.00000000000000000000	0.00000000000000000000	0.00000000000000000000	0.00000000000000000000	0.00000000000000000000	0.00000000000000000000	0.00000000000000000000	0.00000000000000000000	0.00000000000000000000	0.00000000000000000000	0.00000000000000000000	0.00000000000000000000	0.00000000000000000000
15.00000000000000000000	0.00000000000000000000	4155.89746093750000000000	4107.17919921875000000000	4166.15380859375000000000	4201.02539062500000000000	4104.61523437500000000000	4051.28198242187500000000	4137.94873046875000000000	4152.30761718750000000000	4174.35888671875000000000	4147.17919921875000000000	4129.23046875000000000000	4188.71777343750000000000	4152.30761718750000000000	4150.25634765625000000000	1501.00000000000000000000	10246.00000000000000000000	10228.00000000000000000000	0.00000000000000000000	0.00000000000000000000	0.00000000000000000000	1464.00000000000000000000	901.00000000000000000000	0.00000000000000000000	0.00000000000000000000	0.00000000000000000000	0.00000000000000000000	0.00000000000000000000	0.00000000000000000000	0.00000000000000000000	0.00000000000000000000	0.00000000000000000000	0.00000000000000000000	0.00000000000000000000	0.00000000000000000000	0.00000000000000000000	0.00000000000000000000	0.00000000000000000000	0.00000000000000000000
16.00000000000000000000	0.00000000000000000000	4169.23046875000000000000	4143.58984375000000000000	4166.66650390625000000000	4213.84619140625000000000	4153.33300781250000000000	4073.84594726562500000000	4173.84619140625000000000	4189.23046875000000000000	4177.43603515625000000000	4194.35888671875000000000	4152.30761718750000000000	4197.43603515625000000000	4178.97412109375000000000	4158.97412109375000000000	0.00000000000000000000	10246.00000000000000000000	10228.00000000000000000000	0.00000000000000000000	0.00000000000000000000	0.00000000000000000000	1464.00000000000000000000	908.00000000000000000000	0.00000000000000000000	0.00000000000000000000	0.00000000000000000000	0.00000000000000000000	0.00000000000000000000	0.00000000000000000000	0.00000000000000000000	0.00000000000000000000	0.00000000000000000000	0.00000000000000000000	0.00000000000000000000	0.00000000000000000000	0.00000000000000000000	0.00000000000000000000	0.00000000000000000000	0.00000000000000000000
17.00000000000000000000	0.00000000000000000000	4164.10253906250000000000	4128.20507812500000000000	4168.20507812500000000000	4205.64111328125000000000	4132.30761718750000000000	4063.58959960937500000000	4153.33300781250000000000	4174.87158203125000000000	4172.82031250000000000000	4183.07666015625000000000	4144.10253906250000000000	4193.84619140625000000000	4157.43603515625000000000	4144.61523437500000000000	0.00000000000000000000	10248.00000000000000000000	10228.00000000000000000000	0.00000000000000000000	0.00000000000000000000	0.00000000000000000000	1464.00000000000000000000	916.00000000000000000000	0.00000000000000000000	0.00000000000000000000	0.00000000000000000000	0.00000000000000000000	0.00000000000000000000	0.00000000000000000000	0.00000000000000000000	0.00000000000000000000	0.00000000000000000000	0.00000000000000000000	0.00000000000000000000	0.00000000000000000000	0.00000000000000000000	0.00000000000000000000	0.00000000000000000000	0.00000000000000000000
18.00000000000000000000	0.00000000000000000000	4162.56396484375000000000	4131.28173828125000000000	4166.66650390625000000000	4203.58984375000000000000	4136.41015625000000000000	4065.12817382812500000000	4152.82031250000000000000	4169.74365234375000000000	4170.76904296875000000000	4171.79492187500000000000	4139.48730468750000000000	4189.74365234375000000000	4158.97412109375000000000	4145.12792968750000000000	0.00000000000000000000	10248.00000000000000000000	10228.00000000000000000000	0.00000000000000000000	0.00000000000000000000	0.00000000000000000000	1464.00000000000000000000	925.00000000000000000000	0.00000000000000000000	0.00000000000000000000	0.00000000000000000000	0.00000000000000000000	0.00000000000000000000	0.00000000000000000000	0.00000000000000000000	0.00000000000000000000	0.00000000000000000000	0.00000000000000000000	0.00000000000000000000	0.00000000000000000000	0.00000000000000000000	0.00000000000000000000	0.00000000000000000000	0.00000000000000000000
19.00000000000000000000	0.00000000000000000000	4174.87158203125000000000	4146.66650390625000000000	4177.43603515625000000000	4207.69238281250000000000	4163.58984375000000000000	4075.89721679687500000000	4163.58984375000000000000	4175.38427734375000000000	4176.41015625000000000000	4177.43603515625000000000	4145.12792968750000000000	4196.92285156250000000000	4175.89746093750000000000	4157.43603515625000000000	0.00000000000000000000	10249.00000000000000000000	10227.00000000000000000000	0.00000000000000000000	0.00000000000000000000	0.00000000000000000000	1464.00000000000000000000	933.00000000000000000000	0.00000000000000000000	0.00000000000000000000	0.00000000000000000000	0.00000000000000000000	0.00000000000000000000	0.00000000000000000000	0.00000000000000000000	0.00000000000000000000	0.00000000000000000000	0.00000000000000000000	0.00000000000000000000	0.00000000000000000000	0.00000000000000000000	0.00000000000000000000	0.00000000000000000000	0.00000000000000000000
20.00000000000000000000	0.00000000000000000000	4168.71777343750000000000	4125.12792968750000000000	4173.33300781250000000000	4186.66650390625000000000	4131.28173828125000000000	4069.23071289062500000000	4144.10253906250000000000	4148.20507812500000000000	4175.89746093750000000000	4143.07666015625000000000	4131.28173828125000000000	4189.74365234375000000000	4153.84619140625000000000	4151.28173828125000000000	0.00000000000000000000	10249.00000000000000000000	10227.00000000000000000000	0.00000000000000000000	0.00000000000000000000	0.00000000000000000000	1464.00000000000000000000	940.00000000000000000000	0.00000000000000000000	0.00000000000000000000	0.00000000000000000000	0.00000000000000000000	0.00000000000000000000	0.00000000000000000000	0.00000000000000000000	0.00000000000000000000	0.00000000000000000000	0.00000000000000000000	0.00000000000000000000	0.00000000000000000000	0.00000000000000000000	0.00000000000000000000	0.00000000000000000000	0.00000000000000000000
21.00000000000000000000	0.00000000000000000000	4166.15380859375000000000	4152.82031250000000000000	4165.12792968750000000000	4208.20507812500000000000	4150.76904296875000000000	4077.94873046875000000000	4170.25634765625000000000	4191.28173828125000000000	4180.00000000000000000000	4180.00000000000000000000	4160.51269531250000000000	4206.15380859375000000000	4189.23046875000000000000	4168.71777343750000000000	0.00000000000000000000	10251.00000000000000000000	10226.00000000000000000000	0.00000000000000000000	0.00000000000000000000	0.00000000000000000000	1464.00000000000000000000	949.00000000000000000000	0.00000000000000000000	0.00000000000000000000	0.00000000000000000000	0.00000000000000000000	0.00000000000000000000	0.00000000000000000000	0.00000000000000000000	0.00000000000000000000	0.00000000000000000000	0.00000000000000000000	0.00000000000000000000	0.00000000000000000000	0.00000000000000000000	0.00000000000000000000	0.00000000000000000000	0.00000000000000000000
22.00000000000000000000	0.00000000000000000000	4158.46142578125000000000	4137.43603515625000000000	4168.71777343750000000000	4211.79492187500000000000	4137.43603515625000000000	4064.10253906250000000000	4156.41015625000000000000	4188.71777343750000000000	4172.82031250000000000000	4187.17919921875000000000	4150.76904296875000000000	4208.71777343750000000000	4178.46142578125000000000	4162.56396484375000000000	0.00000000000000000000	10251.00000000000000000000	10226.00000000000000000000	0.00000000000000000000	0.00000000000000000000	0.00000000000000000000	1464.00000000000000000000	957.00000000000000000000	0.00000000000000000000	0.00000000000000000000	0.00000000000000000000	0.00000000000000000000	0.00000000000000000000	0.00000000000000000000	0.00000000000000000000	0.00000000000000000000	0.00000000000000000000	0.00000000000000000000	0.00000000000000000000	0.00000000000000000000	0.00000000000000000000	0.00000000000000000000	0.00000000000000000000	0.00000000000000000000
23.00000000000000000000	0.00000000000000000000	4162.56396484375000000000	4137.43603515625000000000	4165.64111328125000000000	4210.25634765625000000000	4137.94873046875000000000	4072.30761718750000000000	4163.58984375000000000000	4170.76904296875000000000	4172.82031250000000000000	4197.94873046875000000000	4137.94873046875000000000	4197.94873046875000000000	4168.20507812500000000000	4152.30761718750000000000	0.00000000000000000000	10250.00000000000000000000	10226.00000000000000000000	0.00000000000000000000	0.00000000000000000000	0.00000000000000000000	1464.00000000000000000000	965.00000000000000000000	0.00000000000000000000	0.00000000000000000000	0.00000000000000000000	0.00000000000000000000	0.00000000000000000000	0.00000000000000000000	0.00000000000000000000	0.00000000000000000000	0.00000000000000000000	0.00000000000000000000	0.00000000000000000000	0.00000000000000000000	0.00000000000000000000	0.00000000000000000000	0.00000000000000000000	0.00000000000000000000
24.00000000000000000000	0.00000000000000000000	4169.74365234375000000000	4160.51269531250000000000	4168.20507812500000000000	4223.58984375000000000000	4164.61523437500000000000	4090.76904296875000000000	4187.69238281250000000000	4187.17919921875000000000	4178.46142578125000000000	4222.05126953125000000000	4154.35888671875000000000	4200.00000000000000000000	4180.51269531250000000000	4154.87158203125000000000	0.00000000000000000000	10250.00000000000000000000	10226.00000000000000000000	0.00000000000000000000	0.00000000000000000000	0.00000000000000000000	1464.00000000000000000000	973.00000000000000000000	0.00000000000000000000	0.00000000000000000000	0.00000000000000000000	0.00000000000000000000	0.00000000000000000000	0.00000000000000000000	0.00000000000000000000	0.00000000000000000000	0.00000000000000000000	0.00000000000000000000	0.00000000000000000000	0.00000000000000000000	0.00000000000000000000	0.00000000000000000000	0.00000000000000000000	0.00000000000000000000
25.00000000000000000000	0.00000000000000000000	4158.46142578125000000000	4136.92285156250000000000	4168.71777343750000000000	4207.17919921875000000000	4144.61523437500000000000	4074.87158203125000000000	4161.02539062500000000000	4169.74365234375000000000	4167.69238281250000000000	4172.82031250000000000000	4136.92285156250000000000	4189.74365234375000000000	4151.28173828125000000000	4142.05126953125000000000	0.00000000000000000000	10252.00000000000000000000	10225.00000000000000000000	0.00000000000000000000	0.00000000000000000000	0.00000000000000000000	1464.00000000000000000000	980.00000000000000000000	0.00000000000000000000	0.00000000000000000000	0.00000000000000000000	0.00000000000000000000	0.00000000000000000000	0.00000000000000000000	0.00000000000000000000	0.00000000000000000000	0.00000000000000000000	0.00000000000000000000	0.00000000000000000000	0.00000000000000000000	0.00000000000000000000	0.00000000000000000000	0.00000000000000000000	0.00000000000000000000
26.00000000000000000000	0.00000000000000000000	4171.79492187500000000000	4160.51269531250000000000	4167.69238281250000000000	4219.48730468750000000000	4174.35888671875000000000	4077.94873046875000000000	4169.74365234375000000000	4180.51269531250000000000	4175.38427734375000000000	4179.48730468750000000000	4145.64111328125000000000	4199.48730468750000000000	4180.00000000000000000000	4155.89746093750000000000	0.00000000000000000000	10252.00000000000000000000	10225.00000000000000000000	0.00000000000000000000	0.00000000000000000000	0.00000000000000000000	1464.00000000000000000000	987.00000000000000000000	0.00000000000000000000	0.00000000000000000000	0.00000000000000000000	0.00000000000000000000	0.00000000000000000000	0.00000000000000000000	0.00000000000000000000	0.00000000000000000000	0.00000000000000000000	0.00000000000000000000	0.00000000000000000000	0.00000000000000000000	0.00000000000000000000	0.00000000000000000000	0.00000000000000000000	0.00000000000000000000
27.00000000000000000000	0.00000000000000000000	4175.89746093750000000000	4155.38427734375000000000	4175.89746093750000000000	4221.53857421875000000000	4153.84619140625000000000	4069.74340820312500000000	4152.82031250000000000000	4160.00000000000000000000	4183.07666015625000000000	4169.74365234375000000000	4141.53857421875000000000	4199.48730468750000000000	4174.35888671875000000000	4158.46142578125000000000	0.00000000000000000000	10251.00000000000000000000	10225.00000000000000000000	0.00000000000000000000	0.00000000000000000000	0.00000000000000000000	1464.00000000000000000000	995.00000000000000000000	0.00000000000000000000	0.00000000000000000000	0.00000000000000000000	0.00000000000000000000	0.00000000000000000000	0.00000000000000000000	0.00000000000000000000	0.00000000000000000000	0.00000000000000000000	0.00000000000000000000	0.00000000000000000000	0.00000000000000000000	0.00000000000000000000	0.00000000000000000000	0.00000000000000000000	0.00000000000000000000
28.00000000000000000000	0.00000000000000000000	4166.66650390625000000000	4149.23046875000000000000	4169.74365234375000000000	4215.89746093750000000000	4131.79492187500000000000	4065.64086914062500000000	4151.28173828125000000000	4161.02539062500000000000	4176.41015625000000000000	4154.35888671875000000000	4138.97412109375000000000	4194.35888671875000000000	4159.48730468750000000000	4153.84619140625000000000	0.00000000000000000000	10251.00000000000000000000	10225.00000000000000000000	0.00000000000000000000	0.00000000000000000000	0.00000000000000000000	1465.00000000000000000000	2.00000000000000000000	0.00000000000000000000	0.00000000000000000000	0.00000000000000000000	0.00000000000000000000	0.00000000000000000000	0.00000000000000000000	0.00000000000000000000	0.00000000000000000000	0.00000000000000000000	0.00000000000000000000	0.00000000000000000000	0.00000000000000000000	0.00000000000000000000	0.00000000000000000000	0.00000000000000000000	0.00000000000000000000
29.00000000000000000000	0.00000000000000000000	4166.15380859375000000000	4158.46142578125000000000	4164.61523437500000000000	4225.12792968750000000000	4149.74365234375000000000	4069.23071289062500000000	4167.17919921875000000000	4192.82031250000000000000	4172.82031250000000000000	4177.94873046875000000000	4154.35888671875000000000	4205.64111328125000000000	4174.87158203125000000000	4158.46142578125000000000	0.00000000000000000000	10250.00000000000000000000	10226.00000000000000000000	0.00000000000000000000	0.00000000000000000000	0.00000000000000000000	1465.00000000000000000000	9.00000000000000000000	0.00000000000000000000	0.00000000000000000000	0.00000000000000000000	0.00000000000000000000	0.00000000000000000000	0.00000000000000000000	0.00000000000000000000	0.00000000000000000000	0.00000000000000000000	0.00000000000000000000	0.00000000000000000000	0.00000000000000000000	0.00000000000000000000	0.00000000000000000000	0.00000000000000000000	0.00000000000000000000
30.00000000000000000000	0.00000000000000000000	4160.00000000000000000000	4128.71777343750000000000	4167.69238281250000000000	4206.66650390625000000000	4129.74365234375000000000	4065.64086914062500000000	4149.23046875000000000000	4168.20507812500000000000	4169.74365234375000000000	4163.58984375000000000000	4136.92285156250000000000	4191.79492187500000000000	4149.74365234375000000000	4147.17919921875000000000	0.00000000000000000000	10250.00000000000000000000	10226.00000000000000000000	0.00000000000000000000	0.00000000000000000000	0.00000000000000000000	1465.00000000000000000000	18.00000000000000000000	0.00000000000000000000	0.00000000000000000000	0.00000000000000000000	0.00000000000000000000	0.00000000000000000000	0.00000000000000000000	0.00000000000000000000	0.00000000000000000000	0.00000000000000000000	0.00000000000000000000	0.00000000000000000000	0.00000000000000000000	0.00000000000000000000	0.00000000000000000000	0.00000000000000000000	0.00000000000000000000
31.00000000000000000000	0.00000000000000000000	4174.35888671875000000000	4163.58984375000000000000	4170.25634765625000000000	4218.46142578125000000000	4160.51269531250000000000	4092.30761718750000000000	4185.12792968750000000000	4184.61523437500000000000	4178.46142578125000000000	4205.12792968750000000000	4151.79492187500000000000	4194.35888671875000000000	4173.33300781250000000000	4157.43603515625000000000	0.00000000000000000000	10249.00000000000000000000	10226.00000000000000000000	0.00000000000000000000	0.00000000000000000000	0.00000000000000000000	1465.00000000000000000000	26.00000000000000000000	0.00000000000000000000	0.00000000000000000000	0.00000000000000000000	0.00000000000000000000	0.00000000000000000000	0.00000000000000000000	0.00000000000000000000	0.00000000000000000000	0.00000000000000000000	0.00000000000000000000	0.00000000000000000000	0.00000000000000000000	0.00000000000000000000	0.00000000000000000000	0.00000000000000000000	0.00000000000000000000
32.00000000000000000000	0.00000000000000000000	4180.51269531250000000000	4169.74365234375000000000	4175.38427734375000000000	4218.97412109375000000000	4155.38427734375000000000	4089.74340820312500000000	4178.97412109375000000000	4172.82031250000000000000	4176.41015625000000000000	4198.97412109375000000000	4146.15380859375000000000	4197.43603515625000000000	4163.58984375000000000000	4152.30761718750000000000	0.00000000000000000000	10249.00000000000000000000	10226.00000000000000000000	0.00000000000000000000	0.00000000000000000000	0.00000000000000000000	1465.00000000000000000000	34.00000000000000000000	0.00000000000000000000	0.00000000000000000000	0.00000000000000000000	0.00000000000000000000	0.00000000000000000000	0.00000000000000000000	0.00000000000000000000	0.00000000000000000000	0.00000000000000000000	0.00000000000000000000	0.00000000000000000000	0.00000000000000000000	0.00000000000000000000	0.00000000000000000000	0.00000000000000000000	0.00000000000000000000
33.00000000000000000000	0.00000000000000000000	4172.30761718750000000000	4151.28173828125000000000	4170.25634765625000000000	4209.23046875000000000000	4147.69238281250000000000	4076.92309570312500000000	4157.43603515625000000000	4156.92285156250000000000	4171.79492187500000000000	4159.48730468750000000000	4133.33300781250000000000	4186.15380859375000000000	4151.79492187500000000000	4148.71777343750000000000	0.00000000000000000000	10247.00000000000000000000	10226.00000000000000000000	0.00000000000000000000	0.00000000000000000000	0.00000000000000000000	1465.00000000000000000000	42.00000000000000000000	0.00000000000000000000	0.00000000000000000000	0.00000000000000000000	0.00000000000000000000	0.00000000000000000000	0.00000000000000000000	0.00000000000000000000	0.00000000000000000000	0.00000000000000000000	0.00000000000000000000	0.00000000000000000000	0.00000000000000000000	0.00000000000000000000	0.00000000000000000000	0.00000000000000000000	0.00000000000000000000
34.00000000000000000000	0.00000000000000000000	4176.41015625000000000000	4165.12792968750000000000	4172.30761718750000000000	4228.71777343750000000000	4172.82031250000000000000	4082.56396484375000000000	4168.71777343750000000000	4183.07666015625000000000	4182.05126953125000000000	4182.05126953125000000000	4153.84619140625000000000	4198.97412109375000000000	4190.25634765625000000000	4173.84619140625000000000	0.00000000000000000000	10247.00000000000000000000	10226.00000000000000000000	0.00000000000000000000	0.00000000000000000000	0.00000000000000000000	1465.00000000000000000000	51.00000000000000000000	0.00000000000000000000	0.00000000000000000000	0.00000000000000000000	0.00000000000000000000	0.00000000000000000000	0.00000000000000000000	0.00000000000000000000	0.00000000000000000000	0.00000000000000000000	0.00000000000000000000	0.00000000000000000000	0.00000000000000000000	0.00000000000000000000	0.00000000000000000000	0.00000000000000000000	0.00000000000000000000
35.00000000000000000000	0.00000000000000000000	4170.25634765625000000000	4141.02539062500000000000	4173.84619140625000000000	4219.48730468750000000000	4139.48730468750000000000	4070.25634765625000000000	4146.66650390625000000000	4163.07666015625000000000	4178.46142578125000000000	4166.15380859375000000000	4138.46142578125000000000	4196.92285156250000000000	4168.20507812500000000000	4164.10253906250000000000	0.00000000000000000000	10246.00000000000000000000	10226.00000000000000000000	0.00000000000000000000	0.00000000000000000000	0.00000000000000000000	1465.00000000000000000000	59.00000000000000000000	0.00000000000000000000	0.00000000000000000000	0.00000000000000000000	0.00000000000000000000	0.00000000000000000000	0.00000000000000000000	0.00000000000000000000	0.00000000000000000000	0.00000000000000000000	0.00000000000000000000	0.00000000000000000000	0.00000000000000000000	0.00000000000000000000	0.00000000000000000000	0.00000000000000000000	0.00000000000000000000
36.00000000000000000000	0.00000000000000000000	4172.30761718750000000000	4158.46142578125000000000	4165.12792968750000000000	4222.56396484375000000000	4168.20507812500000000000	4087.17944335937500000000	4172.30761718750000000000	4188.20507812500000000000	4175.89746093750000000000	4194.87158203125000000000	4152.82031250000000000000	4201.02539062500000000000	4174.35888671875000000000	4157.43603515625000000000	0.00000000000000000000	10246.00000000000000000000	10226.00000000000000000000	0.00000000000000000000	0.00000000000000000000	0.00000000000000000000	1465.00000000000000000000	66.00000000000000000000	0.00000000000000000000	0.00000000000000000000	0.00000000000000000000	0.00000000000000000000	0.00000000000000000000	0.00000000000000000000	0.00000000000000000000	0.00000000000000000000	0.00000000000000000000	0.00000000000000000000	0.00000000000000000000	0.00000000000000000000	0.00000000000000000000	0.00000000000000000000	0.00000000000000000000	0.00000000000000000000
37.00000000000000000000	0.00000000000000000000	4167.17919921875000000000	4147.17919921875000000000	4165.64111328125000000000	4218.46142578125000000000	4168.20507812500000000000	4091.28198242187500000000	4172.82031250000000000000	4194.87158203125000000000	4171.79492187500000000000	4199.48730468750000000000	4157.43603515625000000000	4202.05126953125000000000	4167.17919921875000000000	4153.33300781250000000000	0.00000000000000000000	10248.00000000000000000000	10225.00000000000000000000	0.00000000000000000000	0.00000000000000000000	0.00000000000000000000	1465.00000000000000000000	74.00000000000000000000	0.00000000000000000000	0.00000000000000000000	0.00000000000000000000	0.00000000000000000000	0.00000000000000000000	0.00000000000000000000	0.00000000000000000000	0.00000000000000000000	0.00000000000000000000	0.00000000000000000000	0.00000000000000000000	0.00000000000000000000	0.00000000000000000000	0.00000000000000000000	0.00000000000000000000	0.00000000000000000000
38.00000000000000000000	0.00000000000000000000	4165.12792968750000000000	4135.89746093750000000000	4166.15380859375000000000	4210.76904296875000000000	4127.69238281250000000000	4087.17944335937500000000	4159.48730468750000000000	4169.23046875000000000000	4170.25634765625000000000	4163.58984375000000000000	4142.56396484375000000000	4192.82031250000000000000	4158.97412109375000000000	4150.25634765625000000000	0.00000000000000000000	10248.00000000000000000000	10225.00000000000000000000	0.00000000000000000000	0.00000000000000000000	0.00000000000000000000	1465.00000000000000000000	82.00000000000000000000	0.00000000000000000000	0.00000000000000000000	0.00000000000000000000	0.00000000000000000000	0.00000000000000000000	0.00000000000000000000	0.00000000000000000000	0.00000000000000000000	0.00000000000000000000	0.00000000000000000000	0.00000000000000000000	0.00000000000000000000	0.00000000000000000000	0.00000000000000000000	0.00000000000000000000	0.00000000000000000000
39.00000000000000000000	0.00000000000000000000	4190.76904296875000000000	4187.69238281250000000000	4175.38427734375000000000	4236.92285156250000000000	4167.69238281250000000000	4104.10253906250000000000	4189.74365234375000000000	4185.64111328125000000000	4182.56396484375000000000	4190.25634765625000000000	4165.64111328125000000000	4207.69238281250000000000	4198.97412109375000000000	4167.69238281250000000000	0.00000000000000000000	10247.00000000000000000000	10225.00000000000000000000	0.00000000000000000000	0.00000000000000000000	0.00000000000000000000	1465.00000000000000000000	90.00000000000000000000	0.00000000000000000000	0.00000000000000000000	0.00000000000000000000	0.00000000000000000000	0.00000000000000000000	0.00000000000000000000	0.00000000000000000000	0.00000000000000000000	0.00000000000000000000	0.00000000000000000000	0.00000000000000000000	0.00000000000000000000	0.00000000000000000000	0.00000000000000000000	0.00000000000000000000	0.00000000000000000000
40.00000000000000000000	0.00000000000000000000	4185.12792968750000000000	4169.23046875000000000000	4177.94873046875000000000	4223.58984375000000000000	4170.76904296875000000000	4093.33325195312500000000	4169.23046875000000000000	4165.12792968750000000000	4178.97412109375000000000	4176.92285156250000000000	4150.76904296875000000000	4204.61523437500000000000	4176.92285156250000000000	4159.48730468750000000000	0.00000000000000000000	10247.00000000000000000000	10225.00000000000000000000	0.00000000000000000000	0.00000000000000000000	0.00000000000000000000	1465.00000000000000000000	98.00000000000000000000	0.00000000000000000000	0.00000000000000000000	0.00000000000000000000	0.00000000000000000000	0.00000000000000000000	0.00000000000000000000	0.00000000000000000000	0.00000000000000000000	0.00000000000000000000	0.00000000000000000000	0.00000000000000000000	0.00000000000000000000	0.00000000000000000000	0.00000000000000000000	0.00000000000000000000	0.00000000000000000000
41.00000000000000000000	0.00000000000000000000	4174.87158203125000000000	4163.58984375000000000000	4166.15380859375000000000	4220.00000000000000000000	4172.30761718750000000000	4092.30761718750000000000	4168.20507812500000000000	4184.61523437500000000000	4178.46142578125000000000	4185.64111328125000000000	4154.87158203125000000000	4205.64111328125000000000	4191.28173828125000000000	4167.69238281250000000000	0.00000000000000000000	10248.00000000000000000000	10225.00000000000000000000	0.00000000000000000000	0.00000000000000000000	0.00000000000000000000	1465.00000000000000000000	107.00000000000000000000	0.00000000000000000000	0.00000000000000000000	0.00000000000000000000	0.00000000000000000000	0.00000000000000000000	0.00000000000000000000	0.00000000000000000000	0.00000000000000000000	0.00000000000000000000	0.00000000000000000000	0.00000000000000000000	0.00000000000000000000	0.00000000000000000000	0.00000000000000000000	0.00000000000000000000	0.00000000000000000000
42.00000000000000000000	0.00000000000000000000	4180.00000000000000000000	4163.07666015625000000000	4168.20507812500000000000	4226.66650390625000000000	4154.87158203125000000000	4086.66650390625000000000	4161.02539062500000000000	4193.84619140625000000000	4178.46142578125000000000	4184.61523437500000000000	4164.10253906250000000000	4218.97412109375000000000	4206.66650390625000000000	4177.94873046875000000000	0.00000000000000000000	10248.00000000000000000000	10225.00000000000000000000	0.00000000000000000000	0.00000000000000000000	0.00000000000000000000	1465.00000000000000000000	115.00000000000000000000	0.00000000000000000000	0.00000000000000000000	0.00000000000000000000	0.00000000000000000000	0.00000000000000000000	0.00000000000000000000	0.00000000000000000000	0.00000000000000000000	0.00000000000000000000	0.00000000000000000000	0.00000000000000000000	0.00000000000000000000	0.00000000000000000000	0.00000000000000000000	0.00000000000000000000	0.00000000000000000000
43.00000000000000000000	0.00000000000000000000	4177.43603515625000000000	4152.30761718750000000000	4165.64111328125000000000	4219.48730468750000000000	4131.79492187500000000000	4083.58959960937500000000	4153.84619140625000000000	4170.25634765625000000000	4173.33300781250000000000	4169.23046875000000000000	4148.71777343750000000000	4214.35888671875000000000	4184.61523437500000000000	4166.66650390625000000000	0.00000000000000000000	10247.00000000000000000000	10226.00000000000000000000	0.00000000000000000000	0.00000000000000000000	0.00000000000000000000	1465.00000000000000000000	123.00000000000000000000	0.00000000000000000000	0.00000000000000000000	0.00000000000000000000	0.00000000000000000000	0.00000000000000000000	0.00000000000000000000	0.00000000000000000000	0.00000000000000000000	0.00000000000000000000	0.00000000000000000000	0.00000000000000000000	0.00000000000000000000	0.00000000000000000000	0.00000000000000000000	0.00000000000000000000	0.00000000000000000000
44.00000000000000000000	0.00000000000000000000	4176.41015625000000000000	4176.92285156250000000000	4160.51269531250000000000	4234.87158203125000000000	4176.92285156250000000000	4105.64111328125000000000	4191.79492187500000000000	4199.48730468750000000000	4177.94873046875000000000	4213.84619140625000000000	4162.05126953125000000000	4214.87158203125000000000	4195.38427734375000000000	4166.66650390625000000000	0.00000000000000000000	10247.00000000000000000000	10226.00000000000000000000	0.00000000000000000000	0.00000000000000000000	0.00000000000000000000	1465.00000000000000000000	130.00000000000000000000	0.00000000000000000000	0.00000000000000000000	0.00000000000000000000	0.00000000000000000000	0.00000000000000000000	0.00000000000000000000	0.00000000000000000000	0.00000000000000000000	0.00000000000000000000	0.00000000000000000000	0.00000000000000000000	0.00000000000000000000	0.00000000000000000000	0.00000000000000000000	0.00000000000000000000	0.00000000000000000000
45.00000000000000000000	0.00000000000000000000	4169.23046875000000000000	4152.82031250000000000000	4161.53857421875000000000	4220.00000000000000000000	4164.10253906250000000000	4096.41015625000000000000	4173.84619140625000000000	4184.61523437500000000000	4169.74365234375000000000	4188.20507812500000000000	4146.15380859375000000000	4203.07666015625000000000	4166.66650390625000000000	4152.82031250000000000000	0.00000000000000000000	10247.00000000000000000000	10226.00000000000000000000	0.00000000000000000000	0.00000000000000000000	0.00000000000000000000	1465.00000000000000000000	138.00000000000000000000	0.00000000000000000000	0.00000000000000000000	0.00000000000000000000	0.00000000000000000000	0.00000000000000000000	0.00000000000000000000	0.00000000000000000000	0.00000000000000000000	0.00000000000000000000	0.00000000000000000000	0.00000000000000000000	0.00000000000000000000	0.00000000000000000000	0.00000000000000000000	0.00000000000000000000	0.00000000000000000000
46.00000000000000000000	0.00000000000000000000	4185.64111328125000000000	4174.87158203125000000000	4164.61523437500000000000	4224.61523437500000000000	4175.89746093750000000000	4101.02539062500000000000	4182.56396484375000000000	4186.66650390625000000000	4173.33300781250000000000	4185.12792968750000000000	4151.28173828125000000000	4208.20507812500000000000	4184.61523437500000000000	4164.61523437500000000000	0.00000000000000000000	10247.00000000000000000000	10226.00000000000000000000	0.00000000000000000000	0.00000000000000000000	0.00000000000000000000	1465.00000000000000000000	146.00000000000000000000	0.00000000000000000000	0.00000000000000000000	0.00000000000000000000	0.00000000000000000000	0.00000000000000000000	0.00000000000000000000	0.00000000000000000000	0.00000000000000000000	0.00000000000000000000	0.00000000000000000000	0.00000000000000000000	0.00000000000000000000	0.00000000000000000000	0.00000000000000000000	0.00000000000000000000	0.00000000000000000000
47.00000000000000000000	0.00000000000000000000	4197.94873046875000000000	4198.97412109375000000000	4174.35888671875000000000	4242.05126953125000000000	4189.74365234375000000000	4108.71777343750000000000	4188.71777343750000000000	4189.74365234375000000000	4182.56396484375000000000	4193.33300781250000000000	4161.02539062500000000000	4219.48730468750000000000	4204.10253906250000000000	4176.92285156250000000000	0.00000000000000000000	10249.00000000000000000000	10227.00000000000000000000	0.00000000000000000000	0.00000000000000000000	0.00000000000000000000	1465.00000000000000000000	154.00000000000000000000	0.00000000000000000000	0.00000000000000000000	0.00000000000000000000	0.00000000000000000000	0.00000000000000000000	0.00000000000000000000	0.00000000000000000000	0.00000000000000000000	0.00000000000000000000	0.00000000000000000000	0.00000000000000000000	0.00000000000000000000	0.00000000000000000000	0.00000000000000000000	0.00000000000000000000	0.00000000000000000000
48.00000000000000000000	0.00000000000000000000	4180.51269531250000000000	4175.89746093750000000000	4167.17919921875000000000	4231.28173828125000000000	4162.56396484375000000000	4105.64111328125000000000	4166.66650390625000000000	4170.76904296875000000000	4176.41015625000000000000	4168.71777343750000000000	4148.20507812500000000000	4211.28173828125000000000	4181.53857421875000000000	4164.61523437500000000000	0.00000000000000000000	10249.00000000000000000000	10227.00000000000000000000	0.00000000000000000000	0.00000000000000000000	0.00000000000000000000	1465.00000000000000000000	162.00000000000000000000	0.00000000000000000000	0.00000000000000000000	0.00000000000000000000	0.00000000000000000000	0.00000000000000000000	0.00000000000000000000	0.00000000000000000000	0.00000000000000000000	0.00000000000000000000	0.00000000000000000000	0.00000000000000000000	0.00000000000000000000	0.00000000000000000000	0.00000000000000000000	0.00000000000000000000	0.00000000000000000000
49.00000000000000000000	0.00000000000000000000	4180.51269531250000000000	4190.25634765625000000000	4160.00000000000000000000	4242.05126953125000000000	4188.20507812500000000000	4111.79492187500000000000	4186.66650390625000000000	4212.30761718750000000000	4178.97412109375000000000	4213.84619140625000000000	4174.87158203125000000000	4230.25634765625000000000	4215.89746093750000000000	4180.00000000000000000000	0.00000000000000000000	10247.00000000000000000000	10228.00000000000000000000	0.00000000000000000000	0.00000000000000000000	0.00000000000000000000	1465.00000000000000000000	169.00000000000000000000	0.00000000000000000000	0.00000000000000000000	0.00000000000000000000	0.00000000000000000000	0.00000000000000000000	0.00000000000000000000	0.00000000000000000000	0.00000000000000000000	0.00000000000000000000	0.00000000000000000000	0.00000000000000000000	0.00000000000000000000	0.00000000000000000000	0.00000000000000000000	0.00000000000000000000	0.00000000000000000000
50.00000000000000000000	0.00000000000000000000	4177.43603515625000000000	4166.66650390625000000000	4164.10253906250000000000	4226.66650390625000000000	4166.15380859375000000000	4091.79467773437500000000	4168.71777343750000000000	4201.02539062500000000000	4176.41015625000000000000	4202.05126953125000000000	4164.10253906250000000000	4230.25634765625000000000	4201.53857421875000000000	4177.43603515625000000000	0.00000000000000000000	10247.00000000000000000000	10228.00000000000000000000	0.00000000000000000000	0.00000000000000000000	0.00000000000000000000	1465.00000000000000000000	177.00000000000000000000	0.00000000000000000000	0.00000000000000000000	0.00000000000000000000	0.00000000000000000000	0.00000000000000000000	0.00000000000000000000	0.00000000000000000000	0.00000000000000000000	0.00000000000000000000	0.00000000000000000000	0.00000000000000000000	0.00000000000000000000	0.00000000000000000000	0.00000000000000000000	0.00000000000000000000	0.00000000000000000000
51.00000000000000000000	0.00000000000000000000	4183.07666015625000000000	4183.07666015625000000000	4162.05126953125000000000	4226.66650390625000000000	4170.25634765625000000000	4106.66650390625000000000	4185.64111328125000000000	4197.94873046875000000000	4176.92285156250000000000	4202.05126953125000000000	4162.05126953125000000000	4222.05126953125000000000	4196.92285156250000000000	4174.87158203125000000000	0.00000000000000000000	10246.00000000000000000000	10227.00000000000000000000	0.00000000000000000000	0.00000000000000000000	0.00000000000000000000	1465.00000000000000000000	186.00000000000000000000	0.00000000000000000000	0.00000000000000000000	0.00000000000000000000	0.00000000000000000000	0.00000000000000000000	0.00000000000000000000	0.00000000000000000000	0.00000000000000000000	0.00000000000000000000	0.00000000000000000000	0.00000000000000000000	0.00000000000000000000	0.00000000000000000000	0.00000000000000000000	0.00000000000000000000	0.00000000000000000000
52.00000000000000000000	0.00000000000000000000	4194.87158203125000000000	4211.79492187500000000000	4170.76904296875000000000	4242.56396484375000000000	4198.46142578125000000000	4130.76904296875000000000	4209.23046875000000000000	4218.46142578125000000000	4178.46142578125000000000	4235.38427734375000000000	4182.05126953125000000000	4232.30761718750000000000	4214.87158203125000000000	4180.00000000000000000000	0.00000000000000000000	10246.00000000000000000000	10227.00000000000000000000	0.00000000000000000000	0.00000000000000000000	0.00000000000000000000	1465.00000000000000000000	193.00000000000000000000	0.00000000000000000000	0.00000000000000000000	0.00000000000000000000	0.00000000000000000000	0.00000000000000000000	0.00000000000000000000	0.00000000000000000000	0.00000000000000000000	0.00000000000000000000	0.00000000000000000000	0.00000000000000000000	0.00000000000000000000	0.00000000000000000000	0.00000000000000000000	0.00000000000000000000	0.00000000000000000000
53.00000000000000000000	0.00000000000000000000	4190.25634765625000000000	4187.17919921875000000000	4172.30761718750000000000	4223.07666015625000000000	4191.28173828125000000000	4116.41015625000000000000	4185.64111328125000000000	4199.48730468750000000000	4171.79492187500000000000	4210.25634765625000000000	4166.66650390625000000000	4225.12792968750000000000	4193.84619140625000000000	4170.25634765625000000000	0.00000000000000000000	10246.00000000000000000000	10228.00000000000000000000	0.00000000000000000000	0.00000000000000000000	0.00000000000000000000	1465.00000000000000000000	200.00000000000000000000	0.00000000000000000000	0.00000000000000000000	0.00000000000000000000	0.00000000000000000000	0.00000000000000000000	0.00000000000000000000	0.00000000000000000000	0.00000000000000000000	0.00000000000000000000	0.00000000000000000000	0.00000000000000000000	0.00000000000000000000	0.00000000000000000000	0.00000000000000000000	0.00000000000000000000	0.00000000000000000000
54.00000000000000000000	0.00000000000000000000	4201.02539062500000000000	4212.30761718750000000000	4168.71777343750000000000	4236.92285156250000000000	4230.25634765625000000000	4121.53857421875000000000	4204.10253906250000000000	4216.41015625000000000000	4180.00000000000000000000	4223.07666015625000000000	4179.48730468750000000000	4233.84619140625000000000	4224.10253906250000000000	4183.58984375000000000000	0.00000000000000000000	10246.00000000000000000000	10228.00000000000000000000	0.00000000000000000000	0.00000000000000000000	0.00000000000000000000	1465.00000000000000000000	208.00000000000000000000	0.00000000000000000000	0.00000000000000000000	0.00000000000000000000	0.00000000000000000000	0.00000000000000000000	0.00000000000000000000	0.00000000000000000000	0.00000000000000000000	0.00000000000000000000	0.00000000000000000000	0.00000000000000000000	0.00000000000000000000	0.00000000000000000000	0.00000000000000000000	0.00000000000000000000	0.00000000000000000000
55.00000000000000000000	0.00000000000000000000	4202.56396484375000000000	4207.17919921875000000000	4174.87158203125000000000	4240.00000000000000000000	4211.79492187500000000000	4119.48730468750000000000	4188.71777343750000000000	4192.82031250000000000000	4179.48730468750000000000	4206.15380859375000000000	4176.92285156250000000000	4234.87158203125000000000	4220.00000000000000000000	4181.53857421875000000000	0.00000000000000000000	10245.00000000000000000000	10229.00000000000000000000	0.00000000000000000000	0.00000000000000000000	0.00000000000000000000	1465.00000000000000000000	217.00000000000000000000	0.00000000000000000000	0.00000000000000000000	0.00000000000000000000	0.00000000000000000000	0.00000000000000000000	0.00000000000000000000	0.00000000000000000000	0.00000000000000000000	0.00000000000000000000	0.00000000000000000000	0.00000000000000000000	0.00000000000000000000	0.00000000000000000000	0.00000000000000000000	0.00000000000000000000	0.00000000000000000000
56.00000000000000000000	0.00000000000000000000	4198.46142578125000000000	4206.15380859375000000000	4170.25634765625000000000	4233.84619140625000000000	4206.15380859375000000000	4123.07666015625000000000	4190.25634765625000000000	4194.35888671875000000000	4175.38427734375000000000	4213.33300781250000000000	4184.61523437500000000000	4232.82031250000000000000	4223.58984375000000000000	4181.02539062500000000000	0.00000000000000000000	10245.00000000000000000000	10229.00000000000000000000	0.00000000000000000000	0.00000000000000000000	0.00000000000000000000	1465.00000000000000000000	225.00000000000000000000	0.00000000000000000000	0.00000000000000000000	0.00000000000000000000	0.00000000000000000000	0.00000000000000000000	0.00000000000000000000	0.00000000000000000000	0.00000000000000000000	0.00000000000000000000	0.00000000000000000000	0.00000000000000000000	0.00000000000000000000	0.00000000000000000000	0.00000000000000000000	0.00000000000000000000	0.00000000000000000000
57.00000000000000000000	0.00000000000000000000	4196.92285156250000000000	4209.23046875000000000000	4165.64111328125000000000	4235.89746093750000000000	4222.56396484375000000000	4121.53857421875000000000	4205.64111328125000000000	4229.74365234375000000000	4177.43603515625000000000	4253.33300781250000000000	4204.10253906250000000000	4245.12792968750000000000	4243.07666015625000000000	4185.12792968750000000000	0.00000000000000000000	10247.00000000000000000000	10230.00000000000000000000	0.00000000000000000000	0.00000000000000000000	0.00000000000000000000	1465.00000000000000000000	233.00000000000000000000	0.00000000000000000000	0.00000000000000000000	0.00000000000000000000	0.00000000000000000000	0.00000000000000000000	0.00000000000000000000	0.00000000000000000000	0.00000000000000000000	0.00000000000000000000	0.00000000000000000000	0.00000000000000000000	0.00000000000000000000	0.00000000000000000000	0.00000000000000000000	0.00000000000000000000	0.00000000000000000000
58.00000000000000000000	0.00000000000000000000	4183.58984375000000000000	4172.82031250000000000000	4162.56396484375000000000	4218.46142578125000000000	4183.58984375000000000000	4109.74365234375000000000	4183.58984375000000000000	4201.02539062500000000000	4170.76904296875000000000	4224.10253906250000000000	4181.02539062500000000000	4233.84619140625000000000	4209.74365234375000000000	4167.17919921875000000000	0.00000000000000000000	10247.00000000000000000000	10230.00000000000000000000	0.00000000000000000000	0.00000000000000000000	0.00000000000000000000	1465.00000000000000000000	241.00000000000000000000	0.00000000000000000000	0.00000000000000000000	0.00000000000000000000	0.00000000000000000000	0.00000000000000000000	0.00000000000000000000	0.00000000000000000000	0.00000000000000000000	0.00000000000000000000	0.00000000000000000000	0.00000000000000000000	0.00000000000000000000	0.00000000000000000000	0.00000000000000000000	0.00000000000000000000	0.00000000000000000000
59.00000000000000000000	0.00000000000000000000	4196.92285156250000000000	4210.76904296875000000000	4165.12792968750000000000	4237.94873046875000000000	4211.28173828125000000000	4134.35888671875000000000	4213.84619140625000000000	4214.35888671875000000000	4176.41015625000000000000	4243.07666015625000000000	4192.30761718750000000000	4235.89746093750000000000	4229.23046875000000000000	4176.41015625000000000000	0.00000000000000000000	10246.00000000000000000000	10229.00000000000000000000	0.00000000000000000000	0.00000000000000000000	0.00000000000000000000	1465.00000000000000000000	249.00000000000000000000	0.00000000000000000000	0.00000000000000000000	0.00000000000000000000	0.00000000000000000000	0.00000000000000000000	0.00000000000000000000	0.00000000000000000000	0.00000000000000000000	0.00000000000000000000	0.00000000000000000000	0.00000000000000000000	0.00000000000000000000	0.00000000000000000000	0.00000000000000000000	0.00000000000000000000	0.00000000000000000000
60.00000000000000000000	0.00000000000000000000	4204.61523437500000000000	4220.00000000000000000000	4175.89746093750000000000	4242.05126953125000000000	4209.23046875000000000000	4130.76904296875000000000	4208.20507812500000000000	4210.25634765625000000000	4178.46142578125000000000	4239.48730468750000000000	4188.20507812500000000000	4235.89746093750000000000	4222.56396484375000000000	4174.35888671875000000000	0.00000000000000000000	10246.00000000000000000000	10229.00000000000000000000	0.00000000000000000000	0.00000000000000000000	0.00000000000000000000	1465.00000000000000000000	256.00000000000000000000	0.00000000000000000000	0.00000000000000000000	0.00000000000000000000	0.00000000000000000000	0.00000000000000000000	0.00000000000000000000	0.00000000000000000000	0.00000000000000000000	0.00000000000000000000	0.00000000000000000000	0.00000000000000000000	0.00000000000000000000	0.00000000000000000000	0.00000000000000000000	0.00000000000000000000	0.00000000000000000000
61.00000000000000000000	0.00000000000000000000	4198.46142578125000000000	4206.15380859375000000000	4173.33300781250000000000	4232.82031250000000000000	4202.05126953125000000000	4118.46142578125000000000	4192.30761718750000000000	4200.00000000000000000000	4176.92285156250000000000	4226.15380859375000000000	4181.53857421875000000000	4231.28173828125000000000	4222.05126953125000000000	4173.33300781250000000000	0.00000000000000000000	10249.00000000000000000000	10228.00000000000000000000	0.00000000000000000000	0.00000000000000000000	0.00000000000000000000	1465.00000000000000000000	264.00000000000000000000	0.00000000000000000000	0.00000000000000000000	0.00000000000000000000	0.00000000000000000000	0.00000000000000000000	0.00000000000000000000	0.00000000000000000000	0.00000000000000000000	0.00000000000000000000	0.00000000000000000000	0.00000000000000000000	0.00000000000000000000	0.00000000000000000000	0.00000000000000000000	0.00000000000000000000	0.00000000000000000000
62.00000000000000000000	0.00000000000000000000	4201.53857421875000000000	4213.33300781250000000000	4174.35888671875000000000	4243.07666015625000000000	4218.97412109375000000000	4119.48730468750000000000	4198.46142578125000000000	4210.76904296875000000000	4182.05126953125000000000	4236.41015625000000000000	4197.94873046875000000000	4244.10253906250000000000	4256.41015625000000000000	4194.35888671875000000000	0.00000000000000000000	10249.00000000000000000000	10228.00000000000000000000	0.00000000000000000000	0.00000000000000000000	0.00000000000000000000	1465.00000000000000000000	271.00000000000000000000	0.00000000000000000000	0.00000000000000000000	0.00000000000000000000	0.00000000000000000000	0.00000000000000000000	0.00000000000000000000	0.00000000000000000000	0.00000000000000000000	0.00000000000000000000	0.00000000000000000000	0.00000000000000000000	0.00000000000000000000	0.00000000000000000000	0.00000000000000000000	0.00000000000000000000	0.00000000000000000000
63.00000000000000000000	0.00000000000000000000	4193.33300781250000000000	4181.53857421875000000000	4171.79492187500000000000	4224.10253906250000000000	4177.43603515625000000000	4106.15380859375000000000	4175.89746093750000000000	4175.38427734375000000000	4176.41015625000000000000	4190.25634765625000000000	4177.94873046875000000000	4234.35888671875000000000	4221.02539062500000000000	4181.53857421875000000000	0.00000000000000000000	10249.00000000000000000000	10228.00000000000000000000	0.00000000000000000000	0.00000000000000000000	0.00000000000000000000	1465.00000000000000000000	279.00000000000000000000	0.00000000000000000000	0.00000000000000000000	0.00000000000000000000	0.00000000000000000000	0.00000000000000000000	0.00000000000000000000	0.00000000000000000000	0.00000000000000000000	0.00000000000000000000	0.00000000000000000000	0.00000000000000000000	0.00000000000000000000	0.00000000000000000000	0.00000000000000000000	0.00000000000000000000	0.00000000000000000000
64.00000000000000000000	0.00000000000000000000	4192.30761718750000000000	4193.84619140625000000000	4164.10253906250000000000	4227.17919921875000000000	4202.05126953125000000000	4119.48730468750000000000	4201.53857421875000000000	4201.02539062500000000000	4176.92285156250000000000	4223.58984375000000000000	4188.71777343750000000000	4236.92285156250000000000	4222.05126953125000000000	4176.41015625000000000000	873.00000000000000000000	10249.00000000000000000000	10228.00000000000000000000	0.00000000000000000000	0.00000000000000000000	0.00000000000000000000	1465.00000000000000000000	287.00000000000000000000	4.00000000000000000000	0.00000000000000000000	0.00000000000000000000	0.00000000000000000000	0.00000000000000000000	0.00000000000000000000	0.00000000000000000000	0.00000000000000000000	0.00000000000000000000	0.00000000000000000000	0.00000000000000000000	0.00000000000000000000	0.00000000000000000000	0.00000000000000000000	0.00000000000000000000	0.00000000000000000000
65.00000000000000000000	0.00000000000000000000	4185.12792968750000000000	4181.53857421875000000000	4168.20507812500000000000	4222.56396484375000000000	4205.12792968750000000000	4117.94873046875000000000	4197.43603515625000000000	4209.74365234375000000000	4174.87158203125000000000	4245.12792968750000000000	4188.20507812500000000000	4244.10253906250000000000	4213.84619140625000000000	4173.84619140625000000000	1097.00000000000000000000	10246.00000000000000000000	10228.00000000000000000000	0.00000000000000000000	0.00000000000000000000	0.00000000000000000000	1465.00000000000000000000	295.00000000000000000000	4.00000000000000000000	4.00000000000000000000	0.00000000000000000000	0.00000000000000000000	0.00000000000000000000	0.00000000000000000000	0.00000000000000000000	0.00000000000000000000	0.00000000000000000000	0.00000000000000000000	0.00000000000000000000	0.00000000000000000000	0.00000000000000000000	0.00000000000000000000	0.00000000000000000000	0.00000000000000000000
66.00000000000000000000	0.00000000000000000000	4186.66650390625000000000	4175.38427734375000000000	4165.64111328125000000000	4215.89746093750000000000	4189.74365234375000000000	4117.94873046875000000000	4188.71777343750000000000	4192.82031250000000000000	4173.84619140625000000000	4215.89746093750000000000	4176.41015625000000000000	4237.43603515625000000000	4204.10253906250000000000	4172.82031250000000000000	1201.00000000000000000000	10246.00000000000000000000	10228.00000000000000000000	0.00000000000000000000	0.00000000000000000000	0.00000000000000000000	1465.00000000000000000000	303.00000000000000000000	4.00000000000000000000	4.00000000000000000000	4.00000000000000000000	0.00000000000000000000	0.00000000000000000000	0.00000000000000000000	0.00000000000000000000	0.00000000000000000000	0.00000000000000000000	0.00000000000000000000	0.00000000000000000000	0.00000000000000000000	0.00000000000000000000	0.00000000000000000000	4.00000000000000000000	0.00000000000000000000
67.00000000000000000000	0.00000000000000000000	4205.12792968750000000000	4209.23046875000000000000	4169.23046875000000000000	4234.87158203125000000000	4223.58984375000000000000	4134.35888671875000000000	4211.79492187500000000000	4208.20507812500000000000	4182.56396484375000000000	4223.58984375000000000000	4193.84619140625000000000	4239.48730468750000000000	4226.66650390625000000000	4181.02539062500000000000	1730.00000000000000000000	10245.00000000000000000000	10227.00000000000000000000	0.00000000000000000000	0.00000000000000000000	0.00000000000000000000	1465.00000000000000000000	311.00000000000000000000	4.00000000000000000000	4.00000000000000000000	4.00000000000000000000	4.00000000000000000000	0.00000000000000000000	0.00000000000000000000	0.00000000000000000000	0.00000000000000000000	0.00000000000000000000	0.00000000000000000000	0.00000000000000000000	0.00000000000000000000	0.00000000000000000000	0.00000000000000000000	4.00000000000000000000	4.00000000000000000000
68.00000000000000000000	0.00000000000000000000	4195.38427734375000000000	4178.97412109375000000000	4172.82031250000000000000	4214.35888671875000000000	4192.82031250000000000000	4121.53857421875000000000	4188.20507812500000000000	4183.58984375000000000000	4176.92285156250000000000	4205.12792968750000000000	4175.38427734375000000000	4227.17919921875000000000	4198.97412109375000000000	4164.10253906250000000000	1796.00000000000000000000	10245.00000000000000000000	10227.00000000000000000000	0.00000000000000000000	0.00000000000000000000	0.00000000000000000000	1465.00000000000000000000	319.00000000000000000000	4.00000000000000000000	4.00000000000000000000	4.00000000000000000000	4.00000000000000000000	4.00000000000000000000	0.00000000000000000000	0.00000000000000000000	0.00000000000000000000	0.00000000000000000000	0.00000000000000000000	0.00000000000000000000	0.00000000000000000000	0.00000000000000000000	0.00000000000000000000	4.00000000000000000000	4.00000000000000000000
69.00000000000000000000	0.00000000000000000000	4192.30761718750000000000	4183.58984375000000000000	4165.12792968750000000000	4220.00000000000000000000	4195.38427734375000000000	4124.10253906250000000000	4201.02539062500000000000	4207.69238281250000000000	4180.00000000000000000000	4238.46142578125000000000	4184.10253906250000000000	4237.43603515625000000000	4225.12792968750000000000	4174.87158203125000000000	1107.00000000000000000000	10244.00000000000000000000	10227.00000000000000000000	0.00000000000000000000	0.00000000000000000000	0.00000000000000000000	1465.00000000000000000000	326.00000000000000000000	4.00000000000000000000	4.00000000000000000000	4.00000000000000000000	4.00000000000000000000	4.00000000000000000000	4.00000000000000000000	0.00000000000000000000	0.00000000000000000000	0.00000000000000000000	0.00000000000000000000	0.00000000000000000000	0.00000000000000000000	0.00000000000000000000	0.00000000000000000000	4.00000000000000000000	4.00000000000000000000
70.00000000000000000000	0.00000000000000000000	4191.28173828125000000000	4182.05126953125000000000	4166.15380859375000000000	4228.71777343750000000000	4196.41015625000000000000	4116.41015625000000000000	4192.82031250000000000000	4218.97412109375000000000	4181.02539062500000000000	4237.94873046875000000000	4188.20507812500000000000	4246.15380859375000000000	4231.79492187500000000000	4181.53857421875000000000	1544.00000000000000000000	10244.00000000000000000000	10227.00000000000000000000	0.00000000000000000000	0.00000000000000000000	0.00000000000000000000	1465.00000000000000000000	335.00000000000000000000	4.00000000000000000000	4.00000000000000000000	4.00000000000000000000	4.00000000000000000000	4.00000000000000000000	4.00000000000000000000	4.00000000000000000000	0.00000000000000000000	0.00000000000000000000	0.00000000000000000000	0.00000000000000000000	0.00000000000000000000	0.00000000000000000000	0.00000000000000000000	4.00000000000000000000	4.00000000000000000000
71.00000000000000000000	0.00000000000000000000	4182.56396484375000000000	4171.28173828125000000000	4162.56396484375000000000	4215.38427734375000000000	4178.46142578125000000000	4111.79492187500000000000	4183.58984375000000000000	4208.20507812500000000000	4175.38427734375000000000	4208.71777343750000000000	4172.82031250000000000000	4231.79492187500000000000	4206.15380859375000000000	4168.20507812500000000000	1668.00000000000000000000	10245.00000000000000000000	10228.00000000000000000000	0.00000000000000000000	0.00000000000000000000	0.00000000000000000000	1465.00000000000000000000	343.00000000000000000000	4.00000000000000000000	4.00000000000000000000	4.00000000000000000000	4.00000000000000000000	4.00000000000000000000	4.00000000000000000000	4.00000000000000000000	4.00000000000000000000	0.00000000000000000000	0.00000000000000000000	0.00000000000000000000	0.00000000000000000000	0.00000000000000000000	0.00000000000000000000	4.00000000000000000000	4.00000000000000000000
72.00000000000000000000	0.00000000000000000000	4187.69238281250000000000	4192.30761718750000000000	4160.00000000000000000000	4223.58984375000000000000	4206.66650390625000000000	4131.79492187500000000000	4220.00000000000000000000	4238.97412109375000000000	4177.43603515625000000000	4255.38427734375000000000	4189.23046875000000000000	4237.94873046875000000000	4222.56396484375000000000	4168.71777343750000000000	883.00000000000000000000	10245.00000000000000000000	10228.00000000000000000000	0.00000000000000000000	0.00000000000000000000	0.00000000000000000000	1465.00000000000000000000	350.00000000000000000000	4.00000000000000000000	4.00000000000000000000	4.00000000000000000000	4.00000000000000000000	4.00000000000000000000	4.00000000000000000000	4.00000000000000000000	4.00000000000000000000	4.00000000000000000000	0.00000000000000000000	0.00000000000000000000	0.00000000000000000000	0.00000000000000000000	0.00000000000000000000	4.00000000000000000000	4.00000000000000000000
73.00000000000000000000	0.00000000000000000000	4177.94873046875000000000	4160.51269531250000000000	4157.94873046875000000000	4206.66650390625000000000	4189.23046875000000000000	4121.02539062500000000000	4200.00000000000000000000	4216.41015625000000000000	4170.25634765625000000000	4232.82031250000000000000	4171.79492187500000000000	4230.76904296875000000000	4192.82031250000000000000	4153.33300781250000000000	1716.00000000000000000000	10248.00000000000000000000	10226.00000000000000000000	0.00000000000000000000	0.00000000000000000000	0.00000000000000000000	1465.00000000000000000000	357.00000000000000000000	4.00000000000000000000	4.00000000000000000000	4.00000000000000000000	4.00000000000000000000	4.00000000000000000000	4.00000000000000000000	4.00000000000000000000	4.00000000000000000000	4.00000000000000000000	4.00000000000000000000	0.00000000000000000000	0.00000000000000000000	0.00000000000000000000	0.00000000000000000000	4.00000000000000000000	4.00000000000000000000
74.00000000000000000000	0.00000000000000000000	4186.15380859375000000000	4182.05126953125000000000	4157.43603515625000000000	4212.30761718750000000000	4208.20507812500000000000	4129.23046875000000000000	4210.76904296875000000000	4220.51269531250000000000	4177.94873046875000000000	4224.10253906250000000000	4177.94873046875000000000	4230.25634765625000000000	4208.20507812500000000000	4162.56396484375000000000	1809.00000000000000000000	10248.00000000000000000000	10226.00000000000000000000	0.00000000000000000000	0.00000000000000000000	0.00000000000000000000	1465.00000000000000000000	365.00000000000000000000	4.00000000000000000000	4.00000000000000000000	4.00000000000000000000	4.00000000000000000000	4.00000000000000000000	4.00000000000000000000	4.00000000000000000000	4.00000000000000000000	4.00000000000000000000	4.00000000000000000000	4.00000000000000000000	0.00000000000000000000	0.00000000000000000000	0.00000000000000000000	4.00000000000000000000	4.00000000000000000000
75.00000000000000000000	0.00000000000000000000	4194.87158203125000000000	4194.35888671875000000000	4167.17919921875000000000	4219.48730468750000000000	4206.15380859375000000000	4131.28173828125000000000	4211.28173828125000000000	4209.74365234375000000000	4182.05126953125000000000	4225.64111328125000000000	4180.00000000000000000000	4230.25634765625000000000	4215.38427734375000000000	4165.12792968750000000000	1556.00000000000000000000	10249.00000000000000000000	10226.00000000000000000000	0.00000000000000000000	0.00000000000000000000	0.00000000000000000000	1465.00000000000000000000	373.00000000000000000000	4.00000000000000000000	4.00000000000000000000	4.00000000000000000000	4.00000000000000000000	4.00000000000000000000	4.00000000000000000000	4.00000000000000000000	4.00000000000000000000	4.00000000000000000000	4.00000000000000000000	4.00000000000000000000	4.00000000000000000000	0.00000000000000000000	0.00000000000000000000	4.00000000000000000000	4.00000000000000000000
76.00000000000000000000	0.00000000000000000000	4176.41015625000000000000	4160.00000000000000000000	4159.48730468750000000000	4198.97412109375000000000	4170.25634765625000000000	4112.82031250000000000000	4181.02539062500000000000	4170.25634765625000000000	4170.76904296875000000000	4185.64111328125000000000	4156.92285156250000000000	4216.41015625000000000000	4183.07666015625000000000	4146.15380859375000000000	1359.00000000000000000000	10249.00000000000000000000	10226.00000000000000000000	0.00000000000000000000	0.00000000000000000000	0.00000000000000000000	1465.00000000000000000000	380.00000000000000000000	4.00000000000000000000	4.00000000000000000000	4.00000000000000000000	4.00000000000000000000	4.00000000000000000000	4.00000000000000000000	4.00000000000000000000	4.00000000000000000000	4.00000000000000000000	4.00000000000000000000	4.00000000000000000000	4.00000000000000000000	4.00000000000000000000	0.00000000000000000000	4.00000000000000000000	4.00000000000000000000
77.00000000000000000000	0.00000000000000000000	4173.33300781250000000000	4175.38427734375000000000	4154.87158203125000000000	4213.84619140625000000000	4193.84619140625000000000	4113.33300781250000000000	4191.79492187500000000000	4206.15380859375000000000	4176.92285156250000000000	4211.28173828125000000000	4183.58984375000000000000	4234.87158203125000000000	4210.25634765625000000000	4164.61523437500000000000	1545.00000000000000000000	10249.00000000000000000000	10226.00000000000000000000	0.00000000000000000000	0.00000000000000000000	0.00000000000000000000	1465.00000000000000000000	389.00000000000000000000	4.00000000000000000000	4.00000000000000000000	4.00000000000000000000	4.00000000000000000000	4.00000000000000000000	4.00000000000000000000	4.00000000000000000000	4.00000000000000000000	4.00000000000000000000	4.00000000000000000000	4.00000000000000000000	4.00000000000000000000	4.00000000000000000000	4.00000000000000000000	4.00000000000000000000	4.00000000000000000000
78.00000000000000000000	0.00000000000000000000	4171.28173828125000000000	4158.97412109375000000000	4164.10253906250000000000	4209.23046875000000000000	4172.30761718750000000000	4102.56396484375000000000	4171.28173828125000000000	4202.05126953125000000000	4177.43603515625000000000	4207.69238281250000000000	4176.41015625000000000000	4232.82031250000000000000	4195.89746093750000000000	4166.66650390625000000000	1809.00000000000000000000	10249.00000000000000000000	10226.00000000000000000000	0.00000000000000000000	0.00000000000000000000	0.00000000000000000000	1465.00000000000000000000	397.00000000000000000000	4.00000000000000000000	4.00000000000000000000	4.00000000000000000000	4.00000000000000000000	4.00000000000000000000	4.00000000000000000000	4.00000000000000000000	4.00000000000000000000	4.00000000000000000000	4.00000000000000000000	4.00000000000000000000	4.00000000000000000000	4.00000000000000000000	4.00000000000000000000	4.00000000000000000000	4.00000000000000000000
79.00000000000000000000	0.00000000000000000000	4173.84619140625000000000	4169.23046875000000000000	4158.97412109375000000000	4207.69238281250000000000	4192.30761718750000000000	4118.46142578125000000000	4192.82031250000000000000	4200.51269531250000000000	4176.41015625000000000000	4221.53857421875000000000	4168.71777343750000000000	4220.51269531250000000000	4188.20507812500000000000	4158.46142578125000000000	1556.00000000000000000000	10251.00000000000000000000	10228.00000000000000000000	0.00000000000000000000	0.00000000000000000000	0.00000000000000000000	1465.00000000000000000000	405.00000000000000000000	4.00000000000000000000	4.00000000000000000000	4.00000000000000000000	4.00000000000000000000	4.00000000000000000000	4.00000000000000000000	4.00000000000000000000	4.00000000000000000000	4.00000000000000000000	4.00000000000000000000	4.00000000000000000000	4.00000000000000000000	4.00000000000000000000	4.00000000000000000000	4.00000000000000000000	4.00000000000000000000
80.00000000000000000000	0.00000000000000000000	4173.84619140625000000000	4181.02539062500000000000	4157.43603515625000000000	4215.38427734375000000000	4208.20507812500000000000	4128.20507812500000000000	4212.30761718750000000000	4209.74365234375000000000	4176.41015625000000000000	4239.48730468750000000000	4173.33300781250000000000	4225.12792968750000000000	4184.61523437500000000000	4150.76904296875000000000	1359.00000000000000000000	10251.00000000000000000000	10228.00000000000000000000	0.00000000000000000000	0.00000000000000000000	0.00000000000000000000	1465.00000000000000000000	414.00000000000000000000	4.00000000000000000000	4.00000000000000000000	4.00000000000000000000	4.00000000000000000000	4.00000000000000000000	4.00000000000000000000	4.00000000000000000000	4.00000000000000000000	4.00000000000000000000	4.00000000000000000000	4.00000000000000000000	4.00000000000000000000	4.00000000000000000000	4.00000000000000000000	4.00000000000000000000	4.00000000000000000000
81.00000000000000000000	0.00000000000000000000	4168.20507812500000000000	4163.58984375000000000000	4158.46142578125000000000	4207.17919921875000000000	4170.76904296875000000000	4115.89746093750000000000	4185.12792968750000000000	4195.38427734375000000000	4172.82031250000000000000	4209.23046875000000000000	4158.97412109375000000000	4217.43603515625000000000	4166.66650390625000000000	4143.07666015625000000000	1545.00000000000000000000	10252.00000000000000000000	10230.00000000000000000000	0.00000000000000000000	0.00000000000000000000	0.00000000000000000000	1465.00000000000000000000	422.00000000000000000000	4.00000000000000000000	4.00000000000000000000	4.00000000000000000000	4.00000000000000000000	4.00000000000000000000	4.00000000000000000000	4.00000000000000000000	4.00000000000000000000	4.00000000000000000000	4.00000000000000000000	4.00000000000000000000	4.00000000000000000000	4.00000000000000000000	4.00000000000000000000	4.00000000000000000000	4.00000000000000000000
82.00000000000000000000	0.00000000000000000000	4182.56396484375000000000	4194.35888671875000000000	4161.02539062500000000000	4226.15380859375000000000	4197.43603515625000000000	4123.58984375000000000000	4194.87158203125000000000	4211.28173828125000000000	4180.00000000000000000000	4215.89746093750000000000	4174.87158203125000000000	4223.07666015625000000000	4206.15380859375000000000	4162.05126953125000000000	1809.00000000000000000000	10252.00000000000000000000	10230.00000000000000000000	0.00000000000000000000	0.00000000000000000000	0.00000000000000000000	1465.00000000000000000000	430.00000000000000000000	4.00000000000000000000	4.00000000000000000000	4.00000000000000000000	4.00000000000000000000	4.00000000000000000000	4.00000000000000000000	4.00000000000000000000	4.00000000000000000000	4.00000000000000000000	4.00000000000000000000	4.00000000000000000000	4.00000000000000000000	4.00000000000000000000	4.00000000000000000000	4.00000000000000000000	4.00000000000000000000
83.00000000000000000000	0.00000000000000000000	4176.41015625000000000000	4172.30761718750000000000	4162.56396484375000000000	4218.46142578125000000000	4180.51269531250000000000	4110.25634765625000000000	4172.82031250000000000000	4176.41015625000000000000	4178.97412109375000000000	4176.92285156250000000000	4156.41015625000000000000	4214.87158203125000000000	4183.07666015625000000000	4150.76904296875000000000	1556.00000000000000000000	10252.00000000000000000000	10230.00000000000000000000	0.00000000000000000000	0.00000000000000000000	0.00000000000000000000	1465.00000000000000000000	437.00000000000000000000	4.00000000000000000000	4.00000000000000000000	4.00000000000000000000	4.00000000000000000000	4.00000000000000000000	4.00000000000000000000	4.00000000000000000000	4.00000000000000000000	4.00000000000000000000	4.00000000000000000000	4.00000000000000000000	4.00000000000000000000	4.00000000000000000000	4.00000000000000000000	4.00000000000000000000	4.00000000000000000000
84.00000000000000000000	0.00000000000000000000	4165.12792968750000000000	4157.94873046875000000000	4150.76904296875000000000	4214.35888671875000000000	4173.84619140625000000000	4109.74365234375000000000	4172.82031250000000000000	4180.00000000000000000000	4177.43603515625000000000	4185.12792968750000000000	4152.82031250000000000000	4208.71777343750000000000	4170.25634765625000000000	4144.10253906250000000000	1359.00000000000000000000	10252.00000000000000000000	10230.00000000000000000000	0.00000000000000000000	0.00000000000000000000	0.00000000000000000000	1465.00000000000000000000	445.00000000000000000000	4.00000000000000000000	4.00000000000000000000	4.00000000000000000000	4.00000000000000000000	4.00000000000000000000	4.00000000000000000000	4.00000000000000000000	4.00000000000000000000	4.00000000000000000000	4.00000000000000000000	4.00000000000000000000	4.00000000000000000000	4.00000000000000000000	4.00000000000000000000	4.00000000000000000000	4.00000000000000000000
85.00000000000000000000	0.00000000000000000000	4160.51269531250000000000	4157.94873046875000000000	4149.23046875000000000000	4219.48730468750000000000	4175.38427734375000000000	4106.15380859375000000000	4175.89746093750000000000	4205.64111328125000000000	4175.89746093750000000000	4216.92285156250000000000	4166.66650390625000000000	4216.41015625000000000000	4185.12792968750000000000	4152.82031250000000000000	1545.00000000000000000000	10251.00000000000000000000	10227.00000000000000000000	0.00000000000000000000	0.00000000000000000000	0.00000000000000000000	1465.00000000000000000000	452.00000000000000000000	4.00000000000000000000	4.00000000000000000000	4.00000000000000000000	4.00000000000000000000	4.00000000000000000000	4.00000000000000000000	4.00000000000000000000	4.00000000000000000000	4.00000000000000000000	4.00000000000000000000	4.00000000000000000000	4.00000000000000000000	4.00000000000000000000	4.00000000000000000000	4.00000000000000000000	4.00000000000000000000
86.00000000000000000000	0.00000000000000000000	4148.20507812500000000000	4133.84619140625000000000	4147.17919921875000000000	4199.48730468750000000000	4133.33300781250000000000	4091.79467773437500000000	4151.28173828125000000000	4172.82031250000000000000	4166.66650390625000000000	4168.20507812500000000000	4147.69238281250000000000	4205.64111328125000000000	4154.87158203125000000000	4138.46142578125000000000	1809.00000000000000000000	10251.00000000000000000000	10227.00000000000000000000	0.00000000000000000000	0.00000000000000000000	0.00000000000000000000	1465.00000000000000000000	460.00000000000000000000	4.00000000000000000000	4.00000000000000000000	4.00000000000000000000	4.00000000000000000000	4.00000000000000000000	4.00000000000000000000	4.00000000000000000000	4.00000000000000000000	4.00000000000000000000	4.00000000000000000000	4.00000000000000000000	4.00000000000000000000	4.00000000000000000000	4.00000000000000000000	4.00000000000000000000	4.00000000000000000000
87.00000000000000000000	0.00000000000000000000	4161.02539062500000000000	4173.84619140625000000000	4146.15380859375000000000	4216.92285156250000000000	4166.66650390625000000000	4117.94873046875000000000	4186.66650390625000000000	4192.82031250000000000000	4175.38427734375000000000	4188.71777343750000000000	4162.56396484375000000000	4211.28173828125000000000	4166.66650390625000000000	4144.10253906250000000000	1556.00000000000000000000	10248.00000000000000000000	10226.00000000000000000000	0.00000000000000000000	0.00000000000000000000	0.00000000000000000000	1465.00000000000000000000	469.00000000000000000000	4.00000000000000000000	4.00000000000000000000	4.00000000000000000000	4.00000000000000000000	4.00000000000000000000	4.00000000000000000000	4.00000000000000000000	4.00000000000000000000	4.00000000000000000000	4.00000000000000000000	4.00000000000000000000	4.00000000000000000000	4.00000000000000000000	4.00000000000000000000	4.00000000000000000000	4.00000000000000000000
88.00000000000000000000	0.00000000000000000000	4165.64111328125000000000	4165.64111328125000000000	4153.84619140625000000000	4215.89746093750000000000	4167.69238281250000000000	4116.92285156250000000000	4180.00000000000000000000	4184.61523437500000000000	4177.43603515625000000000	4191.79492187500000000000	4151.79492187500000000000	4205.12792968750000000000	4149.74365234375000000000	4139.48730468750000000000	1359.00000000000000000000	10248.00000000000000000000	10226.00000000000000000000	0.00000000000000000000	0.00000000000000000000	0.00000000000000000000	1465.00000000000000000000	476.00000000000000000000	4.00000000000000000000	4.00000000000000000000	4.00000000000000000000	4.00000000000000000000	4.00000000000000000000	4.00000000000000000000	4.00000000000000000000	4.00000000000000000000	4.00000000000000000000	4.00000000000000000000	4.00000000000000000000	4.00000000000000000000	4.00000000000000000000	4.00000000000000000000	4.00000000000000000000	4.00000000000000000000
89.00000000000000000000	0.00000000000000000000	4162.56396484375000000000	4154.87158203125000000000	4153.33300781250000000000	4210.25634765625000000000	4165.12792968750000000000	4108.20507812500000000000	4168.71777343750000000000	4165.12792968750000000000	4173.84619140625000000000	4172.30761718750000000000	4145.64111328125000000000	4200.51269531250000000000	4158.46142578125000000000	4143.58984375000000000000	1545.00000000000000000000	10245.00000000000000000000	10225.00000000000000000000	0.00000000000000000000	0.00000000000000000000	0.00000000000000000000	1465.00000000000000000000	483.00000000000000000000	4.00000000000000000000	4.00000000000000000000	4.00000000000000000000	4.00000000000000000000	4.00000000000000000000	4.00000000000000000000	4.00000000000000000000	4.00000000000000000000	4.00000000000000000000	4.00000000000000000000	4.00000000000000000000	4.00000000000000000000	4.00000000000000000000	4.00000000000000000000	4.00000000000000000000	4.00000000000000000000
90.00000000000000000000	0.00000000000000000000	4170.25634765625000000000	4172.30761718750000000000	4157.43603515625000000000	4225.64111328125000000000	4180.00000000000000000000	4108.20507812500000000000	4169.74365234375000000000	4168.71777343750000000000	4180.00000000000000000000	4175.89746093750000000000	4163.07666015625000000000	4218.97412109375000000000	4192.82031250000000000000	4160.51269531250000000000	1809.00000000000000000000	10245.00000000000000000000	10225.00000000000000000000	0.00000000000000000000	0.00000000000000000000	0.00000000000000000000	1465.00000000000000000000	491.00000000000000000000	4.00000000000000000000	4.00000000000000000000	4.00000000000000000000	4.00000000000000000000	4.00000000000000000000	4.00000000000000000000	4.00000000000000000000	4.00000000000000000000	4.00000000000000000000	4.00000000000000000000	4.00000000000000000000	4.00000000000000000000	4.00000000000000000000	4.00000000000000000000	4.00000000000000000000	4.00000000000000000000
91.00000000000000000000	0.00000000000000000000	4163.58984375000000000000	4144.61523437500000000000	4156.41015625000000000000	4209.23046875000000000000	4142.05126953125000000000	4098.46142578125000000000	4144.10253906250000000000	4153.84619140625000000000	4176.92285156250000000000	4155.89746093750000000000	4142.05126953125000000000	4208.71777343750000000000	4157.43603515625000000000	4146.15380859375000000000	1556.00000000000000000000	10243.00000000000000000000	10228.00000000000000000000	0.00000000000000000000	0.00000000000000000000	0.00000000000000000000	1465.00000000000000000000	500.00000000000000000000	4.00000000000000000000	4.00000000000000000000	4.00000000000000000000	4.00000000000000000000	4.00000000000000000000	4.00000000000000000000	4.00000000000000000000	4.00000000000000000000	4.00000000000000000000	4.00000000000000000000	4.00000000000000000000	4.00000000000000000000	4.00000000000000000000	4.00000000000000000000	4.00000000000000000000	4.00000000000000000000
92.00000000000000000000	0.00000000000000000000	4161.53857421875000000000	4154.87158203125000000000	4150.25634765625000000000	4217.43603515625000000000	4157.43603515625000000000	4116.92285156250000000000	4177.43603515625000000000	4196.41015625000000000000	4177.43603515625000000000	4201.53857421875000000000	4154.35888671875000000000	4207.17919921875000000000	4162.56396484375000000000	4143.58984375000000000000	1359.00000000000000000000	10243.00000000000000000000	10228.00000000000000000000	0.00000000000000000000	0.00000000000000000000	0.00000000000000000000	1465.00000000000000000000	507.00000000000000000000	4.00000000000000000000	4.00000000000000000000	4.00000000000000000000	4.00000000000000000000	4.00000000000000000000	4.00000000000000000000	4.00000000000000000000	4.00000000000000000000	4.00000000000000000000	4.00000000000000000000	4.00000000000000000000	4.00000000000000000000	4.00000000000000000000	4.00000000000000000000	4.00000000000000000000	4.00000000000000000000
93.00000000000000000000	0.00000000000000000000	4151.28173828125000000000	4134.35888671875000000000	4148.20507812500000000000	4214.35888671875000000000	4149.23046875000000000000	4111.79492187500000000000	4172.30761718750000000000	4189.74365234375000000000	4170.25634765625000000000	4190.25634765625000000000	4154.87158203125000000000	4208.71777343750000000000	4150.25634765625000000000	4135.89746093750000000000	1545.00000000000000000000	10243.00000000000000000000	10230.00000000000000000000	0.00000000000000000000	0.00000000000000000000	0.00000000000000000000	1465.00000000000000000000	515.00000000000000000000	4.00000000000000000000	4.00000000000000000000	4.00000000000000000000	4.00000000000000000000	4.00000000000000000000	4.00000000000000000000	4.00000000000000000000	4.00000000000000000000	4.00000000000000000000	4.00000000000000000000	4.00000000000000000000	4.00000000000000000000	4.00000000000000000000	4.00000000000000000000	4.00000000000000000000	4.00000000000000000000
94.00000000000000000000	0.00000000000000000000	4150.25634765625000000000	4127.69238281250000000000	4142.56396484375000000000	4205.64111328125000000000	4151.28173828125000000000	4106.15380859375000000000	4161.02539062500000000000	4167.17919921875000000000	4167.17919921875000000000	4160.00000000000000000000	4147.17919921875000000000	4201.02539062500000000000	4140.00000000000000000000	4131.79492187500000000000	1809.00000000000000000000	10243.00000000000000000000	10230.00000000000000000000	0.00000000000000000000	0.00000000000000000000	0.00000000000000000000	1465.00000000000000000000	523.00000000000000000000	4.00000000000000000000	4.00000000000000000000	4.00000000000000000000	4.00000000000000000000	4.00000000000000000000	4.00000000000000000000	4.00000000000000000000	4.00000000000000000000	4.00000000000000000000	4.00000000000000000000	4.00000000000000000000	4.00000000000000000000	4.00000000000000000000	4.00000000000000000000	4.00000000000000000000	4.00000000000000000000
95.00000000000000000000	0.00000000000000000000	4167.17919921875000000000	4154.87158203125000000000	4151.79492187500000000000	4217.43603515625000000000	4183.58984375000000000000	4117.94873046875000000000	4177.43603515625000000000	4178.46142578125000000000	4175.89746093750000000000	4181.53857421875000000000	4152.82031250000000000000	4201.53857421875000000000	4160.00000000000000000000	4137.94873046875000000000	1556.00000000000000000000	10245.00000000000000000000	10229.00000000000000000000	0.00000000000000000000	0.00000000000000000000	0.00000000000000000000	1465.00000000000000000000	531.00000000000000000000	4.00000000000000000000	4.00000000000000000000	4.00000000000000000000	4.00000000000000000000	4.00000000000000000000	4.00000000000000000000	4.00000000000000000000	4.00000000000000000000	4.00000000000000000000	4.00000000000000000000	4.00000000000000000000	4.00000000000000000000	4.00000000000000000000	4.00000000000000000000	4.00000000000000000000	4.00000000000000000000
96.00000000000000000000	0.00000000000000000000	4161.53857421875000000000	4123.07666015625000000000	4158.46142578125000000000	4198.97412109375000000000	4144.10253906250000000000	4106.66650390625000000000	4152.30761718750000000000	4143.58984375000000000000	4172.82031250000000000000	4138.97412109375000000000	4128.71777343750000000000	4189.74365234375000000000	4133.33300781250000000000	4127.17919921875000000000	1359.00000000000000000000	10245.00000000000000000000	10229.00000000000000000000	0.00000000000000000000	0.00000000000000000000	0.00000000000000000000	1465.00000000000000000000	539.00000000000000000000	4.00000000000000000000	4.00000000000000000000	4.00000000000000000000	4.00000000000000000000	4.00000000000000000000	4.00000000000000000000	4.00000000000000000000	4.00000000000000000000	4.00000000000000000000	4.00000000000000000000	4.00000000000000000000	4.00000000000000000000	4.00000000000000000000	4.00000000000000000000	4.00000000000000000000	4.00000000000000000000
97.00000000000000000000	0.00000000000000000000	4164.61523437500000000000	4137.94873046875000000000	4153.84619140625000000000	4210.25634765625000000000	4148.71777343750000000000	4111.79492187500000000000	4168.71777343750000000000	4169.23046875000000000000	4180.51269531250000000000	4151.28173828125000000000	4154.35888671875000000000	4205.64111328125000000000	4166.66650390625000000000	4149.23046875000000000000	1545.00000000000000000000	10246.00000000000000000000	10229.00000000000000000000	0.00000000000000000000	0.00000000000000000000	0.00000000000000000000	1465.00000000000000000000	547.00000000000000000000	4.00000000000000000000	4.00000000000000000000	4.00000000000000000000	4.00000000000000000000	4.00000000000000000000	4.00000000000000000000	4.00000000000000000000	4.00000000000000000000	4.00000000000000000000	4.00000000000000000000	4.00000000000000000000	4.00000000000000000000	4.00000000000000000000	4.00000000000000000000	4.00000000000000000000	4.00000000000000000000
98.00000000000000000000	0.00000000000000000000	4164.10253906250000000000	4136.92285156250000000000	4157.94873046875000000000	4214.87158203125000000000	4131.79492187500000000000	4098.46142578125000000000	4154.87158203125000000000	4174.35888671875000000000	4182.05126953125000000000	4168.71777343750000000000	4163.58984375000000000000	4218.97412109375000000000	4174.87158203125000000000	4156.41015625000000000000	1809.00000000000000000000	10246.00000000000000000000	10229.00000000000000000000	0.00000000000000000000	0.00000000000000000000	0.00000000000000000000	1465.00000000000000000000	555.00000000000000000000	4.00000000000000000000	4.00000000000000000000	4.00000000000000000000	4.00000000000000000000	4.00000000000000000000	4.00000000000000000000	4.00000000000000000000	4.00000000000000000000	4.00000000000000000000	4.00000000000000000000	4.00000000000000000000	4.00000000000000000000	4.00000000000000000000	4.00000000000000000000	4.00000000000000000000	4.00000000000000000000
99.00000000000000000000	0.00000000000000000000	4157.43603515625000000000	4120.51269531250000000000	4156.92285156250000000000	4200.00000000000000000000	4124.10253906250000000000	4094.87158203125000000000	4143.07666015625000000000	4154.35888671875000000000	4174.35888671875000000000	4160.51269531250000000000	4147.69238281250000000000	4207.69238281250000000000	4155.38427734375000000000	4143.58984375000000000000	1556.00000000000000000000	10246.00000000000000000000	10229.00000000000000000000	0.00000000000000000000	0.00000000000000000000	0.00000000000000000000	1465.00000000000000000000	564.00000000000000000000	4.00000000000000000000	4.00000000000000000000	4.00000000000000000000	4.00000000000000000000	4.00000000000000000000	4.00000000000000000000	4.00000000000000000000	4.00000000000000000000	4.00000000000000000000	4.00000000000000000000	4.00000000000000000000	4.00000000000000000000	4.00000000000000000000	4.00000000000000000000	4.00000000000000000000	4.00000000000000000000
100.00000000000000000000	0.00000000000000000000	4165.12792968750000000000	4143.07666015625000000000	4160.00000000000000000000	4213.33300781250000000000	4170.76904296875000000000	4117.43603515625000000000	4177.94873046875000000000	4188.71777343750000000000	4176.92285156250000000000	4195.89746093750000000000	4171.28173828125000000000	4213.33300781250000000000	4180.00000000000000000000	4155.38427734375000000000	1359.00000000000000000000	10246.00000000000000000000	10229.00000000000000000000	0.00000000000000000000	0.00000000000000000000	0.00000000000000000000	1465.00000000000000000000	571.00000000000000000000	4.00000000000000000000	4.00000000000000000000	4.00000000000000000000	4.00000000000000000000	4.00000000000000000000	4.00000000000000000000	4.00000000000000000000	4.00000000000000000000	4.00000000000000000000	4.00000000000000000000	4.00000000000000000000	4.00000000000000000000	4.00000000000000000000	4.00000000000000000000	4.00000000000000000000	4.00000000000000000000
101.00000000000000000000	0.00000000000000000000	4160.00000000000000000000	4122.56396484375000000000	4160.00000000000000000000	4200.00000000000000000000	4143.58984375000000000000	4107.17919921875000000000	4159.48730468750000000000	4174.35888671875000000000	4171.28173828125000000000	4173.84619140625000000000	4158.46142578125000000000	4205.64111328125000000000	4155.38427734375000000000	4146.66650390625000000000	1545.00000000000000000000	10247.00000000000000000000	10229.00000000000000000000	0.00000000000000000000	0.00000000000000000000	0.00000000000000000000	1465.00000000000000000000	578.00000000000000000000	4.00000000000000000000	4.00000000000000000000	4.00000000000000000000	4.00000000000000000000	4.00000000000000000000	4.00000000000000000000	4.00000000000000000000	4.00000000000000000000	4.00000000000000000000	4.00000000000000000000	4.00000000000000000000	4.00000000000000000000	4.00000000000000000000	4.00000000000000000000	4.00000000000000000000	4.00000000000000000000
102.00000000000000000000	0.00000000000000000000	4168.20507812500000000000	4142.05126953125000000000	4154.87158203125000000000	4200.00000000000000000000	4160.51269531250000000000	4111.79492187500000000000	4165.12792968750000000000	4168.20507812500000000000	4174.87158203125000000000	4169.23046875000000000000	4156.41015625000000000000	4203.07666015625000000000	4166.15380859375000000000	4147.69238281250000000000	1809.00000000000000000000	10247.00000000000000000000	10229.00000000000000000000	0.00000000000000000000	0.00000000000000000000	0.00000000000000000000	1465.00000000000000000000	587.00000000000000000000	4.00000000000000000000	4.00000000000000000000	4.00000000000000000000	4.00000000000000000000	4.00000000000000000000	4.00000000000000000000	4.00000000000000000000	4.00000000000000000000	4.00000000000000000000	4.00000000000000000000	4.00000000000000000000	4.00000000000000000000	4.00000000000000000000	4.00000000000000000000	4.00000000000000000000	4.00000000000000000000
103.00000000000000000000	0.00000000000000000000	4173.84619140625000000000	4142.56396484375000000000	4162.56396484375000000000	4196.41015625000000000000	4171.79492187500000000000	4109.74365234375000000000	4158.46142578125000000000	4151.28173828125000000000	4178.97412109375000000000	4162.05126953125000000000	4152.30761718750000000000	4200.00000000000000000000	4166.15380859375000000000	4147.17919921875000000000	1556.00000000000000000000	10251.00000000000000000000	10227.00000000000000000000	0.00000000000000000000	0.00000000000000000000	0.00000000000000000000	1465.00000000000000000000	595.00000000000000000000	4.00000000000000000000	4.00000000000000000000	4.00000000000000000000	4.00000000000000000000	4.00000000000000000000	4.00000000000000000000	4.00000000000000000000	4.00000000000000000000	4.00000000000000000000	4.00000000000000000000	4.00000000000000000000	4.00000000000000000000	4.00000000000000000000	4.00000000000000000000	4.00000000000000000000	4.00000000000000000000
104.00000000000000000000	0.00000000000000000000	4157.43603515625000000000	4120.00000000000000000000	4156.92285156250000000000	4174.87158203125000000000	4142.05126953125000000000	4103.07666015625000000000	4144.61523437500000000000	4136.41015625000000000000	4175.38427734375000000000	4151.79492187500000000000	4140.51269531250000000000	4189.74365234375000000000	4152.30761718750000000000	4142.05126953125000000000	1359.00000000000000000000	10251.00000000000000000000	10227.00000000000000000000	0.00000000000000000000	0.00000000000000000000	0.00000000000000000000	1465.00000000000000000000	603.00000000000000000000	4.00000000000000000000	4.00000000000000000000	4.00000000000000000000	4.00000000000000000000	4.00000000000000000000	4.00000000000000000000	4.00000000000000000000	4.00000000000000000000	4.00000000000000000000	4.00000000000000000000	4.00000000000000000000	4.00000000000000000000	4.00000000000000000000	4.00000000000000000000	4.00000000000000000000	4.00000000000000000000
105.00000000000000000000	0.00000000000000000000	4152.82031250000000000000	4138.46142578125000000000	4150.76904296875000000000	4181.53857421875000000000	4160.51269531250000000000	4110.25634765625000000000	4165.12792968750000000000	4176.92285156250000000000	4178.97412109375000000000	4183.58984375000000000000	4164.61523437500000000000	4208.20507812500000000000	4187.17919921875000000000	4159.48730468750000000000	1545.00000000000000000000	10251.00000000000000000000	10227.00000000000000000000	0.00000000000000000000	0.00000000000000000000	0.00000000000000000000	1465.00000000000000000000	610.00000000000000000000	4.00000000000000000000	4.00000000000000000000	4.00000000000000000000	4.00000000000000000000	4.00000000000000000000	4.00000000000000000000	4.00000000000000000000	4.00000000000000000000	4.00000000000000000000	4.00000000000000000000	4.00000000000000000000	4.00000000000000000000	4.00000000000000000000	4.00000000000000000000	4.00000000000000000000	4.00000000000000000000
106.00000000000000000000	0.00000000000000000000	4144.61523437500000000000	4111.28173828125000000000	4153.33300781250000000000	4169.74365234375000000000	4138.97412109375000000000	4093.84594726562500000000	4142.05126953125000000000	4160.00000000000000000000	4172.82031250000000000000	4145.12792968750000000000	4149.74365234375000000000	4203.07666015625000000000	4159.48730468750000000000	4148.20507812500000000000	1809.00000000000000000000	10251.00000000000000000000	10227.00000000000000000000	0.00000000000000000000	0.00000000000000000000	0.00000000000000000000	1465.00000000000000000000	617.00000000000000000000	4.00000000000000000000	4.00000000000000000000	4.00000000000000000000	4.00000000000000000000	4.00000000000000000000	4.00000000000000000000	4.00000000000000000000	4.00000000000000000000	4.00000000000000000000	4.00000000000000000000	4.00000000000000000000	4.00000000000000000000	4.00000000000000000000	4.00000000000000000000	4.00000000000000000000	4.00000000000000000000
107.00000000000000000000	0.00000000000000000000	4149.23046875000000000000	4128.20507812500000000000	4148.71777343750000000000	4178.97412109375000000000	4151.28173828125000000000	4106.66650390625000000000	4160.51269531250000000000	4164.10253906250000000000	4172.82031250000000000000	4159.48730468750000000000	4148.71777343750000000000	4196.41015625000000000000	4154.35888671875000000000	4143.07666015625000000000	1556.00000000000000000000	10251.00000000000000000000	10225.00000000000000000000	0.00000000000000000000	0.00000000000000000000	0.00000000000000000000	1465.00000000000000000000	625.00000000000000000000	4.00000000000000000000	4.00000000000000000000	4.00000000000000000000	4.00000000000000000000	4.00000000000000000000	4.00000000000000000000	4.00000000000000000000	4.00000000000000000000	4.00000000000000000000	4.00000000000000000000	4.00000000000000000000	4.00000000000000000000	4.00000000000000000000	4.00000000000000000000	4.00000000000000000000	4.00000000000000000000
108.00000000000000000000	0.00000000000000000000	4154.87158203125000000000	4139.48730468750000000000	4153.33300781250000000000	4188.71777343750000000000	4161.02539062500000000000	4116.92285156250000000000	4170.76904296875000000000	4171.28173828125000000000	4173.33300781250000000000	4191.28173828125000000000	4155.38427734375000000000	4201.02539062500000000000	4155.89746093750000000000	4142.56396484375000000000	1359.00000000000000000000	10251.00000000000000000000	10225.00000000000000000000	0.00000000000000000000	0.00000000000000000000	0.00000000000000000000	1465.00000000000000000000	632.00000000000000000000	4.00000000000000000000	4.00000000000000000000	4.00000000000000000000	4.00000000000000000000	4.00000000000000000000	4.00000000000000000000	4.00000000000000000000	4.00000000000000000000	4.00000000000000000000	4.00000000000000000000	4.00000000000000000000	4.00000000000000000000	4.00000000000000000000	4.00000000000000000000	4.00000000000000000000	4.00000000000000000000
109.00000000000000000000	0.00000000000000000000	4153.84619140625000000000	4120.00000000000000000000	4158.46142578125000000000	4174.35888671875000000000	4141.53857421875000000000	4107.69238281250000000000	4153.84619140625000000000	4153.84619140625000000000	4168.71777343750000000000	4161.02539062500000000000	4144.61523437500000000000	4193.84619140625000000000	4148.71777343750000000000	4137.94873046875000000000	1545.00000000000000000000	10250.00000000000000000000	10225.00000000000000000000	0.00000000000000000000	0.00000000000000000000	0.00000000000000000000	1465.00000000000000000000	641.00000000000000000000	4.00000000000000000000	4.00000000000000000000	4.00000000000000000000	4.00000000000000000000	4.00000000000000000000	4.00000000000000000000	4.00000000000000000000	4.00000000000000000000	4.00000000000000000000	4.00000000000000000000	4.00000000000000000000	4.00000000000000000000	4.00000000000000000000	4.00000000000000000000	4.00000000000000000000	4.00000000000000000000
110.00000000000000000000	0.00000000000000000000	4169.74365234375000000000	4152.82031250000000000000	4164.10253906250000000000	4193.33300781250000000000	4164.61523437500000000000	4115.89746093750000000000	4174.35888671875000000000	4176.92285156250000000000	4178.46142578125000000000	4167.17919921875000000000	4166.15380859375000000000	4202.56396484375000000000	4194.35888671875000000000	4155.89746093750000000000	1809.00000000000000000000	10250.00000000000000000000	10225.00000000000000000000	0.00000000000000000000	0.00000000000000000000	0.00000000000000000000	1465.00000000000000000000	649.00000000000000000000	4.00000000000000000000	4.00000000000000000000	4.00000000000000000000	4.00000000000000000000	4.00000000000000000000	4.00000000000000000000	4.00000000000000000000	4.00000000000000000000	4.00000000000000000000	4.00000000000000000000	4.00000000000000000000	4.00000000000000000000	4.00000000000000000000	4.00000000000000000000	4.00000000000000000000	4.00000000000000000000
111.00000000000000000000	0.00000000000000000000	4159.48730468750000000000	4128.71777343750000000000	4164.10253906250000000000	4183.07666015625000000000	4141.02539062500000000000	4104.10253906250000000000	4145.64111328125000000000	4147.69238281250000000000	4176.41015625000000000000	4134.87158203125000000000	4145.12792968750000000000	4191.79492187500000000000	4163.58984375000000000000	4142.56396484375000000000	1556.00000000000000000000	10249.00000000000000000000	10226.00000000000000000000	0.00000000000000000000	0.00000000000000000000	0.00000000000000000000	1465.00000000000000000000	657.00000000000000000000	4.00000000000000000000	4.00000000000000000000	4.00000000000000000000	4.00000000000000000000	4.00000000000000000000	4.00000000000000000000	4.00000000000000000000	4.00000000000000000000	4.00000000000000000000	4.00000000000000000000	4.00000000000000000000	4.00000000000000000000	4.00000000000000000000	4.00000000000000000000	4.00000000000000000000	4.00000000000000000000
112.00000000000000000000	0.00000000000000000000	4147.69238281250000000000	4115.89746093750000000000	4154.35888671875000000000	4175.38427734375000000000	4152.30761718750000000000	4108.20507812500000000000	4147.69238281250000000000	4152.30761718750000000000	4175.89746093750000000000	4149.74365234375000000000	4140.00000000000000000000	4190.76904296875000000000	4145.64111328125000000000	4139.48730468750000000000	1359.00000000000000000000	10249.00000000000000000000	10226.00000000000000000000	0.00000000000000000000	0.00000000000000000000	0.00000000000000000000	1465.00000000000000000000	665.00000000000000000000	4.00000000000000000000	4.00000000000000000000	4.00000000000000000000	4.00000000000000000000	4.00000000000000000000	4.00000000000000000000	4.00000000000000000000	4.00000000000000000000	4.00000000000000000000	4.00000000000000000000	4.00000000000000000000	4.00000000000000000000	4.00000000000000000000	4.00000000000000000000	4.00000000000000000000	4.00000000000000000000
113.00000000000000000000	0.00000000000000000000	4149.23046875000000000000	4121.02539062500000000000	4158.97412109375000000000	4184.61523437500000000000	4151.79492187500000000000	4107.17919921875000000000	4157.43603515625000000000	4176.92285156250000000000	4177.94873046875000000000	4167.17919921875000000000	4154.87158203125000000000	4205.64111328125000000000	4159.48730468750000000000	4154.35888671875000000000	1545.00000000000000000000	10250.00000000000000000000	10227.00000000000000000000	0.00000000000000000000	0.00000000000000000000	0.00000000000000000000	1465.00000000000000000000	674.00000000000000000000	4.00000000000000000000	4.00000000000000000000	4.00000000000000000000	4.00000000000000000000	4.00000000000000000000	4.00000000000000000000	4.00000000000000000000	4.00000000000000000000	4.00000000000000000000	4.00000000000000000000	4.00000000000000000000	4.00000000000000000000	4.00000000000000000000	4.00000000000000000000	4.00000000000000000000	4.00000000000000000000
114.00000000000000000000	0.00000000000000000000	4145.64111328125000000000	4103.07666015625000000000	4157.43603515625000000000	4175.38427734375000000000	4113.33300781250000000000	4094.87158203125000000000	4137.43603515625000000000	4150.76904296875000000000	4170.25634765625000000000	4118.97412109375000000000	4140.51269531250000000000	4193.33300781250000000000	4135.38427734375000000000	4144.10253906250000000000	1809.00000000000000000000	10250.00000000000000000000	10227.00000000000000000000	0.00000000000000000000	0.00000000000000000000	0.00000000000000000000	1465.00000000000000000000	682.00000000000000000000	4.00000000000000000000	4.00000000000000000000	4.00000000000000000000	4.00000000000000000000	4.00000000000000000000	4.00000000000000000000	4.00000000000000000000	4.00000000000000000000	4.00000000000000000000	4.00000000000000000000	4.00000000000000000000	4.00000000000000000000	4.00000000000000000000	4.00000000000000000000	4.00000000000000000000	4.00000000000000000000
115.00000000000000000000	0.00000000000000000000	4156.92285156250000000000	4133.84619140625000000000	4151.28173828125000000000	4190.76904296875000000000	4163.58984375000000000000	4117.43603515625000000000	4166.15380859375000000000	4165.12792968750000000000	4174.35888671875000000000	4154.87158203125000000000	4151.79492187500000000000	4193.84619140625000000000	4143.58984375000000000000	4141.53857421875000000000	1556.00000000000000000000	10248.00000000000000000000	10227.00000000000000000000	0.00000000000000000000	0.00000000000000000000	0.00000000000000000000	1465.00000000000000000000	690.00000000000000000000	4.00000000000000000000	4.00000000000000000000	4.00000000000000000000	4.00000000000000000000	4.00000000000000000000	4.00000000000000000000	4.00000000000000000000	4.00000000000000000000	4.00000000000000000000	4.00000000000000000000	4.00000000000000000000	4.00000000000000000000	4.00000000000000000000	4.00000000000000000000	4.00000000000000000000	4.00000000000000000000
116.00000000000000000000	0.00000000000000000000	4153.84619140625000000000	4118.97412109375000000000	4154.87158203125000000000	4177.94873046875000000000	4162.05126953125000000000	4111.79492187500000000000	4152.30761718750000000000	4145.12792968750000000000	4172.30761718750000000000	4158.97412109375000000000	4136.92285156250000000000	4188.20507812500000000000	4123.07666015625000000000	4130.76904296875000000000	1359.00000000000000000000	10248.00000000000000000000	10227.00000000000000000000	0.00000000000000000000	0.00000000000000000000	0.00000000000000000000	1465.00000000000000000000	698.00000000000000000000	4.00000000000000000000	4.00000000000000000000	4.00000000000000000000	4.00000000000000000000	4.00000000000000000000	4.00000000000000000000	4.00000000000000000000	4.00000000000000000000	4.00000000000000000000	4.00000000000000000000	4.00000000000000000000	4.00000000000000000000	4.00000000000000000000	4.00000000000000000000	4.00000000000000000000	4.00000000000000000000
117.00000000000000000000	0.00000000000000000000	4155.38427734375000000000	4123.07666015625000000000	4158.46142578125000000000	4176.41015625000000000000	4146.15380859375000000000	4104.61523437500000000000	4146.15380859375000000000	4146.15380859375000000000	4173.84619140625000000000	4151.28173828125000000000	4140.51269531250000000000	4187.69238281250000000000	4145.12792968750000000000	4142.56396484375000000000	1545.00000000000000000000	10247.00000000000000000000	10226.00000000000000000000	0.00000000000000000000	0.00000000000000000000	0.00000000000000000000	1465.00000000000000000000	706.00000000000000000000	4.00000000000000000000	4.00000000000000000000	4.00000000000000000000	4.00000000000000000000	4.00000000000000000000	4.00000000000000000000	4.00000000000000000000	4.00000000000000000000	4.00000000000000000000	4.00000000000000000000	4.00000000000000000000	4.00000000000000000000	4.00000000000000000000	4.00000000000000000000	4.00000000000000000000	4.00000000000000000000
118.00000000000000000000	0.00000000000000000000	4168.20507812500000000000	4142.56396484375000000000	4168.71777343750000000000	4194.87158203125000000000	4152.82031250000000000000	4106.15380859375000000000	4150.76904296875000000000	4164.10253906250000000000	4180.00000000000000000000	4167.17919921875000000000	4158.46142578125000000000	4203.58984375000000000000	4177.43603515625000000000	4161.53857421875000000000	1809.00000000000000000000	10247.00000000000000000000	10226.00000000000000000000	0.00000000000000000000	0.00000000000000000000	0.00000000000000000000	1465.00000000000000000000	714.00000000000000000000	4.00000000000000000000	4.00000000000000000000	4.00000000000000000000	4.00000000000000000000	4.00000000000000000000	4.00000000000000000000	4.00000000000000000000	4.00000000000000000000	4.00000000000000000000	4.00000000000000000000	4.00000000000000000000	4.00000000000000000000	4.00000000000000000000	4.00000000000000000000	4.00000000000000000000	4.00000000000000000000
119.00000000000000000000	0.00000000000000000000	4158.97412109375000000000	4112.30761718750000000000	4165.12792968750000000000	4178.46142578125000000000	4116.92285156250000000000	4094.35888671875000000000	4128.20507812500000000000	4136.41015625000000000000	4174.35888671875000000000	4137.43603515625000000000	4137.43603515625000000000	4194.35888671875000000000	4141.02539062500000000000	4146.15380859375000000000	1556.00000000000000000000	10245.00000000000000000000	10226.00000000000000000000	0.00000000000000000000	0.00000000000000000000	0.00000000000000000000	1465.00000000000000000000	722.00000000000000000000	4.00000000000000000000	4.00000000000000000000	4.00000000000000000000	4.00000000000000000000	4.00000000000000000000	4.00000000000000000000	4.00000000000000000000	4.00000000000000000000	4.00000000000000000000	4.00000000000000000000	4.00000000000000000000	4.00000000000000000000	4.00000000000000000000	4.00000000000000000000	4.00000000000000000000	4.00000000000000000000
120.00000000000000000000	0.00000000000000000000	4155.38427734375000000000	4120.00000000000000000000	4153.33300781250000000000	4185.64111328125000000000	4133.84619140625000000000	4103.07666015625000000000	4153.84619140625000000000	4164.10253906250000000000	4177.43603515625000000000	4158.97412109375000000000	4155.89746093750000000000	4197.94873046875000000000	4156.92285156250000000000	4149.23046875000000000000	1359.00000000000000000000	10245.00000000000000000000	10226.00000000000000000000	0.00000000000000000000	0.00000000000000000000	0.00000000000000000000	1465.00000000000000000000	730.00000000000000000000	4.00000000000000000000	4.00000000000000000000	4.00000000000000000000	4.00000000000000000000	4.00000000000000000000	4.00000000000000000000	4.00000000000000000000	4.00000000000000000000	4.00000000000000000000	4.00000000000000000000	4.00000000000000000000	4.00000000000000000000	4.00000000000000000000	4.00000000000000000000	4.00000000000000000000	4.00000000000000000000
121.00000000000000000000	0.00000000000000000000	4143.07666015625000000000	4095.38452148437500000000	4155.38427734375000000000	4174.87158203125000000000	4123.58984375000000000000	4096.41015625000000000000	4142.56396484375000000000	4160.00000000000000000000	4171.28173828125000000000	4147.69238281250000000000	4148.71777343750000000000	4194.87158203125000000000	4138.46142578125000000000	4139.48730468750000000000	1545.00000000000000000000	10245.00000000000000000000	10225.00000000000000000000	0.00000000000000000000	0.00000000000000000000	0.00000000000000000000	1465.00000000000000000000	737.00000000000000000000	4.00000000000000000000	4.00000000000000000000	4.00000000000000000000	4.00000000000000000000	4.00000000000000000000	4.00000000000000000000	4.00000000000000000000	4.00000000000000000000	4.00000000000000000000	4.00000000000000000000	4.00000000000000000000	4.00000000000000000000	4.00000000000000000000	4.00000000000000000000	4.00000000000000000000	4.00000000000000000000
122.00000000000000000000	0.00000000000000000000	4142.56396484375000000000	4102.05126953125000000000	4154.87158203125000000000	4168.71777343750000000000	4123.07666015625000000000	4105.12792968750000000000	4145.12792968750000000000	4144.61523437500000000000	4169.74365234375000000000	4137.94873046875000000000	4132.82031250000000000000	4184.61523437500000000000	4122.05126953125000000000	4132.82031250000000000000	1809.00000000000000000000	10245.00000000000000000000	10225.00000000000000000000	0.00000000000000000000	0.00000000000000000000	0.00000000000000000000	1465.00000000000000000000	745.00000000000000000000	4.00000000000000000000	4.00000000000000000000	4.00000000000000000000	4.00000000000000000000	4.00000000000000000000	4.00000000000000000000	4.00000000000000000000	4.00000000000000000000	4.00000000000000000000	4.00000000000000000000	4.00000000000000000000	4.00000000000000000000	4.00000000000000000000	4.00000000000000000000	4.00000000000000000000	4.00000000000000000000
123.00000000000000000000	0.00000000000000000000	4160.51269531250000000000	4133.33300781250000000000	4160.51269531250000000000	4185.64111328125000000000	4150.25634765625000000000	4119.48730468750000000000	4164.10253906250000000000	4152.82031250000000000000	4178.97412109375000000000	4150.25634765625000000000	4142.56396484375000000000	4191.28173828125000000000	4141.02539062500000000000	4142.56396484375000000000	1556.00000000000000000000	10247.00000000000000000000	10225.00000000000000000000	0.00000000000000000000	0.00000000000000000000	0.00000000000000000000	1465.00000000000000000000	753.00000000000000000000	4.00000000000000000000	4.00000000000000000000	4.00000000000000000000	4.00000000000000000000	4.00000000000000000000	4.00000000000000000000	4.00000000000000000000	4.00000000000000000000	4.00000000000000000000	4.00000000000000000000	4.00000000000000000000	4.00000000000000000000	4.00000000000000000000	4.00000000000000000000	4.00000000000000000000	4.00000000000000000000
124.00000000000000000000	0.00000000000000000000	4151.79492187500000000000	4098.97412109375000000000	4160.51269531250000000000	4170.76904296875000000000	4129.74365234375000000000	4101.02539062500000000000	4129.23046875000000000000	4124.61523437500000000000	4172.82031250000000000000	4106.66650390625000000000	4122.05126953125000000000	4179.48730468750000000000	4114.87158203125000000000	4131.28173828125000000000	1359.00000000000000000000	10247.00000000000000000000	10225.00000000000000000000	0.00000000000000000000	0.00000000000000000000	0.00000000000000000000	1465.00000000000000000000	760.00000000000000000000	4.00000000000000000000	4.00000000000000000000	4.00000000000000000000	4.00000000000000000000	4.00000000000000000000	4.00000000000000000000	4.00000000000000000000	4.00000000000000000000	4.00000000000000000000	4.00000000000000000000	4.00000000000000000000	4.00000000000000000000	4.00000000000000000000	4.00000000000000000000	4.00000000000000000000	4.00000000000000000000
125.00000000000000000000	0.00000000000000000000	4152.82031250000000000000	4113.84619140625000000000	4155.89746093750000000000	4184.10253906250000000000	4155.38427734375000000000	4102.05126953125000000000	4136.41015625000000000000	4148.20507812500000000000	4176.92285156250000000000	4135.38427734375000000000	4136.41015625000000000000	4186.66650390625000000000	4145.64111328125000000000	4147.69238281250000000000	1545.00000000000000000000	10248.00000000000000000000	10224.00000000000000000000	0.00000000000000000000	0.00000000000000000000	0.00000000000000000000	1465.00000000000000000000	767.00000000000000000000	4.00000000000000000000	4.00000000000000000000	4.00000000000000000000	4.00000000000000000000	4.00000000000000000000	4.00000000000000000000	4.00000000000000000000	4.00000000000000000000	4.00000000000000000000	4.00000000000000000000	4.00000000000000000000	4.00000000000000000000	4.00000000000000000000	4.00000000000000000000	4.00000000000000000000	4.00000000000000000000
126.00000000000000000000	0.00000000000000000000	4154.87158203125000000000	4109.23046875000000000000	4164.10253906250000000000	4185.64111328125000000000	4127.69238281250000000000	4089.23071289062500000000	4121.02539062500000000000	4144.61523437500000000000	4177.43603515625000000000	4145.12792968750000000000	4138.97412109375000000000	4197.94873046875000000000	4155.89746093750000000000	4152.30761718750000000000	1809.00000000000000000000	10248.00000000000000000000	10224.00000000000000000000	0.00000000000000000000	0.00000000000000000000	0.00000000000000000000	1465.00000000000000000000	775.00000000000000000000	4.00000000000000000000	4.00000000000000000000	4.00000000000000000000	4.00000000000000000000	4.00000000000000000000	4.00000000000000000000	4.00000000000000000000	4.00000000000000000000	4.00000000000000000000	4.00000000000000000000	4.00000000000000000000	4.00000000000000000000	4.00000000000000000000	4.00000000000000000000	4.00000000000000000000	4.00000000000000000000
127.00000000000000000000	0.00000000000000000000	4152.82031250000000000000	4102.56396484375000000000	4162.05126953125000000000	4176.92285156250000000000	4094.35888671875000000000	4087.69213867187500000000	4118.46142578125000000000	4137.43603515625000000000	4170.25634765625000000000	4127.69238281250000000000	4136.92285156250000000000	4193.84619140625000000000	4149.74365234375000000000	4146.15380859375000000000	50.00000000000000000000	10248.00000000000000000000	10224.00000000000000000000	0.00000000000000000000	0.00000000000000000000	0.00000000000000000000	1465.00000000000000000000	783.00000000000000000000	4.00000000000000000000	4.00000000000000000000	4.00000000000000000000	4.00000000000000000000	4.00000000000000000000	4.00000000000000000000	4.00000000000000000000	4.00000000000000000000	4.00000000000000000000	4.00000000000000000000	4.00000000000000000000	4.00000000000000000000	4.00000000000000000000	4.00000000000000000000	4.00000000000000000000	4.00000000000000000000
0.00000000000000000000	0.00000000000000000000	4155.89746093750000000000	4124.61523437500000000000	4158.46142578125000000000	4189.74365234375000000000	4125.12792968750000000000	4106.66650390625000000000	4147.17919921875000000000	4167.17919921875000000000	4172.30761718750000000000	4158.46142578125000000000	4158.46142578125000000000	4198.97412109375000000000	4165.12792968750000000000	4152.82031250000000000000	889.00000000000000000000	10248.00000000000000000000	10224.00000000000000000000	0.00000000000000000000	0.00000000000000000000	0.00000000000000000000	1465.00000000000000000000	790.00000000000000000000	4.00000000000000000000	4.00000000000000000000	4.00000000000000000000	4.00000000000000000000	4.00000000000000000000	4.00000000000000000000	4.00000000000000000000	4.00000000000000000000	4.00000000000000000000	4.00000000000000000000	4.00000000000000000000	4.00000000000000000000	4.00000000000000000000	4.00000000000000000000	4.00000000000000000000	4.00000000000000000000
1.00000000000000000000	0.00000000000000000000	4147.69238281250000000000	4099.48730468750000000000	4156.92285156250000000000	4167.17919921875000000000	4118.97412109375000000000	4099.48730468750000000000	4127.17919921875000000000	4141.02539062500000000000	4168.20507812500000000000	4142.56396484375000000000	4138.46142578125000000000	4187.69238281250000000000	4132.30761718750000000000	4137.94873046875000000000	1085.00000000000000000000	10247.00000000000000000000	10225.00000000000000000000	0.00000000000000000000	0.00000000000000000000	0.00000000000000000000	1465.00000000000000000000	799.00000000000000000000	4.00000000000000000000	4.00000000000000000000	4.00000000000000000000	4.00000000000000000000	4.00000000000000000000	4.00000000000000000000	4.00000000000000000000	4.00000000000000000000	4.00000000000000000000	4.00000000000000000000	4.00000000000000000000	4.00000000000000000000	4.00000000000000000000	4.00000000000000000000	4.00000000000000000000	4.00000000000000000000
2.00000000000000000000	0.00000000000000000000	4158.97412109375000000000	4126.15380859375000000000	4158.97412109375000000000	4171.28173828125000000000	4159.48730468750000000000	4111.79492187500000000000	4148.71777343750000000000	4147.69238281250000000000	4173.84619140625000000000	4157.94873046875000000000	4145.12792968750000000000	4188.20507812500000000000	4151.28173828125000000000	4142.56396484375000000000	1225.00000000000000000000	10247.00000000000000000000	10225.00000000000000000000	0.00000000000000000000	0.00000000000000000000	0.00000000000000000000	1465.00000000000000000000	807.00000000000000000000	4.00000000000000000000	4.00000000000000000000	4.00000000000000000000	4.00000000000000000000	4.00000000000000000000	4.00000000000000000000	4.00000000000000000000	4.00000000000000000000	4.00000000000000000000	4.00000000000000000000	4.00000000000000000000	4.00000000000000000000	4.00000000000000000000	4.00000000000000000000	4.00000000000000000000	4.00000000000000000000
3.00000000000000000000	0.00000000000000000000	4164.61523437500000000000	4136.41015625000000000000	4166.15380859375000000000	4181.02539062500000000000	4149.23046875000000000000	4111.28173828125000000000	4148.20507812500000000000	4137.43603515625000000000	4177.94873046875000000000	4147.69238281250000000000	4144.10253906250000000000	4184.61523437500000000000	4156.41015625000000000000	4142.05126953125000000000	1763.00000000000000000000	10247.00000000000000000000	10226.00000000000000000000	0.00000000000000000000	0.00000000000000000000	0.00000000000000000000	1465.00000000000000000000	815.00000000000000000000	4.00000000000000000000	4.00000000000000000000	4.00000000000000000000	4.00000000000000000000	4.00000000000000000000	4.00000000000000000000	4.00000000000000000000	4.00000000000000000000	4.00000000000000000000	4.00000000000000000000	4.00000000000000000000	4.00000000000000000000	4.00000000000000000000	4.00000000000000000000	4.00000000000000000000	4.00000000000000000000
4.00000000000000000000	0.00000000000000000000	4154.87158203125000000000	4120.51269531250000000000	4160.00000000000000000000	4174.35888671875000000000	4110.76904296875000000000	4104.10253906250000000000	4132.30761718750000000000	4126.15380859375000000000	4175.89746093750000000000	4124.10253906250000000000	4131.79492187500000000000	4173.84619140625000000000	4145.64111328125000000000	4138.46142578125000000000	1848.00000000000000000000	10247.00000000000000000000	10226.00000000000000000000	0.00000000000000000000	0.00000000000000000000	0.00000000000000000000	1465.00000000000000000000	824.00000000000000000000	4.00000000000000000000	4.00000000000000000000	4.00000000000000000000	4.00000000000000000000	4.00000000000000000000	4.00000000000000000000	4.00000000000000000000	4.00000000000000000000	4.00000000000000000000	4.00000000000000000000	4.00000000000000000000	4.00000000000000000000	4.00000000000000000000	4.00000000000000000000	4.00000000000000000000	4.00000000000000000000
5.00000000000000000000	0.00000000000000000000	4154.87158203125000000000	4132.82031250000000000000	4157.94873046875000000000	4183.58984375000000000000	4138.97412109375000000000	4104.10253906250000000000	4140.51269531250000000000	4162.05126953125000000000	4178.46142578125000000000	4157.43603515625000000000	4152.82031250000000000000	4191.79492187500000000000	4171.79492187500000000000	4154.87158203125000000000	1160.00000000000000000000	10249.00000000000000000000	10228.00000000000000000000	0.00000000000000000000	0.00000000000000000000	0.00000000000000000000	1465.00000000000000000000	832.00000000000000000000	4.00000000000000000000	4.00000000000000000000	4.00000000000000000000	4.00000000000000000000	4.00000000000000000000	4.00000000000000000000	4.00000000000000000000	4.00000000000000000000	4.00000000000000000000	4.00000000000000000000	4.00000000000000000000	4.00000000000000000000	4.00000000000000000000	4.00000000000000000000	4.00000000000000000000	4.00000000000000000000
6.00000000000000000000	0.00000000000000000000	4146.66650390625000000000	4105.64111328125000000000	4157.43603515625000000000	4168.71777343750000000000	4114.35888671875000000000	4082.05126953125000000000	4110.25634765625000000000	4136.92285156250000000000	4171.28173828125000000000	4123.58984375000000000000	4136.41015625000000000000	4186.15380859375000000000	4143.58984375000000000000	4142.56396484375000000000	1569.00000000000000000000	10249.00000000000000000000	10228.00000000000000000000	0.00000000000000000000	0.00000000000000000000	0.00000000000000000000	1465.00000000000000000000	839.00000000000000000000	4.00000000000000000000	4.00000000000000000000	4.00000000000000000000	4.00000000000000000000	4.00000000000000000000	4.00000000000000000000	4.00000000000000000000	4.00000000000000000000	4.00000000000000000000	4.00000000000000000000	4.00000000000000000000	4.00000000000000000000	4.00000000000000000000	4.00000000000000000000	4.00000000000000000000	4.00000000000000000000
7.00000000000000000000	0.00000000000000000000	4152.82031250000000000000	4125.64111328125000000000	4151.28173828125000000000	4175.89746093750000000000	4121.02539062500000000000	4098.46142578125000000000	4137.43603515625000000000	4145.12792968750000000000	4172.82031250000000000000	4134.87158203125000000000	4142.05126953125000000000	4182.05126953125000000000	4152.30761718750000000000	4140.00000000000000000000	1613.00000000000000000000	10249.00000000000000000000	10230.00000000000000000000	0.00000000000000000000	0.00000000000000000000	0.00000000000000000000	1465.00000000000000000000	847.00000000000000000000	4.00000000000000000000	4.00000000000000000000	4.00000000000000000000	4.00000000000000000000	4.00000000000000000000	4.00000000000000000000	4.00000000000000000000	4.00000000000000000000	4.00000000000000000000	4.00000000000000000000	4.00000000000000000000	4.00000000000000000000	4.00000000000000000000	4.00000000000000000000	4.00000000000000000000	4.00000000000000000000
8.00000000000000000000	0.00000000000000000000	4155.89746093750000000000	4130.76904296875000000000	4156.92285156250000000000	4180.00000000000000000000	4129.23046875000000000000	4110.25634765625000000000	4147.69238281250000000000	4153.84619140625000000000	4171.28173828125000000000	4158.97412109375000000000	4145.64111328125000000000	4186.66650390625000000000	4149.23046875000000000000	4137.43603515625000000000	886.00000000000000000000	10249.00000000000000000000	10230.00000000000000000000	0.00000000000000000000	0.00000000000000000000	0.00000000000000000000	1465.00000000000000000000	855.00000000000000000000	4.00000000000000000000	4.00000000000000000000	4.00000000000000000000	4.00000000000000000000	4.00000000000000000000	4.00000000000000000000	4.00000000000000000000	4.00000000000000000000	4.00000000000000000000	4.00000000000000000000	4.00000000000000000000	4.00000000000000000000	4.00000000000000000000	4.00000000000000000000	4.00000000000000000000	4.00000000000000000000
9.00000000000000000000	0.00000000000000000000	4152.30761718750000000000	4112.30761718750000000000	4157.94873046875000000000	4169.23046875000000000000	4122.56396484375000000000	4104.61523437500000000000	4121.53857421875000000000	4130.76904296875000000000	4169.23046875000000000000	4129.74365234375000000000	4132.30761718750000000000	4177.94873046875000000000	4129.23046875000000000000	4130.76904296875000000000	1723.00000000000000000000	10247.00000000000000000000	10229.00000000000000000000	0.00000000000000000000	0.00000000000000000000	0.00000000000000000000	1465.00000000000000000000	862.00000000000000000000	4.00000000000000000000	4.00000000000000000000	4.00000000000000000000	4.00000000000000000000	4.00000000000000000000	4.00000000000000000000	4.00000000000000000000	4.00000000000000000000	4.00000000000000000000	4.00000000000000000000	4.00000000000000000000	4.00000000000000000000	4.00000000000000000000	4.00000000000000000000	4.00000000000000000000	4.00000000000000000000
10.00000000000000000000	0.00000000000000000000	4167.69238281250000000000	4147.17919921875000000000	4163.07666015625000000000	4190.76904296875000000000	4160.00000000000000000000	4117.43603515625000000000	4139.48730468750000000000	4147.17919921875000000000	4182.05126953125000000000	4145.12792968750000000000	4150.25634765625000000000	4184.61523437500000000000	4169.74365234375000000000	4148.71777343750000000000	1753.00000000000000000000	10247.00000000000000000000	10229.00000000000000000000	0.00000000000000000000	0.00000000000000000000	0.00000000000000000000	1465.00000000000000000000	870.00000000000000000000	4.00000000000000000000	4.00000000000000000000	4.00000000000000000000	4.00000000000000000000	4.00000000000000000000	4.00000000000000000000	4.00000000000000000000	4.00000000000000000000	4.00000000000000000000	4.00000000000000000000	4.00000000000000000000	4.00000000000000000000	4.00000000000000000000	4.00000000000000000000	4.00000000000000000000	4.00000000000000000000
11.00000000000000000000	0.00000000000000000000	4162.56396484375000000000	4131.79492187500000000000	4166.66650390625000000000	4179.48730468750000000000	4131.28173828125000000000	4109.23046875000000000000	4128.71777343750000000000	4126.15380859375000000000	4176.92285156250000000000	4126.15380859375000000000	4129.74365234375000000000	4174.87158203125000000000	4148.20507812500000000000	4139.48730468750000000000	1507.00000000000000000000	10248.00000000000000000000	10228.00000000000000000000	0.00000000000000000000	0.00000000000000000000	0.00000000000000000000	1465.00000000000000000000	879.00000000000000000000	4.00000000000000000000	4.00000000000000000000	4.00000000000000000000	4.00000000000000000000	4.00000000000000000000	4.00000000000000000000	4.00000000000000000000	4.00000000000000000000	4.00000000000000000000	4.00000000000000000000	4.00000000000000000000	4.00000000000000000000	4.00000000000000000000	4.00000000000000000000	4.00000000000000000000	4.00000000000000000000
12.00000000000000000000	0.00000000000000000000	4155.38427734375000000000	4127.69238281250000000000	4157.43603515625000000000	4177.43603515625000000000	4125.64111328125000000000	4111.28173828125000000000	4141.02539062500000000000	4142.05126953125000000000	4172.82031250000000000000	4130.25634765625000000000	4135.38427734375000000000	4175.89746093750000000000	4144.61523437500000000000	4143.58984375000000000000	1344.00000000000000000000	10248.00000000000000000000	10228.00000000000000000000	0.00000000000000000000	0.00000000000000000000	0.00000000000000000000	1465.00000000000000000000	886.00000000000000000000	4.00000000000000000000	4.00000000000000000000	4.00000000000000000000	4.00000000000000000000	4.00000000000000000000	4.00000000000000000000	4.00000000000000000000	4.00000000000000000000	4.00000000000000000000	4.00000000000000000000	4.00000000000000000000	4.00000000000000000000	4.00000000000000000000	4.00000000000000000000	4.00000000000000000000	4.00000000000000000000
13.00000000000000000000	0.00000000000000000000	4152.30761718750000000000	4120.51269531250000000000	4158.97412109375000000000	4184.10253906250000000000	4125.12792968750000000000	4105.12792968750000000000	4135.89746093750000000000	4158.46142578125000000000	4172.82031250000000000000	4133.33300781250000000000	4150.76904296875000000000	4186.15380859375000000000	4155.89746093750000000000	4156.92285156250000000000	1518.00000000000000000000	10247.00000000000000000000	10228.00000000000000000000	0.00000000000000000000	0.00000000000000000000	0.00000000000000000000	1465.00000000000000000000	893.00000000000000000000	4.00000000000000000000	4.00000000000000000000	4.00000000000000000000	4.00000000000000000000	4.00000000000000000000	4.00000000000000000000	4.00000000000000000000	4.00000000000000000000	4.00000000000000000000	4.00000000000000000000	4.00000000000000000000	4.00000000000000000000	4.00000000000000000000	4.00000000000000000000	4.00000000000000000000	4.00000000000000000000
14.00000000000000000000	0.00000000000000000000	4147.17919921875000000000	4105.12792968750000000000	4158.46142578125000000000	4168.71777343750000000000	4115.89746093750000000000	4103.58984375000000000000	4121.53857421875000000000	4135.89746093750000000000	4169.23046875000000000000	4128.20507812500000000000	4134.35888671875000000000	4173.84619140625000000000	4140.51269531250000000000	4146.15380859375000000000	1753.00000000000000000000	10247.00000000000000000000	10228.00000000000000000000	0.00000000000000000000	0.00000000000000000000	0.00000000000000000000	1465.00000000000000000000	902.00000000000000000000	4.00000000000000000000	4.00000000000000000000	4.00000000000000000000	4.00000000000000000000	4.00000000000000000000	4.00000000000000000000	4.00000000000000000000	4.00000000000000000000	4.00000000000000000000	4.00000000000000000000	4.00000000000000000000	4.00000000000000000000	4.00000000000000000000	4.00000000000000000000	4.00000000000000000000	4.00000000000000000000
15.00000000000000000000	0.00000000000000000000	4161.02539062500000000000	4141.53857421875000000000	4158.46142578125000000000	4178.46142578125000000000	4168.20507812500000000000	4131.28173828125000000000	4165.12792968750000000000	4160.00000000000000000000	4175.38427734375000000000	4189.23046875000000000000	4149.74365234375000000000	4178.46142578125000000000	4160.51269531250000000000	4148.20507812500000000000	1507.00000000000000000000	10246.00000000000000000000	10229.00000000000000000000	0.00000000000000000000	0.00000000000000000000	0.00000000000000000000	1465.00000000000000000000	910.00000000000000000000	4.00000000000000000000	4.00000000000000000000	4.00000000000000000000	4.00000000000000000000	4.00000000000000000000	4.00000000000000000000	4.00000000000000000000	4.00000000000000000000	4.00000000000000000000	4.00000000000000000000	4.00000000000000000000	4.00000000000000000000	4.00000000000000000000	4.00000000000000000000	4.00000000000000000000	4.00000000000000000000
16.00000000000000000000	0.00000000000000000000	4157.43603515625000000000	4116.92285156250000000000	4162.56396484375000000000	4165.64111328125000000000	4139.48730468750000000000	4116.41015625000000000000	4147.69238281250000000000	4141.53857421875000000000	4168.71777343750000000000	4157.94873046875000000000	4136.41015625000000000000	4169.74365234375000000000	4132.82031250000000000000	4137.94873046875000000000	0.00000000000000000000	10246.00000000000000000000	10229.00000000000000000000	0.00000000000000000000	0.00000000000000000000	0.00000000000000000000	1465.00000000000000000000	917.00000000000000000000	4.00000000000000000000	4.00000000000000000000	4.00000000000000000000	4.00000000000000000000	4.00000000000000000000	4.00000000000000000000	4.00000000000000000000	4.00000000000000000000	4.00000000000000000000	4.00000000000000000000	4.00000000000000000000	4.00000000000000000000	4.00000000000000000000	4.00000000000000000000	4.00000000000000000000	4.00000000000000000000
17.00000000000000000000	0.00000000000000000000	4160.51269531250000000000	4120.00000000000000000000	4158.97412109375000000000	4169.74365234375000000000	4123.58984375000000000000	4109.23046875000000000000	4143.07666015625000000000	4146.15380859375000000000	4172.82031250000000000000	4141.02539062500000000000	4140.00000000000000000000	4170.25634765625000000000	4146.66650390625000000000	4145.64111328125000000000	0.00000000000000000000	10247.00000000000000000000	10228.00000000000000000000	0.00000000000000000000	0.00000000000000000000	0.00000000000000000000	1465.00000000000000000000	925.00000000000000000000	4.00000000000000000000	4.00000000000000000000	4.00000000000000000000	4.00000000000000000000	4.00000000000000000000	4.00000000000000000000	4.00000000000000000000	4.00000000000000000000	4.00000000000000000000	4.00000000000000000000	4.00000000000000000000	4.00000000000000000000	4.00000000000000000000	4.00000000000000000000	4.00000000000000000000	4.00000000000000000000
18.00000000000000000000	0.00000000000000000000	4173.33300781250000000000	4141.53857421875000000000	4164.61523437500000000000	4187.69238281250000000000	4140.00000000000000000000	4115.89746093750000000000	4152.82031250000000000000	4163.58984375000000000000	4182.05126953125000000000	4167.69238281250000000000	4153.84619140625000000000	4183.07666015625000000000	4174.35888671875000000000	4157.43603515625000000000	0.00000000000000000000	10247.00000000000000000000	10228.00000000000000000000	0.00000000000000000000	0.00000000000000000000	0.00000000000000000000	1465.00000000000000000000	933.00000000000000000000	4.00000000000000000000	4.00000000000000000000	4.00000000000000000000	4.00000000000000000000	4.00000000000000000000	4.00000000000000000000	4.00000000000000000000	4.00000000000000000000	4.00000000000000000000	4.00000000000000000000	4.00000000000000000000	4.00000000000000000000	4.00000000000000000000	4.00000000000000000000	4.00000000000000000000	4.00000000000000000000
19.00000000000000000000	0.00000000000000000000	4160.00000000000000000000	4115.89746093750000000000	4162.05126953125000000000	4166.66650390625000000000	4118.97412109375000000000	4108.20507812500000000000	4131.79492187500000000000	4141.53857421875000000000	4173.84619140625000000000	4132.30761718750000000000	4132.82031250000000000000	4170.76904296875000000000	4138.97412109375000000000	4142.56396484375000000000	0.00000000000000000000	10247.00000000000000000000	10229.00000000000000000000	0.00000000000000000000	0.00000000000000000000	0.00000000000000000000	1465.00000000000000000000	941.00000000000000000000	4.00000000000000000000	4.00000000000000000000	4.00000000000000000000	4.00000000000000000000	4.00000000000000000000	4.00000000000000000000	4.00000000000000000000	4.00000000000000000000	4.00000000000000000000	4.00000000000000000000	4.00000000000000000000	4.00000000000000000000	4.00000000000000000000	4.00000000000000000000	4.00000000000000000000	4.00000000000000000000
20.00000000000000000000	0.00000000000000000000	4154.35888671875000000000	4124.10253906250000000000	4153.84619140625000000000	4172.30761718750000000000	4129.23046875000000000000	4112.30761718750000000000	4146.66650390625000000000	4169.23046875000000000000	4173.33300781250000000000	4148.20507812500000000000	4149.74365234375000000000	4177.94873046875000000000	4152.30761718750000000000	4149.23046875000000000000	0.00000000000000000000	10247.00000000000000000000	10229.00000000000000000000	0.00000000000000000000	0.00000000000000000000	0.00000000000000000000	1465.00000000000000000000	949.00000000000000000000	4.00000000000000000000	4.00000000000000000000	4.00000000000000000000	4.00000000000000000000	4.00000000000000000000	4.00000000000000000000	4.00000000000000000000	4.00000000000000000000	4.00000000000000000000	4.00000000000000000000	4.00000000000000000000	4.00000000000000000000	4.00000000000000000000	4.00000000000000000000	4.00000000000000000000	4.00000000000000000000
21.00000000000000000000	0.00000000000000000000	4144.10253906250000000000	4095.89721679687500000000	4154.35888671875000000000	4166.15380859375000000000	4093.84594726562500000000	4097.43603515625000000000	4126.15380859375000000000	4154.87158203125000000000	4168.71777343750000000000	4146.66650390625000000000	4140.51269531250000000000	4177.94873046875000000000	4137.43603515625000000000	4141.53857421875000000000	0.00000000000000000000	10249.00000000000000000000	10228.00000000000000000000	0.00000000000000000000	0.00000000000000000000	0.00000000000000000000	1465.00000000000000000000	957.00000000000000000000	4.00000000000000000000	4.00000000000000000000	4.00000000000000000000	4.00000000000000000000	4.00000000000000000000	4.00000000000000000000	4.00000000000000000000	4.00000000000000000000	4.00000000000000000000	4.00000000000000000000	4.00000000000000000000	4.00000000000000000000	4.00000000000000000000	4.00000000000000000000	4.00000000000000000000	4.00000000000000000000
22.00000000000000000000	0.00000000000000000000	4145.64111328125000000000	4104.61523437500000000000	4152.30761718750000000000	4163.07666015625000000000	4110.76904296875000000000	4110.25634765625000000000	4137.43603515625000000000	4144.61523437500000000000	4171.28173828125000000000	4155.38427734375000000000	4133.84619140625000000000	4171.28173828125000000000	4133.84619140625000000000	4136.41015625000000000000	0.00000000000000000000	10249.00000000000000000000	10228.00000000000000000000	0.00000000000000000000	0.00000000000000000000	0.00000000000000000000	1465.00000000000000000000	965.00000000000000000000	4.00000000000000000000	4.00000000000000000000	4.00000000000000000000	4.00000000000000000000	4.00000000000000000000	4.00000000000000000000	4.00000000000000000000	4.00000000000000000000	4.00000000000000000000	4.00000000000000000000	4.00000000000000000000	4.00000000000000000000	4.00000000000000000000	4.00000000000000000000	4.00000000000000000000	4.00000000000000000000
23.00000000000000000000	0.00000000000000000000	4159.48730468750000000000	4133.84619140625000000000	4159.48730468750000000000	4175.89746093750000000000	4158.97412109375000000000	4126.66650390625000000000	4158.46142578125000000000	4151.79492187500000000000	4176.41015625000000000000	4165.12792968750000000000	4145.64111328125000000000	4176.92285156250000000000	4149.23046875000000000000	4140.51269531250000000000	0.00000000000000000000	10248.00000000000000000000	10227.00000000000000000000	0.00000000000000000000	0.00000000000000000000	0.00000000000000000000	1465.00000000000000000000	973.00000000000000000000	4.00000000000000000000	4.00000000000000000000	4.00000000000000000000	4.00000000000000000000	4.00000000000000000000	4.00000000000000000000	4.00000000000000000000	4.00000000000000000000	4.00000000000000000000	4.00000000000000000000	4.00000000000000000000	4.00000000000000000000	4.00000000000000000000	4.00000000000000000000	4.00000000000000000000	4.00000000000000000000
24.00000000000000000000	0.00000000000000000000	4153.84619140625000000000	4108.20507812500000000000	4159.48730468750000000000	4163.07666015625000000000	4127.17919921875000000000	4108.20507812500000000000	4127.69238281250000000000	4119.48730468750000000000	4169.23046875000000000000	4118.97412109375000000000	4125.64111328125000000000	4163.07666015625000000000	4128.20507812500000000000	4133.33300781250000000000	0.00000000000000000000	10248.00000000000000000000	10227.00000000000000000000	0.00000000000000000000	0.00000000000000000000	0.00000000000000000000	1465.00000000000000000000	981.00000000000000000000	4.00000000000000000000	4.00000000000000000000	4.00000000000000000000	4.00000000000000000000	4.00000000000000000000	4.00000000000000000000	4.00000000000000000000	4.00000000000000000000	4.00000000000000000000	4.00000000000000000000	4.00000000000000000000	4.00000000000000000000	4.00000000000000000000	4.00000000000000000000	4.00000000000000000000	4.00000000000000000000
25.00000000000000000000	0.00000000000000000000	4158.97412109375000000000	4130.76904296875000000000	4157.43603515625000000000	4180.51269531250000000000	4135.38427734375000000000	4110.76904296875000000000	4141.02539062500000000000	4144.61523437500000000000	4178.46142578125000000000	4156.92285156250000000000	4144.61523437500000000000	4174.35888671875000000000	4167.69238281250000000000	4153.33300781250000000000	0.00000000000000000000	10249.00000000000000000000	10227.00000000000000000000	0.00000000000000000000	0.00000000000000000000	0.00000000000000000000	1465.00000000000000000000	989.00000000000000000000	4.00000000000000000000	4.00000000000000000000	4.00000000000000000000	4.00000000000000000000	4.00000000000000000000	4.00000000000000000000	4.00000000000000000000	4.00000000000000000000	4.00000000000000000000	4.00000000000000000000	4.00000000000000000000	4.00000000000000000000	4.00000000000000000000	4.00000000000000000000	4.00000000000000000000	4.00000000000000000000
26.00000000000000000000	0.00000000000000000000	4155.89746093750000000000	4121.02539062500000000000	4164.61523437500000000000	4181.02539062500000000000	4115.89746093750000000000	4101.02539062500000000000	4122.56396484375000000000	4142.05126953125000000000	4181.02539062500000000000	4156.92285156250000000000	4146.15380859375000000000	4181.02539062500000000000	4167.69238281250000000000	4151.28173828125000000000	0.00000000000000000000	10249.00000000000000000000	10227.00000000000000000000	0.00000000000000000000	0.00000000000000000000	0.00000000000000000000	1465.00000000000000000000	997.00000000000000000000	4.00000000000000000000	4.00000000000000000000	4.00000000000000000000	4.00000000000000000000	4.00000000000000000000	4.00000000000000000000	4.00000000000000000000	4.00000000000000000000	4.00000000000000000000	4.00000000000000000000	4.00000000000000000000	4.00000000000000000000	4.00000000000000000000	4.00000000000000000000	4.00000000000000000000	4.00000000000000000000
27.00000000000000000000	0.00000000000000000000	4151.28173828125000000000	4108.71777343750000000000	4157.94873046875000000000	4172.30761718750000000000	4111.28173828125000000000	4105.12792968750000000000	4118.97412109375000000000	4141.02539062500000000000	4173.84619140625000000000	4131.79492187500000000000	4141.53857421875000000000	4171.79492187500000000000	4154.35888671875000000000	4138.97412109375000000000	0.00000000000000000000	10246.00000000000000000000	10227.00000000000000000000	0.00000000000000000000	0.00000000000000000000	0.00000000000000000000	1466.00000000000000000000	6.00000000000000000000	4.00000000000000000000	4.00000000000000000000	4.00000000000000000000	4.00000000000000000000	4.00000000000000000000	4.00000000000000000000	4.00000000000000000000	4.00000000000000000000	4.00000000000000000000	4.00000000000000000000	4.00000000000000000000	4.00000000000000000000	4.00000000000000000000	4.00000000000000000000	4.00000000000000000000	4.00000000000000000000
28.00000000000000000000	0.00000000000000000000	4152.82031250000000000000	4122.05126953125000000000	4155.89746093750000000000	4179.48730468750000000000	4131.28173828125000000000	4119.48730468750000000000	4148.20507812500000000000	4171.28173828125000000000	4172.82031250000000000000	4161.53857421875000000000	4156.92285156250000000000	4178.97412109375000000000	4163.07666015625000000000	4143.58984375000000000000	0.00000000000000000000	10246.00000000000000000000	10227.00000000000000000000	0.00000000000000000000	0.00000000000000000000	0.00000000000000000000	1466.00000000000000000000	13.00000000000000000000	4.00000000000000000000	4.00000000000000000000	4.00000000000000000000	4.00000000000000000000	4.00000000000000000000	4.00000000000000000000	4.00000000000000000000	4.00000000000000000000	4.00000000000000000000	4.00000000000000000000	4.00000000000000000000	4.00000000000000000000	4.00000000000000000000	4.00000000000000000000	4.00000000000000000000	4.00000000000000000000
29.00000000000000000000	0.00000000000000000000	4141.53857421875000000000	4100.00000000000000000000	4155.38427734375000000000	4160.00000000000000000000	4093.33325195312500000000	4107.17919921875000000000	4129.74365234375000000000	4141.53857421875000000000	4168.71777343750000000000	4144.61523437500000000000	4134.35888671875000000000	4172.30761718750000000000	4126.15380859375000000000	4128.71777343750000000000	0.00000000000000000000	10245.00000000000000000000	10226.00000000000000000000	0.00000000000000000000	0.00000000000000000000	0.00000000000000000000	1466.00000000000000000000	20.00000000000000000000	4.00000000000000000000	4.00000000000000000000	4.00000000000000000000	4.00000000000000000000	4.00000000000000000000	4.00000000000000000000	4.00000000000000000000	4.00000000000000000000	4.00000000000000000000	4.00000000000000000000	4.00000000000000000000	4.00000000000000000000	4.00000000000000000000	4.00000000000000000000	4.00000000000000000000	4.00000000000000000000
30.00000000000000000000	0.00000000000000000000	4153.33300781250000000000	4133.84619140625000000000	4153.33300781250000000000	4172.30761718750000000000	4123.58984375000000000000	4121.53857421875000000000	4146.66650390625000000000	4147.17919921875000000000	4177.43603515625000000000	4161.53857421875000000000	4142.05126953125000000000	4172.30761718750000000000	4148.20507812500000000000	4133.33300781250000000000	0.00000000000000000000	10245.00000000000000000000	10226.00000000000000000000	0.00000000000000000000	0.00000000000000000000	0.00000000000000000000	1466.00000000000000000000	29.00000000000000000000	4.00000000000000000000	4.00000000000000000000	4.00000000000000000000	4.00000000000000000000	4.00000000000000000000	4.00000000000000000000	4.00000000000000000000	4.00000000000000000000	4.00000000000000000000	4.00000000000000000000	4.00000000000000000000	4.00000000000000000000	4.00000000000000000000	4.00000000000000000000	4.00000000000000000000	4.00000000000000000000
31.00000000000000000000	0.00000000000000000000	4163.58984375000000000000	4134.35888671875000000000	4164.61523437500000000000	4176.41015625000000000000	4142.05126953125000000000	4124.61523437500000000000	4145.64111328125000000000	4141.53857421875000000000	4178.97412109375000000000	4163.58984375000000000000	4144.10253906250000000000	4171.79492187500000000000	4154.87158203125000000000	4134.35888671875000000000	0.00000000000000000000	10248.00000000000000000000	10227.00000000000000000000	0.00000000000000000000	0.00000000000000000000	0.00000000000000000000	1466.00000000000000000000	37.00000000000000000000	4.00000000000000000000	4.00000000000000000000	4.00000000000000000000	4.00000000000000000000	4.00000000000000000000	4.00000000000000000000	4.00000000000000000000	4.00000000000000000000	4.00000000000000000000	4.00000000000000000000	4.00000000000000000000	4.00000000000000000000	4.00000000000000000000	4.00000000000000000000	4.00000000000000000000	4.00000000000000000000
32.00000000000000000000	0.00000000000000000000	4161.53857421875000000000	4117.94873046875000000000	4165.12792968750000000000	4168.20507812500000000000	4141.02539062500000000000	4122.05126953125000000000	4145.12792968750000000000	4134.35888671875000000000	4175.38427734375000000000	4155.89746093750000000000	4140.51269531250000000000	4173.33300781250000000000	4152.30761718750000000000	4136.92285156250000000000	0.00000000000000000000	10248.00000000000000000000	10227.00000000000000000000	0.00000000000000000000	0.00000000000000000000	0.00000000000000000000	1466.00000000000000000000	45.00000000000000000000	4.00000000000000000000	4.00000000000000000000	4.00000000000000000000	4.00000000000000000000	4.00000000000000000000	4.00000000000000000000	4.00000000000000000000	4.00000000000000000000	4.00000000000000000000	4.00000000000000000000	4.00000000000000000000	4.00000000000000000000	4.00000000000000000000	4.00000000000000000000	4.00000000000000000000	4.00000000000000000000
33.00000000000000000000	0.00000000000000000000	4160.00000000000000000000	4135.38427734375000000000	4161.53857421875000000000	4185.64111328125000000000	4146.66650390625000000000	4123.58984375000000000000	4152.82031250000000000000	4160.00000000000000000000	4180.51269531250000000000	4172.30761718750000000000	4157.43603515625000000000	4186.66650390625000000000	4179.48730468750000000000	4150.25634765625000000000	0.00000000000000000000	10247.00000000000000000000	10227.00000000000000000000	0.00000000000000000000	0.00000000000000000000	0.00000000000000000000	1466.00000000000000000000	52.00000000000000000000	4.00000000000000000000	4.00000000000000000000	4.00000000000000000000	4.00000000000000000000	4.00000000000000000000	4.00000000000000000000	4.00000000000000000000	4.00000000000000000000	4.00000000000000000000	4.00000000000000000000	4.00000000000000000000	4.00000000000000000000	4.00000000000000000000	4.00000000000000000000	4.00000000000000000000	4.00000000000000000000
34.00000000000000000000	0.00000000000000000000	4144.10253906250000000000	4108.71777343750000000000	4157.94873046875000000000	4172.82031250000000000000	4100.00000000000000000000	4104.10253906250000000000	4120.00000000000000000000	4141.02539062500000000000	4173.84619140625000000000	4144.61523437500000000000	4138.46142578125000000000	4172.30761718750000000000	4150.25634765625000000000	4133.84619140625000000000	0.00000000000000000000	10247.00000000000000000000	10227.00000000000000000000	0.00000000000000000000	0.00000000000000000000	0.00000000000000000000	1466.00000000000000000000	59.00000000000000000000	4.00000000000000000000	4.00000000000000000000	4.00000000000000000000	4.00000000000000000000	4.00000000000000000000	4.00000000000000000000	4.00000000000000000000	4.00000000000000000000	4.00000000000000000000	4.00000000000000000000	4.00000000000000000000	4.00000000000000000000	4.00000000000000000000	4.00000000000000000000	4.00000000000000000000	4.00000000000000000000
35.00000000000000000000	0.00000000000000000000	4151.28173828125000000000	4128.71777343750000000000	4156.92285156250000000000	4180.00000000000000000000	4141.53857421875000000000	4120.51269531250000000000	4152.30761718750000000000	4168.71777343750000000000	4174.87158203125000000000	4189.74365234375000000000	4152.82031250000000000000	4180.00000000000000000000	4166.66650390625000000000	4138.97412109375000000000	0.00000000000000000000	10248.00000000000000000000	10229.00000000000000000000	0.00000000000000000000	0.00000000000000000000	0.00000000000000000000	1466.00000000000000000000	68.00000000000000000000	4.00000000000000000000	4.00000000000000000000	4.00000000000000000000	4.00000000000000000000	4.00000000000000000000	4.00000000000000000000	4.00000000000000000000	4.00000000000000000000	4.00000000000000000000	4.00000000000000000000	4.00000000000000000000	4.00000000000000000000	4.00000000000000000000	4.00000000000000000000	4.00000000000000000000	4.00000000000000000000
36.00000000000000000000	0.00000000000000000000	4158.97412109375000000000	4132.30761718750000000000	4162.05126953125000000000	4180.00000000000000000000	4170.25634765625000000000	4128.20507812500000000000	4163.07666015625000000000	4173.84619140625000000000	4173.84619140625000000000	4202.05126953125000000000	4158.46142578125000000000	4192.30761718750000000000	4166.15380859375000000000	4138.97412109375000000000	0.00000000000000000000	10248.00000000000000000000	10229.00000000000000000000	0.00000000000000000000	0.00000000000000000000	0.00000000000000000000	1466.00000000000000000000	75.00000000000000000000	4.00000000000000000000	4.00000000000000000000	4.00000000000000000000	4.00000000000000000000	4.00000000000000000000	4.00000000000000000000	4.00000000000000000000	4.00000000000000000000	4.00000000000000000000	4.00000000000000000000	4.00000000000000000000	4.00000000000000000000	4.00000000000000000000	4.00000000000000000000	4.00000000000000000000	4.00000000000000000000
37.00000000000000000000	0.00000000000000000000	4157.43603515625000000000	4123.58984375000000000000	4157.43603515625000000000	4169.23046875000000000000	4134.87158203125000000000	4121.02539062500000000000	4147.17919921875000000000	4154.35888671875000000000	4169.74365234375000000000	4166.15380859375000000000	4143.58984375000000000000	4177.94873046875000000000	4148.20507812500000000000	4129.74365234375000000000	0.00000000000000000000	10249.00000000000000000000	10228.00000000000000000000	0.00000000000000000000	0.00000000000000000000	0.00000000000000000000	1466.00000000000000000000	82.00000000000000000000	4.00000000000000000000	4.00000000000000000000	4.00000000000000000000	4.00000000000000000000	4.00000000000000000000	4.00000000000000000000	4.00000000000000000000	4.00000000000000000000	4.00000000000000000000	4.00000000000000000000	4.00000000000000000000	4.00000000000000000000	4.00000000000000000000	4.00000000000000000000	4.00000000000000000000	4.00000000000000000000
38.00000000000000000000	0.00000000000000000000	4171.28173828125000000000	4155.89746093750000000000	4162.05126953125000000000	4192.82031250000000000000	4147.17919921875000000000	4132.30761718750000000000	4170.76904296875000000000	4176.41015625000000000000	4178.46142578125000000000	4189.74365234375000000000	4160.00000000000000000000	4182.05126953125000000000	4181.02539062500000000000	4144.61523437500000000000	0.00000000000000000000	10249.00000000000000000000	10228.00000000000000000000	0.00000000000000000000	0.00000000000000000000	0.00000000000000000000	1466.00000000000000000000	90.00000000000000000000	4.00000000000000000000	4.00000000000000000000	4.00000000000000000000	4.00000000000000000000	4.00000000000000000000	4.00000000000000000000	4.00000000000000000000	4.00000000000000000000	4.00000000000000000000	4.00000000000000000000	4.00000000000000000000	4.00000000000000000000	4.00000000000000000000	4.00000000000000000000	4.00000000000000000000	4.00000000000000000000
39.00000000000000000000	0.00000000000000000000	4165.12792968750000000000	4129.74365234375000000000	4167.17919921875000000000	4186.66650390625000000000	4143.58984375000000000000	4125.64111328125000000000	4147.17919921875000000000	4146.15380859375000000000	4174.35888671875000000000	4156.41015625000000000000	4142.56396484375000000000	4175.89746093750000000000	4155.89746093750000000000	4136.41015625000000000000	0.00000000000000000000	10250.00000000000000000000	10228.00000000000000000000	0.00000000000000000000	0.00000000000000000000	0.00000000000000000000	1466.00000000000000000000	98.00000000000000000000	4.00000000000000000000	4.00000000000000000000	4.00000000000000000000	4.00000000000000000000	4.00000000000000000000	4.00000000000000000000	4.00000000000000000000	4.00000000000000000000	4.00000000000000000000	4.00000000000000000000	4.00000000000000000000	4.00000000000000000000	4.00000000000000000000	4.00000000000000000000	4.00000000000000000000	4.00000000000000000000
40.00000000000000000000	0.00000000000000000000	4159.48730468750000000000	4133.84619140625000000000	4158.46142578125000000000	4193.84619140625000000000	4157.43603515625000000000	4129.74365234375000000000	4148.71777343750000000000	4155.38427734375000000000	4174.87158203125000000000	4162.05126953125000000000	4153.84619140625000000000	4183.07666015625000000000	4164.10253906250000000000	4144.10253906250000000000	0.00000000000000000000	10250.00000000000000000000	10228.00000000000000000000	0.00000000000000000000	0.00000000000000000000	0.00000000000000000000	1466.00000000000000000000	106.00000000000000000000	4.00000000000000000000	4.00000000000000000000	4.00000000000000000000	4.00000000000000000000	4.00000000000000000000	4.00000000000000000000	4.00000000000000000000	4.00000000000000000000	4.00000000000000000000	4.00000000000000000000	4.00000000000000000000	4.00000000000000000000	4.00000000000000000000	4.00000000000000000000	4.00000000000000000000	4.00000000000000000000
41.00000000000000000000	0.00000000000000000000	4157.94873046875000000000	4134.35888671875000000000	4161.02539062500000000000	4202.56396484375000000000	4139.48730468750000000000	4120.00000000000000000000	4143.58984375000000000000	4165.64111328125000000000	4178.97412109375000000000	4176.92285156250000000000	4162.05126953125000000000	4194.87158203125000000000	4174.87158203125000000000	4150.25634765625000000000	0.00000000000000000000	10250.00000000000000000000	10227.00000000000000000000	0.00000000000000000000	0.00000000000000000000	0.00000000000000000000	1466.00000000000000000000	114.00000000000000000000	4.00000000000000000000	4.00000000000000000000	4.00000000000000000000	4.00000000000000000000	4.00000000000000000000	4.00000000000000000000	4.00000000000000000000	4.00000000000000000000	4.00000000000000000000	4.00000000000000000000	4.00000000000000000000	4.00000000000000000000	4.00000000000000000000	4.00000000000000000000	4.00000000000000000000	4.00000000000000000000
42.00000000000000000000	0.00000000000000000000	4156.41015625000000000000	4123.07666015625000000000	4163.58984375000000000000	4195.89746093750000000000	4127.17919921875000000000	4115.38427734375000000000	4136.92285156250000000000	4151.28173828125000000000	4174.35888671875000000000	4154.87158203125000000000	4144.61523437500000000000	4183.58984375000000000000	4158.46142578125000000000	4142.56396484375000000000	0.00000000000000000000	10250.00000000000000000000	10227.00000000000000000000	0.00000000000000000000	0.00000000000000000000	0.00000000000000000000	1466.00000000000000000000	123.00000000000000000000	4.00000000000000000000	4.00000000000000000000	4.00000000000000000000	4.00000000000000000000	4.00000000000000000000	4.00000000000000000000	4.00000000000000000000	4.00000000000000000000	4.00000000000000000000	4.00000000000000000000	4.00000000000000000000	4.00000000000000000000	4.00000000000000000000	4.00000000000000000000	4.00000000000000000000	4.00000000000000000000
43.00000000000000000000	0.00000000000000000000	4172.82031250000000000000	4163.58984375000000000000	4168.20507812500000000000	4216.41015625000000000000	4186.15380859375000000000	4141.02539062500000000000	4177.94873046875000000000	4184.61523437500000000000	4176.41015625000000000000	4195.89746093750000000000	4168.71777343750000000000	4194.35888671875000000000	4180.00000000000000000000	4154.35888671875000000000	0.00000000000000000000	10251.00000000000000000000	10227.00000000000000000000	0.00000000000000000000	0.00000000000000000000	0.00000000000000000000	1466.00000000000000000000	131.00000000000000000000	4.00000000000000000000	4.00000000000000000000	4.00000000000000000000	4.00000000000000000000	4.00000000000000000000	4.00000000000000000000	4.00000000000000000000	4.00000000000000000000	4.00000000000000000000	4.00000000000000000000	4.00000000000000000000	4.00000000000000000000	4.00000000000000000000	4.00000000000000000000	4.00000000000000000000	4.00000000000000000000
44.00000000000000000000	0.00000000000000000000	4171.28173828125000000000	4147.69238281250000000000	4171.28173828125000000000	4207.69238281250000000000	4154.35888671875000000000	4127.69238281250000000000	4155.38427734375000000000	4163.07666015625000000000	4168.71777343750000000000	4183.58984375000000000000	4158.97412109375000000000	4191.28173828125000000000	4152.82031250000000000000	4146.15380859375000000000	0.00000000000000000000	10251.00000000000000000000	10227.00000000000000000000	0.00000000000000000000	0.00000000000000000000	0.00000000000000000000	1466.00000000000000000000	139.00000000000000000000	4.00000000000000000000	4.00000000000000000000	4.00000000000000000000	4.00000000000000000000	4.00000000000000000000	4.00000000000000000000	4.00000000000000000000	4.00000000000000000000	4.00000000000000000000	4.00000000000000000000	4.00000000000000000000	4.00000000000000000000	4.00000000000000000000	4.00000000000000000000	4.00000000000000000000	4.00000000000000000000
45.00000000000000000000	0.00000000000000000000	4169.23046875000000000000	4143.07666015625000000000	4159.48730468750000000000	4204.10253906250000000000	4130.76904296875000000000	4115.89746093750000000000	4138.97412109375000000000	4145.64111328125000000000	4168.71777343750000000000	4161.53857421875000000000	4149.74365234375000000000	4179.48730468750000000000	4155.38427734375000000000	4142.56396484375000000000	0.00000000000000000000	10250.00000000000000000000	10227.00000000000000000000	0.00000000000000000000	0.00000000000000000000	0.00000000000000000000	1466.00000000000000000000	148.00000000000000000000	4.00000000000000000000	4.00000000000000000000	4.00000000000000000000	4.00000000000000000000	4.00000000000000000000	4.00000000000000000000	4.00000000000000000000	4.00000000000000000000	4.00000000000000000000	4.00000000000000000000	4.00000000000000000000	4.00000000000000000000	4.00000000000000000000	4.00000000000000000000	4.00000000000000000000	4.00000000000000000000
46.00000000000000000000	0.00000000000000000000	4152.30761718750000000000	4117.94873046875000000000	4148.20507812500000000000	4190.25634765625000000000	4116.92285156250000000000	4097.94873046875000000000	4111.28173828125000000000	4117.43603515625000000000	4169.23046875000000000000	4124.61523437500000000000	4131.79492187500000000000	4160.00000000000000000000	4139.48730468750000000000	4124.61523437500000000000	0.00000000000000000000	10250.00000000000000000000	10227.00000000000000000000	0.00000000000000000000	0.00000000000000000000	0.00000000000000000000	1466.00000000000000000000	156.00000000000000000000	4.00000000000000000000	4.00000000000000000000	4.00000000000000000000	4.00000000000000000000	4.00000000000000000000	4.00000000000000000000	4.00000000000000000000	4.00000000000000000000	4.00000000000000000000	4.00000000000000000000	4.00000000000000000000	4.00000000000000000000	4.00000000000000000000	4.00000000000000000000	4.00000000000000000000	4.00000000000000000000
47.00000000000000000000	0.00000000000000000000	4113.84619140625000000000	4060.00000000000000000000	4128.71777343750000000000	4147.69238281250000000000	4061.53833007812500000000	4072.82031250000000000000	4069.23071289062500000000	4071.79467773437500000000	4162.56396484375000000000	4069.23071289062500000000	4094.87158203125000000000	4130.25634765625000000000	4077.43579101562500000000	4089.23071289062500000000	0.00000000000000000000	10246.00000000000000000000	10227.00000000000000000000	0.00000000000000000000	0.00000000000000000000	0.00000000000000000000	1466.00000000000000000000	164.00000000000000000000	4.00000000000000000000	4.00000000000000000000	4.00000000000000000000	4.00000000000000000000	4.00000000000000000000	4.00000000000000000000	4.00000000000000000000	4.00000000000000000000	4.00000000000000000000	4.00000000000000000000	4.00000000000000000000	4.00000000000000000000	4.00000000000000000000	4.00000000000000000000	4.00000000000000000000	4.00000000000000000000
48.00000000000000000000	0.00000000000000000000	4106.66650390625000000000	4061.53833007812500000000	4117.94873046875000000000	4148.20507812500000000000	4064.61523437500000000000	4075.89721679687500000000	4081.53833007812500000000	4097.94873046875000000000	4168.20507812500000000000	4094.35888671875000000000	4108.71777343750000000000	4137.94873046875000000000	4085.12817382812500000000	4096.41015625000000000000	0.00000000000000000000	10246.00000000000000000000	10227.00000000000000000000	0.00000000000000000000	0.00000000000000000000	0.00000000000000000000	1466.00000000000000000000	172.00000000000000000000	4.00000000000000000000	4.00000000000000000000	4.00000000000000000000	4.00000000000000000000	4.00000000000000000000	4.00000000000000000000	4.00000000000000000000	4.00000000000000000000	4.00000000000000000000	4.00000000000000000000	4.00000000000000000000	4.00000000000000000000	4.00000000000000000000	4.00000000000000000000	4.00000000000000000000	4.00000000000000000000
49.00000000000000000000	0.00000000000000000000	4102.05126953125000000000	4032.82031250000000000000	4123.58984375000000000000	4135.38427734375000000000	4038.97436523437500000000	4062.56396484375000000000	4057.94873046875000000000	4078.97436523437500000000	4165.64111328125000000000	4065.64086914062500000000	4096.92285156250000000000	4133.84619140625000000000	4060.51269531250000000000	4093.84594726562500000000	0.00000000000000000000	10246.00000000000000000000	10228.00000000000000000000	0.00000000000000000000	0.00000000000000000000	0.00000000000000000000	1466.00000000000000000000	179.00000000000000000000	4.00000000000000000000	4.00000000000000000000	4.00000000000000000000	4.00000000000000000000	4.00000000000000000000	4.00000000000000000000	4.00000000000000000000	4.00000000000000000000	4.00000000000000000000	4.00000000000000000000	4.00000000000000000000	4.00000000000000000000	4.00000000000000000000	4.00000000000000000000	4.00000000000000000000	4.00000000000000000000
50.00000000000000000000	0.00000000000000000000	4104.61523437500000000000	4043.07690429687500000000	4123.58984375000000000000	4131.79492187500000000000	4049.74340820312500000000	4071.79467773437500000000	4074.35888671875000000000	4071.28198242187500000000	4167.17919921875000000000	4052.82031250000000000000	4092.30761718750000000000	4125.64111328125000000000	4058.46142578125000000000	4090.76904296875000000000	0.00000000000000000000	10246.00000000000000000000	10228.00000000000000000000	0.00000000000000000000	0.00000000000000000000	0.00000000000000000000	1466.00000000000000000000	187.00000000000000000000	4.00000000000000000000	4.00000000000000000000	4.00000000000000000000	4.00000000000000000000	4.00000000000000000000	4.00000000000000000000	4.00000000000000000000	4.00000000000000000000	4.00000000000000000000	4.00000000000000000000	4.00000000000000000000	4.00000000000000000000	4.00000000000000000000	4.00000000000000000000	4.00000000000000000000	4.00000000000000000000
51.00000000000000000000	0.00000000000000000000	4108.20507812500000000000	4055.89721679687500000000	4124.61523437500000000000	4135.38427734375000000000	4054.87158203125000000000	4078.97436523437500000000	4088.20507812500000000000	4078.97436523437500000000	4166.15380859375000000000	4064.10253906250000000000	4091.28198242187500000000	4125.12792968750000000000	4057.94873046875000000000	4081.53833007812500000000	0.00000000000000000000	10245.00000000000000000000	10228.00000000000000000000	0.00000000000000000000	0.00000000000000000000	0.00000000000000000000	1466.00000000000000000000	195.00000000000000000000	4.00000000000000000000	4.00000000000000000000	4.00000000000000000000	4.00000000000000000000	4.00000000000000000000	4.00000000000000000000	4.00000000000000000000	4.00000000000000000000	4.00000000000000000000	4.00000000000000000000	4.00000000000000000000	4.00000000000000000000	4.00000000000000000000	4.00000000000000000000	4.00000000000000000000	4.00000000000000000000
52.00000000000000000000	0.00000000000000000000	4076.41015625000000000000	3993.33325195312500000000	4110.25634765625000000000	4097.94873046875000000000	3987.17944335937500000000	4044.61523437500000000000	4023.58959960937500000000	4021.02563476562500000000	4153.33300781250000000000	4001.02563476562500000000	4045.12817382812500000000	4090.76904296875000000000	3994.35888671875000000000	4045.12817382812500000000	0.00000000000000000000	10245.00000000000000000000	10228.00000000000000000000	0.00000000000000000000	0.00000000000000000000	0.00000000000000000000	1466.00000000000000000000	202.00000000000000000000	4.00000000000000000000	4.00000000000000000000	4.00000000000000000000	4.00000000000000000000	4.00000000000000000000	4.00000000000000000000	4.00000000000000000000	4.00000000000000000000	4.00000000000000000000	4.00000000000000000000	4.00000000000000000000	4.00000000000000000000	4.00000000000000000000	4.00000000000000000000	4.00000000000000000000	4.00000000000000000000
53.00000000000000000000	0.00000000000000000000	4051.28198242187500000000	3973.33325195312500000000	4092.82031250000000000000	4084.61523437500000000000	3969.74340820312500000000	4027.17944335937500000000	3996.41015625000000000000	3997.94873046875000000000	4156.92285156250000000000	3971.28198242187500000000	4034.35888671875000000000	4071.28198242187500000000	3985.12817382812500000000	4040.51269531250000000000	0.00000000000000000000	10245.00000000000000000000	10229.00000000000000000000	0.00000000000000000000	0.00000000000000000000	0.00000000000000000000	1466.00000000000000000000	209.00000000000000000000	4.00000000000000000000	4.00000000000000000000	4.00000000000000000000	4.00000000000000000000	4.00000000000000000000	4.00000000000000000000	4.00000000000000000000	4.00000000000000000000	4.00000000000000000000	4.00000000000000000000	4.00000000000000000000	4.00000000000000000000	4.00000000000000000000	4.00000000000000000000	4.00000000000000000000	4.00000000000000000000
54.00000000000000000000	0.00000000000000000000	4034.87158203125000000000	3937.43579101562500000000	4088.71777343750000000000	4057.94873046875000000000	3914.35888671875000000000	4005.64086914062500000000	3958.46142578125000000000	3960.00000000000000000000	4157.43603515625000000000	3909.74340820312500000000	4010.76904296875000000000	4056.41015625000000000000	3953.84594726562500000000	4025.12817382812500000000	0.00000000000000000000	10245.00000000000000000000	10229.00000000000000000000	0.00000000000000000000	0.00000000000000000000	0.00000000000000000000	1466.00000000000000000000	217.00000000000000000000	4.00000000000000000000	4.00000000000000000000	4.00000000000000000000	4.00000000000000000000	4.00000000000000000000	4.00000000000000000000	4.00000000000000000000	4.00000000000000000000	4.00000000000000000000	4.00000000000000000000	4.00000000000000000000	4.00000000000000000000	4.00000000000000000000	4.00000000000000000000	4.00000000000000000000	4.00000000000000000000
55.00000000000000000000	0.00000000000000000000	4023.07690429687500000000	3916.41015625000000000000	4075.89721679687500000000	4034.87158203125000000000	3889.23071289062500000000	4002.05126953125000000000	3949.23071289062500000000	3952.82031250000000000000	4154.87158203125000000000	3884.61523437500000000000	3998.46142578125000000000	4042.56396484375000000000	3928.20507812500000000000	4004.10253906250000000000	0.00000000000000000000	10244.00000000000000000000	10226.00000000000000000000	0.00000000000000000000	0.00000000000000000000	0.00000000000000000000	1466.00000000000000000000	224.00000000000000000000	4.00000000000000000000	4.00000000000000000000	4.00000000000000000000	4.00000000000000000000	4.00000000000000000000	4.00000000000000000000	4.00000000000000000000	4.00000000000000000000	4.00000000000000000000	4.00000000000000000000	4.00000000000000000000	4.00000000000000000000	4.00000000000000000000	4.00000000000000000000	4.00000000000000000000	4.00000000000000000000
56.00000000000000000000	0.00000000000000000000	4008.20507812500000000000	3908.20507812500000000000	4071.28198242187500000000	4031.79467773437500000000	3893.84594726562500000000	3998.46142578125000000000	3951.28198242187500000000	3967.69213867187500000000	4154.35888671875000000000	3906.15380859375000000000	4003.58959960937500000000	4038.97436523437500000000	3919.48706054687500000000	3996.92309570312500000000	0.00000000000000000000	10244.00000000000000000000	10226.00000000000000000000	0.00000000000000000000	0.00000000000000000000	0.00000000000000000000	1466.00000000000000000000	231.00000000000000000000	4.00000000000000000000	4.00000000000000000000	4.00000000000000000000	4.00000000000000000000	4.00000000000000000000	4.00000000000000000000	4.00000000000000000000	4.00000000000000000000	4.00000000000000000000	4.00000000000000000000	4.00000000000000000000	4.00000000000000000000	4.00000000000000000000	4.00000000000000000000	4.00000000000000000000	4.00000000000000000000
57.00000000000000000000	0.00000000000000000000	3989.23071289062500000000	3872.30761718750000000000	4069.23071289062500000000	4006.15380859375000000000	3838.97436523437500000000	3980.51269531250000000000	3917.43579101562500000000	3921.02563476562500000000	4146.66650390625000000000	3854.87158203125000000000	3973.33325195312500000000	4016.92309570312500000000	3873.33325195312500000000	3977.94873046875000000000	0.00000000000000000000	10245.00000000000000000000	10227.00000000000000000000	0.00000000000000000000	0.00000000000000000000	0.00000000000000000000	1466.00000000000000000000	240.00000000000000000000	4.00000000000000000000	4.00000000000000000000	4.00000000000000000000	4.00000000000000000000	4.00000000000000000000	4.00000000000000000000	4.00000000000000000000	4.00000000000000000000	4.00000000000000000000	4.00000000000000000000	4.00000000000000000000	4.00000000000000000000	4.00000000000000000000	4.00000000000000000000	4.00000000000000000000	4.00000000000000000000
58.00000000000000000000	0.00000000000000000000	4005.64086914062500000000	3906.66650390625000000000	4067.69213867187500000000	4016.92309570312500000000	3865.12817382812500000000	4001.02563476562500000000	3937.43579101562500000000	3925.12817382812500000000	4155.89746093750000000000	3852.30761718750000000000	3980.00000000000000000000	4019.48706054687500000000	3892.30761718750000000000	3985.12817382812500000000	0.00000000000000000000	10245.00000000000000000000	10227.00000000000000000000	0.00000000000000000000	0.00000000000000000000	0.00000000000000000000	1466.00000000000000000000	248.00000000000000000000	4.00000000000000000000	4.00000000000000000000	4.00000000000000000000	4.00000000000000000000	4.00000000000000000000	4.00000000000000000000	4.00000000000000000000	4.00000000000000000000	4.00000000000000000000	4.00000000000000000000	4.00000000000000000000	4.00000000000000000000	4.00000000000000000000	4.00000000000000000000	4.00000000000000000000	4.00000000000000000000
59.00000000000000000000	0.00000000000000000000	4014.35888671875000000000	3904.61523437500000000000	4080.00000000000000000000	4017.43579101562500000000	3874.87158203125000000000	3998.97436523437500000000	3931.79467773437500000000	3918.97436523437500000000	4161.02539062500000000000	3845.64086914062500000000	3973.33325195312500000000	4021.53833007812500000000	3889.23071289062500000000	3986.15380859375000000000	0.00000000000000000000	10245.00000000000000000000	10227.00000000000000000000	0.00000000000000000000	0.00000000000000000000	0.00000000000000000000	1466.00000000000000000000	256.00000000000000000000	4.00000000000000000000	4.00000000000000000000	4.00000000000000000000	4.00000000000000000000	4.00000000000000000000	4.00000000000000000000	4.00000000000000000000	4.00000000000000000000	4.00000000000000000000	4.00000000000000000000	4.00000000000000000000	4.00000000000000000000	4.00000000000000000000	4.00000000000000000000	4.00000000000000000000	4.00000000000000000000
60.00000000000000000000	0.00000000000000000000	4003.58959960937500000000	3887.69213867187500000000	4081.02563476562500000000	4007.69213867187500000000	3851.79467773437500000000	3986.66650390625000000000	3922.05126953125000000000	3913.84594726562500000000	4157.94873046875000000000	3846.15380859375000000000	3965.12817382812500000000	4011.28198242187500000000	3884.61523437500000000000	3985.64086914062500000000	0.00000000000000000000	10245.00000000000000000000	10227.00000000000000000000	0.00000000000000000000	0.00000000000000000000	0.00000000000000000000	1466.00000000000000000000	265.00000000000000000000	4.00000000000000000000	4.00000000000000000000	4.00000000000000000000	4.00000000000000000000	4.00000000000000000000	4.00000000000000000000	4.00000000000000000000	4.00000000000000000000	4.00000000000000000000	4.00000000000000000000	4.00000000000000000000	4.00000000000000000000	4.00000000000000000000	4.00000000000000000000	4.00000000000000000000	4.00000000000000000000
61.00000000000000000000	0.00000000000000000000	3997.94873046875000000000	3895.38452148437500000000	4078.97436523437500000000	4013.33325195312500000000	3852.30761718750000000000	3980.51269531250000000000	3920.51269531250000000000	3929.74340820312500000000	4160.00000000000000000000	3872.30761718750000000000	3981.53833007812500000000	4015.89721679687500000000	3905.64086914062500000000	3993.33325195312500000000	0.00000000000000000000	10248.00000000000000000000	10227.00000000000000000000	0.00000000000000000000	0.00000000000000000000	0.00000000000000000000	1466.00000000000000000000	273.00000000000000000000	4.00000000000000000000	4.00000000000000000000	4.00000000000000000000	4.00000000000000000000	4.00000000000000000000	4.00000000000000000000	4.00000000000000000000	4.00000000000000000000	4.00000000000000000000	4.00000000000000000000	4.00000000000000000000	4.00000000000000000000	4.00000000000000000000	4.00000000000000000000	4.00000000000000000000	4.00000000000000000000
62.00000000000000000000	0.00000000000000000000	3991.79467773437500000000	3863.07690429687500000000	4077.94873046875000000000	3990.25634765625000000000	3829.23071289062500000000	3963.58959960937500000000	3890.25634765625000000000	3900.00000000000000000000	4155.38427734375000000000	3838.46142578125000000000	3964.10253906250000000000	4007.17944335937500000000	3874.35888671875000000000	3978.97436523437500000000	0.00000000000000000000	10248.00000000000000000000	10227.00000000000000000000	0.00000000000000000000	0.00000000000000000000	0.00000000000000000000	1466.00000000000000000000	282.00000000000000000000	4.00000000000000000000	4.00000000000000000000	4.00000000000000000000	4.00000000000000000000	4.00000000000000000000	4.00000000000000000000	4.00000000000000000000	4.00000000000000000000	4.00000000000000000000	4.00000000000000000000	4.00000000000000000000	4.00000000000000000000	4.00000000000000000000	4.00000000000000000000	4.00000000000000000000	4.00000000000000000000
63.00000000000000000000	0.00000000000000000000	4001.02563476562500000000	3879.48706054687500000000	4078.97436523437500000000	3991.28198242187500000000	3852.30761718750000000000	3981.53833007812500000000	3921.02563476562500000000	3923.58959960937500000000	4156.92285156250000000000	3862.56396484375000000000	3973.84594726562500000000	4010.25634765625000000000	3887.69213867187500000000	3985.64086914062500000000	0.00000000000000000000	10249.00000000000000000000	10225.00000000000000000000	0.00000000000000000000	0.00000000000000000000	0.00000000000000000000	1466.00000000000000000000	290.00000000000000000000	4.00000000000000000000	4.00000000000000000000	4.00000000000000000000	4.00000000000000000000	4.00000000000000000000	4.00000000000000000000	4.00000000000000000000	4.00000000000000000000	4.00000000000000000000	4.00000000000000000000	4.00000000000000000000	4.00000000000000000000	4.00000000000000000000	4.00000000000000000000	4.00000000000000000000	4.00000000000000000000
64.00000000000000000000	0.00000000000000000000	3992.30761718750000000000	3871.79467773437500000000	4083.07690429687500000000	3986.15380859375000000000	3843.58959960937500000000	3982.56396484375000000000	3917.94873046875000000000	3922.05126953125000000000	4152.82031250000000000000	3858.46142578125000000000	3969.23071289062500000000	4005.12817382812500000000	3873.84594726562500000000	3978.46142578125000000000	878.00000000000000000000	10249.00000000000000000000	10225.00000000000000000000	0.00000000000000000000	0.00000000000000000000	0.00000000000000000000	1466.00000000000000000000	297.00000000000000000000	4.00000000000000000000	4.00000000000000000000	4.00000000000000000000	4.00000000000000000000	4.00000000000000000000	4.00000000000000000000	4.00000000000000000000	4.00000000000000000000	4.00000000000000000000	4.00000000000000000000	4.00000000000000000000	4.00000000000000000000	4.00000000000000000000	4.00000000000000000000	4.00000000000000000000	4.00000000000000000000
65.00000000000000000000	0.00000000000000000000	3987.17944335937500000000	3868.20507812500000000000	4078.97436523437500000000	3983.58959960937500000000	3842.56396484375000000000	3981.02563476562500000000	3910.25634765625000000000	3906.15380859375000000000	4153.33300781250000000000	3835.38452148437500000000	3960.51269531250000000000	3993.84594726562500000000	3860.51269531250000000000	3968.71777343750000000000	1099.00000000000000000000	10250.00000000000000000000	10226.00000000000000000000	0.00000000000000000000	0.00000000000000000000	0.00000000000000000000	1466.00000000000000000000	305.00000000000000000000	4.00000000000000000000	4.00000000000000000000	4.00000000000000000000	4.00000000000000000000	4.00000000000000000000	4.00000000000000000000	4.00000000000000000000	4.00000000000000000000	4.00000000000000000000	4.00000000000000000000	4.00000000000000000000	4.00000000000000000000	4.00000000000000000000	4.00000000000000000000	4.00000000000000000000	4.00000000000000000000
66.00000000000000000000	0.00000000000000000000	4010.25634765625000000000	3902.56396484375000000000	4087.17944335937500000000	4006.66650390625000000000	3867.69213867187500000000	3991.79467773437500000000	3937.43579101562500000000	3923.58959960937500000000	4161.02539062500000000000	3861.53833007812500000000	3976.92309570312500000000	4004.10253906250000000000	3895.89746093750000000000	3984.10253906250000000000	1207.00000000000000000000	10250.00000000000000000000	10226.00000000000000000000	0.00000000000000000000	0.00000000000000000000	0.00000000000000000000	1466.00000000000000000000	313.00000000000000000000	4.00000000000000000000	4.00000000000000000000	4.00000000000000000000	4.00000000000000000000	4.00000000000000000000	4.00000000000000000000	4.00000000000000000000	4.00000000000000000000	4.00000000000000000000	4.00000000000000000000	4.00000000000000000000	4.00000000000000000000	4.00000000000000000000	4.00000000000000000000	4.00000000000000000000	4.00000000000000000000
67.00000000000000000000	0.00000000000000000000	4004.10253906250000000000	3876.41015625000000000000	4091.28198242187500000000	3989.74340820312500000000	3830.76904296875000000000	3977.94873046875000000000	3911.28198242187500000000	3886.15380859375000000000	4151.79492187500000000000	3823.58959960937500000000	3951.79467773437500000000	3992.30761718750000000000	3869.23071289062500000000	3974.35888671875000000000	1738.00000000000000000000	10250.00000000000000000000	10228.00000000000000000000	0.00000000000000000000	0.00000000000000000000	0.00000000000000000000	1466.00000000000000000000	321.00000000000000000000	4.00000000000000000000	4.00000000000000000000	4.00000000000000000000	4.00000000000000000000	4.00000000000000000000	4.00000000000000000000	4.00000000000000000000	4.00000000000000000000	4.00000000000000000000	4.00000000000000000000	4.00000000000000000000	4.00000000000000000000	4.00000000000000000000	4.00000000000000000000	4.00000000000000000000	4.00000000000000000000
68.00000000000000000000	0.00000000000000000000	3994.35888671875000000000	3881.02563476562500000000	4083.58959960937500000000	3991.28198242187500000000	3849.74340820312500000000	3982.05126953125000000000	3917.43579101562500000000	3900.51269531250000000000	4154.35888671875000000000	3829.23071289062500000000	3962.56396484375000000000	3997.43579101562500000000	3876.92309570312500000000	3981.53833007812500000000	1841.00000000000000000000	10250.00000000000000000000	10228.00000000000000000000	0.00000000000000000000	0.00000000000000000000	0.00000000000000000000	1466.00000000000000000000	328.00000000000000000000	4.00000000000000000000	4.00000000000000000000	4.00000000000000000000	4.00000000000000000000	4.00000000000000000000	4.00000000000000000000	4.00000000000000000000	4.00000000000000000000	4.00000000000000000000	4.00000000000000000000	4.00000000000000000000	4.00000000000000000000	4.00000000000000000000	4.00000000000000000000	4.00000000000000000000	4.00000000000000000000
69.00000000000000000000	0.00000000000000000000	3989.23071289062500000000	3868.71777343750000000000	4088.20507812500000000000	3993.33325195312500000000	3837.43579101562500000000	3971.79467773437500000000	3909.23071289062500000000	3918.46142578125000000000	4158.97412109375000000000	3844.10253906250000000000	3972.30761718750000000000	4006.66650390625000000000	3880.51269531250000000000	3986.15380859375000000000	1119.00000000000000000000	10250.00000000000000000000	10227.00000000000000000000	0.00000000000000000000	0.00000000000000000000	0.00000000000000000000	1466.00000000000000000000	335.00000000000000000000	4.00000000000000000000	4.00000000000000000000	4.00000000000000000000	4.00000000000000000000	4.00000000000000000000	4.00000000000000000000	4.00000000000000000000	4.00000000000000000000	4.00000000000000000000	4.00000000000000000000	4.00000000000000000000	4.00000000000000000000	4.00000000000000000000	4.00000000000000000000	4.00000000000000000000	4.00000000000000000000
70.00000000000000000000	0.00000000000000000000	3981.02563476562500000000	3848.71777343750000000000	4084.61523437500000000000	3982.05126953125000000000	3809.74340820312500000000	3967.17944335937500000000	3898.97436523437500000000	3907.17944335937500000000	4153.84619140625000000000	3832.82031250000000000000	3954.87158203125000000000	3992.30761718750000000000	3865.64086914062500000000	3973.33325195312500000000	1535.00000000000000000000	10250.00000000000000000000	10227.00000000000000000000	0.00000000000000000000	0.00000000000000000000	0.00000000000000000000	1466.00000000000000000000	343.00000000000000000000	4.00000000000000000000	4.00000000000000000000	4.00000000000000000000	4.00000000000000000000	4.00000000000000000000	4.00000000000000000000	4.00000000000000000000	4.00000000000000000000	4.00000000000000000000	4.00000000000000000000	4.00000000000000000000	4.00000000000000000000	4.00000000000000000000	4.00000000000000000000	4.00000000000000000000	4.00000000000000000000
71.00000000000000000000	0.00000000000000000000	3984.10253906250000000000	3876.92309570312500000000	4080.51269531250000000000	3994.35888671875000000000	3853.84594726562500000000	3989.23071289062500000000	3932.82031250000000000000	3928.71777343750000000000	4155.89746093750000000000	3858.46142578125000000000	3969.23071289062500000000	3991.79467773437500000000	3881.53833007812500000000	3972.82031250000000000000	1670.00000000000000000000	10250.00000000000000000000	10227.00000000000000000000	0.00000000000000000000	0.00000000000000000000	0.00000000000000000000	1466.00000000000000000000	351.00000000000000000000	4.00000000000000000000	4.00000000000000000000	4.00000000000000000000	4.00000000000000000000	4.00000000000000000000	4.00000000000000000000	4.00000000000000000000	4.00000000000000000000	4.00000000000000000000	4.00000000000000000000	4.00000000000000000000	4.00000000000000000000	4.00000000000000000000	4.00000000000000000000	4.00000000000000000000	4.00000000000000000000
72.00000000000000000000	0.00000000000000000000	3975.38452148437500000000	3855.38452148437500000000	4084.61523437500000000000	3975.89721679687500000000	3838.97436523437500000000	3975.89721679687500000000	3915.38452148437500000000	3908.20507812500000000000	4150.76904296875000000000	3829.74340820312500000000	3953.33325195312500000000	3980.00000000000000000000	3847.17944335937500000000	3958.97436523437500000000	871.00000000000000000000	10250.00000000000000000000	10227.00000000000000000000	0.00000000000000000000	0.00000000000000000000	0.00000000000000000000	1466.00000000000000000000	358.00000000000000000000	4.00000000000000000000	4.00000000000000000000	4.00000000000000000000	4.00000000000000000000	4.00000000000000000000	4.00000000000000000000	4.00000000000000000000	4.00000000000000000000	4.00000000000000000000	4.00000000000000000000	4.00000000000000000000	4.00000000000000000000	4.00000000000000000000	4.00000000000000000000	4.00000000000000000000	4.00000000000000000000
73.00000000000000000000	0.00000000000000000000	3987.17944335937500000000	3874.87158203125000000000	4090.25634765625000000000	3984.10253906250000000000	3853.84594726562500000000	3980.51269531250000000000	3923.07690429687500000000	3917.94873046875000000000	4157.94873046875000000000	3841.02563476562500000000	3961.02563476562500000000	3984.10253906250000000000	3871.79467773437500000000	3976.92309570312500000000	1733.00000000000000000000	10249.00000000000000000000	10227.00000000000000000000	0.00000000000000000000	0.00000000000000000000	0.00000000000000000000	1466.00000000000000000000	365.00000000000000000000	4.00000000000000000000	4.00000000000000000000	4.00000000000000000000	4.00000000000000000000	4.00000000000000000000	4.00000000000000000000	4.00000000000000000000	4.00000000000000000000	4.00000000000000000000	4.00000000000000000000	4.00000000000000000000	4.00000000000000000000	4.00000000000000000000	4.00000000000000000000	4.00000000000000000000	4.00000000000000000000
74.00000000000000000000	0.00000000000000000000	4002.05126953125000000000	3893.33325195312500000000	4101.02539062500000000000	4001.02563476562500000000	3872.82031250000000000000	3985.64086914062500000000	3920.00000000000000000000	3914.87158203125000000000	4164.61523437500000000000	3858.46142578125000000000	3974.35888671875000000000	3995.38452148437500000000	3895.89746093750000000000	3992.30761718750000000000	1822.00000000000000000000	10249.00000000000000000000	10227.00000000000000000000	0.00000000000000000000	0.00000000000000000000	0.00000000000000000000	1466.00000000000000000000	374.00000000000000000000	4.00000000000000000000	4.00000000000000000000	4.00000000000000000000	4.00000000000000000000	4.00000000000000000000	4.00000000000000000000	4.00000000000000000000	4.00000000000000000000	4.00000000000000000000	4.00000000000000000000	4.00000000000000000000	4.00000000000000000000	4.00000000000000000000	4.00000000000000000000	4.00000000000000000000	4.00000000000000000000
75.00000000000000000000	0.00000000000000000000	3991.28198242187500000000	3874.35888671875000000000	4095.38452148437500000000	3987.17944335937500000000	3849.74340820312500000000	3975.38452148437500000000	3905.64086914062500000000	3900.51269531250000000000	4157.94873046875000000000	3847.17944335937500000000	3966.15380859375000000000	3986.66650390625000000000	3872.82031250000000000000	3981.02563476562500000000	1555.00000000000000000000	10248.00000000000000000000	10225.00000000000000000000	0.00000000000000000000	0.00000000000000000000	0.00000000000000000000	1466.00000000000000000000	382.00000000000000000000	4.00000000000000000000	4.00000000000000000000	4.00000000000000000000	4.00000000000000000000	4.00000000000000000000	4.00000000000000000000	4.00000000000000000000	4.00000000000000000000	4.00000000000000000000	4.00000000000000000000	4.00000000000000000000	4.00000000000000000000	4.00000000000000000000	4.00000000000000000000	4.00000000000000000000	4.00000000000000000000
76.00000000000000000000	0.00000000000000000000	3989.23071289062500000000	3890.76904296875000000000	4092.30761718750000000000	4000.51269531250000000000	3856.92309570312500000000	3982.56396484375000000000	3930.76904296875000000000	3947.69213867187500000000	4160.00000000000000000000	3888.71777343750000000000	3990.25634765625000000000	4000.51269531250000000000	3900.00000000000000000000	3991.79467773437500000000	1374.00000000000000000000	10248.00000000000000000000	10225.00000000000000000000	0.00000000000000000000	0.00000000000000000000	0.00000000000000000000	1466.00000000000000000000	389.00000000000000000000	4.00000000000000000000	4.00000000000000000000	4.00000000000000000000	4.00000000000000000000	4.00000000000000000000	4.00000000000000000000	4.00000000000000000000	4.00000000000000000000	4.00000000000000000000	4.00000000000000000000	4.00000000000000000000	4.00000000000000000000	4.00000000000000000000	4.00000000000000000000	4.00000000000000000000	4.00000000000000000000
77.00000000000000000000	0.00000000000000000000	3982.05126953125000000000	3865.64086914062500000000	4097.94873046875000000000	3994.35888671875000000000	3828.20507812500000000000	3972.30761718750000000000	3907.69213867187500000000	3929.74340820312500000000	4154.35888671875000000000	3867.69213867187500000000	3974.35888671875000000000	3998.46142578125000000000	3884.10253906250000000000	3984.61523437500000000000	1553.00000000000000000000	10247.00000000000000000000	10227.00000000000000000000	0.00000000000000000000	0.00000000000000000000	0.00000000000000000000	1466.00000000000000000000	398.00000000000000000000	4.00000000000000000000	4.00000000000000000000	4.00000000000000000000	4.00000000000000000000	4.00000000000000000000	4.00000000000000000000	4.00000000000000000000	4.00000000000000000000	4.00000000000000000000	4.00000000000000000000	4.00000000000000000000	4.00000000000000000000	4.00000000000000000000	4.00000000000000000000	4.00000000000000000000	4.00000000000000000000
78.00000000000000000000	0.00000000000000000000	3984.61523437500000000000	3880.51269531250000000000	4091.79467773437500000000	3998.46142578125000000000	3861.02563476562500000000	3988.20507812500000000000	3928.20507812500000000000	3929.23071289062500000000	4155.38427734375000000000	3874.35888671875000000000	3971.28198242187500000000	3989.74340820312500000000	3881.02563476562500000000	3979.48706054687500000000	1822.00000000000000000000	10247.00000000000000000000	10227.00000000000000000000	0.00000000000000000000	0.00000000000000000000	0.00000000000000000000	1466.00000000000000000000	406.00000000000000000000	4.00000000000000000000	4.00000000000000000000	4.00000000000000000000	4.00000000000000000000	4.00000000000000000000	4.00000000000000000000	4.00000000000000000000	4.00000000000000000000	4.00000000000000000000	4.00000000000000000000	4.00000000000000000000	4.00000000000000000000	4.00000000000000000000	4.00000000000000000000	4.00000000000000000000	4.00000000000000000000
79.00000000000000000000	0.00000000000000000000	3988.20507812500000000000	3898.97436523437500000000	4096.41015625000000000000	3997.43579101562500000000	3892.30761718750000000000	4002.05126953125000000000	3951.79467773437500000000	3946.66650390625000000000	4158.97412109375000000000	3901.53833007812500000000	3977.43579101562500000000	3989.23071289062500000000	3879.48706054687500000000	3975.89721679687500000000	1555.00000000000000000000	10247.00000000000000000000	10227.00000000000000000000	0.00000000000000000000	0.00000000000000000000	0.00000000000000000000	1466.00000000000000000000	414.00000000000000000000	4.00000000000000000000	4.00000000000000000000	4.00000000000000000000	4.00000000000000000000	4.00000000000000000000	4.00000000000000000000	4.00000000000000000000	4.00000000000000000000	4.00000000000000000000	4.00000000000000000000	4.00000000000000000000	4.00000000000000000000	4.00000000000000000000	4.00000000000000000000	4.00000000000000000000	4.00000000000000000000
80.00000000000000000000	0.00000000000000000000	3978.97436523437500000000	3875.38452148437500000000	4098.97412109375000000000	3970.25634765625000000000	3860.00000000000000000000	3990.76904296875000000000	3928.71777343750000000000	3919.48706054687500000000	4153.33300781250000000000	3869.23071289062500000000	3957.43579101562500000000	3976.41015625000000000000	3856.92309570312500000000	3966.15380859375000000000	1374.00000000000000000000	10247.00000000000000000000	10227.00000000000000000000	0.00000000000000000000	0.00000000000000000000	0.00000000000000000000	1466.00000000000000000000	423.00000000000000000000	4.00000000000000000000	4.00000000000000000000	4.00000000000000000000	4.00000000000000000000	4.00000000000000000000	4.00000000000000000000	4.00000000000000000000	4.00000000000000000000	4.00000000000000000000	4.00000000000000000000	4.00000000000000000000	4.00000000000000000000	4.00000000000000000000	4.00000000000000000000	4.00000000000000000000	4.00000000000000000000
81.00000000000000000000	0.00000000000000000000	3990.25634765625000000000	3902.56396484375000000000	4097.94873046875000000000	3993.84594726562500000000	3880.51269531250000000000	3994.87158203125000000000	3940.51269531250000000000	3928.71777343750000000000	4159.48730468750000000000	3878.97436523437500000000	3976.92309570312500000000	3986.66650390625000000000	3898.97436523437500000000	3987.69213867187500000000	1553.00000000000000000000	10245.00000000000000000000	10226.00000000000000000000	0.00000000000000000000	0.00000000000000000000	0.00000000000000000000	1466.00000000000000000000	431.00000000000000000000	4.00000000000000000000	4.00000000000000000000	4.00000000000000000000	4.00000000000000000000	4.00000000000000000000	4.00000000000000000000	4.00000000000000000000	4.00000000000000000000	4.00000000000000000000	4.00000000000000000000	4.00000000000000000000	4.00000000000000000000	4.00000000000000000000	4.00000000000000000000	4.00000000000000000000	4.00000000000000000000
82.00000000000000000000	0.00000000000000000000	3990.76904296875000000000	3887.69213867187500000000	4098.97412109375000000000	3998.97436523437500000000	3865.12817382812500000000	3980.51269531250000000000	3918.46142578125000000000	3913.84594726562500000000	4157.43603515625000000000	3858.97436523437500000000	3969.74340820312500000000	3986.15380859375000000000	3890.25634765625000000000	3983.58959960937500000000	1822.00000000000000000000	10245.00000000000000000000	10226.00000000000000000000	0.00000000000000000000	0.00000000000000000000	0.00000000000000000000	1466.00000000000000000000	439.00000000000000000000	4.00000000000000000000	4.00000000000000000000	4.00000000000000000000	4.00000000000000000000	4.00000000000000000000	4.00000000000000000000	4.00000000000000000000	4.00000000000000000000	4.00000000000000000000	4.00000000000000000000	4.00000000000000000000	4.00000000000000000000	4.00000000000000000000	4.00000000000000000000	4.00000000000000000000	4.00000000000000000000
83.00000000000000000000	0.00000000000000000000	3987.69213867187500000000	3886.66650390625000000000	4095.38452148437500000000	3992.82031250000000000000	3874.87158203125000000000	3986.15380859375000000000	3928.71777343750000000000	3934.87158203125000000000	4156.41015625000000000000	3874.35888671875000000000	3971.28198242187500000000	3985.12817382812500000000	3886.15380859375000000000	3980.00000000000000000000	1555.00000000000000000000	10246.00000000000000000000	10228.00000000000000000000	0.00000000000000000000	0.00000000000000000000	0.00000000000000000000	1466.00000000000000000000	448.00000000000000000000	4.00000000000000000000	4.00000000000000000000	4.00000000000000000000	4.00000000000000000000	4.00000000000000000000	4.00000000000000000000	4.00000000000000000000	4.00000000000000000000	4.00000000000000000000	4.00000000000000000000	4.00000000000000000000	4.00000000000000000000	4.00000000000000000000	4.00000000000000000000	4.00000000000000000000	4.00000000000000000000
84.00000000000000000000	0.00000000000000000000	3989.74340820312500000000	3901.02563476562500000000	4100.00000000000000000000	4003.58959960937500000000	3897.43579101562500000000	3994.87158203125000000000	3947.69213867187500000000	3965.64086914062500000000	4160.51269531250000000000	3912.30761718750000000000	3987.69213867187500000000	3998.97436523437500000000	3899.48706054687500000000	3990.76904296875000000000	1374.00000000000000000000	10246.00000000000000000000	10228.00000000000000000000	0.00000000000000000000	0.00000000000000000000	0.00000000000000000000	1466.00000000000000000000	455.00000000000000000000	4.00000000000000000000	4.00000000000000000000	4.00000000000000000000	4.00000000000000000000	4.00000000000000000000	4.00000000000000000000	4.00000000000000000000	4.00000000000000000000	4.00000000000000000000	4.00000000000000000000	4.00000000000000000000	4.00000000000000000000	4.00000000000000000000	4.00000000000000000000	4.00000000000000000000	4.00000000000000000000
85.00000000000000000000	0.00000000000000000000	3985.64086914062500000000	3882.05126953125000000000	4100.00000000000000000000	3996.41015625000000000000	3865.64086914062500000000	3986.66650390625000000000	3927.17944335937500000000	3937.94873046875000000000	4154.35888671875000000000	3879.48706054687500000000	3972.82031250000000000000	3990.25634765625000000000	3873.84594726562500000000	3983.07690429687500000000	1553.00000000000000000000	10247.00000000000000000000	10229.00000000000000000000	0.00000000000000000000	0.00000000000000000000	0.00000000000000000000	1466.00000000000000000000	463.00000000000000000000	4.00000000000000000000	4.00000000000000000000	4.00000000000000000000	4.00000000000000000000	4.00000000000000000000	4.00000000000000000000	4.00000000000000000000	4.00000000000000000000	4.00000000000000000000	4.00000000000000000000	4.00000000000000000000	4.00000000000000000000	4.00000000000000000000	4.00000000000000000000	4.00000000000000000000	4.00000000000000000000
86.00000000000000000000	0.00000000000000000000	4002.05126953125000000000	3915.89746093750000000000	4101.53857421875000000000	4010.25634765625000000000	3892.30761718750000000000	4004.61523437500000000000	3955.38452148437500000000	3952.82031250000000000000	4158.46142578125000000000	3901.02563476562500000000	3988.71777343750000000000	3989.74340820312500000000	3896.41015625000000000000	3991.28198242187500000000	1822.00000000000000000000	10247.00000000000000000000	10229.00000000000000000000	0.00000000000000000000	0.00000000000000000000	0.00000000000000000000	1466.00000000000000000000	471.00000000000000000000	4.00000000000000000000	4.00000000000000000000	4.00000000000000000000	4.00000000000000000000	4.00000000000000000000	4.00000000000000000000	4.00000000000000000000	4.00000000000000000000	4.00000000000000000000	4.00000000000000000000	4.00000000000000000000	4.00000000000000000000	4.00000000000000000000	4.00000000000000000000	4.00000000000000000000	4.00000000000000000000
87.00000000000000000000	0.00000000000000000000	4003.58959960937500000000	3905.64086914062500000000	4109.74365234375000000000	4001.02563476562500000000	3889.74340820312500000000	3997.94873046875000000000	3947.17944335937500000000	3934.35888671875000000000	4155.89746093750000000000	3894.35888671875000000000	3978.46142578125000000000	3983.07690429687500000000	3884.61523437500000000000	3986.15380859375000000000	1555.00000000000000000000	10247.00000000000000000000	10228.00000000000000000000	0.00000000000000000000	0.00000000000000000000	0.00000000000000000000	1466.00000000000000000000	479.00000000000000000000	4.00000000000000000000	4.00000000000000000000	4.00000000000000000000	4.00000000000000000000	4.00000000000000000000	4.00000000000000000000	4.00000000000000000000	4.00000000000000000000	4.00000000000000000000	4.00000000000000000000	4.00000000000000000000	4.00000000000000000000	4.00000000000000000000	4.00000000000000000000	4.00000000000000000000	4.00000000000000000000
88.00000000000000000000	0.00000000000000000000	3998.46142578125000000000	3900.00000000000000000000	4106.15380859375000000000	4000.00000000000000000000	3892.82031250000000000000	3993.33325195312500000000	3943.58959960937500000000	3930.25634765625000000000	4154.87158203125000000000	3881.53833007812500000000	3976.92309570312500000000	3983.58959960937500000000	3893.33325195312500000000	3990.76904296875000000000	1374.00000000000000000000	10247.00000000000000000000	10228.00000000000000000000	0.00000000000000000000	0.00000000000000000000	0.00000000000000000000	1466.00000000000000000000	487.00000000000000000000	4.00000000000000000000	4.00000000000000000000	4.00000000000000000000	4.00000000000000000000	4.00000000000000000000	4.00000000000000000000	4.00000000000000000000	4.00000000000000000000	4.00000000000000000000	4.00000000000000000000	4.00000000000000000000	4.00000000000000000000	4.00000000000000000000	4.00000000000000000000	4.00000000000000000000	4.00000000000000000000
89.00000000000000000000	0.00000000000000000000	4002.05126953125000000000	3917.43579101562500000000	4107.69238281250000000000	4020.51269531250000000000	3909.74340820312500000000	3993.84594726562500000000	3951.79467773437500000000	3958.46142578125000000000	4160.51269531250000000000	3897.43579101562500000000	3997.43579101562500000000	4001.02563476562500000000	3927.17944335937500000000	4005.12817382812500000000	1553.00000000000000000000	10248.00000000000000000000	10228.00000000000000000000	0.00000000000000000000	0.00000000000000000000	0.00000000000000000000	1466.00000000000000000000	494.00000000000000000000	4.00000000000000000000	4.00000000000000000000	4.00000000000000000000	4.00000000000000000000	4.00000000000000000000	4.00000000000000000000	4.00000000000000000000	4.00000000000000000000	4.00000000000000000000	4.00000000000000000000	4.00000000000000000000	4.00000000000000000000	4.00000000000000000000	4.00000000000000000000	4.00000000000000000000	4.00000000000000000000
90.00000000000000000000	0.00000000000000000000	3993.33325195312500000000	3889.74340820312500000000	4107.69238281250000000000	4004.10253906250000000000	3877.43579101562500000000	3982.56396484375000000000	3926.66650390625000000000	3936.41015625000000000000	4154.87158203125000000000	3875.89746093750000000000	3981.02563476562500000000	3989.23071289062500000000	3900.51269531250000000000	3991.28198242187500000000	1822.00000000000000000000	10248.00000000000000000000	10228.00000000000000000000	0.00000000000000000000	0.00000000000000000000	0.00000000000000000000	1466.00000000000000000000	501.00000000000000000000	4.00000000000000000000	4.00000000000000000000	4.00000000000000000000	4.00000000000000000000	4.00000000000000000000	4.00000000000000000000	4.00000000000000000000	4.00000000000000000000	4.00000000000000000000	4.00000000000000000000	4.00000000000000000000	4.00000000000000000000	4.00000000000000000000	4.00000000000000000000	4.00000000000000000000	4.00000000000000000000
91.00000000000000000000	0.00000000000000000000	4002.05126953125000000000	3912.82031250000000000000	4102.56396484375000000000	4013.84594726562500000000	3904.61523437500000000000	4004.10253906250000000000	3957.94873046875000000000	3966.66650390625000000000	4156.92285156250000000000	3922.56396484375000000000	4000.51269531250000000000	3994.87158203125000000000	3923.07690429687500000000	4000.51269531250000000000	1555.00000000000000000000	10248.00000000000000000000	10228.00000000000000000000	0.00000000000000000000	0.00000000000000000000	0.00000000000000000000	1466.00000000000000000000	509.00000000000000000000	4.00000000000000000000	4.00000000000000000000	4.00000000000000000000	4.00000000000000000000	4.00000000000000000000	4.00000000000000000000	4.00000000000000000000	4.00000000000000000000	4.00000000000000000000	4.00000000000000000000	4.00000000000000000000	4.00000000000000000000	4.00000000000000000000	4.00000000000000000000	4.00000000000000000000	4.00000000000000000000
92.00000000000000000000	0.00000000000000000000	4004.61523437500000000000	3911.28198242187500000000	4107.17919921875000000000	4017.94873046875000000000	3897.43579101562500000000	4003.58959960937500000000	3958.46142578125000000000	3972.82031250000000000000	4154.87158203125000000000	3937.94873046875000000000	3996.92309570312500000000	3998.46142578125000000000	3912.30761718750000000000	3997.43579101562500000000	1374.00000000000000000000	10248.00000000000000000000	10228.00000000000000000000	0.00000000000000000000	0.00000000000000000000	0.00000000000000000000	1466.00000000000000000000	516.00000000000000000000	4.00000000000000000000	4.00000000000000000000	4.00000000000000000000	4.00000000000000000000	4.00000000000000000000	4.00000000000000000000	4.00000000000000000000	4.00000000000000000000	4.00000000000000000000	4.00000000000000000000	4.00000000000000000000	4.00000000000000000000	4.00000000000000000000	4.00000000000000000000	4.00000000000000000000	4.00000000000000000000
93.00000000000000000000	0.00000000000000000000	4004.10253906250000000000	3914.35888671875000000000	4108.20507812500000000000	4013.84594726562500000000	3900.00000000000000000000	4003.07690429687500000000	3952.82031250000000000000	3956.92309570312500000000	4156.92285156250000000000	3925.64086914062500000000	3982.05126953125000000000	3987.17944335937500000000	3895.89746093750000000000	3986.15380859375000000000	1553.00000000000000000000	10249.00000000000000000000	10226.00000000000000000000	0.00000000000000000000	0.00000000000000000000	0.00000000000000000000	1466.00000000000000000000	523.00000000000000000000	4.00000000000000000000	4.00000000000000000000	4.00000000000000000000	4.00000000000000000000	4.00000000000000000000	4.00000000000000000000	4.00000000000000000000	4.00000000000000000000	4.00000000000000000000	4.00000000000000000000	4.00000000000000000000	4.00000000000000000000	4.00000000000000000000	4.00000000000000000000	4.00000000000000000000	4.00000000000000000000
94.00000000000000000000	0.00000000000000000000	4016.92309570312500000000	3945.12817382812500000000	4113.33300781250000000000	4029.23071289062500000000	3942.56396484375000000000	4016.41015625000000000000	3970.25634765625000000000	3966.66650390625000000000	4163.07666015625000000000	3942.56396484375000000000	3995.38452148437500000000	3991.28198242187500000000	3921.53833007812500000000	3994.35888671875000000000	1822.00000000000000000000	10249.00000000000000000000	10226.00000000000000000000	0.00000000000000000000	0.00000000000000000000	0.00000000000000000000	1466.00000000000000000000	531.00000000000000000000	4.00000000000000000000	4.00000000000000000000	4.00000000000000000000	4.00000000000000000000	4.00000000000000000000	4.00000000000000000000	4.00000000000000000000	4.00000000000000000000	4.00000000000000000000	4.00000000000000000000	4.00000000000000000000	4.00000000000000000000	4.00000000000000000000	4.00000000000000000000	4.00000000000000000000	4.00000000000000000000
95.00000000000000000000	0.00000000000000000000	4010.25634765625000000000	3922.05126953125000000000	4113.33300781250000000000	4016.41015625000000000000	3911.79467773437500000000	4004.61523437500000000000	3952.30761718750000000000	3942.05126953125000000000	4155.89746093750000000000	3906.15380859375000000000	3980.00000000000000000000	3982.56396484375000000000	3903.07690429687500000000	3986.66650390625000000000	1555.00000000000000000000	10246.00000000000000000000	10225.00000000000000000000	0.00000000000000000000	0.00000000000000000000	0.00000000000000000000	1466.00000000000000000000	539.00000000000000000000	4.00000000000000000000	4.00000000000000000000	4.00000000000000000000	4.00000000000000000000	4.00000000000000000000	4.00000000000000000000	4.00000000000000000000	4.00000000000000000000	4.00000000000000000000	4.00000000000000000000	4.00000000000000000000	4.00000000000000000000	4.00000000000000000000	4.00000000000000000000	4.00000000000000000000	4.00000000000000000000
96.00000000000000000000	0.00000000000000000000	4012.30761718750000000000	3938.97436523437500000000	4108.71777343750000000000	4026.66650390625000000000	3931.28198242187500000000	4009.74340820312500000000	3970.76904296875000000000	3969.23071289062500000000	4160.51269531250000000000	3927.69213867187500000000	3999.48706054687500000000	3993.33325195312500000000	3929.74340820312500000000	3999.48706054687500000000	1374.00000000000000000000	10246.00000000000000000000	10225.00000000000000000000	0.00000000000000000000	0.00000000000000000000	0.00000000000000000000	1466.00000000000000000000	547.00000000000000000000	4.00000000000000000000	4.00000000000000000000	4.00000000000000000000	4.00000000000000000000	4.00000000000000000000	4.00000000000000000000	4.00000000000000000000	4.00000000000000000000	4.00000000000000000000	4.00000000000000000000	4.00000000000000000000	4.00000000000000000000	4.00000000000000000000	4.00000000000000000000	4.00000000000000000000	4.00000000000000000000
97.00000000000000000000	0.00000000000000000000	4012.82031250000000000000	3928.20507812500000000000	4116.92285156250000000000	4028.71777343750000000000	3935.38452148437500000000	3998.97436523437500000000	3955.38452148437500000000	3975.89721679687500000000	4160.51269531250000000000	3933.84594726562500000000	4009.74340820312500000000	4003.58959960937500000000	3938.97436523437500000000	4005.12817382812500000000	1553.00000000000000000000	10246.00000000000000000000	10225.00000000000000000000	0.00000000000000000000	0.00000000000000000000	0.00000000000000000000	1466.00000000000000000000	556.00000000000000000000	4.00000000000000000000	4.00000000000000000000	4.00000000000000000000	4.00000000000000000000	4.00000000000000000000	4.00000000000000000000	4.00000000000000000000	4.00000000000000000000	4.00000000000000000000	4.00000000000000000000	4.00000000000000000000	4.00000000000000000000	4.00000000000000000000	4.00000000000000000000	4.00000000000000000000	4.00000000000000000000
98.00000000000000000000	0.00000000000000000000	4009.74340820312500000000	3917.43579101562500000000	4115.89746093750000000000	4018.46142578125000000000	3915.38452148437500000000	3996.41015625000000000000	3947.17944335937500000000	3964.10253906250000000000	4152.82031250000000000000	3928.20507812500000000000	4000.51269531250000000000	3996.41015625000000000000	3929.23071289062500000000	4000.00000000000000000000	1822.00000000000000000000	10246.00000000000000000000	10225.00000000000000000000	0.00000000000000000000	0.00000000000000000000	0.00000000000000000000	1466.00000000000000000000	564.00000000000000000000	4.00000000000000000000	4.00000000000000000000	4.00000000000000000000	4.00000000000000000000	4.00000000000000000000	4.00000000000000000000	4.00000000000000000000	4.00000000000000000000	4.00000000000000000000	4.00000000000000000000	4.00000000000000000000	4.00000000000000000000	4.00000000000000000000	4.00000000000000000000	4.00000000000000000000	4.00000000000000000000
99.00000000000000000000	0.00000000000000000000	4020.00000000000000000000	3952.30761718750000000000	4116.92285156250000000000	4028.71777343750000000000	3940.51269531250000000000	4018.46142578125000000000	3985.64086914062500000000	3990.76904296875000000000	4155.89746093750000000000	3975.38452148437500000000	4013.84594726562500000000	4005.64086914062500000000	3945.64086914062500000000	4007.69213867187500000000	1555.00000000000000000000	10245.00000000000000000000	10225.00000000000000000000	0.00000000000000000000	0.00000000000000000000	0.00000000000000000000	1466.00000000000000000000	572.00000000000000000000	4.00000000000000000000	4.00000000000000000000	4.00000000000000000000	4.00000000000000000000	4.00000000000000000000	4.00000000000000000000	4.00000000000000000000	4.00000000000000000000	4.00000000000000000000	4.00000000000000000000	4.00000000000000000000	4.00000000000000000000	4.00000000000000000000	4.00000000000000000000	4.00000000000000000000	4.00000000000000000000
100.00000000000000000000	0.00000000000000000000	4015.89721679687500000000	3934.35888671875000000000	4122.56396484375000000000	4015.89721679687500000000	3922.05126953125000000000	4010.25634765625000000000	3968.20507812500000000000	3976.41015625000000000000	4150.76904296875000000000	3950.25634765625000000000	3998.46142578125000000000	3999.48706054687500000000	3915.38452148437500000000	3993.84594726562500000000	1374.00000000000000000000	10245.00000000000000000000	10225.00000000000000000000	0.00000000000000000000	0.00000000000000000000	0.00000000000000000000	1466.00000000000000000000	581.00000000000000000000	4.00000000000000000000	4.00000000000000000000	4.00000000000000000000	4.00000000000000000000	4.00000000000000000000	4.00000000000000000000	4.00000000000000000000	4.00000000000000000000	4.00000000000000000000	4.00000000000000000000	4.00000000000000000000	4.00000000000000000000	4.00000000000000000000	4.00000000000000000000	4.00000000000000000000	4.00000000000000000000
101.00000000000000000000	0.00000000000000000000	4026.15380859375000000000	3955.89746093750000000000	4122.05126953125000000000	4030.25634765625000000000	3952.30761718750000000000	4017.43579101562500000000	3976.41015625000000000000	3991.79467773437500000000	4155.89746093750000000000	3957.94873046875000000000	4011.28198242187500000000	4000.00000000000000000000	3942.56396484375000000000	4002.56396484375000000000	1553.00000000000000000000	10245.00000000000000000000	10226.00000000000000000000	0.00000000000000000000	0.00000000000000000000	0.00000000000000000000	1466.00000000000000000000	589.00000000000000000000	4.00000000000000000000	4.00000000000000000000	4.00000000000000000000	4.00000000000000000000	4.00000000000000000000	4.00000000000000000000	4.00000000000000000000	4.00000000000000000000	4.00000000000000000000	4.00000000000000000000	4.00000000000000000000	4.00000000000000000000	4.00000000000000000000	4.00000000000000000000	4.00000000000000000000	4.00000000000000000000
102.00000000000000000000	0.00000000000000000000	4036.41015625000000000000	3967.17944335937500000000	4128.71777343750000000000	4038.97436523437500000000	3965.64086914062500000000	4020.00000000000000000000	3975.89721679687500000000	3981.02563476562500000000	4163.58984375000000000000	3968.71777343750000000000	4017.94873046875000000000	4004.10253906250000000000	3963.58959960937500000000	4014.35888671875000000000	1822.00000000000000000000	10245.00000000000000000000	10226.00000000000000000000	0.00000000000000000000	0.00000000000000000000	0.00000000000000000000	1466.00000000000000000000	598.00000000000000000000	4.00000000000000000000	4.00000000000000000000	4.00000000000000000000	4.00000000000000000000	4.00000000000000000000	4.00000000000000000000	4.00000000000000000000	4.00000000000000000000	4.00000000000000000000	4.00000000000000000000	4.00000000000000000000	4.00000000000000000000	4.00000000000000000000	4.00000000000000000000	4.00000000000000000000	4.00000000000000000000
103.00000000000000000000	0.00000000000000000000	4032.82031250000000000000	3958.97436523437500000000	4127.69238281250000000000	4033.84594726562500000000	3948.20507812500000000000	4017.43579101562500000000	3974.87158203125000000000	3972.30761718750000000000	4160.51269531250000000000	3956.92309570312500000000	4015.38452148437500000000	4006.66650390625000000000	3961.53833007812500000000	4020.51269531250000000000	1555.00000000000000000000	10244.00000000000000000000	10225.00000000000000000000	0.00000000000000000000	0.00000000000000000000	0.00000000000000000000	1466.00000000000000000000	605.00000000000000000000	4.00000000000000000000	4.00000000000000000000	4.00000000000000000000	4.00000000000000000000	4.00000000000000000000	4.00000000000000000000	4.00000000000000000000	4.00000000000000000000	4.00000000000000000000	4.00000000000000000000	4.00000000000000000000	4.00000000000000000000	4.00000000000000000000	4.00000000000000000000	4.00000000000000000000	4.00000000000000000000
104.00000000000000000000	0.00000000000000000000	4040.51269531250000000000	3990.76904296875000000000	4130.25634765625000000000	4062.56396484375000000000	3983.58959960937500000000	4029.74340820312500000000	4009.23071289062500000000	4034.35888671875000000000	4164.10253906250000000000	3998.97436523437500000000	4052.30761718750000000000	4032.82031250000000000000	4005.64086914062500000000	4046.66650390625000000000	1374.00000000000000000000	10244.00000000000000000000	10225.00000000000000000000	0.00000000000000000000	0.00000000000000000000	0.00000000000000000000	1466.00000000000000000000	613.00000000000000000000	4.00000000000000000000	4.00000000000000000000	4.00000000000000000000	4.00000000000000000000	4.00000000000000000000	4.00000000000000000000	4.00000000000000000000	4.00000000000000000000	4.00000000000000000000	4.00000000000000000000	4.00000000000000000000	4.00000000000000000000	4.00000000000000000000	4.00000000000000000000	4.00000000000000000000	4.00000000000000000000
105.00000000000000000000	0.00000000000000000000	4038.97436523437500000000	3974.35888671875000000000	4136.92285156250000000000	4054.87158203125000000000	3976.41015625000000000000	4022.05126953125000000000	3993.84594726562500000000	4021.02563476562500000000	4158.46142578125000000000	3988.71777343750000000000	4045.12817382812500000000	4029.23071289062500000000	3990.76904296875000000000	4036.92309570312500000000	1553.00000000000000000000	10245.00000000000000000000	10224.00000000000000000000	0.00000000000000000000	0.00000000000000000000	0.00000000000000000000	1466.00000000000000000000	620.00000000000000000000	4.00000000000000000000	4.00000000000000000000	4.00000000000000000000	4.00000000000000000000	4.00000000000000000000	4.00000000000000000000	4.00000000000000000000	4.00000000000000000000	4.00000000000000000000	4.00000000000000000000	4.00000000000000000000	4.00000000000000000000	4.00000000000000000000	4.00000000000000000000	4.00000000000000000000	4.00000000000000000000
106.00000000000000000000	0.00000000000000000000	4051.28198242187500000000	3997.43579101562500000000	4135.38427734375000000000	4058.46142578125000000000	3996.92309570312500000000	4041.02563476562500000000	4020.00000000000000000000	4020.00000000000000000000	4159.48730468750000000000	4015.89721679687500000000	4047.69213867187500000000	4026.15380859375000000000	4002.56396484375000000000	4036.41015625000000000000	1822.00000000000000000000	10245.00000000000000000000	10224.00000000000000000000	0.00000000000000000000	0.00000000000000000000	0.00000000000000000000	1466.00000000000000000000	627.00000000000000000000	4.00000000000000000000	4.00000000000000000000	4.00000000000000000000	4.00000000000000000000	4.00000000000000000000	4.00000000000000000000	4.00000000000000000000	4.00000000000000000000	4.00000000000000000000	4.00000000000000000000	4.00000000000000000000	4.00000000000000000000	4.00000000000000000000	4.00000000000000000000	4.00000000000000000000	4.00000000000000000000
107.00000000000000000000	0.00000000000000000000	4060.00000000000000000000	4014.35888671875000000000	4140.51269531250000000000	4071.79467773437500000000	3997.43579101562500000000	4048.71777343750000000000	4036.41015625000000000000	4034.35888671875000000000	4160.00000000000000000000	4043.07690429687500000000	4051.79467773437500000000	4033.84594726562500000000	4008.20507812500000000000	4038.46142578125000000000	1555.00000000000000000000	10245.00000000000000000000	10226.00000000000000000000	0.00000000000000000000	0.00000000000000000000	0.00000000000000000000	1466.00000000000000000000	635.00000000000000000000	4.00000000000000000000	4.00000000000000000000	4.00000000000000000000	4.00000000000000000000	4.00000000000000000000	4.00000000000000000000	4.00000000000000000000	4.00000000000000000000	4.00000000000000000000	4.00000000000000000000	4.00000000000000000000	4.00000000000000000000	4.00000000000000000000	4.00000000000000000000	4.00000000000000000000	4.00000000000000000000
108.00000000000000000000	0.00000000000000000000	4049.23071289062500000000	3989.74340820312500000000	4136.92285156250000000000	4057.94873046875000000000	3980.00000000000000000000	4036.41015625000000000000	4013.84594726562500000000	4014.87158203125000000000	4152.82031250000000000000	4004.61523437500000000000	4032.82031250000000000000	4020.51269531250000000000	3984.61523437500000000000	4030.25634765625000000000	1374.00000000000000000000	10245.00000000000000000000	10226.00000000000000000000	0.00000000000000000000	0.00000000000000000000	0.00000000000000000000	1466.00000000000000000000	642.00000000000000000000	4.00000000000000000000	4.00000000000000000000	4.00000000000000000000	4.00000000000000000000	4.00000000000000000000	4.00000000000000000000	4.00000000000000000000	4.00000000000000000000	4.00000000000000000000	4.00000000000000000000	4.00000000000000000000	4.00000000000000000000	4.00000000000000000000	4.00000000000000000000	4.00000000000000000000	4.00000000000000000000
109.00000000000000000000	0.00000000000000000000	4059.48706054687500000000	4015.89721679687500000000	4136.92285156250000000000	4071.79467773437500000000	4031.79467773437500000000	4045.12817382812500000000	4028.71777343750000000000	4029.23071289062500000000	4162.05126953125000000000	4018.97436523437500000000	4050.25634765625000000000	4028.20507812500000000000	4021.02563476562500000000	4048.71777343750000000000	1553.00000000000000000000	10245.00000000000000000000	10226.00000000000000000000	0.00000000000000000000	0.00000000000000000000	0.00000000000000000000	1466.00000000000000000000	649.00000000000000000000	4.00000000000000000000	4.00000000000000000000	4.00000000000000000000	4.00000000000000000000	4.00000000000000000000	4.00000000000000000000	4.00000000000000000000	4.00000000000000000000	4.00000000000000000000	4.00000000000000000000	4.00000000000000000000	4.00000000000000000000	4.00000000000000000000	4.00000000000000000000	4.00000000000000000000	4.00000000000000000000
110.00000000000000000000	0.00000000000000000000	4060.00000000000000000000	4004.61523437500000000000	4143.07666015625000000000	4068.71777343750000000000	4013.84594726562500000000	4035.89721679687500000000	4010.76904296875000000000	4011.79467773437500000000	4162.56396484375000000000	4011.28198242187500000000	4040.00000000000000000000	4030.25634765625000000000	4007.17944335937500000000	4044.61523437500000000000	1822.00000000000000000000	10245.00000000000000000000	10226.00000000000000000000	0.00000000000000000000	0.00000000000000000000	0.00000000000000000000	1466.00000000000000000000	657.00000000000000000000	4.00000000000000000000	4.00000000000000000000	4.00000000000000000000	4.00000000000000000000	4.00000000000000000000	4.00000000000000000000	4.00000000000000000000	4.00000000000000000000	4.00000000000000000000	4.00000000000000000000	4.00000000000000000000	4.00000000000000000000	4.00000000000000000000	4.00000000000000000000	4.00000000000000000000	4.00000000000000000000
111.00000000000000000000	0.00000000000000000000	4054.87158203125000000000	4004.10253906250000000000	4134.87158203125000000000	4069.74340820312500000000	4012.30761718750000000000	4043.07690429687500000000	4029.23071289062500000000	4036.92309570312500000000	4160.00000000000000000000	4036.92309570312500000000	4048.71777343750000000000	4033.33325195312500000000	4005.12817382812500000000	4043.07690429687500000000	1555.00000000000000000000	10249.00000000000000000000	10226.00000000000000000000	0.00000000000000000000	0.00000000000000000000	0.00000000000000000000	1466.00000000000000000000	665.00000000000000000000	4.00000000000000000000	4.00000000000000000000	4.00000000000000000000	4.00000000000000000000	4.00000000000000000000	4.00000000000000000000	4.00000000000000000000	4.00000000000000000000	4.00000000000000000000	4.00000000000000000000	4.00000000000000000000	4.00000000000000000000	4.00000000000000000000	4.00000000000000000000	4.00000000000000000000	4.00000000000000000000
112.00000000000000000000	0.00000000000000000000	4049.74340820312500000000	4003.58959960937500000000	4134.35888671875000000000	4074.87158203125000000000	4024.61523437500000000000	4044.61523437500000000000	4041.53833007812500000000	4064.10253906250000000000	4159.48730468750000000000	4063.58959960937500000000	4062.05126953125000000000	4041.02563476562500000000	4015.89721679687500000000	4046.15380859375000000000	1374.00000000000000000000	10249.00000000000000000000	10226.00000000000000000000	0.00000000000000000000	0.00000000000000000000	0.00000000000000000000	1466.00000000000000000000	673.00000000000000000000	4.00000000000000000000	4.00000000000000000000	4.00000000000000000000	4.00000000000000000000	4.00000000000000000000	4.00000000000000000000	4.00000000000000000000	4.00000000000000000000	4.00000000000000000000	4.00000000000000000000	4.00000000000000000000	4.00000000000000000000	4.00000000000000000000	4.00000000000000000000	4.00000000000000000000	4.00000000000000000000
113.00000000000000000000	0.00000000000000000000	4044.61523437500000000000	3991.28198242187500000000	4133.33300781250000000000	4065.12817382812500000000	4000.00000000000000000000	4033.84594726562500000000	4015.89721679687500000000	4031.28198242187500000000	4153.33300781250000000000	4027.69213867187500000000	4039.48706054687500000000	4029.74340820312500000000	3997.43579101562500000000	4034.87158203125000000000	1553.00000000000000000000	10249.00000000000000000000	10224.00000000000000000000	0.00000000000000000000	0.00000000000000000000	0.00000000000000000000	1466.00000000000000000000	681.00000000000000000000	4.00000000000000000000	4.00000000000000000000	4.00000000000000000000	4.00000000000000000000	4.00000000000000000000	4.00000000000000000000	4.00000000000000000000	4.00000000000000000000	4.00000000000000000000	4.00000000000000000000	4.00000000000000000000	4.00000000000000000000	4.00000000000000000000	4.00000000000000000000	4.00000000000000000000	4.00000000000000000000
114.00000000000000000000	0.00000000000000000000	4065.64086914062500000000	4034.87158203125000000000	4135.89746093750000000000	4087.17944335937500000000	4040.51269531250000000000	4056.92309570312500000000	4045.64086914062500000000	4044.10253906250000000000	4159.48730468750000000000	4052.82031250000000000000	4056.41015625000000000000	4038.46142578125000000000	4026.66650390625000000000	4047.17944335937500000000	1822.00000000000000000000	10249.00000000000000000000	10224.00000000000000000000	0.00000000000000000000	0.00000000000000000000	0.00000000000000000000	1466.00000000000000000000	689.00000000000000000000	4.00000000000000000000	4.00000000000000000000	4.00000000000000000000	4.00000000000000000000	4.00000000000000000000	4.00000000000000000000	4.00000000000000000000	4.00000000000000000000	4.00000000000000000000	4.00000000000000000000	4.00000000000000000000	4.00000000000000000000	4.00000000000000000000	4.00000000000000000000	4.00000000000000000000	4.00000000000000000000
115.00000000000000000000	0.00000000000000000000	4064.10253906250000000000	4021.53833007812500000000	4140.51269531250000000000	4076.41015625000000000000	4041.53833007812500000000	4055.38452148437500000000	4033.84594726562500000000	4029.23071289062500000000	4157.94873046875000000000	4042.56396484375000000000	4048.71777343750000000000	4031.28198242187500000000	4011.79467773437500000000	4037.43579101562500000000	1555.00000000000000000000	10246.00000000000000000000	10222.00000000000000000000	0.00000000000000000000	0.00000000000000000000	0.00000000000000000000	1466.00000000000000000000	698.00000000000000000000	4.00000000000000000000	4.00000000000000000000	4.00000000000000000000	4.00000000000000000000	4.00000000000000000000	4.00000000000000000000	4.00000000000000000000	4.00000000000000000000	4.00000000000000000000	4.00000000000000000000	4.00000000000000000000	4.00000000000000000000	4.00000000000000000000	4.00000000000000000000	4.00000000000000000000	4.00000000000000000000
116.00000000000000000000	0.00000000000000000000	4052.82031250000000000000	4017.43579101562500000000	4131.79492187500000000000	4067.69213867187500000000	4039.48706054687500000000	4052.82031250000000000000	4028.20507812500000000000	4031.28198242187500000000	4157.43603515625000000000	4036.41015625000000000000	4045.64086914062500000000	4021.53833007812500000000	4018.97436523437500000000	4035.38452148437500000000	1374.00000000000000000000	10246.00000000000000000000	10222.00000000000000000000	0.00000000000000000000	0.00000000000000000000	0.00000000000000000000	1466.00000000000000000000	706.00000000000000000000	4.00000000000000000000	4.00000000000000000000	4.00000000000000000000	4.00000000000000000000	4.00000000000000000000	4.00000000000000000000	4.00000000000000000000	4.00000000000000000000	4.00000000000000000000	4.00000000000000000000	4.00000000000000000000	4.00000000000000000000	4.00000000000000000000	4.00000000000000000000	4.00000000000000000000	4.00000000000000000000
117.00000000000000000000	0.00000000000000000000	4058.46142578125000000000	4029.23071289062500000000	4136.41015625000000000000	4082.56396484375000000000	4038.46142578125000000000	4050.25634765625000000000	4032.30761718750000000000	4044.61523437500000000000	4161.53857421875000000000	4041.02563476562500000000	4058.97436523437500000000	4033.84594726562500000000	4047.69213867187500000000	4051.79467773437500000000	1553.00000000000000000000	10245.00000000000000000000	10223.00000000000000000000	0.00000000000000000000	0.00000000000000000000	0.00000000000000000000	1466.00000000000000000000	714.00000000000000000000	4.00000000000000000000	4.00000000000000000000	4.00000000000000000000	4.00000000000000000000	4.00000000000000000000	4.00000000000000000000	4.00000000000000000000	4.00000000000000000000	4.00000000000000000000	4.00000000000000000000	4.00000000000000000000	4.00000000000000000000	4.00000000000000000000	4.00000000000000000000	4.00000000000000000000	4.00000000000000000000
118.00000000000000000000	0.00000000000000000000	4057.43579101562500000000	4003.07690429687500000000	4138.97412109375000000000	4069.23071289062500000000	4006.15380859375000000000	4035.38452148437500000000	4008.71777343750000000000	4015.89721679687500000000	4158.46142578125000000000	4004.10253906250000000000	4041.53833007812500000000	4025.64086914062500000000	4021.02563476562500000000	4045.64086914062500000000	1822.00000000000000000000	10245.00000000000000000000	10223.00000000000000000000	0.00000000000000000000	0.00000000000000000000	0.00000000000000000000	1466.00000000000000000000	723.00000000000000000000	4.00000000000000000000	4.00000000000000000000	4.00000000000000000000	4.00000000000000000000	4.00000000000000000000	4.00000000000000000000	4.00000000000000000000	4.00000000000000000000	4.00000000000000000000	4.00000000000000000000	4.00000000000000000000	4.00000000000000000000	4.00000000000000000000	4.00000000000000000000	4.00000000000000000000	4.00000000000000000000
119.00000000000000000000	0.00000000000000000000	4064.10253906250000000000	4029.23071289062500000000	4131.28173828125000000000	4081.53833007812500000000	4034.35888671875000000000	4049.23071289062500000000	4037.43579101562500000000	4048.20507812500000000000	4161.53857421875000000000	4050.25634765625000000000	4060.51269531250000000000	4030.76904296875000000000	4037.43579101562500000000	4051.28198242187500000000	1555.00000000000000000000	10247.00000000000000000000	10225.00000000000000000000	0.00000000000000000000	0.00000000000000000000	0.00000000000000000000	1466.00000000000000000000	731.00000000000000000000	4.00000000000000000000	4.00000000000000000000	4.00000000000000000000	4.00000000000000000000	4.00000000000000000000	4.00000000000000000000	4.00000000000000000000	4.00000000000000000000	4.00000000000000000000	4.00000000000000000000	4.00000000000000000000	4.00000000000000000000	4.00000000000000000000	4.00000000000000000000	4.00000000000000000000	4.00000000000000000000
120.00000000000000000000	0.00000000000000000000	4056.41015625000000000000	4017.43579101562500000000	4133.33300781250000000000	4077.94873046875000000000	4015.38452148437500000000	4047.69213867187500000000	4033.84594726562500000000	4048.71777343750000000000	4152.82031250000000000000	4053.84594726562500000000	4054.87158203125000000000	4034.35888671875000000000	4020.00000000000000000000	4043.58959960937500000000	1374.00000000000000000000	10247.00000000000000000000	10225.00000000000000000000	0.00000000000000000000	0.00000000000000000000	0.00000000000000000000	1466.00000000000000000000	739.00000000000000000000	4.00000000000000000000	4.00000000000000000000	4.00000000000000000000	4.00000000000000000000	4.00000000000000000000	4.00000000000000000000	4.00000000000000000000	4.00000000000000000000	4.00000000000000000000	4.00000000000000000000	4.00000000000000000000	4.00000000000000000000	4.00000000000000000000	4.00000000000000000000	4.00000000000000000000	4.00000000000000000000
121.00000000000000000000	0.00000000000000000000	4059.48706054687500000000	4019.48706054687500000000	4136.92285156250000000000	4070.76904296875000000000	4021.02563476562500000000	4053.84594726562500000000	4041.02563476562500000000	4037.94873046875000000000	4154.87158203125000000000	4035.38452148437500000000	4047.17944335937500000000	4033.33325195312500000000	4015.38452148437500000000	4040.51269531250000000000	1553.00000000000000000000	10249.00000000000000000000	10225.00000000000000000000	0.00000000000000000000	0.00000000000000000000	0.00000000000000000000	1466.00000000000000000000	748.00000000000000000000	4.00000000000000000000	4.00000000000000000000	4.00000000000000000000	4.00000000000000000000	4.00000000000000000000	4.00000000000000000000	4.00000000000000000000	4.00000000000000000000	4.00000000000000000000	4.00000000000000000000	4.00000000000000000000	4.00000000000000000000	4.00000000000000000000	4.00000000000000000000	4.00000000000000000000	4.00000000000000000000
122.00000000000000000000	0.00000000000000000000	4081.53833007812500000000	4051.79467773437500000000	4145.64111328125000000000	4086.66650390625000000000	4075.38452148437500000000	4065.12817382812500000000	4062.05126953125000000000	4049.23071289062500000000	4167.69238281250000000000	4057.43579101562500000000	4062.56396484375000000000	4042.05126953125000000000	4043.07690429687500000000	4052.82031250000000000000	1822.00000000000000000000	10249.00000000000000000000	10225.00000000000000000000	0.00000000000000000000	0.00000000000000000000	0.00000000000000000000	1466.00000000000000000000	756.00000000000000000000	4.00000000000000000000	4.00000000000000000000	4.00000000000000000000	4.00000000000000000000	4.00000000000000000000	4.00000000000000000000	4.00000000000000000000	4.00000000000000000000	4.00000000000000000000	4.00000000000000000000	4.00000000000000000000	4.00000000000000000000	4.00000000000000000000	4.00000000000000000000	4.00000000000000000000	4.00000000000000000000
123.00000000000000000000	0.00000000000000000000	4073.84594726562500000000	4028.71777343750000000000	4144.10253906250000000000	4077.43579101562500000000	4055.38452148437500000000	4048.20507812500000000000	4038.97436523437500000000	4031.79467773437500000000	4161.02539062500000000000	4036.92309570312500000000	4047.69213867187500000000	4030.76904296875000000000	4024.61523437500000000000	4046.66650390625000000000	1555.00000000000000000000	10248.00000000000000000000	10229.00000000000000000000	0.00000000000000000000	0.00000000000000000000	0.00000000000000000000	1466.00000000000000000000	764.00000000000000000000	4.00000000000000000000	4.00000000000000000000	4.00000000000000000000	4.00000000000000000000	4.00000000000000000000	4.00000000000000000000	4.00000000000000000000	4.00000000000000000000	4.00000000000000000000	4.00000000000000000000	4.00000000000000000000	4.00000000000000000000	4.00000000000000000000	4.00000000000000000000	4.00000000000000000000	4.00000000000000000000
124.00000000000000000000	0.00000000000000000000	4071.28198242187500000000	4047.17944335937500000000	4140.51269531250000000000	4094.35888671875000000000	4062.05126953125000000000	4052.30761718750000000000	4056.92309570312500000000	4068.71777343750000000000	4162.56396484375000000000	4070.76904296875000000000	4071.28198242187500000000	4045.12817382812500000000	4059.48706054687500000000	4064.61523437500000000000	1374.00000000000000000000	10248.00000000000000000000	10229.00000000000000000000	0.00000000000000000000	0.00000000000000000000	0.00000000000000000000	1466.00000000000000000000	771.00000000000000000000	4.00000000000000000000	4.00000000000000000000	4.00000000000000000000	4.00000000000000000000	4.00000000000000000000	4.00000000000000000000	4.00000000000000000000	4.00000000000000000000	4.00000000000000000000	4.00000000000000000000	4.00000000000000000000	4.00000000000000000000	4.00000000000000000000	4.00000000000000000000	4.00000000000000000000	4.00000000000000000000
125.00000000000000000000	0.00000000000000000000	4072.82031250000000000000	4041.02563476562500000000	4147.17919921875000000000	4094.87158203125000000000	4048.20507812500000000000	4042.05126953125000000000	4042.56396484375000000000	4068.20507812500000000000	4161.53857421875000000000	4069.23071289062500000000	4074.35888671875000000000	4056.41015625000000000000	4062.05126953125000000000	4068.71777343750000000000	1553.00000000000000000000	10248.00000000000000000000	10228.00000000000000000000	0.00000000000000000000	0.00000000000000000000	0.00000000000000000000	1466.00000000000000000000	779.00000000000000000000	4.00000000000000000000	4.00000000000000000000	4.00000000000000000000	4.00000000000000000000	4.00000000000000000000	4.00000000000000000000	4.00000000000000000000	4.00000000000000000000	4.00000000000000000000	4.00000000000000000000	4.00000000000000000000	4.00000000000000000000	4.00000000000000000000	4.00000000000000000000	4.00000000000000000000	4.00000000000000000000
126.00000000000000000000	0.00000000000000000000	4073.33325195312500000000	4033.84594726562500000000	4145.12792968750000000000	4087.17944335937500000000	4041.02563476562500000000	4043.58959960937500000000	4043.07690429687500000000	4063.58959960937500000000	4157.94873046875000000000	4051.28198242187500000000	4064.10253906250000000000	4045.64086914062500000000	4049.74340820312500000000	4063.07690429687500000000	1822.00000000000000000000	10248.00000000000000000000	10228.00000000000000000000	0.00000000000000000000	0.00000000000000000000	0.00000000000000000000	1466.00000000000000000000	786.00000000000000000000	4.00000000000000000000	4.00000000000000000000	4.00000000000000000000	4.00000000000000000000	4.00000000000000000000	4.00000000000000000000	4.00000000000000000000	4.00000000000000000000	4.00000000000000000000	4.00000000000000000000	4.00000000000000000000	4.00000000000000000000	4.00000000000000000000	4.00000000000000000000	4.00000000000000000000	4.00000000000000000000
127.00000000000000000000	0.00000000000000000000	4076.92309570312500000000	4054.87158203125000000000	4145.12792968750000000000	4105.64111328125000000000	4073.33325195312500000000	4064.61523437500000000000	4078.97436523437500000000	4095.89721679687500000000	4162.56396484375000000000	4094.35888671875000000000	4081.02563476562500000000	4045.64086914062500000000	4066.66650390625000000000	4067.17944335937500000000	50.00000000000000000000	10250.00000000000000000000	10229.00000000000000000000	0.00000000000000000000	0.00000000000000000000	0.00000000000000000000	1466.00000000000000000000	793.00000000000000000000	4.00000000000000000000	4.00000000000000000000	4.00000000000000000000	4.00000000000000000000	4.00000000000000000000	4.00000000000000000000	4.00000000000000000000	4.00000000000000000000	4.00000000000000000000	4.00000000000000000000	4.00000000000000000000	4.00000000000000000000	4.00000000000000000000	4.00000000000000000000	4.00000000000000000000	4.00000000000000000000
0.00000000000000000000	0.00000000000000000000	4068.71777343750000000000	4032.82031250000000000000	4143.07666015625000000000	4092.82031250000000000000	4054.35888671875000000000	4056.41015625000000000000	4057.94873046875000000000	4063.07690429687500000000	4154.87158203125000000000	4081.02563476562500000000	4062.56396484375000000000	4029.74340820312500000000	4033.33325195312500000000	4047.69213867187500000000	735.00000000000000000000	10250.00000000000000000000	10229.00000000000000000000	0.00000000000000000000	0.00000000000000000000	0.00000000000000000000	1466.00000000000000000000	801.00000000000000000000	4.00000000000000000000	4.00000000000000000000	4.00000000000000000000	4.00000000000000000000	4.00000000000000000000	4.00000000000000000000	4.00000000000000000000	4.00000000000000000000	4.00000000000000000000	4.00000000000000000000	4.00000000000000000000	4.00000000000000000000	4.00000000000000000000	4.00000000000000000000	4.00000000000000000000	4.00000000000000000000
1.00000000000000000000	0.00000000000000000000	4084.10253906250000000000	4060.51269531250000000000	4142.56396484375000000000	4101.02539062500000000000	4072.30761718750000000000	4063.58959960937500000000	4070.25634765625000000000	4070.25634765625000000000	4160.51269531250000000000	4085.12817382812500000000	4071.28198242187500000000	4031.28198242187500000000	4055.38452148437500000000	4060.51269531250000000000	1095.00000000000000000000	10250.00000000000000000000	10228.00000000000000000000	0.00000000000000000000	0.00000000000000000000	0.00000000000000000000	1466.00000000000000000000	808.00000000000000000000	4.00000000000000000000	4.00000000000000000000	4.00000000000000000000	4.00000000000000000000	4.00000000000000000000	4.00000000000000000000	4.00000000000000000000	4.00000000000000000000	4.00000000000000000000	4.00000000000000000000	4.00000000000000000000	4.00000000000000000000	4.00000000000000000000	4.00000000000000000000	4.00000000000000000000	4.00000000000000000000
2.00000000000000000000	0.00000000000000000000	4086.66650390625000000000	4056.41015625000000000000	4147.69238281250000000000	4100.51269531250000000000	4063.07690429687500000000	4054.35888671875000000000	4061.53833007812500000000	4062.05126953125000000000	4164.10253906250000000000	4066.66650390625000000000	4067.69213867187500000000	4032.30761718750000000000	4060.51269531250000000000	4064.10253906250000000000	1236.00000000000000000000	10250.00000000000000000000	10228.00000000000000000000	0.00000000000000000000	0.00000000000000000000	0.00000000000000000000	1466.00000000000000000000	815.00000000000000000000	4.00000000000000000000	4.00000000000000000000	4.00000000000000000000	4.00000000000000000000	4.00000000000000000000	4.00000000000000000000	4.00000000000000000000	4.00000000000000000000	4.00000000000000000000	4.00000000000000000000	4.00000000000000000000	4.00000000000000000000	4.00000000000000000000	4.00000000000000000000	4.00000000000000000000	4.00000000000000000000
3.00000000000000000000	0.00000000000000000000	4078.46142578125000000000	4040.51269531250000000000	4141.02539062500000000000	4090.76904296875000000000	4059.48706054687500000000	4047.17944335937500000000	4046.66650390625000000000	4041.53833007812500000000	4160.51269531250000000000	4049.74340820312500000000	4058.46142578125000000000	4026.66650390625000000000	4050.76904296875000000000	4057.94873046875000000000	1763.00000000000000000000	10251.00000000000000000000	10228.00000000000000000000	0.00000000000000000000	0.00000000000000000000	0.00000000000000000000	1466.00000000000000000000	823.00000000000000000000	4.00000000000000000000	4.00000000000000000000	4.00000000000000000000	4.00000000000000000000	4.00000000000000000000	4.00000000000000000000	4.00000000000000000000	4.00000000000000000000	4.00000000000000000000	4.00000000000000000000	4.00000000000000000000	4.00000000000000000000	4.00000000000000000000	4.00000000000000000000	4.00000000000000000000	4.00000000000000000000
4.00000000000000000000	0.00000000000000000000	4087.69213867187500000000	4070.25634765625000000000	4144.61523437500000000000	4115.38427734375000000000	4092.30761718750000000000	4057.94873046875000000000	4067.69213867187500000000	4083.58959960937500000000	4164.61523437500000000000	4092.30761718750000000000	4090.76904296875000000000	4046.66650390625000000000	4088.71777343750000000000	4081.53833007812500000000	1876.00000000000000000000	10251.00000000000000000000	10228.00000000000000000000	0.00000000000000000000	0.00000000000000000000	0.00000000000000000000	1466.00000000000000000000	830.00000000000000000000	4.00000000000000000000	4.00000000000000000000	4.00000000000000000000	4.00000000000000000000	4.00000000000000000000	4.00000000000000000000	4.00000000000000000000	4.00000000000000000000	4.00000000000000000000	4.00000000000000000000	4.00000000000000000000	4.00000000000000000000	4.00000000000000000000	4.00000000000000000000	4.00000000000000000000	4.00000000000000000000
5.00000000000000000000	0.00000000000000000000	4066.15380859375000000000	4030.25634765625000000000	4139.48730468750000000000	4097.43603515625000000000	4028.71777343750000000000	4030.76904296875000000000	4030.25634765625000000000	4057.94873046875000000000	4151.28173828125000000000	4050.25634765625000000000	4066.15380859375000000000	4028.71777343750000000000	4051.79467773437500000000	4064.61523437500000000000	1159.00000000000000000000	10249.00000000000000000000	10227.00000000000000000000	0.00000000000000000000	0.00000000000000000000	0.00000000000000000000	1466.00000000000000000000	838.00000000000000000000	4.00000000000000000000	4.00000000000000000000	4.00000000000000000000	4.00000000000000000000	4.00000000000000000000	4.00000000000000000000	4.00000000000000000000	4.00000000000000000000	4.00000000000000000000	4.00000000000000000000	4.00000000000000000000	4.00000000000000000000	4.00000000000000000000	4.00000000000000000000	4.00000000000000000000	4.00000000000000000000
6.00000000000000000000	0.00000000000000000000	4047.17944335937500000000	4012.30761718750000000000	4115.38427734375000000000	4078.46142578125000000000	4015.89721679687500000000	4024.61523437500000000000	4023.58959960937500000000	4030.25634765625000000000	4143.58984375000000000000	4037.43579101562500000000	4044.61523437500000000000	4002.05126953125000000000	4024.10253906250000000000	4038.97436523437500000000	1560.00000000000000000000	10249.00000000000000000000	10227.00000000000000000000	0.00000000000000000000	0.00000000000000000000	0.00000000000000000000	1466.00000000000000000000	846.00000000000000000000	4.00000000000000000000	4.00000000000000000000	4.00000000000000000000	4.00000000000000000000	4.00000000000000000000	4.00000000000000000000	4.00000000000000000000	4.00000000000000000000	4.00000000000000000000	4.00000000000000000000	4.00000000000000000000	4.00000000000000000000	4.00000000000000000000	4.00000000000000000000	4.00000000000000000000	4.00000000000000000000
7.00000000000000000000	0.00000000000000000000	4045.64086914062500000000	4001.53833007812500000000	4114.35888671875000000000	4069.74340820312500000000	4016.41015625000000000000	4024.10253906250000000000	4018.97436523437500000000	4016.41015625000000000000	4148.71777343750000000000	4026.15380859375000000000	4037.94873046875000000000	3994.87158203125000000000	4004.61523437500000000000	4027.17944335937500000000	1616.00000000000000000000	10248.00000000000000000000	10225.00000000000000000000	0.00000000000000000000	0.00000000000000000000	0.00000000000000000000	1466.00000000000000000000	855.00000000000000000000	4.00000000000000000000	4.00000000000000000000	4.00000000000000000000	4.00000000000000000000	4.00000000000000000000	4.00000000000000000000	4.00000000000000000000	4.00000000000000000000	4.00000000000000000000	4.00000000000000000000	4.00000000000000000000	4.00000000000000000000	4.00000000000000000000	4.00000000000000000000	4.00000000000000000000	4.00000000000000000000
8.00000000000000000000	0.00000000000000000000	4044.10253906250000000000	3990.25634765625000000000	4118.46142578125000000000	4063.07690429687500000000	3984.10253906250000000000	4021.53833007812500000000	4001.02563476562500000000	4005.64086914062500000000	4150.76904296875000000000	3984.10253906250000000000	4024.61523437500000000000	3990.25634765625000000000	3991.28198242187500000000	4026.66650390625000000000	886.00000000000000000000	10248.00000000000000000000	10225.00000000000000000000	0.00000000000000000000	0.00000000000000000000	0.00000000000000000000	1466.00000000000000000000	863.00000000000000000000	4.00000000000000000000	4.00000000000000000000	4.00000000000000000000	4.00000000000000000000	4.00000000000000000000	4.00000000000000000000	4.00000000000000000000	4.00000000000000000000	4.00000000000000000000	4.00000000000000000000	4.00000000000000000000	4.00000000000000000000	4.00000000000000000000	4.00000000000000000000	4.00000000000000000000	4.00000000000000000000
9.00000000000000000000	0.00000000000000000000	4053.84594726562500000000	4025.12817382812500000000	4122.05126953125000000000	4082.05126953125000000000	4013.33325195312500000000	4033.33325195312500000000	4015.38452148437500000000	4026.66650390625000000000	4157.94873046875000000000	4013.84594726562500000000	4040.51269531250000000000	4002.05126953125000000000	4028.20507812500000000000	4044.10253906250000000000	1711.00000000000000000000	10247.00000000000000000000	10225.00000000000000000000	0.00000000000000000000	0.00000000000000000000	0.00000000000000000000	1466.00000000000000000000	871.00000000000000000000	4.00000000000000000000	4.00000000000000000000	4.00000000000000000000	4.00000000000000000000	4.00000000000000000000	4.00000000000000000000	4.00000000000000000000	4.00000000000000000000	4.00000000000000000000	4.00000000000000000000	4.00000000000000000000	4.00000000000000000000	4.00000000000000000000	4.00000000000000000000	4.00000000000000000000	4.00000000000000000000
10.00000000000000000000	0.00000000000000000000	4047.17944335937500000000	4000.00000000000000000000	4126.66650390625000000000	4066.15380859375000000000	4005.12817382812500000000	4022.56396484375000000000	3993.84594726562500000000	4000.51269531250000000000	4153.84619140625000000000	4006.66650390625000000000	4026.15380859375000000000	3991.79467773437500000000	4004.61523437500000000000	4033.33325195312500000000	1771.00000000000000000000	10247.00000000000000000000	10225.00000000000000000000	0.00000000000000000000	0.00000000000000000000	0.00000000000000000000	1466.00000000000000000000	880.00000000000000000000	4.00000000000000000000	4.00000000000000000000	4.00000000000000000000	4.00000000000000000000	4.00000000000000000000	4.00000000000000000000	4.00000000000000000000	4.00000000000000000000	4.00000000000000000000	4.00000000000000000000	4.00000000000000000000	4.00000000000000000000	4.00000000000000000000	4.00000000000000000000	4.00000000000000000000	4.00000000000000000000
11.00000000000000000000	0.00000000000000000000	4043.58959960937500000000	3997.94873046875000000000	4117.43603515625000000000	4066.66650390625000000000	4002.05126953125000000000	4027.69213867187500000000	4007.69213867187500000000	4024.10253906250000000000	4153.84619140625000000000	4018.97436523437500000000	4034.87158203125000000000	3990.25634765625000000000	4004.61523437500000000000	4029.74340820312500000000	1520.00000000000000000000	10244.00000000000000000000	10228.00000000000000000000	0.00000000000000000000	0.00000000000000000000	0.00000000000000000000	1466.00000000000000000000	888.00000000000000000000	4.00000000000000000000	4.00000000000000000000	4.00000000000000000000	4.00000000000000000000	4.00000000000000000000	4.00000000000000000000	4.00000000000000000000	4.00000000000000000000	4.00000000000000000000	4.00000000000000000000	4.00000000000000000000	4.00000000000000000000	4.00000000000000000000	4.00000000000000000000	4.00000000000000000000	4.00000000000000000000
12.00000000000000000000	0.00000000000000000000	4039.48706054687500000000	3998.46142578125000000000	4114.35888671875000000000	4072.82031250000000000000	3986.15380859375000000000	4023.58959960937500000000	4007.17944335937500000000	4040.51269531250000000000	4152.82031250000000000000	4021.53833007812500000000	4043.58959960937500000000	4001.02563476562500000000	4007.69213867187500000000	4032.30761718750000000000	1351.00000000000000000000	10244.00000000000000000000	10228.00000000000000000000	0.00000000000000000000	0.00000000000000000000	0.00000000000000000000	1466.00000000000000000000	895.00000000000000000000	4.00000000000000000000	4.00000000000000000000	4.00000000000000000000	4.00000000000000000000	4.00000000000000000000	4.00000000000000000000	4.00000000000000000000	4.00000000000000000000	4.00000000000000000000	4.00000000000000000000	4.00000000000000000000	4.00000000000000000000	4.00000000000000000000	4.00000000000000000000	4.00000000000000000000	4.00000000000000000000
13.00000000000000000000	0.00000000000000000000	4033.84594726562500000000	3983.07690429687500000000	4112.30761718750000000000	4055.38452148437500000000	3970.25634765625000000000	4019.48706054687500000000	3993.33325195312500000000	4003.58959960937500000000	4150.25634765625000000000	3988.20507812500000000000	4022.56396484375000000000	3985.64086914062500000000	3984.10253906250000000000	4025.12817382812500000000	1529.00000000000000000000	10245.00000000000000000000	10229.00000000000000000000	0.00000000000000000000	0.00000000000000000000	0.00000000000000000000	1466.00000000000000000000	903.00000000000000000000	4.00000000000000000000	4.00000000000000000000	4.00000000000000000000	4.00000000000000000000	4.00000000000000000000	4.00000000000000000000	4.00000000000000000000	4.00000000000000000000	4.00000000000000000000	4.00000000000000000000	4.00000000000000000000	4.00000000000000000000	4.00000000000000000000	4.00000000000000000000	4.00000000000000000000	4.00000000000000000000
14.00000000000000000000	0.00000000000000000000	4052.30761718750000000000	4024.61523437500000000000	4115.89746093750000000000	4072.30761718750000000000	4025.64086914062500000000	4045.12817382812500000000	4035.38452148437500000000	4021.53833007812500000000	4158.97412109375000000000	4024.10253906250000000000	4038.97436523437500000000	3987.17944335937500000000	4010.76904296875000000000	4035.38452148437500000000	1771.00000000000000000000	10245.00000000000000000000	10229.00000000000000000000	0.00000000000000000000	0.00000000000000000000	0.00000000000000000000	1466.00000000000000000000	912.00000000000000000000	4.00000000000000000000	4.00000000000000000000	4.00000000000000000000	4.00000000000000000000	4.00000000000000000000	4.00000000000000000000	4.00000000000000000000	4.00000000000000000000	4.00000000000000000000	4.00000000000000000000	4.00000000000000000000	4.00000000000000000000	4.00000000000000000000	4.00000000000000000000	4.00000000000000000000	4.00000000000000000000
15.00000000000000000000	0.00000000000000000000	4053.33325195312500000000	4009.74340820312500000000	4121.53857421875000000000	4065.64086914062500000000	4009.23071289062500000000	4034.87158203125000000000	4018.97436523437500000000	4008.20507812500000000000	4152.82031250000000000000	4009.74340820312500000000	4031.28198242187500000000	3986.15380859375000000000	3990.25634765625000000000	4026.66650390625000000000	1520.00000000000000000000	10245.00000000000000000000	10228.00000000000000000000	0.00000000000000000000	0.00000000000000000000	0.00000000000000000000	1466.00000000000000000000	920.00000000000000000000	4.00000000000000000000	4.00000000000000000000	4.00000000000000000000	4.00000000000000000000	4.00000000000000000000	4.00000000000000000000	4.00000000000000000000	4.00000000000000000000	4.00000000000000000000	4.00000000000000000000	4.00000000000000000000	4.00000000000000000000	4.00000000000000000000	4.00000000000000000000	4.00000000000000000000	4.00000000000000000000
16.00000000000000000000	0.00000000000000000000	4051.28198242187500000000	4007.69213867187500000000	4117.94873046875000000000	4066.66650390625000000000	4000.51269531250000000000	4031.79467773437500000000	4009.74340820312500000000	4008.20507812500000000000	4152.30761718750000000000	4000.51269531250000000000	4035.38452148437500000000	3990.25634765625000000000	4001.53833007812500000000	4036.41015625000000000000	0.00000000000000000000	10245.00000000000000000000	10228.00000000000000000000	0.00000000000000000000	0.00000000000000000000	0.00000000000000000000	1466.00000000000000000000	927.00000000000000000000	4.00000000000000000000	4.00000000000000000000	4.00000000000000000000	4.00000000000000000000	4.00000000000000000000	4.00000000000000000000	4.00000000000000000000	4.00000000000000000000	4.00000000000000000000	4.00000000000000000000	4.00000000000000000000	4.00000000000000000000	4.00000000000000000000	4.00000000000000000000	4.00000000000000000000	4.00000000000000000000
17.00000000000000000000	0.00000000000000000000	4055.38452148437500000000	4022.05126953125000000000	4125.12792968750000000000	4079.48706054687500000000	4009.23071289062500000000	4034.87158203125000000000	4012.82031250000000000000	4015.38452148437500000000	4157.94873046875000000000	4003.58959960937500000000	4041.53833007812500000000	4001.02563476562500000000	4026.15380859375000000000	4051.79467773437500000000	0.00000000000000000000	10245.00000000000000000000	10227.00000000000000000000	0.00000000000000000000	0.00000000000000000000	0.00000000000000000000	1466.00000000000000000000	935.00000000000000000000	4.00000000000000000000	4.00000000000000000000	4.00000000000000000000	4.00000000000000000000	4.00000000000000000000	4.00000000000000000000	4.00000000000000000000	4.00000000000000000000	4.00000000000000000000	4.00000000000000000000	4.00000000000000000000	4.00000000000000000000	4.00000000000000000000	4.00000000000000000000	4.00000000000000000000	4.00000000000000000000
18.00000000000000000000	0.00000000000000000000	4046.66650390625000000000	3998.97436523437500000000	4125.12792968750000000000	4060.51269531250000000000	3990.25634765625000000000	4024.61523437500000000000	3998.46142578125000000000	3996.41015625000000000000	4152.30761718750000000000	3977.94873046875000000000	4022.56396484375000000000	3988.20507812500000000000	3996.92309570312500000000	4038.46142578125000000000	0.00000000000000000000	10245.00000000000000000000	10227.00000000000000000000	0.00000000000000000000	0.00000000000000000000	0.00000000000000000000	1466.00000000000000000000	942.00000000000000000000	4.00000000000000000000	4.00000000000000000000	4.00000000000000000000	4.00000000000000000000	4.00000000000000000000	4.00000000000000000000	4.00000000000000000000	4.00000000000000000000	4.00000000000000000000	4.00000000000000000000	4.00000000000000000000	4.00000000000000000000	4.00000000000000000000	4.00000000000000000000	4.00000000000000000000	4.00000000000000000000
19.00000000000000000000	0.00000000000000000000	4049.23071289062500000000	4016.41015625000000000000	4117.94873046875000000000	4068.20507812500000000000	4019.48706054687500000000	4035.38452148437500000000	4024.61523437500000000000	4035.38452148437500000000	4154.87158203125000000000	4015.89721679687500000000	4047.17944335937500000000	3995.89721679687500000000	4016.41015625000000000000	4045.12817382812500000000	0.00000000000000000000	10245.00000000000000000000	10228.00000000000000000000	0.00000000000000000000	0.00000000000000000000	0.00000000000000000000	1466.00000000000000000000	950.00000000000000000000	4.00000000000000000000	4.00000000000000000000	4.00000000000000000000	4.00000000000000000000	4.00000000000000000000	4.00000000000000000000	4.00000000000000000000	4.00000000000000000000	4.00000000000000000000	4.00000000000000000000	4.00000000000000000000	4.00000000000000000000	4.00000000000000000000	4.00000000000000000000	4.00000000000000000000	4.00000000000000000000
20.00000000000000000000	0.00000000000000000000	4041.02563476562500000000	4002.56396484375000000000	4122.05126953125000000000	4061.53833007812500000000	3990.76904296875000000000	4025.64086914062500000000	4005.12817382812500000000	4031.28198242187500000000	4152.30761718750000000000	4005.12817382812500000000	4042.56396484375000000000	3999.48706054687500000000	4005.12817382812500000000	4041.02563476562500000000	0.00000000000000000000	10245.00000000000000000000	10228.00000000000000000000	0.00000000000000000000	0.00000000000000000000	0.00000000000000000000	1466.00000000000000000000	957.00000000000000000000	4.00000000000000000000	4.00000000000000000000	4.00000000000000000000	4.00000000000000000000	4.00000000000000000000	4.00000000000000000000	4.00000000000000000000	4.00000000000000000000	4.00000000000000000000	4.00000000000000000000	4.00000000000000000000	4.00000000000000000000	4.00000000000000000000	4.00000000000000000000	4.00000000000000000000	4.00000000000000000000
21.00000000000000000000	0.00000000000000000000	4045.12817382812500000000	4018.97436523437500000000	4125.64111328125000000000	4061.02563476562500000000	3995.89721679687500000000	4032.30761718750000000000	4015.38452148437500000000	4025.64086914062500000000	4152.82031250000000000000	4002.05126953125000000000	4037.94873046875000000000	3994.87158203125000000000	4005.12817382812500000000	4041.02563476562500000000	0.00000000000000000000	10247.00000000000000000000	10225.00000000000000000000	0.00000000000000000000	0.00000000000000000000	0.00000000000000000000	1466.00000000000000000000	965.00000000000000000000	4.00000000000000000000	4.00000000000000000000	4.00000000000000000000	4.00000000000000000000	4.00000000000000000000	4.00000000000000000000	4.00000000000000000000	4.00000000000000000000	4.00000000000000000000	4.00000000000000000000	4.00000000000000000000	4.00000000000000000000	4.00000000000000000000	4.00000000000000000000	4.00000000000000000000	4.00000000000000000000
22.00000000000000000000	0.00000000000000000000	4062.56396484375000000000	4043.07690429687500000000	4131.28173828125000000000	4071.79467773437500000000	4037.94873046875000000000	4043.58959960937500000000	4038.46142578125000000000	4029.23071289062500000000	4158.46142578125000000000	4026.66650390625000000000	4045.64086914062500000000	3997.43579101562500000000	4018.97436523437500000000	4043.58959960937500000000	0.00000000000000000000	10247.00000000000000000000	10225.00000000000000000000	0.00000000000000000000	0.00000000000000000000	0.00000000000000000000	1466.00000000000000000000	973.00000000000000000000	4.00000000000000000000	4.00000000000000000000	4.00000000000000000000	4.00000000000000000000	4.00000000000000000000	4.00000000000000000000	4.00000000000000000000	4.00000000000000000000	4.00000000000000000000	4.00000000000000000000	4.00000000000000000000	4.00000000000000000000	4.00000000000000000000	4.00000000000000000000	4.00000000000000000000	4.00000000000000000000
23.00000000000000000000	0.00000000000000000000	4055.89721679687500000000	4013.33325195312500000000	4127.17919921875000000000	4054.35888671875000000000	4000.00000000000000000000	4026.15380859375000000000	4011.28198242187500000000	3997.43579101562500000000	4155.89746093750000000000	3996.92309570312500000000	4026.15380859375000000000	3988.20507812500000000000	3997.43579101562500000000	4033.33325195312500000000	0.00000000000000000000	10247.00000000000000000000	10224.00000000000000000000	0.00000000000000000000	0.00000000000000000000	0.00000000000000000000	1466.00000000000000000000	981.00000000000000000000	4.00000000000000000000	4.00000000000000000000	4.00000000000000000000	4.00000000000000000000	4.00000000000000000000	4.00000000000000000000	4.00000000000000000000	4.00000000000000000000	4.00000000000000000000	4.00000000000000000000	4.00000000000000000000	4.00000000000000000000	4.00000000000000000000	4.00000000000000000000	4.00000000000000000000	4.00000000000000000000
24.00000000000000000000	0.00000000000000000000	4054.87158203125000000000	4034.87158203125000000000	4126.15380859375000000000	4069.74340820312500000000	4006.66650390625000000000	4030.76904296875000000000	4026.66650390625000000000	4034.35888671875000000000	4163.07666015625000000000	4029.23071289062500000000	4050.25634765625000000000	4003.58959960937500000000	4035.38452148437500000000	4057.94873046875000000000	0.00000000000000000000	10247.00000000000000000000	10224.00000000000000000000	0.00000000000000000000	0.00000000000000000000	0.00000000000000000000	1466.00000000000000000000	989.00000000000000000000	4.00000000000000000000	4.00000000000000000000	4.00000000000000000000	4.00000000000000000000	4.00000000000000000000	4.00000000000000000000	4.00000000000000000000	4.00000000000000000000	4.00000000000000000000	4.00000000000000000000	4.00000000000000000000	4.00000000000000000000	4.00000000000000000000	4.00000000000000000000	4.00000000000000000000	4.00000000000000000000
25.00000000000000000000	0.00000000000000000000	4047.69213867187500000000	4019.48706054687500000000	4131.28173828125000000000	4065.12817382812500000000	4008.71777343750000000000	4021.53833007812500000000	4015.38452148437500000000	4035.38452148437500000000	4157.94873046875000000000	4024.10253906250000000000	4046.66650390625000000000	4005.64086914062500000000	4026.66650390625000000000	4056.41015625000000000000	0.00000000000000000000	10249.00000000000000000000	10225.00000000000000000000	0.00000000000000000000	0.00000000000000000000	0.00000000000000000000	1466.00000000000000000000	996.00000000000000000000	4.00000000000000000000	4.00000000000000000000	4.00000000000000000000	4.00000000000000000000	4.00000000000000000000	4.00000000000000000000	4.00000000000000000000	4.00000000000000000000	4.00000000000000000000	4.00000000000000000000	4.00000000000000000000	4.00000000000000000000	4.00000000000000000000	4.00000000000000000000	4.00000000000000000000	4.00000000000000000000
26.00000000000000000000	0.00000000000000000000	4045.12817382812500000000	4009.74340820312500000000	4123.58984375000000000000	4056.92309570312500000000	4013.33325195312500000000	4022.56396484375000000000	4018.46142578125000000000	4025.64086914062500000000	4149.74365234375000000000	4005.64086914062500000000	4035.89721679687500000000	3996.41015625000000000000	4006.66650390625000000000	4040.51269531250000000000	0.00000000000000000000	10249.00000000000000000000	10225.00000000000000000000	0.00000000000000000000	0.00000000000000000000	0.00000000000000000000	1467.00000000000000000000	5.00000000000000000000	4.00000000000000000000	4.00000000000000000000	4.00000000000000000000	4.00000000000000000000	4.00000000000000000000	4.00000000000000000000	4.00000000000000000000	4.00000000000000000000	4.00000000000000000000	4.00000000000000000000	4.00000000000000000000	4.00000000000000000000	4.00000000000000000000	4.00000000000000000000	4.00000000000000000000	4.00000000000000000000
27.00000000000000000000	0.00000000000000000000	4053.33325195312500000000	4031.79467773437500000000	4125.64111328125000000000	4071.28198242187500000000	4022.05126953125000000000	4035.89721679687500000000	4042.05126953125000000000	4056.92309570312500000000	4154.87158203125000000000	4042.56396484375000000000	4052.30761718750000000000	4005.64086914062500000000	4018.97436523437500000000	4045.12817382812500000000	0.00000000000000000000	10250.00000000000000000000	10225.00000000000000000000	0.00000000000000000000	0.00000000000000000000	0.00000000000000000000	1467.00000000000000000000	13.00000000000000000000	4.00000000000000000000	4.00000000000000000000	4.00000000000000000000	4.00000000000000000000	4.00000000000000000000	4.00000000000000000000	4.00000000000000000000	4.00000000000000000000	4.00000000000000000000	4.00000000000000000000	4.00000000000000000000	4.00000000000000000000	4.00000000000000000000	4.00000000000000000000	4.00000000000000000000	4.00000000000000000000
28.00000000000000000000	0.00000000000000000000	4048.20507812500000000000	4013.33325195312500000000	4127.69238281250000000000	4057.43579101562500000000	3993.33325195312500000000	4028.20507812500000000000	4018.97436523437500000000	4037.94873046875000000000	4153.33300781250000000000	4034.35888671875000000000	4036.92309570312500000000	3996.41015625000000000000	3995.89721679687500000000	4039.48706054687500000000	0.00000000000000000000	10250.00000000000000000000	10225.00000000000000000000	0.00000000000000000000	0.00000000000000000000	0.00000000000000000000	1467.00000000000000000000	20.00000000000000000000	4.00000000000000000000	4.00000000000000000000	4.00000000000000000000	4.00000000000000000000	4.00000000000000000000	4.00000000000000000000	4.00000000000000000000	4.00000000000000000000	4.00000000000000000000	4.00000000000000000000	4.00000000000000000000	4.00000000000000000000	4.00000000000000000000	4.00000000000000000000	4.00000000000000000000	4.00000000000000000000
29.00000000000000000000	0.00000000000000000000	4064.61523437500000000000	4048.71777343750000000000	4127.69238281250000000000	4072.30761718750000000000	4041.53833007812500000000	4041.02563476562500000000	4039.48706054687500000000	4045.12817382812500000000	4160.00000000000000000000	4050.76904296875000000000	4052.82031250000000000000	4002.56396484375000000000	4032.82031250000000000000	4052.30761718750000000000	0.00000000000000000000	10248.00000000000000000000	10227.00000000000000000000	0.00000000000000000000	0.00000000000000000000	0.00000000000000000000	1467.00000000000000000000	28.00000000000000000000	4.00000000000000000000	4.00000000000000000000	4.00000000000000000000	4.00000000000000000000	4.00000000000000000000	4.00000000000000000000	4.00000000000000000000	4.00000000000000000000	4.00000000000000000000	4.00000000000000000000	4.00000000000000000000	4.00000000000000000000	4.00000000000000000000	4.00000000000000000000	4.00000000000000000000	4.00000000000000000000
30.00000000000000000000	0.00000000000000000000	4071.79467773437500000000	4051.28198242187500000000	4139.48730468750000000000	4078.46142578125000000000	4047.17944335937500000000	4034.35888671875000000000	4033.84594726562500000000	4033.33325195312500000000	4160.51269531250000000000	4035.89721679687500000000	4053.33325195312500000000	4006.15380859375000000000	4040.51269531250000000000	4053.33325195312500000000	0.00000000000000000000	10248.00000000000000000000	10227.00000000000000000000	0.00000000000000000000	0.00000000000000000000	0.00000000000000000000	1467.00000000000000000000	37.00000000000000000000	4.00000000000000000000	4.00000000000000000000	4.00000000000000000000	4.00000000000000000000	4.00000000000000000000	4.00000000000000000000	4.00000000000000000000	4.00000000000000000000	4.00000000000000000000	4.00000000000000000000	4.00000000000000000000	4.00000000000000000000	4.00000000000000000000	4.00000000000000000000	4.00000000000000000000	4.00000000000000000000
31.00000000000000000000	0.00000000000000000000	4063.07690429687500000000	4038.97436523437500000000	4137.43603515625000000000	4074.87158203125000000000	4031.28198242187500000000	4029.23071289062500000000	4026.15380859375000000000	4032.30761718750000000000	4158.97412109375000000000	4029.74340820312500000000	4049.74340820312500000000	4006.15380859375000000000	4034.35888671875000000000	4057.43579101562500000000	0.00000000000000000000	10250.00000000000000000000	10228.00000000000000000000	0.00000000000000000000	0.00000000000000000000	0.00000000000000000000	1467.00000000000000000000	45.00000000000000000000	4.00000000000000000000	4.00000000000000000000	4.00000000000000000000	4.00000000000000000000	4.00000000000000000000	4.00000000000000000000	4.00000000000000000000	4.00000000000000000000	4.00000000000000000000	4.00000000000000000000	4.00000000000000000000	4.00000000000000000000	4.00000000000000000000	4.00000000000000000000	4.00000000000000000000	4.00000000000000000000
32.00000000000000000000	0.00000000000000000000	4069.74340820312500000000	4060.00000000000000000000	4133.33300781250000000000	4095.89721679687500000000	4057.94873046875000000000	4034.87158203125000000000	4044.10253906250000000000	4067.17944335937500000000	4164.61523437500000000000	4058.97436523437500000000	4074.87158203125000000000	4023.58959960937500000000	4066.66650390625000000000	4077.43579101562500000000	0.00000000000000000000	10250.00000000000000000000	10228.00000000000000000000	0.00000000000000000000	0.00000000000000000000	0.00000000000000000000	1467.00000000000000000000	52.00000000000000000000	4.00000000000000000000	4.00000000000000000000	4.00000000000000000000	4.00000000000000000000	4.00000000000000000000	4.00000000000000000000	4.00000000000000000000	4.00000000000000000000	4.00000000000000000000	4.00000000000000000000	4.00000000000000000000	4.00000000000000000000	4.00000000000000000000	4.00000000000000000000	4.00000000000000000000	4.00000000000000000000
33.00000000000000000000	0.00000000000000000000	4064.61523437500000000000	4032.82031250000000000000	4132.82031250000000000000	4080.51269531250000000000	4018.97436523437500000000	4016.92309570312500000000	4018.97436523437500000000	4039.48706054687500000000	4154.35888671875000000000	4009.74340820312500000000	4053.84594726562500000000	4011.28198242187500000000	4040.00000000000000000000	4064.61523437500000000000	0.00000000000000000000	10247.00000000000000000000	10228.00000000000000000000	0.00000000000000000000	0.00000000000000000000	0.00000000000000000000	1467.00000000000000000000	60.00000000000000000000	4.00000000000000000000	4.00000000000000000000	4.00000000000000000000	4.00000000000000000000	4.00000000000000000000	4.00000000000000000000	4.00000000000000000000	4.00000000000000000000	4.00000000000000000000	4.00000000000000000000	4.00000000000000000000	4.00000000000000000000	4.00000000000000000000	4.00000000000000000000	4.00000000000000000000	4.00000000000000000000
34.00000000000000000000	0.00000000000000000000	4065.64086914062500000000	4050.76904296875000000000	4131.79492187500000000000	4080.51269531250000000000	4029.23071289062500000000	4041.53833007812500000000	4047.17944335937500000000	4056.92309570312500000000	4155.38427734375000000000	4041.02563476562500000000	4061.53833007812500000000	4009.74340820312500000000	4046.66650390625000000000	4068.20507812500000000000	0.00000000000000000000	10247.00000000000000000000	10228.00000000000000000000	0.00000000000000000000	0.00000000000000000000	0.00000000000000000000	1467.00000000000000000000	68.00000000000000000000	4.00000000000000000000	4.00000000000000000000	4.00000000000000000000	4.00000000000000000000	4.00000000000000000000	4.00000000000000000000	4.00000000000000000000	4.00000000000000000000	4.00000000000000000000	4.00000000000000000000	4.00000000000000000000	4.00000000000000000000	4.00000000000000000000	4.00000000000000000000	4.00000000000000000000	4.00000000000000000000
35.00000000000000000000	0.00000000000000000000	4065.12817382812500000000	4057.94873046875000000000	4132.82031250000000000000	4084.10253906250000000000	4051.28198242187500000000	4056.92309570312500000000	4055.89721679687500000000	4063.07690429687500000000	4158.46142578125000000000	4083.58959960937500000000	4065.64086914062500000000	4012.82031250000000000000	4039.48706054687500000000	4065.12817382812500000000	0.00000000000000000000	10247.00000000000000000000	10227.00000000000000000000	0.00000000000000000000	0.00000000000000000000	0.00000000000000000000	1467.00000000000000000000	76.00000000000000000000	4.00000000000000000000	4.00000000000000000000	4.00000000000000000000	4.00000000000000000000	4.00000000000000000000	4.00000000000000000000	4.00000000000000000000	4.00000000000000000000	4.00000000000000000000	4.00000000000000000000	4.00000000000000000000	4.00000000000000000000	4.00000000000000000000	4.00000000000000000000	4.00000000000000000000	4.00000000000000000000
36.00000000000000000000	0.00000000000000000000	4067.17944335937500000000	4060.00000000000000000000	4128.20507812500000000000	4081.53833007812500000000	4056.92309570312500000000	4046.66650390625000000000	4040.51269531250000000000	4044.10253906250000000000	4152.30761718750000000000	4057.43579101562500000000	4051.79467773437500000000	4004.61523437500000000000	4027.69213867187500000000	4056.41015625000000000000	0.00000000000000000000	10247.00000000000000000000	10227.00000000000000000000	0.00000000000000000000	0.00000000000000000000	0.00000000000000000000	1467.00000000000000000000	84.00000000000000000000	4.00000000000000000000	4.00000000000000000000	4.00000000000000000000	4.00000000000000000000	4.00000000000000000000	4.00000000000000000000	4.00000000000000000000	4.00000000000000000000	4.00000000000000000000	4.00000000000000000000	4.00000000000000000000	4.00000000000000000000	4.00000000000000000000	4.00000000000000000000	4.00000000000000000000	4.00000000000000000000
37.00000000000000000000	0.00000000000000000000	4087.69213867187500000000	4094.35888671875000000000	4138.97412109375000000000	4106.15380859375000000000	4077.94873046875000000000	4046.15380859375000000000	4054.35888671875000000000	4063.58959960937500000000	4157.94873046875000000000	4053.33325195312500000000	4073.84594726562500000000	4018.46142578125000000000	4068.71777343750000000000	4078.46142578125000000000	0.00000000000000000000	10246.00000000000000000000	10227.00000000000000000000	0.00000000000000000000	0.00000000000000000000	0.00000000000000000000	1467.00000000000000000000	91.00000000000000000000	4.00000000000000000000	4.00000000000000000000	4.00000000000000000000	4.00000000000000000000	4.00000000000000000000	4.00000000000000000000	4.00000000000000000000	4.00000000000000000000	4.00000000000000000000	4.00000000000000000000	4.00000000000000000000	4.00000000000000000000	4.00000000000000000000	4.00000000000000000000	4.00000000000000000000	4.00000000000000000000
38.00000000000000000000	0.00000000000000000000	4081.02563476562500000000	4066.15380859375000000000	4144.61523437500000000000	4095.89721679687500000000	4038.97436523437500000000	4032.82031250000000000000	4030.76904296875000000000	4037.94873046875000000000	4156.41015625000000000000	4024.61523437500000000000	4062.56396484375000000000	4014.87158203125000000000	4050.25634765625000000000	4072.82031250000000000000	0.00000000000000000000	10246.00000000000000000000	10227.00000000000000000000	0.00000000000000000000	0.00000000000000000000	0.00000000000000000000	1467.00000000000000000000	99.00000000000000000000	4.00000000000000000000	4.00000000000000000000	4.00000000000000000000	4.00000000000000000000	4.00000000000000000000	4.00000000000000000000	4.00000000000000000000	4.00000000000000000000	4.00000000000000000000	4.00000000000000000000	4.00000000000000000000	4.00000000000000000000	4.00000000000000000000	4.00000000000000000000	4.00000000000000000000	4.00000000000000000000
39.00000000000000000000	0.00000000000000000000	4073.84594726562500000000	4073.33325195312500000000	4129.23046875000000000000	4098.97412109375000000000	4063.58959960937500000000	4043.58959960937500000000	4051.79467773437500000000	4060.51269531250000000000	4157.43603515625000000000	4058.97436523437500000000	4070.25634765625000000000	4021.02563476562500000000	4062.05126953125000000000	4073.33325195312500000000	0.00000000000000000000	10246.00000000000000000000	10225.00000000000000000000	0.00000000000000000000	0.00000000000000000000	0.00000000000000000000	1467.00000000000000000000	107.00000000000000000000	4.00000000000000000000	4.00000000000000000000	4.00000000000000000000	4.00000000000000000000	4.00000000000000000000	4.00000000000000000000	4.00000000000000000000	4.00000000000000000000	4.00000000000000000000	4.00000000000000000000	4.00000000000000000000	4.00000000000000000000	4.00000000000000000000	4.00000000000000000000	4.00000000000000000000	4.00000000000000000000
40.00000000000000000000	0.00000000000000000000	4073.33325195312500000000	4072.82031250000000000000	4130.76904296875000000000	4105.64111328125000000000	4077.43579101562500000000	4043.07690429687500000000	4057.94873046875000000000	4082.56396484375000000000	4156.92285156250000000000	4077.94873046875000000000	4079.48706054687500000000	4033.33325195312500000000	4072.82031250000000000000	4082.56396484375000000000	0.00000000000000000000	10246.00000000000000000000	10225.00000000000000000000	0.00000000000000000000	0.00000000000000000000	0.00000000000000000000	1467.00000000000000000000	115.00000000000000000000	4.00000000000000000000	4.00000000000000000000	4.00000000000000000000	4.00000000000000000000	4.00000000000000000000	4.00000000000000000000	4.00000000000000000000	4.00000000000000000000	4.00000000000000000000	4.00000000000000000000	4.00000000000000000000	4.00000000000000000000	4.00000000000000000000	4.00000000000000000000	4.00000000000000000000	4.00000000000000000000
41.00000000000000000000	0.00000000000000000000	4072.30761718750000000000	4057.94873046875000000000	4135.38427734375000000000	4096.41015625000000000000	4042.05126953125000000000	4041.02563476562500000000	4046.15380859375000000000	4064.10253906250000000000	4154.35888671875000000000	4057.43579101562500000000	4068.71777343750000000000	4022.05126953125000000000	4059.48706054687500000000	4080.00000000000000000000	0.00000000000000000000	10246.00000000000000000000	10227.00000000000000000000	0.00000000000000000000	0.00000000000000000000	0.00000000000000000000	1467.00000000000000000000	122.00000000000000000000	4.00000000000000000000	4.00000000000000000000	4.00000000000000000000	4.00000000000000000000	4.00000000000000000000	4.00000000000000000000	4.00000000000000000000	4.00000000000000000000	4.00000000000000000000	4.00000000000000000000	4.00000000000000000000	4.00000000000000000000	4.00000000000000000000	4.00000000000000000000	4.00000000000000000000	4.00000000000000000000
42.00000000000000000000	0.00000000000000000000	4089.74340820312500000000	4097.43603515625000000000	4138.46142578125000000000	4114.87158203125000000000	4072.82031250000000000000	4068.71777343750000000000	4083.07690429687500000000	4086.66650390625000000000	4161.02539062500000000000	4102.56396484375000000000	4087.17944335937500000000	4025.64086914062500000000	4087.69213867187500000000	4085.12817382812500000000	0.00000000000000000000	10246.00000000000000000000	10227.00000000000000000000	0.00000000000000000000	0.00000000000000000000	0.00000000000000000000	1467.00000000000000000000	130.00000000000000000000	4.00000000000000000000	4.00000000000000000000	4.00000000000000000000	4.00000000000000000000	4.00000000000000000000	4.00000000000000000000	4.00000000000000000000	4.00000000000000000000	4.00000000000000000000	4.00000000000000000000	4.00000000000000000000	4.00000000000000000000	4.00000000000000000000	4.00000000000000000000	4.00000000000000000000	4.00000000000000000000
43.00000000000000000000	0.00000000000000000000	4086.15380859375000000000	4078.97436523437500000000	4141.02539062500000000000	4100.51269531250000000000	4070.25634765625000000000	4061.53833007812500000000	4068.71777343750000000000	4068.71777343750000000000	4155.38427734375000000000	4090.76904296875000000000	4072.82031250000000000000	4017.94873046875000000000	4063.07690429687500000000	4067.69213867187500000000	0.00000000000000000000	10245.00000000000000000000	10227.00000000000000000000	0.00000000000000000000	0.00000000000000000000	0.00000000000000000000	1467.00000000000000000000	139.00000000000000000000	4.00000000000000000000	4.00000000000000000000	4.00000000000000000000	4.00000000000000000000	4.00000000000000000000	4.00000000000000000000	4.00000000000000000000	4.00000000000000000000	4.00000000000000000000	4.00000000000000000000	4.00000000000000000000	4.00000000000000000000	4.00000000000000000000	4.00000000000000000000	4.00000000000000000000	4.00000000000000000000
44.00000000000000000000	0.00000000000000000000	4087.17944335937500000000	4085.64086914062500000000	4137.94873046875000000000	4103.58984375000000000000	4085.64086914062500000000	4061.53833007812500000000	4069.23071289062500000000	4074.87158203125000000000	4159.48730468750000000000	4085.64086914062500000000	4077.94873046875000000000	4020.00000000000000000000	4080.00000000000000000000	4078.46142578125000000000	0.00000000000000000000	10245.00000000000000000000	10227.00000000000000000000	0.00000000000000000000	0.00000000000000000000	0.00000000000000000000	1467.00000000000000000000	146.00000000000000000000	4.00000000000000000000	4.00000000000000000000	4.00000000000000000000	4.00000000000000000000	4.00000000000000000000	4.00000000000000000000	4.00000000000000000000	4.00000000000000000000	4.00000000000000000000	4.00000000000000000000	4.00000000000000000000	4.00000000000000000000	4.00000000000000000000	4.00000000000000000000	4.00000000000000000000	4.00000000000000000000
45.00000000000000000000	0.00000000000000000000	4097.94873046875000000000	4105.64111328125000000000	4149.74365234375000000000	4121.02539062500000000000	4096.41015625000000000000	4068.20507812500000000000	4070.25634765625000000000	4086.66650390625000000000	4165.64111328125000000000	4087.69213867187500000000	4091.28198242187500000000	4032.82031250000000000000	4108.20507812500000000000	4098.46142578125000000000	0.00000000000000000000	10247.00000000000000000000	10228.00000000000000000000	0.00000000000000000000	0.00000000000000000000	0.00000000000000000000	1467.00000000000000000000	154.00000000000000000000	4.00000000000000000000	4.00000000000000000000	4.00000000000000000000	4.00000000000000000000	4.00000000000000000000	4.00000000000000000000	4.00000000000000000000	4.00000000000000000000	4.00000000000000000000	4.00000000000000000000	4.00000000000000000000	4.00000000000000000000	4.00000000000000000000	4.00000000000000000000	4.00000000000000000000	4.00000000000000000000
46.00000000000000000000	0.00000000000000000000	4091.79467773437500000000	4092.30761718750000000000	4148.71777343750000000000	4104.61523437500000000000	4078.46142578125000000000	4064.61523437500000000000	4058.46142578125000000000	4076.41015625000000000000	4155.38427734375000000000	4068.71777343750000000000	4078.97436523437500000000	4023.07690429687500000000	4083.58959960937500000000	4085.12817382812500000000	0.00000000000000000000	10247.00000000000000000000	10228.00000000000000000000	0.00000000000000000000	0.00000000000000000000	0.00000000000000000000	1467.00000000000000000000	163.00000000000000000000	4.00000000000000000000	4.00000000000000000000	4.00000000000000000000	4.00000000000000000000	4.00000000000000000000	4.00000000000000000000	4.00000000000000000000	4.00000000000000000000	4.00000000000000000000	4.00000000000000000000	4.00000000000000000000	4.00000000000000000000	4.00000000000000000000	4.00000000000000000000	4.00000000000000000000	4.00000000000000000000
47.00000000000000000000	0.00000000000000000000	4087.69213867187500000000	4107.69238281250000000000	4136.92285156250000000000	4112.82031250000000000000	4103.58984375000000000000	4067.17944335937500000000	4085.12817382812500000000	4112.82031250000000000000	4154.35888671875000000000	4115.38427734375000000000	4098.46142578125000000000	4030.25634765625000000000	4098.97412109375000000000	4085.64086914062500000000	0.00000000000000000000	10248.00000000000000000000	10228.00000000000000000000	0.00000000000000000000	0.00000000000000000000	0.00000000000000000000	1467.00000000000000000000	171.00000000000000000000	4.00000000000000000000	4.00000000000000000000	4.00000000000000000000	4.00000000000000000000	4.00000000000000000000	4.00000000000000000000	4.00000000000000000000	4.00000000000000000000	4.00000000000000000000	4.00000000000000000000	4.00000000000000000000	4.00000000000000000000	4.00000000000000000000	4.00000000000000000000	4.00000000000000000000	4.00000000000000000000
48.00000000000000000000	0.00000000000000000000	4074.87158203125000000000	4077.94873046875000000000	4134.87158203125000000000	4106.66650390625000000000	4073.84594726562500000000	4047.69213867187500000000	4061.53833007812500000000	4091.79467773437500000000	4153.84619140625000000000	4096.41015625000000000000	4086.66650390625000000000	4026.15380859375000000000	4080.51269531250000000000	4079.48706054687500000000	0.00000000000000000000	10248.00000000000000000000	10228.00000000000000000000	0.00000000000000000000	0.00000000000000000000	0.00000000000000000000	1467.00000000000000000000	179.00000000000000000000	4.00000000000000000000	4.00000000000000000000	4.00000000000000000000	4.00000000000000000000	4.00000000000000000000	4.00000000000000000000	4.00000000000000000000	4.00000000000000000000	4.00000000000000000000	4.00000000000000000000	4.00000000000000000000	4.00000000000000000000	4.00000000000000000000	4.00000000000000000000	4.00000000000000000000	4.00000000000000000000
49.00000000000000000000	0.00000000000000000000	4081.02563476562500000000	4087.69213867187500000000	4136.92285156250000000000	4106.66650390625000000000	4092.30761718750000000000	4063.07690429687500000000	4078.46142578125000000000	4089.23071289062500000000	4159.48730468750000000000	4092.82031250000000000000	4087.69213867187500000000	4020.51269531250000000000	4084.10253906250000000000	4084.61523437500000000000	0.00000000000000000000	10249.00000000000000000000	10229.00000000000000000000	0.00000000000000000000	0.00000000000000000000	0.00000000000000000000	1467.00000000000000000000	188.00000000000000000000	4.00000000000000000000	4.00000000000000000000	4.00000000000000000000	4.00000000000000000000	4.00000000000000000000	4.00000000000000000000	4.00000000000000000000	4.00000000000000000000	4.00000000000000000000	4.00000000000000000000	4.00000000000000000000	4.00000000000000000000	4.00000000000000000000	4.00000000000000000000	4.00000000000000000000	4.00000000000000000000
50.00000000000000000000	0.00000000000000000000	4095.38452148437500000000	4114.35888671875000000000	4143.58984375000000000000	4114.35888671875000000000	4123.07666015625000000000	4080.00000000000000000000	4107.17919921875000000000	4108.71777343750000000000	4162.05126953125000000000	4119.48730468750000000000	4097.94873046875000000000	4024.10253906250000000000	4088.71777343750000000000	4087.17944335937500000000	0.00000000000000000000	10249.00000000000000000000	10229.00000000000000000000	0.00000000000000000000	0.00000000000000000000	0.00000000000000000000	1467.00000000000000000000	196.00000000000000000000	4.00000000000000000000	4.00000000000000000000	4.00000000000000000000	4.00000000000000000000	4.00000000000000000000	4.00000000000000000000	4.00000000000000000000	4.00000000000000000000	4.00000000000000000000	4.00000000000000000000	4.00000000000000000000	4.00000000000000000000	4.00000000000000000000	4.00000000000000000000	4.00000000000000000000	4.00000000000000000000
51.00000000000000000000	0.00000000000000000000	4086.66650390625000000000	4089.23071289062500000000	4141.02539062500000000000	4103.07666015625000000000	4078.46142578125000000000	4062.05126953125000000000	4078.97436523437500000000	4082.05126953125000000000	4153.84619140625000000000	4075.89721679687500000000	4078.46142578125000000000	4013.84594726562500000000	4064.10253906250000000000	4074.87158203125000000000	0.00000000000000000000	10249.00000000000000000000	10230.00000000000000000000	0.00000000000000000000	0.00000000000000000000	0.00000000000000000000	1467.00000000000000000000	204.00000000000000000000	4.00000000000000000000	4.00000000000000000000	4.00000000000000000000	4.00000000000000000000	4.00000000000000000000	4.00000000000000000000	4.00000000000000000000	4.00000000000000000000	4.00000000000000000000	4.00000000000000000000	4.00000000000000000000	4.00000000000000000000	4.00000000000000000000	4.00000000000000000000	4.00000000000000000000	4.00000000000000000000
52.00000000000000000000	0.00000000000000000000	4091.28198242187500000000	4101.53857421875000000000	4141.02539062500000000000	4124.61523437500000000000	4100.00000000000000000000	4064.61523437500000000000	4088.71777343750000000000	4096.92285156250000000000	4163.58984375000000000000	4090.25634765625000000000	4098.97412109375000000000	4025.64086914062500000000	4110.25634765625000000000	4095.89721679687500000000	0.00000000000000000000	10249.00000000000000000000	10230.00000000000000000000	0.00000000000000000000	0.00000000000000000000	0.00000000000000000000	1467.00000000000000000000	212.00000000000000000000	4.00000000000000000000	4.00000000000000000000	4.00000000000000000000	4.00000000000000000000	4.00000000000000000000	4.00000000000000000000	4.00000000000000000000	4.00000000000000000000	4.00000000000000000000	4.00000000000000000000	4.00000000000000000000	4.00000000000000000000	4.00000000000000000000	4.00000000000000000000	4.00000000000000000000	4.00000000000000000000
53.00000000000000000000	0.00000000000000000000	4093.33325195312500000000	4080.51269531250000000000	4147.69238281250000000000	4114.87158203125000000000	4091.28198242187500000000	4055.38452148437500000000	4071.79467773437500000000	4080.51269531250000000000	4162.05126953125000000000	4093.84594726562500000000	4093.84594726562500000000	4026.66650390625000000000	4105.12792968750000000000	4096.92285156250000000000	0.00000000000000000000	10248.00000000000000000000	10229.00000000000000000000	0.00000000000000000000	0.00000000000000000000	0.00000000000000000000	1467.00000000000000000000	219.00000000000000000000	4.00000000000000000000	4.00000000000000000000	4.00000000000000000000	4.00000000000000000000	4.00000000000000000000	4.00000000000000000000	4.00000000000000000000	4.00000000000000000000	4.00000000000000000000	4.00000000000000000000	4.00000000000000000000	4.00000000000000000000	4.00000000000000000000	4.00000000000000000000	4.00000000000000000000	4.00000000000000000000
54.00000000000000000000	0.00000000000000000000	4096.92285156250000000000	4077.43579101562500000000	4142.56396484375000000000	4099.48730468750000000000	4078.97436523437500000000	4061.02563476562500000000	4075.38452148437500000000	4087.69213867187500000000	4154.87158203125000000000	4101.02539062500000000000	4094.87158203125000000000	4022.56396484375000000000	4093.33325195312500000000	4092.30761718750000000000	0.00000000000000000000	10248.00000000000000000000	10229.00000000000000000000	0.00000000000000000000	0.00000000000000000000	0.00000000000000000000	1467.00000000000000000000	227.00000000000000000000	4.00000000000000000000	4.00000000000000000000	4.00000000000000000000	4.00000000000000000000	4.00000000000000000000	4.00000000000000000000	4.00000000000000000000	4.00000000000000000000	4.00000000000000000000	4.00000000000000000000	4.00000000000000000000	4.00000000000000000000	4.00000000000000000000	4.00000000000000000000	4.00000000000000000000	4.00000000000000000000
55.00000000000000000000	0.00000000000000000000	4100.00000000000000000000	4090.76904296875000000000	4143.07666015625000000000	4112.82031250000000000000	4099.48730468750000000000	4074.87158203125000000000	4094.87158203125000000000	4119.48730468750000000000	4158.46142578125000000000	4134.35888671875000000000	4114.35888671875000000000	4032.82031250000000000000	4110.25634765625000000000	4102.56396484375000000000	0.00000000000000000000	10247.00000000000000000000	10230.00000000000000000000	0.00000000000000000000	0.00000000000000000000	0.00000000000000000000	1467.00000000000000000000	234.00000000000000000000	4.00000000000000000000	4.00000000000000000000	4.00000000000000000000	4.00000000000000000000	4.00000000000000000000	4.00000000000000000000	4.00000000000000000000	4.00000000000000000000	4.00000000000000000000	4.00000000000000000000	4.00000000000000000000	4.00000000000000000000	4.00000000000000000000	4.00000000000000000000	4.00000000000000000000	4.00000000000000000000
56.00000000000000000000	0.00000000000000000000	4090.25634765625000000000	4065.12817382812500000000	4142.05126953125000000000	4103.07666015625000000000	4093.84594726562500000000	4063.58959960937500000000	4075.38452148437500000000	4094.35888671875000000000	4154.35888671875000000000	4113.33300781250000000000	4091.28198242187500000000	4023.58959960937500000000	4085.12817382812500000000	4092.82031250000000000000	0.00000000000000000000	10247.00000000000000000000	10230.00000000000000000000	0.00000000000000000000	0.00000000000000000000	0.00000000000000000000	1467.00000000000000000000	241.00000000000000000000	4.00000000000000000000	4.00000000000000000000	4.00000000000000000000	4.00000000000000000000	4.00000000000000000000	4.00000000000000000000	4.00000000000000000000	4.00000000000000000000	4.00000000000000000000	4.00000000000000000000	4.00000000000000000000	4.00000000000000000000	4.00000000000000000000	4.00000000000000000000	4.00000000000000000000	4.00000000000000000000
57.00000000000000000000	0.00000000000000000000	4108.71777343750000000000	4101.02539062500000000000	4141.02539062500000000000	4115.89746093750000000000	4136.41015625000000000000	4070.76904296875000000000	4098.46142578125000000000	4110.76904296875000000000	4159.48730468750000000000	4129.23046875000000000000	4104.10253906250000000000	4030.76904296875000000000	4110.76904296875000000000	4103.07666015625000000000	0.00000000000000000000	10248.00000000000000000000	10230.00000000000000000000	0.00000000000000000000	0.00000000000000000000	0.00000000000000000000	1467.00000000000000000000	249.00000000000000000000	4.00000000000000000000	4.00000000000000000000	4.00000000000000000000	4.00000000000000000000	4.00000000000000000000	4.00000000000000000000	4.00000000000000000000	4.00000000000000000000	4.00000000000000000000	4.00000000000000000000	4.00000000000000000000	4.00000000000000000000	4.00000000000000000000	4.00000000000000000000	4.00000000000000000000	4.00000000000000000000
58.00000000000000000000	0.00000000000000000000	4114.87158203125000000000	4099.48730468750000000000	4150.25634765625000000000	4113.33300781250000000000	4128.71777343750000000000	4063.58959960937500000000	4091.79467773437500000000	4099.48730468750000000000	4162.56396484375000000000	4110.76904296875000000000	4102.05126953125000000000	4030.76904296875000000000	4108.71777343750000000000	4102.56396484375000000000	0.00000000000000000000	10248.00000000000000000000	10230.00000000000000000000	0.00000000000000000000	0.00000000000000000000	0.00000000000000000000	1467.00000000000000000000	257.00000000000000000000	4.00000000000000000000	4.00000000000000000000	4.00000000000000000000	4.00000000000000000000	4.00000000000000000000	4.00000000000000000000	4.00000000000000000000	4.00000000000000000000	4.00000000000000000000	4.00000000000000000000	4.00000000000000000000	4.00000000000000000000	4.00000000000000000000	4.00000000000000000000	4.00000000000000000000	4.00000000000000000000
59.00000000000000000000	0.00000000000000000000	4102.56396484375000000000	4086.15380859375000000000	4145.64111328125000000000	4108.20507812500000000000	4115.89746093750000000000	4064.61523437500000000000	4089.74340820312500000000	4096.92285156250000000000	4162.56396484375000000000	4099.48730468750000000000	4097.43603515625000000000	4026.15380859375000000000	4108.20507812500000000000	4106.15380859375000000000	0.00000000000000000000	10245.00000000000000000000	10229.00000000000000000000	0.00000000000000000000	0.00000000000000000000	0.00000000000000000000	1467.00000000000000000000	265.00000000000000000000	4.00000000000000000000	4.00000000000000000000	4.00000000000000000000	4.00000000000000000000	4.00000000000000000000	4.00000000000000000000	4.00000000000000000000	4.00000000000000000000	4.00000000000000000000	4.00000000000000000000	4.00000000000000000000	4.00000000000000000000	4.00000000000000000000	4.00000000000000000000	4.00000000000000000000	4.00000000000000000000
60.00000000000000000000	0.00000000000000000000	4102.05126953125000000000	4098.97412109375000000000	4143.07666015625000000000	4124.10253906250000000000	4122.56396484375000000000	4064.61523437500000000000	4102.05126953125000000000	4129.74365234375000000000	4163.07666015625000000000	4131.28173828125000000000	4118.97412109375000000000	4045.12817382812500000000	4135.89746093750000000000	4120.51269531250000000000	0.00000000000000000000	10245.00000000000000000000	10229.00000000000000000000	0.00000000000000000000	0.00000000000000000000	0.00000000000000000000	1467.00000000000000000000	273.00000000000000000000	4.00000000000000000000	4.00000000000000000000	4.00000000000000000000	4.00000000000000000000	4.00000000000000000000	4.00000000000000000000	4.00000000000000000000	4.00000000000000000000	4.00000000000000000000	4.00000000000000000000	4.00000000000000000000	4.00000000000000000000	4.00000000000000000000	4.00000000000000000000	4.00000000000000000000	4.00000000000000000000
61.00000000000000000000	0.00000000000000000000	4093.84594726562500000000	4073.84594726562500000000	4144.61523437500000000000	4110.25634765625000000000	4076.92309570312500000000	4043.58959960937500000000	4075.38452148437500000000	4107.69238281250000000000	4154.35888671875000000000	4108.71777343750000000000	4102.56396484375000000000	4032.30761718750000000000	4102.05126953125000000000	4103.58984375000000000000	0.00000000000000000000	10247.00000000000000000000	10229.00000000000000000000	0.00000000000000000000	0.00000000000000000000	0.00000000000000000000	1467.00000000000000000000	280.00000000000000000000	4.00000000000000000000	4.00000000000000000000	4.00000000000000000000	4.00000000000000000000	4.00000000000000000000	4.00000000000000000000	4.00000000000000000000	4.00000000000000000000	4.00000000000000000000	4.00000000000000000000	4.00000000000000000000	4.00000000000000000000	4.00000000000000000000	4.00000000000000000000	4.00000000000000000000	4.00000000000000000000
62.00000000000000000000	0.00000000000000000000	4101.02539062500000000000	4105.64111328125000000000	4142.05126953125000000000	4116.41015625000000000000	4114.87158203125000000000	4065.64086914062500000000	4110.25634765625000000000	4125.64111328125000000000	4158.46142578125000000000	4138.97412109375000000000	4110.25634765625000000000	4027.69213867187500000000	4108.71777343750000000000	4105.12792968750000000000	0.00000000000000000000	10247.00000000000000000000	10229.00000000000000000000	0.00000000000000000000	0.00000000000000000000	0.00000000000000000000	1467.00000000000000000000	288.00000000000000000000	4.00000000000000000000	4.00000000000000000000	4.00000000000000000000	4.00000000000000000000	4.00000000000000000000	4.00000000000000000000	4.00000000000000000000	4.00000000000000000000	4.00000000000000000000	4.00000000000000000000	4.00000000000000000000	4.00000000000000000000	4.00000000000000000000	4.00000000000000000000	4.00000000000000000000	4.00000000000000000000
63.00000000000000000000	0.00000000000000000000	4101.53857421875000000000	4107.69238281250000000000	4144.61523437500000000000	4108.20507812500000000000	4128.20507812500000000000	4070.76904296875000000000	4113.84619140625000000000	4118.97412109375000000000	4156.41015625000000000000	4136.41015625000000000000	4103.07666015625000000000	4029.74340820312500000000	4093.33325195312500000000	4097.43603515625000000000	0.00000000000000000000	10246.00000000000000000000	10228.00000000000000000000	0.00000000000000000000	0.00000000000000000000	0.00000000000000000000	1467.00000000000000000000	297.00000000000000000000	4.00000000000000000000	4.00000000000000000000	4.00000000000000000000	4.00000000000000000000	4.00000000000000000000	4.00000000000000000000	4.00000000000000000000	4.00000000000000000000	4.00000000000000000000	4.00000000000000000000	4.00000000000000000000	4.00000000000000000000	4.00000000000000000000	4.00000000000000000000	4.00000000000000000000	4.00000000000000000000
64.00000000000000000000	0.00000000000000000000	4098.97412109375000000000	4100.51269531250000000000	4140.00000000000000000000	4099.48730468750000000000	4103.58984375000000000000	4058.97436523437500000000	4092.82031250000000000000	4093.33325195312500000000	4153.33300781250000000000	4096.41015625000000000000	4090.76904296875000000000	4022.56396484375000000000	4080.51269531250000000000	4088.71777343750000000000	777.00000000000000000000	10246.00000000000000000000	10228.00000000000000000000	0.00000000000000000000	0.00000000000000000000	0.00000000000000000000	1467.00000000000000000000	304.00000000000000000000	4.00000000000000000000	4.00000000000000000000	4.00000000000000000000	4.00000000000000000000	4.00000000000000000000	4.00000000000000000000	4.00000000000000000000	4.00000000000000000000	4.00000000000000000000	4.00000000000000000000	4.00000000000000000000	4.00000000000000000000	4.00000000000000000000	4.00000000000000000000	4.00000000000000000000	4.00000000000000000000
65.00000000000000000000	0.00000000000000000000	4113.33300781250000000000	4136.41015625000000000000	4146.15380859375000000000	4123.07666015625000000000	4120.00000000000000000000	4064.10253906250000000000	4099.48730468750000000000	4108.71777343750000000000	4164.10253906250000000000	4105.64111328125000000000	4110.76904296875000000000	4032.82031250000000000000	4119.48730468750000000000	4107.17919921875000000000	1095.00000000000000000000	10245.00000000000000000000	10230.00000000000000000000	0.00000000000000000000	0.00000000000000000000	0.00000000000000000000	1467.00000000000000000000	312.00000000000000000000	4.00000000000000000000	4.00000000000000000000	4.00000000000000000000	4.00000000000000000000	4.00000000000000000000	4.00000000000000000000	4.00000000000000000000	4.00000000000000000000	4.00000000000000000000	4.00000000000000000000	4.00000000000000000000	4.00000000000000000000	4.00000000000000000000	4.00000000000000000000	4.00000000000000000000	4.00000000000000000000
66.00000000000000000000	0.00000000000000000000	4108.71777343750000000000	4114.87158203125000000000	4150.25634765625000000000	4106.15380859375000000000	4099.48730468750000000000	4056.92309570312500000000	4077.94873046875000000000	4090.25634765625000000000	4160.00000000000000000000	4084.10253906250000000000	4094.87158203125000000000	4027.17944335937500000000	4100.51269531250000000000	4104.61523437500000000000	1194.00000000000000000000	10245.00000000000000000000	10230.00000000000000000000	0.00000000000000000000	0.00000000000000000000	0.00000000000000000000	1467.00000000000000000000	321.00000000000000000000	4.00000000000000000000	4.00000000000000000000	4.00000000000000000000	4.00000000000000000000	4.00000000000000000000	4.00000000000000000000	4.00000000000000000000	4.00000000000000000000	4.00000000000000000000	4.00000000000000000000	4.00000000000000000000	4.00000000000000000000	4.00000000000000000000	4.00000000000000000000	4.00000000000000000000	4.00000000000000000000
67.00000000000000000000	0.00000000000000000000	4109.23046875000000000000	4126.66650390625000000000	4142.56396484375000000000	4108.71777343750000000000	4120.51269531250000000000	4068.20507812500000000000	4098.46142578125000000000	4117.94873046875000000000	4159.48730468750000000000	4121.53857421875000000000	4110.76904296875000000000	4035.89721679687500000000	4120.00000000000000000000	4117.94873046875000000000	1716.00000000000000000000	10247.00000000000000000000	10230.00000000000000000000	0.00000000000000000000	0.00000000000000000000	0.00000000000000000000	1467.00000000000000000000	329.00000000000000000000	4.00000000000000000000	4.00000000000000000000	4.00000000000000000000	4.00000000000000000000	4.00000000000000000000	4.00000000000000000000	4.00000000000000000000	4.00000000000000000000	4.00000000000000000000	4.00000000000000000000	4.00000000000000000000	4.00000000000000000000	4.00000000000000000000	4.00000000000000000000	4.00000000000000000000	4.00000000000000000000
68.00000000000000000000	0.00000000000000000000	4107.17919921875000000000	4124.61523437500000000000	4145.64111328125000000000	4118.46142578125000000000	4118.97412109375000000000	4058.97436523437500000000	4090.25634765625000000000	4129.23046875000000000000	4159.48730468750000000000	4132.30761718750000000000	4124.10253906250000000000	4047.69213867187500000000	4132.30761718750000000000	4120.51269531250000000000	1819.00000000000000000000	10247.00000000000000000000	10230.00000000000000000000	0.00000000000000000000	0.00000000000000000000	0.00000000000000000000	1467.00000000000000000000	336.00000000000000000000	4.00000000000000000000	4.00000000000000000000	4.00000000000000000000	4.00000000000000000000	4.00000000000000000000	4.00000000000000000000	4.00000000000000000000	4.00000000000000000000	4.00000000000000000000	4.00000000000000000000	4.00000000000000000000	4.00000000000000000000	4.00000000000000000000	4.00000000000000000000	4.00000000000000000000	4.00000000000000000000
69.00000000000000000000	0.00000000000000000000	4104.10253906250000000000	4115.38427734375000000000	4146.66650390625000000000	4114.35888671875000000000	4104.10253906250000000000	4052.82031250000000000000	4084.61523437500000000000	4114.35888671875000000000	4156.92285156250000000000	4116.41015625000000000000	4111.79492187500000000000	4039.48706054687500000000	4118.97412109375000000000	4109.74365234375000000000	1107.00000000000000000000	10247.00000000000000000000	10228.00000000000000000000	0.00000000000000000000	0.00000000000000000000	0.00000000000000000000	1467.00000000000000000000	344.00000000000000000000	4.00000000000000000000	4.00000000000000000000	4.00000000000000000000	4.00000000000000000000	4.00000000000000000000	4.00000000000000000000	4.00000000000000000000	4.00000000000000000000	4.00000000000000000000	4.00000000000000000000	4.00000000000000000000	4.00000000000000000000	4.00000000000000000000	4.00000000000000000000	4.00000000000000000000	4.00000000000000000000
70.00000000000000000000	0.00000000000000000000	4117.94873046875000000000	4149.23046875000000000000	4148.20507812500000000000	4129.74365234375000000000	4143.58984375000000000000	4076.41015625000000000000	4126.66650390625000000000	4135.89746093750000000000	4161.53857421875000000000	4166.15380859375000000000	4122.05126953125000000000	4044.10253906250000000000	4135.38427734375000000000	4114.87158203125000000000	1543.00000000000000000000	10247.00000000000000000000	10228.00000000000000000000	0.00000000000000000000	0.00000000000000000000	0.00000000000000000000	1467.00000000000000000000	352.00000000000000000000	4.00000000000000000000	4.00000000000000000000	4.00000000000000000000	4.00000000000000000000	4.00000000000000000000	4.00000000000000000000	4.00000000000000000000	4.00000000000000000000	4.00000000000000000000	4.00000000000000000000	4.00000000000000000000	4.00000000000000000000	4.00000000000000000000	4.00000000000000000000	4.00000000000000000000	4.00000000000000000000
71.00000000000000000000	0.00000000000000000000	4111.79492187500000000000	4124.61523437500000000000	4146.66650390625000000000	4112.82031250000000000000	4125.12792968750000000000	4071.28198242187500000000	4103.58984375000000000000	4109.74365234375000000000	4152.82031250000000000000	4135.38427734375000000000	4102.56396484375000000000	4034.87158203125000000000	4097.94873046875000000000	4096.92285156250000000000	1660.00000000000000000000	10246.00000000000000000000	10226.00000000000000000000	0.00000000000000000000	0.00000000000000000000	0.00000000000000000000	1467.00000000000000000000	360.00000000000000000000	4.00000000000000000000	4.00000000000000000000	4.00000000000000000000	4.00000000000000000000	4.00000000000000000000	4.00000000000000000000	4.00000000000000000000	4.00000000000000000000	4.00000000000000000000	4.00000000000000000000	4.00000000000000000000	4.00000000000000000000	4.00000000000000000000	4.00000000000000000000	4.00000000000000000000	4.00000000000000000000
72.00000000000000000000	0.00000000000000000000	4115.38427734375000000000	4134.87158203125000000000	4142.56396484375000000000	4117.94873046875000000000	4135.38427734375000000000	4077.94873046875000000000	4105.64111328125000000000	4122.56396484375000000000	4157.43603515625000000000	4128.71777343750000000000	4111.28173828125000000000	4040.00000000000000000000	4116.41015625000000000000	4108.71777343750000000000	872.00000000000000000000	10246.00000000000000000000	10226.00000000000000000000	0.00000000000000000000	0.00000000000000000000	0.00000000000000000000	1467.00000000000000000000	367.00000000000000000000	4.00000000000000000000	4.00000000000000000000	4.00000000000000000000	4.00000000000000000000	4.00000000000000000000	4.00000000000000000000	4.00000000000000000000	4.00000000000000000000	4.00000000000000000000	4.00000000000000000000	4.00000000000000000000	4.00000000000000000000	4.00000000000000000000	4.00000000000000000000	4.00000000000000000000	4.00000000000000000000
73.00000000000000000000	0.00000000000000000000	4123.58984375000000000000	4143.58984375000000000000	4150.76904296875000000000	4127.17919921875000000000	4130.25634765625000000000	4073.33325195312500000000	4107.69238281250000000000	4128.71777343750000000000	4167.17919921875000000000	4145.64111328125000000000	4120.00000000000000000000	4049.23071289062500000000	4138.97412109375000000000	4127.69238281250000000000	1728.00000000000000000000	10246.00000000000000000000	10227.00000000000000000000	0.00000000000000000000	0.00000000000000000000	0.00000000000000000000	1467.00000000000000000000	375.00000000000000000000	4.00000000000000000000	4.00000000000000000000	4.00000000000000000000	4.00000000000000000000	4.00000000000000000000	4.00000000000000000000	4.00000000000000000000	4.00000000000000000000	4.00000000000000000000	4.00000000000000000000	4.00000000000000000000	4.00000000000000000000	4.00000000000000000000	4.00000000000000000000	4.00000000000000000000	4.00000000000000000000
74.00000000000000000000	0.00000000000000000000	4114.87158203125000000000	4124.10253906250000000000	4147.69238281250000000000	4112.82031250000000000000	4105.64111328125000000000	4058.46142578125000000000	4093.33325195312500000000	4105.64111328125000000000	4161.53857421875000000000	4128.71777343750000000000	4106.66650390625000000000	4039.48706054687500000000	4116.92285156250000000000	4116.92285156250000000000	1811.00000000000000000000	10246.00000000000000000000	10227.00000000000000000000	0.00000000000000000000	0.00000000000000000000	0.00000000000000000000	1467.00000000000000000000	384.00000000000000000000	4.00000000000000000000	4.00000000000000000000	4.00000000000000000000	4.00000000000000000000	4.00000000000000000000	4.00000000000000000000	4.00000000000000000000	4.00000000000000000000	4.00000000000000000000	4.00000000000000000000	4.00000000000000000000	4.00000000000000000000	4.00000000000000000000	4.00000000000000000000	4.00000000000000000000	4.00000000000000000000
75.00000000000000000000	0.00000000000000000000	4113.33300781250000000000	4143.07666015625000000000	4143.07666015625000000000	4127.69238281250000000000	4145.64111328125000000000	4070.76904296875000000000	4118.46142578125000000000	4146.66650390625000000000	4159.48730468750000000000	4160.00000000000000000000	4130.25634765625000000000	4053.33325195312500000000	4139.48730468750000000000	4123.58984375000000000000	1558.00000000000000000000	10247.00000000000000000000	10228.00000000000000000000	0.00000000000000000000	0.00000000000000000000	0.00000000000000000000	1467.00000000000000000000	392.00000000000000000000	4.00000000000000000000	4.00000000000000000000	4.00000000000000000000	4.00000000000000000000	4.00000000000000000000	4.00000000000000000000	4.00000000000000000000	4.00000000000000000000	4.00000000000000000000	4.00000000000000000000	4.00000000000000000000	4.00000000000000000000	4.00000000000000000000	4.00000000000000000000	4.00000000000000000000	4.00000000000000000000
76.00000000000000000000	0.00000000000000000000	4107.69238281250000000000	4123.07666015625000000000	4146.15380859375000000000	4119.48730468750000000000	4116.92285156250000000000	4065.12817382812500000000	4103.07666015625000000000	4140.00000000000000000000	4153.33300781250000000000	4141.53857421875000000000	4120.00000000000000000000	4053.33325195312500000000	4125.64111328125000000000	4121.02539062500000000000	1375.00000000000000000000	10247.00000000000000000000	10228.00000000000000000000	0.00000000000000000000	0.00000000000000000000	0.00000000000000000000	1467.00000000000000000000	400.00000000000000000000	4.00000000000000000000	4.00000000000000000000	4.00000000000000000000	4.00000000000000000000	4.00000000000000000000	4.00000000000000000000	4.00000000000000000000	4.00000000000000000000	4.00000000000000000000	4.00000000000000000000	4.00000000000000000000	4.00000000000000000000	4.00000000000000000000	4.00000000000000000000	4.00000000000000000000	4.00000000000000000000
77.00000000000000000000	0.00000000000000000000	4121.53857421875000000000	4141.53857421875000000000	4145.64111328125000000000	4126.66650390625000000000	4121.53857421875000000000	4081.02563476562500000000	4122.05126953125000000000	4138.97412109375000000000	4158.46142578125000000000	4145.12792968750000000000	4121.02539062500000000000	4050.25634765625000000000	4137.94873046875000000000	4125.12792968750000000000	1561.00000000000000000000	10250.00000000000000000000	10228.00000000000000000000	0.00000000000000000000	0.00000000000000000000	0.00000000000000000000	1467.00000000000000000000	409.00000000000000000000	4.00000000000000000000	4.00000000000000000000	4.00000000000000000000	4.00000000000000000000	4.00000000000000000000	4.00000000000000000000	4.00000000000000000000	4.00000000000000000000	4.00000000000000000000	4.00000000000000000000	4.00000000000000000000	4.00000000000000000000	4.00000000000000000000	4.00000000000000000000	4.00000000000000000000	4.00000000000000000000
78.00000000000000000000	0.00000000000000000000	4130.25634765625000000000	4148.20507812500000000000	4153.84619140625000000000	4139.48730468750000000000	4156.92285156250000000000	4091.79467773437500000000	4137.94873046875000000000	4141.02539062500000000000	4162.05126953125000000000	4159.48730468750000000000	4125.12792968750000000000	4052.82031250000000000000	4141.02539062500000000000	4120.51269531250000000000	1811.00000000000000000000	10250.00000000000000000000	10228.00000000000000000000	0.00000000000000000000	0.00000000000000000000	0.00000000000000000000	1467.00000000000000000000	416.00000000000000000000	4.00000000000000000000	4.00000000000000000000	4.00000000000000000000	4.00000000000000000000	4.00000000000000000000	4.00000000000000000000	4.00000000000000000000	4.00000000000000000000	4.00000000000000000000	4.00000000000000000000	4.00000000000000000000	4.00000000000000000000	4.00000000000000000000	4.00000000000000000000	4.00000000000000000000	4.00000000000000000000
79.00000000000000000000	0.00000000000000000000	4113.84619140625000000000	4108.71777343750000000000	4151.79492187500000000000	4121.02539062500000000000	4150.25634765625000000000	4076.41015625000000000000	4116.92285156250000000000	4119.48730468750000000000	4155.38427734375000000000	4130.76904296875000000000	4107.17919921875000000000	4042.56396484375000000000	4114.87158203125000000000	4107.69238281250000000000	1558.00000000000000000000	10250.00000000000000000000	10228.00000000000000000000	0.00000000000000000000	0.00000000000000000000	0.00000000000000000000	1467.00000000000000000000	423.00000000000000000000	4.00000000000000000000	4.00000000000000000000	4.00000000000000000000	4.00000000000000000000	4.00000000000000000000	4.00000000000000000000	4.00000000000000000000	4.00000000000000000000	4.00000000000000000000	4.00000000000000000000	4.00000000000000000000	4.00000000000000000000	4.00000000000000000000	4.00000000000000000000	4.00000000000000000000	4.00000000000000000000
80.00000000000000000000	0.00000000000000000000	4122.05126953125000000000	4130.76904296875000000000	4148.71777343750000000000	4137.94873046875000000000	4168.71777343750000000000	4081.02563476562500000000	4131.79492187500000000000	4149.23046875000000000000	4164.61523437500000000000	4154.87158203125000000000	4131.79492187500000000000	4060.00000000000000000000	4161.53857421875000000000	4132.82031250000000000000	1375.00000000000000000000	10250.00000000000000000000	10228.00000000000000000000	0.00000000000000000000	0.00000000000000000000	0.00000000000000000000	1467.00000000000000000000	431.00000000000000000000	4.00000000000000000000	4.00000000000000000000	4.00000000000000000000	4.00000000000000000000	4.00000000000000000000	4.00000000000000000000	4.00000000000000000000	4.00000000000000000000	4.00000000000000000000	4.00000000000000000000	4.00000000000000000000	4.00000000000000000000	4.00000000000000000000	4.00000000000000000000	4.00000000000000000000	4.00000000000000000000
81.00000000000000000000	0.00000000000000000000	4123.58984375000000000000	4119.48730468750000000000	4151.79492187500000000000	4139.48730468750000000000	4131.79492187500000000000	4070.25634765625000000000	4107.17919921875000000000	4131.28173828125000000000	4162.56396484375000000000	4142.05126953125000000000	4123.58984375000000000000	4059.48706054687500000000	4150.25634765625000000000	4131.28173828125000000000	1561.00000000000000000000	10249.00000000000000000000	10230.00000000000000000000	0.00000000000000000000	0.00000000000000000000	0.00000000000000000000	1467.00000000000000000000	438.00000000000000000000	4.00000000000000000000	4.00000000000000000000	4.00000000000000000000	4.00000000000000000000	4.00000000000000000000	4.00000000000000000000	4.00000000000000000000	4.00000000000000000000	4.00000000000000000000	4.00000000000000000000	4.00000000000000000000	4.00000000000000000000	4.00000000000000000000	4.00000000000000000000	4.00000000000000000000	4.00000000000000000000
82.00000000000000000000	0.00000000000000000000	4116.92285156250000000000	4117.43603515625000000000	4143.58984375000000000000	4137.94873046875000000000	4140.00000000000000000000	4076.41015625000000000000	4114.35888671875000000000	4134.87158203125000000000	4156.41015625000000000000	4155.89746093750000000000	4122.56396484375000000000	4051.28198242187500000000	4135.89746093750000000000	4121.02539062500000000000	1811.00000000000000000000	10249.00000000000000000000	10230.00000000000000000000	0.00000000000000000000	0.00000000000000000000	0.00000000000000000000	1467.00000000000000000000	445.00000000000000000000	4.00000000000000000000	4.00000000000000000000	4.00000000000000000000	4.00000000000000000000	4.00000000000000000000	4.00000000000000000000	4.00000000000000000000	4.00000000000000000000	4.00000000000000000000	4.00000000000000000000	4.00000000000000000000	4.00000000000000000000	4.00000000000000000000	4.00000000000000000000	4.00000000000000000000	4.00000000000000000000
83.00000000000000000000	0.00000000000000000000	4116.41015625000000000000	4124.61523437500000000000	4145.12792968750000000000	4145.12792968750000000000	4161.53857421875000000000	4083.07690429687500000000	4130.76904296875000000000	4160.00000000000000000000	4158.97412109375000000000	4183.58984375000000000000	4140.00000000000000000000	4061.53833007812500000000	4150.76904296875000000000	4124.10253906250000000000	1558.00000000000000000000	10250.00000000000000000000	10230.00000000000000000000	0.00000000000000000000	0.00000000000000000000	0.00000000000000000000	1467.00000000000000000000	453.00000000000000000000	4.00000000000000000000	4.00000000000000000000	4.00000000000000000000	4.00000000000000000000	4.00000000000000000000	4.00000000000000000000	4.00000000000000000000	4.00000000000000000000	4.00000000000000000000	4.00000000000000000000	4.00000000000000000000	4.00000000000000000000	4.00000000000000000000	4.00000000000000000000	4.00000000000000000000	4.00000000000000000000
84.00000000000000000000	0.00000000000000000000	4115.89746093750000000000	4105.12792968750000000000	4145.64111328125000000000	4133.84619140625000000000	4123.58984375000000000000	4077.94873046875000000000	4109.74365234375000000000	4130.25634765625000000000	4156.41015625000000000000	4145.12792968750000000000	4121.53857421875000000000	4052.82031250000000000000	4133.33300781250000000000	4115.89746093750000000000	1375.00000000000000000000	10250.00000000000000000000	10230.00000000000000000000	0.00000000000000000000	0.00000000000000000000	0.00000000000000000000	1467.00000000000000000000	461.00000000000000000000	4.00000000000000000000	4.00000000000000000000	4.00000000000000000000	4.00000000000000000000	4.00000000000000000000	4.00000000000000000000	4.00000000000000000000	4.00000000000000000000	4.00000000000000000000	4.00000000000000000000	4.00000000000000000000	4.00000000000000000000	4.00000000000000000000	4.00000000000000000000	4.00000000000000000000	4.00000000000000000000
85.00000000000000000000	0.00000000000000000000	4134.35888671875000000000	4142.05126953125000000000	4145.64111328125000000000	4154.87158203125000000000	4161.02539062500000000000	4097.94873046875000000000	4136.92285156250000000000	4139.48730468750000000000	4162.05126953125000000000	4162.05126953125000000000	4133.84619140625000000000	4054.35888671875000000000	4154.35888671875000000000	4126.15380859375000000000	1561.00000000000000000000	10249.00000000000000000000	10230.00000000000000000000	0.00000000000000000000	0.00000000000000000000	0.00000000000000000000	1467.00000000000000000000	468.00000000000000000000	4.00000000000000000000	4.00000000000000000000	4.00000000000000000000	4.00000000000000000000	4.00000000000000000000	4.00000000000000000000	4.00000000000000000000	4.00000000000000000000	4.00000000000000000000	4.00000000000000000000	4.00000000000000000000	4.00000000000000000000	4.00000000000000000000	4.00000000000000000000	4.00000000000000000000	4.00000000000000000000
86.00000000000000000000	0.00000000000000000000	4132.82031250000000000000	4129.23046875000000000000	4155.38427734375000000000	4148.71777343750000000000	4165.64111328125000000000	4087.17944335937500000000	4125.64111328125000000000	4121.02539062500000000000	4160.51269531250000000000	4147.69238281250000000000	4124.10253906250000000000	4049.74340820312500000000	4135.89746093750000000000	4117.94873046875000000000	1811.00000000000000000000	10249.00000000000000000000	10230.00000000000000000000	0.00000000000000000000	0.00000000000000000000	0.00000000000000000000	1467.00000000000000000000	477.00000000000000000000	4.00000000000000000000	4.00000000000000000000	4.00000000000000000000	4.00000000000000000000	4.00000000000000000000	4.00000000000000000000	4.00000000000000000000	4.00000000000000000000	4.00000000000000000000	4.00000000000000000000	4.00000000000000000000	4.00000000000000000000	4.00000000000000000000	4.00000000000000000000	4.00000000000000000000	4.00000000000000000000
87.00000000000000000000	0.00000000000000000000	4123.07666015625000000000	4118.46142578125000000000	4152.30761718750000000000	4142.05126953125000000000	4151.79492187500000000000	4083.07690429687500000000	4117.94873046875000000000	4122.56396484375000000000	4161.02539062500000000000	4135.38427734375000000000	4121.02539062500000000000	4052.82031250000000000000	4138.46142578125000000000	4120.51269531250000000000	1558.00000000000000000000	10249.00000000000000000000	10230.00000000000000000000	0.00000000000000000000	0.00000000000000000000	0.00000000000000000000	1467.00000000000000000000	485.00000000000000000000	4.00000000000000000000	4.00000000000000000000	4.00000000000000000000	4.00000000000000000000	4.00000000000000000000	4.00000000000000000000	4.00000000000000000000	4.00000000000000000000	4.00000000000000000000	4.00000000000000000000	4.00000000000000000000	4.00000000000000000000	4.00000000000000000000	4.00000000000000000000	4.00000000000000000000	4.00000000000000000000
88.00000000000000000000	0.00000000000000000000	4128.20507812500000000000	4131.79492187500000000000	4150.76904296875000000000	4162.05126953125000000000	4151.28173828125000000000	4087.17944335937500000000	4124.10253906250000000000	4151.28173828125000000000	4166.66650390625000000000	4153.84619140625000000000	4140.51269531250000000000	4071.28198242187500000000	4167.69238281250000000000	4142.05126953125000000000	1375.00000000000000000000	10249.00000000000000000000	10230.00000000000000000000	0.00000000000000000000	0.00000000000000000000	0.00000000000000000000	1467.00000000000000000000	492.00000000000000000000	4.00000000000000000000	4.00000000000000000000	4.00000000000000000000	4.00000000000000000000	4.00000000000000000000	4.00000000000000000000	4.00000000000000000000	4.00000000000000000000	4.00000000000000000000	4.00000000000000000000	4.00000000000000000000	4.00000000000000000000	4.00000000000000000000	4.00000000000000000000	4.00000000000000000000	4.00000000000000000000
89.00000000000000000000	0.00000000000000000000	4122.56396484375000000000	4106.15380859375000000000	4148.71777343750000000000	4152.82031250000000000000	4125.64111328125000000000	4074.35888671875000000000	4097.94873046875000000000	4126.15380859375000000000	4158.46142578125000000000	4128.20507812500000000000	4123.07666015625000000000	4059.48706054687500000000	4140.00000000000000000000	4130.76904296875000000000	1561.00000000000000000000	10248.00000000000000000000	10228.00000000000000000000	0.00000000000000000000	0.00000000000000000000	0.00000000000000000000	1467.00000000000000000000	501.00000000000000000000	4.00000000000000000000	4.00000000000000000000	4.00000000000000000000	4.00000000000000000000	4.00000000000000000000	4.00000000000000000000	4.00000000000000000000	4.00000000000000000000	4.00000000000000000000	4.00000000000000000000	4.00000000000000000000	4.00000000000000000000	4.00000000000000000000	4.00000000000000000000	4.00000000000000000000	4.00000000000000000000
90.00000000000000000000	0.00000000000000000000	4124.61523437500000000000	4128.71777343750000000000	4145.12792968750000000000	4162.56396484375000000000	4171.79492187500000000000	4096.41015625000000000000	4132.30761718750000000000	4147.69238281250000000000	4159.48730468750000000000	4167.69238281250000000000	4138.46142578125000000000	4061.53833007812500000000	4158.46142578125000000000	4130.76904296875000000000	1811.00000000000000000000	10248.00000000000000000000	10228.00000000000000000000	0.00000000000000000000	0.00000000000000000000	0.00000000000000000000	1467.00000000000000000000	509.00000000000000000000	4.00000000000000000000	4.00000000000000000000	4.00000000000000000000	4.00000000000000000000	4.00000000000000000000	4.00000000000000000000	4.00000000000000000000	4.00000000000000000000	4.00000000000000000000	4.00000000000000000000	4.00000000000000000000	4.00000000000000000000	4.00000000000000000000	4.00000000000000000000	4.00000000000000000000	4.00000000000000000000
91.00000000000000000000	0.00000000000000000000	4124.61523437500000000000	4122.56396484375000000000	4151.79492187500000000000	4157.94873046875000000000	4165.64111328125000000000	4099.48730468750000000000	4135.89746093750000000000	4150.25634765625000000000	4159.48730468750000000000	4173.33300781250000000000	4139.48730468750000000000	4065.12817382812500000000	4149.74365234375000000000	4126.15380859375000000000	1558.00000000000000000000	10246.00000000000000000000	10229.00000000000000000000	0.00000000000000000000	0.00000000000000000000	0.00000000000000000000	1467.00000000000000000000	517.00000000000000000000	4.00000000000000000000	4.00000000000000000000	4.00000000000000000000	4.00000000000000000000	4.00000000000000000000	4.00000000000000000000	4.00000000000000000000	4.00000000000000000000	4.00000000000000000000	4.00000000000000000000	4.00000000000000000000	4.00000000000000000000	4.00000000000000000000	4.00000000000000000000	4.00000000000000000000	4.00000000000000000000
92.00000000000000000000	0.00000000000000000000	4132.30761718750000000000	4126.15380859375000000000	4154.87158203125000000000	4153.84619140625000000000	4146.15380859375000000000	4094.87158203125000000000	4128.71777343750000000000	4147.17919921875000000000	4160.00000000000000000000	4156.92285156250000000000	4133.33300781250000000000	4063.07690429687500000000	4147.17919921875000000000	4129.23046875000000000000	1375.00000000000000000000	10246.00000000000000000000	10229.00000000000000000000	0.00000000000000000000	0.00000000000000000000	0.00000000000000000000	1467.00000000000000000000	526.00000000000000000000	4.00000000000000000000	4.00000000000000000000	4.00000000000000000000	4.00000000000000000000	4.00000000000000000000	4.00000000000000000000	4.00000000000000000000	4.00000000000000000000	4.00000000000000000000	4.00000000000000000000	4.00000000000000000000	4.00000000000000000000	4.00000000000000000000	4.00000000000000000000	4.00000000000000000000	4.00000000000000000000
93.00000000000000000000	0.00000000000000000000	4148.71777343750000000000	4158.97412109375000000000	4160.00000000000000000000	4173.84619140625000000000	4178.97412109375000000000	4104.10253906250000000000	4142.05126953125000000000	4162.05126953125000000000	4166.66650390625000000000	4174.87158203125000000000	4146.66650390625000000000	4072.30761718750000000000	4178.97412109375000000000	4144.61523437500000000000	1561.00000000000000000000	10243.00000000000000000000	10230.00000000000000000000	0.00000000000000000000	0.00000000000000000000	0.00000000000000000000	1467.00000000000000000000	534.00000000000000000000	4.00000000000000000000	4.00000000000000000000	4.00000000000000000000	4.00000000000000000000	4.00000000000000000000	4.00000000000000000000	4.00000000000000000000	4.00000000000000000000	4.00000000000000000000	4.00000000000000000000	4.00000000000000000000	4.00000000000000000000	4.00000000000000000000	4.00000000000000000000	4.00000000000000000000	4.00000000000000000000
94.00000000000000000000	0.00000000000000000000	4138.97412109375000000000	4130.25634765625000000000	4157.94873046875000000000	4160.00000000000000000000	4156.92285156250000000000	4093.33325195312500000000	4116.41015625000000000000	4126.66650390625000000000	4162.05126953125000000000	4138.97412109375000000000	4128.20507812500000000000	4062.56396484375000000000	4153.33300781250000000000	4132.82031250000000000000	1811.00000000000000000000	10243.00000000000000000000	10230.00000000000000000000	0.00000000000000000000	0.00000000000000000000	0.00000000000000000000	1467.00000000000000000000	543.00000000000000000000	4.00000000000000000000	4.00000000000000000000	4.00000000000000000000	4.00000000000000000000	4.00000000000000000000	4.00000000000000000000	4.00000000000000000000	4.00000000000000000000	4.00000000000000000000	4.00000000000000000000	4.00000000000000000000	4.00000000000000000000	4.00000000000000000000	4.00000000000000000000	4.00000000000000000000	4.00000000000000000000
95.00000000000000000000	0.00000000000000000000	4138.46142578125000000000	4144.10253906250000000000	4153.33300781250000000000	4165.64111328125000000000	4167.17919921875000000000	4095.38452148437500000000	4133.84619140625000000000	4157.43603515625000000000	4165.12792968750000000000	4165.64111328125000000000	4150.76904296875000000000	4076.92309570312500000000	4179.48730468750000000000	4150.25634765625000000000	1558.00000000000000000000	10244.00000000000000000000	10232.00000000000000000000	0.00000000000000000000	0.00000000000000000000	0.00000000000000000000	1467.00000000000000000000	550.00000000000000000000	4.00000000000000000000	4.00000000000000000000	4.00000000000000000000	4.00000000000000000000	4.00000000000000000000	4.00000000000000000000	4.00000000000000000000	4.00000000000000000000	4.00000000000000000000	4.00000000000000000000	4.00000000000000000000	4.00000000000000000000	4.00000000000000000000	4.00000000000000000000	4.00000000000000000000	4.00000000000000000000
96.00000000000000000000	0.00000000000000000000	4134.35888671875000000000	4134.87158203125000000000	4155.38427734375000000000	4163.07666015625000000000	4152.30761718750000000000	4083.07690429687500000000	4124.10253906250000000000	4173.84619140625000000000	4160.00000000000000000000	4172.82031250000000000000	4156.92285156250000000000	4085.64086914062500000000	4180.00000000000000000000	4155.38427734375000000000	1375.00000000000000000000	10244.00000000000000000000	10232.00000000000000000000	0.00000000000000000000	0.00000000000000000000	0.00000000000000000000	1467.00000000000000000000	558.00000000000000000000	4.00000000000000000000	4.00000000000000000000	4.00000000000000000000	4.00000000000000000000	4.00000000000000000000	4.00000000000000000000	4.00000000000000000000	4.00000000000000000000	4.00000000000000000000	4.00000000000000000000	4.00000000000000000000	4.00000000000000000000	4.00000000000000000000	4.00000000000000000000	4.00000000000000000000	4.00000000000000000000
97.00000000000000000000	0.00000000000000000000	4123.07666015625000000000	4110.25634765625000000000	4145.12792968750000000000	4151.28173828125000000000	4135.89746093750000000000	4083.07690429687500000000	4116.41015625000000000000	4148.71777343750000000000	4154.35888671875000000000	4151.79492187500000000000	4136.41015625000000000000	4064.61523437500000000000	4150.76904296875000000000	4135.89746093750000000000	1561.00000000000000000000	10244.00000000000000000000	10231.00000000000000000000	0.00000000000000000000	0.00000000000000000000	0.00000000000000000000	1467.00000000000000000000	565.00000000000000000000	4.00000000000000000000	4.00000000000000000000	4.00000000000000000000	4.00000000000000000000	4.00000000000000000000	4.00000000000000000000	4.00000000000000000000	4.00000000000000000000	4.00000000000000000000	4.00000000000000000000	4.00000000000000000000	4.00000000000000000000	4.00000000000000000000	4.00000000000000000000	4.00000000000000000000	4.00000000000000000000
98.00000000000000000000	0.00000000000000000000	4133.84619140625000000000	4135.38427734375000000000	4146.66650390625000000000	4165.64111328125000000000	4165.64111328125000000000	4102.56396484375000000000	4147.17919921875000000000	4157.94873046875000000000	4162.56396484375000000000	4193.84619140625000000000	4148.71777343750000000000	4066.66650390625000000000	4164.61523437500000000000	4135.89746093750000000000	1811.00000000000000000000	10244.00000000000000000000	10231.00000000000000000000	0.00000000000000000000	0.00000000000000000000	0.00000000000000000000	1467.00000000000000000000	572.00000000000000000000	4.00000000000000000000	4.00000000000000000000	4.00000000000000000000	4.00000000000000000000	4.00000000000000000000	4.00000000000000000000	4.00000000000000000000	4.00000000000000000000	4.00000000000000000000	4.00000000000000000000	4.00000000000000000000	4.00000000000000000000	4.00000000000000000000	4.00000000000000000000	4.00000000000000000000	4.00000000000000000000
99.00000000000000000000	0.00000000000000000000	4133.84619140625000000000	4126.15380859375000000000	4153.33300781250000000000	4152.30761718750000000000	4143.58984375000000000000	4092.82031250000000000000	4127.69238281250000000000	4136.92285156250000000000	4157.43603515625000000000	4180.51269531250000000000	4136.92285156250000000000	4063.58959960937500000000	4145.12792968750000000000	4126.15380859375000000000	1558.00000000000000000000	10244.00000000000000000000	10229.00000000000000000000	0.00000000000000000000	0.00000000000000000000	0.00000000000000000000	1467.00000000000000000000	580.00000000000000000000	4.00000000000000000000	4.00000000000000000000	4.00000000000000000000	4.00000000000000000000	4.00000000000000000000	4.00000000000000000000	4.00000000000000000000	4.00000000000000000000	4.00000000000000000000	4.00000000000000000000	4.00000000000000000000	4.00000000000000000000	4.00000000000000000000	4.00000000000000000000	4.00000000000000000000	4.00000000000000000000
100.00000000000000000000	0.00000000000000000000	4142.56396484375000000000	4148.71777343750000000000	4150.25634765625000000000	4162.56396484375000000000	4170.76904296875000000000	4102.56396484375000000000	4138.97412109375000000000	4151.79492187500000000000	4160.51269531250000000000	4182.05126953125000000000	4146.66650390625000000000	4068.20507812500000000000	4172.82031250000000000000	4138.97412109375000000000	1375.00000000000000000000	10244.00000000000000000000	10229.00000000000000000000	0.00000000000000000000	0.00000000000000000000	0.00000000000000000000	1467.00000000000000000000	588.00000000000000000000	4.00000000000000000000	4.00000000000000000000	4.00000000000000000000	4.00000000000000000000	4.00000000000000000000	4.00000000000000000000	4.00000000000000000000	4.00000000000000000000	4.00000000000000000000	4.00000000000000000000	4.00000000000000000000	4.00000000000000000000	4.00000000000000000000	4.00000000000000000000	4.00000000000000000000	4.00000000000000000000
101.00000000000000000000	0.00000000000000000000	4144.61523437500000000000	4147.17919921875000000000	4157.43603515625000000000	4166.66650390625000000000	4181.02539062500000000000	4101.02539062500000000000	4131.79492187500000000000	4144.61523437500000000000	4164.61523437500000000000	4161.53857421875000000000	4144.61523437500000000000	4070.25634765625000000000	4178.46142578125000000000	4146.15380859375000000000	1561.00000000000000000000	10243.00000000000000000000	10229.00000000000000000000	0.00000000000000000000	0.00000000000000000000	0.00000000000000000000	1467.00000000000000000000	595.00000000000000000000	4.00000000000000000000	4.00000000000000000000	4.00000000000000000000	4.00000000000000000000	4.00000000000000000000	4.00000000000000000000	4.00000000000000000000	4.00000000000000000000	4.00000000000000000000	4.00000000000000000000	4.00000000000000000000	4.00000000000000000000	4.00000000000000000000	4.00000000000000000000	4.00000000000000000000	4.00000000000000000000
102.00000000000000000000	0.00000000000000000000	4135.38427734375000000000	4129.74365234375000000000	4155.38427734375000000000	4150.25634765625000000000	4161.02539062500000000000	4090.76904296875000000000	4119.48730468750000000000	4131.79492187500000000000	4162.05126953125000000000	4131.28173828125000000000	4134.87158203125000000000	4065.64086914062500000000	4159.48730468750000000000	4143.07666015625000000000	1811.00000000000000000000	10243.00000000000000000000	10229.00000000000000000000	0.00000000000000000000	0.00000000000000000000	0.00000000000000000000	1467.00000000000000000000	603.00000000000000000000	4.00000000000000000000	4.00000000000000000000	4.00000000000000000000	4.00000000000000000000	4.00000000000000000000	4.00000000000000000000	4.00000000000000000000	4.00000000000000000000	4.00000000000000000000	4.00000000000000000000	4.00000000000000000000	4.00000000000000000000	4.00000000000000000000	4.00000000000000000000	4.00000000000000000000	4.00000000000000000000
103.00000000000000000000	0.00000000000000000000	4142.05126953125000000000	4153.33300781250000000000	4149.74365234375000000000	4165.64111328125000000000	4176.41015625000000000000	4098.46142578125000000000	4146.66650390625000000000	4181.53857421875000000000	4165.12792968750000000000	4183.58984375000000000000	4165.12792968750000000000	4084.61523437500000000000	4193.84619140625000000000	4157.43603515625000000000	1558.00000000000000000000	10244.00000000000000000000	10230.00000000000000000000	0.00000000000000000000	0.00000000000000000000	0.00000000000000000000	1467.00000000000000000000	612.00000000000000000000	4.00000000000000000000	4.00000000000000000000	4.00000000000000000000	4.00000000000000000000	4.00000000000000000000	4.00000000000000000000	4.00000000000000000000	4.00000000000000000000	4.00000000000000000000	4.00000000000000000000	4.00000000000000000000	4.00000000000000000000	4.00000000000000000000	4.00000000000000000000	4.00000000000000000000	4.00000000000000000000
104.00000000000000000000	0.00000000000000000000	4134.87158203125000000000	4123.07666015625000000000	4151.28173828125000000000	4149.23046875000000000000	4140.00000000000000000000	4085.12817382812500000000	4124.61523437500000000000	4163.58984375000000000000	4156.41015625000000000000	4168.71777343750000000000	4148.71777343750000000000	4076.92309570312500000000	4169.74365234375000000000	4145.12792968750000000000	1375.00000000000000000000	10244.00000000000000000000	10230.00000000000000000000	0.00000000000000000000	0.00000000000000000000	0.00000000000000000000	1467.00000000000000000000	620.00000000000000000000	4.00000000000000000000	4.00000000000000000000	4.00000000000000000000	4.00000000000000000000	4.00000000000000000000	4.00000000000000000000	4.00000000000000000000	4.00000000000000000000	4.00000000000000000000	4.00000000000000000000	4.00000000000000000000	4.00000000000000000000	4.00000000000000000000	4.00000000000000000000	4.00000000000000000000	4.00000000000000000000
105.00000000000000000000	0.00000000000000000000	4139.48730468750000000000	4136.41015625000000000000	4151.79492187500000000000	4147.17919921875000000000	4169.23046875000000000000	4105.12792968750000000000	4148.20507812500000000000	4163.58984375000000000000	4160.00000000000000000000	4171.79492187500000000000	4145.64111328125000000000	4069.74340820312500000000	4168.20507812500000000000	4147.69238281250000000000	1561.00000000000000000000	10245.00000000000000000000	10229.00000000000000000000	0.00000000000000000000	0.00000000000000000000	0.00000000000000000000	1467.00000000000000000000	628.00000000000000000000	4.00000000000000000000	4.00000000000000000000	4.00000000000000000000	4.00000000000000000000	4.00000000000000000000	4.00000000000000000000	4.00000000000000000000	4.00000000000000000000	4.00000000000000000000	4.00000000000000000000	4.00000000000000000000	4.00000000000000000000	4.00000000000000000000	4.00000000000000000000	4.00000000000000000000	4.00000000000000000000
106.00000000000000000000	0.00000000000000000000	4147.17919921875000000000	4149.23046875000000000000	4158.97412109375000000000	4157.94873046875000000000	4188.71777343750000000000	4119.48730468750000000000	4164.61523437500000000000	4174.35888671875000000000	4166.66650390625000000000	4193.84619140625000000000	4154.35888671875000000000	4075.89721679687500000000	4176.41015625000000000000	4150.25634765625000000000	1811.00000000000000000000	10245.00000000000000000000	10229.00000000000000000000	0.00000000000000000000	0.00000000000000000000	0.00000000000000000000	1467.00000000000000000000	636.00000000000000000000	4.00000000000000000000	4.00000000000000000000	4.00000000000000000000	4.00000000000000000000	4.00000000000000000000	4.00000000000000000000	4.00000000000000000000	4.00000000000000000000	4.00000000000000000000	4.00000000000000000000	4.00000000000000000000	4.00000000000000000000	4.00000000000000000000	4.00000000000000000000	4.00000000000000000000	4.00000000000000000000
107.00000000000000000000	0.00000000000000000000	4142.56396484375000000000	4128.20507812500000000000	4155.38427734375000000000	4151.28173828125000000000	4151.79492187500000000000	4106.15380859375000000000	4136.41015625000000000000	4149.74365234375000000000	4158.46142578125000000000	4162.56396484375000000000	4144.61523437500000000000	4069.23071289062500000000	4167.17919921875000000000	4142.56396484375000000000	1558.00000000000000000000	10245.00000000000000000000	10226.00000000000000000000	0.00000000000000000000	0.00000000000000000000	0.00000000000000000000	1467.00000000000000000000	645.00000000000000000000	4.00000000000000000000	4.00000000000000000000	4.00000000000000000000	4.00000000000000000000	4.00000000000000000000	4.00000000000000000000	4.00000000000000000000	4.00000000000000000000	4.00000000000000000000	4.00000000000000000000	4.00000000000000000000	4.00000000000000000000	4.00000000000000000000	4.00000000000000000000	4.00000000000000000000	4.00000000000000000000
108.00000000000000000000	0.00000000000000000000	4152.82031250000000000000	4155.89746093750000000000	4155.89746093750000000000	4170.25634765625000000000	4183.58984375000000000000	4105.12792968750000000000	4142.56396484375000000000	4162.56396484375000000000	4163.58984375000000000000	4166.15380859375000000000	4165.64111328125000000000	4082.05126953125000000000	4204.10253906250000000000	4161.02539062500000000000	1375.00000000000000000000	10245.00000000000000000000	10226.00000000000000000000	0.00000000000000000000	0.00000000000000000000	0.00000000000000000000	1467.00000000000000000000	652.00000000000000000000	4.00000000000000000000	4.00000000000000000000	4.00000000000000000000	4.00000000000000000000	4.00000000000000000000	4.00000000000000000000	4.00000000000000000000	4.00000000000000000000	4.00000000000000000000	4.00000000000000000000	4.00000000000000000000	4.00000000000000000000	4.00000000000000000000	4.00000000000000000000	4.00000000000000000000	4.00000000000000000000
109.00000000000000000000	0.00000000000000000000	4149.74365234375000000000	4140.51269531250000000000	4164.10253906250000000000	4162.05126953125000000000	4169.23046875000000000000	4089.74340820312500000000	4120.51269531250000000000	4138.46142578125000000000	4165.64111328125000000000	4154.35888671875000000000	4151.79492187500000000000	4080.00000000000000000000	4184.10253906250000000000	4160.00000000000000000000	1561.00000000000000000000	10245.00000000000000000000	10224.00000000000000000000	0.00000000000000000000	0.00000000000000000000	0.00000000000000000000	1467.00000000000000000000	659.00000000000000000000	4.00000000000000000000	4.00000000000000000000	4.00000000000000000000	4.00000000000000000000	4.00000000000000000000	4.00000000000000000000	4.00000000000000000000	4.00000000000000000000	4.00000000000000000000	4.00000000000000000000	4.00000000000000000000	4.00000000000000000000	4.00000000000000000000	4.00000000000000000000	4.00000000000000000000	4.00000000000000000000
110.00000000000000000000	0.00000000000000000000	4148.20507812500000000000	4147.17919921875000000000	4160.00000000000000000000	4163.58984375000000000000	4162.56396484375000000000	4097.94873046875000000000	4134.35888671875000000000	4153.84619140625000000000	4163.07666015625000000000	4191.28173828125000000000	4155.38427734375000000000	4082.56396484375000000000	4185.12792968750000000000	4163.07666015625000000000	1811.00000000000000000000	10245.00000000000000000000	10224.00000000000000000000	0.00000000000000000000	0.00000000000000000000	0.00000000000000000000	1467.00000000000000000000	667.00000000000000000000	4.00000000000000000000	4.00000000000000000000	4.00000000000000000000	4.00000000000000000000	4.00000000000000000000	4.00000000000000000000	4.00000000000000000000	4.00000000000000000000	4.00000000000000000000	4.00000000000000000000	4.00000000000000000000	4.00000000000000000000	4.00000000000000000000	4.00000000000000000000	4.00000000000000000000	4.00000000000000000000
111.00000000000000000000	0.00000000000000000000	4146.66650390625000000000	4147.69238281250000000000	4157.43603515625000000000	4168.71777343750000000000	4172.82031250000000000000	4098.97412109375000000000	4142.56396484375000000000	4174.35888671875000000000	4159.48730468750000000000	4213.84619140625000000000	4168.20507812500000000000	4092.30761718750000000000	4191.79492187500000000000	4162.05126953125000000000	1558.00000000000000000000	10246.00000000000000000000	10224.00000000000000000000	0.00000000000000000000	0.00000000000000000000	0.00000000000000000000	1467.00000000000000000000	675.00000000000000000000	4.00000000000000000000	4.00000000000000000000	4.00000000000000000000	4.00000000000000000000	4.00000000000000000000	4.00000000000000000000	4.00000000000000000000	4.00000000000000000000	4.00000000000000000000	4.00000000000000000000	4.00000000000000000000	4.00000000000000000000	4.00000000000000000000	4.00000000000000000000	4.00000000000000000000	4.00000000000000000000
112.00000000000000000000	0.00000000000000000000	4136.41015625000000000000	4121.02539062500000000000	4152.30761718750000000000	4148.71777343750000000000	4157.94873046875000000000	4089.74340820312500000000	4120.51269531250000000000	4141.53857421875000000000	4156.92285156250000000000	4168.71777343750000000000	4145.12792968750000000000	4076.92309570312500000000	4160.00000000000000000000	4143.58984375000000000000	1375.00000000000000000000	10246.00000000000000000000	10224.00000000000000000000	0.00000000000000000000	0.00000000000000000000	0.00000000000000000000	1467.00000000000000000000	682.00000000000000000000	4.00000000000000000000	4.00000000000000000000	4.00000000000000000000	4.00000000000000000000	4.00000000000000000000	4.00000000000000000000	4.00000000000000000000	4.00000000000000000000	4.00000000000000000000	4.00000000000000000000	4.00000000000000000000	4.00000000000000000000	4.00000000000000000000	4.00000000000000000000	4.00000000000000000000	4.00000000000000000000
113.00000000000000000000	0.00000000000000000000	4154.35888671875000000000	4165.12792968750000000000	4156.41015625000000000000	4167.69238281250000000000	4193.33300781250000000000	4116.41015625000000000000	4152.82031250000000000000	4162.56396484375000000000	4166.15380859375000000000	4195.38427734375000000000	4158.97412109375000000000	4083.07690429687500000000	4185.12792968750000000000	4155.89746093750000000000	1561.00000000000000000000	10247.00000000000000000000	10226.00000000000000000000	0.00000000000000000000	0.00000000000000000000	0.00000000000000000000	1467.00000000000000000000	690.00000000000000000000	4.00000000000000000000	4.00000000000000000000	4.00000000000000000000	4.00000000000000000000	4.00000000000000000000	4.00000000000000000000	4.00000000000000000000	4.00000000000000000000	4.00000000000000000000	4.00000000000000000000	4.00000000000000000000	4.00000000000000000000	4.00000000000000000000	4.00000000000000000000	4.00000000000000000000	4.00000000000000000000
114.00000000000000000000	0.00000000000000000000	4157.94873046875000000000	4157.43603515625000000000	4166.15380859375000000000	4166.15380859375000000000	4177.43603515625000000000	4112.82031250000000000000	4143.07666015625000000000	4155.38427734375000000000	4161.53857421875000000000	4180.00000000000000000000	4150.25634765625000000000	4081.53833007812500000000	4171.28173828125000000000	4154.35888671875000000000	1811.00000000000000000000	10247.00000000000000000000	10226.00000000000000000000	0.00000000000000000000	0.00000000000000000000	0.00000000000000000000	1467.00000000000000000000	698.00000000000000000000	4.00000000000000000000	4.00000000000000000000	4.00000000000000000000	4.00000000000000000000	4.00000000000000000000	4.00000000000000000000	4.00000000000000000000	4.00000000000000000000	4.00000000000000000000	4.00000000000000000000	4.00000000000000000000	4.00000000000000000000	4.00000000000000000000	4.00000000000000000000	4.00000000000000000000	4.00000000000000000000
115.00000000000000000000	0.00000000000000000000	4148.71777343750000000000	4146.66650390625000000000	4160.00000000000000000000	4161.53857421875000000000	4173.84619140625000000000	4105.12792968750000000000	4138.46142578125000000000	4157.43603515625000000000	4161.02539062500000000000	4165.12792968750000000000	4152.82031250000000000000	4078.46142578125000000000	4178.97412109375000000000	4155.38427734375000000000	1558.00000000000000000000	10247.00000000000000000000	10226.00000000000000000000	0.00000000000000000000	0.00000000000000000000	0.00000000000000000000	1467.00000000000000000000	706.00000000000000000000	4.00000000000000000000	4.00000000000000000000	4.00000000000000000000	4.00000000000000000000	4.00000000000000000000	4.00000000000000000000	4.00000000000000000000	4.00000000000000000000	4.00000000000000000000	4.00000000000000000000	4.00000000000000000000	4.00000000000000000000	4.00000000000000000000	4.00000000000000000000	4.00000000000000000000	4.00000000000000000000
116.00000000000000000000	0.00000000000000000000	4150.25634765625000000000	4159.48730468750000000000	4159.48730468750000000000	4172.30761718750000000000	4182.05126953125000000000	4103.07666015625000000000	4138.97412109375000000000	4168.71777343750000000000	4165.64111328125000000000	4182.05126953125000000000	4170.76904296875000000000	4093.33325195312500000000	4208.71777343750000000000	4170.25634765625000000000	1375.00000000000000000000	10247.00000000000000000000	10226.00000000000000000000	0.00000000000000000000	0.00000000000000000000	0.00000000000000000000	1467.00000000000000000000	714.00000000000000000000	4.00000000000000000000	4.00000000000000000000	4.00000000000000000000	4.00000000000000000000	4.00000000000000000000	4.00000000000000000000	4.00000000000000000000	4.00000000000000000000	4.00000000000000000000	4.00000000000000000000	4.00000000000000000000	4.00000000000000000000	4.00000000000000000000	4.00000000000000000000	4.00000000000000000000	4.00000000000000000000
117.00000000000000000000	0.00000000000000000000	4146.66650390625000000000	4141.53857421875000000000	4158.46142578125000000000	4160.00000000000000000000	4145.12792968750000000000	4091.79467773437500000000	4117.94873046875000000000	4145.64111328125000000000	4158.46142578125000000000	4157.43603515625000000000	4148.20507812500000000000	4085.64086914062500000000	4180.51269531250000000000	4160.51269531250000000000	1561.00000000000000000000	10249.00000000000000000000	10227.00000000000000000000	0.00000000000000000000	0.00000000000000000000	0.00000000000000000000	1467.00000000000000000000	722.00000000000000000000	4.00000000000000000000	4.00000000000000000000	4.00000000000000000000	4.00000000000000000000	4.00000000000000000000	4.00000000000000000000	4.00000000000000000000	4.00000000000000000000	4.00000000000000000000	4.00000000000000000000	4.00000000000000000000	4.00000000000000000000	4.00000000000000000000	4.00000000000000000000	4.00000000000000000000	4.00000000000000000000
118.00000000000000000000	0.00000000000000000000	4148.71777343750000000000	4158.97412109375000000000	4153.33300781250000000000	4171.28173828125000000000	4173.84619140625000000000	4106.66650390625000000000	4150.25634765625000000000	4172.82031250000000000000	4160.00000000000000000000	4193.33300781250000000000	4159.48730468750000000000	4085.12817382812500000000	4190.25634765625000000000	4156.41015625000000000000	1811.00000000000000000000	10249.00000000000000000000	10227.00000000000000000000	0.00000000000000000000	0.00000000000000000000	0.00000000000000000000	1467.00000000000000000000	730.00000000000000000000	4.00000000000000000000	4.00000000000000000000	4.00000000000000000000	4.00000000000000000000	4.00000000000000000000	4.00000000000000000000	4.00000000000000000000	4.00000000000000000000	4.00000000000000000000	4.00000000000000000000	4.00000000000000000000	4.00000000000000000000	4.00000000000000000000	4.00000000000000000000	4.00000000000000000000	4.00000000000000000000
119.00000000000000000000	0.00000000000000000000	4140.00000000000000000000	4139.48730468750000000000	4153.33300781250000000000	4161.02539062500000000000	4178.46142578125000000000	4104.61523437500000000000	4138.97412109375000000000	4158.97412109375000000000	4156.92285156250000000000	4177.43603515625000000000	4151.79492187500000000000	4078.46142578125000000000	4165.12792968750000000000	4140.51269531250000000000	1558.00000000000000000000	10248.00000000000000000000	10225.00000000000000000000	0.00000000000000000000	0.00000000000000000000	0.00000000000000000000	1467.00000000000000000000	739.00000000000000000000	4.00000000000000000000	4.00000000000000000000	4.00000000000000000000	4.00000000000000000000	4.00000000000000000000	4.00000000000000000000	4.00000000000000000000	4.00000000000000000000	4.00000000000000000000	4.00000000000000000000	4.00000000000000000000	4.00000000000000000000	4.00000000000000000000	4.00000000000000000000	4.00000000000000000000	4.00000000000000000000
120.00000000000000000000	0.00000000000000000000	4144.61523437500000000000	4145.12792968750000000000	4150.76904296875000000000	4155.89746093750000000000	4183.58984375000000000000	4112.30761718750000000000	4136.92285156250000000000	4150.76904296875000000000	4158.97412109375000000000	4149.74365234375000000000	4144.10253906250000000000	4075.38452148437500000000	4158.46142578125000000000	4141.02539062500000000000	1375.00000000000000000000	10248.00000000000000000000	10225.00000000000000000000	0.00000000000000000000	0.00000000000000000000	0.00000000000000000000	1467.00000000000000000000	746.00000000000000000000	4.00000000000000000000	4.00000000000000000000	4.00000000000000000000	4.00000000000000000000	4.00000000000000000000	4.00000000000000000000	4.00000000000000000000	4.00000000000000000000	4.00000000000000000000	4.00000000000000000000	4.00000000000000000000	4.00000000000000000000	4.00000000000000000000	4.00000000000000000000	4.00000000000000000000	4.00000000000000000000
121.00000000000000000000	0.00000000000000000000	4161.53857421875000000000	4173.84619140625000000000	4160.00000000000000000000	4175.38427734375000000000	4198.46142578125000000000	4125.12792968750000000000	4153.84619140625000000000	4167.69238281250000000000	4167.17919921875000000000	4179.48730468750000000000	4158.46142578125000000000	4089.23071289062500000000	4189.23046875000000000000	4156.41015625000000000000	1561.00000000000000000000	10248.00000000000000000000	10225.00000000000000000000	0.00000000000000000000	0.00000000000000000000	0.00000000000000000000	1467.00000000000000000000	753.00000000000000000000	4.00000000000000000000	4.00000000000000000000	4.00000000000000000000	4.00000000000000000000	4.00000000000000000000	4.00000000000000000000	4.00000000000000000000	4.00000000000000000000	4.00000000000000000000	4.00000000000000000000	4.00000000000000000000	4.00000000000000000000	4.00000000000000000000	4.00000000000000000000	4.00000000000000000000	4.00000000000000000000
122.00000000000000000000	0.00000000000000000000	4150.76904296875000000000	4145.64111328125000000000	4161.53857421875000000000	4160.51269531250000000000	4169.74365234375000000000	4109.74365234375000000000	4127.69238281250000000000	4137.43603515625000000000	4161.53857421875000000000	4163.07666015625000000000	4144.10253906250000000000	4078.46142578125000000000	4168.20507812500000000000	4147.69238281250000000000	1811.00000000000000000000	10248.00000000000000000000	10225.00000000000000000000	0.00000000000000000000	0.00000000000000000000	0.00000000000000000000	1467.00000000000000000000	762.00000000000000000000	4.00000000000000000000	4.00000000000000000000	4.00000000000000000000	4.00000000000000000000	4.00000000000000000000	4.00000000000000000000	4.00000000000000000000	4.00000000000000000000	4.00000000000000000000	4.00000000000000000000	4.00000000000000000000	4.00000000000000000000	4.00000000000000000000	4.00000000000000000000	4.00000000000000000000	4.00000000000000000000
123.00000000000000000000	0.00000000000000000000	4152.30761718750000000000	4160.51269531250000000000	4155.38427734375000000000	4171.28173828125000000000	4201.02539062500000000000	4114.35888671875000000000	4146.15380859375000000000	4167.69238281250000000000	4166.66650390625000000000	4183.07666015625000000000	4167.17919921875000000000	4083.07690429687500000000	4195.38427734375000000000	4167.69238281250000000000	1558.00000000000000000000	10248.00000000000000000000	10226.00000000000000000000	0.00000000000000000000	0.00000000000000000000	0.00000000000000000000	1467.00000000000000000000	770.00000000000000000000	4.00000000000000000000	4.00000000000000000000	4.00000000000000000000	4.00000000000000000000	4.00000000000000000000	4.00000000000000000000	4.00000000000000000000	4.00000000000000000000	4.00000000000000000000	4.00000000000000000000	4.00000000000000000000	4.00000000000000000000	4.00000000000000000000	4.00000000000000000000	4.00000000000000000000	4.00000000000000000000
124.00000000000000000000	0.00000000000000000000	4153.84619140625000000000	4148.71777343750000000000	4162.05126953125000000000	4175.89746093750000000000	4176.41015625000000000000	4102.56396484375000000000	4139.48730468750000000000	4178.46142578125000000000	4166.66650390625000000000	4184.61523437500000000000	4170.25634765625000000000	4090.25634765625000000000	4198.46142578125000000000	4173.84619140625000000000	1375.00000000000000000000	10248.00000000000000000000	10226.00000000000000000000	0.00000000000000000000	0.00000000000000000000	0.00000000000000000000	1467.00000000000000000000	778.00000000000000000000	4.00000000000000000000	4.00000000000000000000	4.00000000000000000000	4.00000000000000000000	4.00000000000000000000	4.00000000000000000000	4.00000000000000000000	4.00000000000000000000	4.00000000000000000000	4.00000000000000000000	4.00000000000000000000	4.00000000000000000000	4.00000000000000000000	4.00000000000000000000	4.00000000000000000000	4.00000000000000000000
125.00000000000000000000	0.00000000000000000000	4151.79492187500000000000	4142.56396484375000000000	4162.05126953125000000000	4168.71777343750000000000	4154.87158203125000000000	4107.69238281250000000000	4145.64111328125000000000	4171.79492187500000000000	4161.02539062500000000000	4192.82031250000000000000	4163.58984375000000000000	4087.69213867187500000000	4189.23046875000000000000	4166.15380859375000000000	1561.00000000000000000000	10247.00000000000000000000	10226.00000000000000000000	0.00000000000000000000	0.00000000000000000000	0.00000000000000000000	1467.00000000000000000000	785.00000000000000000000	4.00000000000000000000	4.00000000000000000000	4.00000000000000000000	4.00000000000000000000	4.00000000000000000000	4.00000000000000000000	4.00000000000000000000	4.00000000000000000000	4.00000000000000000000	4.00000000000000000000	4.00000000000000000000	4.00000000000000000000	4.00000000000000000000	4.00000000000000000000	4.00000000000000000000	4.00000000000000000000
126.00000000000000000000	0.00000000000000000000	4157.43603515625000000000	4171.28173828125000000000	4160.51269531250000000000	4180.51269531250000000000	4200.00000000000000000000	4129.74365234375000000000	4178.46142578125000000000	4192.30761718750000000000	4164.10253906250000000000	4224.61523437500000000000	4178.46142578125000000000	4092.30761718750000000000	4200.51269531250000000000	4168.20507812500000000000	1811.00000000000000000000	10247.00000000000000000000	10226.00000000000000000000	0.00000000000000000000	0.00000000000000000000	0.00000000000000000000	1467.00000000000000000000	793.00000000000000000000	4.00000000000000000000	4.00000000000000000000	4.00000000000000000000	4.00000000000000000000	4.00000000000000000000	4.00000000000000000000	4.00000000000000000000	4.00000000000000000000	4.00000000000000000000	4.00000000000000000000	4.00000000000000000000	4.00000000000000000000	4.00000000000000000000	4.00000000000000000000	4.00000000000000000000	4.00000000000000000000
127.00000000000000000000	0.00000000000000000000	4152.30761718750000000000	4145.12792968750000000000	4158.97412109375000000000	4164.61523437500000000000	4175.38427734375000000000	4114.87158203125000000000	4148.71777343750000000000	4169.74365234375000000000	4161.53857421875000000000	4180.51269531250000000000	4156.92285156250000000000	4076.41015625000000000000	4165.12792968750000000000	4149.74365234375000000000	50.00000000000000000000	10248.00000000000000000000	10227.00000000000000000000	0.00000000000000000000	0.00000000000000000000	0.00000000000000000000	1467.00000000000000000000	801.00000000000000000000	4.00000000000000000000	4.00000000000000000000	4.00000000000000000000	4.00000000000000000000	4.00000000000000000000	4.00000000000000000000	4.00000000000000000000	4.00000000000000000000	4.00000000000000000000	4.00000000000000000000	4.00000000000000000000	4.00000000000000000000	4.00000000000000000000	4.00000000000000000000	4.00000000000000000000	4.00000000000000000000
0.00000000000000000000	0.00000000000000000000	4167.69238281250000000000	4168.71777343750000000000	4160.00000000000000000000	4177.43603515625000000000	4191.28173828125000000000	4121.02539062500000000000	4157.43603515625000000000	4182.05126953125000000000	4167.17919921875000000000	4196.41015625000000000000	4166.66650390625000000000	4081.53833007812500000000	4192.30761718750000000000	4161.02539062500000000000	881.00000000000000000000	10248.00000000000000000000	10227.00000000000000000000	0.00000000000000000000	0.00000000000000000000	0.00000000000000000000	1467.00000000000000000000	808.00000000000000000000	4.00000000000000000000	4.00000000000000000000	4.00000000000000000000	4.00000000000000000000	4.00000000000000000000	4.00000000000000000000	4.00000000000000000000	4.00000000000000000000	4.00000000000000000000	4.00000000000000000000	4.00000000000000000000	4.00000000000000000000	4.00000000000000000000	4.00000000000000000000	4.00000000000000000000	4.00000000000000000000
1.00000000000000000000	0.00000000000000000000	4170.76904296875000000000	4172.82031250000000000000	4168.71777343750000000000	4181.02539062500000000000	4198.97412109375000000000	4121.02539062500000000000	4152.82031250000000000000	4170.25634765625000000000	4167.17919921875000000000	4199.48730468750000000000	4166.66650390625000000000	4088.71777343750000000000	4202.05126953125000000000	4168.71777343750000000000	1104.00000000000000000000	10248.00000000000000000000	10227.00000000000000000000	0.00000000000000000000	0.00000000000000000000	0.00000000000000000000	1467.00000000000000000000	815.00000000000000000000	4.00000000000000000000	4.00000000000000000000	4.00000000000000000000	4.00000000000000000000	4.00000000000000000000	4.00000000000000000000	4.00000000000000000000	4.00000000000000000000	4.00000000000000000000	4.00000000000000000000	4.00000000000000000000	4.00000000000000000000	4.00000000000000000000	4.00000000000000000000	4.00000000000000000000	4.00000000000000000000
2.00000000000000000000	0.00000000000000000000	4153.84619140625000000000	4147.17919921875000000000	4161.53857421875000000000	4167.17919921875000000000	4181.53857421875000000000	4113.84619140625000000000	4142.05126953125000000000	4160.51269531250000000000	4162.05126953125000000000	4179.48730468750000000000	4158.46142578125000000000	4081.02563476562500000000	4186.15380859375000000000	4162.56396484375000000000	1234.00000000000000000000	10248.00000000000000000000	10227.00000000000000000000	0.00000000000000000000	0.00000000000000000000	0.00000000000000000000	1467.00000000000000000000	824.00000000000000000000	4.00000000000000000000	4.00000000000000000000	4.00000000000000000000	4.00000000000000000000	4.00000000000000000000	4.00000000000000000000	4.00000000000000000000	4.00000000000000000000	4.00000000000000000000	4.00000000000000000000	4.00000000000000000000	4.00000000000000000000	4.00000000000000000000	4.00000000000000000000	4.00000000000000000000	4.00000000000000000000
3.00000000000000000000	0.00000000000000000000	4154.87158203125000000000	4158.46142578125000000000	4156.92285156250000000000	4183.07666015625000000000	4196.41015625000000000000	4118.46142578125000000000	4160.00000000000000000000	4200.51269531250000000000	4165.64111328125000000000	4213.84619140625000000000	4185.12792968750000000000	4096.41015625000000000000	4209.74365234375000000000	4174.87158203125000000000	1771.00000000000000000000	10249.00000000000000000000	10228.00000000000000000000	0.00000000000000000000	0.00000000000000000000	0.00000000000000000000	1467.00000000000000000000	832.00000000000000000000	4.00000000000000000000	4.00000000000000000000	4.00000000000000000000	4.00000000000000000000	4.00000000000000000000	4.00000000000000000000	4.00000000000000000000	4.00000000000000000000	4.00000000000000000000	4.00000000000000000000	4.00000000000000000000	4.00000000000000000000	4.00000000000000000000	4.00000000000000000000	4.00000000000000000000	4.00000000000000000000
4.00000000000000000000	0.00000000000000000000	4148.71777343750000000000	4138.97412109375000000000	4157.43603515625000000000	4170.76904296875000000000	4160.51269531250000000000	4106.66650390625000000000	4134.87158203125000000000	4169.23046875000000000000	4157.94873046875000000000	4188.71777343750000000000	4168.71777343750000000000	4087.17944335937500000000	4182.56396484375000000000	4165.12792968750000000000	1874.00000000000000000000	10249.00000000000000000000	10228.00000000000000000000	0.00000000000000000000	0.00000000000000000000	0.00000000000000000000	1467.00000000000000000000	840.00000000000000000000	4.00000000000000000000	4.00000000000000000000	4.00000000000000000000	4.00000000000000000000	4.00000000000000000000	4.00000000000000000000	4.00000000000000000000	4.00000000000000000000	4.00000000000000000000	4.00000000000000000000	4.00000000000000000000	4.00000000000000000000	4.00000000000000000000	4.00000000000000000000	4.00000000000000000000	4.00000000000000000000
5.00000000000000000000	0.00000000000000000000	4154.35888671875000000000	4165.12792968750000000000	4153.84619140625000000000	4174.35888671875000000000	4177.43603515625000000000	4126.66650390625000000000	4159.48730468750000000000	4168.71777343750000000000	4161.53857421875000000000	4198.46142578125000000000	4167.69238281250000000000	4076.41015625000000000000	4188.71777343750000000000	4165.12792968750000000000	1161.00000000000000000000	10249.00000000000000000000	10229.00000000000000000000	0.00000000000000000000	0.00000000000000000000	0.00000000000000000000	1467.00000000000000000000	849.00000000000000000000	4.00000000000000000000	4.00000000000000000000	4.00000000000000000000	4.00000000000000000000	4.00000000000000000000	4.00000000000000000000	4.00000000000000000000	4.00000000000000000000	4.00000000000000000000	4.00000000000000000000	4.00000000000000000000	4.00000000000000000000	4.00000000000000000000	4.00000000000000000000	4.00000000000000000000	4.00000000000000000000
6.00000000000000000000	0.00000000000000000000	4164.10253906250000000000	4173.84619140625000000000	4160.51269531250000000000	4180.51269531250000000000	4194.87158203125000000000	4132.82031250000000000000	4167.17919921875000000000	4175.89746093750000000000	4166.66650390625000000000	4201.53857421875000000000	4169.23046875000000000000	4079.48706054687500000000	4189.74365234375000000000	4164.10253906250000000000	1549.00000000000000000000	10249.00000000000000000000	10229.00000000000000000000	0.00000000000000000000	0.00000000000000000000	0.00000000000000000000	1467.00000000000000000000	857.00000000000000000000	4.00000000000000000000	4.00000000000000000000	4.00000000000000000000	4.00000000000000000000	4.00000000000000000000	4.00000000000000000000	4.00000000000000000000	4.00000000000000000000	4.00000000000000000000	4.00000000000000000000	4.00000000000000000000	4.00000000000000000000	4.00000000000000000000	4.00000000000000000000	4.00000000000000000000	4.00000000000000000000
7.00000000000000000000	0.00000000000000000000	4165.12792968750000000000	4158.97412109375000000000	4161.02539062500000000000	4174.35888671875000000000	4187.17919921875000000000	4121.02539062500000000000	4141.02539062500000000000	4156.92285156250000000000	4162.05126953125000000000	4172.82031250000000000000	4158.97412109375000000000	4078.97436523437500000000	4181.02539062500000000000	4161.53857421875000000000	1604.00000000000000000000	10248.00000000000000000000	10227.00000000000000000000	0.00000000000000000000	0.00000000000000000000	0.00000000000000000000	1467.00000000000000000000	865.00000000000000000000	4.00000000000000000000	4.00000000000000000000	4.00000000000000000000	4.00000000000000000000	4.00000000000000000000	4.00000000000000000000	4.00000000000000000000	4.00000000000000000000	4.00000000000000000000	4.00000000000000000000	4.00000000000000000000	4.00000000000000000000	4.00000000000000000000	4.00000000000000000000	4.00000000000000000000	4.00000000000000000000
8.00000000000000000000	0.00000000000000000000	4174.87158203125000000000	4188.20507812500000000000	4164.10253906250000000000	4196.41015625000000000000	4212.82031250000000000000	4125.12792968750000000000	4155.38427734375000000000	4178.97412109375000000000	4167.69238281250000000000	4194.87158203125000000000	4180.51269531250000000000	4094.87158203125000000000	4222.56396484375000000000	4182.05126953125000000000	892.00000000000000000000	10248.00000000000000000000	10227.00000000000000000000	0.00000000000000000000	0.00000000000000000000	0.00000000000000000000	1467.00000000000000000000	872.00000000000000000000	4.00000000000000000000	4.00000000000000000000	4.00000000000000000000	4.00000000000000000000	4.00000000000000000000	4.00000000000000000000	4.00000000000000000000	4.00000000000000000000	4.00000000000000000000	4.00000000000000000000	4.00000000000000000000	4.00000000000000000000	4.00000000000000000000	4.00000000000000000000	4.00000000000000000000	4.00000000000000000000
9.00000000000000000000	0.00000000000000000000	4164.10253906250000000000	4164.61523437500000000000	4164.61523437500000000000	4183.07666015625000000000	4176.92285156250000000000	4109.74365234375000000000	4136.41015625000000000000	4156.92285156250000000000	4165.12792968750000000000	4167.17919921875000000000	4164.10253906250000000000	4087.69213867187500000000	4199.48730468750000000000	4170.76904296875000000000	1697.00000000000000000000	10248.00000000000000000000	10230.00000000000000000000	0.00000000000000000000	0.00000000000000000000	0.00000000000000000000	1467.00000000000000000000	880.00000000000000000000	4.00000000000000000000	4.00000000000000000000	4.00000000000000000000	4.00000000000000000000	4.00000000000000000000	4.00000000000000000000	4.00000000000000000000	4.00000000000000000000	4.00000000000000000000	4.00000000000000000000	4.00000000000000000000	4.00000000000000000000	4.00000000000000000000	4.00000000000000000000	4.00000000000000000000	4.00000000000000000000
10.00000000000000000000	0.00000000000000000000	4157.94873046875000000000	4168.20507812500000000000	4153.33300781250000000000	4180.00000000000000000000	4183.58984375000000000000	4116.41015625000000000000	4151.28173828125000000000	4173.33300781250000000000	4164.10253906250000000000	4186.66650390625000000000	4168.20507812500000000000	4088.20507812500000000000	4199.48730468750000000000	4168.20507812500000000000	1762.00000000000000000000	10248.00000000000000000000	10230.00000000000000000000	0.00000000000000000000	0.00000000000000000000	0.00000000000000000000	1467.00000000000000000000	888.00000000000000000000	4.00000000000000000000	4.00000000000000000000	4.00000000000000000000	4.00000000000000000000	4.00000000000000000000	4.00000000000000000000	4.00000000000000000000	4.00000000000000000000	4.00000000000000000000	4.00000000000000000000	4.00000000000000000000	4.00000000000000000000	4.00000000000000000000	4.00000000000000000000	4.00000000000000000000	4.00000000000000000000
11.00000000000000000000	0.00000000000000000000	4156.41015625000000000000	4167.69238281250000000000	4155.89746093750000000000	4186.66650390625000000000	4193.33300781250000000000	4115.38427734375000000000	4158.46142578125000000000	4194.35888671875000000000	4162.56396484375000000000	4219.48730468750000000000	4178.46142578125000000000	4101.02539062500000000000	4203.07666015625000000000	4171.28173828125000000000	1510.00000000000000000000	10245.00000000000000000000	10229.00000000000000000000	0.00000000000000000000	0.00000000000000000000	0.00000000000000000000	1467.00000000000000000000	896.00000000000000000000	4.00000000000000000000	4.00000000000000000000	4.00000000000000000000	4.00000000000000000000	4.00000000000000000000	4.00000000000000000000	4.00000000000000000000	4.00000000000000000000	4.00000000000000000000	4.00000000000000000000	4.00000000000000000000	4.00000000000000000000	4.00000000000000000000	4.00000000000000000000	4.00000000000000000000	4.00000000000000000000
12.00000000000000000000	0.00000000000000000000	4155.38427734375000000000	4152.82031250000000000000	4161.02539062500000000000	4175.89746093750000000000	4168.71777343750000000000	4105.12792968750000000000	4142.56396484375000000000	4168.71777343750000000000	4157.43603515625000000000	4197.43603515625000000000	4163.07666015625000000000	4092.30761718750000000000	4180.00000000000000000000	4161.53857421875000000000	1338.00000000000000000000	10245.00000000000000000000	10229.00000000000000000000	0.00000000000000000000	0.00000000000000000000	0.00000000000000000000	1467.00000000000000000000	904.00000000000000000000	4.00000000000000000000	4.00000000000000000000	4.00000000000000000000	4.00000000000000000000	4.00000000000000000000	4.00000000000000000000	4.00000000000000000000	4.00000000000000000000	4.00000000000000000000	4.00000000000000000000	4.00000000000000000000	4.00000000000000000000	4.00000000000000000000	4.00000000000000000000	4.00000000000000000000	4.00000000000000000000
13.00000000000000000000	0.00000000000000000000	4176.41015625000000000000	4195.38427734375000000000	4166.66650390625000000000	4192.82031250000000000000	4207.17919921875000000000	4123.58984375000000000000	4173.84619140625000000000	4186.66650390625000000000	4168.20507812500000000000	4222.56396484375000000000	4180.00000000000000000000	4099.48730468750000000000	4209.74365234375000000000	4172.82031250000000000000	1522.00000000000000000000	10246.00000000000000000000	10229.00000000000000000000	0.00000000000000000000	0.00000000000000000000	0.00000000000000000000	1467.00000000000000000000	911.00000000000000000000	4.00000000000000000000	4.00000000000000000000	4.00000000000000000000	4.00000000000000000000	4.00000000000000000000	4.00000000000000000000	4.00000000000000000000	4.00000000000000000000	4.00000000000000000000	4.00000000000000000000	4.00000000000000000000	4.00000000000000000000	4.00000000000000000000	4.00000000000000000000	4.00000000000000000000	4.00000000000000000000
14.00000000000000000000	0.00000000000000000000	4173.84619140625000000000	4175.89746093750000000000	4171.79492187500000000000	4183.58984375000000000000	4203.07666015625000000000	4111.79492187500000000000	4160.00000000000000000000	4170.76904296875000000000	4166.15380859375000000000	4202.56396484375000000000	4166.15380859375000000000	4095.89721679687500000000	4193.84619140625000000000	4167.17919921875000000000	1762.00000000000000000000	10246.00000000000000000000	10229.00000000000000000000	0.00000000000000000000	0.00000000000000000000	0.00000000000000000000	1467.00000000000000000000	918.00000000000000000000	4.00000000000000000000	4.00000000000000000000	4.00000000000000000000	4.00000000000000000000	4.00000000000000000000	4.00000000000000000000	4.00000000000000000000	4.00000000000000000000	4.00000000000000000000	4.00000000000000000000	4.00000000000000000000	4.00000000000000000000	4.00000000000000000000	4.00000000000000000000	4.00000000000000000000	4.00000000000000000000
15.00000000000000000000	0.00000000000000000000	4166.66650390625000000000	4170.76904296875000000000	4164.10253906250000000000	4187.69238281250000000000	4203.58984375000000000000	4103.58984375000000000000	4160.51269531250000000000	4180.51269531250000000000	4162.05126953125000000000	4201.02539062500000000000	4168.71777343750000000000	4100.00000000000000000000	4205.64111328125000000000	4177.94873046875000000000	1510.00000000000000000000	10246.00000000000000000000	10230.00000000000000000000	0.00000000000000000000	0.00000000000000000000	0.00000000000000000000	1467.00000000000000000000	926.00000000000000000000	4.00000000000000000000	4.00000000000000000000	4.00000000000000000000	4.00000000000000000000	4.00000000000000000000	4.00000000000000000000	4.00000000000000000000	4.00000000000000000000	4.00000000000000000000	4.00000000000000000000	4.00000000000000000000	4.00000000000000000000	4.00000000000000000000	4.00000000000000000000	4.00000000000000000000	4.00000000000000000000
16.00000000000000000000	0.00000000000000000000	4168.71777343750000000000	4177.43603515625000000000	4164.10253906250000000000	4200.51269531250000000000	4191.79492187500000000000	4099.48730468750000000000	4159.48730468750000000000	4189.23046875000000000000	4164.10253906250000000000	4203.58984375000000000000	4177.43603515625000000000	4109.74365234375000000000	4224.61523437500000000000	4189.23046875000000000000	0.00000000000000000000	10246.00000000000000000000	10230.00000000000000000000	0.00000000000000000000	0.00000000000000000000	0.00000000000000000000	1467.00000000000000000000	934.00000000000000000000	4.00000000000000000000	4.00000000000000000000	4.00000000000000000000	4.00000000000000000000	4.00000000000000000000	4.00000000000000000000	4.00000000000000000000	4.00000000000000000000	4.00000000000000000000	4.00000000000000000000	4.00000000000000000000	4.00000000000000000000	4.00000000000000000000	4.00000000000000000000	4.00000000000000000000	4.00000000000000000000
17.00000000000000000000	0.00000000000000000000	4160.51269531250000000000	4149.74365234375000000000	4160.00000000000000000000	4179.48730468750000000000	4162.05126953125000000000	4093.84594726562500000000	4141.02539062500000000000	4158.46142578125000000000	4159.48730468750000000000	4160.51269531250000000000	4153.33300781250000000000	4089.74340820312500000000	4187.69238281250000000000	4168.20507812500000000000	0.00000000000000000000	10247.00000000000000000000	10230.00000000000000000000	0.00000000000000000000	0.00000000000000000000	0.00000000000000000000	1467.00000000000000000000	942.00000000000000000000	4.00000000000000000000	4.00000000000000000000	4.00000000000000000000	4.00000000000000000000	4.00000000000000000000	4.00000000000000000000	4.00000000000000000000	4.00000000000000000000	4.00000000000000000000	4.00000000000000000000	4.00000000000000000000	4.00000000000000000000	4.00000000000000000000	4.00000000000000000000	4.00000000000000000000	4.00000000000000000000
18.00000000000000000000	0.00000000000000000000	4163.07666015625000000000	4170.76904296875000000000	4153.33300781250000000000	4185.64111328125000000000	4208.20507812500000000000	4115.38427734375000000000	4175.89746093750000000000	4194.87158203125000000000	4163.07666015625000000000	4196.41015625000000000000	4173.84619140625000000000	4094.87158203125000000000	4202.56396484375000000000	4174.87158203125000000000	0.00000000000000000000	10247.00000000000000000000	10230.00000000000000000000	0.00000000000000000000	0.00000000000000000000	0.00000000000000000000	1467.00000000000000000000	950.00000000000000000000	4.00000000000000000000	4.00000000000000000000	4.00000000000000000000	4.00000000000000000000	4.00000000000000000000	4.00000000000000000000	4.00000000000000000000	4.00000000000000000000	4.00000000000000000000	4.00000000000000000000	4.00000000000000000000	4.00000000000000000000	4.00000000000000000000	4.00000000000000000000	4.00000000000000000000	4.00000000000000000000
19.00000000000000000000	0.00000000000000000000	4157.94873046875000000000	4154.35888671875000000000	4156.41015625000000000000	4180.00000000000000000000	4190.25634765625000000000	4108.20507812500000000000	4161.53857421875000000000	4193.33300781250000000000	4159.48730468750000000000	4198.46142578125000000000	4169.23046875000000000000	4101.02539062500000000000	4185.12792968750000000000	4169.74365234375000000000	0.00000000000000000000	10247.00000000000000000000	10230.00000000000000000000	0.00000000000000000000	0.00000000000000000000	0.00000000000000000000	1467.00000000000000000000	959.00000000000000000000	4.00000000000000000000	4.00000000000000000000	4.00000000000000000000	4.00000000000000000000	4.00000000000000000000	4.00000000000000000000	4.00000000000000000000	4.00000000000000000000	4.00000000000000000000	4.00000000000000000000	4.00000000000000000000	4.00000000000000000000	4.00000000000000000000	4.00000000000000000000	4.00000000000000000000	4.00000000000000000000
20.00000000000000000000	0.00000000000000000000	4166.15380859375000000000	4166.15380859375000000000	4157.43603515625000000000	4184.61523437500000000000	4181.53857421875000000000	4112.82031250000000000000	4163.58984375000000000000	4186.66650390625000000000	4161.53857421875000000000	4193.84619140625000000000	4165.64111328125000000000	4098.46142578125000000000	4185.12792968750000000000	4165.12792968750000000000	0.00000000000000000000	10247.00000000000000000000	10230.00000000000000000000	0.00000000000000000000	0.00000000000000000000	0.00000000000000000000	1467.00000000000000000000	967.00000000000000000000	4.00000000000000000000	4.00000000000000000000	4.00000000000000000000	4.00000000000000000000	4.00000000000000000000	4.00000000000000000000	4.00000000000000000000	4.00000000000000000000	4.00000000000000000000	4.00000000000000000000	4.00000000000000000000	4.00000000000000000000	4.00000000000000000000	4.00000000000000000000	4.00000000000000000000	4.00000000000000000000
21.00000000000000000000	0.00000000000000000000	4177.43603515625000000000	4192.30761718750000000000	4167.69238281250000000000	4197.94873046875000000000	4209.23046875000000000000	4125.12792968750000000000	4182.05126953125000000000	4190.25634765625000000000	4167.69238281250000000000	4204.10253906250000000000	4177.43603515625000000000	4102.56396484375000000000	4208.20507812500000000000	4173.33300781250000000000	0.00000000000000000000	10247.00000000000000000000	10230.00000000000000000000	0.00000000000000000000	0.00000000000000000000	0.00000000000000000000	1467.00000000000000000000	975.00000000000000000000	4.00000000000000000000	4.00000000000000000000	4.00000000000000000000	4.00000000000000000000	4.00000000000000000000	4.00000000000000000000	4.00000000000000000000	4.00000000000000000000	4.00000000000000000000	4.00000000000000000000	4.00000000000000000000	4.00000000000000000000	4.00000000000000000000	4.00000000000000000000	4.00000000000000000000	4.00000000000000000000
22.00000000000000000000	0.00000000000000000000	4161.02539062500000000000	4161.53857421875000000000	4164.10253906250000000000	4176.41015625000000000000	4190.76904296875000000000	4114.35888671875000000000	4160.51269531250000000000	4158.46142578125000000000	4160.51269531250000000000	4174.35888671875000000000	4156.92285156250000000000	4091.28198242187500000000	4183.07666015625000000000	4166.66650390625000000000	0.00000000000000000000	10247.00000000000000000000	10230.00000000000000000000	0.00000000000000000000	0.00000000000000000000	0.00000000000000000000	1467.00000000000000000000	984.00000000000000000000	4.00000000000000000000	4.00000000000000000000	4.00000000000000000000	4.00000000000000000000	4.00000000000000000000	4.00000000000000000000	4.00000000000000000000	4.00000000000000000000	4.00000000000000000000	4.00000000000000000000	4.00000000000000000000	4.00000000000000000000	4.00000000000000000000	4.00000000000000000000	4.00000000000000000000	4.00000000000000000000
23.00000000000000000000	0.00000000000000000000	4163.07666015625000000000	4178.97412109375000000000	4154.35888671875000000000	4192.82031250000000000000	4216.92285156250000000000	4124.10253906250000000000	4177.43603515625000000000	4192.30761718750000000000	4168.20507812500000000000	4210.76904296875000000000	4177.43603515625000000000	4105.64111328125000000000	4209.74365234375000000000	4184.61523437500000000000	0.00000000000000000000	10249.00000000000000000000	10229.00000000000000000000	0.00000000000000000000	0.00000000000000000000	0.00000000000000000000	1467.00000000000000000000	992.00000000000000000000	4.00000000000000000000	4.00000000000000000000	4.00000000000000000000	4.00000000000000000000	4.00000000000000000000	4.00000000000000000000	4.00000000000000000000	4.00000000000000000000	4.00000000000000000000	4.00000000000000000000	4.00000000000000000000	4.00000000000000000000	4.00000000000000000000	4.00000000000000000000	4.00000000000000000000	4.00000000000000000000
24.00000000000000000000	0.00000000000000000000	4165.12792968750000000000	4167.17919921875000000000	4162.05126953125000000000	4199.48730468750000000000	4195.89746093750000000000	4110.76904296875000000000	4158.46142578125000000000	4194.87158203125000000000	4167.69238281250000000000	4199.48730468750000000000	4182.05126953125000000000	4111.79492187500000000000	4206.15380859375000000000	4186.15380859375000000000	0.00000000000000000000	10249.00000000000000000000	10229.00000000000000000000	0.00000000000000000000	0.00000000000000000000	0.00000000000000000000	1468.00000000000000000000	0.00000000000000000000	4.00000000000000000000	4.00000000000000000000	4.00000000000000000000	4.00000000000000000000	4.00000000000000000000	4.00000000000000000000	4.00000000000000000000	4.00000000000000000000	4.00000000000000000000	4.00000000000000000000	4.00000000000000000000	4.00000000000000000000	4.00000000000000000000	4.00000000000000000000	4.00000000000000000000	4.00000000000000000000
25.00000000000000000000	0.00000000000000000000	4165.64111328125000000000	4165.12792968750000000000	4163.07666015625000000000	4192.82031250000000000000	4181.02539062500000000000	4112.30761718750000000000	4158.97412109375000000000	4187.69238281250000000000	4160.51269531250000000000	4191.79492187500000000000	4179.48730468750000000000	4106.15380859375000000000	4201.02539062500000000000	4180.00000000000000000000	0.00000000000000000000	10248.00000000000000000000	10229.00000000000000000000	0.00000000000000000000	0.00000000000000000000	0.00000000000000000000	1468.00000000000000000000	9.00000000000000000000	4.00000000000000000000	4.00000000000000000000	4.00000000000000000000	4.00000000000000000000	4.00000000000000000000	4.00000000000000000000	4.00000000000000000000	4.00000000000000000000	4.00000000000000000000	4.00000000000000000000	4.00000000000000000000	4.00000000000000000000	4.00000000000000000000	4.00000000000000000000	4.00000000000000000000	4.00000000000000000000
26.00000000000000000000	0.00000000000000000000	4174.87158203125000000000	4190.25634765625000000000	4164.10253906250000000000	4197.94873046875000000000	4208.71777343750000000000	4132.30761718750000000000	4186.66650390625000000000	4206.15380859375000000000	4158.97412109375000000000	4237.94873046875000000000	4193.33300781250000000000	4113.84619140625000000000	4217.43603515625000000000	4182.56396484375000000000	0.00000000000000000000	10248.00000000000000000000	10229.00000000000000000000	0.00000000000000000000	0.00000000000000000000	0.00000000000000000000	1468.00000000000000000000	17.00000000000000000000	4.00000000000000000000	4.00000000000000000000	4.00000000000000000000	4.00000000000000000000	4.00000000000000000000	4.00000000000000000000	4.00000000000000000000	4.00000000000000000000	4.00000000000000000000	4.00000000000000000000	4.00000000000000000000	4.00000000000000000000	4.00000000000000000000	4.00000000000000000000	4.00000000000000000000	4.00000000000000000000
27.00000000000000000000	0.00000000000000000000	4171.79492187500000000000	4169.23046875000000000000	4164.61523437500000000000	4182.56396484375000000000	4190.25634765625000000000	4126.15380859375000000000	4168.20507812500000000000	4184.10253906250000000000	4156.41015625000000000000	4211.79492187500000000000	4174.87158203125000000000	4103.58984375000000000000	4188.71777343750000000000	4170.25634765625000000000	0.00000000000000000000	10248.00000000000000000000	10226.00000000000000000000	0.00000000000000000000	0.00000000000000000000	0.00000000000000000000	1468.00000000000000000000	24.00000000000000000000	4.00000000000000000000	4.00000000000000000000	4.00000000000000000000	4.00000000000000000000	4.00000000000000000000	4.00000000000000000000	4.00000000000000000000	4.00000000000000000000	4.00000000000000000000	4.00000000000000000000	4.00000000000000000000	4.00000000000000000000	4.00000000000000000000	4.00000000000000000000	4.00000000000000000000	4.00000000000000000000
28.00000000000000000000	0.00000000000000000000	4186.66650390625000000000	4200.00000000000000000000	4169.23046875000000000000	4207.69238281250000000000	4224.10253906250000000000	4139.48730468750000000000	4186.15380859375000000000	4201.53857421875000000000	4169.74365234375000000000	4219.48730468750000000000	4189.74365234375000000000	4109.23046875000000000000	4217.94873046875000000000	4185.64111328125000000000	0.00000000000000000000	10248.00000000000000000000	10226.00000000000000000000	0.00000000000000000000	0.00000000000000000000	0.00000000000000000000	1468.00000000000000000000	32.00000000000000000000	4.00000000000000000000	4.00000000000000000000	4.00000000000000000000	4.00000000000000000000	4.00000000000000000000	4.00000000000000000000	4.00000000000000000000	4.00000000000000000000	4.00000000000000000000	4.00000000000000000000	4.00000000000000000000	4.00000000000000000000	4.00000000000000000000	4.00000000000000000000	4.00000000000000000000	4.00000000000000000000
29.00000000000000000000	0.00000000000000000000	4187.17919921875000000000	4196.92285156250000000000	4176.92285156250000000000	4205.12792968750000000000	4216.41015625000000000000	4134.87158203125000000000	4168.71777343750000000000	4184.61523437500000000000	4169.74365234375000000000	4211.79492187500000000000	4183.07666015625000000000	4110.25634765625000000000	4215.38427734375000000000	4186.15380859375000000000	0.00000000000000000000	10246.00000000000000000000	10225.00000000000000000000	0.00000000000000000000	0.00000000000000000000	0.00000000000000000000	1468.00000000000000000000	39.00000000000000000000	4.00000000000000000000	4.00000000000000000000	4.00000000000000000000	4.00000000000000000000	4.00000000000000000000	4.00000000000000000000	4.00000000000000000000	4.00000000000000000000	4.00000000000000000000	4.00000000000000000000	4.00000000000000000000	4.00000000000000000000	4.00000000000000000000	4.00000000000000000000	4.00000000000000000000	4.00000000000000000000
30.00000000000000000000	0.00000000000000000000	4171.28173828125000000000	4177.43603515625000000000	4164.61523437500000000000	4179.48730468750000000000	4191.28173828125000000000	4125.12792968750000000000	4158.97412109375000000000	4172.82031250000000000000	4164.10253906250000000000	4198.46142578125000000000	4173.33300781250000000000	4107.69238281250000000000	4201.02539062500000000000	4183.58984375000000000000	0.00000000000000000000	10246.00000000000000000000	10225.00000000000000000000	0.00000000000000000000	0.00000000000000000000	0.00000000000000000000	1468.00000000000000000000	46.00000000000000000000	4.00000000000000000000	4.00000000000000000000	4.00000000000000000000	4.00000000000000000000	4.00000000000000000000	4.00000000000000000000	4.00000000000000000000	4.00000000000000000000	4.00000000000000000000	4.00000000000000000000	4.00000000000000000000	4.00000000000000000000	4.00000000000000000000	4.00000000000000000000	4.00000000000000000000	4.00000000000000000000
31.00000000000000000000	0.00000000000000000000	4173.33300781250000000000	4192.82031250000000000000	4160.51269531250000000000	4200.51269531250000000000	4209.74365234375000000000	4128.20507812500000000000	4181.53857421875000000000	4208.71777343750000000000	4171.79492187500000000000	4233.84619140625000000000	4202.56396484375000000000	4128.71777343750000000000	4230.25634765625000000000	4201.02539062500000000000	0.00000000000000000000	10247.00000000000000000000	10227.00000000000000000000	0.00000000000000000000	0.00000000000000000000	0.00000000000000000000	1468.00000000000000000000	54.00000000000000000000	4.00000000000000000000	4.00000000000000000000	4.00000000000000000000	4.00000000000000000000	4.00000000000000000000	4.00000000000000000000	4.00000000000000000000	4.00000000000000000000	4.00000000000000000000	4.00000000000000000000	4.00000000000000000000	4.00000000000000000000	4.00000000000000000000	4.00000000000000000000	4.00000000000000000000	4.00000000000000000000
32.00000000000000000000	0.00000000000000000000	4166.66650390625000000000	4170.25634765625000000000	4163.07666015625000000000	4201.02539062500000000000	4183.58984375000000000000	4120.00000000000000000000	4157.43603515625000000000	4186.66650390625000000000	4166.15380859375000000000	4206.15380859375000000000	4185.12792968750000000000	4117.43603515625000000000	4202.56396484375000000000	4185.64111328125000000000	0.00000000000000000000	10247.00000000000000000000	10227.00000000000000000000	0.00000000000000000000	0.00000000000000000000	0.00000000000000000000	1468.00000000000000000000	61.00000000000000000000	4.00000000000000000000	4.00000000000000000000	4.00000000000000000000	4.00000000000000000000	4.00000000000000000000	4.00000000000000000000	4.00000000000000000000	4.00000000000000000000	4.00000000000000000000	4.00000000000000000000	4.00000000000000000000	4.00000000000000000000	4.00000000000000000000	4.00000000000000000000	4.00000000000000000000	4.00000000000000000000
33.00000000000000000000	0.00000000000000000000	4171.79492187500000000000	4197.94873046875000000000	4160.00000000000000000000	4205.64111328125000000000	4220.51269531250000000000	4145.12792968750000000000	4185.64111328125000000000	4198.46142578125000000000	4164.10253906250000000000	4212.30761718750000000000	4186.15380859375000000000	4109.23046875000000000000	4209.23046875000000000000	4182.56396484375000000000	0.00000000000000000000	10248.00000000000000000000	10227.00000000000000000000	0.00000000000000000000	0.00000000000000000000	0.00000000000000000000	1468.00000000000000000000	68.00000000000000000000	4.00000000000000000000	4.00000000000000000000	4.00000000000000000000	4.00000000000000000000	4.00000000000000000000	4.00000000000000000000	4.00000000000000000000	4.00000000000000000000	4.00000000000000000000	4.00000000000000000000	4.00000000000000000000	4.00000000000000000000	4.00000000000000000000	4.00000000000000000000	4.00000000000000000000	4.00000000000000000000
[truncated: 236 more rows]
