# Supplementary material for: Discriminating three motor imagery states of the same joint for brain-computer interface
Source: PeerJ. 2021 Aug 24;9:e12027. doi: 10.7717/peerj.12027 (PMC8395581; doi:10.7717/peerj.12027)
Supplement: Supplemental Information 1 [file peerj-09-12027-s001.zip › dataset/B/01-03-04.11.17.19.54.15.csv]

title:03	recorded:04.11.17 19.54.15	sampling:128	subject:01	labels:COUNTER INTERPOLATED AF3 F7 F3 FC5 T7 P7 O1 O2 P8 T8 FC6 F4 F8 AF4 RAW_CQ GYROX GYROY MARKER MARKER_HARDWARE SYNC TIME_STAMP_s TIME_STAMP_ms CQ_AF3 CQ_F7 CQ_F3 CQ_FC5 CQ_T7 CQ_P7 CQ_O1 CQ_O2 CQ_P8 CQ_T8 CQ_FC6 CQ_F4 CQ_F8 CQ_AF4 CQ_CMS CQ_DRL	chan:40	units:emotiv
44.00000000000000000000	0.00000000000000000000	4180.00000000000000000000	4152.30761718750000000000	4173.84619140625000000000	4192.82031250000000000000	4157.94873046875000000000	4167.17919921875000000000	4157.43603515625000000000	4176.41015625000000000000	4174.35888671875000000000	4148.71777343750000000000	4172.82031250000000000000	4225.64111328125000000000	4179.48730468750000000000	4190.76904296875000000000	0.00000000000000000000	10249.00000000000000000000	10225.00000000000000000000	0.00000000000000000000	0.00000000000000000000	0.00000000000000000000	1824.00000000000000000000	219.00000000000000000000	0.00000000000000000000	0.00000000000000000000	0.00000000000000000000	0.00000000000000000000	0.00000000000000000000	0.00000000000000000000	0.00000000000000000000	0.00000000000000000000	0.00000000000000000000	0.00000000000000000000	0.00000000000000000000	0.00000000000000000000	0.00000000000000000000	0.00000000000000000000	0.00000000000000000000	0.00000000000000000000
45.00000000000000000000	0.00000000000000000000	4167.69238281250000000000	4123.58984375000000000000	4173.33300781250000000000	4173.84619140625000000000	4131.28173828125000000000	4152.82031250000000000000	4139.48730468750000000000	4150.25634765625000000000	4167.17919921875000000000	4112.30761718750000000000	4155.38427734375000000000	4214.35888671875000000000	4145.64111328125000000000	4171.28173828125000000000	0.00000000000000000000	10247.00000000000000000000	10225.00000000000000000000	0.00000000000000000000	0.00000000000000000000	0.00000000000000000000	1824.00000000000000000000	227.00000000000000000000	0.00000000000000000000	0.00000000000000000000	0.00000000000000000000	0.00000000000000000000	0.00000000000000000000	0.00000000000000000000	0.00000000000000000000	0.00000000000000000000	0.00000000000000000000	0.00000000000000000000	0.00000000000000000000	0.00000000000000000000	0.00000000000000000000	0.00000000000000000000	0.00000000000000000000	0.00000000000000000000
46.00000000000000000000	0.00000000000000000000	4166.15380859375000000000	4146.66650390625000000000	4164.61523437500000000000	4182.56396484375000000000	4161.02539062500000000000	4173.84619140625000000000	4172.30761718750000000000	4182.05126953125000000000	4170.76904296875000000000	4155.89746093750000000000	4167.69238281250000000000	4211.79492187500000000000	4157.43603515625000000000	4169.74365234375000000000	0.00000000000000000000	10247.00000000000000000000	10225.00000000000000000000	0.00000000000000000000	0.00000000000000000000	0.00000000000000000000	1824.00000000000000000000	235.00000000000000000000	0.00000000000000000000	0.00000000000000000000	0.00000000000000000000	0.00000000000000000000	0.00000000000000000000	0.00000000000000000000	0.00000000000000000000	0.00000000000000000000	0.00000000000000000000	0.00000000000000000000	0.00000000000000000000	0.00000000000000000000	0.00000000000000000000	0.00000000000000000000	0.00000000000000000000	0.00000000000000000000
47.00000000000000000000	0.00000000000000000000	4161.53857421875000000000	4137.94873046875000000000	4167.69238281250000000000	4177.43603515625000000000	4144.61523437500000000000	4169.74365234375000000000	4158.46142578125000000000	4175.89746093750000000000	4169.74365234375000000000	4166.15380859375000000000	4160.51269531250000000000	4215.38427734375000000000	4147.69238281250000000000	4170.25634765625000000000	0.00000000000000000000	10247.00000000000000000000	10226.00000000000000000000	0.00000000000000000000	0.00000000000000000000	0.00000000000000000000	1824.00000000000000000000	242.00000000000000000000	0.00000000000000000000	0.00000000000000000000	0.00000000000000000000	0.00000000000000000000	0.00000000000000000000	0.00000000000000000000	0.00000000000000000000	0.00000000000000000000	0.00000000000000000000	0.00000000000000000000	0.00000000000000000000	0.00000000000000000000	0.00000000000000000000	0.00000000000000000000	0.00000000000000000000	0.00000000000000000000
48.00000000000000000000	0.00000000000000000000	4169.74365234375000000000	4140.51269531250000000000	4170.76904296875000000000	4178.46142578125000000000	4146.15380859375000000000	4169.23046875000000000000	4152.82031250000000000000	4160.00000000000000000000	4169.23046875000000000000	4148.71777343750000000000	4155.89746093750000000000	4214.35888671875000000000	4150.25634765625000000000	4172.30761718750000000000	0.00000000000000000000	10247.00000000000000000000	10226.00000000000000000000	0.00000000000000000000	0.00000000000000000000	0.00000000000000000000	1824.00000000000000000000	250.00000000000000000000	0.00000000000000000000	0.00000000000000000000	0.00000000000000000000	0.00000000000000000000	0.00000000000000000000	0.00000000000000000000	0.00000000000000000000	0.00000000000000000000	0.00000000000000000000	0.00000000000000000000	0.00000000000000000000	0.00000000000000000000	0.00000000000000000000	0.00000000000000000000	0.00000000000000000000	0.00000000000000000000
49.00000000000000000000	0.00000000000000000000	4183.07666015625000000000	4161.53857421875000000000	4176.41015625000000000000	4198.46142578125000000000	4183.07666015625000000000	4176.41015625000000000000	4166.15380859375000000000	4165.12792968750000000000	4176.41015625000000000000	4158.97412109375000000000	4170.76904296875000000000	4220.51269531250000000000	4175.38427734375000000000	4178.46142578125000000000	0.00000000000000000000	10246.00000000000000000000	10227.00000000000000000000	0.00000000000000000000	0.00000000000000000000	0.00000000000000000000	1824.00000000000000000000	258.00000000000000000000	0.00000000000000000000	0.00000000000000000000	0.00000000000000000000	0.00000000000000000000	0.00000000000000000000	0.00000000000000000000	0.00000000000000000000	0.00000000000000000000	0.00000000000000000000	0.00000000000000000000	0.00000000000000000000	0.00000000000000000000	0.00000000000000000000	0.00000000000000000000	0.00000000000000000000	0.00000000000000000000
50.00000000000000000000	0.00000000000000000000	4166.66650390625000000000	4133.33300781250000000000	4172.30761718750000000000	4182.05126953125000000000	4157.43603515625000000000	4164.61523437500000000000	4142.05126953125000000000	4142.56396484375000000000	4172.30761718750000000000	4137.94873046875000000000	4152.82031250000000000000	4209.74365234375000000000	4151.79492187500000000000	4165.12792968750000000000	0.00000000000000000000	10246.00000000000000000000	10227.00000000000000000000	0.00000000000000000000	0.00000000000000000000	0.00000000000000000000	1824.00000000000000000000	265.00000000000000000000	0.00000000000000000000	0.00000000000000000000	0.00000000000000000000	0.00000000000000000000	0.00000000000000000000	0.00000000000000000000	0.00000000000000000000	0.00000000000000000000	0.00000000000000000000	0.00000000000000000000	0.00000000000000000000	0.00000000000000000000	0.00000000000000000000	0.00000000000000000000	0.00000000000000000000	0.00000000000000000000
51.00000000000000000000	0.00000000000000000000	4167.17919921875000000000	4149.23046875000000000000	4161.53857421875000000000	4187.69238281250000000000	4174.35888671875000000000	4173.84619140625000000000	4164.61523437500000000000	4177.43603515625000000000	4170.25634765625000000000	4177.94873046875000000000	4165.12792968750000000000	4209.74365234375000000000	4174.87158203125000000000	4173.33300781250000000000	0.00000000000000000000	10247.00000000000000000000	10227.00000000000000000000	0.00000000000000000000	0.00000000000000000000	0.00000000000000000000	1824.00000000000000000000	273.00000000000000000000	0.00000000000000000000	0.00000000000000000000	0.00000000000000000000	0.00000000000000000000	0.00000000000000000000	0.00000000000000000000	0.00000000000000000000	0.00000000000000000000	0.00000000000000000000	0.00000000000000000000	0.00000000000000000000	0.00000000000000000000	0.00000000000000000000	0.00000000000000000000	0.00000000000000000000	0.00000000000000000000
52.00000000000000000000	0.00000000000000000000	4162.56396484375000000000	4128.20507812500000000000	4165.64111328125000000000	4182.05126953125000000000	4156.41015625000000000000	4161.53857421875000000000	4149.74365234375000000000	4170.25634765625000000000	4168.20507812500000000000	4163.58984375000000000000	4158.46142578125000000000	4213.33300781250000000000	4157.94873046875000000000	4169.23046875000000000000	0.00000000000000000000	10247.00000000000000000000	10227.00000000000000000000	0.00000000000000000000	0.00000000000000000000	0.00000000000000000000	1824.00000000000000000000	280.00000000000000000000	0.00000000000000000000	0.00000000000000000000	0.00000000000000000000	0.00000000000000000000	0.00000000000000000000	0.00000000000000000000	0.00000000000000000000	0.00000000000000000000	0.00000000000000000000	0.00000000000000000000	0.00000000000000000000	0.00000000000000000000	0.00000000000000000000	0.00000000000000000000	0.00000000000000000000	0.00000000000000000000
53.00000000000000000000	0.00000000000000000000	4155.89746093750000000000	4122.05126953125000000000	4165.64111328125000000000	4175.89746093750000000000	4145.64111328125000000000	4164.10253906250000000000	4148.71777343750000000000	4152.82031250000000000000	4168.71777343750000000000	4136.41015625000000000000	4146.15380859375000000000	4205.64111328125000000000	4140.51269531250000000000	4161.53857421875000000000	0.00000000000000000000	10246.00000000000000000000	10226.00000000000000000000	0.00000000000000000000	0.00000000000000000000	0.00000000000000000000	1824.00000000000000000000	287.00000000000000000000	0.00000000000000000000	0.00000000000000000000	0.00000000000000000000	0.00000000000000000000	0.00000000000000000000	0.00000000000000000000	0.00000000000000000000	0.00000000000000000000	0.00000000000000000000	0.00000000000000000000	0.00000000000000000000	0.00000000000000000000	0.00000000000000000000	0.00000000000000000000	0.00000000000000000000	0.00000000000000000000
54.00000000000000000000	0.00000000000000000000	4172.30761718750000000000	4161.53857421875000000000	4168.71777343750000000000	4196.92285156250000000000	4181.53857421875000000000	4182.05126953125000000000	4183.58984375000000000000	4179.48730468750000000000	4172.82031250000000000000	4175.89746093750000000000	4159.48730468750000000000	4211.79492187500000000000	4163.58984375000000000000	4168.71777343750000000000	0.00000000000000000000	10246.00000000000000000000	10226.00000000000000000000	0.00000000000000000000	0.00000000000000000000	0.00000000000000000000	1824.00000000000000000000	295.00000000000000000000	0.00000000000000000000	0.00000000000000000000	0.00000000000000000000	0.00000000000000000000	0.00000000000000000000	0.00000000000000000000	0.00000000000000000000	0.00000000000000000000	0.00000000000000000000	0.00000000000000000000	0.00000000000000000000	0.00000000000000000000	0.00000000000000000000	0.00000000000000000000	0.00000000000000000000	0.00000000000000000000
55.00000000000000000000	0.00000000000000000000	4170.25634765625000000000	4139.48730468750000000000	4168.71777343750000000000	4182.05126953125000000000	4152.82031250000000000000	4166.66650390625000000000	4161.02539062500000000000	4152.82031250000000000000	4167.17919921875000000000	4144.61523437500000000000	4140.00000000000000000000	4203.07666015625000000000	4131.79492187500000000000	4155.38427734375000000000	0.00000000000000000000	10245.00000000000000000000	10226.00000000000000000000	0.00000000000000000000	0.00000000000000000000	0.00000000000000000000	1824.00000000000000000000	302.00000000000000000000	0.00000000000000000000	0.00000000000000000000	0.00000000000000000000	0.00000000000000000000	0.00000000000000000000	0.00000000000000000000	0.00000000000000000000	0.00000000000000000000	0.00000000000000000000	0.00000000000000000000	0.00000000000000000000	0.00000000000000000000	0.00000000000000000000	0.00000000000000000000	0.00000000000000000000	0.00000000000000000000
56.00000000000000000000	0.00000000000000000000	4169.74365234375000000000	4150.76904296875000000000	4164.10253906250000000000	4190.76904296875000000000	4154.35888671875000000000	4173.84619140625000000000	4173.84619140625000000000	4157.43603515625000000000	4168.71777343750000000000	4132.82031250000000000000	4147.69238281250000000000	4200.51269531250000000000	4153.33300781250000000000	4165.12792968750000000000	0.00000000000000000000	10245.00000000000000000000	10226.00000000000000000000	0.00000000000000000000	0.00000000000000000000	0.00000000000000000000	1824.00000000000000000000	311.00000000000000000000	0.00000000000000000000	0.00000000000000000000	0.00000000000000000000	0.00000000000000000000	0.00000000000000000000	0.00000000000000000000	0.00000000000000000000	0.00000000000000000000	0.00000000000000000000	0.00000000000000000000	0.00000000000000000000	0.00000000000000000000	0.00000000000000000000	0.00000000000000000000	0.00000000000000000000	0.00000000000000000000
57.00000000000000000000	0.00000000000000000000	4170.25634765625000000000	4145.12792968750000000000	4171.79492187500000000000	4197.43603515625000000000	4140.51269531250000000000	4168.20507812500000000000	4173.33300781250000000000	4155.38427734375000000000	4172.82031250000000000000	4125.64111328125000000000	4150.25634765625000000000	4208.20507812500000000000	4164.10253906250000000000	4171.28173828125000000000	0.00000000000000000000	10245.00000000000000000000	10225.00000000000000000000	0.00000000000000000000	0.00000000000000000000	0.00000000000000000000	1824.00000000000000000000	319.00000000000000000000	0.00000000000000000000	0.00000000000000000000	0.00000000000000000000	0.00000000000000000000	0.00000000000000000000	0.00000000000000000000	0.00000000000000000000	0.00000000000000000000	0.00000000000000000000	0.00000000000000000000	0.00000000000000000000	0.00000000000000000000	0.00000000000000000000	0.00000000000000000000	0.00000000000000000000	0.00000000000000000000
58.00000000000000000000	0.00000000000000000000	4167.69238281250000000000	4133.84619140625000000000	4168.20507812500000000000	4190.25634765625000000000	4138.97412109375000000000	4162.05126953125000000000	4169.74365234375000000000	4155.89746093750000000000	4173.33300781250000000000	4136.41015625000000000000	4146.66650390625000000000	4203.58984375000000000000	4150.76904296875000000000	4165.64111328125000000000	0.00000000000000000000	10245.00000000000000000000	10225.00000000000000000000	0.00000000000000000000	0.00000000000000000000	0.00000000000000000000	1824.00000000000000000000	327.00000000000000000000	0.00000000000000000000	0.00000000000000000000	0.00000000000000000000	0.00000000000000000000	0.00000000000000000000	0.00000000000000000000	0.00000000000000000000	0.00000000000000000000	0.00000000000000000000	0.00000000000000000000	0.00000000000000000000	0.00000000000000000000	0.00000000000000000000	0.00000000000000000000	0.00000000000000000000	0.00000000000000000000
59.00000000000000000000	0.00000000000000000000	4166.15380859375000000000	4150.76904296875000000000	4163.07666015625000000000	4201.02539062500000000000	4177.94873046875000000000	4173.33300781250000000000	4188.71777343750000000000	4191.28173828125000000000	4174.35888671875000000000	4189.74365234375000000000	4167.69238281250000000000	4209.23046875000000000000	4168.71777343750000000000	4172.30761718750000000000	0.00000000000000000000	10246.00000000000000000000	10225.00000000000000000000	0.00000000000000000000	0.00000000000000000000	0.00000000000000000000	1824.00000000000000000000	336.00000000000000000000	0.00000000000000000000	0.00000000000000000000	0.00000000000000000000	0.00000000000000000000	0.00000000000000000000	0.00000000000000000000	0.00000000000000000000	0.00000000000000000000	0.00000000000000000000	0.00000000000000000000	0.00000000000000000000	0.00000000000000000000	0.00000000000000000000	0.00000000000000000000	0.00000000000000000000	0.00000000000000000000
60.00000000000000000000	0.00000000000000000000	4152.30761718750000000000	4116.92285156250000000000	4165.64111328125000000000	4184.10253906250000000000	4141.02539062500000000000	4162.56396484375000000000	4164.10253906250000000000	4168.20507812500000000000	4167.17919921875000000000	4159.48730468750000000000	4151.79492187500000000000	4206.66650390625000000000	4146.66650390625000000000	4158.46142578125000000000	0.00000000000000000000	10246.00000000000000000000	10225.00000000000000000000	0.00000000000000000000	0.00000000000000000000	0.00000000000000000000	1824.00000000000000000000	344.00000000000000000000	0.00000000000000000000	0.00000000000000000000	0.00000000000000000000	0.00000000000000000000	0.00000000000000000000	0.00000000000000000000	0.00000000000000000000	0.00000000000000000000	0.00000000000000000000	0.00000000000000000000	0.00000000000000000000	0.00000000000000000000	0.00000000000000000000	0.00000000000000000000	0.00000000000000000000	0.00000000000000000000
61.00000000000000000000	0.00000000000000000000	4167.69238281250000000000	4143.07666015625000000000	4165.64111328125000000000	4195.38427734375000000000	4157.43603515625000000000	4178.97412109375000000000	4184.61523437500000000000	4171.28173828125000000000	4170.76904296875000000000	4166.15380859375000000000	4159.48730468750000000000	4209.23046875000000000000	4169.74365234375000000000	4162.56396484375000000000	0.00000000000000000000	10246.00000000000000000000	10224.00000000000000000000	0.00000000000000000000	0.00000000000000000000	0.00000000000000000000	1824.00000000000000000000	352.00000000000000000000	0.00000000000000000000	0.00000000000000000000	0.00000000000000000000	0.00000000000000000000	0.00000000000000000000	0.00000000000000000000	0.00000000000000000000	0.00000000000000000000	0.00000000000000000000	0.00000000000000000000	0.00000000000000000000	0.00000000000000000000	0.00000000000000000000	0.00000000000000000000	0.00000000000000000000	0.00000000000000000000
62.00000000000000000000	0.00000000000000000000	4178.97412109375000000000	4156.92285156250000000000	4172.82031250000000000000	4202.56396484375000000000	4177.94873046875000000000	4184.61523437500000000000	4183.58984375000000000000	4161.53857421875000000000	4172.82031250000000000000	4170.76904296875000000000	4162.56396484375000000000	4212.30761718750000000000	4169.74365234375000000000	4165.12792968750000000000	0.00000000000000000000	10246.00000000000000000000	10224.00000000000000000000	0.00000000000000000000	0.00000000000000000000	0.00000000000000000000	1824.00000000000000000000	360.00000000000000000000	0.00000000000000000000	0.00000000000000000000	0.00000000000000000000	0.00000000000000000000	0.00000000000000000000	0.00000000000000000000	0.00000000000000000000	0.00000000000000000000	0.00000000000000000000	0.00000000000000000000	0.00000000000000000000	0.00000000000000000000	0.00000000000000000000	0.00000000000000000000	0.00000000000000000000	0.00000000000000000000
63.00000000000000000000	0.00000000000000000000	4166.66650390625000000000	4134.35888671875000000000	4167.69238281250000000000	4188.20507812500000000000	4161.53857421875000000000	4173.84619140625000000000	4165.64111328125000000000	4146.15380859375000000000	4169.23046875000000000000	4144.61523437500000000000	4145.12792968750000000000	4202.56396484375000000000	4146.66650390625000000000	4160.00000000000000000000	0.00000000000000000000	10246.00000000000000000000	10223.00000000000000000000	0.00000000000000000000	0.00000000000000000000	0.00000000000000000000	1824.00000000000000000000	368.00000000000000000000	0.00000000000000000000	0.00000000000000000000	0.00000000000000000000	0.00000000000000000000	0.00000000000000000000	0.00000000000000000000	0.00000000000000000000	0.00000000000000000000	0.00000000000000000000	0.00000000000000000000	0.00000000000000000000	0.00000000000000000000	0.00000000000000000000	0.00000000000000000000	0.00000000000000000000	0.00000000000000000000
64.00000000000000000000	0.00000000000000000000	4166.15380859375000000000	4148.71777343750000000000	4164.10253906250000000000	4203.58984375000000000000	4181.02539062500000000000	4175.89746093750000000000	4189.74365234375000000000	4186.15380859375000000000	4173.33300781250000000000	4173.84619140625000000000	4160.51269531250000000000	4213.84619140625000000000	4177.94873046875000000000	4176.41015625000000000000	940.00000000000000000000	10246.00000000000000000000	10223.00000000000000000000	0.00000000000000000000	0.00000000000000000000	0.00000000000000000000	1824.00000000000000000000	377.00000000000000000000	4.00000000000000000000	0.00000000000000000000	0.00000000000000000000	0.00000000000000000000	0.00000000000000000000	0.00000000000000000000	0.00000000000000000000	0.00000000000000000000	0.00000000000000000000	0.00000000000000000000	0.00000000000000000000	0.00000000000000000000	0.00000000000000000000	0.00000000000000000000	0.00000000000000000000	0.00000000000000000000
64.00000000000000000000	0.00000000000000000000	4166.15380859375000000000	4148.71777343750000000000	4164.10253906250000000000	4203.58984375000000000000	4181.02539062500000000000	4175.89746093750000000000	4189.74365234375000000000	4186.15380859375000000000	4173.33300781250000000000	4173.84619140625000000000	4160.51269531250000000000	4213.84619140625000000000	4177.94873046875000000000	4176.41015625000000000000	940.00000000000000000000	10246.00000000000000000000	10223.00000000000000000000	0.00000000000000000000	0.00000000000000000000	0.00000000000000000000	1824.00000000000000000000	385.00000000000000000000	4.00000000000000000000	0.00000000000000000000	0.00000000000000000000	0.00000000000000000000	0.00000000000000000000	0.00000000000000000000	0.00000000000000000000	0.00000000000000000000	0.00000000000000000000	0.00000000000000000000	0.00000000000000000000	0.00000000000000000000	0.00000000000000000000	0.00000000000000000000	0.00000000000000000000	0.00000000000000000000
65.00000000000000000000	0.00000000000000000000	4156.92285156250000000000	4123.58984375000000000000	4167.17919921875000000000	4187.17919921875000000000	4147.69238281250000000000	4160.51269531250000000000	4168.71777343750000000000	4164.10253906250000000000	4169.74365234375000000000	4144.61523437500000000000	4146.15380859375000000000	4211.28173828125000000000	4153.33300781250000000000	4163.07666015625000000000	1204.00000000000000000000	10247.00000000000000000000	10223.00000000000000000000	0.00000000000000000000	0.00000000000000000000	0.00000000000000000000	1824.00000000000000000000	393.00000000000000000000	4.00000000000000000000	4.00000000000000000000	0.00000000000000000000	0.00000000000000000000	0.00000000000000000000	0.00000000000000000000	0.00000000000000000000	0.00000000000000000000	0.00000000000000000000	0.00000000000000000000	0.00000000000000000000	0.00000000000000000000	0.00000000000000000000	0.00000000000000000000	0.00000000000000000000	0.00000000000000000000
66.00000000000000000000	0.00000000000000000000	4157.43603515625000000000	4136.41015625000000000000	4159.48730468750000000000	4178.97412109375000000000	4147.69238281250000000000	4174.35888671875000000000	4184.10253906250000000000	4165.12792968750000000000	4169.74365234375000000000	4152.30761718750000000000	4145.64111328125000000000	4202.05126953125000000000	4147.17919921875000000000	4155.38427734375000000000	1367.00000000000000000000	10247.00000000000000000000	10223.00000000000000000000	0.00000000000000000000	0.00000000000000000000	0.00000000000000000000	1824.00000000000000000000	402.00000000000000000000	4.00000000000000000000	4.00000000000000000000	4.00000000000000000000	0.00000000000000000000	0.00000000000000000000	0.00000000000000000000	0.00000000000000000000	0.00000000000000000000	0.00000000000000000000	0.00000000000000000000	0.00000000000000000000	0.00000000000000000000	0.00000000000000000000	0.00000000000000000000	4.00000000000000000000	0.00000000000000000000
67.00000000000000000000	0.00000000000000000000	4156.92285156250000000000	4136.92285156250000000000	4161.53857421875000000000	4178.46142578125000000000	4146.66650390625000000000	4180.00000000000000000000	4191.79492187500000000000	4175.89746093750000000000	4171.28173828125000000000	4169.23046875000000000000	4146.66650390625000000000	4203.58984375000000000000	4138.97412109375000000000	4153.33300781250000000000	1979.00000000000000000000	10249.00000000000000000000	10225.00000000000000000000	0.00000000000000000000	0.00000000000000000000	0.00000000000000000000	1824.00000000000000000000	410.00000000000000000000	4.00000000000000000000	4.00000000000000000000	4.00000000000000000000	4.00000000000000000000	0.00000000000000000000	0.00000000000000000000	0.00000000000000000000	0.00000000000000000000	0.00000000000000000000	0.00000000000000000000	0.00000000000000000000	0.00000000000000000000	0.00000000000000000000	0.00000000000000000000	4.00000000000000000000	4.00000000000000000000
68.00000000000000000000	0.00000000000000000000	4150.76904296875000000000	4112.30761718750000000000	4161.02539062500000000000	4163.58984375000000000000	4131.79492187500000000000	4168.71777343750000000000	4167.17919921875000000000	4152.30761718750000000000	4167.17919921875000000000	4128.71777343750000000000	4127.69238281250000000000	4192.30761718750000000000	4114.87158203125000000000	4142.56396484375000000000	2089.00000000000000000000	10249.00000000000000000000	10225.00000000000000000000	0.00000000000000000000	0.00000000000000000000	0.00000000000000000000	1824.00000000000000000000	418.00000000000000000000	4.00000000000000000000	4.00000000000000000000	4.00000000000000000000	4.00000000000000000000	4.00000000000000000000	0.00000000000000000000	0.00000000000000000000	0.00000000000000000000	0.00000000000000000000	0.00000000000000000000	0.00000000000000000000	0.00000000000000000000	0.00000000000000000000	0.00000000000000000000	4.00000000000000000000	4.00000000000000000000
69.00000000000000000000	0.00000000000000000000	4166.66650390625000000000	4147.17919921875000000000	4164.10253906250000000000	4179.48730468750000000000	4170.76904296875000000000	4174.87158203125000000000	4182.05126953125000000000	4163.07666015625000000000	4171.28173828125000000000	4140.00000000000000000000	4142.56396484375000000000	4199.48730468750000000000	4154.35888671875000000000	4159.48730468750000000000	1332.00000000000000000000	10249.00000000000000000000	10225.00000000000000000000	0.00000000000000000000	0.00000000000000000000	0.00000000000000000000	1824.00000000000000000000	426.00000000000000000000	4.00000000000000000000	4.00000000000000000000	4.00000000000000000000	4.00000000000000000000	4.00000000000000000000	4.00000000000000000000	0.00000000000000000000	0.00000000000000000000	0.00000000000000000000	0.00000000000000000000	0.00000000000000000000	0.00000000000000000000	0.00000000000000000000	0.00000000000000000000	4.00000000000000000000	4.00000000000000000000
70.00000000000000000000	0.00000000000000000000	4168.71777343750000000000	4133.84619140625000000000	4173.33300781250000000000	4171.28173828125000000000	4143.58984375000000000000	4160.00000000000000000000	4158.97412109375000000000	4142.56396484375000000000	4172.30761718750000000000	4124.61523437500000000000	4136.92285156250000000000	4206.15380859375000000000	4145.64111328125000000000	4162.05126953125000000000	1748.00000000000000000000	10249.00000000000000000000	10225.00000000000000000000	0.00000000000000000000	0.00000000000000000000	0.00000000000000000000	1824.00000000000000000000	433.00000000000000000000	4.00000000000000000000	4.00000000000000000000	4.00000000000000000000	4.00000000000000000000	4.00000000000000000000	4.00000000000000000000	4.00000000000000000000	0.00000000000000000000	0.00000000000000000000	0.00000000000000000000	0.00000000000000000000	0.00000000000000000000	0.00000000000000000000	0.00000000000000000000	4.00000000000000000000	4.00000000000000000000
71.00000000000000000000	0.00000000000000000000	4168.71777343750000000000	4134.87158203125000000000	4169.23046875000000000000	4169.74365234375000000000	4152.30761718750000000000	4167.17919921875000000000	4169.23046875000000000000	4161.02539062500000000000	4171.79492187500000000000	4145.64111328125000000000	4149.74365234375000000000	4208.71777343750000000000	4158.97412109375000000000	4169.23046875000000000000	1706.00000000000000000000	10250.00000000000000000000	10227.00000000000000000000	0.00000000000000000000	0.00000000000000000000	0.00000000000000000000	1824.00000000000000000000	440.00000000000000000000	4.00000000000000000000	4.00000000000000000000	4.00000000000000000000	4.00000000000000000000	4.00000000000000000000	4.00000000000000000000	4.00000000000000000000	4.00000000000000000000	0.00000000000000000000	0.00000000000000000000	0.00000000000000000000	0.00000000000000000000	0.00000000000000000000	0.00000000000000000000	4.00000000000000000000	4.00000000000000000000
72.00000000000000000000	0.00000000000000000000	4167.17919921875000000000	4135.89746093750000000000	4169.74365234375000000000	4174.87158203125000000000	4172.82031250000000000000	4170.76904296875000000000	4177.94873046875000000000	4180.51269531250000000000	4169.23046875000000000000	4171.79492187500000000000	4165.64111328125000000000	4216.41015625000000000000	4177.94873046875000000000	4177.43603515625000000000	711.00000000000000000000	10250.00000000000000000000	10227.00000000000000000000	0.00000000000000000000	0.00000000000000000000	0.00000000000000000000	1824.00000000000000000000	448.00000000000000000000	4.00000000000000000000	4.00000000000000000000	4.00000000000000000000	4.00000000000000000000	4.00000000000000000000	4.00000000000000000000	4.00000000000000000000	4.00000000000000000000	4.00000000000000000000	0.00000000000000000000	0.00000000000000000000	0.00000000000000000000	0.00000000000000000000	0.00000000000000000000	4.00000000000000000000	4.00000000000000000000
73.00000000000000000000	0.00000000000000000000	4162.05126953125000000000	4115.89746093750000000000	4169.74365234375000000000	4162.05126953125000000000	4142.05126953125000000000	4162.56396484375000000000	4161.53857421875000000000	4155.38427734375000000000	4167.69238281250000000000	4146.66650390625000000000	4149.74365234375000000000	4209.74365234375000000000	4154.35888671875000000000	4166.15380859375000000000	1890.00000000000000000000	10249.00000000000000000000	10227.00000000000000000000	0.00000000000000000000	0.00000000000000000000	0.00000000000000000000	1824.00000000000000000000	455.00000000000000000000	4.00000000000000000000	4.00000000000000000000	4.00000000000000000000	4.00000000000000000000	4.00000000000000000000	4.00000000000000000000	4.00000000000000000000	4.00000000000000000000	4.00000000000000000000	4.00000000000000000000	0.00000000000000000000	0.00000000000000000000	0.00000000000000000000	0.00000000000000000000	4.00000000000000000000	4.00000000000000000000
74.00000000000000000000	0.00000000000000000000	4180.51269531250000000000	4158.46142578125000000000	4171.79492187500000000000	4178.46142578125000000000	4176.41015625000000000000	4185.64111328125000000000	4201.02539062500000000000	4186.15380859375000000000	4174.87158203125000000000	4184.10253906250000000000	4165.64111328125000000000	4214.87158203125000000000	4177.94873046875000000000	4173.84619140625000000000	1913.00000000000000000000	10249.00000000000000000000	10227.00000000000000000000	0.00000000000000000000	0.00000000000000000000	0.00000000000000000000	1824.00000000000000000000	462.00000000000000000000	4.00000000000000000000	4.00000000000000000000	4.00000000000000000000	4.00000000000000000000	4.00000000000000000000	4.00000000000000000000	4.00000000000000000000	4.00000000000000000000	4.00000000000000000000	4.00000000000000000000	4.00000000000000000000	0.00000000000000000000	0.00000000000000000000	0.00000000000000000000	4.00000000000000000000	4.00000000000000000000
75.00000000000000000000	0.00000000000000000000	4179.48730468750000000000	4145.12792968750000000000	4176.92285156250000000000	4166.15380859375000000000	4160.51269531250000000000	4177.94873046875000000000	4190.76904296875000000000	4175.89746093750000000000	4170.25634765625000000000	4172.30761718750000000000	4151.79492187500000000000	4212.30761718750000000000	4155.38427734375000000000	4165.64111328125000000000	1566.00000000000000000000	10248.00000000000000000000	10228.00000000000000000000	0.00000000000000000000	0.00000000000000000000	0.00000000000000000000	1824.00000000000000000000	470.00000000000000000000	4.00000000000000000000	4.00000000000000000000	4.00000000000000000000	4.00000000000000000000	4.00000000000000000000	4.00000000000000000000	4.00000000000000000000	4.00000000000000000000	4.00000000000000000000	4.00000000000000000000	4.00000000000000000000	4.00000000000000000000	0.00000000000000000000	0.00000000000000000000	4.00000000000000000000	4.00000000000000000000
76.00000000000000000000	0.00000000000000000000	4173.33300781250000000000	4137.43603515625000000000	4169.23046875000000000000	4161.53857421875000000000	4148.20507812500000000000	4174.87158203125000000000	4185.12792968750000000000	4168.71777343750000000000	4170.25634765625000000000	4164.10253906250000000000	4146.66650390625000000000	4207.17919921875000000000	4159.48730468750000000000	4169.23046875000000000000	1342.00000000000000000000	10248.00000000000000000000	10228.00000000000000000000	0.00000000000000000000	0.00000000000000000000	0.00000000000000000000	1824.00000000000000000000	477.00000000000000000000	4.00000000000000000000	4.00000000000000000000	4.00000000000000000000	4.00000000000000000000	4.00000000000000000000	4.00000000000000000000	4.00000000000000000000	4.00000000000000000000	4.00000000000000000000	4.00000000000000000000	4.00000000000000000000	4.00000000000000000000	4.00000000000000000000	0.00000000000000000000	4.00000000000000000000	4.00000000000000000000
77.00000000000000000000	0.00000000000000000000	4176.92285156250000000000	4148.20507812500000000000	4172.30761718750000000000	4176.41015625000000000000	4164.61523437500000000000	4173.84619140625000000000	4190.76904296875000000000	4183.58984375000000000000	4175.89746093750000000000	4176.41015625000000000000	4162.56396484375000000000	4217.94873046875000000000	4189.74365234375000000000	4181.02539062500000000000	1506.00000000000000000000	10246.00000000000000000000	10227.00000000000000000000	0.00000000000000000000	0.00000000000000000000	0.00000000000000000000	1824.00000000000000000000	484.00000000000000000000	4.00000000000000000000	4.00000000000000000000	4.00000000000000000000	4.00000000000000000000	4.00000000000000000000	4.00000000000000000000	4.00000000000000000000	4.00000000000000000000	4.00000000000000000000	4.00000000000000000000	4.00000000000000000000	4.00000000000000000000	4.00000000000000000000	4.00000000000000000000	4.00000000000000000000	4.00000000000000000000
78.00000000000000000000	0.00000000000000000000	4167.69238281250000000000	4123.07666015625000000000	4173.33300781250000000000	4159.48730468750000000000	4137.94873046875000000000	4157.43603515625000000000	4168.20507812500000000000	4164.61523437500000000000	4170.25634765625000000000	4135.89746093750000000000	4146.66650390625000000000	4210.76904296875000000000	4158.97412109375000000000	4161.53857421875000000000	1913.00000000000000000000	10246.00000000000000000000	10227.00000000000000000000	0.00000000000000000000	0.00000000000000000000	0.00000000000000000000	1824.00000000000000000000	492.00000000000000000000	4.00000000000000000000	4.00000000000000000000	4.00000000000000000000	4.00000000000000000000	4.00000000000000000000	4.00000000000000000000	4.00000000000000000000	4.00000000000000000000	4.00000000000000000000	4.00000000000000000000	4.00000000000000000000	4.00000000000000000000	4.00000000000000000000	4.00000000000000000000	4.00000000000000000000	4.00000000000000000000
79.00000000000000000000	0.00000000000000000000	4168.20507812500000000000	4146.66650390625000000000	4163.58984375000000000000	4165.12792968750000000000	4158.46142578125000000000	4171.79492187500000000000	4193.33300781250000000000	4186.66650390625000000000	4168.71777343750000000000	4164.10253906250000000000	4156.41015625000000000000	4207.69238281250000000000	4165.12792968750000000000	4157.94873046875000000000	1566.00000000000000000000	10247.00000000000000000000	10229.00000000000000000000	0.00000000000000000000	0.00000000000000000000	0.00000000000000000000	1824.00000000000000000000	499.00000000000000000000	4.00000000000000000000	4.00000000000000000000	4.00000000000000000000	4.00000000000000000000	4.00000000000000000000	4.00000000000000000000	4.00000000000000000000	4.00000000000000000000	4.00000000000000000000	4.00000000000000000000	4.00000000000000000000	4.00000000000000000000	4.00000000000000000000	4.00000000000000000000	4.00000000000000000000	4.00000000000000000000
80.00000000000000000000	0.00000000000000000000	4159.48730468750000000000	4129.23046875000000000000	4165.64111328125000000000	4154.35888671875000000000	4150.25634765625000000000	4169.74365234375000000000	4175.38427734375000000000	4170.76904296875000000000	4169.23046875000000000000	4162.05126953125000000000	4144.61523437500000000000	4202.05126953125000000000	4142.05126953125000000000	4149.23046875000000000000	1342.00000000000000000000	10247.00000000000000000000	10229.00000000000000000000	0.00000000000000000000	0.00000000000000000000	0.00000000000000000000	1824.00000000000000000000	506.00000000000000000000	4.00000000000000000000	4.00000000000000000000	4.00000000000000000000	4.00000000000000000000	4.00000000000000000000	4.00000000000000000000	4.00000000000000000000	4.00000000000000000000	4.00000000000000000000	4.00000000000000000000	4.00000000000000000000	4.00000000000000000000	4.00000000000000000000	4.00000000000000000000	4.00000000000000000000	4.00000000000000000000
81.00000000000000000000	0.00000000000000000000	4164.61523437500000000000	4127.69238281250000000000	4167.69238281250000000000	4148.20507812500000000000	4157.94873046875000000000	4172.30761718750000000000	4168.71777343750000000000	4155.89746093750000000000	4172.82031250000000000000	4148.20507812500000000000	4140.00000000000000000000	4197.94873046875000000000	4141.02539062500000000000	4151.79492187500000000000	1506.00000000000000000000	10247.00000000000000000000	10229.00000000000000000000	0.00000000000000000000	0.00000000000000000000	0.00000000000000000000	1824.00000000000000000000	514.00000000000000000000	4.00000000000000000000	4.00000000000000000000	4.00000000000000000000	4.00000000000000000000	4.00000000000000000000	4.00000000000000000000	4.00000000000000000000	4.00000000000000000000	4.00000000000000000000	4.00000000000000000000	4.00000000000000000000	4.00000000000000000000	4.00000000000000000000	4.00000000000000000000	4.00000000000000000000	4.00000000000000000000
82.00000000000000000000	0.00000000000000000000	4181.02539062500000000000	4153.33300781250000000000	4174.87158203125000000000	4164.61523437500000000000	4169.74365234375000000000	4173.33300781250000000000	4185.12792968750000000000	4167.17919921875000000000	4175.89746093750000000000	4163.07666015625000000000	4158.46142578125000000000	4213.84619140625000000000	4172.82031250000000000000	4169.23046875000000000000	1913.00000000000000000000	10247.00000000000000000000	10229.00000000000000000000	0.00000000000000000000	0.00000000000000000000	0.00000000000000000000	1824.00000000000000000000	521.00000000000000000000	4.00000000000000000000	4.00000000000000000000	4.00000000000000000000	4.00000000000000000000	4.00000000000000000000	4.00000000000000000000	4.00000000000000000000	4.00000000000000000000	4.00000000000000000000	4.00000000000000000000	4.00000000000000000000	4.00000000000000000000	4.00000000000000000000	4.00000000000000000000	4.00000000000000000000	4.00000000000000000000
83.00000000000000000000	0.00000000000000000000	4166.15380859375000000000	4124.61523437500000000000	4174.35888671875000000000	4147.69238281250000000000	4124.61523437500000000000	4158.46142578125000000000	4160.00000000000000000000	4145.64111328125000000000	4168.20507812500000000000	4138.97412109375000000000	4144.10253906250000000000	4206.66650390625000000000	4154.35888671875000000000	4160.51269531250000000000	1566.00000000000000000000	10247.00000000000000000000	10229.00000000000000000000	0.00000000000000000000	0.00000000000000000000	0.00000000000000000000	1824.00000000000000000000	528.00000000000000000000	4.00000000000000000000	4.00000000000000000000	4.00000000000000000000	4.00000000000000000000	4.00000000000000000000	4.00000000000000000000	4.00000000000000000000	4.00000000000000000000	4.00000000000000000000	4.00000000000000000000	4.00000000000000000000	4.00000000000000000000	4.00000000000000000000	4.00000000000000000000	4.00000000000000000000	4.00000000000000000000
84.00000000000000000000	0.00000000000000000000	4160.51269531250000000000	4137.43603515625000000000	4165.12792968750000000000	4153.84619140625000000000	4155.38427734375000000000	4173.33300781250000000000	4176.92285156250000000000	4179.48730468750000000000	4169.74365234375000000000	4177.94873046875000000000	4160.51269531250000000000	4203.58984375000000000000	4182.56396484375000000000	4165.64111328125000000000	1342.00000000000000000000	10247.00000000000000000000	10229.00000000000000000000	0.00000000000000000000	0.00000000000000000000	0.00000000000000000000	1824.00000000000000000000	536.00000000000000000000	4.00000000000000000000	4.00000000000000000000	4.00000000000000000000	4.00000000000000000000	4.00000000000000000000	4.00000000000000000000	4.00000000000000000000	4.00000000000000000000	4.00000000000000000000	4.00000000000000000000	4.00000000000000000000	4.00000000000000000000	4.00000000000000000000	4.00000000000000000000	4.00000000000000000000	4.00000000000000000000
85.00000000000000000000	0.00000000000000000000	4157.43603515625000000000	4124.61523437500000000000	4166.66650390625000000000	4153.33300781250000000000	4151.28173828125000000000	4165.64111328125000000000	4168.20507812500000000000	4180.51269531250000000000	4171.28173828125000000000	4177.94873046875000000000	4165.64111328125000000000	4210.76904296875000000000	4175.38427734375000000000	4163.07666015625000000000	1506.00000000000000000000	10246.00000000000000000000	10230.00000000000000000000	0.00000000000000000000	0.00000000000000000000	0.00000000000000000000	1824.00000000000000000000	544.00000000000000000000	4.00000000000000000000	4.00000000000000000000	4.00000000000000000000	4.00000000000000000000	4.00000000000000000000	4.00000000000000000000	4.00000000000000000000	4.00000000000000000000	4.00000000000000000000	4.00000000000000000000	4.00000000000000000000	4.00000000000000000000	4.00000000000000000000	4.00000000000000000000	4.00000000000000000000	4.00000000000000000000
86.00000000000000000000	0.00000000000000000000	4156.92285156250000000000	4120.51269531250000000000	4165.64111328125000000000	4148.20507812500000000000	4136.41015625000000000000	4167.17919921875000000000	4173.33300781250000000000	4170.25634765625000000000	4169.74365234375000000000	4165.12792968750000000000	4158.97412109375000000000	4207.69238281250000000000	4159.48730468750000000000	4156.41015625000000000000	1913.00000000000000000000	10246.00000000000000000000	10230.00000000000000000000	0.00000000000000000000	0.00000000000000000000	0.00000000000000000000	1824.00000000000000000000	553.00000000000000000000	4.00000000000000000000	4.00000000000000000000	4.00000000000000000000	4.00000000000000000000	4.00000000000000000000	4.00000000000000000000	4.00000000000000000000	4.00000000000000000000	4.00000000000000000000	4.00000000000000000000	4.00000000000000000000	4.00000000000000000000	4.00000000000000000000	4.00000000000000000000	4.00000000000000000000	4.00000000000000000000
87.00000000000000000000	0.00000000000000000000	4164.61523437500000000000	4145.64111328125000000000	4168.71777343750000000000	4156.41015625000000000000	4165.64111328125000000000	4185.64111328125000000000	4199.48730468750000000000	4186.66650390625000000000	4171.28173828125000000000	4197.43603515625000000000	4167.17919921875000000000	4207.17919921875000000000	4174.35888671875000000000	4158.97412109375000000000	1566.00000000000000000000	10246.00000000000000000000	10228.00000000000000000000	0.00000000000000000000	0.00000000000000000000	0.00000000000000000000	1824.00000000000000000000	561.00000000000000000000	4.00000000000000000000	4.00000000000000000000	4.00000000000000000000	4.00000000000000000000	4.00000000000000000000	4.00000000000000000000	4.00000000000000000000	4.00000000000000000000	4.00000000000000000000	4.00000000000000000000	4.00000000000000000000	4.00000000000000000000	4.00000000000000000000	4.00000000000000000000	4.00000000000000000000	4.00000000000000000000
88.00000000000000000000	0.00000000000000000000	4154.87158203125000000000	4116.41015625000000000000	4167.17919921875000000000	4136.41015625000000000000	4141.53857421875000000000	4171.79492187500000000000	4165.12792968750000000000	4151.79492187500000000000	4168.71777343750000000000	4162.56396484375000000000	4142.05126953125000000000	4195.38427734375000000000	4141.53857421875000000000	4143.58984375000000000000	1342.00000000000000000000	10246.00000000000000000000	10228.00000000000000000000	0.00000000000000000000	0.00000000000000000000	0.00000000000000000000	1824.00000000000000000000	569.00000000000000000000	4.00000000000000000000	4.00000000000000000000	4.00000000000000000000	4.00000000000000000000	4.00000000000000000000	4.00000000000000000000	4.00000000000000000000	4.00000000000000000000	4.00000000000000000000	4.00000000000000000000	4.00000000000000000000	4.00000000000000000000	4.00000000000000000000	4.00000000000000000000	4.00000000000000000000	4.00000000000000000000
89.00000000000000000000	0.00000000000000000000	4162.05126953125000000000	4141.02539062500000000000	4164.10253906250000000000	4153.33300781250000000000	4159.48730468750000000000	4175.89746093750000000000	4175.38427734375000000000	4164.61523437500000000000	4172.82031250000000000000	4172.30761718750000000000	4154.35888671875000000000	4197.94873046875000000000	4171.79492187500000000000	4158.97412109375000000000	1506.00000000000000000000	10246.00000000000000000000	10227.00000000000000000000	0.00000000000000000000	0.00000000000000000000	0.00000000000000000000	1824.00000000000000000000	578.00000000000000000000	4.00000000000000000000	4.00000000000000000000	4.00000000000000000000	4.00000000000000000000	4.00000000000000000000	4.00000000000000000000	4.00000000000000000000	4.00000000000000000000	4.00000000000000000000	4.00000000000000000000	4.00000000000000000000	4.00000000000000000000	4.00000000000000000000	4.00000000000000000000	4.00000000000000000000	4.00000000000000000000
90.00000000000000000000	0.00000000000000000000	4168.20507812500000000000	4147.17919921875000000000	4175.38427734375000000000	4161.02539062500000000000	4155.89746093750000000000	4168.20507812500000000000	4168.71777343750000000000	4164.10253906250000000000	4173.33300781250000000000	4172.30761718750000000000	4160.51269531250000000000	4204.10253906250000000000	4182.56396484375000000000	4168.20507812500000000000	1913.00000000000000000000	10246.00000000000000000000	10227.00000000000000000000	0.00000000000000000000	0.00000000000000000000	0.00000000000000000000	1824.00000000000000000000	586.00000000000000000000	4.00000000000000000000	4.00000000000000000000	4.00000000000000000000	4.00000000000000000000	4.00000000000000000000	4.00000000000000000000	4.00000000000000000000	4.00000000000000000000	4.00000000000000000000	4.00000000000000000000	4.00000000000000000000	4.00000000000000000000	4.00000000000000000000	4.00000000000000000000	4.00000000000000000000	4.00000000000000000000
91.00000000000000000000	0.00000000000000000000	4160.51269531250000000000	4131.28173828125000000000	4167.69238281250000000000	4143.58984375000000000000	4148.71777343750000000000	4163.07666015625000000000	4158.97412109375000000000	4154.87158203125000000000	4170.76904296875000000000	4155.89746093750000000000	4149.74365234375000000000	4196.92285156250000000000	4164.10253906250000000000	4156.92285156250000000000	1566.00000000000000000000	10245.00000000000000000000	10227.00000000000000000000	0.00000000000000000000	0.00000000000000000000	0.00000000000000000000	1824.00000000000000000000	594.00000000000000000000	4.00000000000000000000	4.00000000000000000000	4.00000000000000000000	4.00000000000000000000	4.00000000000000000000	4.00000000000000000000	4.00000000000000000000	4.00000000000000000000	4.00000000000000000000	4.00000000000000000000	4.00000000000000000000	4.00000000000000000000	4.00000000000000000000	4.00000000000000000000	4.00000000000000000000	4.00000000000000000000
92.00000000000000000000	0.00000000000000000000	4158.46142578125000000000	4146.15380859375000000000	4158.97412109375000000000	4150.76904296875000000000	4177.43603515625000000000	4172.30761718750000000000	4180.00000000000000000000	4183.58984375000000000000	4170.76904296875000000000	4187.17919921875000000000	4163.07666015625000000000	4203.58984375000000000000	4180.51269531250000000000	4163.58984375000000000000	1342.00000000000000000000	10245.00000000000000000000	10227.00000000000000000000	0.00000000000000000000	0.00000000000000000000	0.00000000000000000000	1824.00000000000000000000	603.00000000000000000000	4.00000000000000000000	4.00000000000000000000	4.00000000000000000000	4.00000000000000000000	4.00000000000000000000	4.00000000000000000000	4.00000000000000000000	4.00000000000000000000	4.00000000000000000000	4.00000000000000000000	4.00000000000000000000	4.00000000000000000000	4.00000000000000000000	4.00000000000000000000	4.00000000000000000000	4.00000000000000000000
93.00000000000000000000	0.00000000000000000000	4148.71777343750000000000	4118.97412109375000000000	4162.56396484375000000000	4135.89746093750000000000	4138.97412109375000000000	4156.92285156250000000000	4150.76904296875000000000	4155.38427734375000000000	4163.58984375000000000000	4158.97412109375000000000	4147.69238281250000000000	4196.41015625000000000000	4149.23046875000000000000	4154.35888671875000000000	1506.00000000000000000000	10246.00000000000000000000	10228.00000000000000000000	0.00000000000000000000	0.00000000000000000000	0.00000000000000000000	1824.00000000000000000000	611.00000000000000000000	4.00000000000000000000	4.00000000000000000000	4.00000000000000000000	4.00000000000000000000	4.00000000000000000000	4.00000000000000000000	4.00000000000000000000	4.00000000000000000000	4.00000000000000000000	4.00000000000000000000	4.00000000000000000000	4.00000000000000000000	4.00000000000000000000	4.00000000000000000000	4.00000000000000000000	4.00000000000000000000
94.00000000000000000000	0.00000000000000000000	4161.02539062500000000000	4142.05126953125000000000	4162.56396484375000000000	4143.58984375000000000000	4157.43603515625000000000	4170.76904296875000000000	4167.17919921875000000000	4159.48730468750000000000	4170.76904296875000000000	4169.23046875000000000000	4154.35888671875000000000	4192.30761718750000000000	4164.10253906250000000000	4154.35888671875000000000	1913.00000000000000000000	10246.00000000000000000000	10228.00000000000000000000	0.00000000000000000000	0.00000000000000000000	0.00000000000000000000	1824.00000000000000000000	619.00000000000000000000	4.00000000000000000000	4.00000000000000000000	4.00000000000000000000	4.00000000000000000000	4.00000000000000000000	4.00000000000000000000	4.00000000000000000000	4.00000000000000000000	4.00000000000000000000	4.00000000000000000000	4.00000000000000000000	4.00000000000000000000	4.00000000000000000000	4.00000000000000000000	4.00000000000000000000	4.00000000000000000000
95.00000000000000000000	0.00000000000000000000	4171.28173828125000000000	4152.30761718750000000000	4171.28173828125000000000	4150.76904296875000000000	4172.30761718750000000000	4175.38427734375000000000	4174.35888671875000000000	4157.94873046875000000000	4174.87158203125000000000	4174.87158203125000000000	4152.30761718750000000000	4196.41015625000000000000	4167.17919921875000000000	4154.87158203125000000000	1566.00000000000000000000	10249.00000000000000000000	10228.00000000000000000000	0.00000000000000000000	0.00000000000000000000	0.00000000000000000000	1824.00000000000000000000	628.00000000000000000000	4.00000000000000000000	4.00000000000000000000	4.00000000000000000000	4.00000000000000000000	4.00000000000000000000	4.00000000000000000000	4.00000000000000000000	4.00000000000000000000	4.00000000000000000000	4.00000000000000000000	4.00000000000000000000	4.00000000000000000000	4.00000000000000000000	4.00000000000000000000	4.00000000000000000000	4.00000000000000000000
96.00000000000000000000	0.00000000000000000000	4165.12792968750000000000	4139.48730468750000000000	4171.28173828125000000000	4141.53857421875000000000	4154.35888671875000000000	4169.23046875000000000000	4162.05126953125000000000	4144.10253906250000000000	4170.76904296875000000000	4154.87158203125000000000	4141.53857421875000000000	4191.79492187500000000000	4149.74365234375000000000	4156.92285156250000000000	1342.00000000000000000000	10249.00000000000000000000	10228.00000000000000000000	0.00000000000000000000	0.00000000000000000000	0.00000000000000000000	1824.00000000000000000000	636.00000000000000000000	4.00000000000000000000	4.00000000000000000000	4.00000000000000000000	4.00000000000000000000	4.00000000000000000000	4.00000000000000000000	4.00000000000000000000	4.00000000000000000000	4.00000000000000000000	4.00000000000000000000	4.00000000000000000000	4.00000000000000000000	4.00000000000000000000	4.00000000000000000000	4.00000000000000000000	4.00000000000000000000
97.00000000000000000000	0.00000000000000000000	4170.76904296875000000000	4164.61523437500000000000	4168.71777343750000000000	4161.02539062500000000000	4175.38427734375000000000	4175.38427734375000000000	4180.51269531250000000000	4181.53857421875000000000	4177.43603515625000000000	4188.71777343750000000000	4167.17919921875000000000	4205.12792968750000000000	4183.58984375000000000000	4175.89746093750000000000	1506.00000000000000000000	10249.00000000000000000000	10227.00000000000000000000	0.00000000000000000000	0.00000000000000000000	0.00000000000000000000	1824.00000000000000000000	644.00000000000000000000	4.00000000000000000000	4.00000000000000000000	4.00000000000000000000	4.00000000000000000000	4.00000000000000000000	4.00000000000000000000	4.00000000000000000000	4.00000000000000000000	4.00000000000000000000	4.00000000000000000000	4.00000000000000000000	4.00000000000000000000	4.00000000000000000000	4.00000000000000000000	4.00000000000000000000	4.00000000000000000000
98.00000000000000000000	0.00000000000000000000	4161.02539062500000000000	4132.82031250000000000000	4168.71777343750000000000	4146.66650390625000000000	4142.05126953125000000000	4158.97412109375000000000	4153.33300781250000000000	4162.05126953125000000000	4173.33300781250000000000	4164.61523437500000000000	4153.33300781250000000000	4202.56396484375000000000	4159.48730468750000000000	4162.56396484375000000000	1913.00000000000000000000	10249.00000000000000000000	10227.00000000000000000000	0.00000000000000000000	0.00000000000000000000	0.00000000000000000000	1824.00000000000000000000	653.00000000000000000000	4.00000000000000000000	4.00000000000000000000	4.00000000000000000000	4.00000000000000000000	4.00000000000000000000	4.00000000000000000000	4.00000000000000000000	4.00000000000000000000	4.00000000000000000000	4.00000000000000000000	4.00000000000000000000	4.00000000000000000000	4.00000000000000000000	4.00000000000000000000	4.00000000000000000000	4.00000000000000000000
99.00000000000000000000	0.00000000000000000000	4157.94873046875000000000	4135.89746093750000000000	4162.05126953125000000000	4140.51269531250000000000	4155.38427734375000000000	4173.33300781250000000000	4174.35888671875000000000	4167.69238281250000000000	4166.66650390625000000000	4177.94873046875000000000	4150.25634765625000000000	4194.35888671875000000000	4157.94873046875000000000	4157.43603515625000000000	1566.00000000000000000000	10250.00000000000000000000	10229.00000000000000000000	0.00000000000000000000	0.00000000000000000000	0.00000000000000000000	1824.00000000000000000000	660.00000000000000000000	4.00000000000000000000	4.00000000000000000000	4.00000000000000000000	4.00000000000000000000	4.00000000000000000000	4.00000000000000000000	4.00000000000000000000	4.00000000000000000000	4.00000000000000000000	4.00000000000000000000	4.00000000000000000000	4.00000000000000000000	4.00000000000000000000	4.00000000000000000000	4.00000000000000000000	4.00000000000000000000
100.00000000000000000000	0.00000000000000000000	4159.48730468750000000000	4141.53857421875000000000	4165.64111328125000000000	4146.15380859375000000000	4166.15380859375000000000	4180.51269531250000000000	4188.20507812500000000000	4180.51269531250000000000	4166.66650390625000000000	4197.43603515625000000000	4154.87158203125000000000	4201.02539062500000000000	4156.41015625000000000000	4157.94873046875000000000	1342.00000000000000000000	10250.00000000000000000000	10229.00000000000000000000	0.00000000000000000000	0.00000000000000000000	0.00000000000000000000	1824.00000000000000000000	668.00000000000000000000	4.00000000000000000000	4.00000000000000000000	4.00000000000000000000	4.00000000000000000000	4.00000000000000000000	4.00000000000000000000	4.00000000000000000000	4.00000000000000000000	4.00000000000000000000	4.00000000000000000000	4.00000000000000000000	4.00000000000000000000	4.00000000000000000000	4.00000000000000000000	4.00000000000000000000	4.00000000000000000000
101.00000000000000000000	0.00000000000000000000	4158.46142578125000000000	4128.71777343750000000000	4166.66650390625000000000	4141.53857421875000000000	4146.66650390625000000000	4166.66650390625000000000	4164.10253906250000000000	4161.02539062500000000000	4168.71777343750000000000	4159.48730468750000000000	4143.07666015625000000000	4194.87158203125000000000	4137.94873046875000000000	4150.76904296875000000000	1506.00000000000000000000	10251.00000000000000000000	10229.00000000000000000000	0.00000000000000000000	0.00000000000000000000	0.00000000000000000000	1824.00000000000000000000	675.00000000000000000000	4.00000000000000000000	4.00000000000000000000	4.00000000000000000000	4.00000000000000000000	4.00000000000000000000	4.00000000000000000000	4.00000000000000000000	4.00000000000000000000	4.00000000000000000000	4.00000000000000000000	4.00000000000000000000	4.00000000000000000000	4.00000000000000000000	4.00000000000000000000	4.00000000000000000000	4.00000000000000000000
102.00000000000000000000	0.00000000000000000000	4173.33300781250000000000	4164.10253906250000000000	4167.17919921875000000000	4164.10253906250000000000	4190.25634765625000000000	4174.35888671875000000000	4182.56396484375000000000	4174.35888671875000000000	4175.38427734375000000000	4170.76904296875000000000	4158.46142578125000000000	4198.97412109375000000000	4173.84619140625000000000	4165.12792968750000000000	1913.00000000000000000000	10251.00000000000000000000	10229.00000000000000000000	0.00000000000000000000	0.00000000000000000000	0.00000000000000000000	1824.00000000000000000000	683.00000000000000000000	4.00000000000000000000	4.00000000000000000000	4.00000000000000000000	4.00000000000000000000	4.00000000000000000000	4.00000000000000000000	4.00000000000000000000	4.00000000000000000000	4.00000000000000000000	4.00000000000000000000	4.00000000000000000000	4.00000000000000000000	4.00000000000000000000	4.00000000000000000000	4.00000000000000000000	4.00000000000000000000
103.00000000000000000000	0.00000000000000000000	4166.15380859375000000000	4140.51269531250000000000	4171.28173828125000000000	4155.89746093750000000000	4169.23046875000000000000	4163.07666015625000000000	4163.58984375000000000000	4147.17919921875000000000	4172.30761718750000000000	4149.74365234375000000000	4141.53857421875000000000	4195.38427734375000000000	4146.15380859375000000000	4154.87158203125000000000	1566.00000000000000000000	10251.00000000000000000000	10230.00000000000000000000	0.00000000000000000000	0.00000000000000000000	0.00000000000000000000	1824.00000000000000000000	690.00000000000000000000	4.00000000000000000000	4.00000000000000000000	4.00000000000000000000	4.00000000000000000000	4.00000000000000000000	4.00000000000000000000	4.00000000000000000000	4.00000000000000000000	4.00000000000000000000	4.00000000000000000000	4.00000000000000000000	4.00000000000000000000	4.00000000000000000000	4.00000000000000000000	4.00000000000000000000	4.00000000000000000000
104.00000000000000000000	0.00000000000000000000	4156.92285156250000000000	4132.30761718750000000000	4163.07666015625000000000	4157.43603515625000000000	4161.02539062500000000000	4166.15380859375000000000	4166.66650390625000000000	4161.02539062500000000000	4169.74365234375000000000	4164.10253906250000000000	4141.02539062500000000000	4188.71777343750000000000	4139.48730468750000000000	4151.79492187500000000000	1342.00000000000000000000	10251.00000000000000000000	10230.00000000000000000000	0.00000000000000000000	0.00000000000000000000	0.00000000000000000000	1824.00000000000000000000	697.00000000000000000000	4.00000000000000000000	4.00000000000000000000	4.00000000000000000000	4.00000000000000000000	4.00000000000000000000	4.00000000000000000000	4.00000000000000000000	4.00000000000000000000	4.00000000000000000000	4.00000000000000000000	4.00000000000000000000	4.00000000000000000000	4.00000000000000000000	4.00000000000000000000	4.00000000000000000000	4.00000000000000000000
105.00000000000000000000	0.00000000000000000000	4148.71777343750000000000	4129.74365234375000000000	4161.53857421875000000000	4170.76904296875000000000	4161.02539062500000000000	4163.07666015625000000000	4167.17919921875000000000	4180.51269531250000000000	4168.20507812500000000000	4178.46142578125000000000	4152.82031250000000000000	4194.35888671875000000000	4155.38427734375000000000	4157.94873046875000000000	1506.00000000000000000000	10253.00000000000000000000	10229.00000000000000000000	0.00000000000000000000	0.00000000000000000000	0.00000000000000000000	1824.00000000000000000000	705.00000000000000000000	4.00000000000000000000	4.00000000000000000000	4.00000000000000000000	4.00000000000000000000	4.00000000000000000000	4.00000000000000000000	4.00000000000000000000	4.00000000000000000000	4.00000000000000000000	4.00000000000000000000	4.00000000000000000000	4.00000000000000000000	4.00000000000000000000	4.00000000000000000000	4.00000000000000000000	4.00000000000000000000
106.00000000000000000000	0.00000000000000000000	4139.48730468750000000000	4106.15380859375000000000	4161.02539062500000000000	4163.07666015625000000000	4132.82031250000000000000	4153.84619140625000000000	4145.12792968750000000000	4149.74365234375000000000	4163.58984375000000000000	4136.92285156250000000000	4136.92285156250000000000	4187.17919921875000000000	4135.89746093750000000000	4145.64111328125000000000	1913.00000000000000000000	10253.00000000000000000000	10229.00000000000000000000	0.00000000000000000000	0.00000000000000000000	0.00000000000000000000	1824.00000000000000000000	712.00000000000000000000	4.00000000000000000000	4.00000000000000000000	4.00000000000000000000	4.00000000000000000000	4.00000000000000000000	4.00000000000000000000	4.00000000000000000000	4.00000000000000000000	4.00000000000000000000	4.00000000000000000000	4.00000000000000000000	4.00000000000000000000	4.00000000000000000000	4.00000000000000000000	4.00000000000000000000	4.00000000000000000000
107.00000000000000000000	0.00000000000000000000	4159.48730468750000000000	4147.69238281250000000000	4164.10253906250000000000	4182.56396484375000000000	4178.97412109375000000000	4180.51269531250000000000	4176.92285156250000000000	4170.25634765625000000000	4170.76904296875000000000	4169.23046875000000000000	4150.76904296875000000000	4192.30761718750000000000	4156.41015625000000000000	4152.30761718750000000000	1566.00000000000000000000	10252.00000000000000000000	10228.00000000000000000000	0.00000000000000000000	0.00000000000000000000	0.00000000000000000000	1824.00000000000000000000	719.00000000000000000000	4.00000000000000000000	4.00000000000000000000	4.00000000000000000000	4.00000000000000000000	4.00000000000000000000	4.00000000000000000000	4.00000000000000000000	4.00000000000000000000	4.00000000000000000000	4.00000000000000000000	4.00000000000000000000	4.00000000000000000000	4.00000000000000000000	4.00000000000000000000	4.00000000000000000000	4.00000000000000000000
108.00000000000000000000	0.00000000000000000000	4162.05126953125000000000	4135.89746093750000000000	4170.25634765625000000000	4178.97412109375000000000	4169.74365234375000000000	4176.92285156250000000000	4164.61523437500000000000	4158.46142578125000000000	4171.79492187500000000000	4163.58984375000000000000	4140.00000000000000000000	4190.76904296875000000000	4134.35888671875000000000	4149.74365234375000000000	1342.00000000000000000000	10252.00000000000000000000	10228.00000000000000000000	0.00000000000000000000	0.00000000000000000000	0.00000000000000000000	1824.00000000000000000000	727.00000000000000000000	4.00000000000000000000	4.00000000000000000000	4.00000000000000000000	4.00000000000000000000	4.00000000000000000000	4.00000000000000000000	4.00000000000000000000	4.00000000000000000000	4.00000000000000000000	4.00000000000000000000	4.00000000000000000000	4.00000000000000000000	4.00000000000000000000	4.00000000000000000000	4.00000000000000000000	4.00000000000000000000
109.00000000000000000000	0.00000000000000000000	4159.48730468750000000000	4130.76904296875000000000	4165.12792968750000000000	4185.64111328125000000000	4151.79492187500000000000	4171.28173828125000000000	4160.51269531250000000000	4155.89746093750000000000	4170.76904296875000000000	4152.82031250000000000000	4141.02539062500000000000	4186.15380859375000000000	4143.58984375000000000000	4158.97412109375000000000	1506.00000000000000000000	10249.00000000000000000000	10226.00000000000000000000	0.00000000000000000000	0.00000000000000000000	0.00000000000000000000	1824.00000000000000000000	734.00000000000000000000	4.00000000000000000000	4.00000000000000000000	4.00000000000000000000	4.00000000000000000000	4.00000000000000000000	4.00000000000000000000	4.00000000000000000000	4.00000000000000000000	4.00000000000000000000	4.00000000000000000000	4.00000000000000000000	4.00000000000000000000	4.00000000000000000000	4.00000000000000000000	4.00000000000000000000	4.00000000000000000000
110.00000000000000000000	0.00000000000000000000	4165.64111328125000000000	4150.25634765625000000000	4170.25634765625000000000	4204.61523437500000000000	4163.07666015625000000000	4167.69238281250000000000	4163.07666015625000000000	4166.15380859375000000000	4172.82031250000000000000	4158.97412109375000000000	4156.92285156250000000000	4198.97412109375000000000	4173.33300781250000000000	4172.82031250000000000000	1913.00000000000000000000	10249.00000000000000000000	10226.00000000000000000000	0.00000000000000000000	0.00000000000000000000	0.00000000000000000000	1824.00000000000000000000	742.00000000000000000000	4.00000000000000000000	4.00000000000000000000	4.00000000000000000000	4.00000000000000000000	4.00000000000000000000	4.00000000000000000000	4.00000000000000000000	4.00000000000000000000	4.00000000000000000000	4.00000000000000000000	4.00000000000000000000	4.00000000000000000000	4.00000000000000000000	4.00000000000000000000	4.00000000000000000000	4.00000000000000000000
111.00000000000000000000	0.00000000000000000000	4157.94873046875000000000	4127.17919921875000000000	4168.71777343750000000000	4185.12792968750000000000	4148.20507812500000000000	4156.41015625000000000000	4143.58984375000000000000	4146.66650390625000000000	4170.25634765625000000000	4136.41015625000000000000	4141.53857421875000000000	4193.84619140625000000000	4146.66650390625000000000	4158.46142578125000000000	1566.00000000000000000000	10247.00000000000000000000	10226.00000000000000000000	0.00000000000000000000	0.00000000000000000000	0.00000000000000000000	1824.00000000000000000000	751.00000000000000000000	4.00000000000000000000	4.00000000000000000000	4.00000000000000000000	4.00000000000000000000	4.00000000000000000000	4.00000000000000000000	4.00000000000000000000	4.00000000000000000000	4.00000000000000000000	4.00000000000000000000	4.00000000000000000000	4.00000000000000000000	4.00000000000000000000	4.00000000000000000000	4.00000000000000000000	4.00000000000000000000
112.00000000000000000000	0.00000000000000000000	4162.56396484375000000000	4143.58984375000000000000	4161.53857421875000000000	4196.41015625000000000000	4177.43603515625000000000	4176.92285156250000000000	4178.97412109375000000000	4184.10253906250000000000	4172.30761718750000000000	4181.53857421875000000000	4157.43603515625000000000	4193.84619140625000000000	4164.10253906250000000000	4162.05126953125000000000	1342.00000000000000000000	10247.00000000000000000000	10226.00000000000000000000	0.00000000000000000000	0.00000000000000000000	0.00000000000000000000	1824.00000000000000000000	759.00000000000000000000	4.00000000000000000000	4.00000000000000000000	4.00000000000000000000	4.00000000000000000000	4.00000000000000000000	4.00000000000000000000	4.00000000000000000000	4.00000000000000000000	4.00000000000000000000	4.00000000000000000000	4.00000000000000000000	4.00000000000000000000	4.00000000000000000000	4.00000000000000000000	4.00000000000000000000	4.00000000000000000000
113.00000000000000000000	0.00000000000000000000	4157.94873046875000000000	4127.69238281250000000000	4167.17919921875000000000	4192.30761718750000000000	4159.48730468750000000000	4170.25634765625000000000	4164.10253906250000000000	4176.41015625000000000000	4166.66650390625000000000	4169.23046875000000000000	4149.74365234375000000000	4193.33300781250000000000	4144.10253906250000000000	4155.89746093750000000000	1506.00000000000000000000	10244.00000000000000000000	10228.00000000000000000000	0.00000000000000000000	0.00000000000000000000	0.00000000000000000000	1824.00000000000000000000	767.00000000000000000000	4.00000000000000000000	4.00000000000000000000	4.00000000000000000000	4.00000000000000000000	4.00000000000000000000	4.00000000000000000000	4.00000000000000000000	4.00000000000000000000	4.00000000000000000000	4.00000000000000000000	4.00000000000000000000	4.00000000000000000000	4.00000000000000000000	4.00000000000000000000	4.00000000000000000000	4.00000000000000000000
114.00000000000000000000	0.00000000000000000000	4162.56396484375000000000	4130.76904296875000000000	4166.66650390625000000000	4185.64111328125000000000	4157.94873046875000000000	4169.74365234375000000000	4155.89746093750000000000	4156.92285156250000000000	4165.64111328125000000000	4153.33300781250000000000	4143.07666015625000000000	4193.33300781250000000000	4143.07666015625000000000	4155.38427734375000000000	1913.00000000000000000000	10244.00000000000000000000	10228.00000000000000000000	0.00000000000000000000	0.00000000000000000000	0.00000000000000000000	1824.00000000000000000000	776.00000000000000000000	4.00000000000000000000	4.00000000000000000000	4.00000000000000000000	4.00000000000000000000	4.00000000000000000000	4.00000000000000000000	4.00000000000000000000	4.00000000000000000000	4.00000000000000000000	4.00000000000000000000	4.00000000000000000000	4.00000000000000000000	4.00000000000000000000	4.00000000000000000000	4.00000000000000000000	4.00000000000000000000
115.00000000000000000000	0.00000000000000000000	4183.07666015625000000000	4162.56396484375000000000	4174.35888671875000000000	4204.61523437500000000000	4183.58984375000000000000	4179.48730468750000000000	4176.41015625000000000000	4164.10253906250000000000	4175.38427734375000000000	4186.66650390625000000000	4161.53857421875000000000	4205.12792968750000000000	4184.10253906250000000000	4171.79492187500000000000	1566.00000000000000000000	10246.00000000000000000000	10229.00000000000000000000	0.00000000000000000000	0.00000000000000000000	0.00000000000000000000	1824.00000000000000000000	784.00000000000000000000	4.00000000000000000000	4.00000000000000000000	4.00000000000000000000	4.00000000000000000000	4.00000000000000000000	4.00000000000000000000	4.00000000000000000000	4.00000000000000000000	4.00000000000000000000	4.00000000000000000000	4.00000000000000000000	4.00000000000000000000	4.00000000000000000000	4.00000000000000000000	4.00000000000000000000	4.00000000000000000000
116.00000000000000000000	0.00000000000000000000	4174.35888671875000000000	4141.53857421875000000000	4176.92285156250000000000	4194.35888671875000000000	4155.89746093750000000000	4168.20507812500000000000	4157.43603515625000000000	4146.15380859375000000000	4173.84619140625000000000	4161.53857421875000000000	4149.74365234375000000000	4197.94873046875000000000	4169.23046875000000000000	4167.17919921875000000000	1342.00000000000000000000	10246.00000000000000000000	10229.00000000000000000000	0.00000000000000000000	0.00000000000000000000	0.00000000000000000000	1824.00000000000000000000	792.00000000000000000000	4.00000000000000000000	4.00000000000000000000	4.00000000000000000000	4.00000000000000000000	4.00000000000000000000	4.00000000000000000000	4.00000000000000000000	4.00000000000000000000	4.00000000000000000000	4.00000000000000000000	4.00000000000000000000	4.00000000000000000000	4.00000000000000000000	4.00000000000000000000	4.00000000000000000000	4.00000000000000000000
117.00000000000000000000	0.00000000000000000000	4164.10253906250000000000	4150.76904296875000000000	4165.12792968750000000000	4198.46142578125000000000	4172.82031250000000000000	4177.94873046875000000000	4171.79492187500000000000	4177.43603515625000000000	4173.33300781250000000000	4175.38427734375000000000	4163.07666015625000000000	4201.02539062500000000000	4186.66650390625000000000	4172.82031250000000000000	1506.00000000000000000000	10244.00000000000000000000	10230.00000000000000000000	0.00000000000000000000	0.00000000000000000000	0.00000000000000000000	1824.00000000000000000000	800.00000000000000000000	4.00000000000000000000	4.00000000000000000000	4.00000000000000000000	4.00000000000000000000	4.00000000000000000000	4.00000000000000000000	4.00000000000000000000	4.00000000000000000000	4.00000000000000000000	4.00000000000000000000	4.00000000000000000000	4.00000000000000000000	4.00000000000000000000	4.00000000000000000000	4.00000000000000000000	4.00000000000000000000
118.00000000000000000000	0.00000000000000000000	4156.92285156250000000000	4126.15380859375000000000	4166.15380859375000000000	4188.71777343750000000000	4147.17919921875000000000	4163.07666015625000000000	4151.79492187500000000000	4171.28173828125000000000	4170.25634765625000000000	4161.02539062500000000000	4159.48730468750000000000	4204.61523437500000000000	4172.30761718750000000000	4165.64111328125000000000	1913.00000000000000000000	10244.00000000000000000000	10230.00000000000000000000	0.00000000000000000000	0.00000000000000000000	0.00000000000000000000	1824.00000000000000000000	808.00000000000000000000	4.00000000000000000000	4.00000000000000000000	4.00000000000000000000	4.00000000000000000000	4.00000000000000000000	4.00000000000000000000	4.00000000000000000000	4.00000000000000000000	4.00000000000000000000	4.00000000000000000000	4.00000000000000000000	4.00000000000000000000	4.00000000000000000000	4.00000000000000000000	4.00000000000000000000	4.00000000000000000000
119.00000000000000000000	0.00000000000000000000	4157.43603515625000000000	4120.51269531250000000000	4167.17919921875000000000	4179.48730468750000000000	4140.00000000000000000000	4163.07666015625000000000	4151.79492187500000000000	4157.94873046875000000000	4170.76904296875000000000	4145.64111328125000000000	4150.76904296875000000000	4198.46142578125000000000	4158.46142578125000000000	4159.48730468750000000000	1566.00000000000000000000	10247.00000000000000000000	10228.00000000000000000000	0.00000000000000000000	0.00000000000000000000	0.00000000000000000000	1824.00000000000000000000	816.00000000000000000000	4.00000000000000000000	4.00000000000000000000	4.00000000000000000000	4.00000000000000000000	4.00000000000000000000	4.00000000000000000000	4.00000000000000000000	4.00000000000000000000	4.00000000000000000000	4.00000000000000000000	4.00000000000000000000	4.00000000000000000000	4.00000000000000000000	4.00000000000000000000	4.00000000000000000000	4.00000000000000000000
120.00000000000000000000	0.00000000000000000000	4165.12792968750000000000	4152.30761718750000000000	4168.20507812500000000000	4189.23046875000000000000	4185.64111328125000000000	4182.05126953125000000000	4185.12792968750000000000	4177.43603515625000000000	4174.35888671875000000000	4183.07666015625000000000	4163.58984375000000000000	4204.61523437500000000000	4172.82031250000000000000	4166.66650390625000000000	1342.00000000000000000000	10247.00000000000000000000	10228.00000000000000000000	0.00000000000000000000	0.00000000000000000000	0.00000000000000000000	1824.00000000000000000000	824.00000000000000000000	4.00000000000000000000	4.00000000000000000000	4.00000000000000000000	4.00000000000000000000	4.00000000000000000000	4.00000000000000000000	4.00000000000000000000	4.00000000000000000000	4.00000000000000000000	4.00000000000000000000	4.00000000000000000000	4.00000000000000000000	4.00000000000000000000	4.00000000000000000000	4.00000000000000000000	4.00000000000000000000
121.00000000000000000000	0.00000000000000000000	4158.97412109375000000000	4127.17919921875000000000	4169.23046875000000000000	4169.23046875000000000000	4152.30761718750000000000	4164.61523437500000000000	4156.92285156250000000000	4149.23046875000000000000	4167.17919921875000000000	4156.41015625000000000000	4143.58984375000000000000	4195.89746093750000000000	4141.02539062500000000000	4151.79492187500000000000	1506.00000000000000000000	10248.00000000000000000000	10230.00000000000000000000	0.00000000000000000000	0.00000000000000000000	0.00000000000000000000	1824.00000000000000000000	832.00000000000000000000	4.00000000000000000000	4.00000000000000000000	4.00000000000000000000	4.00000000000000000000	4.00000000000000000000	4.00000000000000000000	4.00000000000000000000	4.00000000000000000000	4.00000000000000000000	4.00000000000000000000	4.00000000000000000000	4.00000000000000000000	4.00000000000000000000	4.00000000000000000000	4.00000000000000000000	4.00000000000000000000
122.00000000000000000000	0.00000000000000000000	4170.25634765625000000000	4146.66650390625000000000	4168.71777343750000000000	4184.10253906250000000000	4149.74365234375000000000	4166.66650390625000000000	4163.58984375000000000000	4163.58984375000000000000	4170.76904296875000000000	4163.58984375000000000000	4152.30761718750000000000	4197.43603515625000000000	4172.82031250000000000000	4162.56396484375000000000	1913.00000000000000000000	10248.00000000000000000000	10230.00000000000000000000	0.00000000000000000000	0.00000000000000000000	0.00000000000000000000	1824.00000000000000000000	839.00000000000000000000	4.00000000000000000000	4.00000000000000000000	4.00000000000000000000	4.00000000000000000000	4.00000000000000000000	4.00000000000000000000	4.00000000000000000000	4.00000000000000000000	4.00000000000000000000	4.00000000000000000000	4.00000000000000000000	4.00000000000000000000	4.00000000000000000000	4.00000000000000000000	4.00000000000000000000	4.00000000000000000000
123.00000000000000000000	0.00000000000000000000	4170.25634765625000000000	4142.05126953125000000000	4174.87158203125000000000	4185.12792968750000000000	4143.58984375000000000000	4162.56396484375000000000	4153.84619140625000000000	4161.02539062500000000000	4172.82031250000000000000	4150.76904296875000000000	4152.30761718750000000000	4202.56396484375000000000	4176.92285156250000000000	4167.17919921875000000000	1566.00000000000000000000	10249.00000000000000000000	10231.00000000000000000000	0.00000000000000000000	0.00000000000000000000	0.00000000000000000000	1824.00000000000000000000	846.00000000000000000000	4.00000000000000000000	4.00000000000000000000	4.00000000000000000000	4.00000000000000000000	4.00000000000000000000	4.00000000000000000000	4.00000000000000000000	4.00000000000000000000	4.00000000000000000000	4.00000000000000000000	4.00000000000000000000	4.00000000000000000000	4.00000000000000000000	4.00000000000000000000	4.00000000000000000000	4.00000000000000000000
124.00000000000000000000	0.00000000000000000000	4159.48730468750000000000	4125.12792968750000000000	4168.20507812500000000000	4164.61523437500000000000	4140.00000000000000000000	4157.43603515625000000000	4145.64111328125000000000	4152.30761718750000000000	4171.28173828125000000000	4126.15380859375000000000	4144.10253906250000000000	4195.38427734375000000000	4150.76904296875000000000	4158.97412109375000000000	1342.00000000000000000000	10249.00000000000000000000	10231.00000000000000000000	0.00000000000000000000	0.00000000000000000000	0.00000000000000000000	1824.00000000000000000000	854.00000000000000000000	4.00000000000000000000	4.00000000000000000000	4.00000000000000000000	4.00000000000000000000	4.00000000000000000000	4.00000000000000000000	4.00000000000000000000	4.00000000000000000000	4.00000000000000000000	4.00000000000000000000	4.00000000000000000000	4.00000000000000000000	4.00000000000000000000	4.00000000000000000000	4.00000000000000000000	4.00000000000000000000
125.00000000000000000000	0.00000000000000000000	4164.61523437500000000000	4146.66650390625000000000	4165.64111328125000000000	4177.94873046875000000000	4171.79492187500000000000	4167.17919921875000000000	4174.87158203125000000000	4188.71777343750000000000	4173.84619140625000000000	4168.71777343750000000000	4168.71777343750000000000	4205.64111328125000000000	4176.92285156250000000000	4172.82031250000000000000	1506.00000000000000000000	10252.00000000000000000000	10229.00000000000000000000	0.00000000000000000000	0.00000000000000000000	0.00000000000000000000	1824.00000000000000000000	861.00000000000000000000	4.00000000000000000000	4.00000000000000000000	4.00000000000000000000	4.00000000000000000000	4.00000000000000000000	4.00000000000000000000	4.00000000000000000000	4.00000000000000000000	4.00000000000000000000	4.00000000000000000000	4.00000000000000000000	4.00000000000000000000	4.00000000000000000000	4.00000000000000000000	4.00000000000000000000	4.00000000000000000000
126.00000000000000000000	0.00000000000000000000	4159.48730468750000000000	4121.02539062500000000000	4168.20507812500000000000	4167.17919921875000000000	4138.46142578125000000000	4161.02539062500000000000	4156.41015625000000000000	4166.66650390625000000000	4168.71777343750000000000	4155.89746093750000000000	4155.89746093750000000000	4203.58984375000000000000	4158.46142578125000000000	4165.12792968750000000000	1913.00000000000000000000	10252.00000000000000000000	10229.00000000000000000000	0.00000000000000000000	0.00000000000000000000	0.00000000000000000000	1824.00000000000000000000	869.00000000000000000000	4.00000000000000000000	4.00000000000000000000	4.00000000000000000000	4.00000000000000000000	4.00000000000000000000	4.00000000000000000000	4.00000000000000000000	4.00000000000000000000	4.00000000000000000000	4.00000000000000000000	4.00000000000000000000	4.00000000000000000000	4.00000000000000000000	4.00000000000000000000	4.00000000000000000000	4.00000000000000000000
127.00000000000000000000	0.00000000000000000000	4171.28173828125000000000	4148.20507812500000000000	4168.20507812500000000000	4172.82031250000000000000	4161.02539062500000000000	4177.43603515625000000000	4172.82031250000000000000	4167.17919921875000000000	4170.25634765625000000000	4171.28173828125000000000	4158.97412109375000000000	4201.02539062500000000000	4170.25634765625000000000	4167.69238281250000000000	50.00000000000000000000	10251.00000000000000000000	10228.00000000000000000000	0.00000000000000000000	0.00000000000000000000	0.00000000000000000000	1824.00000000000000000000	877.00000000000000000000	4.00000000000000000000	4.00000000000000000000	4.00000000000000000000	4.00000000000000000000	4.00000000000000000000	4.00000000000000000000	4.00000000000000000000	4.00000000000000000000	4.00000000000000000000	4.00000000000000000000	4.00000000000000000000	4.00000000000000000000	4.00000000000000000000	4.00000000000000000000	4.00000000000000000000	4.00000000000000000000
0.00000000000000000000	0.00000000000000000000	4181.02539062500000000000	4160.51269531250000000000	4177.94873046875000000000	4177.43603515625000000000	4175.89746093750000000000	4173.33300781250000000000	4173.33300781250000000000	4163.58984375000000000000	4172.82031250000000000000	4177.43603515625000000000	4161.02539062500000000000	4208.71777343750000000000	4173.33300781250000000000	4170.76904296875000000000	1083.00000000000000000000	10251.00000000000000000000	10228.00000000000000000000	0.00000000000000000000	0.00000000000000000000	0.00000000000000000000	1824.00000000000000000000	885.00000000000000000000	4.00000000000000000000	4.00000000000000000000	4.00000000000000000000	4.00000000000000000000	4.00000000000000000000	4.00000000000000000000	4.00000000000000000000	4.00000000000000000000	4.00000000000000000000	4.00000000000000000000	4.00000000000000000000	4.00000000000000000000	4.00000000000000000000	4.00000000000000000000	4.00000000000000000000	4.00000000000000000000
1.00000000000000000000	0.00000000000000000000	4172.30761718750000000000	4141.53857421875000000000	4173.84619140625000000000	4165.12792968750000000000	4157.43603515625000000000	4163.07666015625000000000	4158.97412109375000000000	4149.74365234375000000000	4170.76904296875000000000	4155.38427734375000000000	4151.79492187500000000000	4204.61523437500000000000	4165.12792968750000000000	4167.17919921875000000000	1199.00000000000000000000	10250.00000000000000000000	10228.00000000000000000000	0.00000000000000000000	0.00000000000000000000	0.00000000000000000000	1824.00000000000000000000	894.00000000000000000000	4.00000000000000000000	4.00000000000000000000	4.00000000000000000000	4.00000000000000000000	4.00000000000000000000	4.00000000000000000000	4.00000000000000000000	4.00000000000000000000	4.00000000000000000000	4.00000000000000000000	4.00000000000000000000	4.00000000000000000000	4.00000000000000000000	4.00000000000000000000	4.00000000000000000000	4.00000000000000000000
2.00000000000000000000	0.00000000000000000000	4177.94873046875000000000	4162.05126953125000000000	4169.74365234375000000000	4178.97412109375000000000	4182.56396484375000000000	4171.28173828125000000000	4175.89746093750000000000	4182.05126953125000000000	4174.87158203125000000000	4182.56396484375000000000	4174.35888671875000000000	4211.79492187500000000000	4199.48730468750000000000	4183.07666015625000000000	1360.00000000000000000000	10250.00000000000000000000	10228.00000000000000000000	0.00000000000000000000	0.00000000000000000000	0.00000000000000000000	1824.00000000000000000000	902.00000000000000000000	4.00000000000000000000	4.00000000000000000000	4.00000000000000000000	4.00000000000000000000	4.00000000000000000000	4.00000000000000000000	4.00000000000000000000	4.00000000000000000000	4.00000000000000000000	4.00000000000000000000	4.00000000000000000000	4.00000000000000000000	4.00000000000000000000	4.00000000000000000000	4.00000000000000000000	4.00000000000000000000
3.00000000000000000000	0.00000000000000000000	4169.23046875000000000000	4134.35888671875000000000	4177.43603515625000000000	4167.17919921875000000000	4154.87158203125000000000	4152.30761718750000000000	4149.23046875000000000000	4162.56396484375000000000	4171.79492187500000000000	4151.79492187500000000000	4158.46142578125000000000	4210.25634765625000000000	4170.76904296875000000000	4175.38427734375000000000	1969.00000000000000000000	10249.00000000000000000000	10228.00000000000000000000	0.00000000000000000000	0.00000000000000000000	0.00000000000000000000	1824.00000000000000000000	910.00000000000000000000	4.00000000000000000000	4.00000000000000000000	4.00000000000000000000	4.00000000000000000000	4.00000000000000000000	4.00000000000000000000	4.00000000000000000000	4.00000000000000000000	4.00000000000000000000	4.00000000000000000000	4.00000000000000000000	4.00000000000000000000	4.00000000000000000000	4.00000000000000000000	4.00000000000000000000	4.00000000000000000000
4.00000000000000000000	0.00000000000000000000	4166.66650390625000000000	4140.51269531250000000000	4174.87158203125000000000	4169.23046875000000000000	4164.10253906250000000000	4167.69238281250000000000	4172.30761718750000000000	4171.28173828125000000000	4171.79492187500000000000	4161.02539062500000000000	4157.43603515625000000000	4206.15380859375000000000	4170.25634765625000000000	4172.82031250000000000000	2088.00000000000000000000	10249.00000000000000000000	10228.00000000000000000000	0.00000000000000000000	0.00000000000000000000	0.00000000000000000000	1824.00000000000000000000	918.00000000000000000000	4.00000000000000000000	4.00000000000000000000	4.00000000000000000000	4.00000000000000000000	4.00000000000000000000	4.00000000000000000000	4.00000000000000000000	4.00000000000000000000	4.00000000000000000000	4.00000000000000000000	4.00000000000000000000	4.00000000000000000000	4.00000000000000000000	4.00000000000000000000	4.00000000000000000000	4.00000000000000000000
5.00000000000000000000	0.00000000000000000000	4168.20507812500000000000	4142.56396484375000000000	4173.33300781250000000000	4169.23046875000000000000	4161.53857421875000000000	4181.02539062500000000000	4184.10253906250000000000	4182.56396484375000000000	4170.25634765625000000000	4182.56396484375000000000	4165.12792968750000000000	4206.15380859375000000000	4168.20507812500000000000	4169.23046875000000000000	1322.00000000000000000000	10247.00000000000000000000	10230.00000000000000000000	0.00000000000000000000	0.00000000000000000000	0.00000000000000000000	1824.00000000000000000000	925.00000000000000000000	4.00000000000000000000	4.00000000000000000000	4.00000000000000000000	4.00000000000000000000	4.00000000000000000000	4.00000000000000000000	4.00000000000000000000	4.00000000000000000000	4.00000000000000000000	4.00000000000000000000	4.00000000000000000000	4.00000000000000000000	4.00000000000000000000	4.00000000000000000000	4.00000000000000000000	4.00000000000000000000
6.00000000000000000000	0.00000000000000000000	4166.66650390625000000000	4126.15380859375000000000	4169.23046875000000000000	4156.92285156250000000000	4134.35888671875000000000	4168.71777343750000000000	4159.48730468750000000000	4161.53857421875000000000	4169.74365234375000000000	4161.53857421875000000000	4151.28173828125000000000	4195.38427734375000000000	4140.00000000000000000000	4159.48730468750000000000	1747.00000000000000000000	10247.00000000000000000000	10230.00000000000000000000	0.00000000000000000000	0.00000000000000000000	0.00000000000000000000	1824.00000000000000000000	933.00000000000000000000	4.00000000000000000000	4.00000000000000000000	4.00000000000000000000	4.00000000000000000000	4.00000000000000000000	4.00000000000000000000	4.00000000000000000000	4.00000000000000000000	4.00000000000000000000	4.00000000000000000000	4.00000000000000000000	4.00000000000000000000	4.00000000000000000000	4.00000000000000000000	4.00000000000000000000	4.00000000000000000000
7.00000000000000000000	0.00000000000000000000	4181.02539062500000000000	4163.07666015625000000000	4173.33300781250000000000	4182.05126953125000000000	4180.00000000000000000000	4174.35888671875000000000	4178.97412109375000000000	4181.02539062500000000000	4178.46142578125000000000	4181.02539062500000000000	4162.56396484375000000000	4201.53857421875000000000	4172.82031250000000000000	4176.41015625000000000000	1717.00000000000000000000	10248.00000000000000000000	10230.00000000000000000000	0.00000000000000000000	0.00000000000000000000	0.00000000000000000000	1824.00000000000000000000	941.00000000000000000000	4.00000000000000000000	4.00000000000000000000	4.00000000000000000000	4.00000000000000000000	4.00000000000000000000	4.00000000000000000000	4.00000000000000000000	4.00000000000000000000	4.00000000000000000000	4.00000000000000000000	4.00000000000000000000	4.00000000000000000000	4.00000000000000000000	4.00000000000000000000	4.00000000000000000000	4.00000000000000000000
8.00000000000000000000	0.00000000000000000000	4175.38427734375000000000	4144.61523437500000000000	4181.53857421875000000000	4174.87158203125000000000	4161.53857421875000000000	4161.53857421875000000000	4154.87158203125000000000	4152.30761718750000000000	4173.84619140625000000000	4145.64111328125000000000	4144.10253906250000000000	4198.97412109375000000000	4156.41015625000000000000	4169.74365234375000000000	716.00000000000000000000	10248.00000000000000000000	10230.00000000000000000000	0.00000000000000000000	0.00000000000000000000	0.00000000000000000000	1824.00000000000000000000	949.00000000000000000000	4.00000000000000000000	4.00000000000000000000	4.00000000000000000000	4.00000000000000000000	4.00000000000000000000	4.00000000000000000000	4.00000000000000000000	4.00000000000000000000	4.00000000000000000000	4.00000000000000000000	4.00000000000000000000	4.00000000000000000000	4.00000000000000000000	4.00000000000000000000	4.00000000000000000000	4.00000000000000000000
9.00000000000000000000	0.00000000000000000000	4170.25634765625000000000	4143.07666015625000000000	4173.33300781250000000000	4174.35888671875000000000	4155.89746093750000000000	4165.64111328125000000000	4156.41015625000000000000	4158.46142578125000000000	4170.76904296875000000000	4154.35888671875000000000	4149.23046875000000000000	4196.41015625000000000000	4160.00000000000000000000	4169.74365234375000000000	1905.00000000000000000000	10248.00000000000000000000	10229.00000000000000000000	0.00000000000000000000	0.00000000000000000000	0.00000000000000000000	1824.00000000000000000000	956.00000000000000000000	4.00000000000000000000	4.00000000000000000000	4.00000000000000000000	4.00000000000000000000	4.00000000000000000000	4.00000000000000000000	4.00000000000000000000	4.00000000000000000000	4.00000000000000000000	4.00000000000000000000	4.00000000000000000000	4.00000000000000000000	4.00000000000000000000	4.00000000000000000000	4.00000000000000000000	4.00000000000000000000
10.00000000000000000000	0.00000000000000000000	4168.20507812500000000000	4148.71777343750000000000	4175.38427734375000000000	4186.15380859375000000000	4162.05126953125000000000	4163.07666015625000000000	4161.02539062500000000000	4185.64111328125000000000	4174.35888671875000000000	4185.64111328125000000000	4166.15380859375000000000	4207.69238281250000000000	4173.84619140625000000000	4178.97412109375000000000	1916.00000000000000000000	10248.00000000000000000000	10229.00000000000000000000	0.00000000000000000000	0.00000000000000000000	0.00000000000000000000	1824.00000000000000000000	963.00000000000000000000	4.00000000000000000000	4.00000000000000000000	4.00000000000000000000	4.00000000000000000000	4.00000000000000000000	4.00000000000000000000	4.00000000000000000000	4.00000000000000000000	4.00000000000000000000	4.00000000000000000000	4.00000000000000000000	4.00000000000000000000	4.00000000000000000000	4.00000000000000000000	4.00000000000000000000	4.00000000000000000000
11.00000000000000000000	0.00000000000000000000	4163.58984375000000000000	4133.33300781250000000000	4178.97412109375000000000	4171.79492187500000000000	4142.05126953125000000000	4155.89746093750000000000	4144.10253906250000000000	4161.02539062500000000000	4170.25634765625000000000	4156.41015625000000000000	4150.25634765625000000000	4201.02539062500000000000	4154.35888671875000000000	4168.20507812500000000000	1562.00000000000000000000	10248.00000000000000000000	10228.00000000000000000000	0.00000000000000000000	0.00000000000000000000	0.00000000000000000000	1824.00000000000000000000	972.00000000000000000000	4.00000000000000000000	4.00000000000000000000	4.00000000000000000000	4.00000000000000000000	4.00000000000000000000	4.00000000000000000000	4.00000000000000000000	4.00000000000000000000	4.00000000000000000000	4.00000000000000000000	4.00000000000000000000	4.00000000000000000000	4.00000000000000000000	4.00000000000000000000	4.00000000000000000000	4.00000000000000000000
12.00000000000000000000	0.00000000000000000000	4182.56396484375000000000	4172.30761718750000000000	4177.43603515625000000000	4187.69238281250000000000	4194.35888671875000000000	4185.12792968750000000000	4183.07666015625000000000	4171.79492187500000000000	4172.82031250000000000000	4184.10253906250000000000	4162.05126953125000000000	4204.61523437500000000000	4180.00000000000000000000	4173.84619140625000000000	1344.00000000000000000000	10248.00000000000000000000	10228.00000000000000000000	0.00000000000000000000	0.00000000000000000000	0.00000000000000000000	1824.00000000000000000000	980.00000000000000000000	4.00000000000000000000	4.00000000000000000000	4.00000000000000000000	4.00000000000000000000	4.00000000000000000000	4.00000000000000000000	4.00000000000000000000	4.00000000000000000000	4.00000000000000000000	4.00000000000000000000	4.00000000000000000000	4.00000000000000000000	4.00000000000000000000	4.00000000000000000000	4.00000000000000000000	4.00000000000000000000
13.00000000000000000000	0.00000000000000000000	4175.38427734375000000000	4151.79492187500000000000	4178.46142578125000000000	4182.56396484375000000000	4177.94873046875000000000	4180.00000000000000000000	4170.76904296875000000000	4152.82031250000000000000	4170.76904296875000000000	4168.71777343750000000000	4148.20507812500000000000	4201.02539062500000000000	4154.35888671875000000000	4165.12792968750000000000	1504.00000000000000000000	10247.00000000000000000000	10228.00000000000000000000	0.00000000000000000000	0.00000000000000000000	0.00000000000000000000	1824.00000000000000000000	988.00000000000000000000	4.00000000000000000000	4.00000000000000000000	4.00000000000000000000	4.00000000000000000000	4.00000000000000000000	4.00000000000000000000	4.00000000000000000000	4.00000000000000000000	4.00000000000000000000	4.00000000000000000000	4.00000000000000000000	4.00000000000000000000	4.00000000000000000000	4.00000000000000000000	4.00000000000000000000	4.00000000000000000000
14.00000000000000000000	0.00000000000000000000	4165.12792968750000000000	4143.58984375000000000000	4172.30761718750000000000	4180.00000000000000000000	4150.76904296875000000000	4174.35888671875000000000	4166.66650390625000000000	4158.46142578125000000000	4172.82031250000000000000	4155.89746093750000000000	4146.66650390625000000000	4194.87158203125000000000	4158.46142578125000000000	4166.15380859375000000000	1916.00000000000000000000	10247.00000000000000000000	10228.00000000000000000000	0.00000000000000000000	0.00000000000000000000	0.00000000000000000000	1824.00000000000000000000	996.00000000000000000000	4.00000000000000000000	4.00000000000000000000	4.00000000000000000000	4.00000000000000000000	4.00000000000000000000	4.00000000000000000000	4.00000000000000000000	4.00000000000000000000	4.00000000000000000000	4.00000000000000000000	4.00000000000000000000	4.00000000000000000000	4.00000000000000000000	4.00000000000000000000	4.00000000000000000000	4.00000000000000000000
15.00000000000000000000	0.00000000000000000000	4174.87158203125000000000	4160.00000000000000000000	4176.92285156250000000000	4193.33300781250000000000	4162.05126953125000000000	4172.30761718750000000000	4172.30761718750000000000	4177.94873046875000000000	4176.41015625000000000000	4164.61523437500000000000	4164.61523437500000000000	4207.17919921875000000000	4191.28173828125000000000	4180.51269531250000000000	1562.00000000000000000000	10247.00000000000000000000	10226.00000000000000000000	0.00000000000000000000	0.00000000000000000000	0.00000000000000000000	1825.00000000000000000000	4.00000000000000000000	4.00000000000000000000	4.00000000000000000000	4.00000000000000000000	4.00000000000000000000	4.00000000000000000000	4.00000000000000000000	4.00000000000000000000	4.00000000000000000000	4.00000000000000000000	4.00000000000000000000	4.00000000000000000000	4.00000000000000000000	4.00000000000000000000	4.00000000000000000000	4.00000000000000000000	4.00000000000000000000
16.00000000000000000000	0.00000000000000000000	4169.23046875000000000000	4132.30761718750000000000	4175.38427734375000000000	4176.92285156250000000000	4151.79492187500000000000	4158.97412109375000000000	4144.61523437500000000000	4154.35888671875000000000	4170.25634765625000000000	4137.94873046875000000000	4150.25634765625000000000	4200.51269531250000000000	4163.58984375000000000000	4170.76904296875000000000	0.00000000000000000000	10247.00000000000000000000	10226.00000000000000000000	0.00000000000000000000	0.00000000000000000000	0.00000000000000000000	1825.00000000000000000000	12.00000000000000000000	4.00000000000000000000	4.00000000000000000000	4.00000000000000000000	4.00000000000000000000	4.00000000000000000000	4.00000000000000000000	4.00000000000000000000	4.00000000000000000000	4.00000000000000000000	4.00000000000000000000	4.00000000000000000000	4.00000000000000000000	4.00000000000000000000	4.00000000000000000000	4.00000000000000000000	4.00000000000000000000
17.00000000000000000000	0.00000000000000000000	4168.20507812500000000000	4149.74365234375000000000	4168.71777343750000000000	4182.56396484375000000000	4178.97412109375000000000	4173.33300781250000000000	4170.76904296875000000000	4184.10253906250000000000	4171.28173828125000000000	4185.64111328125000000000	4165.64111328125000000000	4198.46142578125000000000	4177.43603515625000000000	4175.38427734375000000000	0.00000000000000000000	10247.00000000000000000000	10226.00000000000000000000	0.00000000000000000000	0.00000000000000000000	0.00000000000000000000	1825.00000000000000000000	20.00000000000000000000	4.00000000000000000000	4.00000000000000000000	4.00000000000000000000	4.00000000000000000000	4.00000000000000000000	4.00000000000000000000	4.00000000000000000000	4.00000000000000000000	4.00000000000000000000	4.00000000000000000000	4.00000000000000000000	4.00000000000000000000	4.00000000000000000000	4.00000000000000000000	4.00000000000000000000	4.00000000000000000000
18.00000000000000000000	0.00000000000000000000	4163.58984375000000000000	4140.51269531250000000000	4171.28173828125000000000	4176.41015625000000000000	4154.35888671875000000000	4167.17919921875000000000	4164.10253906250000000000	4177.94873046875000000000	4170.25634765625000000000	4185.12792968750000000000	4160.00000000000000000000	4200.00000000000000000000	4161.02539062500000000000	4167.17919921875000000000	0.00000000000000000000	10247.00000000000000000000	10226.00000000000000000000	0.00000000000000000000	0.00000000000000000000	0.00000000000000000000	1825.00000000000000000000	27.00000000000000000000	4.00000000000000000000	4.00000000000000000000	4.00000000000000000000	4.00000000000000000000	4.00000000000000000000	4.00000000000000000000	4.00000000000000000000	4.00000000000000000000	4.00000000000000000000	4.00000000000000000000	4.00000000000000000000	4.00000000000000000000	4.00000000000000000000	4.00000000000000000000	4.00000000000000000000	4.00000000000000000000
19.00000000000000000000	0.00000000000000000000	4169.74365234375000000000	4151.28173828125000000000	4167.69238281250000000000	4172.82031250000000000000	4161.02539062500000000000	4170.76904296875000000000	4165.64111328125000000000	4167.69238281250000000000	4171.28173828125000000000	4169.74365234375000000000	4151.28173828125000000000	4192.82031250000000000000	4159.48730468750000000000	4163.58984375000000000000	0.00000000000000000000	10246.00000000000000000000	10225.00000000000000000000	0.00000000000000000000	0.00000000000000000000	0.00000000000000000000	1825.00000000000000000000	35.00000000000000000000	4.00000000000000000000	4.00000000000000000000	4.00000000000000000000	4.00000000000000000000	4.00000000000000000000	4.00000000000000000000	4.00000000000000000000	4.00000000000000000000	4.00000000000000000000	4.00000000000000000000	4.00000000000000000000	4.00000000000000000000	4.00000000000000000000	4.00000000000000000000	4.00000000000000000000	4.00000000000000000000
20.00000000000000000000	0.00000000000000000000	4182.56396484375000000000	4176.41015625000000000000	4174.87158203125000000000	4182.05126953125000000000	4200.00000000000000000000	4179.48730468750000000000	4180.00000000000000000000	4173.33300781250000000000	4175.38427734375000000000	4184.10253906250000000000	4162.56396484375000000000	4194.87158203125000000000	4187.17919921875000000000	4174.87158203125000000000	0.00000000000000000000	10246.00000000000000000000	10225.00000000000000000000	0.00000000000000000000	0.00000000000000000000	0.00000000000000000000	1825.00000000000000000000	43.00000000000000000000	4.00000000000000000000	4.00000000000000000000	4.00000000000000000000	4.00000000000000000000	4.00000000000000000000	4.00000000000000000000	4.00000000000000000000	4.00000000000000000000	4.00000000000000000000	4.00000000000000000000	4.00000000000000000000	4.00000000000000000000	4.00000000000000000000	4.00000000000000000000	4.00000000000000000000	4.00000000000000000000
21.00000000000000000000	0.00000000000000000000	4172.82031250000000000000	4143.58984375000000000000	4177.43603515625000000000	4168.20507812500000000000	4163.58984375000000000000	4167.17919921875000000000	4154.35888671875000000000	4141.53857421875000000000	4170.76904296875000000000	4140.00000000000000000000	4147.69238281250000000000	4189.23046875000000000000	4161.02539062500000000000	4166.66650390625000000000	0.00000000000000000000	10248.00000000000000000000	10226.00000000000000000000	0.00000000000000000000	0.00000000000000000000	0.00000000000000000000	1825.00000000000000000000	51.00000000000000000000	4.00000000000000000000	4.00000000000000000000	4.00000000000000000000	4.00000000000000000000	4.00000000000000000000	4.00000000000000000000	4.00000000000000000000	4.00000000000000000000	4.00000000000000000000	4.00000000000000000000	4.00000000000000000000	4.00000000000000000000	4.00000000000000000000	4.00000000000000000000	4.00000000000000000000	4.00000000000000000000
22.00000000000000000000	0.00000000000000000000	4170.25634765625000000000	4157.94873046875000000000	4166.66650390625000000000	4188.20507812500000000000	4170.25634765625000000000	4173.84619140625000000000	4170.25634765625000000000	4171.28173828125000000000	4171.28173828125000000000	4156.41015625000000000000	4161.02539062500000000000	4195.38427734375000000000	4177.43603515625000000000	4175.89746093750000000000	0.00000000000000000000	10248.00000000000000000000	10226.00000000000000000000	0.00000000000000000000	0.00000000000000000000	0.00000000000000000000	1825.00000000000000000000	58.00000000000000000000	4.00000000000000000000	4.00000000000000000000	4.00000000000000000000	4.00000000000000000000	4.00000000000000000000	4.00000000000000000000	4.00000000000000000000	4.00000000000000000000	4.00000000000000000000	4.00000000000000000000	4.00000000000000000000	4.00000000000000000000	4.00000000000000000000	4.00000000000000000000	4.00000000000000000000	4.00000000000000000000
23.00000000000000000000	0.00000000000000000000	4162.56396484375000000000	4141.53857421875000000000	4167.69238281250000000000	4184.10253906250000000000	4146.66650390625000000000	4161.53857421875000000000	4154.87158203125000000000	4170.76904296875000000000	4170.76904296875000000000	4162.56396484375000000000	4155.89746093750000000000	4198.97412109375000000000	4164.10253906250000000000	4173.33300781250000000000	0.00000000000000000000	10249.00000000000000000000	10226.00000000000000000000	0.00000000000000000000	0.00000000000000000000	0.00000000000000000000	1825.00000000000000000000	66.00000000000000000000	4.00000000000000000000	4.00000000000000000000	4.00000000000000000000	4.00000000000000000000	4.00000000000000000000	4.00000000000000000000	4.00000000000000000000	4.00000000000000000000	4.00000000000000000000	4.00000000000000000000	4.00000000000000000000	4.00000000000000000000	4.00000000000000000000	4.00000000000000000000	4.00000000000000000000	4.00000000000000000000
24.00000000000000000000	0.00000000000000000000	4165.12792968750000000000	4134.87158203125000000000	4168.20507812500000000000	4170.25634765625000000000	4141.02539062500000000000	4165.64111328125000000000	4160.00000000000000000000	4156.41015625000000000000	4171.79492187500000000000	4160.00000000000000000000	4151.28173828125000000000	4190.25634765625000000000	4155.89746093750000000000	4168.20507812500000000000	0.00000000000000000000	10249.00000000000000000000	10226.00000000000000000000	0.00000000000000000000	0.00000000000000000000	0.00000000000000000000	1825.00000000000000000000	75.00000000000000000000	4.00000000000000000000	4.00000000000000000000	4.00000000000000000000	4.00000000000000000000	4.00000000000000000000	4.00000000000000000000	4.00000000000000000000	4.00000000000000000000	4.00000000000000000000	4.00000000000000000000	4.00000000000000000000	4.00000000000000000000	4.00000000000000000000	4.00000000000000000000	4.00000000000000000000	4.00000000000000000000
25.00000000000000000000	0.00000000000000000000	4177.43603515625000000000	4164.10253906250000000000	4170.76904296875000000000	4185.64111328125000000000	4194.35888671875000000000	4183.58984375000000000000	4190.25634765625000000000	4173.84619140625000000000	4174.87158203125000000000	4183.07666015625000000000	4167.69238281250000000000	4193.84619140625000000000	4177.43603515625000000000	4175.38427734375000000000	0.00000000000000000000	10250.00000000000000000000	10226.00000000000000000000	0.00000000000000000000	0.00000000000000000000	0.00000000000000000000	1825.00000000000000000000	82.00000000000000000000	4.00000000000000000000	4.00000000000000000000	4.00000000000000000000	4.00000000000000000000	4.00000000000000000000	4.00000000000000000000	4.00000000000000000000	4.00000000000000000000	4.00000000000000000000	4.00000000000000000000	4.00000000000000000000	4.00000000000000000000	4.00000000000000000000	4.00000000000000000000	4.00000000000000000000	4.00000000000000000000
26.00000000000000000000	0.00000000000000000000	4165.12792968750000000000	4135.89746093750000000000	4170.76904296875000000000	4169.74365234375000000000	4173.84619140625000000000	4168.20507812500000000000	4158.46142578125000000000	4147.17919921875000000000	4169.23046875000000000000	4143.58984375000000000000	4144.61523437500000000000	4185.12792968750000000000	4138.97412109375000000000	4158.97412109375000000000	0.00000000000000000000	10250.00000000000000000000	10226.00000000000000000000	0.00000000000000000000	0.00000000000000000000	0.00000000000000000000	1825.00000000000000000000	90.00000000000000000000	4.00000000000000000000	4.00000000000000000000	4.00000000000000000000	4.00000000000000000000	4.00000000000000000000	4.00000000000000000000	4.00000000000000000000	4.00000000000000000000	4.00000000000000000000	4.00000000000000000000	4.00000000000000000000	4.00000000000000000000	4.00000000000000000000	4.00000000000000000000	4.00000000000000000000	4.00000000000000000000
27.00000000000000000000	0.00000000000000000000	4172.82031250000000000000	4156.92285156250000000000	4167.69238281250000000000	4177.94873046875000000000	4175.38427734375000000000	4174.87158203125000000000	4167.69238281250000000000	4165.64111328125000000000	4173.84619140625000000000	4161.02539062500000000000	4153.84619140625000000000	4190.76904296875000000000	4165.12792968750000000000	4170.76904296875000000000	0.00000000000000000000	10248.00000000000000000000	10228.00000000000000000000	0.00000000000000000000	0.00000000000000000000	0.00000000000000000000	1825.00000000000000000000	98.00000000000000000000	4.00000000000000000000	4.00000000000000000000	4.00000000000000000000	4.00000000000000000000	4.00000000000000000000	4.00000000000000000000	4.00000000000000000000	4.00000000000000000000	4.00000000000000000000	4.00000000000000000000	4.00000000000000000000	4.00000000000000000000	4.00000000000000000000	4.00000000000000000000	4.00000000000000000000	4.00000000000000000000
33.00000000000000000000	0.00000000000000000000	4180.00000000000000000000	4168.20507812500000000000	4176.92285156250000000000	4179.48730468750000000000	4172.30761718750000000000	4180.51269531250000000000	4181.53857421875000000000	4171.79492187500000000000	4174.35888671875000000000	4169.23046875000000000000	4161.53857421875000000000	4198.46142578125000000000	4161.02539062500000000000	4170.25634765625000000000	0.00000000000000000000	10247.00000000000000000000	10227.00000000000000000000	0.00000000000000000000	0.00000000000000000000	0.00000000000000000000	1825.00000000000000000000	107.00000000000000000000	4.00000000000000000000	4.00000000000000000000	4.00000000000000000000	4.00000000000000000000	4.00000000000000000000	4.00000000000000000000	4.00000000000000000000	4.00000000000000000000	4.00000000000000000000	4.00000000000000000000	4.00000000000000000000	4.00000000000000000000	4.00000000000000000000	4.00000000000000000000	4.00000000000000000000	4.00000000000000000000
34.00000000000000000000	0.00000000000000000000	4166.66650390625000000000	4143.58984375000000000000	4171.79492187500000000000	4159.48730468750000000000	4158.46142578125000000000	4168.71777343750000000000	4161.02539062500000000000	4149.74365234375000000000	4172.82031250000000000000	4143.58984375000000000000	4147.17919921875000000000	4189.23046875000000000000	4149.23046875000000000000	4161.53857421875000000000	0.00000000000000000000	10247.00000000000000000000	10227.00000000000000000000	0.00000000000000000000	0.00000000000000000000	0.00000000000000000000	1825.00000000000000000000	115.00000000000000000000	4.00000000000000000000	4.00000000000000000000	4.00000000000000000000	4.00000000000000000000	4.00000000000000000000	4.00000000000000000000	4.00000000000000000000	4.00000000000000000000	4.00000000000000000000	4.00000000000000000000	4.00000000000000000000	4.00000000000000000000	4.00000000000000000000	4.00000000000000000000	4.00000000000000000000	4.00000000000000000000
35.00000000000000000000	0.00000000000000000000	4168.71777343750000000000	4157.94873046875000000000	4168.71777343750000000000	4171.28173828125000000000	4183.58984375000000000000	4168.71777343750000000000	4174.35888671875000000000	4178.97412109375000000000	4174.87158203125000000000	4169.23046875000000000000	4166.15380859375000000000	4197.43603515625000000000	4186.66650390625000000000	4181.53857421875000000000	0.00000000000000000000	10246.00000000000000000000	10228.00000000000000000000	0.00000000000000000000	0.00000000000000000000	0.00000000000000000000	1825.00000000000000000000	123.00000000000000000000	4.00000000000000000000	4.00000000000000000000	4.00000000000000000000	4.00000000000000000000	4.00000000000000000000	4.00000000000000000000	4.00000000000000000000	4.00000000000000000000	4.00000000000000000000	4.00000000000000000000	4.00000000000000000000	4.00000000000000000000	4.00000000000000000000	4.00000000000000000000	4.00000000000000000000	4.00000000000000000000
36.00000000000000000000	0.00000000000000000000	4166.15380859375000000000	4137.43603515625000000000	4173.33300781250000000000	4162.56396484375000000000	4143.07666015625000000000	4151.79492187500000000000	4150.25634765625000000000	4163.58984375000000000000	4170.76904296875000000000	4152.82031250000000000000	4156.41015625000000000000	4197.94873046875000000000	4165.12792968750000000000	4176.41015625000000000000	0.00000000000000000000	10246.00000000000000000000	10228.00000000000000000000	0.00000000000000000000	0.00000000000000000000	0.00000000000000000000	1825.00000000000000000000	132.00000000000000000000	4.00000000000000000000	4.00000000000000000000	4.00000000000000000000	4.00000000000000000000	4.00000000000000000000	4.00000000000000000000	4.00000000000000000000	4.00000000000000000000	4.00000000000000000000	4.00000000000000000000	4.00000000000000000000	4.00000000000000000000	4.00000000000000000000	4.00000000000000000000	4.00000000000000000000	4.00000000000000000000
37.00000000000000000000	0.00000000000000000000	4175.38427734375000000000	4161.53857421875000000000	4170.25634765625000000000	4164.10253906250000000000	4166.66650390625000000000	4171.28173828125000000000	4173.33300781250000000000	4175.38427734375000000000	4170.25634765625000000000	4182.56396484375000000000	4163.07666015625000000000	4197.43603515625000000000	4173.33300781250000000000	4172.30761718750000000000	0.00000000000000000000	10245.00000000000000000000	10229.00000000000000000000	0.00000000000000000000	0.00000000000000000000	0.00000000000000000000	1825.00000000000000000000	140.00000000000000000000	4.00000000000000000000	4.00000000000000000000	4.00000000000000000000	4.00000000000000000000	4.00000000000000000000	4.00000000000000000000	4.00000000000000000000	4.00000000000000000000	4.00000000000000000000	4.00000000000000000000	4.00000000000000000000	4.00000000000000000000	4.00000000000000000000	4.00000000000000000000	4.00000000000000000000	4.00000000000000000000
38.00000000000000000000	0.00000000000000000000	4181.02539062500000000000	4171.28173828125000000000	4177.94873046875000000000	4166.66650390625000000000	4196.41015625000000000000	4183.58984375000000000000	4189.23046875000000000000	4189.74365234375000000000	4170.76904296875000000000	4209.74365234375000000000	4173.33300781250000000000	4204.61523437500000000000	4179.48730468750000000000	4172.30761718750000000000	0.00000000000000000000	10245.00000000000000000000	10229.00000000000000000000	0.00000000000000000000	0.00000000000000000000	0.00000000000000000000	1825.00000000000000000000	148.00000000000000000000	4.00000000000000000000	4.00000000000000000000	4.00000000000000000000	4.00000000000000000000	4.00000000000000000000	4.00000000000000000000	4.00000000000000000000	4.00000000000000000000	4.00000000000000000000	4.00000000000000000000	4.00000000000000000000	4.00000000000000000000	4.00000000000000000000	4.00000000000000000000	4.00000000000000000000	4.00000000000000000000
39.00000000000000000000	0.00000000000000000000	4173.84619140625000000000	4147.17919921875000000000	4178.97412109375000000000	4154.35888671875000000000	4171.28173828125000000000	4172.30761718750000000000	4168.20507812500000000000	4171.28173828125000000000	4168.20507812500000000000	4176.92285156250000000000	4156.41015625000000000000	4197.43603515625000000000	4158.97412109375000000000	4165.64111328125000000000	0.00000000000000000000	10245.00000000000000000000	10230.00000000000000000000	0.00000000000000000000	0.00000000000000000000	0.00000000000000000000	1825.00000000000000000000	157.00000000000000000000	4.00000000000000000000	4.00000000000000000000	4.00000000000000000000	4.00000000000000000000	4.00000000000000000000	4.00000000000000000000	4.00000000000000000000	4.00000000000000000000	4.00000000000000000000	4.00000000000000000000	4.00000000000000000000	4.00000000000000000000	4.00000000000000000000	4.00000000000000000000	4.00000000000000000000	4.00000000000000000000
40.00000000000000000000	0.00000000000000000000	4185.12792968750000000000	4176.92285156250000000000	4175.89746093750000000000	4172.82031250000000000000	4197.43603515625000000000	4180.00000000000000000000	4183.58984375000000000000	4183.58984375000000000000	4173.33300781250000000000	4189.74365234375000000000	4167.69238281250000000000	4202.56396484375000000000	4193.33300781250000000000	4180.51269531250000000000	0.00000000000000000000	10245.00000000000000000000	10230.00000000000000000000	0.00000000000000000000	0.00000000000000000000	0.00000000000000000000	1825.00000000000000000000	165.00000000000000000000	4.00000000000000000000	4.00000000000000000000	4.00000000000000000000	4.00000000000000000000	4.00000000000000000000	4.00000000000000000000	4.00000000000000000000	4.00000000000000000000	4.00000000000000000000	4.00000000000000000000	4.00000000000000000000	4.00000000000000000000	4.00000000000000000000	4.00000000000000000000	4.00000000000000000000	4.00000000000000000000
41.00000000000000000000	0.00000000000000000000	4182.05126953125000000000	4158.97412109375000000000	4177.94873046875000000000	4166.66650390625000000000	4167.17919921875000000000	4169.23046875000000000000	4161.02539062500000000000	4154.87158203125000000000	4172.30761718750000000000	4164.10253906250000000000	4159.48730468750000000000	4203.07666015625000000000	4174.87158203125000000000	4177.43603515625000000000	0.00000000000000000000	10247.00000000000000000000	10231.00000000000000000000	0.00000000000000000000	0.00000000000000000000	0.00000000000000000000	1825.00000000000000000000	173.00000000000000000000	4.00000000000000000000	4.00000000000000000000	4.00000000000000000000	4.00000000000000000000	4.00000000000000000000	4.00000000000000000000	4.00000000000000000000	4.00000000000000000000	4.00000000000000000000	4.00000000000000000000	4.00000000000000000000	4.00000000000000000000	4.00000000000000000000	4.00000000000000000000	4.00000000000000000000	4.00000000000000000000
42.00000000000000000000	0.00000000000000000000	4174.87158203125000000000	4151.28173828125000000000	4166.66650390625000000000	4166.15380859375000000000	4149.23046875000000000000	4172.82031250000000000000	4165.12792968750000000000	4167.69238281250000000000	4171.79492187500000000000	4171.28173828125000000000	4165.64111328125000000000	4198.97412109375000000000	4171.28173828125000000000	4176.41015625000000000000	0.00000000000000000000	10247.00000000000000000000	10231.00000000000000000000	0.00000000000000000000	0.00000000000000000000	0.00000000000000000000	1825.00000000000000000000	182.00000000000000000000	4.00000000000000000000	4.00000000000000000000	4.00000000000000000000	4.00000000000000000000	4.00000000000000000000	4.00000000000000000000	4.00000000000000000000	4.00000000000000000000	4.00000000000000000000	4.00000000000000000000	4.00000000000000000000	4.00000000000000000000	4.00000000000000000000	4.00000000000000000000	4.00000000000000000000	4.00000000000000000000
43.00000000000000000000	0.00000000000000000000	4166.15380859375000000000	4141.02539062500000000000	4165.12792968750000000000	4166.15380859375000000000	4153.84619140625000000000	4167.17919921875000000000	4168.20507812500000000000	4189.23046875000000000000	4171.79492187500000000000	4190.76904296875000000000	4170.76904296875000000000	4201.53857421875000000000	4173.84619140625000000000	4174.87158203125000000000	0.00000000000000000000	10247.00000000000000000000	10228.00000000000000000000	0.00000000000000000000	0.00000000000000000000	0.00000000000000000000	1825.00000000000000000000	190.00000000000000000000	4.00000000000000000000	4.00000000000000000000	4.00000000000000000000	4.00000000000000000000	4.00000000000000000000	4.00000000000000000000	4.00000000000000000000	4.00000000000000000000	4.00000000000000000000	4.00000000000000000000	4.00000000000000000000	4.00000000000000000000	4.00000000000000000000	4.00000000000000000000	4.00000000000000000000	4.00000000000000000000
44.00000000000000000000	0.00000000000000000000	4158.46142578125000000000	4118.97412109375000000000	4166.66650390625000000000	4149.23046875000000000000	4152.30761718750000000000	4161.53857421875000000000	4154.35888671875000000000	4163.07666015625000000000	4170.25634765625000000000	4167.17919921875000000000	4150.76904296875000000000	4195.38427734375000000000	4148.71777343750000000000	4160.51269531250000000000	0.00000000000000000000	10247.00000000000000000000	10228.00000000000000000000	0.00000000000000000000	0.00000000000000000000	0.00000000000000000000	1825.00000000000000000000	198.00000000000000000000	4.00000000000000000000	4.00000000000000000000	4.00000000000000000000	4.00000000000000000000	4.00000000000000000000	4.00000000000000000000	4.00000000000000000000	4.00000000000000000000	4.00000000000000000000	4.00000000000000000000	4.00000000000000000000	4.00000000000000000000	4.00000000000000000000	4.00000000000000000000	4.00000000000000000000	4.00000000000000000000
45.00000000000000000000	0.00000000000000000000	4178.97412109375000000000	4166.66650390625000000000	4171.28173828125000000000	4172.30761718750000000000	4203.07666015625000000000	4191.79492187500000000000	4193.84619140625000000000	4186.15380859375000000000	4176.41015625000000000000	4204.10253906250000000000	4167.69238281250000000000	4202.05126953125000000000	4181.02539062500000000000	4168.71777343750000000000	0.00000000000000000000	10246.00000000000000000000	10228.00000000000000000000	0.00000000000000000000	0.00000000000000000000	0.00000000000000000000	1825.00000000000000000000	205.00000000000000000000	4.00000000000000000000	4.00000000000000000000	4.00000000000000000000	4.00000000000000000000	4.00000000000000000000	4.00000000000000000000	4.00000000000000000000	4.00000000000000000000	4.00000000000000000000	4.00000000000000000000	4.00000000000000000000	4.00000000000000000000	4.00000000000000000000	4.00000000000000000000	4.00000000000000000000	4.00000000000000000000
46.00000000000000000000	0.00000000000000000000	4178.46142578125000000000	4153.33300781250000000000	4175.38427734375000000000	4165.64111328125000000000	4169.23046875000000000000	4182.05126953125000000000	4176.41015625000000000000	4170.25634765625000000000	4171.28173828125000000000	4181.53857421875000000000	4157.94873046875000000000	4197.94873046875000000000	4163.58984375000000000000	4160.00000000000000000000	0.00000000000000000000	10246.00000000000000000000	10228.00000000000000000000	0.00000000000000000000	0.00000000000000000000	0.00000000000000000000	1825.00000000000000000000	213.00000000000000000000	4.00000000000000000000	4.00000000000000000000	4.00000000000000000000	4.00000000000000000000	4.00000000000000000000	4.00000000000000000000	4.00000000000000000000	4.00000000000000000000	4.00000000000000000000	4.00000000000000000000	4.00000000000000000000	4.00000000000000000000	4.00000000000000000000	4.00000000000000000000	4.00000000000000000000	4.00000000000000000000
47.00000000000000000000	0.00000000000000000000	4170.76904296875000000000	4147.69238281250000000000	4166.66650390625000000000	4158.46142578125000000000	4152.30761718750000000000	4172.30761718750000000000	4168.71777343750000000000	4164.61523437500000000000	4170.25634765625000000000	4162.05126953125000000000	4153.84619140625000000000	4193.84619140625000000000	4163.07666015625000000000	4163.58984375000000000000	0.00000000000000000000	10246.00000000000000000000	10226.00000000000000000000	0.00000000000000000000	0.00000000000000000000	0.00000000000000000000	1825.00000000000000000000	220.00000000000000000000	4.00000000000000000000	4.00000000000000000000	4.00000000000000000000	4.00000000000000000000	4.00000000000000000000	4.00000000000000000000	4.00000000000000000000	4.00000000000000000000	4.00000000000000000000	4.00000000000000000000	4.00000000000000000000	4.00000000000000000000	4.00000000000000000000	4.00000000000000000000	4.00000000000000000000	4.00000000000000000000
48.00000000000000000000	0.00000000000000000000	4174.87158203125000000000	4166.66650390625000000000	4173.84619140625000000000	4174.35888671875000000000	4181.02539062500000000000	4172.30761718750000000000	4176.92285156250000000000	4181.02539062500000000000	4176.92285156250000000000	4177.43603515625000000000	4164.61523437500000000000	4205.64111328125000000000	4186.66650390625000000000	4180.51269531250000000000	0.00000000000000000000	10246.00000000000000000000	10226.00000000000000000000	0.00000000000000000000	0.00000000000000000000	0.00000000000000000000	1825.00000000000000000000	227.00000000000000000000	4.00000000000000000000	4.00000000000000000000	4.00000000000000000000	4.00000000000000000000	4.00000000000000000000	4.00000000000000000000	4.00000000000000000000	4.00000000000000000000	4.00000000000000000000	4.00000000000000000000	4.00000000000000000000	4.00000000000000000000	4.00000000000000000000	4.00000000000000000000	4.00000000000000000000	4.00000000000000000000
49.00000000000000000000	0.00000000000000000000	4167.17919921875000000000	4142.05126953125000000000	4176.41015625000000000000	4161.53857421875000000000	4162.56396484375000000000	4162.05126953125000000000	4155.38427734375000000000	4162.05126953125000000000	4173.33300781250000000000	4153.84619140625000000000	4151.28173828125000000000	4196.92285156250000000000	4162.56396484375000000000	4169.74365234375000000000	0.00000000000000000000	10246.00000000000000000000	10228.00000000000000000000	0.00000000000000000000	0.00000000000000000000	0.00000000000000000000	1825.00000000000000000000	235.00000000000000000000	4.00000000000000000000	4.00000000000000000000	4.00000000000000000000	4.00000000000000000000	4.00000000000000000000	4.00000000000000000000	4.00000000000000000000	4.00000000000000000000	4.00000000000000000000	4.00000000000000000000	4.00000000000000000000	4.00000000000000000000	4.00000000000000000000	4.00000000000000000000	4.00000000000000000000	4.00000000000000000000
50.00000000000000000000	0.00000000000000000000	4172.30761718750000000000	4158.97412109375000000000	4168.71777343750000000000	4169.23046875000000000000	4182.56396484375000000000	4180.51269531250000000000	4186.66650390625000000000	4192.82031250000000000000	4173.84619140625000000000	4201.53857421875000000000	4172.82031250000000000000	4202.05126953125000000000	4186.15380859375000000000	4174.35888671875000000000	0.00000000000000000000	10246.00000000000000000000	10228.00000000000000000000	0.00000000000000000000	0.00000000000000000000	0.00000000000000000000	1825.00000000000000000000	242.00000000000000000000	4.00000000000000000000	4.00000000000000000000	4.00000000000000000000	4.00000000000000000000	4.00000000000000000000	4.00000000000000000000	4.00000000000000000000	4.00000000000000000000	4.00000000000000000000	4.00000000000000000000	4.00000000000000000000	4.00000000000000000000	4.00000000000000000000	4.00000000000000000000	4.00000000000000000000	4.00000000000000000000
51.00000000000000000000	0.00000000000000000000	4169.23046875000000000000	4144.61523437500000000000	4173.33300781250000000000	4161.53857421875000000000	4155.89746093750000000000	4175.38427734375000000000	4174.87158203125000000000	4184.10253906250000000000	4171.28173828125000000000	4200.51269531250000000000	4167.17919921875000000000	4206.66650390625000000000	4168.20507812500000000000	4167.69238281250000000000	0.00000000000000000000	10248.00000000000000000000	10230.00000000000000000000	0.00000000000000000000	0.00000000000000000000	0.00000000000000000000	1825.00000000000000000000	249.00000000000000000000	4.00000000000000000000	4.00000000000000000000	4.00000000000000000000	4.00000000000000000000	4.00000000000000000000	4.00000000000000000000	4.00000000000000000000	4.00000000000000000000	4.00000000000000000000	4.00000000000000000000	4.00000000000000000000	4.00000000000000000000	4.00000000000000000000	4.00000000000000000000	4.00000000000000000000	4.00000000000000000000
52.00000000000000000000	0.00000000000000000000	4171.28173828125000000000	4151.28173828125000000000	4175.38427734375000000000	4160.00000000000000000000	4154.87158203125000000000	4176.92285156250000000000	4167.69238281250000000000	4167.17919921875000000000	4170.76904296875000000000	4178.97412109375000000000	4156.92285156250000000000	4196.92285156250000000000	4158.46142578125000000000	4163.58984375000000000000	0.00000000000000000000	10248.00000000000000000000	10230.00000000000000000000	0.00000000000000000000	0.00000000000000000000	0.00000000000000000000	1825.00000000000000000000	257.00000000000000000000	4.00000000000000000000	4.00000000000000000000	4.00000000000000000000	4.00000000000000000000	4.00000000000000000000	4.00000000000000000000	4.00000000000000000000	4.00000000000000000000	4.00000000000000000000	4.00000000000000000000	4.00000000000000000000	4.00000000000000000000	4.00000000000000000000	4.00000000000000000000	4.00000000000000000000	4.00000000000000000000
53.00000000000000000000	0.00000000000000000000	4185.12792968750000000000	4181.53857421875000000000	4178.46142578125000000000	4179.48730468750000000000	4198.46142578125000000000	4186.15380859375000000000	4182.05126953125000000000	4173.33300781250000000000	4175.89746093750000000000	4192.82031250000000000000	4171.28173828125000000000	4202.56396484375000000000	4187.17919921875000000000	4174.87158203125000000000	0.00000000000000000000	10251.00000000000000000000	10227.00000000000000000000	0.00000000000000000000	0.00000000000000000000	0.00000000000000000000	1825.00000000000000000000	264.00000000000000000000	4.00000000000000000000	4.00000000000000000000	4.00000000000000000000	4.00000000000000000000	4.00000000000000000000	4.00000000000000000000	4.00000000000000000000	4.00000000000000000000	4.00000000000000000000	4.00000000000000000000	4.00000000000000000000	4.00000000000000000000	4.00000000000000000000	4.00000000000000000000	4.00000000000000000000	4.00000000000000000000
54.00000000000000000000	0.00000000000000000000	4174.35888671875000000000	4154.87158203125000000000	4175.89746093750000000000	4165.12792968750000000000	4172.82031250000000000000	4169.23046875000000000000	4155.89746093750000000000	4147.17919921875000000000	4172.82031250000000000000	4154.35888671875000000000	4157.43603515625000000000	4196.41015625000000000000	4170.76904296875000000000	4168.71777343750000000000	0.00000000000000000000	10251.00000000000000000000	10227.00000000000000000000	0.00000000000000000000	0.00000000000000000000	0.00000000000000000000	1825.00000000000000000000	272.00000000000000000000	4.00000000000000000000	4.00000000000000000000	4.00000000000000000000	4.00000000000000000000	4.00000000000000000000	4.00000000000000000000	4.00000000000000000000	4.00000000000000000000	4.00000000000000000000	4.00000000000000000000	4.00000000000000000000	4.00000000000000000000	4.00000000000000000000	4.00000000000000000000	4.00000000000000000000	4.00000000000000000000
55.00000000000000000000	0.00000000000000000000	4173.84619140625000000000	4169.74365234375000000000	4170.76904296875000000000	4173.33300781250000000000	4181.02539062500000000000	4175.38427734375000000000	4169.74365234375000000000	4176.92285156250000000000	4175.38427734375000000000	4176.41015625000000000000	4172.82031250000000000000	4202.05126953125000000000	4196.41015625000000000000	4184.61523437500000000000	0.00000000000000000000	10251.00000000000000000000	10227.00000000000000000000	0.00000000000000000000	0.00000000000000000000	0.00000000000000000000	1825.00000000000000000000	279.00000000000000000000	4.00000000000000000000	4.00000000000000000000	4.00000000000000000000	4.00000000000000000000	4.00000000000000000000	4.00000000000000000000	4.00000000000000000000	4.00000000000000000000	4.00000000000000000000	4.00000000000000000000	4.00000000000000000000	4.00000000000000000000	4.00000000000000000000	4.00000000000000000000	4.00000000000000000000	4.00000000000000000000
56.00000000000000000000	0.00000000000000000000	4172.82031250000000000000	4155.89746093750000000000	4175.38427734375000000000	4171.28173828125000000000	4165.64111328125000000000	4167.17919921875000000000	4155.89746093750000000000	4177.43603515625000000000	4173.33300781250000000000	4183.58984375000000000000	4170.25634765625000000000	4210.76904296875000000000	4184.61523437500000000000	4185.64111328125000000000	0.00000000000000000000	10251.00000000000000000000	10227.00000000000000000000	0.00000000000000000000	0.00000000000000000000	0.00000000000000000000	1825.00000000000000000000	287.00000000000000000000	4.00000000000000000000	4.00000000000000000000	4.00000000000000000000	4.00000000000000000000	4.00000000000000000000	4.00000000000000000000	4.00000000000000000000	4.00000000000000000000	4.00000000000000000000	4.00000000000000000000	4.00000000000000000000	4.00000000000000000000	4.00000000000000000000	4.00000000000000000000	4.00000000000000000000	4.00000000000000000000
57.00000000000000000000	0.00000000000000000000	4172.30761718750000000000	4150.25634765625000000000	4171.79492187500000000000	4167.69238281250000000000	4168.71777343750000000000	4172.30761718750000000000	4161.02539062500000000000	4167.17919921875000000000	4169.74365234375000000000	4175.38427734375000000000	4161.02539062500000000000	4198.97412109375000000000	4167.17919921875000000000	4173.33300781250000000000	0.00000000000000000000	10250.00000000000000000000	10229.00000000000000000000	0.00000000000000000000	0.00000000000000000000	0.00000000000000000000	1825.00000000000000000000	295.00000000000000000000	4.00000000000000000000	4.00000000000000000000	4.00000000000000000000	4.00000000000000000000	4.00000000000000000000	4.00000000000000000000	4.00000000000000000000	4.00000000000000000000	4.00000000000000000000	4.00000000000000000000	4.00000000000000000000	4.00000000000000000000	4.00000000000000000000	4.00000000000000000000	4.00000000000000000000	4.00000000000000000000
58.00000000000000000000	0.00000000000000000000	4178.46142578125000000000	4177.43603515625000000000	4171.28173828125000000000	4182.05126953125000000000	4208.71777343750000000000	4192.30761718750000000000	4193.84619140625000000000	4188.20507812500000000000	4172.82031250000000000000	4200.51269531250000000000	4172.82031250000000000000	4198.97412109375000000000	4180.00000000000000000000	4171.28173828125000000000	0.00000000000000000000	10250.00000000000000000000	10229.00000000000000000000	0.00000000000000000000	0.00000000000000000000	0.00000000000000000000	1825.00000000000000000000	304.00000000000000000000	4.00000000000000000000	4.00000000000000000000	4.00000000000000000000	4.00000000000000000000	4.00000000000000000000	4.00000000000000000000	4.00000000000000000000	4.00000000000000000000	4.00000000000000000000	4.00000000000000000000	4.00000000000000000000	4.00000000000000000000	4.00000000000000000000	4.00000000000000000000	4.00000000000000000000	4.00000000000000000000
59.00000000000000000000	0.00000000000000000000	4169.74365234375000000000	4147.69238281250000000000	4172.30761718750000000000	4166.15380859375000000000	4175.89746093750000000000	4178.46142578125000000000	4167.17919921875000000000	4162.05126953125000000000	4169.74365234375000000000	4170.25634765625000000000	4151.79492187500000000000	4195.38427734375000000000	4147.17919921875000000000	4154.35888671875000000000	0.00000000000000000000	10252.00000000000000000000	10228.00000000000000000000	0.00000000000000000000	0.00000000000000000000	0.00000000000000000000	1825.00000000000000000000	312.00000000000000000000	4.00000000000000000000	4.00000000000000000000	4.00000000000000000000	4.00000000000000000000	4.00000000000000000000	4.00000000000000000000	4.00000000000000000000	4.00000000000000000000	4.00000000000000000000	4.00000000000000000000	4.00000000000000000000	4.00000000000000000000	4.00000000000000000000	4.00000000000000000000	4.00000000000000000000	4.00000000000000000000
60.00000000000000000000	0.00000000000000000000	4176.92285156250000000000	4166.15380859375000000000	4167.69238281250000000000	4185.12792968750000000000	4178.97412109375000000000	4178.97412109375000000000	4175.38427734375000000000	4173.84619140625000000000	4174.35888671875000000000	4179.48730468750000000000	4163.58984375000000000000	4196.41015625000000000000	4178.97412109375000000000	4168.71777343750000000000	0.00000000000000000000	10252.00000000000000000000	10228.00000000000000000000	0.00000000000000000000	0.00000000000000000000	0.00000000000000000000	1825.00000000000000000000	320.00000000000000000000	4.00000000000000000000	4.00000000000000000000	4.00000000000000000000	4.00000000000000000000	4.00000000000000000000	4.00000000000000000000	4.00000000000000000000	4.00000000000000000000	4.00000000000000000000	4.00000000000000000000	4.00000000000000000000	4.00000000000000000000	4.00000000000000000000	4.00000000000000000000	4.00000000000000000000	4.00000000000000000000
61.00000000000000000000	0.00000000000000000000	4175.89746093750000000000	4165.12792968750000000000	4173.33300781250000000000	4196.92285156250000000000	4165.12792968750000000000	4167.17919921875000000000	4160.51269531250000000000	4168.71777343750000000000	4174.87158203125000000000	4168.20507812500000000000	4166.15380859375000000000	4198.97412109375000000000	4190.25634765625000000000	4181.53857421875000000000	0.00000000000000000000	10251.00000000000000000000	10229.00000000000000000000	0.00000000000000000000	0.00000000000000000000	0.00000000000000000000	1825.00000000000000000000	329.00000000000000000000	4.00000000000000000000	4.00000000000000000000	4.00000000000000000000	4.00000000000000000000	4.00000000000000000000	4.00000000000000000000	4.00000000000000000000	4.00000000000000000000	4.00000000000000000000	4.00000000000000000000	4.00000000000000000000	4.00000000000000000000	4.00000000000000000000	4.00000000000000000000	4.00000000000000000000	4.00000000000000000000
62.00000000000000000000	0.00000000000000000000	4167.17919921875000000000	4149.23046875000000000000	4171.28173828125000000000	4186.15380859375000000000	4161.53857421875000000000	4166.66650390625000000000	4152.82031250000000000000	4164.61523437500000000000	4171.79492187500000000000	4160.51269531250000000000	4156.41015625000000000000	4196.92285156250000000000	4171.79492187500000000000	4174.87158203125000000000	0.00000000000000000000	10251.00000000000000000000	10229.00000000000000000000	0.00000000000000000000	0.00000000000000000000	0.00000000000000000000	1825.00000000000000000000	337.00000000000000000000	4.00000000000000000000	4.00000000000000000000	4.00000000000000000000	4.00000000000000000000	4.00000000000000000000	4.00000000000000000000	4.00000000000000000000	4.00000000000000000000	4.00000000000000000000	4.00000000000000000000	4.00000000000000000000	4.00000000000000000000	4.00000000000000000000	4.00000000000000000000	4.00000000000000000000	4.00000000000000000000
63.00000000000000000000	0.00000000000000000000	4173.33300781250000000000	4171.28173828125000000000	4169.74365234375000000000	4200.51269531250000000000	4193.84619140625000000000	4182.56396484375000000000	4188.71777343750000000000	4203.07666015625000000000	4172.82031250000000000000	4208.71777343750000000000	4177.94873046875000000000	4208.71777343750000000000	4191.79492187500000000000	4179.48730468750000000000	0.00000000000000000000	10251.00000000000000000000	10228.00000000000000000000	0.00000000000000000000	0.00000000000000000000	0.00000000000000000000	1825.00000000000000000000	345.00000000000000000000	4.00000000000000000000	4.00000000000000000000	4.00000000000000000000	4.00000000000000000000	4.00000000000000000000	4.00000000000000000000	4.00000000000000000000	4.00000000000000000000	4.00000000000000000000	4.00000000000000000000	4.00000000000000000000	4.00000000000000000000	4.00000000000000000000	4.00000000000000000000	4.00000000000000000000	4.00000000000000000000
64.00000000000000000000	0.00000000000000000000	4168.71777343750000000000	4152.30761718750000000000	4172.82031250000000000000	4192.82031250000000000000	4161.53857421875000000000	4172.30761718750000000000	4171.28173828125000000000	4176.41015625000000000000	4170.25634765625000000000	4179.48730468750000000000	4162.05126953125000000000	4201.02539062500000000000	4164.10253906250000000000	4170.25634765625000000000	961.00000000000000000000	10251.00000000000000000000	10228.00000000000000000000	0.00000000000000000000	0.00000000000000000000	0.00000000000000000000	1825.00000000000000000000	354.00000000000000000000	4.00000000000000000000	4.00000000000000000000	4.00000000000000000000	4.00000000000000000000	4.00000000000000000000	4.00000000000000000000	4.00000000000000000000	4.00000000000000000000	4.00000000000000000000	4.00000000000000000000	4.00000000000000000000	4.00000000000000000000	4.00000000000000000000	4.00000000000000000000	4.00000000000000000000	4.00000000000000000000
65.00000000000000000000	0.00000000000000000000	4177.43603515625000000000	4177.43603515625000000000	4172.30761718750000000000	4202.05126953125000000000	4201.53857421875000000000	4192.30761718750000000000	4186.15380859375000000000	4176.41015625000000000000	4177.43603515625000000000	4183.07666015625000000000	4163.58984375000000000000	4196.41015625000000000000	4177.43603515625000000000	4175.89746093750000000000	1195.00000000000000000000	10247.00000000000000000000	10226.00000000000000000000	0.00000000000000000000	0.00000000000000000000	0.00000000000000000000	1825.00000000000000000000	362.00000000000000000000	4.00000000000000000000	4.00000000000000000000	4.00000000000000000000	4.00000000000000000000	4.00000000000000000000	4.00000000000000000000	4.00000000000000000000	4.00000000000000000000	4.00000000000000000000	4.00000000000000000000	4.00000000000000000000	4.00000000000000000000	4.00000000000000000000	4.00000000000000000000	4.00000000000000000000	4.00000000000000000000
66.00000000000000000000	0.00000000000000000000	4181.02539062500000000000	4178.46142578125000000000	4176.41015625000000000000	4203.07666015625000000000	4216.41015625000000000000	4195.38427734375000000000	4183.58984375000000000000	4169.74365234375000000000	4176.41015625000000000000	4182.56396484375000000000	4161.02539062500000000000	4200.00000000000000000000	4175.89746093750000000000	4171.79492187500000000000	1367.00000000000000000000	10247.00000000000000000000	10226.00000000000000000000	0.00000000000000000000	0.00000000000000000000	0.00000000000000000000	1825.00000000000000000000	370.00000000000000000000	4.00000000000000000000	4.00000000000000000000	4.00000000000000000000	4.00000000000000000000	4.00000000000000000000	4.00000000000000000000	4.00000000000000000000	4.00000000000000000000	4.00000000000000000000	4.00000000000000000000	4.00000000000000000000	4.00000000000000000000	4.00000000000000000000	4.00000000000000000000	4.00000000000000000000	4.00000000000000000000
67.00000000000000000000	0.00000000000000000000	4169.74365234375000000000	4149.74365234375000000000	4166.66650390625000000000	4189.74365234375000000000	4166.66650390625000000000	4177.94873046875000000000	4164.10253906250000000000	4152.30761718750000000000	4170.25634765625000000000	4152.82031250000000000000	4145.12792968750000000000	4190.76904296875000000000	4151.28173828125000000000	4158.97412109375000000000	1971.00000000000000000000	10244.00000000000000000000	10225.00000000000000000000	0.00000000000000000000	0.00000000000000000000	0.00000000000000000000	1825.00000000000000000000	377.00000000000000000000	4.00000000000000000000	4.00000000000000000000	4.00000000000000000000	4.00000000000000000000	4.00000000000000000000	4.00000000000000000000	4.00000000000000000000	4.00000000000000000000	4.00000000000000000000	4.00000000000000000000	4.00000000000000000000	4.00000000000000000000	4.00000000000000000000	4.00000000000000000000	4.00000000000000000000	4.00000000000000000000
68.00000000000000000000	0.00000000000000000000	4170.25634765625000000000	4163.58984375000000000000	4162.56396484375000000000	4203.07666015625000000000	4172.30761718750000000000	4175.89746093750000000000	4177.43603515625000000000	4184.10253906250000000000	4176.92285156250000000000	4177.94873046875000000000	4166.15380859375000000000	4199.48730468750000000000	4183.58984375000000000000	4176.92285156250000000000	2074.00000000000000000000	10244.00000000000000000000	10225.00000000000000000000	0.00000000000000000000	0.00000000000000000000	0.00000000000000000000	1825.00000000000000000000	385.00000000000000000000	4.00000000000000000000	4.00000000000000000000	4.00000000000000000000	4.00000000000000000000	4.00000000000000000000	4.00000000000000000000	4.00000000000000000000	4.00000000000000000000	4.00000000000000000000	4.00000000000000000000	4.00000000000000000000	4.00000000000000000000	4.00000000000000000000	4.00000000000000000000	4.00000000000000000000	4.00000000000000000000
69.00000000000000000000	0.00000000000000000000	4161.02539062500000000000	4136.92285156250000000000	4171.79492187500000000000	4185.64111328125000000000	4152.30761718750000000000	4160.00000000000000000000	4148.20507812500000000000	4164.10253906250000000000	4174.35888671875000000000	4148.71777343750000000000	4154.87158203125000000000	4198.97412109375000000000	4168.71777343750000000000	4173.33300781250000000000	1317.00000000000000000000	10243.00000000000000000000	10228.00000000000000000000	0.00000000000000000000	0.00000000000000000000	0.00000000000000000000	1825.00000000000000000000	392.00000000000000000000	4.00000000000000000000	4.00000000000000000000	4.00000000000000000000	4.00000000000000000000	4.00000000000000000000	4.00000000000000000000	4.00000000000000000000	4.00000000000000000000	4.00000000000000000000	4.00000000000000000000	4.00000000000000000000	4.00000000000000000000	4.00000000000000000000	4.00000000000000000000	4.00000000000000000000	4.00000000000000000000
70.00000000000000000000	0.00000000000000000000	4167.69238281250000000000	4156.41015625000000000000	4171.28173828125000000000	4190.76904296875000000000	4172.30761718750000000000	4176.41015625000000000000	4168.71777343750000000000	4174.35888671875000000000	4171.79492187500000000000	4168.71777343750000000000	4157.94873046875000000000	4197.43603515625000000000	4174.35888671875000000000	4170.25634765625000000000	1754.00000000000000000000	10243.00000000000000000000	10228.00000000000000000000	0.00000000000000000000	0.00000000000000000000	0.00000000000000000000	1825.00000000000000000000	399.00000000000000000000	4.00000000000000000000	4.00000000000000000000	4.00000000000000000000	4.00000000000000000000	4.00000000000000000000	4.00000000000000000000	4.00000000000000000000	4.00000000000000000000	4.00000000000000000000	4.00000000000000000000	4.00000000000000000000	4.00000000000000000000	4.00000000000000000000	4.00000000000000000000	4.00000000000000000000	4.00000000000000000000
71.00000000000000000000	0.00000000000000000000	4174.35888671875000000000	4165.64111328125000000000	4173.33300781250000000000	4202.56396484375000000000	4172.82031250000000000000	4183.07666015625000000000	4183.07666015625000000000	4184.61523437500000000000	4173.84619140625000000000	4198.97412109375000000000	4163.07666015625000000000	4204.10253906250000000000	4168.20507812500000000000	4168.20507812500000000000	1714.00000000000000000000	10244.00000000000000000000	10228.00000000000000000000	0.00000000000000000000	0.00000000000000000000	0.00000000000000000000	1825.00000000000000000000	407.00000000000000000000	4.00000000000000000000	4.00000000000000000000	4.00000000000000000000	4.00000000000000000000	4.00000000000000000000	4.00000000000000000000	4.00000000000000000000	4.00000000000000000000	4.00000000000000000000	4.00000000000000000000	4.00000000000000000000	4.00000000000000000000	4.00000000000000000000	4.00000000000000000000	4.00000000000000000000	4.00000000000000000000
72.00000000000000000000	0.00000000000000000000	4168.71777343750000000000	4140.00000000000000000000	4171.28173828125000000000	4187.17919921875000000000	4144.61523437500000000000	4172.30761718750000000000	4158.97412109375000000000	4160.00000000000000000000	4171.28173828125000000000	4163.07666015625000000000	4147.69238281250000000000	4196.92285156250000000000	4144.10253906250000000000	4161.02539062500000000000	716.00000000000000000000	10244.00000000000000000000	10228.00000000000000000000	0.00000000000000000000	0.00000000000000000000	0.00000000000000000000	1825.00000000000000000000	416.00000000000000000000	4.00000000000000000000	4.00000000000000000000	4.00000000000000000000	4.00000000000000000000	4.00000000000000000000	4.00000000000000000000	4.00000000000000000000	4.00000000000000000000	4.00000000000000000000	4.00000000000000000000	4.00000000000000000000	4.00000000000000000000	4.00000000000000000000	4.00000000000000000000	4.00000000000000000000	4.00000000000000000000
73.00000000000000000000	0.00000000000000000000	4180.00000000000000000000	4168.20507812500000000000	4171.79492187500000000000	4202.05126953125000000000	4185.12792968750000000000	4183.07666015625000000000	4175.38427734375000000000	4177.43603515625000000000	4173.33300781250000000000	4174.35888671875000000000	4158.97412109375000000000	4201.53857421875000000000	4181.53857421875000000000	4177.94873046875000000000	1897.00000000000000000000	10245.00000000000000000000	10228.00000000000000000000	0.00000000000000000000	0.00000000000000000000	0.00000000000000000000	1825.00000000000000000000	424.00000000000000000000	4.00000000000000000000	4.00000000000000000000	4.00000000000000000000	4.00000000000000000000	4.00000000000000000000	4.00000000000000000000	4.00000000000000000000	4.00000000000000000000	4.00000000000000000000	4.00000000000000000000	4.00000000000000000000	4.00000000000000000000	4.00000000000000000000	4.00000000000000000000	4.00000000000000000000	4.00000000000000000000
74.00000000000000000000	0.00000000000000000000	4175.89746093750000000000	4151.79492187500000000000	4177.94873046875000000000	4195.38427734375000000000	4159.48730468750000000000	4170.25634765625000000000	4153.33300781250000000000	4154.87158203125000000000	4173.84619140625000000000	4151.79492187500000000000	4144.61523437500000000000	4200.51269531250000000000	4162.05126953125000000000	4173.33300781250000000000	1914.00000000000000000000	10245.00000000000000000000	10228.00000000000000000000	0.00000000000000000000	0.00000000000000000000	0.00000000000000000000	1825.00000000000000000000	432.00000000000000000000	4.00000000000000000000	4.00000000000000000000	4.00000000000000000000	4.00000000000000000000	4.00000000000000000000	4.00000000000000000000	4.00000000000000000000	4.00000000000000000000	4.00000000000000000000	4.00000000000000000000	4.00000000000000000000	4.00000000000000000000	4.00000000000000000000	4.00000000000000000000	4.00000000000000000000	4.00000000000000000000
75.00000000000000000000	0.00000000000000000000	4174.87158203125000000000	4152.30761718750000000000	4171.28173828125000000000	4195.38427734375000000000	4144.10253906250000000000	4173.84619140625000000000	4161.02539062500000000000	4167.69238281250000000000	4175.38427734375000000000	4160.00000000000000000000	4155.89746093750000000000	4201.53857421875000000000	4168.20507812500000000000	4175.38427734375000000000	1563.00000000000000000000	10245.00000000000000000000	10227.00000000000000000000	0.00000000000000000000	0.00000000000000000000	0.00000000000000000000	1825.00000000000000000000	441.00000000000000000000	4.00000000000000000000	4.00000000000000000000	4.00000000000000000000	4.00000000000000000000	4.00000000000000000000	4.00000000000000000000	4.00000000000000000000	4.00000000000000000000	4.00000000000000000000	4.00000000000000000000	4.00000000000000000000	4.00000000000000000000	4.00000000000000000000	4.00000000000000000000	4.00000000000000000000	4.00000000000000000000
76.00000000000000000000	0.00000000000000000000	4175.38427734375000000000	4151.79492187500000000000	4172.30761718750000000000	4198.97412109375000000000	4161.53857421875000000000	4174.35888671875000000000	4169.23046875000000000000	4193.33300781250000000000	4173.33300781250000000000	4174.87158203125000000000	4173.84619140625000000000	4210.25634765625000000000	4181.53857421875000000000	4181.02539062500000000000	1349.00000000000000000000	10245.00000000000000000000	10227.00000000000000000000	0.00000000000000000000	0.00000000000000000000	0.00000000000000000000	1825.00000000000000000000	449.00000000000000000000	4.00000000000000000000	4.00000000000000000000	4.00000000000000000000	4.00000000000000000000	4.00000000000000000000	4.00000000000000000000	4.00000000000000000000	4.00000000000000000000	4.00000000000000000000	4.00000000000000000000	4.00000000000000000000	4.00000000000000000000	4.00000000000000000000	4.00000000000000000000	4.00000000000000000000	4.00000000000000000000
77.00000000000000000000	0.00000000000000000000	4168.20507812500000000000	4133.33300781250000000000	4174.35888671875000000000	4182.05126953125000000000	4162.05126953125000000000	4166.66650390625000000000	4152.30761718750000000000	4167.69238281250000000000	4167.69238281250000000000	4144.10253906250000000000	4152.30761718750000000000	4202.56396484375000000000	4154.35888671875000000000	4168.20507812500000000000	1504.00000000000000000000	10247.00000000000000000000	10228.00000000000000000000	0.00000000000000000000	0.00000000000000000000	0.00000000000000000000	1825.00000000000000000000	456.00000000000000000000	4.00000000000000000000	4.00000000000000000000	4.00000000000000000000	4.00000000000000000000	4.00000000000000000000	4.00000000000000000000	4.00000000000000000000	4.00000000000000000000	4.00000000000000000000	4.00000000000000000000	4.00000000000000000000	4.00000000000000000000	4.00000000000000000000	4.00000000000000000000	4.00000000000000000000	4.00000000000000000000
78.00000000000000000000	0.00000000000000000000	4185.12792968750000000000	4175.38427734375000000000	4175.38427734375000000000	4198.46142578125000000000	4200.00000000000000000000	4187.69238281250000000000	4186.66650390625000000000	4178.97412109375000000000	4173.33300781250000000000	4177.94873046875000000000	4162.56396484375000000000	4206.15380859375000000000	4177.94873046875000000000	4174.35888671875000000000	1914.00000000000000000000	10247.00000000000000000000	10228.00000000000000000000	0.00000000000000000000	0.00000000000000000000	0.00000000000000000000	1825.00000000000000000000	464.00000000000000000000	4.00000000000000000000	4.00000000000000000000	4.00000000000000000000	4.00000000000000000000	4.00000000000000000000	4.00000000000000000000	4.00000000000000000000	4.00000000000000000000	4.00000000000000000000	4.00000000000000000000	4.00000000000000000000	4.00000000000000000000	4.00000000000000000000	4.00000000000000000000	4.00000000000000000000	4.00000000000000000000
79.00000000000000000000	0.00000000000000000000	4182.05126953125000000000	4154.35888671875000000000	4177.43603515625000000000	4190.76904296875000000000	4168.20507812500000000000	4176.41015625000000000000	4170.76904296875000000000	4160.00000000000000000000	4169.74365234375000000000	4164.61523437500000000000	4154.87158203125000000000	4201.53857421875000000000	4156.41015625000000000000	4166.15380859375000000000	1563.00000000000000000000	10249.00000000000000000000	10230.00000000000000000000	0.00000000000000000000	0.00000000000000000000	0.00000000000000000000	1825.00000000000000000000	471.00000000000000000000	4.00000000000000000000	4.00000000000000000000	4.00000000000000000000	4.00000000000000000000	4.00000000000000000000	4.00000000000000000000	4.00000000000000000000	4.00000000000000000000	4.00000000000000000000	4.00000000000000000000	4.00000000000000000000	4.00000000000000000000	4.00000000000000000000	4.00000000000000000000	4.00000000000000000000	4.00000000000000000000
80.00000000000000000000	0.00000000000000000000	4174.35888671875000000000	4150.76904296875000000000	4169.74365234375000000000	4188.20507812500000000000	4163.58984375000000000000	4172.30761718750000000000	4165.64111328125000000000	4164.10253906250000000000	4168.20507812500000000000	4157.94873046875000000000	4156.92285156250000000000	4196.41015625000000000000	4164.10253906250000000000	4171.79492187500000000000	1349.00000000000000000000	10249.00000000000000000000	10230.00000000000000000000	0.00000000000000000000	0.00000000000000000000	0.00000000000000000000	1825.00000000000000000000	478.00000000000000000000	4.00000000000000000000	4.00000000000000000000	4.00000000000000000000	4.00000000000000000000	4.00000000000000000000	4.00000000000000000000	4.00000000000000000000	4.00000000000000000000	4.00000000000000000000	4.00000000000000000000	4.00000000000000000000	4.00000000000000000000	4.00000000000000000000	4.00000000000000000000	4.00000000000000000000	4.00000000000000000000
81.00000000000000000000	0.00000000000000000000	4184.10253906250000000000	4175.38427734375000000000	4174.87158203125000000000	4203.07666015625000000000	4183.07666015625000000000	4173.84619140625000000000	4171.28173828125000000000	4181.02539062500000000000	4176.92285156250000000000	4169.74365234375000000000	4171.79492187500000000000	4211.28173828125000000000	4195.38427734375000000000	4187.69238281250000000000	1504.00000000000000000000	10250.00000000000000000000	10227.00000000000000000000	0.00000000000000000000	0.00000000000000000000	0.00000000000000000000	1825.00000000000000000000	486.00000000000000000000	4.00000000000000000000	4.00000000000000000000	4.00000000000000000000	4.00000000000000000000	4.00000000000000000000	4.00000000000000000000	4.00000000000000000000	4.00000000000000000000	4.00000000000000000000	4.00000000000000000000	4.00000000000000000000	4.00000000000000000000	4.00000000000000000000	4.00000000000000000000	4.00000000000000000000	4.00000000000000000000
82.00000000000000000000	0.00000000000000000000	4181.02539062500000000000	4152.82031250000000000000	4177.43603515625000000000	4189.23046875000000000000	4149.23046875000000000000	4161.53857421875000000000	4151.79492187500000000000	4157.43603515625000000000	4173.84619140625000000000	4132.30761718750000000000	4154.35888671875000000000	4207.69238281250000000000	4166.15380859375000000000	4175.38427734375000000000	1914.00000000000000000000	10250.00000000000000000000	10227.00000000000000000000	0.00000000000000000000	0.00000000000000000000	0.00000000000000000000	1825.00000000000000000000	494.00000000000000000000	4.00000000000000000000	4.00000000000000000000	4.00000000000000000000	4.00000000000000000000	4.00000000000000000000	4.00000000000000000000	4.00000000000000000000	4.00000000000000000000	4.00000000000000000000	4.00000000000000000000	4.00000000000000000000	4.00000000000000000000	4.00000000000000000000	4.00000000000000000000	4.00000000000000000000	4.00000000000000000000
83.00000000000000000000	0.00000000000000000000	4184.10253906250000000000	4175.38427734375000000000	4173.84619140625000000000	4199.48730468750000000000	4175.38427734375000000000	4184.10253906250000000000	4186.15380859375000000000	4186.15380859375000000000	4172.82031250000000000000	4172.82031250000000000000	4167.69238281250000000000	4208.20507812500000000000	4181.53857421875000000000	4178.46142578125000000000	1563.00000000000000000000	10250.00000000000000000000	10227.00000000000000000000	0.00000000000000000000	0.00000000000000000000	0.00000000000000000000	1825.00000000000000000000	502.00000000000000000000	4.00000000000000000000	4.00000000000000000000	4.00000000000000000000	4.00000000000000000000	4.00000000000000000000	4.00000000000000000000	4.00000000000000000000	4.00000000000000000000	4.00000000000000000000	4.00000000000000000000	4.00000000000000000000	4.00000000000000000000	4.00000000000000000000	4.00000000000000000000	4.00000000000000000000	4.00000000000000000000
84.00000000000000000000	0.00000000000000000000	4177.43603515625000000000	4162.56396484375000000000	4176.41015625000000000000	4186.66650390625000000000	4166.66650390625000000000	4180.51269531250000000000	4174.35888671875000000000	4173.84619140625000000000	4170.76904296875000000000	4179.48730468750000000000	4160.51269531250000000000	4206.15380859375000000000	4163.58984375000000000000	4166.15380859375000000000	1349.00000000000000000000	10250.00000000000000000000	10227.00000000000000000000	0.00000000000000000000	0.00000000000000000000	0.00000000000000000000	1825.00000000000000000000	510.00000000000000000000	4.00000000000000000000	4.00000000000000000000	4.00000000000000000000	4.00000000000000000000	4.00000000000000000000	4.00000000000000000000	4.00000000000000000000	4.00000000000000000000	4.00000000000000000000	4.00000000000000000000	4.00000000000000000000	4.00000000000000000000	4.00000000000000000000	4.00000000000000000000	4.00000000000000000000	4.00000000000000000000
85.00000000000000000000	0.00000000000000000000	4176.41015625000000000000	4157.94873046875000000000	4171.28173828125000000000	4174.35888671875000000000	4170.76904296875000000000	4176.41015625000000000000	4166.66650390625000000000	4160.51269531250000000000	4170.25634765625000000000	4164.10253906250000000000	4152.82031250000000000000	4196.92285156250000000000	4155.89746093750000000000	4161.53857421875000000000	1504.00000000000000000000	10250.00000000000000000000	10227.00000000000000000000	0.00000000000000000000	0.00000000000000000000	0.00000000000000000000	1825.00000000000000000000	518.00000000000000000000	4.00000000000000000000	4.00000000000000000000	4.00000000000000000000	4.00000000000000000000	4.00000000000000000000	4.00000000000000000000	4.00000000000000000000	4.00000000000000000000	4.00000000000000000000	4.00000000000000000000	4.00000000000000000000	4.00000000000000000000	4.00000000000000000000	4.00000000000000000000	4.00000000000000000000	4.00000000000000000000
86.00000000000000000000	0.00000000000000000000	4185.64111328125000000000	4179.48730468750000000000	4173.84619140625000000000	4188.71777343750000000000	4196.92285156250000000000	4178.46142578125000000000	4178.46142578125000000000	4172.82031250000000000000	4172.82031250000000000000	4171.28173828125000000000	4164.10253906250000000000	4205.12792968750000000000	4178.46142578125000000000	4177.94873046875000000000	1914.00000000000000000000	10250.00000000000000000000	10227.00000000000000000000	0.00000000000000000000	0.00000000000000000000	0.00000000000000000000	1825.00000000000000000000	526.00000000000000000000	4.00000000000000000000	4.00000000000000000000	4.00000000000000000000	4.00000000000000000000	4.00000000000000000000	4.00000000000000000000	4.00000000000000000000	4.00000000000000000000	4.00000000000000000000	4.00000000000000000000	4.00000000000000000000	4.00000000000000000000	4.00000000000000000000	4.00000000000000000000	4.00000000000000000000	4.00000000000000000000
87.00000000000000000000	0.00000000000000000000	4173.84619140625000000000	4150.25634765625000000000	4173.84619140625000000000	4172.82031250000000000000	4160.51269531250000000000	4163.07666015625000000000	4150.25634765625000000000	4145.64111328125000000000	4171.79492187500000000000	4135.38427734375000000000	4148.20507812500000000000	4197.43603515625000000000	4150.76904296875000000000	4167.69238281250000000000	1563.00000000000000000000	10248.00000000000000000000	10227.00000000000000000000	0.00000000000000000000	0.00000000000000000000	0.00000000000000000000	1825.00000000000000000000	533.00000000000000000000	4.00000000000000000000	4.00000000000000000000	4.00000000000000000000	4.00000000000000000000	4.00000000000000000000	4.00000000000000000000	4.00000000000000000000	4.00000000000000000000	4.00000000000000000000	4.00000000000000000000	4.00000000000000000000	4.00000000000000000000	4.00000000000000000000	4.00000000000000000000	4.00000000000000000000	4.00000000000000000000
88.00000000000000000000	0.00000000000000000000	4172.82031250000000000000	4160.00000000000000000000	4168.20507812500000000000	4179.48730468750000000000	4177.94873046875000000000	4175.38427734375000000000	4171.28173828125000000000	4177.43603515625000000000	4177.94873046875000000000	4170.25634765625000000000	4165.64111328125000000000	4199.48730468750000000000	4170.76904296875000000000	4171.79492187500000000000	1349.00000000000000000000	10248.00000000000000000000	10227.00000000000000000000	0.00000000000000000000	0.00000000000000000000	0.00000000000000000000	1825.00000000000000000000	541.00000000000000000000	4.00000000000000000000	4.00000000000000000000	4.00000000000000000000	4.00000000000000000000	4.00000000000000000000	4.00000000000000000000	4.00000000000000000000	4.00000000000000000000	4.00000000000000000000	4.00000000000000000000	4.00000000000000000000	4.00000000000000000000	4.00000000000000000000	4.00000000000000000000	4.00000000000000000000	4.00000000000000000000
89.00000000000000000000	0.00000000000000000000	4168.71777343750000000000	4144.10253906250000000000	4172.30761718750000000000	4175.89746093750000000000	4168.20507812500000000000	4167.17919921875000000000	4163.58984375000000000000	4182.05126953125000000000	4173.33300781250000000000	4172.82031250000000000000	4163.07666015625000000000	4210.25634765625000000000	4163.07666015625000000000	4172.30761718750000000000	1504.00000000000000000000	10248.00000000000000000000	10229.00000000000000000000	0.00000000000000000000	0.00000000000000000000	0.00000000000000000000	1825.00000000000000000000	550.00000000000000000000	4.00000000000000000000	4.00000000000000000000	4.00000000000000000000	4.00000000000000000000	4.00000000000000000000	4.00000000000000000000	4.00000000000000000000	4.00000000000000000000	4.00000000000000000000	4.00000000000000000000	4.00000000000000000000	4.00000000000000000000	4.00000000000000000000	4.00000000000000000000	4.00000000000000000000	4.00000000000000000000
90.00000000000000000000	0.00000000000000000000	4169.74365234375000000000	4144.10253906250000000000	4168.20507812500000000000	4169.74365234375000000000	4162.56396484375000000000	4166.66650390625000000000	4157.43603515625000000000	4164.61523437500000000000	4167.17919921875000000000	4154.35888671875000000000	4152.82031250000000000000	4205.12792968750000000000	4148.71777343750000000000	4168.20507812500000000000	1914.00000000000000000000	10248.00000000000000000000	10229.00000000000000000000	0.00000000000000000000	0.00000000000000000000	0.00000000000000000000	1825.00000000000000000000	558.00000000000000000000	4.00000000000000000000	4.00000000000000000000	4.00000000000000000000	4.00000000000000000000	4.00000000000000000000	4.00000000000000000000	4.00000000000000000000	4.00000000000000000000	4.00000000000000000000	4.00000000000000000000	4.00000000000000000000	4.00000000000000000000	4.00000000000000000000	4.00000000000000000000	4.00000000000000000000	4.00000000000000000000
91.00000000000000000000	0.00000000000000000000	4184.10253906250000000000	4178.97412109375000000000	4172.30761718750000000000	4185.12792968750000000000	4188.71777343750000000000	4184.10253906250000000000	4180.51269531250000000000	4177.94873046875000000000	4173.84619140625000000000	4182.56396484375000000000	4167.17919921875000000000	4205.64111328125000000000	4168.20507812500000000000	4174.35888671875000000000	1563.00000000000000000000	10248.00000000000000000000	10228.00000000000000000000	0.00000000000000000000	0.00000000000000000000	0.00000000000000000000	1825.00000000000000000000	566.00000000000000000000	4.00000000000000000000	4.00000000000000000000	4.00000000000000000000	4.00000000000000000000	4.00000000000000000000	4.00000000000000000000	4.00000000000000000000	4.00000000000000000000	4.00000000000000000000	4.00000000000000000000	4.00000000000000000000	4.00000000000000000000	4.00000000000000000000	4.00000000000000000000	4.00000000000000000000	4.00000000000000000000
92.00000000000000000000	0.00000000000000000000	4181.02539062500000000000	4161.02539062500000000000	4179.48730468750000000000	4173.33300781250000000000	4153.33300781250000000000	4170.76904296875000000000	4154.35888671875000000000	4151.79492187500000000000	4173.33300781250000000000	4151.79492187500000000000	4150.76904296875000000000	4200.00000000000000000000	4144.61523437500000000000	4164.61523437500000000000	1349.00000000000000000000	10248.00000000000000000000	10228.00000000000000000000	0.00000000000000000000	0.00000000000000000000	0.00000000000000000000	1825.00000000000000000000	574.00000000000000000000	4.00000000000000000000	4.00000000000000000000	4.00000000000000000000	4.00000000000000000000	4.00000000000000000000	4.00000000000000000000	4.00000000000000000000	4.00000000000000000000	4.00000000000000000000	4.00000000000000000000	4.00000000000000000000	4.00000000000000000000	4.00000000000000000000	4.00000000000000000000	4.00000000000000000000	4.00000000000000000000
93.00000000000000000000	0.00000000000000000000	4189.23046875000000000000	4183.07666015625000000000	4174.35888671875000000000	4187.69238281250000000000	4175.38427734375000000000	4170.76904296875000000000	4163.58984375000000000000	4170.76904296875000000000	4175.89746093750000000000	4164.61523437500000000000	4162.05126953125000000000	4206.66650390625000000000	4176.41015625000000000000	4179.48730468750000000000	1504.00000000000000000000	10248.00000000000000000000	10227.00000000000000000000	0.00000000000000000000	0.00000000000000000000	0.00000000000000000000	1825.00000000000000000000	582.00000000000000000000	4.00000000000000000000	4.00000000000000000000	4.00000000000000000000	4.00000000000000000000	4.00000000000000000000	4.00000000000000000000	4.00000000000000000000	4.00000000000000000000	4.00000000000000000000	4.00000000000000000000	4.00000000000000000000	4.00000000000000000000	4.00000000000000000000	4.00000000000000000000	4.00000000000000000000	4.00000000000000000000
94.00000000000000000000	0.00000000000000000000	4188.20507812500000000000	4174.87158203125000000000	4174.87158203125000000000	4191.28173828125000000000	4178.46142578125000000000	4160.51269531250000000000	4154.87158203125000000000	4175.38427734375000000000	4176.41015625000000000000	4169.74365234375000000000	4166.66650390625000000000	4214.35888671875000000000	4185.64111328125000000000	4185.12792968750000000000	1914.00000000000000000000	10248.00000000000000000000	10227.00000000000000000000	0.00000000000000000000	0.00000000000000000000	0.00000000000000000000	1825.00000000000000000000	589.00000000000000000000	4.00000000000000000000	4.00000000000000000000	4.00000000000000000000	4.00000000000000000000	4.00000000000000000000	4.00000000000000000000	4.00000000000000000000	4.00000000000000000000	4.00000000000000000000	4.00000000000000000000	4.00000000000000000000	4.00000000000000000000	4.00000000000000000000	4.00000000000000000000	4.00000000000000000000	4.00000000000000000000
95.00000000000000000000	0.00000000000000000000	4178.97412109375000000000	4156.41015625000000000000	4172.82031250000000000000	4178.46142578125000000000	4162.56396484375000000000	4163.58984375000000000000	4151.79492187500000000000	4170.25634765625000000000	4175.38427734375000000000	4166.15380859375000000000	4163.07666015625000000000	4206.66650390625000000000	4171.79492187500000000000	4175.89746093750000000000	1563.00000000000000000000	10247.00000000000000000000	10227.00000000000000000000	0.00000000000000000000	0.00000000000000000000	0.00000000000000000000	1825.00000000000000000000	596.00000000000000000000	4.00000000000000000000	4.00000000000000000000	4.00000000000000000000	4.00000000000000000000	4.00000000000000000000	4.00000000000000000000	4.00000000000000000000	4.00000000000000000000	4.00000000000000000000	4.00000000000000000000	4.00000000000000000000	4.00000000000000000000	4.00000000000000000000	4.00000000000000000000	4.00000000000000000000	4.00000000000000000000
96.00000000000000000000	0.00000000000000000000	4181.02539062500000000000	4176.41015625000000000000	4172.82031250000000000000	4187.69238281250000000000	4188.71777343750000000000	4177.43603515625000000000	4181.02539062500000000000	4196.41015625000000000000	4175.38427734375000000000	4206.66650390625000000000	4181.53857421875000000000	4211.79492187500000000000	4189.74365234375000000000	4180.51269531250000000000	1349.00000000000000000000	10247.00000000000000000000	10227.00000000000000000000	0.00000000000000000000	0.00000000000000000000	0.00000000000000000000	1825.00000000000000000000	604.00000000000000000000	4.00000000000000000000	4.00000000000000000000	4.00000000000000000000	4.00000000000000000000	4.00000000000000000000	4.00000000000000000000	4.00000000000000000000	4.00000000000000000000	4.00000000000000000000	4.00000000000000000000	4.00000000000000000000	4.00000000000000000000	4.00000000000000000000	4.00000000000000000000	4.00000000000000000000	4.00000000000000000000
97.00000000000000000000	0.00000000000000000000	4168.71777343750000000000	4144.10253906250000000000	4170.76904296875000000000	4173.33300781250000000000	4161.53857421875000000000	4162.05126953125000000000	4159.48730468750000000000	4165.12792968750000000000	4165.64111328125000000000	4169.74365234375000000000	4158.46142578125000000000	4203.07666015625000000000	4148.71777343750000000000	4164.10253906250000000000	1504.00000000000000000000	10247.00000000000000000000	10227.00000000000000000000	0.00000000000000000000	0.00000000000000000000	0.00000000000000000000	1825.00000000000000000000	612.00000000000000000000	4.00000000000000000000	4.00000000000000000000	4.00000000000000000000	4.00000000000000000000	4.00000000000000000000	4.00000000000000000000	4.00000000000000000000	4.00000000000000000000	4.00000000000000000000	4.00000000000000000000	4.00000000000000000000	4.00000000000000000000	4.00000000000000000000	4.00000000000000000000	4.00000000000000000000	4.00000000000000000000
98.00000000000000000000	0.00000000000000000000	4176.41015625000000000000	4164.61523437500000000000	4165.64111328125000000000	4188.20507812500000000000	4171.79492187500000000000	4175.38427734375000000000	4174.35888671875000000000	4167.69238281250000000000	4170.25634765625000000000	4165.64111328125000000000	4160.51269531250000000000	4200.51269531250000000000	4155.38427734375000000000	4166.15380859375000000000	1914.00000000000000000000	10247.00000000000000000000	10227.00000000000000000000	0.00000000000000000000	0.00000000000000000000	0.00000000000000000000	1825.00000000000000000000	620.00000000000000000000	4.00000000000000000000	4.00000000000000000000	4.00000000000000000000	4.00000000000000000000	4.00000000000000000000	4.00000000000000000000	4.00000000000000000000	4.00000000000000000000	4.00000000000000000000	4.00000000000000000000	4.00000000000000000000	4.00000000000000000000	4.00000000000000000000	4.00000000000000000000	4.00000000000000000000	4.00000000000000000000
99.00000000000000000000	0.00000000000000000000	4184.61523437500000000000	4171.79492187500000000000	4174.35888671875000000000	4195.89746093750000000000	4179.48730468750000000000	4176.92285156250000000000	4167.17919921875000000000	4162.05126953125000000000	4176.92285156250000000000	4160.51269531250000000000	4162.05126953125000000000	4205.12792968750000000000	4158.46142578125000000000	4170.25634765625000000000	1563.00000000000000000000	10246.00000000000000000000	10226.00000000000000000000	0.00000000000000000000	0.00000000000000000000	0.00000000000000000000	1825.00000000000000000000	628.00000000000000000000	4.00000000000000000000	4.00000000000000000000	4.00000000000000000000	4.00000000000000000000	4.00000000000000000000	4.00000000000000000000	4.00000000000000000000	4.00000000000000000000	4.00000000000000000000	4.00000000000000000000	4.00000000000000000000	4.00000000000000000000	4.00000000000000000000	4.00000000000000000000	4.00000000000000000000	4.00000000000000000000
100.00000000000000000000	0.00000000000000000000	4172.82031250000000000000	4147.69238281250000000000	4171.28173828125000000000	4176.92285156250000000000	4166.66650390625000000000	4165.64111328125000000000	4148.71777343750000000000	4146.66650390625000000000	4172.30761718750000000000	4130.25634765625000000000	4148.20507812500000000000	4194.35888671875000000000	4140.51269531250000000000	4165.12792968750000000000	1349.00000000000000000000	10246.00000000000000000000	10226.00000000000000000000	0.00000000000000000000	0.00000000000000000000	0.00000000000000000000	1825.00000000000000000000	636.00000000000000000000	4.00000000000000000000	4.00000000000000000000	4.00000000000000000000	4.00000000000000000000	4.00000000000000000000	4.00000000000000000000	4.00000000000000000000	4.00000000000000000000	4.00000000000000000000	4.00000000000000000000	4.00000000000000000000	4.00000000000000000000	4.00000000000000000000	4.00000000000000000000	4.00000000000000000000	4.00000000000000000000
101.00000000000000000000	0.00000000000000000000	4168.20507812500000000000	4163.58984375000000000000	4164.10253906250000000000	4190.76904296875000000000	4168.71777343750000000000	4167.69238281250000000000	4167.17919921875000000000	4182.05126953125000000000	4170.76904296875000000000	4157.43603515625000000000	4166.15380859375000000000	4201.53857421875000000000	4168.71777343750000000000	4175.38427734375000000000	1504.00000000000000000000	10248.00000000000000000000	10226.00000000000000000000	0.00000000000000000000	0.00000000000000000000	0.00000000000000000000	1825.00000000000000000000	644.00000000000000000000	4.00000000000000000000	4.00000000000000000000	4.00000000000000000000	4.00000000000000000000	4.00000000000000000000	4.00000000000000000000	4.00000000000000000000	4.00000000000000000000	4.00000000000000000000	4.00000000000000000000	4.00000000000000000000	4.00000000000000000000	4.00000000000000000000	4.00000000000000000000	4.00000000000000000000	4.00000000000000000000
102.00000000000000000000	0.00000000000000000000	4158.97412109375000000000	4134.87158203125000000000	4163.58984375000000000000	4181.53857421875000000000	4125.64111328125000000000	4151.79492187500000000000	4136.41015625000000000000	4156.92285156250000000000	4167.69238281250000000000	4141.53857421875000000000	4150.76904296875000000000	4197.94873046875000000000	4140.51269531250000000000	4163.07666015625000000000	1914.00000000000000000000	10248.00000000000000000000	10226.00000000000000000000	0.00000000000000000000	0.00000000000000000000	0.00000000000000000000	1825.00000000000000000000	651.00000000000000000000	4.00000000000000000000	4.00000000000000000000	4.00000000000000000000	4.00000000000000000000	4.00000000000000000000	4.00000000000000000000	4.00000000000000000000	4.00000000000000000000	4.00000000000000000000	4.00000000000000000000	4.00000000000000000000	4.00000000000000000000	4.00000000000000000000	4.00000000000000000000	4.00000000000000000000	4.00000000000000000000
103.00000000000000000000	0.00000000000000000000	4168.71777343750000000000	4149.23046875000000000000	4161.02539062500000000000	4181.53857421875000000000	4168.20507812500000000000	4172.30761718750000000000	4157.94873046875000000000	4156.92285156250000000000	4170.76904296875000000000	4161.02539062500000000000	4154.35888671875000000000	4192.30761718750000000000	4142.56396484375000000000	4164.10253906250000000000	1563.00000000000000000000	10248.00000000000000000000	10226.00000000000000000000	0.00000000000000000000	0.00000000000000000000	0.00000000000000000000	1825.00000000000000000000	659.00000000000000000000	4.00000000000000000000	4.00000000000000000000	4.00000000000000000000	4.00000000000000000000	4.00000000000000000000	4.00000000000000000000	4.00000000000000000000	4.00000000000000000000	4.00000000000000000000	4.00000000000000000000	4.00000000000000000000	4.00000000000000000000	4.00000000000000000000	4.00000000000000000000	4.00000000000000000000	4.00000000000000000000
104.00000000000000000000	0.00000000000000000000	4174.87158203125000000000	4161.53857421875000000000	4170.25634765625000000000	4184.10253906250000000000	4198.97412109375000000000	4180.51269531250000000000	4174.87158203125000000000	4167.69238281250000000000	4170.76904296875000000000	4174.35888671875000000000	4162.05126953125000000000	4200.00000000000000000000	4142.56396484375000000000	4166.15380859375000000000	1349.00000000000000000000	10248.00000000000000000000	10226.00000000000000000000	0.00000000000000000000	0.00000000000000000000	0.00000000000000000000	1825.00000000000000000000	667.00000000000000000000	4.00000000000000000000	4.00000000000000000000	4.00000000000000000000	4.00000000000000000000	4.00000000000000000000	4.00000000000000000000	4.00000000000000000000	4.00000000000000000000	4.00000000000000000000	4.00000000000000000000	4.00000000000000000000	4.00000000000000000000	4.00000000000000000000	4.00000000000000000000	4.00000000000000000000	4.00000000000000000000
105.00000000000000000000	0.00000000000000000000	4166.15380859375000000000	4143.07666015625000000000	4170.25634765625000000000	4174.35888671875000000000	4156.92285156250000000000	4165.12792968750000000000	4151.28173828125000000000	4153.33300781250000000000	4166.66650390625000000000	4143.07666015625000000000	4145.64111328125000000000	4194.35888671875000000000	4127.17919921875000000000	4157.43603515625000000000	1504.00000000000000000000	10249.00000000000000000000	10227.00000000000000000000	0.00000000000000000000	0.00000000000000000000	0.00000000000000000000	1825.00000000000000000000	676.00000000000000000000	4.00000000000000000000	4.00000000000000000000	4.00000000000000000000	4.00000000000000000000	4.00000000000000000000	4.00000000000000000000	4.00000000000000000000	4.00000000000000000000	4.00000000000000000000	4.00000000000000000000	4.00000000000000000000	4.00000000000000000000	4.00000000000000000000	4.00000000000000000000	4.00000000000000000000	4.00000000000000000000
106.00000000000000000000	0.00000000000000000000	4180.00000000000000000000	4172.82031250000000000000	4167.69238281250000000000	4194.87158203125000000000	4168.71777343750000000000	4172.30761718750000000000	4165.64111328125000000000	4172.82031250000000000000	4172.82031250000000000000	4166.15380859375000000000	4164.10253906250000000000	4200.00000000000000000000	4174.87158203125000000000	4175.89746093750000000000	1914.00000000000000000000	10249.00000000000000000000	10227.00000000000000000000	0.00000000000000000000	0.00000000000000000000	0.00000000000000000000	1825.00000000000000000000	684.00000000000000000000	4.00000000000000000000	4.00000000000000000000	4.00000000000000000000	4.00000000000000000000	4.00000000000000000000	4.00000000000000000000	4.00000000000000000000	4.00000000000000000000	4.00000000000000000000	4.00000000000000000000	4.00000000000000000000	4.00000000000000000000	4.00000000000000000000	4.00000000000000000000	4.00000000000000000000	4.00000000000000000000
107.00000000000000000000	0.00000000000000000000	4178.97412109375000000000	4153.33300781250000000000	4172.30761718750000000000	4181.53857421875000000000	4146.66650390625000000000	4158.46142578125000000000	4138.97412109375000000000	4143.58984375000000000000	4172.82031250000000000000	4130.76904296875000000000	4152.30761718750000000000	4197.43603515625000000000	4155.38427734375000000000	4170.25634765625000000000	1563.00000000000000000000	10250.00000000000000000000	10227.00000000000000000000	0.00000000000000000000	0.00000000000000000000	0.00000000000000000000	1825.00000000000000000000	692.00000000000000000000	4.00000000000000000000	4.00000000000000000000	4.00000000000000000000	4.00000000000000000000	4.00000000000000000000	4.00000000000000000000	4.00000000000000000000	4.00000000000000000000	4.00000000000000000000	4.00000000000000000000	4.00000000000000000000	4.00000000000000000000	4.00000000000000000000	4.00000000000000000000	4.00000000000000000000	4.00000000000000000000
108.00000000000000000000	0.00000000000000000000	4171.79492187500000000000	4150.76904296875000000000	4164.61523437500000000000	4173.84619140625000000000	4162.05126953125000000000	4165.64111328125000000000	4146.66650390625000000000	4153.84619140625000000000	4172.30761718750000000000	4134.35888671875000000000	4151.28173828125000000000	4192.30761718750000000000	4146.15380859375000000000	4164.61523437500000000000	1349.00000000000000000000	10250.00000000000000000000	10227.00000000000000000000	0.00000000000000000000	0.00000000000000000000	0.00000000000000000000	1825.00000000000000000000	701.00000000000000000000	4.00000000000000000000	4.00000000000000000000	4.00000000000000000000	4.00000000000000000000	4.00000000000000000000	4.00000000000000000000	4.00000000000000000000	4.00000000000000000000	4.00000000000000000000	4.00000000000000000000	4.00000000000000000000	4.00000000000000000000	4.00000000000000000000	4.00000000000000000000	4.00000000000000000000	4.00000000000000000000
109.00000000000000000000	0.00000000000000000000	4166.66650390625000000000	4151.28173828125000000000	4163.07666015625000000000	4177.94873046875000000000	4168.71777343750000000000	4169.23046875000000000000	4159.48730468750000000000	4178.46142578125000000000	4170.76904296875000000000	4165.64111328125000000000	4163.07666015625000000000	4201.53857421875000000000	4154.35888671875000000000	4167.69238281250000000000	1504.00000000000000000000	10249.00000000000000000000	10226.00000000000000000000	0.00000000000000000000	0.00000000000000000000	0.00000000000000000000	1825.00000000000000000000	708.00000000000000000000	4.00000000000000000000	4.00000000000000000000	4.00000000000000000000	4.00000000000000000000	4.00000000000000000000	4.00000000000000000000	4.00000000000000000000	4.00000000000000000000	4.00000000000000000000	4.00000000000000000000	4.00000000000000000000	4.00000000000000000000	4.00000000000000000000	4.00000000000000000000	4.00000000000000000000	4.00000000000000000000
110.00000000000000000000	0.00000000000000000000	4157.43603515625000000000	4131.28173828125000000000	4165.12792968750000000000	4161.02539062500000000000	4128.20507812500000000000	4158.97412109375000000000	4144.61523437500000000000	4152.30761718750000000000	4166.66650390625000000000	4132.82031250000000000000	4146.66650390625000000000	4193.84619140625000000000	4129.74365234375000000000	4157.43603515625000000000	1914.00000000000000000000	10249.00000000000000000000	10226.00000000000000000000	0.00000000000000000000	0.00000000000000000000	0.00000000000000000000	1825.00000000000000000000	716.00000000000000000000	4.00000000000000000000	4.00000000000000000000	4.00000000000000000000	4.00000000000000000000	4.00000000000000000000	4.00000000000000000000	4.00000000000000000000	4.00000000000000000000	4.00000000000000000000	4.00000000000000000000	4.00000000000000000000	4.00000000000000000000	4.00000000000000000000	4.00000000000000000000	4.00000000000000000000	4.00000000000000000000
111.00000000000000000000	0.00000000000000000000	4172.82031250000000000000	4168.71777343750000000000	4167.17919921875000000000	4176.92285156250000000000	4177.94873046875000000000	4181.02539062500000000000	4177.94873046875000000000	4166.66650390625000000000	4173.84619140625000000000	4152.30761718750000000000	4158.97412109375000000000	4194.35888671875000000000	4153.33300781250000000000	4166.66650390625000000000	1563.00000000000000000000	10249.00000000000000000000	10227.00000000000000000000	0.00000000000000000000	0.00000000000000000000	0.00000000000000000000	1825.00000000000000000000	723.00000000000000000000	4.00000000000000000000	4.00000000000000000000	4.00000000000000000000	4.00000000000000000000	4.00000000000000000000	4.00000000000000000000	4.00000000000000000000	4.00000000000000000000	4.00000000000000000000	4.00000000000000000000	4.00000000000000000000	4.00000000000000000000	4.00000000000000000000	4.00000000000000000000	4.00000000000000000000	4.00000000000000000000
112.00000000000000000000	0.00000000000000000000	4173.84619140625000000000	4154.87158203125000000000	4173.33300781250000000000	4167.69238281250000000000	4182.56396484375000000000	4178.46142578125000000000	4164.61523437500000000000	4151.28173828125000000000	4175.38427734375000000000	4144.10253906250000000000	4151.28173828125000000000	4197.43603515625000000000	4138.97412109375000000000	4161.02539062500000000000	1349.00000000000000000000	10249.00000000000000000000	10227.00000000000000000000	0.00000000000000000000	0.00000000000000000000	0.00000000000000000000	1825.00000000000000000000	730.00000000000000000000	4.00000000000000000000	4.00000000000000000000	4.00000000000000000000	4.00000000000000000000	4.00000000000000000000	4.00000000000000000000	4.00000000000000000000	4.00000000000000000000	4.00000000000000000000	4.00000000000000000000	4.00000000000000000000	4.00000000000000000000	4.00000000000000000000	4.00000000000000000000	4.00000000000000000000	4.00000000000000000000
113.00000000000000000000	0.00000000000000000000	4171.28173828125000000000	4152.82031250000000000000	4168.71777343750000000000	4161.53857421875000000000	4170.25634765625000000000	4173.84619140625000000000	4156.41015625000000000000	4153.33300781250000000000	4173.33300781250000000000	4147.17919921875000000000	4154.35888671875000000000	4200.00000000000000000000	4144.61523437500000000000	4162.05126953125000000000	1504.00000000000000000000	10248.00000000000000000000	10227.00000000000000000000	0.00000000000000000000	0.00000000000000000000	0.00000000000000000000	1825.00000000000000000000	738.00000000000000000000	4.00000000000000000000	4.00000000000000000000	4.00000000000000000000	4.00000000000000000000	4.00000000000000000000	4.00000000000000000000	4.00000000000000000000	4.00000000000000000000	4.00000000000000000000	4.00000000000000000000	4.00000000000000000000	4.00000000000000000000	4.00000000000000000000	4.00000000000000000000	4.00000000000000000000	4.00000000000000000000
114.00000000000000000000	0.00000000000000000000	4172.82031250000000000000	4161.53857421875000000000	4169.74365234375000000000	4172.82031250000000000000	4168.71777343750000000000	4164.61523437500000000000	4153.33300781250000000000	4168.20507812500000000000	4172.30761718750000000000	4162.05126953125000000000	4166.15380859375000000000	4205.64111328125000000000	4167.17919921875000000000	4172.30761718750000000000	1914.00000000000000000000	10248.00000000000000000000	10227.00000000000000000000	0.00000000000000000000	0.00000000000000000000	0.00000000000000000000	1825.00000000000000000000	745.00000000000000000000	4.00000000000000000000	4.00000000000000000000	4.00000000000000000000	4.00000000000000000000	4.00000000000000000000	4.00000000000000000000	4.00000000000000000000	4.00000000000000000000	4.00000000000000000000	4.00000000000000000000	4.00000000000000000000	4.00000000000000000000	4.00000000000000000000	4.00000000000000000000	4.00000000000000000000	4.00000000000000000000
115.00000000000000000000	0.00000000000000000000	4162.56396484375000000000	4135.38427734375000000000	4171.28173828125000000000	4156.92285156250000000000	4138.97412109375000000000	4152.82031250000000000000	4133.33300781250000000000	4148.71777343750000000000	4170.76904296875000000000	4135.89746093750000000000	4148.71777343750000000000	4197.43603515625000000000	4141.53857421875000000000	4165.12792968750000000000	1563.00000000000000000000	10247.00000000000000000000	10227.00000000000000000000	0.00000000000000000000	0.00000000000000000000	0.00000000000000000000	1825.00000000000000000000	753.00000000000000000000	4.00000000000000000000	4.00000000000000000000	4.00000000000000000000	4.00000000000000000000	4.00000000000000000000	4.00000000000000000000	4.00000000000000000000	4.00000000000000000000	4.00000000000000000000	4.00000000000000000000	4.00000000000000000000	4.00000000000000000000	4.00000000000000000000	4.00000000000000000000	4.00000000000000000000	4.00000000000000000000
116.00000000000000000000	0.00000000000000000000	4169.74365234375000000000	4165.12792968750000000000	4167.69238281250000000000	4167.17919921875000000000	4174.87158203125000000000	4174.87158203125000000000	4171.79492187500000000000	4179.48730468750000000000	4174.35888671875000000000	4177.94873046875000000000	4164.61523437500000000000	4201.53857421875000000000	4155.38427734375000000000	4172.82031250000000000000	1349.00000000000000000000	10247.00000000000000000000	10227.00000000000000000000	0.00000000000000000000	0.00000000000000000000	0.00000000000000000000	1825.00000000000000000000	760.00000000000000000000	4.00000000000000000000	4.00000000000000000000	4.00000000000000000000	4.00000000000000000000	4.00000000000000000000	4.00000000000000000000	4.00000000000000000000	4.00000000000000000000	4.00000000000000000000	4.00000000000000000000	4.00000000000000000000	4.00000000000000000000	4.00000000000000000000	4.00000000000000000000	4.00000000000000000000	4.00000000000000000000
117.00000000000000000000	0.00000000000000000000	4167.69238281250000000000	4148.71777343750000000000	4169.23046875000000000000	4156.41015625000000000000	4164.10253906250000000000	4166.15380859375000000000	4158.97412109375000000000	4165.64111328125000000000	4170.25634765625000000000	4167.69238281250000000000	4157.43603515625000000000	4200.00000000000000000000	4130.25634765625000000000	4160.00000000000000000000	1504.00000000000000000000	10246.00000000000000000000	10228.00000000000000000000	0.00000000000000000000	0.00000000000000000000	0.00000000000000000000	1825.00000000000000000000	769.00000000000000000000	4.00000000000000000000	4.00000000000000000000	4.00000000000000000000	4.00000000000000000000	4.00000000000000000000	4.00000000000000000000	4.00000000000000000000	4.00000000000000000000	4.00000000000000000000	4.00000000000000000000	4.00000000000000000000	4.00000000000000000000	4.00000000000000000000	4.00000000000000000000	4.00000000000000000000	4.00000000000000000000
118.00000000000000000000	0.00000000000000000000	4168.71777343750000000000	4146.66650390625000000000	4167.17919921875000000000	4153.84619140625000000000	4148.71777343750000000000	4164.10253906250000000000	4148.71777343750000000000	4158.46142578125000000000	4171.28173828125000000000	4148.71777343750000000000	4152.30761718750000000000	4195.89746093750000000000	4132.82031250000000000000	4156.92285156250000000000	1914.00000000000000000000	10246.00000000000000000000	10228.00000000000000000000	0.00000000000000000000	0.00000000000000000000	0.00000000000000000000	1825.00000000000000000000	777.00000000000000000000	4.00000000000000000000	4.00000000000000000000	4.00000000000000000000	4.00000000000000000000	4.00000000000000000000	4.00000000000000000000	4.00000000000000000000	4.00000000000000000000	4.00000000000000000000	4.00000000000000000000	4.00000000000000000000	4.00000000000000000000	4.00000000000000000000	4.00000000000000000000	4.00000000000000000000	4.00000000000000000000
119.00000000000000000000	0.00000000000000000000	4178.97412109375000000000	4173.33300781250000000000	4175.38427734375000000000	4172.30761718750000000000	4162.56396484375000000000	4172.30761718750000000000	4163.58984375000000000000	4175.89746093750000000000	4178.46142578125000000000	4164.10253906250000000000	4162.56396484375000000000	4208.20507812500000000000	4164.61523437500000000000	4174.35888671875000000000	1563.00000000000000000000	10248.00000000000000000000	10227.00000000000000000000	0.00000000000000000000	0.00000000000000000000	0.00000000000000000000	1825.00000000000000000000	785.00000000000000000000	4.00000000000000000000	4.00000000000000000000	4.00000000000000000000	4.00000000000000000000	4.00000000000000000000	4.00000000000000000000	4.00000000000000000000	4.00000000000000000000	4.00000000000000000000	4.00000000000000000000	4.00000000000000000000	4.00000000000000000000	4.00000000000000000000	4.00000000000000000000	4.00000000000000000000	4.00000000000000000000
120.00000000000000000000	0.00000000000000000000	4167.17919921875000000000	4142.56396484375000000000	4173.84619140625000000000	4150.76904296875000000000	4136.41015625000000000000	4156.92285156250000000000	4140.00000000000000000000	4143.07666015625000000000	4173.33300781250000000000	4131.28173828125000000000	4144.10253906250000000000	4198.97412109375000000000	4133.33300781250000000000	4165.12792968750000000000	1349.00000000000000000000	10248.00000000000000000000	10227.00000000000000000000	0.00000000000000000000	0.00000000000000000000	0.00000000000000000000	1825.00000000000000000000	794.00000000000000000000	4.00000000000000000000	4.00000000000000000000	4.00000000000000000000	4.00000000000000000000	4.00000000000000000000	4.00000000000000000000	4.00000000000000000000	4.00000000000000000000	4.00000000000000000000	4.00000000000000000000	4.00000000000000000000	4.00000000000000000000	4.00000000000000000000	4.00000000000000000000	4.00000000000000000000	4.00000000000000000000
121.00000000000000000000	0.00000000000000000000	4165.64111328125000000000	4154.87158203125000000000	4163.58984375000000000000	4156.92285156250000000000	4165.12792968750000000000	4167.17919921875000000000	4157.94873046875000000000	4171.28173828125000000000	4174.35888671875000000000	4162.05126953125000000000	4164.61523437500000000000	4202.05126953125000000000	4153.33300781250000000000	4170.25634765625000000000	1504.00000000000000000000	10248.00000000000000000000	10228.00000000000000000000	0.00000000000000000000	0.00000000000000000000	0.00000000000000000000	1825.00000000000000000000	802.00000000000000000000	4.00000000000000000000	4.00000000000000000000	4.00000000000000000000	4.00000000000000000000	4.00000000000000000000	4.00000000000000000000	4.00000000000000000000	4.00000000000000000000	4.00000000000000000000	4.00000000000000000000	4.00000000000000000000	4.00000000000000000000	4.00000000000000000000	4.00000000000000000000	4.00000000000000000000	4.00000000000000000000
122.00000000000000000000	0.00000000000000000000	4156.92285156250000000000	4140.51269531250000000000	4168.71777343750000000000	4157.94873046875000000000	4154.87158203125000000000	4161.53857421875000000000	4144.10253906250000000000	4172.82031250000000000000	4173.33300781250000000000	4160.00000000000000000000	4163.58984375000000000000	4207.17919921875000000000	4143.07666015625000000000	4165.64111328125000000000	1914.00000000000000000000	10248.00000000000000000000	10228.00000000000000000000	0.00000000000000000000	0.00000000000000000000	0.00000000000000000000	1825.00000000000000000000	810.00000000000000000000	4.00000000000000000000	4.00000000000000000000	4.00000000000000000000	4.00000000000000000000	4.00000000000000000000	4.00000000000000000000	4.00000000000000000000	4.00000000000000000000	4.00000000000000000000	4.00000000000000000000	4.00000000000000000000	4.00000000000000000000	4.00000000000000000000	4.00000000000000000000	4.00000000000000000000	4.00000000000000000000
123.00000000000000000000	0.00000000000000000000	4154.35888671875000000000	4136.92285156250000000000	4167.69238281250000000000	4150.25634765625000000000	4152.30761718750000000000	4165.64111328125000000000	4146.15380859375000000000	4155.38427734375000000000	4172.30761718750000000000	4148.71777343750000000000	4151.79492187500000000000	4197.43603515625000000000	4128.71777343750000000000	4157.94873046875000000000	1563.00000000000000000000	10248.00000000000000000000	10227.00000000000000000000	0.00000000000000000000	0.00000000000000000000	0.00000000000000000000	1825.00000000000000000000	819.00000000000000000000	4.00000000000000000000	4.00000000000000000000	4.00000000000000000000	4.00000000000000000000	4.00000000000000000000	4.00000000000000000000	4.00000000000000000000	4.00000000000000000000	4.00000000000000000000	4.00000000000000000000	4.00000000000000000000	4.00000000000000000000	4.00000000000000000000	4.00000000000000000000	4.00000000000000000000	4.00000000000000000000
124.00000000000000000000	0.00000000000000000000	4171.79492187500000000000	4172.30761718750000000000	4169.74365234375000000000	4163.58984375000000000000	4192.82031250000000000000	4185.64111328125000000000	4177.43603515625000000000	4176.41015625000000000000	4176.92285156250000000000	4193.84619140625000000000	4169.74365234375000000000	4203.58984375000000000000	4156.41015625000000000000	4162.05126953125000000000	1349.00000000000000000000	10248.00000000000000000000	10227.00000000000000000000	0.00000000000000000000	0.00000000000000000000	0.00000000000000000000	1825.00000000000000000000	827.00000000000000000000	4.00000000000000000000	4.00000000000000000000	4.00000000000000000000	4.00000000000000000000	4.00000000000000000000	4.00000000000000000000	4.00000000000000000000	4.00000000000000000000	4.00000000000000000000	4.00000000000000000000	4.00000000000000000000	4.00000000000000000000	4.00000000000000000000	4.00000000000000000000	4.00000000000000000000	4.00000000000000000000
125.00000000000000000000	0.00000000000000000000	4168.71777343750000000000	4153.84619140625000000000	4174.35888671875000000000	4150.25634765625000000000	4163.07666015625000000000	4171.79492187500000000000	4149.74365234375000000000	4154.35888671875000000000	4173.33300781250000000000	4171.79492187500000000000	4154.35888671875000000000	4197.43603515625000000000	4136.41015625000000000000	4150.76904296875000000000	1504.00000000000000000000	10247.00000000000000000000	10226.00000000000000000000	0.00000000000000000000	0.00000000000000000000	0.00000000000000000000	1825.00000000000000000000	835.00000000000000000000	4.00000000000000000000	4.00000000000000000000	4.00000000000000000000	4.00000000000000000000	4.00000000000000000000	4.00000000000000000000	4.00000000000000000000	4.00000000000000000000	4.00000000000000000000	4.00000000000000000000	4.00000000000000000000	4.00000000000000000000	4.00000000000000000000	4.00000000000000000000	4.00000000000000000000	4.00000000000000000000
126.00000000000000000000	0.00000000000000000000	4171.28173828125000000000	4168.20507812500000000000	4169.74365234375000000000	4158.97412109375000000000	4173.84619140625000000000	4171.28173828125000000000	4160.00000000000000000000	4164.61523437500000000000	4176.92285156250000000000	4175.38427734375000000000	4161.53857421875000000000	4196.41015625000000000000	4162.56396484375000000000	4165.64111328125000000000	1914.00000000000000000000	10247.00000000000000000000	10226.00000000000000000000	0.00000000000000000000	0.00000000000000000000	0.00000000000000000000	1825.00000000000000000000	842.00000000000000000000	4.00000000000000000000	4.00000000000000000000	4.00000000000000000000	4.00000000000000000000	4.00000000000000000000	4.00000000000000000000	4.00000000000000000000	4.00000000000000000000	4.00000000000000000000	4.00000000000000000000	4.00000000000000000000	4.00000000000000000000	4.00000000000000000000	4.00000000000000000000	4.00000000000000000000	4.00000000000000000000
127.00000000000000000000	0.00000000000000000000	4167.17919921875000000000	4158.97412109375000000000	4171.28173828125000000000	4157.43603515625000000000	4163.58984375000000000000	4159.48730468750000000000	4147.69238281250000000000	4157.94873046875000000000	4176.92285156250000000000	4161.53857421875000000000	4163.07666015625000000000	4202.56396484375000000000	4163.07666015625000000000	4169.74365234375000000000	50.00000000000000000000	10247.00000000000000000000	10227.00000000000000000000	0.00000000000000000000	0.00000000000000000000	0.00000000000000000000	1825.00000000000000000000	850.00000000000000000000	4.00000000000000000000	4.00000000000000000000	4.00000000000000000000	4.00000000000000000000	4.00000000000000000000	4.00000000000000000000	4.00000000000000000000	4.00000000000000000000	4.00000000000000000000	4.00000000000000000000	4.00000000000000000000	4.00000000000000000000	4.00000000000000000000	4.00000000000000000000	4.00000000000000000000	4.00000000000000000000
0.00000000000000000000	0.00000000000000000000	4158.97412109375000000000	4146.15380859375000000000	4163.07666015625000000000	4144.61523437500000000000	4145.64111328125000000000	4156.41015625000000000000	4136.92285156250000000000	4145.64111328125000000000	4171.28173828125000000000	4144.61523437500000000000	4154.87158203125000000000	4192.82031250000000000000	4145.64111328125000000000	4158.97412109375000000000	945.00000000000000000000	10247.00000000000000000000	10227.00000000000000000000	0.00000000000000000000	0.00000000000000000000	0.00000000000000000000	1825.00000000000000000000	857.00000000000000000000	4.00000000000000000000	4.00000000000000000000	4.00000000000000000000	4.00000000000000000000	4.00000000000000000000	4.00000000000000000000	4.00000000000000000000	4.00000000000000000000	4.00000000000000000000	4.00000000000000000000	4.00000000000000000000	4.00000000000000000000	4.00000000000000000000	4.00000000000000000000	4.00000000000000000000	4.00000000000000000000
1.00000000000000000000	0.00000000000000000000	4164.10253906250000000000	4165.64111328125000000000	4158.97412109375000000000	4156.41015625000000000000	4167.69238281250000000000	4173.33300781250000000000	4168.20507812500000000000	4171.28173828125000000000	4172.82031250000000000000	4186.66650390625000000000	4168.71777343750000000000	4195.89746093750000000000	4159.48730468750000000000	4164.10253906250000000000	1205.00000000000000000000	10248.00000000000000000000	10227.00000000000000000000	0.00000000000000000000	0.00000000000000000000	0.00000000000000000000	1825.00000000000000000000	864.00000000000000000000	4.00000000000000000000	4.00000000000000000000	4.00000000000000000000	4.00000000000000000000	4.00000000000000000000	4.00000000000000000000	4.00000000000000000000	4.00000000000000000000	4.00000000000000000000	4.00000000000000000000	4.00000000000000000000	4.00000000000000000000	4.00000000000000000000	4.00000000000000000000	4.00000000000000000000	4.00000000000000000000
2.00000000000000000000	0.00000000000000000000	4158.46142578125000000000	4139.48730468750000000000	4164.10253906250000000000	4140.00000000000000000000	4137.94873046875000000000	4165.12792968750000000000	4150.76904296875000000000	4153.33300781250000000000	4170.76904296875000000000	4164.61523437500000000000	4149.74365234375000000000	4192.30761718750000000000	4124.10253906250000000000	4151.28173828125000000000	1375.00000000000000000000	10248.00000000000000000000	10227.00000000000000000000	0.00000000000000000000	0.00000000000000000000	0.00000000000000000000	1825.00000000000000000000	872.00000000000000000000	4.00000000000000000000	4.00000000000000000000	4.00000000000000000000	4.00000000000000000000	4.00000000000000000000	4.00000000000000000000	4.00000000000000000000	4.00000000000000000000	4.00000000000000000000	4.00000000000000000000	4.00000000000000000000	4.00000000000000000000	4.00000000000000000000	4.00000000000000000000	4.00000000000000000000	4.00000000000000000000
3.00000000000000000000	0.00000000000000000000	4170.25634765625000000000	4171.28173828125000000000	4167.17919921875000000000	4150.25634765625000000000	4176.92285156250000000000	4182.56396484375000000000	4172.30761718750000000000	4167.17919921875000000000	4175.38427734375000000000	4170.76904296875000000000	4157.43603515625000000000	4191.79492187500000000000	4148.71777343750000000000	4160.51269531250000000000	1975.00000000000000000000	10247.00000000000000000000	10226.00000000000000000000	0.00000000000000000000	0.00000000000000000000	0.00000000000000000000	1825.00000000000000000000	880.00000000000000000000	4.00000000000000000000	4.00000000000000000000	4.00000000000000000000	4.00000000000000000000	4.00000000000000000000	4.00000000000000000000	4.00000000000000000000	4.00000000000000000000	4.00000000000000000000	4.00000000000000000000	4.00000000000000000000	4.00000000000000000000	4.00000000000000000000	4.00000000000000000000	4.00000000000000000000	4.00000000000000000000
4.00000000000000000000	0.00000000000000000000	4179.48730468750000000000	4183.07666015625000000000	4176.41015625000000000000	4161.53857421875000000000	4193.33300781250000000000	4184.61523437500000000000	4177.43603515625000000000	4164.10253906250000000000	4175.89746093750000000000	4170.25634765625000000000	4161.53857421875000000000	4195.38427734375000000000	4161.02539062500000000000	4168.71777343750000000000	2094.00000000000000000000	10247.00000000000000000000	10226.00000000000000000000	0.00000000000000000000	0.00000000000000000000	0.00000000000000000000	1825.00000000000000000000	888.00000000000000000000	4.00000000000000000000	4.00000000000000000000	4.00000000000000000000	4.00000000000000000000	4.00000000000000000000	4.00000000000000000000	4.00000000000000000000	4.00000000000000000000	4.00000000000000000000	4.00000000000000000000	4.00000000000000000000	4.00000000000000000000	4.00000000000000000000	4.00000000000000000000	4.00000000000000000000	4.00000000000000000000
5.00000000000000000000	0.00000000000000000000	4172.82031250000000000000	4156.41015625000000000000	4171.28173828125000000000	4150.25634765625000000000	4161.53857421875000000000	4172.82031250000000000000	4158.46142578125000000000	4151.28173828125000000000	4169.23046875000000000000	4150.25634765625000000000	4148.20507812500000000000	4188.20507812500000000000	4140.51269531250000000000	4161.02539062500000000000	1339.00000000000000000000	10246.00000000000000000000	10225.00000000000000000000	0.00000000000000000000	0.00000000000000000000	0.00000000000000000000	1825.00000000000000000000	897.00000000000000000000	4.00000000000000000000	4.00000000000000000000	4.00000000000000000000	4.00000000000000000000	4.00000000000000000000	4.00000000000000000000	4.00000000000000000000	4.00000000000000000000	4.00000000000000000000	4.00000000000000000000	4.00000000000000000000	4.00000000000000000000	4.00000000000000000000	4.00000000000000000000	4.00000000000000000000	4.00000000000000000000
6.00000000000000000000	0.00000000000000000000	4170.25634765625000000000	4165.64111328125000000000	4167.69238281250000000000	4158.97412109375000000000	4178.46142578125000000000	4173.33300781250000000000	4170.25634765625000000000	4185.12792968750000000000	4171.79492187500000000000	4182.05126953125000000000	4166.66650390625000000000	4196.41015625000000000000	4165.12792968750000000000	4171.28173828125000000000	1738.00000000000000000000	10246.00000000000000000000	10225.00000000000000000000	0.00000000000000000000	0.00000000000000000000	0.00000000000000000000	1825.00000000000000000000	905.00000000000000000000	4.00000000000000000000	4.00000000000000000000	4.00000000000000000000	4.00000000000000000000	4.00000000000000000000	4.00000000000000000000	4.00000000000000000000	4.00000000000000000000	4.00000000000000000000	4.00000000000000000000	4.00000000000000000000	4.00000000000000000000	4.00000000000000000000	4.00000000000000000000	4.00000000000000000000	4.00000000000000000000
7.00000000000000000000	0.00000000000000000000	4158.97412109375000000000	4134.35888671875000000000	4169.74365234375000000000	4140.00000000000000000000	4156.41015625000000000000	4157.43603515625000000000	4146.66650390625000000000	4160.51269531250000000000	4168.71777343750000000000	4161.02539062500000000000	4154.35888671875000000000	4193.84619140625000000000	4141.02539062500000000000	4162.56396484375000000000	1710.00000000000000000000	10246.00000000000000000000	10225.00000000000000000000	0.00000000000000000000	0.00000000000000000000	0.00000000000000000000	1825.00000000000000000000	912.00000000000000000000	4.00000000000000000000	4.00000000000000000000	4.00000000000000000000	4.00000000000000000000	4.00000000000000000000	4.00000000000000000000	4.00000000000000000000	4.00000000000000000000	4.00000000000000000000	4.00000000000000000000	4.00000000000000000000	4.00000000000000000000	4.00000000000000000000	4.00000000000000000000	4.00000000000000000000	4.00000000000000000000
8.00000000000000000000	0.00000000000000000000	4170.25634765625000000000	4155.38427734375000000000	4164.10253906250000000000	4141.02539062500000000000	4180.51269531250000000000	4177.94873046875000000000	4169.74365234375000000000	4167.17919921875000000000	4171.28173828125000000000	4177.94873046875000000000	4162.05126953125000000000	4188.20507812500000000000	4151.28173828125000000000	4161.02539062500000000000	711.00000000000000000000	10246.00000000000000000000	10225.00000000000000000000	0.00000000000000000000	0.00000000000000000000	0.00000000000000000000	1825.00000000000000000000	920.00000000000000000000	4.00000000000000000000	4.00000000000000000000	4.00000000000000000000	4.00000000000000000000	4.00000000000000000000	4.00000000000000000000	4.00000000000000000000	4.00000000000000000000	4.00000000000000000000	4.00000000000000000000	4.00000000000000000000	4.00000000000000000000	4.00000000000000000000	4.00000000000000000000	4.00000000000000000000	4.00000000000000000000
9.00000000000000000000	0.00000000000000000000	4179.48730468750000000000	4169.74365234375000000000	4171.28173828125000000000	4147.17919921875000000000	4192.82031250000000000000	4187.69238281250000000000	4177.94873046875000000000	4174.35888671875000000000	4175.38427734375000000000	4188.20507812500000000000	4168.71777343750000000000	4188.71777343750000000000	4156.41015625000000000000	4160.51269531250000000000	1885.00000000000000000000	10245.00000000000000000000	10227.00000000000000000000	0.00000000000000000000	0.00000000000000000000	0.00000000000000000000	1825.00000000000000000000	929.00000000000000000000	4.00000000000000000000	4.00000000000000000000	4.00000000000000000000	4.00000000000000000000	4.00000000000000000000	4.00000000000000000000	4.00000000000000000000	4.00000000000000000000	4.00000000000000000000	4.00000000000000000000	4.00000000000000000000	4.00000000000000000000	4.00000000000000000000	4.00000000000000000000	4.00000000000000000000	4.00000000000000000000
10.00000000000000000000	0.00000000000000000000	4168.71777343750000000000	4148.20507812500000000000	4171.79492187500000000000	4134.35888671875000000000	4166.15380859375000000000	4174.35888671875000000000	4158.46142578125000000000	4150.25634765625000000000	4172.82031250000000000000	4155.89746093750000000000	4152.82031250000000000000	4181.02539062500000000000	4134.87158203125000000000	4157.94873046875000000000	1914.00000000000000000000	10245.00000000000000000000	10227.00000000000000000000	0.00000000000000000000	0.00000000000000000000	0.00000000000000000000	1825.00000000000000000000	936.00000000000000000000	4.00000000000000000000	4.00000000000000000000	4.00000000000000000000	4.00000000000000000000	4.00000000000000000000	4.00000000000000000000	4.00000000000000000000	4.00000000000000000000	4.00000000000000000000	4.00000000000000000000	4.00000000000000000000	4.00000000000000000000	4.00000000000000000000	4.00000000000000000000	4.00000000000000000000	4.00000000000000000000
11.00000000000000000000	0.00000000000000000000	4178.46142578125000000000	4177.94873046875000000000	4170.25634765625000000000	4153.84619140625000000000	4189.74365234375000000000	4178.97412109375000000000	4179.48730468750000000000	4174.35888671875000000000	4176.41015625000000000000	4187.17919921875000000000	4171.79492187500000000000	4193.33300781250000000000	4172.82031250000000000000	4177.43603515625000000000	1567.00000000000000000000	10248.00000000000000000000	10226.00000000000000000000	0.00000000000000000000	0.00000000000000000000	0.00000000000000000000	1825.00000000000000000000	944.00000000000000000000	4.00000000000000000000	4.00000000000000000000	4.00000000000000000000	4.00000000000000000000	4.00000000000000000000	4.00000000000000000000	4.00000000000000000000	4.00000000000000000000	4.00000000000000000000	4.00000000000000000000	4.00000000000000000000	4.00000000000000000000	4.00000000000000000000	4.00000000000000000000	4.00000000000000000000	4.00000000000000000000
12.00000000000000000000	0.00000000000000000000	4174.35888671875000000000	4156.41015625000000000000	4173.84619140625000000000	4144.61523437500000000000	4151.28173828125000000000	4160.00000000000000000000	4152.82031250000000000000	4155.38427734375000000000	4173.33300781250000000000	4157.94873046875000000000	4158.46142578125000000000	4193.33300781250000000000	4155.89746093750000000000	4166.66650390625000000000	1345.00000000000000000000	10248.00000000000000000000	10226.00000000000000000000	0.00000000000000000000	0.00000000000000000000	0.00000000000000000000	1825.00000000000000000000	952.00000000000000000000	4.00000000000000000000	4.00000000000000000000	4.00000000000000000000	4.00000000000000000000	4.00000000000000000000	4.00000000000000000000	4.00000000000000000000	4.00000000000000000000	4.00000000000000000000	4.00000000000000000000	4.00000000000000000000	4.00000000000000000000	4.00000000000000000000	4.00000000000000000000	4.00000000000000000000	4.00000000000000000000
13.00000000000000000000	0.00000000000000000000	4166.66650390625000000000	4152.30761718750000000000	4167.17919921875000000000	4143.07666015625000000000	4144.61523437500000000000	4165.64111328125000000000	4161.53857421875000000000	4163.58984375000000000000	4171.79492187500000000000	4160.00000000000000000000	4159.48730468750000000000	4186.66650390625000000000	4152.82031250000000000000	4163.07666015625000000000	1509.00000000000000000000	10249.00000000000000000000	10228.00000000000000000000	0.00000000000000000000	0.00000000000000000000	0.00000000000000000000	1825.00000000000000000000	961.00000000000000000000	4.00000000000000000000	4.00000000000000000000	4.00000000000000000000	4.00000000000000000000	4.00000000000000000000	4.00000000000000000000	4.00000000000000000000	4.00000000000000000000	4.00000000000000000000	4.00000000000000000000	4.00000000000000000000	4.00000000000000000000	4.00000000000000000000	4.00000000000000000000	4.00000000000000000000	4.00000000000000000000
14.00000000000000000000	0.00000000000000000000	4163.07666015625000000000	4156.92285156250000000000	4167.17919921875000000000	4152.30761718750000000000	4169.23046875000000000000	4170.76904296875000000000	4172.30761718750000000000	4185.64111328125000000000	4172.30761718750000000000	4194.87158203125000000000	4172.30761718750000000000	4193.84619140625000000000	4160.00000000000000000000	4169.74365234375000000000	1914.00000000000000000000	10249.00000000000000000000	10228.00000000000000000000	0.00000000000000000000	0.00000000000000000000	0.00000000000000000000	1825.00000000000000000000	969.00000000000000000000	4.00000000000000000000	4.00000000000000000000	4.00000000000000000000	4.00000000000000000000	4.00000000000000000000	4.00000000000000000000	4.00000000000000000000	4.00000000000000000000	4.00000000000000000000	4.00000000000000000000	4.00000000000000000000	4.00000000000000000000	4.00000000000000000000	4.00000000000000000000	4.00000000000000000000	4.00000000000000000000
15.00000000000000000000	0.00000000000000000000	4160.00000000000000000000	4138.97412109375000000000	4168.20507812500000000000	4136.41015625000000000000	4160.51269531250000000000	4161.53857421875000000000	4149.23046875000000000000	4162.56396484375000000000	4170.25634765625000000000	4168.20507812500000000000	4158.46142578125000000000	4189.23046875000000000000	4135.38427734375000000000	4158.46142578125000000000	1567.00000000000000000000	10249.00000000000000000000	10227.00000000000000000000	0.00000000000000000000	0.00000000000000000000	0.00000000000000000000	1825.00000000000000000000	977.00000000000000000000	4.00000000000000000000	4.00000000000000000000	4.00000000000000000000	4.00000000000000000000	4.00000000000000000000	4.00000000000000000000	4.00000000000000000000	4.00000000000000000000	4.00000000000000000000	4.00000000000000000000	4.00000000000000000000	4.00000000000000000000	4.00000000000000000000	4.00000000000000000000	4.00000000000000000000	4.00000000000000000000
16.00000000000000000000	0.00000000000000000000	4179.48730468750000000000	4173.33300781250000000000	4171.79492187500000000000	4151.79492187500000000000	4186.15380859375000000000	4177.94873046875000000000	4173.84619140625000000000	4173.84619140625000000000	4175.38427734375000000000	4181.02539062500000000000	4172.82031250000000000000	4192.30761718750000000000	4162.56396484375000000000	4167.17919921875000000000	0.00000000000000000000	10249.00000000000000000000	10227.00000000000000000000	0.00000000000000000000	0.00000000000000000000	0.00000000000000000000	1825.00000000000000000000	984.00000000000000000000	4.00000000000000000000	4.00000000000000000000	4.00000000000000000000	4.00000000000000000000	4.00000000000000000000	4.00000000000000000000	4.00000000000000000000	4.00000000000000000000	4.00000000000000000000	4.00000000000000000000	4.00000000000000000000	4.00000000000000000000	4.00000000000000000000	4.00000000000000000000	4.00000000000000000000	4.00000000000000000000
17.00000000000000000000	0.00000000000000000000	4173.33300781250000000000	4151.79492187500000000000	4176.41015625000000000000	4146.66650390625000000000	4159.48730468750000000000	4166.66650390625000000000	4154.35888671875000000000	4151.79492187500000000000	4170.76904296875000000000	4157.94873046875000000000	4160.51269531250000000000	4187.17919921875000000000	4142.56396484375000000000	4158.97412109375000000000	0.00000000000000000000	10251.00000000000000000000	10226.00000000000000000000	0.00000000000000000000	0.00000000000000000000	0.00000000000000000000	1825.00000000000000000000	991.00000000000000000000	4.00000000000000000000	4.00000000000000000000	4.00000000000000000000	4.00000000000000000000	4.00000000000000000000	4.00000000000000000000	4.00000000000000000000	4.00000000000000000000	4.00000000000000000000	4.00000000000000000000	4.00000000000000000000	4.00000000000000000000	4.00000000000000000000	4.00000000000000000000	4.00000000000000000000	4.00000000000000000000
18.00000000000000000000	0.00000000000000000000	4162.56396484375000000000	4147.69238281250000000000	4170.76904296875000000000	4149.23046875000000000000	4162.05126953125000000000	4168.71777343750000000000	4152.30761718750000000000	4161.02539062500000000000	4169.23046875000000000000	4156.92285156250000000000	4160.00000000000000000000	4185.12792968750000000000	4146.66650390625000000000	4161.53857421875000000000	0.00000000000000000000	10251.00000000000000000000	10226.00000000000000000000	0.00000000000000000000	0.00000000000000000000	0.00000000000000000000	1825.00000000000000000000	999.00000000000000000000	4.00000000000000000000	4.00000000000000000000	4.00000000000000000000	4.00000000000000000000	4.00000000000000000000	4.00000000000000000000	4.00000000000000000000	4.00000000000000000000	4.00000000000000000000	4.00000000000000000000	4.00000000000000000000	4.00000000000000000000	4.00000000000000000000	4.00000000000000000000	4.00000000000000000000	4.00000000000000000000
19.00000000000000000000	0.00000000000000000000	4168.20507812500000000000	4162.05126953125000000000	4174.35888671875000000000	4169.74365234375000000000	4173.33300781250000000000	4170.76904296875000000000	4162.05126953125000000000	4182.05126953125000000000	4173.84619140625000000000	4174.87158203125000000000	4173.33300781250000000000	4196.41015625000000000000	4172.82031250000000000000	4176.41015625000000000000	0.00000000000000000000	10251.00000000000000000000	10228.00000000000000000000	0.00000000000000000000	0.00000000000000000000	0.00000000000000000000	1826.00000000000000000000	7.00000000000000000000	4.00000000000000000000	4.00000000000000000000	4.00000000000000000000	4.00000000000000000000	4.00000000000000000000	4.00000000000000000000	4.00000000000000000000	4.00000000000000000000	4.00000000000000000000	4.00000000000000000000	4.00000000000000000000	4.00000000000000000000	4.00000000000000000000	4.00000000000000000000	4.00000000000000000000	4.00000000000000000000
20.00000000000000000000	0.00000000000000000000	4161.02539062500000000000	4133.84619140625000000000	4171.79492187500000000000	4159.48730468750000000000	4144.10253906250000000000	4156.92285156250000000000	4143.58984375000000000000	4153.84619140625000000000	4170.25634765625000000000	4144.61523437500000000000	4154.87158203125000000000	4185.12792968750000000000	4145.12792968750000000000	4160.51269531250000000000	0.00000000000000000000	10251.00000000000000000000	10228.00000000000000000000	0.00000000000000000000	0.00000000000000000000	0.00000000000000000000	1826.00000000000000000000	16.00000000000000000000	4.00000000000000000000	4.00000000000000000000	4.00000000000000000000	4.00000000000000000000	4.00000000000000000000	4.00000000000000000000	4.00000000000000000000	4.00000000000000000000	4.00000000000000000000	4.00000000000000000000	4.00000000000000000000	4.00000000000000000000	4.00000000000000000000	4.00000000000000000000	4.00000000000000000000	4.00000000000000000000
20.00000000000000000000	0.00000000000000000000	4161.02539062500000000000	4133.84619140625000000000	4171.79492187500000000000	4159.48730468750000000000	4144.10253906250000000000	4156.92285156250000000000	4143.58984375000000000000	4153.84619140625000000000	4170.25634765625000000000	4144.61523437500000000000	4154.87158203125000000000	4185.12792968750000000000	4145.12792968750000000000	4160.51269531250000000000	0.00000000000000000000	10251.00000000000000000000	10228.00000000000000000000	0.00000000000000000000	0.00000000000000000000	0.00000000000000000000	1826.00000000000000000000	24.00000000000000000000	4.00000000000000000000	4.00000000000000000000	4.00000000000000000000	4.00000000000000000000	4.00000000000000000000	4.00000000000000000000	4.00000000000000000000	4.00000000000000000000	4.00000000000000000000	4.00000000000000000000	4.00000000000000000000	4.00000000000000000000	4.00000000000000000000	4.00000000000000000000	4.00000000000000000000	4.00000000000000000000
21.00000000000000000000	0.00000000000000000000	4163.58984375000000000000	4160.51269531250000000000	4163.07666015625000000000	4176.41015625000000000000	4176.92285156250000000000	4178.46142578125000000000	4179.48730468750000000000	4182.05126953125000000000	4172.30761718750000000000	4185.12792968750000000000	4168.71777343750000000000	4186.15380859375000000000	4161.53857421875000000000	4159.48730468750000000000	0.00000000000000000000	10251.00000000000000000000	10228.00000000000000000000	0.00000000000000000000	0.00000000000000000000	0.00000000000000000000	1826.00000000000000000000	32.00000000000000000000	4.00000000000000000000	4.00000000000000000000	4.00000000000000000000	4.00000000000000000000	4.00000000000000000000	4.00000000000000000000	4.00000000000000000000	4.00000000000000000000	4.00000000000000000000	4.00000000000000000000	4.00000000000000000000	4.00000000000000000000	4.00000000000000000000	4.00000000000000000000	4.00000000000000000000	4.00000000000000000000
22.00000000000000000000	0.00000000000000000000	4167.17919921875000000000	4155.89746093750000000000	4172.30761718750000000000	4174.87158203125000000000	4152.82031250000000000000	4178.46142578125000000000	4171.79492187500000000000	4175.38427734375000000000	4168.20507812500000000000	4184.61523437500000000000	4163.58984375000000000000	4192.30761718750000000000	4147.69238281250000000000	4155.38427734375000000000	0.00000000000000000000	10251.00000000000000000000	10228.00000000000000000000	0.00000000000000000000	0.00000000000000000000	0.00000000000000000000	1826.00000000000000000000	41.00000000000000000000	4.00000000000000000000	4.00000000000000000000	4.00000000000000000000	4.00000000000000000000	4.00000000000000000000	4.00000000000000000000	4.00000000000000000000	4.00000000000000000000	4.00000000000000000000	4.00000000000000000000	4.00000000000000000000	4.00000000000000000000	4.00000000000000000000	4.00000000000000000000	4.00000000000000000000	4.00000000000000000000
23.00000000000000000000	0.00000000000000000000	4176.92285156250000000000	4161.53857421875000000000	4174.35888671875000000000	4174.87158203125000000000	4152.30761718750000000000	4176.92285156250000000000	4162.05126953125000000000	4162.56396484375000000000	4169.23046875000000000000	4162.56396484375000000000	4159.48730468750000000000	4190.25634765625000000000	4157.94873046875000000000	4163.58984375000000000000	0.00000000000000000000	10249.00000000000000000000	10227.00000000000000000000	0.00000000000000000000	0.00000000000000000000	0.00000000000000000000	1826.00000000000000000000	49.00000000000000000000	4.00000000000000000000	4.00000000000000000000	4.00000000000000000000	4.00000000000000000000	4.00000000000000000000	4.00000000000000000000	4.00000000000000000000	4.00000000000000000000	4.00000000000000000000	4.00000000000000000000	4.00000000000000000000	4.00000000000000000000	4.00000000000000000000	4.00000000000000000000	4.00000000000000000000	4.00000000000000000000
24.00000000000000000000	0.00000000000000000000	4178.46142578125000000000	4176.92285156250000000000	4174.35888671875000000000	4191.28173828125000000000	4193.84619140625000000000	4176.41015625000000000000	4165.64111328125000000000	4172.82031250000000000000	4177.94873046875000000000	4164.61523437500000000000	4171.79492187500000000000	4193.33300781250000000000	4185.64111328125000000000	4176.92285156250000000000	0.00000000000000000000	10249.00000000000000000000	10227.00000000000000000000	0.00000000000000000000	0.00000000000000000000	0.00000000000000000000	1826.00000000000000000000	56.00000000000000000000	4.00000000000000000000	4.00000000000000000000	4.00000000000000000000	4.00000000000000000000	4.00000000000000000000	4.00000000000000000000	4.00000000000000000000	4.00000000000000000000	4.00000000000000000000	4.00000000000000000000	4.00000000000000000000	4.00000000000000000000	4.00000000000000000000	4.00000000000000000000	4.00000000000000000000	4.00000000000000000000
25.00000000000000000000	0.00000000000000000000	4160.00000000000000000000	4138.46142578125000000000	4171.28173828125000000000	4173.33300781250000000000	4156.92285156250000000000	4158.97412109375000000000	4134.35888671875000000000	4148.20507812500000000000	4173.33300781250000000000	4135.38427734375000000000	4149.74365234375000000000	4183.07666015625000000000	4145.64111328125000000000	4161.53857421875000000000	0.00000000000000000000	10248.00000000000000000000	10227.00000000000000000000	0.00000000000000000000	0.00000000000000000000	0.00000000000000000000	1826.00000000000000000000	64.00000000000000000000	4.00000000000000000000	4.00000000000000000000	4.00000000000000000000	4.00000000000000000000	4.00000000000000000000	4.00000000000000000000	4.00000000000000000000	4.00000000000000000000	4.00000000000000000000	4.00000000000000000000	4.00000000000000000000	4.00000000000000000000	4.00000000000000000000	4.00000000000000000000	4.00000000000000000000	4.00000000000000000000
26.00000000000000000000	0.00000000000000000000	4166.15380859375000000000	4155.89746093750000000000	4165.64111328125000000000	4184.10253906250000000000	4164.10253906250000000000	4171.28173828125000000000	4160.51269531250000000000	4178.97412109375000000000	4170.25634765625000000000	4181.53857421875000000000	4166.15380859375000000000	4188.71777343750000000000	4164.10253906250000000000	4168.20507812500000000000	0.00000000000000000000	10248.00000000000000000000	10227.00000000000000000000	0.00000000000000000000	0.00000000000000000000	0.00000000000000000000	1826.00000000000000000000	71.00000000000000000000	4.00000000000000000000	4.00000000000000000000	4.00000000000000000000	4.00000000000000000000	4.00000000000000000000	4.00000000000000000000	4.00000000000000000000	4.00000000000000000000	4.00000000000000000000	4.00000000000000000000	4.00000000000000000000	4.00000000000000000000	4.00000000000000000000	4.00000000000000000000	4.00000000000000000000	4.00000000000000000000
27.00000000000000000000	0.00000000000000000000	4161.02539062500000000000	4146.15380859375000000000	4169.23046875000000000000	4181.53857421875000000000	4149.23046875000000000000	4161.53857421875000000000	4153.84619140625000000000	4176.41015625000000000000	4167.69238281250000000000	4177.43603515625000000000	4167.17919921875000000000	4190.76904296875000000000	4157.43603515625000000000	4164.10253906250000000000	0.00000000000000000000	10244.00000000000000000000	10229.00000000000000000000	0.00000000000000000000	0.00000000000000000000	0.00000000000000000000	1826.00000000000000000000	78.00000000000000000000	4.00000000000000000000	4.00000000000000000000	4.00000000000000000000	4.00000000000000000000	4.00000000000000000000	4.00000000000000000000	4.00000000000000000000	4.00000000000000000000	4.00000000000000000000	4.00000000000000000000	4.00000000000000000000	4.00000000000000000000	4.00000000000000000000	4.00000000000000000000	4.00000000000000000000	4.00000000000000000000
28.00000000000000000000	0.00000000000000000000	4154.35888671875000000000	4143.07666015625000000000	4165.64111328125000000000	4171.79492187500000000000	4140.51269531250000000000	4163.07666015625000000000	4148.71777343750000000000	4158.97412109375000000000	4167.69238281250000000000	4146.66650390625000000000	4152.82031250000000000000	4180.00000000000000000000	4138.97412109375000000000	4153.33300781250000000000	0.00000000000000000000	10244.00000000000000000000	10229.00000000000000000000	0.00000000000000000000	0.00000000000000000000	0.00000000000000000000	1826.00000000000000000000	86.00000000000000000000	4.00000000000000000000	4.00000000000000000000	4.00000000000000000000	4.00000000000000000000	4.00000000000000000000	4.00000000000000000000	4.00000000000000000000	4.00000000000000000000	4.00000000000000000000	4.00000000000000000000	4.00000000000000000000	4.00000000000000000000	4.00000000000000000000	4.00000000000000000000	4.00000000000000000000	4.00000000000000000000
29.00000000000000000000	0.00000000000000000000	4169.74365234375000000000	4175.89746093750000000000	4169.74365234375000000000	4185.12792968750000000000	4182.05126953125000000000	4186.66650390625000000000	4176.92285156250000000000	4174.87158203125000000000	4173.84619140625000000000	4174.35888671875000000000	4164.61523437500000000000	4189.74365234375000000000	4158.46142578125000000000	4161.02539062500000000000	0.00000000000000000000	10242.00000000000000000000	10228.00000000000000000000	0.00000000000000000000	0.00000000000000000000	0.00000000000000000000	1826.00000000000000000000	93.00000000000000000000	4.00000000000000000000	4.00000000000000000000	4.00000000000000000000	4.00000000000000000000	4.00000000000000000000	4.00000000000000000000	4.00000000000000000000	4.00000000000000000000	4.00000000000000000000	4.00000000000000000000	4.00000000000000000000	4.00000000000000000000	4.00000000000000000000	4.00000000000000000000	4.00000000000000000000	4.00000000000000000000
30.00000000000000000000	0.00000000000000000000	4161.53857421875000000000	4148.71777343750000000000	4172.82031250000000000000	4168.20507812500000000000	4160.51269531250000000000	4174.35888671875000000000	4154.87158203125000000000	4147.69238281250000000000	4170.76904296875000000000	4144.10253906250000000000	4149.23046875000000000000	4184.61523437500000000000	4133.84619140625000000000	4151.28173828125000000000	0.00000000000000000000	10242.00000000000000000000	10228.00000000000000000000	0.00000000000000000000	0.00000000000000000000	0.00000000000000000000	1826.00000000000000000000	100.00000000000000000000	4.00000000000000000000	4.00000000000000000000	4.00000000000000000000	4.00000000000000000000	4.00000000000000000000	4.00000000000000000000	4.00000000000000000000	4.00000000000000000000	4.00000000000000000000	4.00000000000000000000	4.00000000000000000000	4.00000000000000000000	4.00000000000000000000	4.00000000000000000000	4.00000000000000000000	4.00000000000000000000
31.00000000000000000000	0.00000000000000000000	4160.00000000000000000000	4156.41015625000000000000	4167.69238281250000000000	4173.84619140625000000000	4158.97412109375000000000	4169.23046875000000000000	4161.53857421875000000000	4162.56396484375000000000	4170.76904296875000000000	4147.17919921875000000000	4156.92285156250000000000	4183.07666015625000000000	4154.87158203125000000000	4161.02539062500000000000	0.00000000000000000000	10243.00000000000000000000	10229.00000000000000000000	0.00000000000000000000	0.00000000000000000000	0.00000000000000000000	1826.00000000000000000000	108.00000000000000000000	4.00000000000000000000	4.00000000000000000000	4.00000000000000000000	4.00000000000000000000	4.00000000000000000000	4.00000000000000000000	4.00000000000000000000	4.00000000000000000000	4.00000000000000000000	4.00000000000000000000	4.00000000000000000000	4.00000000000000000000	4.00000000000000000000	4.00000000000000000000	4.00000000000000000000	4.00000000000000000000
32.00000000000000000000	0.00000000000000000000	4163.07666015625000000000	4147.17919921875000000000	4172.30761718750000000000	4174.87158203125000000000	4144.10253906250000000000	4156.92285156250000000000	4144.61523437500000000000	4161.53857421875000000000	4170.25634765625000000000	4142.56396484375000000000	4153.33300781250000000000	4190.76904296875000000000	4153.33300781250000000000	4166.66650390625000000000	0.00000000000000000000	10243.00000000000000000000	10229.00000000000000000000	0.00000000000000000000	0.00000000000000000000	0.00000000000000000000	1826.00000000000000000000	115.00000000000000000000	4.00000000000000000000	4.00000000000000000000	4.00000000000000000000	4.00000000000000000000	4.00000000000000000000	4.00000000000000000000	4.00000000000000000000	4.00000000000000000000	4.00000000000000000000	4.00000000000000000000	4.00000000000000000000	4.00000000000000000000	4.00000000000000000000	4.00000000000000000000	4.00000000000000000000	4.00000000000000000000
33.00000000000000000000	0.00000000000000000000	4161.02539062500000000000	4138.46142578125000000000	4167.69238281250000000000	4166.15380859375000000000	4147.69238281250000000000	4161.02539062500000000000	4141.53857421875000000000	4154.87158203125000000000	4169.74365234375000000000	4140.00000000000000000000	4145.12792968750000000000	4185.64111328125000000000	4137.43603515625000000000	4160.51269531250000000000	0.00000000000000000000	10244.00000000000000000000	10228.00000000000000000000	0.00000000000000000000	0.00000000000000000000	0.00000000000000000000	1826.00000000000000000000	122.00000000000000000000	4.00000000000000000000	4.00000000000000000000	4.00000000000000000000	4.00000000000000000000	4.00000000000000000000	4.00000000000000000000	4.00000000000000000000	4.00000000000000000000	4.00000000000000000000	4.00000000000000000000	4.00000000000000000000	4.00000000000000000000	4.00000000000000000000	4.00000000000000000000	4.00000000000000000000	4.00000000000000000000
34.00000000000000000000	0.00000000000000000000	4165.12792968750000000000	4163.58984375000000000000	4167.69238281250000000000	4173.84619140625000000000	4188.71777343750000000000	4181.02539062500000000000	4177.43603515625000000000	4183.58984375000000000000	4173.84619140625000000000	4189.74365234375000000000	4166.66650390625000000000	4188.71777343750000000000	4158.46142578125000000000	4164.61523437500000000000	0.00000000000000000000	10244.00000000000000000000	10228.00000000000000000000	0.00000000000000000000	0.00000000000000000000	0.00000000000000000000	1826.00000000000000000000	130.00000000000000000000	4.00000000000000000000	4.00000000000000000000	4.00000000000000000000	4.00000000000000000000	4.00000000000000000000	4.00000000000000000000	4.00000000000000000000	4.00000000000000000000	4.00000000000000000000	4.00000000000000000000	4.00000000000000000000	4.00000000000000000000	4.00000000000000000000	4.00000000000000000000	4.00000000000000000000	4.00000000000000000000
35.00000000000000000000	0.00000000000000000000	4156.92285156250000000000	4135.89746093750000000000	4172.82031250000000000000	4153.84619140625000000000	4154.87158203125000000000	4165.64111328125000000000	4149.74365234375000000000	4152.82031250000000000000	4169.23046875000000000000	4160.51269531250000000000	4151.79492187500000000000	4183.07666015625000000000	4131.79492187500000000000	4150.76904296875000000000	0.00000000000000000000	10246.00000000000000000000	10227.00000000000000000000	0.00000000000000000000	0.00000000000000000000	0.00000000000000000000	1826.00000000000000000000	137.00000000000000000000	4.00000000000000000000	4.00000000000000000000	4.00000000000000000000	4.00000000000000000000	4.00000000000000000000	4.00000000000000000000	4.00000000000000000000	4.00000000000000000000	4.00000000000000000000	4.00000000000000000000	4.00000000000000000000	4.00000000000000000000	4.00000000000000000000	4.00000000000000000000	4.00000000000000000000	4.00000000000000000000
36.00000000000000000000	0.00000000000000000000	4169.74365234375000000000	4160.00000000000000000000	4171.79492187500000000000	4165.64111328125000000000	4165.64111328125000000000	4171.79492187500000000000	4153.84619140625000000000	4156.41015625000000000000	4173.33300781250000000000	4154.87158203125000000000	4154.87158203125000000000	4183.58984375000000000000	4157.43603515625000000000	4158.97412109375000000000	0.00000000000000000000	10246.00000000000000000000	10227.00000000000000000000	0.00000000000000000000	0.00000000000000000000	0.00000000000000000000	1826.00000000000000000000	144.00000000000000000000	4.00000000000000000000	4.00000000000000000000	4.00000000000000000000	4.00000000000000000000	4.00000000000000000000	4.00000000000000000000	4.00000000000000000000	4.00000000000000000000	4.00000000000000000000	4.00000000000000000000	4.00000000000000000000	4.00000000000000000000	4.00000000000000000000	4.00000000000000000000	4.00000000000000000000	4.00000000000000000000
37.00000000000000000000	0.00000000000000000000	4177.43603515625000000000	4168.20507812500000000000	4178.46142578125000000000	4175.89746093750000000000	4160.51269531250000000000	4167.17919921875000000000	4145.12792968750000000000	4149.23046875000000000000	4173.33300781250000000000	4147.69238281250000000000	4157.43603515625000000000	4188.20507812500000000000	4170.25634765625000000000	4167.69238281250000000000	0.00000000000000000000	10246.00000000000000000000	10228.00000000000000000000	0.00000000000000000000	0.00000000000000000000	0.00000000000000000000	1826.00000000000000000000	152.00000000000000000000	4.00000000000000000000	4.00000000000000000000	4.00000000000000000000	4.00000000000000000000	4.00000000000000000000	4.00000000000000000000	4.00000000000000000000	4.00000000000000000000	4.00000000000000000000	4.00000000000000000000	4.00000000000000000000	4.00000000000000000000	4.00000000000000000000	4.00000000000000000000	4.00000000000000000000	4.00000000000000000000
38.00000000000000000000	0.00000000000000000000	4162.56396484375000000000	4141.53857421875000000000	4171.28173828125000000000	4156.41015625000000000000	4136.92285156250000000000	4155.38427734375000000000	4126.15380859375000000000	4127.69238281250000000000	4167.17919921875000000000	4127.17919921875000000000	4150.25634765625000000000	4181.02539062500000000000	4147.69238281250000000000	4160.00000000000000000000	0.00000000000000000000	10246.00000000000000000000	10228.00000000000000000000	0.00000000000000000000	0.00000000000000000000	0.00000000000000000000	1826.00000000000000000000	159.00000000000000000000	4.00000000000000000000	4.00000000000000000000	4.00000000000000000000	4.00000000000000000000	4.00000000000000000000	4.00000000000000000000	4.00000000000000000000	4.00000000000000000000	4.00000000000000000000	4.00000000000000000000	4.00000000000000000000	4.00000000000000000000	4.00000000000000000000	4.00000000000000000000	4.00000000000000000000	4.00000000000000000000
39.00000000000000000000	0.00000000000000000000	4157.94873046875000000000	4152.82031250000000000000	4164.10253906250000000000	4161.53857421875000000000	4157.94873046875000000000	4163.58984375000000000000	4150.25634765625000000000	4165.12792968750000000000	4171.28173828125000000000	4167.17919921875000000000	4167.69238281250000000000	4191.28173828125000000000	4166.15380859375000000000	4164.61523437500000000000	0.00000000000000000000	10248.00000000000000000000	10226.00000000000000000000	0.00000000000000000000	0.00000000000000000000	0.00000000000000000000	1826.00000000000000000000	167.00000000000000000000	4.00000000000000000000	4.00000000000000000000	4.00000000000000000000	4.00000000000000000000	4.00000000000000000000	4.00000000000000000000	4.00000000000000000000	4.00000000000000000000	4.00000000000000000000	4.00000000000000000000	4.00000000000000000000	4.00000000000000000000	4.00000000000000000000	4.00000000000000000000	4.00000000000000000000	4.00000000000000000000
40.00000000000000000000	0.00000000000000000000	4152.30761718750000000000	4130.25634765625000000000	4172.30761718750000000000	4151.28173828125000000000	4113.84619140625000000000	4154.87158203125000000000	4136.92285156250000000000	4159.48730468750000000000	4172.30761718750000000000	4145.12792968750000000000	4152.82031250000000000000	4188.71777343750000000000	4144.10253906250000000000	4156.41015625000000000000	0.00000000000000000000	10248.00000000000000000000	10226.00000000000000000000	0.00000000000000000000	0.00000000000000000000	0.00000000000000000000	1826.00000000000000000000	176.00000000000000000000	4.00000000000000000000	4.00000000000000000000	4.00000000000000000000	4.00000000000000000000	4.00000000000000000000	4.00000000000000000000	4.00000000000000000000	4.00000000000000000000	4.00000000000000000000	4.00000000000000000000	4.00000000000000000000	4.00000000000000000000	4.00000000000000000000	4.00000000000000000000	4.00000000000000000000	4.00000000000000000000
41.00000000000000000000	0.00000000000000000000	4168.20507812500000000000	4161.02539062500000000000	4175.38427734375000000000	4160.51269531250000000000	4144.10253906250000000000	4176.92285156250000000000	4161.02539062500000000000	4170.76904296875000000000	4176.41015625000000000000	4154.87158203125000000000	4163.58984375000000000000	4187.69238281250000000000	4165.12792968750000000000	4166.15380859375000000000	0.00000000000000000000	10250.00000000000000000000	10226.00000000000000000000	0.00000000000000000000	0.00000000000000000000	0.00000000000000000000	1826.00000000000000000000	184.00000000000000000000	4.00000000000000000000	4.00000000000000000000	4.00000000000000000000	4.00000000000000000000	4.00000000000000000000	4.00000000000000000000	4.00000000000000000000	4.00000000000000000000	4.00000000000000000000	4.00000000000000000000	4.00000000000000000000	4.00000000000000000000	4.00000000000000000000	4.00000000000000000000	4.00000000000000000000	4.00000000000000000000
42.00000000000000000000	0.00000000000000000000	4176.92285156250000000000	4175.38427734375000000000	4177.94873046875000000000	4162.05126953125000000000	4190.76904296875000000000	4184.10253906250000000000	4166.66650390625000000000	4170.76904296875000000000	4175.38427734375000000000	4175.38427734375000000000	4171.79492187500000000000	4194.87158203125000000000	4171.79492187500000000000	4166.15380859375000000000	0.00000000000000000000	10250.00000000000000000000	10226.00000000000000000000	0.00000000000000000000	0.00000000000000000000	0.00000000000000000000	1826.00000000000000000000	193.00000000000000000000	4.00000000000000000000	4.00000000000000000000	4.00000000000000000000	4.00000000000000000000	4.00000000000000000000	4.00000000000000000000	4.00000000000000000000	4.00000000000000000000	4.00000000000000000000	4.00000000000000000000	4.00000000000000000000	4.00000000000000000000	4.00000000000000000000	4.00000000000000000000	4.00000000000000000000	4.00000000000000000000
43.00000000000000000000	0.00000000000000000000	4166.15380859375000000000	4151.28173828125000000000	4175.38427734375000000000	4144.10253906250000000000	4169.23046875000000000000	4169.23046875000000000000	4142.05126953125000000000	4148.20507812500000000000	4169.74365234375000000000	4157.94873046875000000000	4155.38427734375000000000	4186.15380859375000000000	4149.23046875000000000000	4155.38427734375000000000	0.00000000000000000000	10250.00000000000000000000	10227.00000000000000000000	0.00000000000000000000	0.00000000000000000000	0.00000000000000000000	1826.00000000000000000000	201.00000000000000000000	4.00000000000000000000	4.00000000000000000000	4.00000000000000000000	4.00000000000000000000	4.00000000000000000000	4.00000000000000000000	4.00000000000000000000	4.00000000000000000000	4.00000000000000000000	4.00000000000000000000	4.00000000000000000000	4.00000000000000000000	4.00000000000000000000	4.00000000000000000000	4.00000000000000000000	4.00000000000000000000
44.00000000000000000000	0.00000000000000000000	4176.92285156250000000000	4181.53857421875000000000	4178.97412109375000000000	4165.12792968750000000000	4184.61523437500000000000	4177.43603515625000000000	4163.58984375000000000000	4178.97412109375000000000	4176.92285156250000000000	4188.71777343750000000000	4179.48730468750000000000	4196.92285156250000000000	4192.82031250000000000000	4181.53857421875000000000	0.00000000000000000000	10250.00000000000000000000	10227.00000000000000000000	0.00000000000000000000	0.00000000000000000000	0.00000000000000000000	1826.00000000000000000000	209.00000000000000000000	4.00000000000000000000	4.00000000000000000000	4.00000000000000000000	4.00000000000000000000	4.00000000000000000000	4.00000000000000000000	4.00000000000000000000	4.00000000000000000000	4.00000000000000000000	4.00000000000000000000	4.00000000000000000000	4.00000000000000000000	4.00000000000000000000	4.00000000000000000000	4.00000000000000000000	4.00000000000000000000
45.00000000000000000000	0.00000000000000000000	4171.79492187500000000000	4161.53857421875000000000	4182.56396484375000000000	4156.41015625000000000000	4161.02539062500000000000	4163.58984375000000000000	4146.66650390625000000000	4160.51269531250000000000	4176.41015625000000000000	4163.07666015625000000000	4169.23046875000000000000	4198.97412109375000000000	4174.87158203125000000000	4179.48730468750000000000	0.00000000000000000000	10250.00000000000000000000	10226.00000000000000000000	0.00000000000000000000	0.00000000000000000000	0.00000000000000000000	1826.00000000000000000000	218.00000000000000000000	4.00000000000000000000	4.00000000000000000000	4.00000000000000000000	4.00000000000000000000	4.00000000000000000000	4.00000000000000000000	4.00000000000000000000	4.00000000000000000000	4.00000000000000000000	4.00000000000000000000	4.00000000000000000000	4.00000000000000000000	4.00000000000000000000	4.00000000000000000000	4.00000000000000000000	4.00000000000000000000
46.00000000000000000000	0.00000000000000000000	4165.12792968750000000000	4160.51269531250000000000	4170.76904296875000000000	4150.25634765625000000000	4165.64111328125000000000	4171.28173828125000000000	4161.53857421875000000000	4164.61523437500000000000	4170.25634765625000000000	4168.71777343750000000000	4164.61523437500000000000	4190.25634765625000000000	4163.58984375000000000000	4167.17919921875000000000	0.00000000000000000000	10250.00000000000000000000	10226.00000000000000000000	0.00000000000000000000	0.00000000000000000000	0.00000000000000000000	1826.00000000000000000000	226.00000000000000000000	4.00000000000000000000	4.00000000000000000000	4.00000000000000000000	4.00000000000000000000	4.00000000000000000000	4.00000000000000000000	4.00000000000000000000	4.00000000000000000000	4.00000000000000000000	4.00000000000000000000	4.00000000000000000000	4.00000000000000000000	4.00000000000000000000	4.00000000000000000000	4.00000000000000000000	4.00000000000000000000
47.00000000000000000000	0.00000000000000000000	4165.64111328125000000000	4164.10253906250000000000	4172.30761718750000000000	4153.84619140625000000000	4166.15380859375000000000	4176.41015625000000000000	4168.71777343750000000000	4180.51269531250000000000	4168.20507812500000000000	4192.30761718750000000000	4176.41015625000000000000	4193.84619140625000000000	4168.20507812500000000000	4166.15380859375000000000	0.00000000000000000000	10248.00000000000000000000	10226.00000000000000000000	0.00000000000000000000	0.00000000000000000000	0.00000000000000000000	1826.00000000000000000000	234.00000000000000000000	4.00000000000000000000	4.00000000000000000000	4.00000000000000000000	4.00000000000000000000	4.00000000000000000000	4.00000000000000000000	4.00000000000000000000	4.00000000000000000000	4.00000000000000000000	4.00000000000000000000	4.00000000000000000000	4.00000000000000000000	4.00000000000000000000	4.00000000000000000000	4.00000000000000000000	4.00000000000000000000
48.00000000000000000000	0.00000000000000000000	4166.15380859375000000000	4149.23046875000000000000	4177.43603515625000000000	4141.53857421875000000000	4143.07666015625000000000	4166.15380859375000000000	4142.05126953125000000000	4156.92285156250000000000	4170.25634765625000000000	4157.43603515625000000000	4167.17919921875000000000	4192.30761718750000000000	4156.92285156250000000000	4163.07666015625000000000	0.00000000000000000000	10248.00000000000000000000	10226.00000000000000000000	0.00000000000000000000	0.00000000000000000000	0.00000000000000000000	1826.00000000000000000000	243.00000000000000000000	4.00000000000000000000	4.00000000000000000000	4.00000000000000000000	4.00000000000000000000	4.00000000000000000000	4.00000000000000000000	4.00000000000000000000	4.00000000000000000000	4.00000000000000000000	4.00000000000000000000	4.00000000000000000000	4.00000000000000000000	4.00000000000000000000	4.00000000000000000000	4.00000000000000000000	4.00000000000000000000
49.00000000000000000000	0.00000000000000000000	4183.58984375000000000000	4189.23046875000000000000	4182.56396484375000000000	4162.05126953125000000000	4191.79492187500000000000	4181.02539062500000000000	4168.71777343750000000000	4173.33300781250000000000	4177.94873046875000000000	4176.92285156250000000000	4181.02539062500000000000	4201.53857421875000000000	4195.38427734375000000000	4176.41015625000000000000	0.00000000000000000000	10249.00000000000000000000	10227.00000000000000000000	0.00000000000000000000	0.00000000000000000000	0.00000000000000000000	1826.00000000000000000000	251.00000000000000000000	4.00000000000000000000	4.00000000000000000000	4.00000000000000000000	4.00000000000000000000	4.00000000000000000000	4.00000000000000000000	4.00000000000000000000	4.00000000000000000000	4.00000000000000000000	4.00000000000000000000	4.00000000000000000000	4.00000000000000000000	4.00000000000000000000	4.00000000000000000000	4.00000000000000000000	4.00000000000000000000
50.00000000000000000000	0.00000000000000000000	4178.97412109375000000000	4170.76904296875000000000	4188.20507812500000000000	4157.43603515625000000000	4168.20507812500000000000	4169.74365234375000000000	4151.28173828125000000000	4153.33300781250000000000	4174.35888671875000000000	4159.48730468750000000000	4166.66650390625000000000	4200.00000000000000000000	4173.84619140625000000000	4167.17919921875000000000	0.00000000000000000000	10249.00000000000000000000	10227.00000000000000000000	0.00000000000000000000	0.00000000000000000000	0.00000000000000000000	1826.00000000000000000000	259.00000000000000000000	4.00000000000000000000	4.00000000000000000000	4.00000000000000000000	4.00000000000000000000	4.00000000000000000000	4.00000000000000000000	4.00000000000000000000	4.00000000000000000000	4.00000000000000000000	4.00000000000000000000	4.00000000000000000000	4.00000000000000000000	4.00000000000000000000	4.00000000000000000000	4.00000000000000000000	4.00000000000000000000
51.00000000000000000000	0.00000000000000000000	4175.38427734375000000000	4166.66650390625000000000	4175.89746093750000000000	4155.89746093750000000000	4149.23046875000000000000	4170.76904296875000000000	4150.76904296875000000000	4166.66650390625000000000	4174.35888671875000000000	4167.17919921875000000000	4174.87158203125000000000	4197.43603515625000000000	4178.46142578125000000000	4175.89746093750000000000	0.00000000000000000000	10247.00000000000000000000	10228.00000000000000000000	0.00000000000000000000	0.00000000000000000000	0.00000000000000000000	1826.00000000000000000000	268.00000000000000000000	4.00000000000000000000	4.00000000000000000000	4.00000000000000000000	4.00000000000000000000	4.00000000000000000000	4.00000000000000000000	4.00000000000000000000	4.00000000000000000000	4.00000000000000000000	4.00000000000000000000	4.00000000000000000000	4.00000000000000000000	4.00000000000000000000	4.00000000000000000000	4.00000000000000000000	4.00000000000000000000
52.00000000000000000000	0.00000000000000000000	4179.48730468750000000000	4180.00000000000000000000	4175.38427734375000000000	4169.23046875000000000000	4180.00000000000000000000	4175.89746093750000000000	4164.10253906250000000000	4195.38427734375000000000	4175.38427734375000000000	4195.38427734375000000000	4197.94873046875000000000	4211.79492187500000000000	4207.69238281250000000000	4195.38427734375000000000	0.00000000000000000000	10247.00000000000000000000	10228.00000000000000000000	0.00000000000000000000	0.00000000000000000000	0.00000000000000000000	1826.00000000000000000000	275.00000000000000000000	4.00000000000000000000	4.00000000000000000000	4.00000000000000000000	4.00000000000000000000	4.00000000000000000000	4.00000000000000000000	4.00000000000000000000	4.00000000000000000000	4.00000000000000000000	4.00000000000000000000	4.00000000000000000000	4.00000000000000000000	4.00000000000000000000	4.00000000000000000000	4.00000000000000000000	4.00000000000000000000
53.00000000000000000000	0.00000000000000000000	4169.23046875000000000000	4153.33300781250000000000	4179.48730468750000000000	4158.97412109375000000000	4175.89746093750000000000	4169.74365234375000000000	4152.30761718750000000000	4165.64111328125000000000	4168.71777343750000000000	4169.23046875000000000000	4177.43603515625000000000	4204.61523437500000000000	4178.97412109375000000000	4176.92285156250000000000	0.00000000000000000000	10247.00000000000000000000	10227.00000000000000000000	0.00000000000000000000	0.00000000000000000000	0.00000000000000000000	1826.00000000000000000000	282.00000000000000000000	4.00000000000000000000	4.00000000000000000000	4.00000000000000000000	4.00000000000000000000	4.00000000000000000000	4.00000000000000000000	4.00000000000000000000	4.00000000000000000000	4.00000000000000000000	4.00000000000000000000	4.00000000000000000000	4.00000000000000000000	4.00000000000000000000	4.00000000000000000000	4.00000000000000000000	4.00000000000000000000
54.00000000000000000000	0.00000000000000000000	4175.38427734375000000000	4181.53857421875000000000	4174.87158203125000000000	4173.33300781250000000000	4198.97412109375000000000	4189.74365234375000000000	4185.64111328125000000000	4181.02539062500000000000	4172.30761718750000000000	4204.10253906250000000000	4182.05126953125000000000	4201.53857421875000000000	4187.69238281250000000000	4171.28173828125000000000	0.00000000000000000000	10247.00000000000000000000	10227.00000000000000000000	0.00000000000000000000	0.00000000000000000000	0.00000000000000000000	1826.00000000000000000000	290.00000000000000000000	4.00000000000000000000	4.00000000000000000000	4.00000000000000000000	4.00000000000000000000	4.00000000000000000000	4.00000000000000000000	4.00000000000000000000	4.00000000000000000000	4.00000000000000000000	4.00000000000000000000	4.00000000000000000000	4.00000000000000000000	4.00000000000000000000	4.00000000000000000000	4.00000000000000000000	4.00000000000000000000
55.00000000000000000000	0.00000000000000000000	4172.30761718750000000000	4167.69238281250000000000	4176.92285156250000000000	4163.58984375000000000000	4167.69238281250000000000	4179.48730468750000000000	4167.69238281250000000000	4165.64111328125000000000	4172.30761718750000000000	4187.69238281250000000000	4169.23046875000000000000	4199.48730468750000000000	4162.56396484375000000000	4160.00000000000000000000	0.00000000000000000000	10247.00000000000000000000	10228.00000000000000000000	0.00000000000000000000	0.00000000000000000000	0.00000000000000000000	1826.00000000000000000000	297.00000000000000000000	4.00000000000000000000	4.00000000000000000000	4.00000000000000000000	4.00000000000000000000	4.00000000000000000000	4.00000000000000000000	4.00000000000000000000	4.00000000000000000000	4.00000000000000000000	4.00000000000000000000	4.00000000000000000000	4.00000000000000000000	4.00000000000000000000	4.00000000000000000000	4.00000000000000000000	4.00000000000000000000
56.00000000000000000000	0.00000000000000000000	4170.25634765625000000000	4160.00000000000000000000	4174.87158203125000000000	4160.00000000000000000000	4161.02539062500000000000	4174.35888671875000000000	4158.46142578125000000000	4161.02539062500000000000	4172.82031250000000000000	4168.71777343750000000000	4166.15380859375000000000	4195.89746093750000000000	4166.66650390625000000000	4160.51269531250000000000	0.00000000000000000000	10247.00000000000000000000	10228.00000000000000000000	0.00000000000000000000	0.00000000000000000000	0.00000000000000000000	1826.00000000000000000000	304.00000000000000000000	4.00000000000000000000	4.00000000000000000000	4.00000000000000000000	4.00000000000000000000	4.00000000000000000000	4.00000000000000000000	4.00000000000000000000	4.00000000000000000000	4.00000000000000000000	4.00000000000000000000	4.00000000000000000000	4.00000000000000000000	4.00000000000000000000	4.00000000000000000000	4.00000000000000000000	4.00000000000000000000
57.00000000000000000000	0.00000000000000000000	4176.92285156250000000000	4178.46142578125000000000	4178.46142578125000000000	4176.92285156250000000000	4194.35888671875000000000	4176.41015625000000000000	4169.74365234375000000000	4182.05126953125000000000	4177.94873046875000000000	4192.30761718750000000000	4182.05126953125000000000	4207.69238281250000000000	4203.58984375000000000000	4181.53857421875000000000	0.00000000000000000000	10246.00000000000000000000	10228.00000000000000000000	0.00000000000000000000	0.00000000000000000000	0.00000000000000000000	1826.00000000000000000000	312.00000000000000000000	4.00000000000000000000	4.00000000000000000000	4.00000000000000000000	4.00000000000000000000	4.00000000000000000000	4.00000000000000000000	4.00000000000000000000	4.00000000000000000000	4.00000000000000000000	4.00000000000000000000	4.00000000000000000000	4.00000000000000000000	4.00000000000000000000	4.00000000000000000000	4.00000000000000000000	4.00000000000000000000
58.00000000000000000000	0.00000000000000000000	4167.17919921875000000000	4150.25634765625000000000	4178.46142578125000000000	4157.94873046875000000000	4166.15380859375000000000	4163.07666015625000000000	4144.61523437500000000000	4160.51269531250000000000	4172.30761718750000000000	4165.64111328125000000000	4164.10253906250000000000	4203.07666015625000000000	4173.33300781250000000000	4172.82031250000000000000	0.00000000000000000000	10246.00000000000000000000	10228.00000000000000000000	0.00000000000000000000	0.00000000000000000000	0.00000000000000000000	1826.00000000000000000000	319.00000000000000000000	4.00000000000000000000	4.00000000000000000000	4.00000000000000000000	4.00000000000000000000	4.00000000000000000000	4.00000000000000000000	4.00000000000000000000	4.00000000000000000000	4.00000000000000000000	4.00000000000000000000	4.00000000000000000000	4.00000000000000000000	4.00000000000000000000	4.00000000000000000000	4.00000000000000000000	4.00000000000000000000
59.00000000000000000000	0.00000000000000000000	4169.74365234375000000000	4167.17919921875000000000	4169.74365234375000000000	4165.12792968750000000000	4179.48730468750000000000	4179.48730468750000000000	4169.74365234375000000000	4187.17919921875000000000	4170.25634765625000000000	4198.46142578125000000000	4176.92285156250000000000	4202.56396484375000000000	4182.56396484375000000000	4170.25634765625000000000	0.00000000000000000000	10245.00000000000000000000	10226.00000000000000000000	0.00000000000000000000	0.00000000000000000000	0.00000000000000000000	1826.00000000000000000000	326.00000000000000000000	4.00000000000000000000	4.00000000000000000000	4.00000000000000000000	4.00000000000000000000	4.00000000000000000000	4.00000000000000000000	4.00000000000000000000	4.00000000000000000000	4.00000000000000000000	4.00000000000000000000	4.00000000000000000000	4.00000000000000000000	4.00000000000000000000	4.00000000000000000000	4.00000000000000000000	4.00000000000000000000
60.00000000000000000000	0.00000000000000000000	4164.61523437500000000000	4155.38427734375000000000	4170.25634765625000000000	4161.53857421875000000000	4173.84619140625000000000	4173.84619140625000000000	4158.97412109375000000000	4177.94873046875000000000	4166.66650390625000000000	4194.87158203125000000000	4171.79492187500000000000	4202.56396484375000000000	4166.66650390625000000000	4161.53857421875000000000	0.00000000000000000000	10245.00000000000000000000	10226.00000000000000000000	0.00000000000000000000	0.00000000000000000000	0.00000000000000000000	1826.00000000000000000000	334.00000000000000000000	4.00000000000000000000	4.00000000000000000000	4.00000000000000000000	4.00000000000000000000	4.00000000000000000000	4.00000000000000000000	4.00000000000000000000	4.00000000000000000000	4.00000000000000000000	4.00000000000000000000	4.00000000000000000000	4.00000000000000000000	4.00000000000000000000	4.00000000000000000000	4.00000000000000000000	4.00000000000000000000
61.00000000000000000000	0.00000000000000000000	4167.69238281250000000000	4156.41015625000000000000	4168.20507812500000000000	4151.79492187500000000000	4167.69238281250000000000	4172.82031250000000000000	4153.33300781250000000000	4162.05126953125000000000	4166.66650390625000000000	4168.20507812500000000000	4161.02539062500000000000	4197.94873046875000000000	4158.46142578125000000000	4157.94873046875000000000	0.00000000000000000000	10246.00000000000000000000	10226.00000000000000000000	0.00000000000000000000	0.00000000000000000000	0.00000000000000000000	1826.00000000000000000000	343.00000000000000000000	4.00000000000000000000	4.00000000000000000000	4.00000000000000000000	4.00000000000000000000	4.00000000000000000000	4.00000000000000000000	4.00000000000000000000	4.00000000000000000000	4.00000000000000000000	4.00000000000000000000	4.00000000000000000000	4.00000000000000000000	4.00000000000000000000	4.00000000000000000000	4.00000000000000000000	4.00000000000000000000
62.00000000000000000000	0.00000000000000000000	4187.69238281250000000000	4189.74365234375000000000	4178.46142578125000000000	4168.20507812500000000000	4177.43603515625000000000	4182.56396484375000000000	4174.87158203125000000000	4177.94873046875000000000	4176.41015625000000000000	4191.28173828125000000000	4178.97412109375000000000	4210.25634765625000000000	4191.79492187500000000000	4169.74365234375000000000	0.00000000000000000000	10246.00000000000000000000	10226.00000000000000000000	0.00000000000000000000	0.00000000000000000000	0.00000000000000000000	1826.00000000000000000000	351.00000000000000000000	4.00000000000000000000	4.00000000000000000000	4.00000000000000000000	4.00000000000000000000	4.00000000000000000000	4.00000000000000000000	4.00000000000000000000	4.00000000000000000000	4.00000000000000000000	4.00000000000000000000	4.00000000000000000000	4.00000000000000000000	4.00000000000000000000	4.00000000000000000000	4.00000000000000000000	4.00000000000000000000
63.00000000000000000000	0.00000000000000000000	4178.97412109375000000000	4160.00000000000000000000	4184.10253906250000000000	4154.35888671875000000000	4155.89746093750000000000	4170.25634765625000000000	4146.15380859375000000000	4152.82031250000000000000	4176.41015625000000000000	4165.64111328125000000000	4167.17919921875000000000	4204.61523437500000000000	4173.33300781250000000000	4163.07666015625000000000	0.00000000000000000000	10246.00000000000000000000	10226.00000000000000000000	0.00000000000000000000	0.00000000000000000000	0.00000000000000000000	1826.00000000000000000000	359.00000000000000000000	4.00000000000000000000	4.00000000000000000000	4.00000000000000000000	4.00000000000000000000	4.00000000000000000000	4.00000000000000000000	4.00000000000000000000	4.00000000000000000000	4.00000000000000000000	4.00000000000000000000	4.00000000000000000000	4.00000000000000000000	4.00000000000000000000	4.00000000000000000000	4.00000000000000000000	4.00000000000000000000
64.00000000000000000000	0.00000000000000000000	4171.28173828125000000000	4168.20507812500000000000	4174.87158203125000000000	4159.48730468750000000000	4197.43603515625000000000	4177.94873046875000000000	4161.53857421875000000000	4178.46142578125000000000	4174.87158203125000000000	4183.58984375000000000000	4180.51269531250000000000	4206.15380859375000000000	4197.94873046875000000000	4175.89746093750000000000	952.00000000000000000000	10246.00000000000000000000	10226.00000000000000000000	0.00000000000000000000	0.00000000000000000000	0.00000000000000000000	1826.00000000000000000000	368.00000000000000000000	4.00000000000000000000	4.00000000000000000000	4.00000000000000000000	4.00000000000000000000	4.00000000000000000000	4.00000000000000000000	4.00000000000000000000	4.00000000000000000000	4.00000000000000000000	4.00000000000000000000	4.00000000000000000000	4.00000000000000000000	4.00000000000000000000	4.00000000000000000000	4.00000000000000000000	4.00000000000000000000
65.00000000000000000000	0.00000000000000000000	4166.66650390625000000000	4156.92285156250000000000	4176.41015625000000000000	4155.89746093750000000000	4177.43603515625000000000	4164.61523437500000000000	4153.84619140625000000000	4181.02539062500000000000	4170.76904296875000000000	4183.07666015625000000000	4181.53857421875000000000	4212.82031250000000000000	4193.84619140625000000000	4174.35888671875000000000	1223.00000000000000000000	10249.00000000000000000000	10226.00000000000000000000	0.00000000000000000000	0.00000000000000000000	0.00000000000000000000	1826.00000000000000000000	375.00000000000000000000	4.00000000000000000000	4.00000000000000000000	4.00000000000000000000	4.00000000000000000000	4.00000000000000000000	4.00000000000000000000	4.00000000000000000000	4.00000000000000000000	4.00000000000000000000	4.00000000000000000000	4.00000000000000000000	4.00000000000000000000	4.00000000000000000000	4.00000000000000000000	4.00000000000000000000	4.00000000000000000000
66.00000000000000000000	0.00000000000000000000	4166.66650390625000000000	4147.69238281250000000000	4176.41015625000000000000	4145.12792968750000000000	4151.28173828125000000000	4165.12792968750000000000	4149.74365234375000000000	4164.61523437500000000000	4169.74365234375000000000	4169.74365234375000000000	4169.23046875000000000000	4202.56396484375000000000	4170.76904296875000000000	4164.61523437500000000000	1384.00000000000000000000	10249.00000000000000000000	10226.00000000000000000000	0.00000000000000000000	0.00000000000000000000	0.00000000000000000000	1826.00000000000000000000	383.00000000000000000000	4.00000000000000000000	4.00000000000000000000	4.00000000000000000000	4.00000000000000000000	4.00000000000000000000	4.00000000000000000000	4.00000000000000000000	4.00000000000000000000	4.00000000000000000000	4.00000000000000000000	4.00000000000000000000	4.00000000000000000000	4.00000000000000000000	4.00000000000000000000	4.00000000000000000000	4.00000000000000000000
67.00000000000000000000	0.00000000000000000000	4180.00000000000000000000	4178.97412109375000000000	4176.41015625000000000000	4158.46142578125000000000	4198.46142578125000000000	4190.76904296875000000000	4183.58984375000000000000	4187.17919921875000000000	4175.38427734375000000000	4206.15380859375000000000	4183.07666015625000000000	4207.17919921875000000000	4191.28173828125000000000	4172.82031250000000000000	2000.00000000000000000000	10249.00000000000000000000	10226.00000000000000000000	0.00000000000000000000	0.00000000000000000000	0.00000000000000000000	1826.00000000000000000000	392.00000000000000000000	4.00000000000000000000	4.00000000000000000000	4.00000000000000000000	4.00000000000000000000	4.00000000000000000000	4.00000000000000000000	4.00000000000000000000	4.00000000000000000000	4.00000000000000000000	4.00000000000000000000	4.00000000000000000000	4.00000000000000000000	4.00000000000000000000	4.00000000000000000000	4.00000000000000000000	4.00000000000000000000
68.00000000000000000000	0.00000000000000000000	4174.35888671875000000000	4158.46142578125000000000	4177.94873046875000000000	4144.10253906250000000000	4165.64111328125000000000	4175.38427734375000000000	4159.48730468750000000000	4161.02539062500000000000	4170.25634765625000000000	4176.92285156250000000000	4167.69238281250000000000	4205.12792968750000000000	4167.69238281250000000000	4159.48730468750000000000	2091.00000000000000000000	10249.00000000000000000000	10226.00000000000000000000	0.00000000000000000000	0.00000000000000000000	0.00000000000000000000	1826.00000000000000000000	400.00000000000000000000	4.00000000000000000000	4.00000000000000000000	4.00000000000000000000	4.00000000000000000000	4.00000000000000000000	4.00000000000000000000	4.00000000000000000000	4.00000000000000000000	4.00000000000000000000	4.00000000000000000000	4.00000000000000000000	4.00000000000000000000	4.00000000000000000000	4.00000000000000000000	4.00000000000000000000	4.00000000000000000000
69.00000000000000000000	0.00000000000000000000	4182.56396484375000000000	4176.92285156250000000000	4177.43603515625000000000	4154.87158203125000000000	4169.74365234375000000000	4173.84619140625000000000	4163.58984375000000000000	4168.71777343750000000000	4173.33300781250000000000	4178.97412109375000000000	4177.94873046875000000000	4206.66650390625000000000	4194.87158203125000000000	4171.28173828125000000000	1335.00000000000000000000	10248.00000000000000000000	10227.00000000000000000000	0.00000000000000000000	0.00000000000000000000	0.00000000000000000000	1826.00000000000000000000	408.00000000000000000000	4.00000000000000000000	4.00000000000000000000	4.00000000000000000000	4.00000000000000000000	4.00000000000000000000	4.00000000000000000000	4.00000000000000000000	4.00000000000000000000	4.00000000000000000000	4.00000000000000000000	4.00000000000000000000	4.00000000000000000000	4.00000000000000000000	4.00000000000000000000	4.00000000000000000000	4.00000000000000000000
70.00000000000000000000	0.00000000000000000000	4186.15380859375000000000	4173.33300781250000000000	4185.64111328125000000000	4160.51269531250000000000	4178.46142578125000000000	4166.66650390625000000000	4150.25634765625000000000	4165.12792968750000000000	4177.43603515625000000000	4173.33300781250000000000	4179.48730468750000000000	4211.79492187500000000000	4206.15380859375000000000	4182.56396484375000000000	1704.00000000000000000000	10248.00000000000000000000	10227.00000000000000000000	0.00000000000000000000	0.00000000000000000000	0.00000000000000000000	1826.00000000000000000000	415.00000000000000000000	4.00000000000000000000	4.00000000000000000000	4.00000000000000000000	4.00000000000000000000	4.00000000000000000000	4.00000000000000000000	4.00000000000000000000	4.00000000000000000000	4.00000000000000000000	4.00000000000000000000	4.00000000000000000000	4.00000000000000000000	4.00000000000000000000	4.00000000000000000000	4.00000000000000000000	4.00000000000000000000
71.00000000000000000000	0.00000000000000000000	4174.87158203125000000000	4152.30761718750000000000	4180.51269531250000000000	4143.58984375000000000000	4161.02539062500000000000	4162.05126953125000000000	4137.43603515625000000000	4154.35888671875000000000	4174.87158203125000000000	4164.61523437500000000000	4165.64111328125000000000	4206.66650390625000000000	4184.61523437500000000000	4170.76904296875000000000	1701.00000000000000000000	10248.00000000000000000000	10226.00000000000000000000	0.00000000000000000000	0.00000000000000000000	0.00000000000000000000	1826.00000000000000000000	423.00000000000000000000	4.00000000000000000000	4.00000000000000000000	4.00000000000000000000	4.00000000000000000000	4.00000000000000000000	4.00000000000000000000	4.00000000000000000000	4.00000000000000000000	4.00000000000000000000	4.00000000000000000000	4.00000000000000000000	4.00000000000000000000	4.00000000000000000000	4.00000000000000000000	4.00000000000000000000	4.00000000000000000000
72.00000000000000000000	0.00000000000000000000	4176.41015625000000000000	4174.35888671875000000000	4174.35888671875000000000	4153.84619140625000000000	4180.51269531250000000000	4175.38427734375000000000	4170.25634765625000000000	4195.89746093750000000000	4173.84619140625000000000	4216.92285156250000000000	4186.15380859375000000000	4212.82031250000000000000	4202.56396484375000000000	4173.33300781250000000000	719.00000000000000000000	10248.00000000000000000000	10226.00000000000000000000	0.00000000000000000000	0.00000000000000000000	0.00000000000000000000	1826.00000000000000000000	430.00000000000000000000	4.00000000000000000000	4.00000000000000000000	4.00000000000000000000	4.00000000000000000000	4.00000000000000000000	4.00000000000000000000	4.00000000000000000000	4.00000000000000000000	4.00000000000000000000	4.00000000000000000000	4.00000000000000000000	4.00000000000000000000	4.00000000000000000000	4.00000000000000000000	4.00000000000000000000	4.00000000000000000000
73.00000000000000000000	0.00000000000000000000	4165.64111328125000000000	4147.17919921875000000000	4172.82031250000000000000	4136.92285156250000000000	4151.28173828125000000000	4163.58984375000000000000	4149.23046875000000000000	4175.38427734375000000000	4168.71777343750000000000	4185.12792968750000000000	4169.23046875000000000000	4204.61523437500000000000	4171.28173828125000000000	4161.53857421875000000000	1858.00000000000000000000	10248.00000000000000000000	10228.00000000000000000000	0.00000000000000000000	0.00000000000000000000	0.00000000000000000000	1826.00000000000000000000	438.00000000000000000000	4.00000000000000000000	4.00000000000000000000	4.00000000000000000000	4.00000000000000000000	4.00000000000000000000	4.00000000000000000000	4.00000000000000000000	4.00000000000000000000	4.00000000000000000000	4.00000000000000000000	4.00000000000000000000	4.00000000000000000000	4.00000000000000000000	4.00000000000000000000	4.00000000000000000000	4.00000000000000000000
74.00000000000000000000	0.00000000000000000000	4168.71777343750000000000	4166.15380859375000000000	4167.69238281250000000000	4140.00000000000000000000	4174.87158203125000000000	4175.89746093750000000000	4158.97412109375000000000	4170.76904296875000000000	4175.38427734375000000000	4178.97412109375000000000	4168.71777343750000000000	4198.97412109375000000000	4182.56396484375000000000	4161.53857421875000000000	1953.00000000000000000000	10248.00000000000000000000	10228.00000000000000000000	0.00000000000000000000	0.00000000000000000000	0.00000000000000000000	1826.00000000000000000000	445.00000000000000000000	4.00000000000000000000	4.00000000000000000000	4.00000000000000000000	4.00000000000000000000	4.00000000000000000000	4.00000000000000000000	4.00000000000000000000	4.00000000000000000000	4.00000000000000000000	4.00000000000000000000	4.00000000000000000000	4.00000000000000000000	4.00000000000000000000	4.00000000000000000000	4.00000000000000000000	4.00000000000000000000
75.00000000000000000000	0.00000000000000000000	4177.43603515625000000000	4180.00000000000000000000	4178.46142578125000000000	4145.12792968750000000000	4187.69238281250000000000	4180.00000000000000000000	4167.17919921875000000000	4171.28173828125000000000	4177.94873046875000000000	4191.28173828125000000000	4175.38427734375000000000	4204.61523437500000000000	4193.33300781250000000000	4158.97412109375000000000	1595.00000000000000000000	10246.00000000000000000000	10228.00000000000000000000	0.00000000000000000000	0.00000000000000000000	0.00000000000000000000	1826.00000000000000000000	453.00000000000000000000	4.00000000000000000000	4.00000000000000000000	4.00000000000000000000	4.00000000000000000000	4.00000000000000000000	4.00000000000000000000	4.00000000000000000000	4.00000000000000000000	4.00000000000000000000	4.00000000000000000000	4.00000000000000000000	4.00000000000000000000	4.00000000000000000000	4.00000000000000000000	4.00000000000000000000	4.00000000000000000000
76.00000000000000000000	0.00000000000000000000	4171.79492187500000000000	4156.92285156250000000000	4178.46142578125000000000	4131.79492187500000000000	4157.43603515625000000000	4168.71777343750000000000	4153.84619140625000000000	4155.38427734375000000000	4171.28173828125000000000	4166.15380859375000000000	4163.58984375000000000000	4198.46142578125000000000	4181.02539062500000000000	4152.82031250000000000000	1340.00000000000000000000	10246.00000000000000000000	10228.00000000000000000000	0.00000000000000000000	0.00000000000000000000	0.00000000000000000000	1826.00000000000000000000	462.00000000000000000000	4.00000000000000000000	4.00000000000000000000	4.00000000000000000000	4.00000000000000000000	4.00000000000000000000	4.00000000000000000000	4.00000000000000000000	4.00000000000000000000	4.00000000000000000000	4.00000000000000000000	4.00000000000000000000	4.00000000000000000000	4.00000000000000000000	4.00000000000000000000	4.00000000000000000000	4.00000000000000000000
77.00000000000000000000	0.00000000000000000000	4176.92285156250000000000	4180.51269531250000000000	4172.30761718750000000000	4151.28173828125000000000	4179.48730468750000000000	4173.33300781250000000000	4168.20507812500000000000	4184.61523437500000000000	4176.92285156250000000000	4187.17919921875000000000	4183.58984375000000000000	4209.23046875000000000000	4224.61523437500000000000	4174.87158203125000000000	1509.00000000000000000000	10245.00000000000000000000	10228.00000000000000000000	0.00000000000000000000	0.00000000000000000000	0.00000000000000000000	1826.00000000000000000000	470.00000000000000000000	4.00000000000000000000	4.00000000000000000000	4.00000000000000000000	4.00000000000000000000	4.00000000000000000000	4.00000000000000000000	4.00000000000000000000	4.00000000000000000000	4.00000000000000000000	4.00000000000000000000	4.00000000000000000000	4.00000000000000000000	4.00000000000000000000	4.00000000000000000000	4.00000000000000000000	4.00000000000000000000
78.00000000000000000000	0.00000000000000000000	4170.76904296875000000000	4157.94873046875000000000	4176.92285156250000000000	4140.51269531250000000000	4146.15380859375000000000	4155.89746093750000000000	4136.41015625000000000000	4165.12792968750000000000	4176.92285156250000000000	4165.12792968750000000000	4171.79492187500000000000	4212.82031250000000000000	4204.61523437500000000000	4167.17919921875000000000	1953.00000000000000000000	10245.00000000000000000000	10228.00000000000000000000	0.00000000000000000000	0.00000000000000000000	0.00000000000000000000	1826.00000000000000000000	477.00000000000000000000	4.00000000000000000000	4.00000000000000000000	4.00000000000000000000	4.00000000000000000000	4.00000000000000000000	4.00000000000000000000	4.00000000000000000000	4.00000000000000000000	4.00000000000000000000	4.00000000000000000000	4.00000000000000000000	4.00000000000000000000	4.00000000000000000000	4.00000000000000000000	4.00000000000000000000	4.00000000000000000000
79.00000000000000000000	0.00000000000000000000	4171.28173828125000000000	4167.17919921875000000000	4173.33300781250000000000	4134.87158203125000000000	4147.17919921875000000000	4166.15380859375000000000	4152.82031250000000000000	4169.74365234375000000000	4173.84619140625000000000	4185.12792968750000000000	4172.82031250000000000000	4206.15380859375000000000	4198.46142578125000000000	4161.02539062500000000000	1595.00000000000000000000	10245.00000000000000000000	10227.00000000000000000000	0.00000000000000000000	0.00000000000000000000	0.00000000000000000000	1826.00000000000000000000	485.00000000000000000000	4.00000000000000000000	4.00000000000000000000	4.00000000000000000000	4.00000000000000000000	4.00000000000000000000	4.00000000000000000000	4.00000000000000000000	4.00000000000000000000	4.00000000000000000000	4.00000000000000000000	4.00000000000000000000	4.00000000000000000000	4.00000000000000000000	4.00000000000000000000	4.00000000000000000000	4.00000000000000000000
80.00000000000000000000	0.00000000000000000000	4171.79492187500000000000	4181.02539062500000000000	4174.87158203125000000000	4138.46142578125000000000	4168.71777343750000000000	4175.38427734375000000000	4171.79492187500000000000	4182.56396484375000000000	4170.76904296875000000000	4211.28173828125000000000	4184.10253906250000000000	4206.66650390625000000000	4205.12792968750000000000	4163.58984375000000000000	1340.00000000000000000000	10245.00000000000000000000	10227.00000000000000000000	0.00000000000000000000	0.00000000000000000000	0.00000000000000000000	1826.00000000000000000000	494.00000000000000000000	4.00000000000000000000	4.00000000000000000000	4.00000000000000000000	4.00000000000000000000	4.00000000000000000000	4.00000000000000000000	4.00000000000000000000	4.00000000000000000000	4.00000000000000000000	4.00000000000000000000	4.00000000000000000000	4.00000000000000000000	4.00000000000000000000	4.00000000000000000000	4.00000000000000000000	4.00000000000000000000
81.00000000000000000000	0.00000000000000000000	4165.64111328125000000000	4156.92285156250000000000	4174.87158203125000000000	4121.53857421875000000000	4163.07666015625000000000	4167.69238281250000000000	4151.79492187500000000000	4161.53857421875000000000	4168.71777343750000000000	4174.35888671875000000000	4167.69238281250000000000	4198.97412109375000000000	4186.15380859375000000000	4150.25634765625000000000	1509.00000000000000000000	10245.00000000000000000000	10227.00000000000000000000	0.00000000000000000000	0.00000000000000000000	0.00000000000000000000	1826.00000000000000000000	502.00000000000000000000	4.00000000000000000000	4.00000000000000000000	4.00000000000000000000	4.00000000000000000000	4.00000000000000000000	4.00000000000000000000	4.00000000000000000000	4.00000000000000000000	4.00000000000000000000	4.00000000000000000000	4.00000000000000000000	4.00000000000000000000	4.00000000000000000000	4.00000000000000000000	4.00000000000000000000	4.00000000000000000000
82.00000000000000000000	0.00000000000000000000	4183.07666015625000000000	4186.15380859375000000000	4175.89746093750000000000	4141.53857421875000000000	4203.58984375000000000000	4184.61523437500000000000	4176.41015625000000000000	4180.51269531250000000000	4178.46142578125000000000	4190.76904296875000000000	4180.51269531250000000000	4206.66650390625000000000	4217.43603515625000000000	4160.51269531250000000000	1953.00000000000000000000	10245.00000000000000000000	10227.00000000000000000000	0.00000000000000000000	0.00000000000000000000	0.00000000000000000000	1826.00000000000000000000	509.00000000000000000000	4.00000000000000000000	4.00000000000000000000	4.00000000000000000000	4.00000000000000000000	4.00000000000000000000	4.00000000000000000000	4.00000000000000000000	4.00000000000000000000	4.00000000000000000000	4.00000000000000000000	4.00000000000000000000	4.00000000000000000000	4.00000000000000000000	4.00000000000000000000	4.00000000000000000000	4.00000000000000000000
83.00000000000000000000	0.00000000000000000000	4181.02539062500000000000	4174.87158203125000000000	4179.48730468750000000000	4138.46142578125000000000	4172.30761718750000000000	4170.25634765625000000000	4155.38427734375000000000	4154.35888671875000000000	4176.92285156250000000000	4166.15380859375000000000	4171.28173828125000000000	4207.17919921875000000000	4196.41015625000000000000	4161.02539062500000000000	1595.00000000000000000000	10246.00000000000000000000	10227.00000000000000000000	0.00000000000000000000	0.00000000000000000000	0.00000000000000000000	1826.00000000000000000000	518.00000000000000000000	4.00000000000000000000	4.00000000000000000000	4.00000000000000000000	4.00000000000000000000	4.00000000000000000000	4.00000000000000000000	4.00000000000000000000	4.00000000000000000000	4.00000000000000000000	4.00000000000000000000	4.00000000000000000000	4.00000000000000000000	4.00000000000000000000	4.00000000000000000000	4.00000000000000000000	4.00000000000000000000
84.00000000000000000000	0.00000000000000000000	4171.79492187500000000000	4171.28173828125000000000	4169.74365234375000000000	4130.25634765625000000000	4156.92285156250000000000	4163.07666015625000000000	4151.79492187500000000000	4158.97412109375000000000	4171.28173828125000000000	4171.79492187500000000000	4172.82031250000000000000	4203.07666015625000000000	4193.84619140625000000000	4159.48730468750000000000	1340.00000000000000000000	10246.00000000000000000000	10227.00000000000000000000	0.00000000000000000000	0.00000000000000000000	0.00000000000000000000	1826.00000000000000000000	525.00000000000000000000	4.00000000000000000000	4.00000000000000000000	4.00000000000000000000	4.00000000000000000000	4.00000000000000000000	4.00000000000000000000	4.00000000000000000000	4.00000000000000000000	4.00000000000000000000	4.00000000000000000000	4.00000000000000000000	4.00000000000000000000	4.00000000000000000000	4.00000000000000000000	4.00000000000000000000	4.00000000000000000000
85.00000000000000000000	0.00000000000000000000	4167.69238281250000000000	4167.69238281250000000000	4169.74365234375000000000	4133.33300781250000000000	4166.66650390625000000000	4164.61523437500000000000	4161.02539062500000000000	4189.74365234375000000000	4171.79492187500000000000	4205.64111328125000000000	4185.12792968750000000000	4210.25634765625000000000	4204.61523437500000000000	4158.46142578125000000000	1509.00000000000000000000	10247.00000000000000000000	10226.00000000000000000000	0.00000000000000000000	0.00000000000000000000	0.00000000000000000000	1826.00000000000000000000	532.00000000000000000000	4.00000000000000000000	4.00000000000000000000	4.00000000000000000000	4.00000000000000000000	4.00000000000000000000	4.00000000000000000000	4.00000000000000000000	4.00000000000000000000	4.00000000000000000000	4.00000000000000000000	4.00000000000000000000	4.00000000000000000000	4.00000000000000000000	4.00000000000000000000	4.00000000000000000000	4.00000000000000000000
86.00000000000000000000	0.00000000000000000000	4160.00000000000000000000	4142.05126953125000000000	4173.84619140625000000000	4117.43603515625000000000	4141.53857421875000000000	4157.43603515625000000000	4141.02539062500000000000	4163.58984375000000000000	4171.28173828125000000000	4172.82031250000000000000	4166.66650390625000000000	4198.97412109375000000000	4168.20507812500000000000	4145.64111328125000000000	1953.00000000000000000000	10247.00000000000000000000	10226.00000000000000000000	0.00000000000000000000	0.00000000000000000000	0.00000000000000000000	1826.00000000000000000000	540.00000000000000000000	4.00000000000000000000	4.00000000000000000000	4.00000000000000000000	4.00000000000000000000	4.00000000000000000000	4.00000000000000000000	4.00000000000000000000	4.00000000000000000000	4.00000000000000000000	4.00000000000000000000	4.00000000000000000000	4.00000000000000000000	4.00000000000000000000	4.00000000000000000000	4.00000000000000000000	4.00000000000000000000
87.00000000000000000000	0.00000000000000000000	4178.46142578125000000000	4187.69238281250000000000	4178.46142578125000000000	4137.43603515625000000000	4186.66650390625000000000	4180.00000000000000000000	4172.82031250000000000000	4175.89746093750000000000	4177.94873046875000000000	4195.89746093750000000000	4178.97412109375000000000	4203.58984375000000000000	4193.84619140625000000000	4157.94873046875000000000	1595.00000000000000000000	10248.00000000000000000000	10227.00000000000000000000	0.00000000000000000000	0.00000000000000000000	0.00000000000000000000	1826.00000000000000000000	548.00000000000000000000	4.00000000000000000000	4.00000000000000000000	4.00000000000000000000	4.00000000000000000000	4.00000000000000000000	4.00000000000000000000	4.00000000000000000000	4.00000000000000000000	4.00000000000000000000	4.00000000000000000000	4.00000000000000000000	4.00000000000000000000	4.00000000000000000000	4.00000000000000000000	4.00000000000000000000	4.00000000000000000000
88.00000000000000000000	0.00000000000000000000	4180.51269531250000000000	4181.53857421875000000000	4185.64111328125000000000	4135.38427734375000000000	4177.94873046875000000000	4177.43603515625000000000	4164.10253906250000000000	4161.02539062500000000000	4173.84619140625000000000	4179.48730468750000000000	4171.79492187500000000000	4209.23046875000000000000	4186.15380859375000000000	4155.38427734375000000000	1340.00000000000000000000	10248.00000000000000000000	10227.00000000000000000000	0.00000000000000000000	0.00000000000000000000	0.00000000000000000000	1826.00000000000000000000	556.00000000000000000000	4.00000000000000000000	4.00000000000000000000	4.00000000000000000000	4.00000000000000000000	4.00000000000000000000	4.00000000000000000000	4.00000000000000000000	4.00000000000000000000	4.00000000000000000000	4.00000000000000000000	4.00000000000000000000	4.00000000000000000000	4.00000000000000000000	4.00000000000000000000	4.00000000000000000000	4.00000000000000000000
89.00000000000000000000	0.00000000000000000000	4177.94873046875000000000	4168.71777343750000000000	4178.46142578125000000000	4126.66650390625000000000	4154.35888671875000000000	4172.82031250000000000000	4155.89746093750000000000	4155.89746093750000000000	4168.71777343750000000000	4165.12792968750000000000	4168.71777343750000000000	4203.58984375000000000000	4185.12792968750000000000	4157.94873046875000000000	1509.00000000000000000000	10247.00000000000000000000	10226.00000000000000000000	0.00000000000000000000	0.00000000000000000000	0.00000000000000000000	1826.00000000000000000000	564.00000000000000000000	4.00000000000000000000	4.00000000000000000000	4.00000000000000000000	4.00000000000000000000	4.00000000000000000000	4.00000000000000000000	4.00000000000000000000	4.00000000000000000000	4.00000000000000000000	4.00000000000000000000	4.00000000000000000000	4.00000000000000000000	4.00000000000000000000	4.00000000000000000000	4.00000000000000000000	4.00000000000000000000
90.00000000000000000000	0.00000000000000000000	4180.00000000000000000000	4174.35888671875000000000	4179.48730468750000000000	4136.41015625000000000000	4160.51269531250000000000	4166.66650390625000000000	4156.92285156250000000000	4170.76904296875000000000	4172.82031250000000000000	4191.79492187500000000000	4179.48730468750000000000	4210.76904296875000000000	4207.69238281250000000000	4170.76904296875000000000	1953.00000000000000000000	10247.00000000000000000000	10226.00000000000000000000	0.00000000000000000000	0.00000000000000000000	0.00000000000000000000	1826.00000000000000000000	572.00000000000000000000	4.00000000000000000000	4.00000000000000000000	4.00000000000000000000	4.00000000000000000000	4.00000000000000000000	4.00000000000000000000	4.00000000000000000000	4.00000000000000000000	4.00000000000000000000	4.00000000000000000000	4.00000000000000000000	4.00000000000000000000	4.00000000000000000000	4.00000000000000000000	4.00000000000000000000	4.00000000000000000000
91.00000000000000000000	0.00000000000000000000	4163.58984375000000000000	4142.05126953125000000000	4181.53857421875000000000	4121.02539062500000000000	4136.41015625000000000000	4150.25634765625000000000	4131.28173828125000000000	4144.10253906250000000000	4170.76904296875000000000	4156.92285156250000000000	4159.48730468750000000000	4202.05126953125000000000	4178.46142578125000000000	4157.43603515625000000000	1595.00000000000000000000	10247.00000000000000000000	10226.00000000000000000000	0.00000000000000000000	0.00000000000000000000	0.00000000000000000000	1826.00000000000000000000	580.00000000000000000000	4.00000000000000000000	4.00000000000000000000	4.00000000000000000000	4.00000000000000000000	4.00000000000000000000	4.00000000000000000000	4.00000000000000000000	4.00000000000000000000	4.00000000000000000000	4.00000000000000000000	4.00000000000000000000	4.00000000000000000000	4.00000000000000000000	4.00000000000000000000	4.00000000000000000000	4.00000000000000000000
92.00000000000000000000	0.00000000000000000000	4167.17919921875000000000	4168.71777343750000000000	4178.46142578125000000000	4131.79492187500000000000	4169.74365234375000000000	4172.82031250000000000000	4166.66650390625000000000	4176.41015625000000000000	4174.35888671875000000000	4180.00000000000000000000	4176.92285156250000000000	4204.61523437500000000000	4196.41015625000000000000	4163.07666015625000000000	1340.00000000000000000000	10247.00000000000000000000	10226.00000000000000000000	0.00000000000000000000	0.00000000000000000000	0.00000000000000000000	1826.00000000000000000000	588.00000000000000000000	4.00000000000000000000	4.00000000000000000000	4.00000000000000000000	4.00000000000000000000	4.00000000000000000000	4.00000000000000000000	4.00000000000000000000	4.00000000000000000000	4.00000000000000000000	4.00000000000000000000	4.00000000000000000000	4.00000000000000000000	4.00000000000000000000	4.00000000000000000000	4.00000000000000000000	4.00000000000000000000
93.00000000000000000000	0.00000000000000000000	4169.23046875000000000000	4162.05126953125000000000	4182.56396484375000000000	4125.12792968750000000000	4164.61523437500000000000	4168.20507812500000000000	4161.53857421875000000000	4176.41015625000000000000	4169.23046875000000000000	4189.74365234375000000000	4168.71777343750000000000	4207.17919921875000000000	4177.43603515625000000000	4155.38427734375000000000	1509.00000000000000000000	10245.00000000000000000000	10224.00000000000000000000	0.00000000000000000000	0.00000000000000000000	0.00000000000000000000	1826.00000000000000000000	596.00000000000000000000	4.00000000000000000000	4.00000000000000000000	4.00000000000000000000	4.00000000000000000000	4.00000000000000000000	4.00000000000000000000	4.00000000000000000000	4.00000000000000000000	4.00000000000000000000	4.00000000000000000000	4.00000000000000000000	4.00000000000000000000	4.00000000000000000000	4.00000000000000000000	4.00000000000000000000	4.00000000000000000000
94.00000000000000000000	0.00000000000000000000	4169.74365234375000000000	4156.92285156250000000000	4180.51269531250000000000	4119.48730468750000000000	4156.92285156250000000000	4162.56396484375000000000	4148.71777343750000000000	4158.46142578125000000000	4165.64111328125000000000	4176.41015625000000000000	4152.82031250000000000000	4198.46142578125000000000	4166.15380859375000000000	4148.71777343750000000000	1953.00000000000000000000	10245.00000000000000000000	10224.00000000000000000000	0.00000000000000000000	0.00000000000000000000	0.00000000000000000000	1826.00000000000000000000	603.00000000000000000000	4.00000000000000000000	4.00000000000000000000	4.00000000000000000000	4.00000000000000000000	4.00000000000000000000	4.00000000000000000000	4.00000000000000000000	4.00000000000000000000	4.00000000000000000000	4.00000000000000000000	4.00000000000000000000	4.00000000000000000000	4.00000000000000000000	4.00000000000000000000	4.00000000000000000000	4.00000000000000000000
95.00000000000000000000	0.00000000000000000000	4179.48730468750000000000	4184.10253906250000000000	4185.12792968750000000000	4137.94873046875000000000	4178.46142578125000000000	4171.79492187500000000000	4162.05126953125000000000	4169.74365234375000000000	4176.41015625000000000000	4186.66650390625000000000	4173.33300781250000000000	4209.23046875000000000000	4201.53857421875000000000	4165.12792968750000000000	1595.00000000000000000000	10245.00000000000000000000	10226.00000000000000000000	0.00000000000000000000	0.00000000000000000000	0.00000000000000000000	1826.00000000000000000000	611.00000000000000000000	4.00000000000000000000	4.00000000000000000000	4.00000000000000000000	4.00000000000000000000	4.00000000000000000000	4.00000000000000000000	4.00000000000000000000	4.00000000000000000000	4.00000000000000000000	4.00000000000000000000	4.00000000000000000000	4.00000000000000000000	4.00000000000000000000	4.00000000000000000000	4.00000000000000000000	4.00000000000000000000
96.00000000000000000000	0.00000000000000000000	4172.82031250000000000000	4156.92285156250000000000	4186.15380859375000000000	4124.10253906250000000000	4149.23046875000000000000	4158.97412109375000000000	4134.87158203125000000000	4143.58984375000000000000	4177.94873046875000000000	4154.35888671875000000000	4160.00000000000000000000	4207.17919921875000000000	4180.00000000000000000000	4160.00000000000000000000	1340.00000000000000000000	10245.00000000000000000000	10226.00000000000000000000	0.00000000000000000000	0.00000000000000000000	0.00000000000000000000	1826.00000000000000000000	620.00000000000000000000	4.00000000000000000000	4.00000000000000000000	4.00000000000000000000	4.00000000000000000000	4.00000000000000000000	4.00000000000000000000	4.00000000000000000000	4.00000000000000000000	4.00000000000000000000	4.00000000000000000000	4.00000000000000000000	4.00000000000000000000	4.00000000000000000000	4.00000000000000000000	4.00000000000000000000	4.00000000000000000000
97.00000000000000000000	0.00000000000000000000	4174.35888671875000000000	4172.30761718750000000000	4177.94873046875000000000	4136.92285156250000000000	4180.51269531250000000000	4169.23046875000000000000	4156.41015625000000000000	4171.28173828125000000000	4174.87158203125000000000	4184.10253906250000000000	4168.71777343750000000000	4208.20507812500000000000	4199.48730468750000000000	4167.17919921875000000000	1509.00000000000000000000	10245.00000000000000000000	10229.00000000000000000000	0.00000000000000000000	0.00000000000000000000	0.00000000000000000000	1826.00000000000000000000	627.00000000000000000000	4.00000000000000000000	4.00000000000000000000	4.00000000000000000000	4.00000000000000000000	4.00000000000000000000	4.00000000000000000000	4.00000000000000000000	4.00000000000000000000	4.00000000000000000000	4.00000000000000000000	4.00000000000000000000	4.00000000000000000000	4.00000000000000000000	4.00000000000000000000	4.00000000000000000000	4.00000000000000000000
98.00000000000000000000	0.00000000000000000000	4165.64111328125000000000	4157.94873046875000000000	4183.07666015625000000000	4135.89746093750000000000	4173.84619140625000000000	4163.58984375000000000000	4150.76904296875000000000	4176.92285156250000000000	4169.23046875000000000000	4188.20507812500000000000	4169.23046875000000000000	4211.28173828125000000000	4189.74365234375000000000	4164.61523437500000000000	1953.00000000000000000000	10245.00000000000000000000	10229.00000000000000000000	0.00000000000000000000	0.00000000000000000000	0.00000000000000000000	1826.00000000000000000000	635.00000000000000000000	4.00000000000000000000	4.00000000000000000000	4.00000000000000000000	4.00000000000000000000	4.00000000000000000000	4.00000000000000000000	4.00000000000000000000	4.00000000000000000000	4.00000000000000000000	4.00000000000000000000	4.00000000000000000000	4.00000000000000000000	4.00000000000000000000	4.00000000000000000000	4.00000000000000000000	4.00000000000000000000
99.00000000000000000000	0.00000000000000000000	4161.02539062500000000000	4142.56396484375000000000	4181.53857421875000000000	4122.05126953125000000000	4147.17919921875000000000	4166.15380859375000000000	4149.74365234375000000000	4165.12792968750000000000	4170.25634765625000000000	4175.38427734375000000000	4163.58984375000000000000	4202.56396484375000000000	4169.74365234375000000000	4156.41015625000000000000	1595.00000000000000000000	10248.00000000000000000000	10228.00000000000000000000	0.00000000000000000000	0.00000000000000000000	0.00000000000000000000	1826.00000000000000000000	643.00000000000000000000	4.00000000000000000000	4.00000000000000000000	4.00000000000000000000	4.00000000000000000000	4.00000000000000000000	4.00000000000000000000	4.00000000000000000000	4.00000000000000000000	4.00000000000000000000	4.00000000000000000000	4.00000000000000000000	4.00000000000000000000	4.00000000000000000000	4.00000000000000000000	4.00000000000000000000	4.00000000000000000000
100.00000000000000000000	0.00000000000000000000	4183.07666015625000000000	4183.07666015625000000000	4185.64111328125000000000	4143.07666015625000000000	4176.92285156250000000000	4187.69238281250000000000	4186.66650390625000000000	4188.71777343750000000000	4176.41015625000000000000	4210.76904296875000000000	4183.58984375000000000000	4211.28173828125000000000	4197.94873046875000000000	4166.66650390625000000000	1340.00000000000000000000	10248.00000000000000000000	10228.00000000000000000000	0.00000000000000000000	0.00000000000000000000	0.00000000000000000000	1826.00000000000000000000	651.00000000000000000000	4.00000000000000000000	4.00000000000000000000	4.00000000000000000000	4.00000000000000000000	4.00000000000000000000	4.00000000000000000000	4.00000000000000000000	4.00000000000000000000	4.00000000000000000000	4.00000000000000000000	4.00000000000000000000	4.00000000000000000000	4.00000000000000000000	4.00000000000000000000	4.00000000000000000000	4.00000000000000000000
101.00000000000000000000	0.00000000000000000000	4180.00000000000000000000	4168.71777343750000000000	4193.33300781250000000000	4135.38427734375000000000	4167.17919921875000000000	4176.41015625000000000000	4161.53857421875000000000	4165.12792968750000000000	4171.28173828125000000000	4185.64111328125000000000	4166.66650390625000000000	4207.17919921875000000000	4173.33300781250000000000	4158.46142578125000000000	1509.00000000000000000000	10250.00000000000000000000	10226.00000000000000000000	0.00000000000000000000	0.00000000000000000000	0.00000000000000000000	1826.00000000000000000000	658.00000000000000000000	4.00000000000000000000	4.00000000000000000000	4.00000000000000000000	4.00000000000000000000	4.00000000000000000000	4.00000000000000000000	4.00000000000000000000	4.00000000000000000000	4.00000000000000000000	4.00000000000000000000	4.00000000000000000000	4.00000000000000000000	4.00000000000000000000	4.00000000000000000000	4.00000000000000000000	4.00000000000000000000
102.00000000000000000000	0.00000000000000000000	4177.94873046875000000000	4182.05126953125000000000	4188.71777343750000000000	4144.61523437500000000000	4198.97412109375000000000	4180.51269531250000000000	4168.20507812500000000000	4180.51269531250000000000	4174.35888671875000000000	4204.10253906250000000000	4176.92285156250000000000	4206.66650390625000000000	4193.84619140625000000000	4170.25634765625000000000	1953.00000000000000000000	10250.00000000000000000000	10226.00000000000000000000	0.00000000000000000000	0.00000000000000000000	0.00000000000000000000	1826.00000000000000000000	666.00000000000000000000	4.00000000000000000000	4.00000000000000000000	4.00000000000000000000	4.00000000000000000000	4.00000000000000000000	4.00000000000000000000	4.00000000000000000000	4.00000000000000000000	4.00000000000000000000	4.00000000000000000000	4.00000000000000000000	4.00000000000000000000	4.00000000000000000000	4.00000000000000000000	4.00000000000000000000	4.00000000000000000000
103.00000000000000000000	0.00000000000000000000	4176.41015625000000000000	4178.46142578125000000000	4190.25634765625000000000	4151.79492187500000000000	4184.61523437500000000000	4170.25634765625000000000	4163.58984375000000000000	4184.10253906250000000000	4174.87158203125000000000	4202.05126953125000000000	4183.07666015625000000000	4212.82031250000000000000	4203.58984375000000000000	4176.41015625000000000000	1595.00000000000000000000	10251.00000000000000000000	10227.00000000000000000000	0.00000000000000000000	0.00000000000000000000	0.00000000000000000000	1826.00000000000000000000	674.00000000000000000000	4.00000000000000000000	4.00000000000000000000	4.00000000000000000000	4.00000000000000000000	4.00000000000000000000	4.00000000000000000000	4.00000000000000000000	4.00000000000000000000	4.00000000000000000000	4.00000000000000000000	4.00000000000000000000	4.00000000000000000000	4.00000000000000000000	4.00000000000000000000	4.00000000000000000000	4.00000000000000000000
104.00000000000000000000	0.00000000000000000000	4168.20507812500000000000	4156.92285156250000000000	4183.58984375000000000000	4138.97412109375000000000	4146.15380859375000000000	4161.53857421875000000000	4154.87158203125000000000	4175.38427734375000000000	4170.25634765625000000000	4175.38427734375000000000	4171.79492187500000000000	4204.10253906250000000000	4182.05126953125000000000	4160.51269531250000000000	1340.00000000000000000000	10251.00000000000000000000	10227.00000000000000000000	0.00000000000000000000	0.00000000000000000000	0.00000000000000000000	1826.00000000000000000000	682.00000000000000000000	4.00000000000000000000	4.00000000000000000000	4.00000000000000000000	4.00000000000000000000	4.00000000000000000000	4.00000000000000000000	4.00000000000000000000	4.00000000000000000000	4.00000000000000000000	4.00000000000000000000	4.00000000000000000000	4.00000000000000000000	4.00000000000000000000	4.00000000000000000000	4.00000000000000000000	4.00000000000000000000
105.00000000000000000000	0.00000000000000000000	4171.28173828125000000000	4175.89746093750000000000	4176.92285156250000000000	4150.76904296875000000000	4185.12792968750000000000	4180.00000000000000000000	4186.15380859375000000000	4207.69238281250000000000	4173.84619140625000000000	4218.46142578125000000000	4186.15380859375000000000	4206.66650390625000000000	4191.28173828125000000000	4162.56396484375000000000	1509.00000000000000000000	10251.00000000000000000000	10227.00000000000000000000	0.00000000000000000000	0.00000000000000000000	0.00000000000000000000	1826.00000000000000000000	690.00000000000000000000	4.00000000000000000000	4.00000000000000000000	4.00000000000000000000	4.00000000000000000000	4.00000000000000000000	4.00000000000000000000	4.00000000000000000000	4.00000000000000000000	4.00000000000000000000	4.00000000000000000000	4.00000000000000000000	4.00000000000000000000	4.00000000000000000000	4.00000000000000000000	4.00000000000000000000	4.00000000000000000000
106.00000000000000000000	0.00000000000000000000	4164.10253906250000000000	4151.28173828125000000000	4179.48730468750000000000	4141.02539062500000000000	4170.25634765625000000000	4171.79492187500000000000	4162.56396484375000000000	4179.48730468750000000000	4171.28173828125000000000	4190.25634765625000000000	4169.23046875000000000000	4201.53857421875000000000	4156.92285156250000000000	4153.33300781250000000000	1953.00000000000000000000	10251.00000000000000000000	10227.00000000000000000000	0.00000000000000000000	0.00000000000000000000	0.00000000000000000000	1826.00000000000000000000	698.00000000000000000000	4.00000000000000000000	4.00000000000000000000	4.00000000000000000000	4.00000000000000000000	4.00000000000000000000	4.00000000000000000000	4.00000000000000000000	4.00000000000000000000	4.00000000000000000000	4.00000000000000000000	4.00000000000000000000	4.00000000000000000000	4.00000000000000000000	4.00000000000000000000	4.00000000000000000000	4.00000000000000000000
107.00000000000000000000	0.00000000000000000000	4173.84619140625000000000	4171.28173828125000000000	4177.94873046875000000000	4156.41015625000000000000	4178.97412109375000000000	4177.94873046875000000000	4173.33300781250000000000	4177.94873046875000000000	4174.35888671875000000000	4183.07666015625000000000	4175.89746093750000000000	4198.97412109375000000000	4176.92285156250000000000	4162.05126953125000000000	1595.00000000000000000000	10252.00000000000000000000	10228.00000000000000000000	0.00000000000000000000	0.00000000000000000000	0.00000000000000000000	1826.00000000000000000000	706.00000000000000000000	4.00000000000000000000	4.00000000000000000000	4.00000000000000000000	4.00000000000000000000	4.00000000000000000000	4.00000000000000000000	4.00000000000000000000	4.00000000000000000000	4.00000000000000000000	4.00000000000000000000	4.00000000000000000000	4.00000000000000000000	4.00000000000000000000	4.00000000000000000000	4.00000000000000000000	4.00000000000000000000
108.00000000000000000000	0.00000000000000000000	4183.58984375000000000000	4178.46142578125000000000	4183.07666015625000000000	4174.35888671875000000000	4179.48730468750000000000	4174.35888671875000000000	4175.89746093750000000000	4178.46142578125000000000	4174.87158203125000000000	4189.23046875000000000000	4179.48730468750000000000	4203.07666015625000000000	4186.15380859375000000000	4164.10253906250000000000	1340.00000000000000000000	10252.00000000000000000000	10228.00000000000000000000	0.00000000000000000000	0.00000000000000000000	0.00000000000000000000	1826.00000000000000000000	714.00000000000000000000	4.00000000000000000000	4.00000000000000000000	4.00000000000000000000	4.00000000000000000000	4.00000000000000000000	4.00000000000000000000	4.00000000000000000000	4.00000000000000000000	4.00000000000000000000	4.00000000000000000000	4.00000000000000000000	4.00000000000000000000	4.00000000000000000000	4.00000000000000000000	4.00000000000000000000	4.00000000000000000000
109.00000000000000000000	0.00000000000000000000	4172.30761718750000000000	4149.74365234375000000000	4178.97412109375000000000	4162.05126953125000000000	4153.33300781250000000000	4162.56396484375000000000	4150.25634765625000000000	4161.02539062500000000000	4168.20507812500000000000	4162.56396484375000000000	4162.56396484375000000000	4196.92285156250000000000	4157.94873046875000000000	4151.28173828125000000000	1509.00000000000000000000	10253.00000000000000000000	10228.00000000000000000000	0.00000000000000000000	0.00000000000000000000	0.00000000000000000000	1826.00000000000000000000	722.00000000000000000000	4.00000000000000000000	4.00000000000000000000	4.00000000000000000000	4.00000000000000000000	4.00000000000000000000	4.00000000000000000000	4.00000000000000000000	4.00000000000000000000	4.00000000000000000000	4.00000000000000000000	4.00000000000000000000	4.00000000000000000000	4.00000000000000000000	4.00000000000000000000	4.00000000000000000000	4.00000000000000000000
110.00000000000000000000	0.00000000000000000000	4168.71777343750000000000	4162.56396484375000000000	4173.33300781250000000000	4172.82031250000000000000	4170.76904296875000000000	4168.71777343750000000000	4161.02539062500000000000	4190.76904296875000000000	4172.82031250000000000000	4188.71777343750000000000	4183.07666015625000000000	4206.15380859375000000000	4187.17919921875000000000	4165.12792968750000000000	1953.00000000000000000000	10253.00000000000000000000	10228.00000000000000000000	0.00000000000000000000	0.00000000000000000000	0.00000000000000000000	1826.00000000000000000000	729.00000000000000000000	4.00000000000000000000	4.00000000000000000000	4.00000000000000000000	4.00000000000000000000	4.00000000000000000000	4.00000000000000000000	4.00000000000000000000	4.00000000000000000000	4.00000000000000000000	4.00000000000000000000	4.00000000000000000000	4.00000000000000000000	4.00000000000000000000	4.00000000000000000000	4.00000000000000000000	4.00000000000000000000
111.00000000000000000000	0.00000000000000000000	4155.89746093750000000000	4128.71777343750000000000	4173.84619140625000000000	4162.05126953125000000000	4124.10253906250000000000	4151.28173828125000000000	4133.84619140625000000000	4168.20507812500000000000	4172.30761718750000000000	4161.02539062500000000000	4169.74365234375000000000	4202.56396484375000000000	4160.51269531250000000000	4158.46142578125000000000	1595.00000000000000000000	10250.00000000000000000000	10227.00000000000000000000	0.00000000000000000000	0.00000000000000000000	0.00000000000000000000	1826.00000000000000000000	738.00000000000000000000	4.00000000000000000000	4.00000000000000000000	4.00000000000000000000	4.00000000000000000000	4.00000000000000000000	4.00000000000000000000	4.00000000000000000000	4.00000000000000000000	4.00000000000000000000	4.00000000000000000000	4.00000000000000000000	4.00000000000000000000	4.00000000000000000000	4.00000000000000000000	4.00000000000000000000	4.00000000000000000000
112.00000000000000000000	0.00000000000000000000	4157.94873046875000000000	4141.53857421875000000000	4169.74365234375000000000	4167.17919921875000000000	4136.92285156250000000000	4169.74365234375000000000	4153.33300781250000000000	4170.76904296875000000000	4169.23046875000000000000	4162.05126953125000000000	4165.12792968750000000000	4195.38427734375000000000	4150.76904296875000000000	4154.35888671875000000000	1340.00000000000000000000	10250.00000000000000000000	10227.00000000000000000000	0.00000000000000000000	0.00000000000000000000	0.00000000000000000000	1826.00000000000000000000	746.00000000000000000000	4.00000000000000000000	4.00000000000000000000	4.00000000000000000000	4.00000000000000000000	4.00000000000000000000	4.00000000000000000000	4.00000000000000000000	4.00000000000000000000	4.00000000000000000000	4.00000000000000000000	4.00000000000000000000	4.00000000000000000000	4.00000000000000000000	4.00000000000000000000	4.00000000000000000000	4.00000000000000000000
113.00000000000000000000	0.00000000000000000000	4163.07666015625000000000	4154.87158203125000000000	4173.33300781250000000000	4170.76904296875000000000	4174.87158203125000000000	4183.58984375000000000000	4170.25634765625000000000	4180.00000000000000000000	4169.23046875000000000000	4178.46142578125000000000	4170.76904296875000000000	4195.38427734375000000000	4152.30761718750000000000	4150.25634765625000000000	1509.00000000000000000000	10248.00000000000000000000	10228.00000000000000000000	0.00000000000000000000	0.00000000000000000000	0.00000000000000000000	1826.00000000000000000000	755.00000000000000000000	4.00000000000000000000	4.00000000000000000000	4.00000000000000000000	4.00000000000000000000	4.00000000000000000000	4.00000000000000000000	4.00000000000000000000	4.00000000000000000000	4.00000000000000000000	4.00000000000000000000	4.00000000000000000000	4.00000000000000000000	4.00000000000000000000	4.00000000000000000000	4.00000000000000000000	4.00000000000000000000
114.00000000000000000000	0.00000000000000000000	4154.35888671875000000000	4121.53857421875000000000	4169.74365234375000000000	4150.76904296875000000000	4146.66650390625000000000	4161.53857421875000000000	4143.07666015625000000000	4151.79492187500000000000	4170.25634765625000000000	4148.20507812500000000000	4152.30761718750000000000	4183.07666015625000000000	4129.23046875000000000000	4135.89746093750000000000	1953.00000000000000000000	10248.00000000000000000000	10228.00000000000000000000	0.00000000000000000000	0.00000000000000000000	0.00000000000000000000	1826.00000000000000000000	762.00000000000000000000	4.00000000000000000000	4.00000000000000000000	4.00000000000000000000	4.00000000000000000000	4.00000000000000000000	4.00000000000000000000	4.00000000000000000000	4.00000000000000000000	4.00000000000000000000	4.00000000000000000000	4.00000000000000000000	4.00000000000000000000	4.00000000000000000000	4.00000000000000000000	4.00000000000000000000	4.00000000000000000000
115.00000000000000000000	0.00000000000000000000	4162.05126953125000000000	4147.69238281250000000000	4167.69238281250000000000	4170.25634765625000000000	4164.10253906250000000000	4163.58984375000000000000	4157.43603515625000000000	4172.82031250000000000000	4178.46142578125000000000	4165.64111328125000000000	4166.15380859375000000000	4193.84619140625000000000	4165.64111328125000000000	4155.89746093750000000000	1595.00000000000000000000	10244.00000000000000000000	10228.00000000000000000000	0.00000000000000000000	0.00000000000000000000	0.00000000000000000000	1826.00000000000000000000	771.00000000000000000000	4.00000000000000000000	4.00000000000000000000	4.00000000000000000000	4.00000000000000000000	4.00000000000000000000	4.00000000000000000000	4.00000000000000000000	4.00000000000000000000	4.00000000000000000000	4.00000000000000000000	4.00000000000000000000	4.00000000000000000000	4.00000000000000000000	4.00000000000000000000	4.00000000000000000000	4.00000000000000000000
116.00000000000000000000	0.00000000000000000000	4160.51269531250000000000	4138.46142578125000000000	4172.30761718750000000000	4165.12792968750000000000	4149.23046875000000000000	4154.35888671875000000000	4141.53857421875000000000	4157.94873046875000000000	4173.33300781250000000000	4138.97412109375000000000	4157.94873046875000000000	4200.00000000000000000000	4155.38427734375000000000	4153.33300781250000000000	1340.00000000000000000000	10244.00000000000000000000	10228.00000000000000000000	0.00000000000000000000	0.00000000000000000000	0.00000000000000000000	1826.00000000000000000000	778.00000000000000000000	4.00000000000000000000	4.00000000000000000000	4.00000000000000000000	4.00000000000000000000	4.00000000000000000000	4.00000000000000000000	4.00000000000000000000	4.00000000000000000000	4.00000000000000000000	4.00000000000000000000	4.00000000000000000000	4.00000000000000000000	4.00000000000000000000	4.00000000000000000000	4.00000000000000000000	4.00000000000000000000
117.00000000000000000000	0.00000000000000000000	4157.94873046875000000000	4140.51269531250000000000	4164.10253906250000000000	4160.51269531250000000000	4147.69238281250000000000	4160.51269531250000000000	4153.84619140625000000000	4165.12792968750000000000	4167.17919921875000000000	4146.15380859375000000000	4160.00000000000000000000	4191.28173828125000000000	4149.74365234375000000000	4143.07666015625000000000	1509.00000000000000000000	10241.00000000000000000000	10228.00000000000000000000	0.00000000000000000000	0.00000000000000000000	0.00000000000000000000	1826.00000000000000000000	785.00000000000000000000	4.00000000000000000000	4.00000000000000000000	4.00000000000000000000	4.00000000000000000000	4.00000000000000000000	4.00000000000000000000	4.00000000000000000000	4.00000000000000000000	4.00000000000000000000	4.00000000000000000000	4.00000000000000000000	4.00000000000000000000	4.00000000000000000000	4.00000000000000000000	4.00000000000000000000	4.00000000000000000000
118.00000000000000000000	0.00000000000000000000	4156.92285156250000000000	4145.12792968750000000000	4165.64111328125000000000	4168.71777343750000000000	4155.38427734375000000000	4163.58984375000000000000	4162.56396484375000000000	4182.56396484375000000000	4167.69238281250000000000	4176.92285156250000000000	4168.71777343750000000000	4194.87158203125000000000	4152.30761718750000000000	4146.15380859375000000000	1953.00000000000000000000	10241.00000000000000000000	10228.00000000000000000000	0.00000000000000000000	0.00000000000000000000	0.00000000000000000000	1826.00000000000000000000	793.00000000000000000000	4.00000000000000000000	4.00000000000000000000	4.00000000000000000000	4.00000000000000000000	4.00000000000000000000	4.00000000000000000000	4.00000000000000000000	4.00000000000000000000	4.00000000000000000000	4.00000000000000000000	4.00000000000000000000	4.00000000000000000000	4.00000000000000000000	4.00000000000000000000	4.00000000000000000000	4.00000000000000000000
119.00000000000000000000	0.00000000000000000000	4148.71777343750000000000	4124.10253906250000000000	4167.69238281250000000000	4157.94873046875000000000	4133.84619140625000000000	4156.41015625000000000000	4135.38427734375000000000	4152.30761718750000000000	4167.69238281250000000000	4144.10253906250000000000	4149.74365234375000000000	4189.23046875000000000000	4126.66650390625000000000	4142.05126953125000000000	1595.00000000000000000000	10243.00000000000000000000	10229.00000000000000000000	0.00000000000000000000	0.00000000000000000000	0.00000000000000000000	1826.00000000000000000000	801.00000000000000000000	4.00000000000000000000	4.00000000000000000000	4.00000000000000000000	4.00000000000000000000	4.00000000000000000000	4.00000000000000000000	4.00000000000000000000	4.00000000000000000000	4.00000000000000000000	4.00000000000000000000	4.00000000000000000000	4.00000000000000000000	4.00000000000000000000	4.00000000000000000000	4.00000000000000000000	4.00000000000000000000
120.00000000000000000000	0.00000000000000000000	4166.66650390625000000000	4164.61523437500000000000	4168.20507812500000000000	4180.51269531250000000000	4167.69238281250000000000	4176.41015625000000000000	4164.61523437500000000000	4168.71777343750000000000	4174.35888671875000000000	4167.69238281250000000000	4165.64111328125000000000	4194.35888671875000000000	4158.97412109375000000000	4152.82031250000000000000	1340.00000000000000000000	10243.00000000000000000000	10229.00000000000000000000	0.00000000000000000000	0.00000000000000000000	0.00000000000000000000	1826.00000000000000000000	808.00000000000000000000	4.00000000000000000000	4.00000000000000000000	4.00000000000000000000	4.00000000000000000000	4.00000000000000000000	4.00000000000000000000	4.00000000000000000000	4.00000000000000000000	4.00000000000000000000	4.00000000000000000000	4.00000000000000000000	4.00000000000000000000	4.00000000000000000000	4.00000000000000000000	4.00000000000000000000	4.00000000000000000000
121.00000000000000000000	0.00000000000000000000	4165.64111328125000000000	4147.17919921875000000000	4175.38427734375000000000	4174.35888671875000000000	4149.23046875000000000000	4165.64111328125000000000	4148.71777343750000000000	4146.66650390625000000000	4171.79492187500000000000	4143.07666015625000000000	4153.84619140625000000000	4193.33300781250000000000	4140.00000000000000000000	4143.07666015625000000000	1509.00000000000000000000	10245.00000000000000000000	10230.00000000000000000000	0.00000000000000000000	0.00000000000000000000	0.00000000000000000000	1826.00000000000000000000	816.00000000000000000000	4.00000000000000000000	4.00000000000000000000	4.00000000000000000000	4.00000000000000000000	4.00000000000000000000	4.00000000000000000000	4.00000000000000000000	4.00000000000000000000	4.00000000000000000000	4.00000000000000000000	4.00000000000000000000	4.00000000000000000000	4.00000000000000000000	4.00000000000000000000	4.00000000000000000000	4.00000000000000000000
122.00000000000000000000	0.00000000000000000000	4154.35888671875000000000	4133.84619140625000000000	4172.30761718750000000000	4163.07666015625000000000	4138.46142578125000000000	4163.58984375000000000000	4138.46142578125000000000	4140.51269531250000000000	4169.74365234375000000000	4124.10253906250000000000	4145.12792968750000000000	4184.10253906250000000000	4133.84619140625000000000	4143.58984375000000000000	1953.00000000000000000000	10245.00000000000000000000	10230.00000000000000000000	0.00000000000000000000	0.00000000000000000000	0.00000000000000000000	1826.00000000000000000000	824.00000000000000000000	4.00000000000000000000	4.00000000000000000000	4.00000000000000000000	4.00000000000000000000	4.00000000000000000000	4.00000000000000000000	4.00000000000000000000	4.00000000000000000000	4.00000000000000000000	4.00000000000000000000	4.00000000000000000000	4.00000000000000000000	4.00000000000000000000	4.00000000000000000000	4.00000000000000000000	4.00000000000000000000
123.00000000000000000000	0.00000000000000000000	4154.35888671875000000000	4145.64111328125000000000	4171.79492187500000000000	4171.79492187500000000000	4148.71777343750000000000	4166.15380859375000000000	4147.17919921875000000000	4167.69238281250000000000	4174.35888671875000000000	4154.35888671875000000000	4163.58984375000000000000	4189.74365234375000000000	4159.48730468750000000000	4154.35888671875000000000	1595.00000000000000000000	10247.00000000000000000000	10228.00000000000000000000	0.00000000000000000000	0.00000000000000000000	0.00000000000000000000	1826.00000000000000000000	832.00000000000000000000	4.00000000000000000000	4.00000000000000000000	4.00000000000000000000	4.00000000000000000000	4.00000000000000000000	4.00000000000000000000	4.00000000000000000000	4.00000000000000000000	4.00000000000000000000	4.00000000000000000000	4.00000000000000000000	4.00000000000000000000	4.00000000000000000000	4.00000000000000000000	4.00000000000000000000	4.00000000000000000000
124.00000000000000000000	0.00000000000000000000	4141.02539062500000000000	4111.28173828125000000000	4166.66650390625000000000	4149.74365234375000000000	4119.48730468750000000000	4150.25634765625000000000	4126.15380859375000000000	4145.64111328125000000000	4168.71777343750000000000	4130.76904296875000000000	4150.76904296875000000000	4183.07666015625000000000	4131.28173828125000000000	4140.00000000000000000000	1340.00000000000000000000	10247.00000000000000000000	10228.00000000000000000000	0.00000000000000000000	0.00000000000000000000	0.00000000000000000000	1826.00000000000000000000	840.00000000000000000000	4.00000000000000000000	4.00000000000000000000	4.00000000000000000000	4.00000000000000000000	4.00000000000000000000	4.00000000000000000000	4.00000000000000000000	4.00000000000000000000	4.00000000000000000000	4.00000000000000000000	4.00000000000000000000	4.00000000000000000000	4.00000000000000000000	4.00000000000000000000	4.00000000000000000000	4.00000000000000000000
125.00000000000000000000	0.00000000000000000000	4147.69238281250000000000	4138.97412109375000000000	4164.10253906250000000000	4160.51269531250000000000	4160.00000000000000000000	4172.30761718750000000000	4164.10253906250000000000	4166.15380859375000000000	4170.25634765625000000000	4154.35888671875000000000	4159.48730468750000000000	4187.17919921875000000000	4148.71777343750000000000	4149.23046875000000000000	1509.00000000000000000000	10247.00000000000000000000	10230.00000000000000000000	0.00000000000000000000	0.00000000000000000000	0.00000000000000000000	1826.00000000000000000000	848.00000000000000000000	4.00000000000000000000	4.00000000000000000000	4.00000000000000000000	4.00000000000000000000	4.00000000000000000000	4.00000000000000000000	4.00000000000000000000	4.00000000000000000000	4.00000000000000000000	4.00000000000000000000	4.00000000000000000000	4.00000000000000000000	4.00000000000000000000	4.00000000000000000000	4.00000000000000000000	4.00000000000000000000
126.00000000000000000000	0.00000000000000000000	4154.35888671875000000000	4144.61523437500000000000	4175.89746093750000000000	4162.56396484375000000000	4152.30761718750000000000	4169.74365234375000000000	4160.51269531250000000000	4160.51269531250000000000	4171.79492187500000000000	4153.84619140625000000000	4148.20507812500000000000	4187.69238281250000000000	4136.41015625000000000000	4146.66650390625000000000	1953.00000000000000000000	10247.00000000000000000000	10230.00000000000000000000	0.00000000000000000000	0.00000000000000000000	0.00000000000000000000	1826.00000000000000000000	856.00000000000000000000	4.00000000000000000000	4.00000000000000000000	4.00000000000000000000	4.00000000000000000000	4.00000000000000000000	4.00000000000000000000	4.00000000000000000000	4.00000000000000000000	4.00000000000000000000	4.00000000000000000000	4.00000000000000000000	4.00000000000000000000	4.00000000000000000000	4.00000000000000000000	4.00000000000000000000	4.00000000000000000000
127.00000000000000000000	0.00000000000000000000	4157.94873046875000000000	4141.53857421875000000000	4173.33300781250000000000	4155.38427734375000000000	4133.84619140625000000000	4159.48730468750000000000	4144.10253906250000000000	4148.71777343750000000000	4172.82031250000000000000	4146.15380859375000000000	4143.07666015625000000000	4181.02539062500000000000	4135.38427734375000000000	4142.05126953125000000000	50.00000000000000000000	10250.00000000000000000000	10229.00000000000000000000	0.00000000000000000000	0.00000000000000000000	0.00000000000000000000	1826.00000000000000000000	864.00000000000000000000	4.00000000000000000000	4.00000000000000000000	4.00000000000000000000	4.00000000000000000000	4.00000000000000000000	4.00000000000000000000	4.00000000000000000000	4.00000000000000000000	4.00000000000000000000	4.00000000000000000000	4.00000000000000000000	4.00000000000000000000	4.00000000000000000000	4.00000000000000000000	4.00000000000000000000	4.00000000000000000000
0.00000000000000000000	0.00000000000000000000	4167.17919921875000000000	4158.97412109375000000000	4173.84619140625000000000	4171.28173828125000000000	4157.94873046875000000000	4164.10253906250000000000	4153.33300781250000000000	4165.12792968750000000000	4175.38427734375000000000	4169.23046875000000000000	4166.15380859375000000000	4197.94873046875000000000	4178.46142578125000000000	4162.56396484375000000000	949.00000000000000000000	10250.00000000000000000000	10229.00000000000000000000	0.00000000000000000000	0.00000000000000000000	0.00000000000000000000	1826.00000000000000000000	872.00000000000000000000	4.00000000000000000000	4.00000000000000000000	4.00000000000000000000	4.00000000000000000000	4.00000000000000000000	4.00000000000000000000	4.00000000000000000000	4.00000000000000000000	4.00000000000000000000	4.00000000000000000000	4.00000000000000000000	4.00000000000000000000	4.00000000000000000000	4.00000000000000000000	4.00000000000000000000	4.00000000000000000000
1.00000000000000000000	0.00000000000000000000	4160.51269531250000000000	4135.89746093750000000000	4181.02539062500000000000	4160.51269531250000000000	4133.84619140625000000000	4154.87158203125000000000	4133.84619140625000000000	4142.56396484375000000000	4169.74365234375000000000	4141.02539062500000000000	4152.30761718750000000000	4200.51269531250000000000	4154.87158203125000000000	4160.51269531250000000000	1232.00000000000000000000	10252.00000000000000000000	10227.00000000000000000000	0.00000000000000000000	0.00000000000000000000	0.00000000000000000000	1826.00000000000000000000	880.00000000000000000000	4.00000000000000000000	4.00000000000000000000	4.00000000000000000000	4.00000000000000000000	4.00000000000000000000	4.00000000000000000000	4.00000000000000000000	4.00000000000000000000	4.00000000000000000000	4.00000000000000000000	4.00000000000000000000	4.00000000000000000000	4.00000000000000000000	4.00000000000000000000	4.00000000000000000000	4.00000000000000000000
2.00000000000000000000	0.00000000000000000000	4164.10253906250000000000	4155.38427734375000000000	4177.43603515625000000000	4168.20507812500000000000	4162.56396484375000000000	4167.69238281250000000000	4163.58984375000000000000	4173.33300781250000000000	4173.33300781250000000000	4175.38427734375000000000	4167.69238281250000000000	4202.05126953125000000000	4165.12792968750000000000	4163.58984375000000000000	1400.00000000000000000000	10252.00000000000000000000	10227.00000000000000000000	0.00000000000000000000	0.00000000000000000000	0.00000000000000000000	1826.00000000000000000000	887.00000000000000000000	4.00000000000000000000	4.00000000000000000000	4.00000000000000000000	4.00000000000000000000	4.00000000000000000000	4.00000000000000000000	4.00000000000000000000	4.00000000000000000000	4.00000000000000000000	4.00000000000000000000	4.00000000000000000000	4.00000000000000000000	4.00000000000000000000	4.00000000000000000000	4.00000000000000000000	4.00000000000000000000
3.00000000000000000000	0.00000000000000000000	4158.46142578125000000000	4139.48730468750000000000	4177.94873046875000000000	4162.05126953125000000000	4154.35888671875000000000	4159.48730468750000000000	4156.92285156250000000000	4177.43603515625000000000	4171.28173828125000000000	4177.43603515625000000000	4172.82031250000000000000	4204.10253906250000000000	4159.48730468750000000000	4157.43603515625000000000	2009.00000000000000000000	10251.00000000000000000000	10227.00000000000000000000	0.00000000000000000000	0.00000000000000000000	0.00000000000000000000	1826.00000000000000000000	895.00000000000000000000	4.00000000000000000000	4.00000000000000000000	4.00000000000000000000	4.00000000000000000000	4.00000000000000000000	4.00000000000000000000	4.00000000000000000000	4.00000000000000000000	4.00000000000000000000	4.00000000000000000000	4.00000000000000000000	4.00000000000000000000	4.00000000000000000000	4.00000000000000000000	4.00000000000000000000	4.00000000000000000000
4.00000000000000000000	0.00000000000000000000	4156.41015625000000000000	4128.71777343750000000000	4173.84619140625000000000	4149.74365234375000000000	4141.02539062500000000000	4162.05126953125000000000	4146.15380859375000000000	4161.53857421875000000000	4167.69238281250000000000	4154.35888671875000000000	4156.41015625000000000000	4194.87158203125000000000	4147.17919921875000000000	4151.79492187500000000000	2094.00000000000000000000	10251.00000000000000000000	10227.00000000000000000000	0.00000000000000000000	0.00000000000000000000	0.00000000000000000000	1826.00000000000000000000	902.00000000000000000000	4.00000000000000000000	4.00000000000000000000	4.00000000000000000000	4.00000000000000000000	4.00000000000000000000	4.00000000000000000000	4.00000000000000000000	4.00000000000000000000	4.00000000000000000000	4.00000000000000000000	4.00000000000000000000	4.00000000000000000000	4.00000000000000000000	4.00000000000000000000	4.00000000000000000000	4.00000000000000000000
5.00000000000000000000	0.00000000000000000000	4176.92285156250000000000	4172.82031250000000000000	4174.87158203125000000000	4167.17919921875000000000	4184.61523437500000000000	4184.10253906250000000000	4175.89746093750000000000	4181.53857421875000000000	4174.35888671875000000000	4187.69238281250000000000	4166.15380859375000000000	4201.53857421875000000000	4170.25634765625000000000	4163.58984375000000000000	1314.00000000000000000000	10250.00000000000000000000	10228.00000000000000000000	0.00000000000000000000	0.00000000000000000000	0.00000000000000000000	1826.00000000000000000000	910.00000000000000000000	4.00000000000000000000	4.00000000000000000000	4.00000000000000000000	4.00000000000000000000	4.00000000000000000000	4.00000000000000000000	4.00000000000000000000	4.00000000000000000000	4.00000000000000000000	4.00000000000000000000	4.00000000000000000000	4.00000000000000000000	4.00000000000000000000	4.00000000000000000000	4.00000000000000000000	4.00000000000000000000
6.00000000000000000000	0.00000000000000000000	4170.25634765625000000000	4152.82031250000000000000	4181.02539062500000000000	4155.38427734375000000000	4157.94873046875000000000	4166.15380859375000000000	4154.35888671875000000000	4156.41015625000000000000	4171.79492187500000000000	4158.46142578125000000000	4155.89746093750000000000	4198.97412109375000000000	4146.66650390625000000000	4153.33300781250000000000	1664.00000000000000000000	10250.00000000000000000000	10228.00000000000000000000	0.00000000000000000000	0.00000000000000000000	0.00000000000000000000	1826.00000000000000000000	918.00000000000000000000	4.00000000000000000000	4.00000000000000000000	4.00000000000000000000	4.00000000000000000000	4.00000000000000000000	4.00000000000000000000	4.00000000000000000000	4.00000000000000000000	4.00000000000000000000	4.00000000000000000000	4.00000000000000000000	4.00000000000000000000	4.00000000000000000000	4.00000000000000000000	4.00000000000000000000	4.00000000000000000000
7.00000000000000000000	0.00000000000000000000	4162.05126953125000000000	4158.46142578125000000000	4177.43603515625000000000	4162.56396484375000000000	4163.58984375000000000000	4162.05126953125000000000	4160.51269531250000000000	4174.87158203125000000000	4171.79492187500000000000	4163.58984375000000000000	4170.76904296875000000000	4199.48730468750000000000	4177.94873046875000000000	4162.05126953125000000000	1700.00000000000000000000	10248.00000000000000000000	10228.00000000000000000000	0.00000000000000000000	0.00000000000000000000	0.00000000000000000000	1826.00000000000000000000	926.00000000000000000000	4.00000000000000000000	4.00000000000000000000	4.00000000000000000000	4.00000000000000000000	4.00000000000000000000	4.00000000000000000000	4.00000000000000000000	4.00000000000000000000	4.00000000000000000000	4.00000000000000000000	4.00000000000000000000	4.00000000000000000000	4.00000000000000000000	4.00000000000000000000	4.00000000000000000000	4.00000000000000000000
8.00000000000000000000	0.00000000000000000000	4160.00000000000000000000	4154.35888671875000000000	4179.48730468750000000000	4167.69238281250000000000	4152.30761718750000000000	4154.87158203125000000000	4146.66650390625000000000	4180.00000000000000000000	4173.33300781250000000000	4174.35888671875000000000	4174.35888671875000000000	4204.61523437500000000000	4191.28173828125000000000	4168.71777343750000000000	715.00000000000000000000	10248.00000000000000000000	10228.00000000000000000000	0.00000000000000000000	0.00000000000000000000	0.00000000000000000000	1826.00000000000000000000	935.00000000000000000000	4.00000000000000000000	4.00000000000000000000	4.00000000000000000000	4.00000000000000000000	4.00000000000000000000	4.00000000000000000000	4.00000000000000000000	4.00000000000000000000	4.00000000000000000000	4.00000000000000000000	4.00000000000000000000	4.00000000000000000000	4.00000000000000000000	4.00000000000000000000	4.00000000000000000000	4.00000000000000000000
9.00000000000000000000	0.00000000000000000000	4159.48730468750000000000	4140.51269531250000000000	4175.89746093750000000000	4158.97412109375000000000	4139.48730468750000000000	4156.41015625000000000000	4140.00000000000000000000	4161.02539062500000000000	4173.33300781250000000000	4173.84619140625000000000	4163.58984375000000000000	4197.94873046875000000000	4169.23046875000000000000	4156.92285156250000000000	1838.00000000000000000000	10248.00000000000000000000	10228.00000000000000000000	0.00000000000000000000	0.00000000000000000000	0.00000000000000000000	1826.00000000000000000000	943.00000000000000000000	4.00000000000000000000	4.00000000000000000000	4.00000000000000000000	4.00000000000000000000	4.00000000000000000000	4.00000000000000000000	4.00000000000000000000	4.00000000000000000000	4.00000000000000000000	4.00000000000000000000	4.00000000000000000000	4.00000000000000000000	4.00000000000000000000	4.00000000000000000000	4.00000000000000000000	4.00000000000000000000
10.00000000000000000000	0.00000000000000000000	4165.64111328125000000000	4168.20507812500000000000	4175.89746093750000000000	4171.28173828125000000000	4190.76904296875000000000	4177.94873046875000000000	4177.43603515625000000000	4185.12792968750000000000	4174.35888671875000000000	4208.71777343750000000000	4181.53857421875000000000	4203.07666015625000000000	4183.58984375000000000000	4157.43603515625000000000	2006.00000000000000000000	10248.00000000000000000000	10228.00000000000000000000	0.00000000000000000000	0.00000000000000000000	0.00000000000000000000	1826.00000000000000000000	950.00000000000000000000	4.00000000000000000000	4.00000000000000000000	4.00000000000000000000	4.00000000000000000000	4.00000000000000000000	4.00000000000000000000	4.00000000000000000000	4.00000000000000000000	4.00000000000000000000	4.00000000000000000000	4.00000000000000000000	4.00000000000000000000	4.00000000000000000000	4.00000000000000000000	4.00000000000000000000	4.00000000000000000000
11.00000000000000000000	0.00000000000000000000	4160.51269531250000000000	4150.25634765625000000000	4180.00000000000000000000	4155.89746093750000000000	4160.51269531250000000000	4164.61523437500000000000	4152.82031250000000000000	4163.07666015625000000000	4168.71777343750000000000	4170.76904296875000000000	4165.12792968750000000000	4200.00000000000000000000	4157.43603515625000000000	4150.25634765625000000000	1631.00000000000000000000	10248.00000000000000000000	10228.00000000000000000000	0.00000000000000000000	0.00000000000000000000	0.00000000000000000000	1826.00000000000000000000	958.00000000000000000000	4.00000000000000000000	4.00000000000000000000	4.00000000000000000000	4.00000000000000000000	4.00000000000000000000	4.00000000000000000000	4.00000000000000000000	4.00000000000000000000	4.00000000000000000000	4.00000000000000000000	4.00000000000000000000	4.00000000000000000000	4.00000000000000000000	4.00000000000000000000	4.00000000000000000000	4.00000000000000000000
12.00000000000000000000	0.00000000000000000000	4173.84619140625000000000	4172.82031250000000000000	4176.41015625000000000000	4168.20507812500000000000	4153.84619140625000000000	4169.23046875000000000000	4157.94873046875000000000	4165.64111328125000000000	4173.33300781250000000000	4179.48730468750000000000	4169.74365234375000000000	4197.94873046875000000000	4180.51269531250000000000	4164.61523437500000000000	1354.00000000000000000000	10248.00000000000000000000	10228.00000000000000000000	0.00000000000000000000	0.00000000000000000000	0.00000000000000000000	1826.00000000000000000000	965.00000000000000000000	4.00000000000000000000	4.00000000000000000000	4.00000000000000000000	4.00000000000000000000	4.00000000000000000000	4.00000000000000000000	4.00000000000000000000	4.00000000000000000000	4.00000000000000000000	4.00000000000000000000	4.00000000000000000000	4.00000000000000000000	4.00000000000000000000	4.00000000000000000000	4.00000000000000000000	4.00000000000000000000
13.00000000000000000000	0.00000000000000000000	4178.97412109375000000000	4175.89746093750000000000	4183.07666015625000000000	4179.48730468750000000000	4165.64111328125000000000	4167.69238281250000000000	4154.87158203125000000000	4163.07666015625000000000	4178.97412109375000000000	4188.20507812500000000000	4174.87158203125000000000	4201.53857421875000000000	4186.66650390625000000000	4168.20507812500000000000	1523.00000000000000000000	10247.00000000000000000000	10227.00000000000000000000	0.00000000000000000000	0.00000000000000000000	0.00000000000000000000	1826.00000000000000000000	973.00000000000000000000	4.00000000000000000000	4.00000000000000000000	4.00000000000000000000	4.00000000000000000000	4.00000000000000000000	4.00000000000000000000	4.00000000000000000000	4.00000000000000000000	4.00000000000000000000	4.00000000000000000000	4.00000000000000000000	4.00000000000000000000	4.00000000000000000000	4.00000000000000000000	4.00000000000000000000	4.00000000000000000000
14.00000000000000000000	0.00000000000000000000	4165.64111328125000000000	4148.71777343750000000000	4181.02539062500000000000	4164.10253906250000000000	4154.87158203125000000000	4156.41015625000000000000	4135.38427734375000000000	4151.28173828125000000000	4173.33300781250000000000	4153.84619140625000000000	4161.53857421875000000000	4197.43603515625000000000	4157.43603515625000000000	4155.89746093750000000000	2006.00000000000000000000	10247.00000000000000000000	10227.00000000000000000000	0.00000000000000000000	0.00000000000000000000	0.00000000000000000000	1826.00000000000000000000	980.00000000000000000000	4.00000000000000000000	4.00000000000000000000	4.00000000000000000000	4.00000000000000000000	4.00000000000000000000	4.00000000000000000000	4.00000000000000000000	4.00000000000000000000	4.00000000000000000000	4.00000000000000000000	4.00000000000000000000	4.00000000000000000000	4.00000000000000000000	4.00000000000000000000	4.00000000000000000000	4.00000000000000000000
15.00000000000000000000	0.00000000000000000000	4168.20507812500000000000	4169.74365234375000000000	4176.41015625000000000000	4177.43603515625000000000	4176.41015625000000000000	4166.66650390625000000000	4161.02539062500000000000	4189.74365234375000000000	4169.74365234375000000000	4187.17919921875000000000	4182.05126953125000000000	4208.20507812500000000000	4184.61523437500000000000	4170.25634765625000000000	1631.00000000000000000000	10246.00000000000000000000	10227.00000000000000000000	0.00000000000000000000	0.00000000000000000000	0.00000000000000000000	1826.00000000000000000000	988.00000000000000000000	4.00000000000000000000	4.00000000000000000000	4.00000000000000000000	4.00000000000000000000	4.00000000000000000000	4.00000000000000000000	4.00000000000000000000	4.00000000000000000000	4.00000000000000000000	4.00000000000000000000	4.00000000000000000000	4.00000000000000000000	4.00000000000000000000	4.00000000000000000000	4.00000000000000000000	4.00000000000000000000
15.00000000000000000000	0.00000000000000000000	4168.20507812500000000000	4169.74365234375000000000	4176.41015625000000000000	4177.43603515625000000000	4176.41015625000000000000	4166.66650390625000000000	4161.02539062500000000000	4189.74365234375000000000	4169.74365234375000000000	4187.17919921875000000000	4182.05126953125000000000	4208.20507812500000000000	4184.61523437500000000000	4170.25634765625000000000	1631.00000000000000000000	10246.00000000000000000000	10227.00000000000000000000	0.00000000000000000000	0.00000000000000000000	0.00000000000000000000	1826.00000000000000000000	997.00000000000000000000	4.00000000000000000000	4.00000000000000000000	4.00000000000000000000	4.00000000000000000000	4.00000000000000000000	4.00000000000000000000	4.00000000000000000000	4.00000000000000000000	4.00000000000000000000	4.00000000000000000000	4.00000000000000000000	4.00000000000000000000	4.00000000000000000000	4.00000000000000000000	4.00000000000000000000	4.00000000000000000000
16.00000000000000000000	0.00000000000000000000	4158.97412109375000000000	4141.53857421875000000000	4178.46142578125000000000	4167.17919921875000000000	4139.48730468750000000000	4155.89746093750000000000	4140.00000000000000000000	4166.15380859375000000000	4168.20507812500000000000	4170.76904296875000000000	4169.23046875000000000000	4203.07666015625000000000	4162.56396484375000000000	4162.05126953125000000000	0.00000000000000000000	10246.00000000000000000000	10227.00000000000000000000	0.00000000000000000000	0.00000000000000000000	0.00000000000000000000	1827.00000000000000000000	5.00000000000000000000	4.00000000000000000000	4.00000000000000000000	4.00000000000000000000	4.00000000000000000000	4.00000000000000000000	4.00000000000000000000	4.00000000000000000000	4.00000000000000000000	4.00000000000000000000	4.00000000000000000000	4.00000000000000000000	4.00000000000000000000	4.00000000000000000000	4.00000000000000000000	4.00000000000000000000	4.00000000000000000000
17.00000000000000000000	0.00000000000000000000	4167.69238281250000000000	4161.53857421875000000000	4176.92285156250000000000	4175.38427734375000000000	4151.79492187500000000000	4173.33300781250000000000	4154.87158203125000000000	4165.12792968750000000000	4174.87158203125000000000	4178.46142578125000000000	4170.76904296875000000000	4196.92285156250000000000	4170.25634765625000000000	4160.00000000000000000000	0.00000000000000000000	10246.00000000000000000000	10227.00000000000000000000	0.00000000000000000000	0.00000000000000000000	0.00000000000000000000	1827.00000000000000000000	14.00000000000000000000	4.00000000000000000000	4.00000000000000000000	4.00000000000000000000	4.00000000000000000000	4.00000000000000000000	4.00000000000000000000	4.00000000000000000000	4.00000000000000000000	4.00000000000000000000	4.00000000000000000000	4.00000000000000000000	4.00000000000000000000	4.00000000000000000000	4.00000000000000000000	4.00000000000000000000	4.00000000000000000000
18.00000000000000000000	0.00000000000000000000	4181.02539062500000000000	4185.64111328125000000000	4182.05126953125000000000	4187.69238281250000000000	4180.00000000000000000000	4182.05126953125000000000	4167.69238281250000000000	4173.33300781250000000000	4172.82031250000000000000	4195.89746093750000000000	4177.94873046875000000000	4204.61523437500000000000	4179.48730468750000000000	4161.53857421875000000000	0.00000000000000000000	10246.00000000000000000000	10227.00000000000000000000	0.00000000000000000000	0.00000000000000000000	0.00000000000000000000	1827.00000000000000000000	22.00000000000000000000	4.00000000000000000000	4.00000000000000000000	4.00000000000000000000	4.00000000000000000000	4.00000000000000000000	4.00000000000000000000	4.00000000000000000000	4.00000000000000000000	4.00000000000000000000	4.00000000000000000000	4.00000000000000000000	4.00000000000000000000	4.00000000000000000000	4.00000000000000000000	4.00000000000000000000	4.00000000000000000000
19.00000000000000000000	0.00000000000000000000	4164.10253906250000000000	4151.79492187500000000000	4174.87158203125000000000	4166.66650390625000000000	4154.87158203125000000000	4164.10253906250000000000	4142.05126953125000000000	4142.05126953125000000000	4164.10253906250000000000	4152.82031250000000000000	4155.89746093750000000000	4189.23046875000000000000	4146.15380859375000000000	4146.15380859375000000000	0.00000000000000000000	10247.00000000000000000000	10227.00000000000000000000	0.00000000000000000000	0.00000000000000000000	0.00000000000000000000	1827.00000000000000000000	30.00000000000000000000	4.00000000000000000000	4.00000000000000000000	4.00000000000000000000	4.00000000000000000000	4.00000000000000000000	4.00000000000000000000	4.00000000000000000000	4.00000000000000000000	4.00000000000000000000	4.00000000000000000000	4.00000000000000000000	4.00000000000000000000	4.00000000000000000000	4.00000000000000000000	4.00000000000000000000	4.00000000000000000000
20.00000000000000000000	0.00000000000000000000	4161.53857421875000000000	4162.56396484375000000000	4167.17919921875000000000	4177.94873046875000000000	4168.20507812500000000000	4168.20507812500000000000	4154.35888671875000000000	4164.61523437500000000000	4173.33300781250000000000	4165.12792968750000000000	4171.79492187500000000000	4191.28173828125000000000	4175.89746093750000000000	4161.53857421875000000000	0.00000000000000000000	10247.00000000000000000000	10227.00000000000000000000	0.00000000000000000000	0.00000000000000000000	0.00000000000000000000	1827.00000000000000000000	38.00000000000000000000	4.00000000000000000000	4.00000000000000000000	4.00000000000000000000	4.00000000000000000000	4.00000000000000000000	4.00000000000000000000	4.00000000000000000000	4.00000000000000000000	4.00000000000000000000	4.00000000000000000000	4.00000000000000000000	4.00000000000000000000	4.00000000000000000000	4.00000000000000000000	4.00000000000000000000	4.00000000000000000000
21.00000000000000000000	0.00000000000000000000	4163.58984375000000000000	4146.15380859375000000000	4177.94873046875000000000	4173.33300781250000000000	4145.12792968750000000000	4155.38427734375000000000	4131.79492187500000000000	4155.89746093750000000000	4174.87158203125000000000	4151.28173828125000000000	4167.17919921875000000000	4194.87158203125000000000	4165.64111328125000000000	4163.58984375000000000000	0.00000000000000000000	10247.00000000000000000000	10227.00000000000000000000	0.00000000000000000000	0.00000000000000000000	0.00000000000000000000	1827.00000000000000000000	45.00000000000000000000	4.00000000000000000000	4.00000000000000000000	4.00000000000000000000	4.00000000000000000000	4.00000000000000000000	4.00000000000000000000	4.00000000000000000000	4.00000000000000000000	4.00000000000000000000	4.00000000000000000000	4.00000000000000000000	4.00000000000000000000	4.00000000000000000000	4.00000000000000000000	4.00000000000000000000	4.00000000000000000000
22.00000000000000000000	0.00000000000000000000	4166.66650390625000000000	4160.00000000000000000000	4177.94873046875000000000	4175.89746093750000000000	4163.58984375000000000000	4165.64111328125000000000	4148.71777343750000000000	4165.64111328125000000000	4171.79492187500000000000	4168.71777343750000000000	4170.25634765625000000000	4191.79492187500000000000	4163.07666015625000000000	4157.43603515625000000000	0.00000000000000000000	10247.00000000000000000000	10227.00000000000000000000	0.00000000000000000000	0.00000000000000000000	0.00000000000000000000	1827.00000000000000000000	52.00000000000000000000	4.00000000000000000000	4.00000000000000000000	4.00000000000000000000	4.00000000000000000000	4.00000000000000000000	4.00000000000000000000	4.00000000000000000000	4.00000000000000000000	4.00000000000000000000	4.00000000000000000000	4.00000000000000000000	4.00000000000000000000	4.00000000000000000000	4.00000000000000000000	4.00000000000000000000	4.00000000000000000000
23.00000000000000000000	0.00000000000000000000	4166.66650390625000000000	4170.76904296875000000000	4177.43603515625000000000	4184.10253906250000000000	4180.00000000000000000000	4175.38427734375000000000	4170.76904296875000000000	4183.07666015625000000000	4170.76904296875000000000	4197.94873046875000000000	4182.05126953125000000000	4200.00000000000000000000	4169.23046875000000000000	4159.48730468750000000000	0.00000000000000000000	10248.00000000000000000000	10228.00000000000000000000	0.00000000000000000000	0.00000000000000000000	0.00000000000000000000	1827.00000000000000000000	60.00000000000000000000	4.00000000000000000000	4.00000000000000000000	4.00000000000000000000	4.00000000000000000000	4.00000000000000000000	4.00000000000000000000	4.00000000000000000000	4.00000000000000000000	4.00000000000000000000	4.00000000000000000000	4.00000000000000000000	4.00000000000000000000	4.00000000000000000000	4.00000000000000000000	4.00000000000000000000	4.00000000000000000000
24.00000000000000000000	0.00000000000000000000	4163.07666015625000000000	4144.10253906250000000000	4178.46142578125000000000	4166.66650390625000000000	4137.43603515625000000000	4161.02539062500000000000	4141.53857421875000000000	4155.89746093750000000000	4168.20507812500000000000	4163.58984375000000000000	4162.56396484375000000000	4194.35888671875000000000	4144.61523437500000000000	4156.92285156250000000000	0.00000000000000000000	10248.00000000000000000000	10228.00000000000000000000	0.00000000000000000000	0.00000000000000000000	0.00000000000000000000	1827.00000000000000000000	67.00000000000000000000	4.00000000000000000000	4.00000000000000000000	4.00000000000000000000	4.00000000000000000000	4.00000000000000000000	4.00000000000000000000	4.00000000000000000000	4.00000000000000000000	4.00000000000000000000	4.00000000000000000000	4.00000000000000000000	4.00000000000000000000	4.00000000000000000000	4.00000000000000000000	4.00000000000000000000	4.00000000000000000000
25.00000000000000000000	0.00000000000000000000	4181.02539062500000000000	4185.12792968750000000000	4182.56396484375000000000	4190.76904296875000000000	4170.25634765625000000000	4173.33300781250000000000	4162.56396484375000000000	4175.89746093750000000000	4177.43603515625000000000	4191.79492187500000000000	4178.97412109375000000000	4202.05126953125000000000	4186.15380859375000000000	4173.33300781250000000000	0.00000000000000000000	10249.00000000000000000000	10228.00000000000000000000	0.00000000000000000000	0.00000000000000000000	0.00000000000000000000	1827.00000000000000000000	74.00000000000000000000	4.00000000000000000000	4.00000000000000000000	4.00000000000000000000	4.00000000000000000000	4.00000000000000000000	4.00000000000000000000	4.00000000000000000000	4.00000000000000000000	4.00000000000000000000	4.00000000000000000000	4.00000000000000000000	4.00000000000000000000	4.00000000000000000000	4.00000000000000000000	4.00000000000000000000	4.00000000000000000000
26.00000000000000000000	0.00000000000000000000	4177.94873046875000000000	4175.89746093750000000000	4187.69238281250000000000	4187.17919921875000000000	4172.82031250000000000000	4166.15380859375000000000	4151.79492187500000000000	4161.02539062500000000000	4175.89746093750000000000	4178.46142578125000000000	4174.35888671875000000000	4205.64111328125000000000	4180.51269531250000000000	4166.15380859375000000000	0.00000000000000000000	10249.00000000000000000000	10228.00000000000000000000	0.00000000000000000000	0.00000000000000000000	0.00000000000000000000	1827.00000000000000000000	82.00000000000000000000	4.00000000000000000000	4.00000000000000000000	4.00000000000000000000	4.00000000000000000000	4.00000000000000000000	4.00000000000000000000	4.00000000000000000000	4.00000000000000000000	4.00000000000000000000	4.00000000000000000000	4.00000000000000000000	4.00000000000000000000	4.00000000000000000000	4.00000000000000000000	4.00000000000000000000	4.00000000000000000000
27.00000000000000000000	0.00000000000000000000	4165.64111328125000000000	4156.41015625000000000000	4174.35888671875000000000	4167.69238281250000000000	4167.69238281250000000000	4163.58984375000000000000	4145.12792968750000000000	4156.41015625000000000000	4169.74365234375000000000	4160.51269531250000000000	4165.64111328125000000000	4196.92285156250000000000	4166.66650390625000000000	4160.00000000000000000000	0.00000000000000000000	10248.00000000000000000000	10229.00000000000000000000	0.00000000000000000000	0.00000000000000000000	0.00000000000000000000	1827.00000000000000000000	90.00000000000000000000	4.00000000000000000000	4.00000000000000000000	4.00000000000000000000	4.00000000000000000000	4.00000000000000000000	4.00000000000000000000	4.00000000000000000000	4.00000000000000000000	4.00000000000000000000	4.00000000000000000000	4.00000000000000000000	4.00000000000000000000	4.00000000000000000000	4.00000000000000000000	4.00000000000000000000	4.00000000000000000000
28.00000000000000000000	0.00000000000000000000	4166.15380859375000000000	4157.94873046875000000000	4173.33300781250000000000	4170.76904296875000000000	4168.71777343750000000000	4163.58984375000000000000	4151.28173828125000000000	4177.43603515625000000000	4170.76904296875000000000	4180.51269531250000000000	4177.43603515625000000000	4198.97412109375000000000	4177.43603515625000000000	4166.15380859375000000000	0.00000000000000000000	10248.00000000000000000000	10229.00000000000000000000	0.00000000000000000000	0.00000000000000000000	0.00000000000000000000	1827.00000000000000000000	97.00000000000000000000	4.00000000000000000000	4.00000000000000000000	4.00000000000000000000	4.00000000000000000000	4.00000000000000000000	4.00000000000000000000	4.00000000000000000000	4.00000000000000000000	4.00000000000000000000	4.00000000000000000000	4.00000000000000000000	4.00000000000000000000	4.00000000000000000000	4.00000000000000000000	4.00000000000000000000	4.00000000000000000000
29.00000000000000000000	0.00000000000000000000	4160.00000000000000000000	4138.46142578125000000000	4176.92285156250000000000	4160.00000000000000000000	4143.07666015625000000000	4156.41015625000000000000	4137.94873046875000000000	4156.92285156250000000000	4169.74365234375000000000	4158.97412109375000000000	4167.17919921875000000000	4195.38427734375000000000	4152.30761718750000000000	4155.89746093750000000000	0.00000000000000000000	10248.00000000000000000000	10227.00000000000000000000	0.00000000000000000000	0.00000000000000000000	0.00000000000000000000	1827.00000000000000000000	105.00000000000000000000	4.00000000000000000000	4.00000000000000000000	4.00000000000000000000	4.00000000000000000000	4.00000000000000000000	4.00000000000000000000	4.00000000000000000000	4.00000000000000000000	4.00000000000000000000	4.00000000000000000000	4.00000000000000000000	4.00000000000000000000	4.00000000000000000000	4.00000000000000000000	4.00000000000000000000	4.00000000000000000000
30.00000000000000000000	0.00000000000000000000	4175.38427734375000000000	4182.05126953125000000000	4175.38427734375000000000	4177.94873046875000000000	4186.15380859375000000000	4184.10253906250000000000	4180.51269531250000000000	4181.02539062500000000000	4173.84619140625000000000	4191.28173828125000000000	4182.05126953125000000000	4204.10253906250000000000	4178.97412109375000000000	4165.64111328125000000000	0.00000000000000000000	10248.00000000000000000000	10227.00000000000000000000	0.00000000000000000000	0.00000000000000000000	0.00000000000000000000	1827.00000000000000000000	114.00000000000000000000	4.00000000000000000000	4.00000000000000000000	4.00000000000000000000	4.00000000000000000000	4.00000000000000000000	4.00000000000000000000	4.00000000000000000000	4.00000000000000000000	4.00000000000000000000	4.00000000000000000000	4.00000000000000000000	4.00000000000000000000	4.00000000000000000000	4.00000000000000000000	4.00000000000000000000	4.00000000000000000000
31.00000000000000000000	0.00000000000000000000	4175.38427734375000000000	4175.89746093750000000000	4182.05126953125000000000	4172.30761718750000000000	4171.79492187500000000000	4178.46142578125000000000	4167.69238281250000000000	4166.66650390625000000000	4171.28173828125000000000	4181.53857421875000000000	4170.25634765625000000000	4204.61523437500000000000	4167.17919921875000000000	4160.51269531250000000000	0.00000000000000000000	10247.00000000000000000000	10226.00000000000000000000	0.00000000000000000000	0.00000000000000000000	0.00000000000000000000	1827.00000000000000000000	122.00000000000000000000	4.00000000000000000000	4.00000000000000000000	4.00000000000000000000	4.00000000000000000000	4.00000000000000000000	4.00000000000000000000	4.00000000000000000000	4.00000000000000000000	4.00000000000000000000	4.00000000000000000000	4.00000000000000000000	4.00000000000000000000	4.00000000000000000000	4.00000000000000000000	4.00000000000000000000	4.00000000000000000000
32.00000000000000000000	0.00000000000000000000	4169.23046875000000000000	4161.53857421875000000000	4178.46142578125000000000	4163.58984375000000000000	4158.46142578125000000000	4168.71777343750000000000	4151.28173828125000000000	4158.97412109375000000000	4169.74365234375000000000	4171.28173828125000000000	4167.17919921875000000000	4195.38427734375000000000	4170.25634765625000000000	4163.58984375000000000000	0.00000000000000000000	10247.00000000000000000000	10226.00000000000000000000	0.00000000000000000000	0.00000000000000000000	0.00000000000000000000	1827.00000000000000000000	130.00000000000000000000	4.00000000000000000000	4.00000000000000000000	4.00000000000000000000	4.00000000000000000000	4.00000000000000000000	4.00000000000000000000	4.00000000000000000000	4.00000000000000000000	4.00000000000000000000	4.00000000000000000000	4.00000000000000000000	4.00000000000000000000	4.00000000000000000000	4.00000000000000000000	4.00000000000000000000	4.00000000000000000000
33.00000000000000000000	0.00000000000000000000	4178.46142578125000000000	4179.48730468750000000000	4177.94873046875000000000	4175.38427734375000000000	4182.05126953125000000000	4168.20507812500000000000	4161.02539062500000000000	4187.17919921875000000000	4175.89746093750000000000	4198.97412109375000000000	4189.23046875000000000000	4207.69238281250000000000	4204.10253906250000000000	4185.64111328125000000000	0.00000000000000000000	10246.00000000000000000000	10228.00000000000000000000	0.00000000000000000000	0.00000000000000000000	0.00000000000000000000	1827.00000000000000000000	139.00000000000000000000	4.00000000000000000000	4.00000000000000000000	4.00000000000000000000	4.00000000000000000000	4.00000000000000000000	4.00000000000000000000	4.00000000000000000000	4.00000000000000000000	4.00000000000000000000	4.00000000000000000000	4.00000000000000000000	4.00000000000000000000	4.00000000000000000000	4.00000000000000000000	4.00000000000000000000	4.00000000000000000000
34.00000000000000000000	0.00000000000000000000	4167.69238281250000000000	4147.69238281250000000000	4174.35888671875000000000	4153.33300781250000000000	4145.64111328125000000000	4153.33300781250000000000	4132.82031250000000000000	4160.51269531250000000000	4173.33300781250000000000	4158.46142578125000000000	4168.71777343750000000000	4206.66650390625000000000	4166.15380859375000000000	4169.23046875000000000000	0.00000000000000000000	10246.00000000000000000000	10228.00000000000000000000	0.00000000000000000000	0.00000000000000000000	0.00000000000000000000	1827.00000000000000000000	147.00000000000000000000	4.00000000000000000000	4.00000000000000000000	4.00000000000000000000	4.00000000000000000000	4.00000000000000000000	4.00000000000000000000	4.00000000000000000000	4.00000000000000000000	4.00000000000000000000	4.00000000000000000000	4.00000000000000000000	4.00000000000000000000	4.00000000000000000000	4.00000000000000000000	4.00000000000000000000	4.00000000000000000000
35.00000000000000000000	0.00000000000000000000	4165.12792968750000000000	4163.07666015625000000000	4168.71777343750000000000	4160.51269531250000000000	4178.46142578125000000000	4174.87158203125000000000	4164.10253906250000000000	4179.48730468750000000000	4169.23046875000000000000	4187.17919921875000000000	4178.46142578125000000000	4204.61523437500000000000	4178.46142578125000000000	4163.07666015625000000000	0.00000000000000000000	10245.00000000000000000000	10228.00000000000000000000	0.00000000000000000000	0.00000000000000000000	0.00000000000000000000	1827.00000000000000000000	155.00000000000000000000	4.00000000000000000000	4.00000000000000000000	4.00000000000000000000	4.00000000000000000000	4.00000000000000000000	4.00000000000000000000	4.00000000000000000000	4.00000000000000000000	4.00000000000000000000	4.00000000000000000000	4.00000000000000000000	4.00000000000000000000	4.00000000000000000000	4.00000000000000000000	4.00000000000000000000	4.00000000000000000000
36.00000000000000000000	0.00000000000000000000	4161.02539062500000000000	4159.48730468750000000000	4176.41015625000000000000	4163.07666015625000000000	4181.53857421875000000000	4174.35888671875000000000	4168.71777343750000000000	4182.05126953125000000000	4164.61523437500000000000	4203.07666015625000000000	4178.97412109375000000000	4207.17919921875000000000	4168.71777343750000000000	4162.05126953125000000000	0.00000000000000000000	10245.00000000000000000000	10228.00000000000000000000	0.00000000000000000000	0.00000000000000000000	0.00000000000000000000	1827.00000000000000000000	163.00000000000000000000	4.00000000000000000000	4.00000000000000000000	4.00000000000000000000	4.00000000000000000000	4.00000000000000000000	4.00000000000000000000	4.00000000000000000000	4.00000000000000000000	4.00000000000000000000	4.00000000000000000000	4.00000000000000000000	4.00000000000000000000	4.00000000000000000000	4.00000000000000000000	4.00000000000000000000	4.00000000000000000000
37.00000000000000000000	0.00000000000000000000	4165.64111328125000000000	4158.97412109375000000000	4174.87158203125000000000	4158.46142578125000000000	4155.38427734375000000000	4170.25634765625000000000	4160.00000000000000000000	4165.64111328125000000000	4166.15380859375000000000	4177.43603515625000000000	4166.15380859375000000000	4203.07666015625000000000	4153.33300781250000000000	4163.07666015625000000000	0.00000000000000000000	10243.00000000000000000000	10228.00000000000000000000	0.00000000000000000000	0.00000000000000000000	0.00000000000000000000	1827.00000000000000000000	170.00000000000000000000	4.00000000000000000000	4.00000000000000000000	4.00000000000000000000	4.00000000000000000000	4.00000000000000000000	4.00000000000000000000	4.00000000000000000000	4.00000000000000000000	4.00000000000000000000	4.00000000000000000000	4.00000000000000000000	4.00000000000000000000	4.00000000000000000000	4.00000000000000000000	4.00000000000000000000	4.00000000000000000000
38.00000000000000000000	0.00000000000000000000	4184.61523437500000000000	4193.84619140625000000000	4175.89746093750000000000	4180.00000000000000000000	4183.58984375000000000000	4182.56396484375000000000	4178.46142578125000000000	4178.97412109375000000000	4174.35888671875000000000	4188.20507812500000000000	4178.46142578125000000000	4211.28173828125000000000	4189.74365234375000000000	4177.43603515625000000000	0.00000000000000000000	10243.00000000000000000000	10228.00000000000000000000	0.00000000000000000000	0.00000000000000000000	0.00000000000000000000	1827.00000000000000000000	177.00000000000000000000	4.00000000000000000000	4.00000000000000000000	4.00000000000000000000	4.00000000000000000000	4.00000000000000000000	4.00000000000000000000	4.00000000000000000000	4.00000000000000000000	4.00000000000000000000	4.00000000000000000000	4.00000000000000000000	4.00000000000000000000	4.00000000000000000000	4.00000000000000000000	4.00000000000000000000	4.00000000000000000000
39.00000000000000000000	0.00000000000000000000	4173.84619140625000000000	4161.02539062500000000000	4180.51269531250000000000	4166.66650390625000000000	4166.66650390625000000000	4167.69238281250000000000	4150.25634765625000000000	4150.25634765625000000000	4168.20507812500000000000	4154.87158203125000000000	4162.56396484375000000000	4205.12792968750000000000	4168.20507812500000000000	4167.17919921875000000000	0.00000000000000000000	10243.00000000000000000000	10228.00000000000000000000	0.00000000000000000000	0.00000000000000000000	0.00000000000000000000	1827.00000000000000000000	186.00000000000000000000	4.00000000000000000000	4.00000000000000000000	4.00000000000000000000	4.00000000000000000000	4.00000000000000000000	4.00000000000000000000	4.00000000000000000000	4.00000000000000000000	4.00000000000000000000	4.00000000000000000000	4.00000000000000000000	4.00000000000000000000	4.00000000000000000000	4.00000000000000000000	4.00000000000000000000	4.00000000000000000000
40.00000000000000000000	0.00000000000000000000	4169.23046875000000000000	4165.12792968750000000000	4175.38427734375000000000	4168.71777343750000000000	4179.48730468750000000000	4173.33300781250000000000	4163.07666015625000000000	4174.87158203125000000000	4170.25634765625000000000	4179.48730468750000000000	4176.92285156250000000000	4206.66650390625000000000	4180.51269531250000000000	4175.89746093750000000000	0.00000000000000000000	10243.00000000000000000000	10228.00000000000000000000	0.00000000000000000000	0.00000000000000000000	0.00000000000000000000	1827.00000000000000000000	193.00000000000000000000	4.00000000000000000000	4.00000000000000000000	4.00000000000000000000	4.00000000000000000000	4.00000000000000000000	4.00000000000000000000	4.00000000000000000000	4.00000000000000000000	4.00000000000000000000	4.00000000000000000000	4.00000000000000000000	4.00000000000000000000	4.00000000000000000000	4.00000000000000000000	4.00000000000000000000	4.00000000000000000000
41.00000000000000000000	0.00000000000000000000	4164.61523437500000000000	4158.46142578125000000000	4173.84619140625000000000	4168.20507812500000000000	4163.07666015625000000000	4166.66650390625000000000	4159.48730468750000000000	4186.66650390625000000000	4172.82031250000000000000	4187.69238281250000000000	4181.02539062500000000000	4215.89746093750000000000	4180.51269531250000000000	4178.97412109375000000000	0.00000000000000000000	10246.00000000000000000000	10228.00000000000000000000	0.00000000000000000000	0.00000000000000000000	0.00000000000000000000	1827.00000000000000000000	201.00000000000000000000	4.00000000000000000000	4.00000000000000000000	4.00000000000000000000	4.00000000000000000000	4.00000000000000000000	4.00000000000000000000	4.00000000000000000000	4.00000000000000000000	4.00000000000000000000	4.00000000000000000000	4.00000000000000000000	4.00000000000000000000	4.00000000000000000000	4.00000000000000000000	4.00000000000000000000	4.00000000000000000000
42.00000000000000000000	0.00000000000000000000	4155.89746093750000000000	4143.58984375000000000000	4168.71777343750000000000	4155.89746093750000000000	4141.02539062500000000000	4164.10253906250000000000	4150.25634765625000000000	4166.15380859375000000000	4170.25634765625000000000	4164.10253906250000000000	4164.10253906250000000000	4207.69238281250000000000	4162.05126953125000000000	4166.15380859375000000000	0.00000000000000000000	10246.00000000000000000000	10228.00000000000000000000	0.00000000000000000000	0.00000000000000000000	0.00000000000000000000	1827.00000000000000000000	209.00000000000000000000	4.00000000000000000000	4.00000000000000000000	4.00000000000000000000	4.00000000000000000000	4.00000000000000000000	4.00000000000000000000	4.00000000000000000000	4.00000000000000000000	4.00000000000000000000	4.00000000000000000000	4.00000000000000000000	4.00000000000000000000	4.00000000000000000000	4.00000000000000000000	4.00000000000000000000	4.00000000000000000000
43.00000000000000000000	0.00000000000000000000	4169.74365234375000000000	4181.02539062500000000000	4174.87158203125000000000	4171.79492187500000000000	4185.12792968750000000000	4187.69238281250000000000	4182.05126953125000000000	4185.12792968750000000000	4175.89746093750000000000	4201.02539062500000000000	4180.00000000000000000000	4211.79492187500000000000	4184.61523437500000000000	4174.35888671875000000000	0.00000000000000000000	10246.00000000000000000000	10228.00000000000000000000	0.00000000000000000000	0.00000000000000000000	0.00000000000000000000	1827.00000000000000000000	217.00000000000000000000	4.00000000000000000000	4.00000000000000000000	4.00000000000000000000	4.00000000000000000000	4.00000000000000000000	4.00000000000000000000	4.00000000000000000000	4.00000000000000000000	4.00000000000000000000	4.00000000000000000000	4.00000000000000000000	4.00000000000000000000	4.00000000000000000000	4.00000000000000000000	4.00000000000000000000	4.00000000000000000000
44.00000000000000000000	0.00000000000000000000	4172.30761718750000000000	4162.56396484375000000000	4185.12792968750000000000	4158.97412109375000000000	4168.71777343750000000000	4179.48730468750000000000	4159.48730468750000000000	4163.07666015625000000000	4170.76904296875000000000	4177.43603515625000000000	4168.20507812500000000000	4207.69238281250000000000	4160.51269531250000000000	4167.17919921875000000000	0.00000000000000000000	10246.00000000000000000000	10228.00000000000000000000	0.00000000000000000000	0.00000000000000000000	0.00000000000000000000	1827.00000000000000000000	224.00000000000000000000	4.00000000000000000000	4.00000000000000000000	4.00000000000000000000	4.00000000000000000000	4.00000000000000000000	4.00000000000000000000	4.00000000000000000000	4.00000000000000000000	4.00000000000000000000	4.00000000000000000000	4.00000000000000000000	4.00000000000000000000	4.00000000000000000000	4.00000000000000000000	4.00000000000000000000	4.00000000000000000000
45.00000000000000000000	0.00000000000000000000	4175.89746093750000000000	4167.17919921875000000000	4177.43603515625000000000	4166.66650390625000000000	4177.43603515625000000000	4178.97412109375000000000	4167.69238281250000000000	4174.87158203125000000000	4171.79492187500000000000	4178.46142578125000000000	4177.94873046875000000000	4211.28173828125000000000	4183.07666015625000000000	4177.43603515625000000000	0.00000000000000000000	10248.00000000000000000000	10229.00000000000000000000	0.00000000000000000000	0.00000000000000000000	0.00000000000000000000	1827.00000000000000000000	233.00000000000000000000	4.00000000000000000000	4.00000000000000000000	4.00000000000000000000	4.00000000000000000000	4.00000000000000000000	4.00000000000000000000	4.00000000000000000000	4.00000000000000000000	4.00000000000000000000	4.00000000000000000000	4.00000000000000000000	4.00000000000000000000	4.00000000000000000000	4.00000000000000000000	4.00000000000000000000	4.00000000000000000000
46.00000000000000000000	0.00000000000000000000	4174.35888671875000000000	4164.61523437500000000000	4178.97412109375000000000	4177.43603515625000000000	4171.28173828125000000000	4167.69238281250000000000	4163.07666015625000000000	4175.38427734375000000000	4174.35888671875000000000	4180.00000000000000000000	4185.12792968750000000000	4220.00000000000000000000	4197.43603515625000000000	4184.10253906250000000000	0.00000000000000000000	10248.00000000000000000000	10229.00000000000000000000	0.00000000000000000000	0.00000000000000000000	0.00000000000000000000	1827.00000000000000000000	241.00000000000000000000	4.00000000000000000000	4.00000000000000000000	4.00000000000000000000	4.00000000000000000000	4.00000000000000000000	4.00000000000000000000	4.00000000000000000000	4.00000000000000000000	4.00000000000000000000	4.00000000000000000000	4.00000000000000000000	4.00000000000000000000	4.00000000000000000000	4.00000000000000000000	4.00000000000000000000	4.00000000000000000000
47.00000000000000000000	0.00000000000000000000	4165.12792968750000000000	4148.20507812500000000000	4176.92285156250000000000	4162.05126953125000000000	4149.23046875000000000000	4161.02539062500000000000	4145.64111328125000000000	4157.94873046875000000000	4168.71777343750000000000	4160.00000000000000000000	4170.25634765625000000000	4208.71777343750000000000	4170.76904296875000000000	4169.74365234375000000000	0.00000000000000000000	10249.00000000000000000000	10230.00000000000000000000	0.00000000000000000000	0.00000000000000000000	0.00000000000000000000	1827.00000000000000000000	249.00000000000000000000	4.00000000000000000000	4.00000000000000000000	4.00000000000000000000	4.00000000000000000000	4.00000000000000000000	4.00000000000000000000	4.00000000000000000000	4.00000000000000000000	4.00000000000000000000	4.00000000000000000000	4.00000000000000000000	4.00000000000000000000	4.00000000000000000000	4.00000000000000000000	4.00000000000000000000	4.00000000000000000000
48.00000000000000000000	0.00000000000000000000	4168.20507812500000000000	4173.84619140625000000000	4171.79492187500000000000	4170.25634765625000000000	4185.12792968750000000000	4177.43603515625000000000	4174.87158203125000000000	4192.82031250000000000000	4168.71777343750000000000	4202.56396484375000000000	4185.12792968750000000000	4212.30761718750000000000	4184.61523437500000000000	4173.84619140625000000000	0.00000000000000000000	10249.00000000000000000000	10230.00000000000000000000	0.00000000000000000000	0.00000000000000000000	0.00000000000000000000	1827.00000000000000000000	257.00000000000000000000	4.00000000000000000000	4.00000000000000000000	4.00000000000000000000	4.00000000000000000000	4.00000000000000000000	4.00000000000000000000	4.00000000000000000000	4.00000000000000000000	4.00000000000000000000	4.00000000000000000000	4.00000000000000000000	4.00000000000000000000	4.00000000000000000000	4.00000000000000000000	4.00000000000000000000	4.00000000000000000000
49.00000000000000000000	0.00000000000000000000	4157.43603515625000000000	4145.64111328125000000000	4172.82031250000000000000	4157.94873046875000000000	4148.71777343750000000000	4162.05126953125000000000	4152.82031250000000000000	4169.23046875000000000000	4166.66650390625000000000	4177.43603515625000000000	4169.74365234375000000000	4209.74365234375000000000	4154.87158203125000000000	4163.07666015625000000000	0.00000000000000000000	10249.00000000000000000000	10229.00000000000000000000	0.00000000000000000000	0.00000000000000000000	0.00000000000000000000	1827.00000000000000000000	265.00000000000000000000	4.00000000000000000000	4.00000000000000000000	4.00000000000000000000	4.00000000000000000000	4.00000000000000000000	4.00000000000000000000	4.00000000000000000000	4.00000000000000000000	4.00000000000000000000	4.00000000000000000000	4.00000000000000000000	4.00000000000000000000	4.00000000000000000000	4.00000000000000000000	4.00000000000000000000	4.00000000000000000000
50.00000000000000000000	0.00000000000000000000	4168.20507812500000000000	4167.17919921875000000000	4174.87158203125000000000	4170.25634765625000000000	4150.25634765625000000000	4169.74365234375000000000	4164.10253906250000000000	4170.25634765625000000000	4171.28173828125000000000	4172.30761718750000000000	4175.38427734375000000000	4207.69238281250000000000	4173.33300781250000000000	4170.76904296875000000000	0.00000000000000000000	10249.00000000000000000000	10229.00000000000000000000	0.00000000000000000000	0.00000000000000000000	0.00000000000000000000	1827.00000000000000000000	273.00000000000000000000	4.00000000000000000000	4.00000000000000000000	4.00000000000000000000	4.00000000000000000000	4.00000000000000000000	4.00000000000000000000	4.00000000000000000000	4.00000000000000000000	4.00000000000000000000	4.00000000000000000000	4.00000000000000000000	4.00000000000000000000	4.00000000000000000000	4.00000000000000000000	4.00000000000000000000	4.00000000000000000000
51.00000000000000000000	0.00000000000000000000	4186.15380859375000000000	4194.87158203125000000000	4185.64111328125000000000	4184.10253906250000000000	4181.02539062500000000000	4179.48730468750000000000	4174.35888671875000000000	4182.05126953125000000000	4173.33300781250000000000	4182.56396484375000000000	4185.64111328125000000000	4216.92285156250000000000	4197.94873046875000000000	4183.07666015625000000000	0.00000000000000000000	10249.00000000000000000000	10228.00000000000000000000	0.00000000000000000000	0.00000000000000000000	0.00000000000000000000	1827.00000000000000000000	282.00000000000000000000	4.00000000000000000000	4.00000000000000000000	4.00000000000000000000	4.00000000000000000000	4.00000000000000000000	4.00000000000000000000	4.00000000000000000000	4.00000000000000000000	4.00000000000000000000	4.00000000000000000000	4.00000000000000000000	4.00000000000000000000	4.00000000000000000000	4.00000000000000000000	4.00000000000000000000	4.00000000000000000000
52.00000000000000000000	0.00000000000000000000	4172.82031250000000000000	4165.64111328125000000000	4177.94873046875000000000	4161.53857421875000000000	4166.15380859375000000000	4168.71777343750000000000	4151.28173828125000000000	4157.43603515625000000000	4168.71777343750000000000	4152.82031250000000000000	4166.15380859375000000000	4206.66650390625000000000	4167.69238281250000000000	4169.74365234375000000000	0.00000000000000000000	10249.00000000000000000000	10228.00000000000000000000	0.00000000000000000000	0.00000000000000000000	0.00000000000000000000	1827.00000000000000000000	289.00000000000000000000	4.00000000000000000000	4.00000000000000000000	4.00000000000000000000	4.00000000000000000000	4.00000000000000000000	4.00000000000000000000	4.00000000000000000000	4.00000000000000000000	4.00000000000000000000	4.00000000000000000000	4.00000000000000000000	4.00000000000000000000	4.00000000000000000000	4.00000000000000000000	4.00000000000000000000	4.00000000000000000000
53.00000000000000000000	0.00000000000000000000	4164.61523437500000000000	4170.25634765625000000000	4165.64111328125000000000	4170.25634765625000000000	4174.87158203125000000000	4174.35888671875000000000	4168.20507812500000000000	4181.53857421875000000000	4172.82031250000000000000	4178.46142578125000000000	4182.05126953125000000000	4210.76904296875000000000	4185.64111328125000000000	4174.35888671875000000000	0.00000000000000000000	10249.00000000000000000000	10227.00000000000000000000	0.00000000000000000000	0.00000000000000000000	0.00000000000000000000	1827.00000000000000000000	296.00000000000000000000	4.00000000000000000000	4.00000000000000000000	4.00000000000000000000	4.00000000000000000000	4.00000000000000000000	4.00000000000000000000	4.00000000000000000000	4.00000000000000000000	4.00000000000000000000	4.00000000000000000000	4.00000000000000000000	4.00000000000000000000	4.00000000000000000000	4.00000000000000000000	4.00000000000000000000	4.00000000000000000000
54.00000000000000000000	0.00000000000000000000	4154.87158203125000000000	4140.00000000000000000000	4170.25634765625000000000	4156.41015625000000000000	4136.41015625000000000000	4158.46142578125000000000	4143.58984375000000000000	4165.12792968750000000000	4169.74365234375000000000	4158.46142578125000000000	4169.74365234375000000000	4211.79492187500000000000	4165.64111328125000000000	4166.66650390625000000000	0.00000000000000000000	10249.00000000000000000000	10227.00000000000000000000	0.00000000000000000000	0.00000000000000000000	0.00000000000000000000	1827.00000000000000000000	304.00000000000000000000	4.00000000000000000000	4.00000000000000000000	4.00000000000000000000	4.00000000000000000000	4.00000000000000000000	4.00000000000000000000	4.00000000000000000000	4.00000000000000000000	4.00000000000000000000	4.00000000000000000000	4.00000000000000000000	4.00000000000000000000	4.00000000000000000000	4.00000000000000000000	4.00000000000000000000	4.00000000000000000000
55.00000000000000000000	0.00000000000000000000	4161.53857421875000000000	4152.30761718750000000000	4170.25634765625000000000	4150.25634765625000000000	4153.84619140625000000000	4169.74365234375000000000	4154.35888671875000000000	4160.00000000000000000000	4167.17919921875000000000	4160.51269531250000000000	4165.12792968750000000000	4202.56396484375000000000	4162.56396484375000000000	4163.58984375000000000000	0.00000000000000000000	10245.00000000000000000000	10226.00000000000000000000	0.00000000000000000000	0.00000000000000000000	0.00000000000000000000	1827.00000000000000000000	312.00000000000000000000	4.00000000000000000000	4.00000000000000000000	4.00000000000000000000	4.00000000000000000000	4.00000000000000000000	4.00000000000000000000	4.00000000000000000000	4.00000000000000000000	4.00000000000000000000	4.00000000000000000000	4.00000000000000000000	4.00000000000000000000	4.00000000000000000000	4.00000000000000000000	4.00000000000000000000	4.00000000000000000000
56.00000000000000000000	0.00000000000000000000	4168.71777343750000000000	4173.84619140625000000000	4173.33300781250000000000	4160.00000000000000000000	4184.61523437500000000000	4181.53857421875000000000	4175.38427734375000000000	4169.74365234375000000000	4167.17919921875000000000	4177.94873046875000000000	4175.89746093750000000000	4208.71777343750000000000	4166.15380859375000000000	4166.66650390625000000000	0.00000000000000000000	10245.00000000000000000000	10226.00000000000000000000	0.00000000000000000000	0.00000000000000000000	0.00000000000000000000	1827.00000000000000000000	319.00000000000000000000	4.00000000000000000000	4.00000000000000000000	4.00000000000000000000	4.00000000000000000000	4.00000000000000000000	4.00000000000000000000	4.00000000000000000000	4.00000000000000000000	4.00000000000000000000	4.00000000000000000000	4.00000000000000000000	4.00000000000000000000	4.00000000000000000000	4.00000000000000000000	4.00000000000000000000	4.00000000000000000000
57.00000000000000000000	0.00000000000000000000	4160.51269531250000000000	4145.64111328125000000000	4172.82031250000000000000	4149.23046875000000000000	4147.17919921875000000000	4166.15380859375000000000	4151.79492187500000000000	4147.69238281250000000000	4167.69238281250000000000	4140.00000000000000000000	4160.51269531250000000000	4204.61523437500000000000	4138.46142578125000000000	4158.97412109375000000000	0.00000000000000000000	10245.00000000000000000000	10226.00000000000000000000	0.00000000000000000000	0.00000000000000000000	0.00000000000000000000	1827.00000000000000000000	327.00000000000000000000	4.00000000000000000000	4.00000000000000000000	4.00000000000000000000	4.00000000000000000000	4.00000000000000000000	4.00000000000000000000	4.00000000000000000000	4.00000000000000000000	4.00000000000000000000	4.00000000000000000000	4.00000000000000000000	4.00000000000000000000	4.00000000000000000000	4.00000000000000000000	4.00000000000000000000	4.00000000000000000000
58.00000000000000000000	0.00000000000000000000	4169.74365234375000000000	4167.69238281250000000000	4172.30761718750000000000	4166.15380859375000000000	4164.61523437500000000000	4170.76904296875000000000	4165.12792968750000000000	4171.28173828125000000000	4177.43603515625000000000	4165.12792968750000000000	4174.35888671875000000000	4208.71777343750000000000	4176.41015625000000000000	4173.84619140625000000000	0.00000000000000000000	10245.00000000000000000000	10226.00000000000000000000	0.00000000000000000000	0.00000000000000000000	0.00000000000000000000	1827.00000000000000000000	335.00000000000000000000	4.00000000000000000000	4.00000000000000000000	4.00000000000000000000	4.00000000000000000000	4.00000000000000000000	4.00000000000000000000	4.00000000000000000000	4.00000000000000000000	4.00000000000000000000	4.00000000000000000000	4.00000000000000000000	4.00000000000000000000	4.00000000000000000000	4.00000000000000000000	4.00000000000000000000	4.00000000000000000000
59.00000000000000000000	0.00000000000000000000	4166.66650390625000000000	4149.74365234375000000000	4177.94873046875000000000	4155.89746093750000000000	4140.00000000000000000000	4155.89746093750000000000	4143.07666015625000000000	4156.92285156250000000000	4174.87158203125000000000	4150.25634765625000000000	4166.15380859375000000000	4209.23046875000000000000	4165.64111328125000000000	4167.17919921875000000000	0.00000000000000000000	10244.00000000000000000000	10227.00000000000000000000	0.00000000000000000000	0.00000000000000000000	0.00000000000000000000	1827.00000000000000000000	343.00000000000000000000	4.00000000000000000000	4.00000000000000000000	4.00000000000000000000	4.00000000000000000000	4.00000000000000000000	4.00000000000000000000	4.00000000000000000000	4.00000000000000000000	4.00000000000000000000	4.00000000000000000000	4.00000000000000000000	4.00000000000000000000	4.00000000000000000000	4.00000000000000000000	4.00000000000000000000	4.00000000000000000000
60.00000000000000000000	0.00000000000000000000	4162.05126953125000000000	4146.66650390625000000000	4169.74365234375000000000	4145.64111328125000000000	4140.00000000000000000000	4161.53857421875000000000	4149.23046875000000000000	4161.02539062500000000000	4168.71777343750000000000	4144.10253906250000000000	4167.17919921875000000000	4204.10253906250000000000	4152.82031250000000000000	4158.97412109375000000000	0.00000000000000000000	10244.00000000000000000000	10227.00000000000000000000	0.00000000000000000000	0.00000000000000000000	0.00000000000000000000	1827.00000000000000000000	351.00000000000000000000	4.00000000000000000000	4.00000000000000000000	4.00000000000000000000	4.00000000000000000000	4.00000000000000000000	4.00000000000000000000	4.00000000000000000000	4.00000000000000000000	4.00000000000000000000	4.00000000000000000000	4.00000000000000000000	4.00000000000000000000	4.00000000000000000000	4.00000000000000000000	4.00000000000000000000	4.00000000000000000000
61.00000000000000000000	0.00000000000000000000	4163.07666015625000000000	4157.43603515625000000000	4167.69238281250000000000	4153.33300781250000000000	4172.30761718750000000000	4168.71777343750000000000	4166.66650390625000000000	4182.05126953125000000000	4168.71777343750000000000	4177.94873046875000000000	4182.05126953125000000000	4208.20507812500000000000	4161.53857421875000000000	4162.05126953125000000000	0.00000000000000000000	10244.00000000000000000000	10228.00000000000000000000	0.00000000000000000000	0.00000000000000000000	0.00000000000000000000	1827.00000000000000000000	359.00000000000000000000	4.00000000000000000000	4.00000000000000000000	4.00000000000000000000	4.00000000000000000000	4.00000000000000000000	4.00000000000000000000	4.00000000000000000000	4.00000000000000000000	4.00000000000000000000	4.00000000000000000000	4.00000000000000000000	4.00000000000000000000	4.00000000000000000000	4.00000000000000000000	4.00000000000000000000	4.00000000000000000000
62.00000000000000000000	0.00000000000000000000	4154.87158203125000000000	4128.71777343750000000000	4170.25634765625000000000	4134.87158203125000000000	4141.02539062500000000000	4155.89746093750000000000	4137.94873046875000000000	4147.69238281250000000000	4167.17919921875000000000	4150.76904296875000000000	4163.07666015625000000000	4198.97412109375000000000	4133.84619140625000000000	4149.74365234375000000000	0.00000000000000000000	10244.00000000000000000000	10228.00000000000000000000	0.00000000000000000000	0.00000000000000000000	0.00000000000000000000	1827.00000000000000000000	367.00000000000000000000	4.00000000000000000000	4.00000000000000000000	4.00000000000000000000	4.00000000000000000000	4.00000000000000000000	4.00000000000000000000	4.00000000000000000000	4.00000000000000000000	4.00000000000000000000	4.00000000000000000000	4.00000000000000000000	4.00000000000000000000	4.00000000000000000000	4.00000000000000000000	4.00000000000000000000	4.00000000000000000000
63.00000000000000000000	0.00000000000000000000	4174.87158203125000000000	4173.33300781250000000000	4174.35888671875000000000	4150.76904296875000000000	4173.84619140625000000000	4180.00000000000000000000	4166.66650390625000000000	4163.58984375000000000000	4174.87158203125000000000	4168.71777343750000000000	4178.46142578125000000000	4207.17919921875000000000	4168.71777343750000000000	4164.61523437500000000000	0.00000000000000000000	10247.00000000000000000000	10228.00000000000000000000	0.00000000000000000000	0.00000000000000000000	0.00000000000000000000	1827.00000000000000000000	375.00000000000000000000	4.00000000000000000000	4.00000000000000000000	4.00000000000000000000	4.00000000000000000000	4.00000000000000000000	4.00000000000000000000	4.00000000000000000000	4.00000000000000000000	4.00000000000000000000	4.00000000000000000000	4.00000000000000000000	4.00000000000000000000	4.00000000000000000000	4.00000000000000000000	4.00000000000000000000	4.00000000000000000000
64.00000000000000000000	0.00000000000000000000	4183.07666015625000000000	4177.94873046875000000000	4184.10253906250000000000	4151.28173828125000000000	4181.02539062500000000000	4177.94873046875000000000	4164.61523437500000000000	4155.38427734375000000000	4174.87158203125000000000	4161.53857421875000000000	4175.89746093750000000000	4212.82031250000000000000	4166.15380859375000000000	4167.17919921875000000000	939.00000000000000000000	10247.00000000000000000000	10228.00000000000000000000	0.00000000000000000000	0.00000000000000000000	0.00000000000000000000	1827.00000000000000000000	382.00000000000000000000	4.00000000000000000000	4.00000000000000000000	4.00000000000000000000	4.00000000000000000000	4.00000000000000000000	4.00000000000000000000	4.00000000000000000000	4.00000000000000000000	4.00000000000000000000	4.00000000000000000000	4.00000000000000000000	4.00000000000000000000	4.00000000000000000000	4.00000000000000000000	4.00000000000000000000	4.00000000000000000000
65.00000000000000000000	0.00000000000000000000	4172.82031250000000000000	4162.56396484375000000000	4176.41015625000000000000	4143.58984375000000000000	4168.71777343750000000000	4165.64111328125000000000	4160.00000000000000000000	4154.87158203125000000000	4170.76904296875000000000	4156.92285156250000000000	4171.79492187500000000000	4208.20507812500000000000	4161.02539062500000000000	4168.71777343750000000000	1233.00000000000000000000	10247.00000000000000000000	10229.00000000000000000000	0.00000000000000000000	0.00000000000000000000	0.00000000000000000000	1827.00000000000000000000	391.00000000000000000000	4.00000000000000000000	4.00000000000000000000	4.00000000000000000000	4.00000000000000000000	4.00000000000000000000	4.00000000000000000000	4.00000000000000000000	4.00000000000000000000	4.00000000000000000000	4.00000000000000000000	4.00000000000000000000	4.00000000000000000000	4.00000000000000000000	4.00000000000000000000	4.00000000000000000000	4.00000000000000000000
[truncated: 236 more rows]
