# Supplementary material for: Discriminating three motor imagery states of the same joint for brain-computer interface
Source: PeerJ. 2021 Aug 24;9:e12027. doi: 10.7717/peerj.12027 (PMC8395581; doi:10.7717/peerj.12027)
Supplement: Supplemental Information 1 [file peerj-09-12027-s001.zip › dataset/B/01-03-04.11.17.19.59.39.csv]

title:03	recorded:04.11.17 19.59.39	sampling:128	subject:01	labels:COUNTER INTERPOLATED AF3 F7 F3 FC5 T7 P7 O1 O2 P8 T8 FC6 F4 F8 AF4 RAW_CQ GYROX GYROY MARKER MARKER_HARDWARE SYNC TIME_STAMP_s TIME_STAMP_ms CQ_AF3 CQ_F7 CQ_F3 CQ_FC5 CQ_T7 CQ_P7 CQ_O1 CQ_O2 CQ_P8 CQ_T8 CQ_FC6 CQ_F4 CQ_F8 CQ_AF4 CQ_CMS CQ_DRL	chan:40	units:emotiv
54.00000000000000000000	0.00000000000000000000	4168.71777343750000000000	4173.84619140625000000000	4174.35888671875000000000	4189.23046875000000000000	4150.76904296875000000000	4162.56396484375000000000	4156.92285156250000000000	4169.74365234375000000000	4298.46142578125000000000	4168.71777343750000000000	4187.69238281250000000000	4183.07666015625000000000	4178.97412109375000000000	4195.38427734375000000000	0.00000000000000000000	10249.00000000000000000000	10228.00000000000000000000	0.00000000000000000000	0.00000000000000000000	0.00000000000000000000	2148.00000000000000000000	52.00000000000000000000	0.00000000000000000000	0.00000000000000000000	0.00000000000000000000	0.00000000000000000000	0.00000000000000000000	0.00000000000000000000	0.00000000000000000000	0.00000000000000000000	0.00000000000000000000	0.00000000000000000000	0.00000000000000000000	0.00000000000000000000	0.00000000000000000000	0.00000000000000000000	0.00000000000000000000	0.00000000000000000000
55.00000000000000000000	0.00000000000000000000	4157.43603515625000000000	4140.51269531250000000000	4175.89746093750000000000	4171.28173828125000000000	4107.17919921875000000000	4140.51269531250000000000	4118.97412109375000000000	4145.12792968750000000000	4290.25634765625000000000	4130.25634765625000000000	4172.30761718750000000000	4178.97412109375000000000	4150.25634765625000000000	4182.05126953125000000000	0.00000000000000000000	10248.00000000000000000000	10228.00000000000000000000	0.00000000000000000000	0.00000000000000000000	0.00000000000000000000	2148.00000000000000000000	60.00000000000000000000	0.00000000000000000000	0.00000000000000000000	0.00000000000000000000	0.00000000000000000000	0.00000000000000000000	0.00000000000000000000	0.00000000000000000000	0.00000000000000000000	0.00000000000000000000	0.00000000000000000000	0.00000000000000000000	0.00000000000000000000	0.00000000000000000000	0.00000000000000000000	0.00000000000000000000	0.00000000000000000000
56.00000000000000000000	0.00000000000000000000	4164.10253906250000000000	4158.97412109375000000000	4167.17919921875000000000	4175.89746093750000000000	4151.28173828125000000000	4162.56396484375000000000	4155.38427734375000000000	4167.17919921875000000000	4295.89746093750000000000	4169.74365234375000000000	4178.97412109375000000000	4173.84619140625000000000	4155.89746093750000000000	4176.41015625000000000000	0.00000000000000000000	10248.00000000000000000000	10228.00000000000000000000	0.00000000000000000000	0.00000000000000000000	0.00000000000000000000	2148.00000000000000000000	68.00000000000000000000	0.00000000000000000000	0.00000000000000000000	0.00000000000000000000	0.00000000000000000000	0.00000000000000000000	0.00000000000000000000	0.00000000000000000000	0.00000000000000000000	0.00000000000000000000	0.00000000000000000000	0.00000000000000000000	0.00000000000000000000	0.00000000000000000000	0.00000000000000000000	0.00000000000000000000	0.00000000000000000000
57.00000000000000000000	0.00000000000000000000	4164.61523437500000000000	4162.56396484375000000000	4172.82031250000000000000	4178.46142578125000000000	4168.20507812500000000000	4173.84619140625000000000	4165.64111328125000000000	4172.30761718750000000000	4298.46142578125000000000	4198.97412109375000000000	4181.02539062500000000000	4178.46142578125000000000	4144.10253906250000000000	4172.30761718750000000000	0.00000000000000000000	10246.00000000000000000000	10227.00000000000000000000	0.00000000000000000000	0.00000000000000000000	0.00000000000000000000	2148.00000000000000000000	75.00000000000000000000	0.00000000000000000000	0.00000000000000000000	0.00000000000000000000	0.00000000000000000000	0.00000000000000000000	0.00000000000000000000	0.00000000000000000000	0.00000000000000000000	0.00000000000000000000	0.00000000000000000000	0.00000000000000000000	0.00000000000000000000	0.00000000000000000000	0.00000000000000000000	0.00000000000000000000	0.00000000000000000000
58.00000000000000000000	0.00000000000000000000	4155.38427734375000000000	4141.53857421875000000000	4171.28173828125000000000	4163.07666015625000000000	4133.84619140625000000000	4166.15380859375000000000	4140.51269531250000000000	4146.15380859375000000000	4289.23046875000000000000	4146.66650390625000000000	4160.00000000000000000000	4171.28173828125000000000	4120.00000000000000000000	4166.15380859375000000000	0.00000000000000000000	10246.00000000000000000000	10227.00000000000000000000	0.00000000000000000000	0.00000000000000000000	0.00000000000000000000	2148.00000000000000000000	84.00000000000000000000	0.00000000000000000000	0.00000000000000000000	0.00000000000000000000	0.00000000000000000000	0.00000000000000000000	0.00000000000000000000	0.00000000000000000000	0.00000000000000000000	0.00000000000000000000	0.00000000000000000000	0.00000000000000000000	0.00000000000000000000	0.00000000000000000000	0.00000000000000000000	0.00000000000000000000	0.00000000000000000000
59.00000000000000000000	0.00000000000000000000	4172.82031250000000000000	4178.97412109375000000000	4171.79492187500000000000	4187.69238281250000000000	4178.46142578125000000000	4170.25634765625000000000	4168.71777343750000000000	4174.87158203125000000000	4297.94873046875000000000	4172.82031250000000000000	4177.43603515625000000000	4182.56396484375000000000	4169.74365234375000000000	4188.20507812500000000000	0.00000000000000000000	10247.00000000000000000000	10227.00000000000000000000	0.00000000000000000000	0.00000000000000000000	0.00000000000000000000	2148.00000000000000000000	91.00000000000000000000	0.00000000000000000000	0.00000000000000000000	0.00000000000000000000	0.00000000000000000000	0.00000000000000000000	0.00000000000000000000	0.00000000000000000000	0.00000000000000000000	0.00000000000000000000	0.00000000000000000000	0.00000000000000000000	0.00000000000000000000	0.00000000000000000000	0.00000000000000000000	0.00000000000000000000	0.00000000000000000000
60.00000000000000000000	0.00000000000000000000	4163.07666015625000000000	4145.12792968750000000000	4174.87158203125000000000	4164.10253906250000000000	4143.58984375000000000000	4144.10253906250000000000	4132.82031250000000000000	4138.46142578125000000000	4296.41015625000000000000	4143.58984375000000000000	4161.02539062500000000000	4178.97412109375000000000	4133.33300781250000000000	4172.82031250000000000000	0.00000000000000000000	10247.00000000000000000000	10227.00000000000000000000	0.00000000000000000000	0.00000000000000000000	0.00000000000000000000	2148.00000000000000000000	99.00000000000000000000	0.00000000000000000000	0.00000000000000000000	0.00000000000000000000	0.00000000000000000000	0.00000000000000000000	0.00000000000000000000	0.00000000000000000000	0.00000000000000000000	0.00000000000000000000	0.00000000000000000000	0.00000000000000000000	0.00000000000000000000	0.00000000000000000000	0.00000000000000000000	0.00000000000000000000	0.00000000000000000000
61.00000000000000000000	0.00000000000000000000	4157.43603515625000000000	4155.38427734375000000000	4161.02539062500000000000	4162.05126953125000000000	4147.69238281250000000000	4156.41015625000000000000	4146.15380859375000000000	4154.35888671875000000000	4297.43603515625000000000	4154.35888671875000000000	4167.69238281250000000000	4168.20507812500000000000	4138.46142578125000000000	4170.25634765625000000000	0.00000000000000000000	10246.00000000000000000000	10228.00000000000000000000	0.00000000000000000000	0.00000000000000000000	0.00000000000000000000	2148.00000000000000000000	107.00000000000000000000	0.00000000000000000000	0.00000000000000000000	0.00000000000000000000	0.00000000000000000000	0.00000000000000000000	0.00000000000000000000	0.00000000000000000000	0.00000000000000000000	0.00000000000000000000	0.00000000000000000000	0.00000000000000000000	0.00000000000000000000	0.00000000000000000000	0.00000000000000000000	0.00000000000000000000	0.00000000000000000000
62.00000000000000000000	0.00000000000000000000	4151.28173828125000000000	4150.25634765625000000000	4161.53857421875000000000	4169.74365234375000000000	4146.66650390625000000000	4159.48730468750000000000	4153.33300781250000000000	4172.82031250000000000000	4293.33300781250000000000	4167.17919921875000000000	4178.97412109375000000000	4176.41015625000000000000	4144.61523437500000000000	4170.76904296875000000000	0.00000000000000000000	10246.00000000000000000000	10228.00000000000000000000	0.00000000000000000000	0.00000000000000000000	0.00000000000000000000	2148.00000000000000000000	115.00000000000000000000	0.00000000000000000000	0.00000000000000000000	0.00000000000000000000	0.00000000000000000000	0.00000000000000000000	0.00000000000000000000	0.00000000000000000000	0.00000000000000000000	0.00000000000000000000	0.00000000000000000000	0.00000000000000000000	0.00000000000000000000	0.00000000000000000000	0.00000000000000000000	0.00000000000000000000	0.00000000000000000000
63.00000000000000000000	0.00000000000000000000	4143.58984375000000000000	4120.00000000000000000000	4165.12792968750000000000	4153.84619140625000000000	4106.66650390625000000000	4148.20507812500000000000	4128.20507812500000000000	4138.97412109375000000000	4285.12792968750000000000	4127.17919921875000000000	4158.97412109375000000000	4173.33300781250000000000	4111.79492187500000000000	4157.43603515625000000000	0.00000000000000000000	10247.00000000000000000000	10227.00000000000000000000	0.00000000000000000000	0.00000000000000000000	0.00000000000000000000	2148.00000000000000000000	124.00000000000000000000	0.00000000000000000000	0.00000000000000000000	0.00000000000000000000	0.00000000000000000000	0.00000000000000000000	0.00000000000000000000	0.00000000000000000000	0.00000000000000000000	0.00000000000000000000	0.00000000000000000000	0.00000000000000000000	0.00000000000000000000	0.00000000000000000000	0.00000000000000000000	0.00000000000000000000	0.00000000000000000000
64.00000000000000000000	0.00000000000000000000	4170.76904296875000000000	4178.97412109375000000000	4171.28173828125000000000	4177.43603515625000000000	4161.02539062500000000000	4170.25634765625000000000	4167.17919921875000000000	4159.48730468750000000000	4295.38427734375000000000	4164.61523437500000000000	4175.38427734375000000000	4176.92285156250000000000	4148.71777343750000000000	4170.76904296875000000000	1350.00000000000000000000	10247.00000000000000000000	10227.00000000000000000000	0.00000000000000000000	0.00000000000000000000	0.00000000000000000000	2148.00000000000000000000	132.00000000000000000000	4.00000000000000000000	0.00000000000000000000	0.00000000000000000000	0.00000000000000000000	0.00000000000000000000	0.00000000000000000000	0.00000000000000000000	0.00000000000000000000	0.00000000000000000000	0.00000000000000000000	0.00000000000000000000	0.00000000000000000000	0.00000000000000000000	0.00000000000000000000	0.00000000000000000000	0.00000000000000000000
65.00000000000000000000	0.00000000000000000000	4168.20507812500000000000	4161.53857421875000000000	4178.46142578125000000000	4163.58984375000000000000	4155.38427734375000000000	4159.48730468750000000000	4144.61523437500000000000	4134.35888671875000000000	4290.25634765625000000000	4136.41015625000000000000	4161.53857421875000000000	4174.87158203125000000000	4119.48730468750000000000	4161.02539062500000000000	2037.00000000000000000000	10248.00000000000000000000	10227.00000000000000000000	0.00000000000000000000	0.00000000000000000000	0.00000000000000000000	2148.00000000000000000000	139.00000000000000000000	4.00000000000000000000	4.00000000000000000000	0.00000000000000000000	0.00000000000000000000	0.00000000000000000000	0.00000000000000000000	0.00000000000000000000	0.00000000000000000000	0.00000000000000000000	0.00000000000000000000	0.00000000000000000000	0.00000000000000000000	0.00000000000000000000	0.00000000000000000000	0.00000000000000000000	0.00000000000000000000
66.00000000000000000000	0.00000000000000000000	4164.10253906250000000000	4160.51269531250000000000	4168.71777343750000000000	4168.20507812500000000000	4164.10253906250000000000	4164.61523437500000000000	4149.74365234375000000000	4157.43603515625000000000	4289.74365234375000000000	4145.12792968750000000000	4169.74365234375000000000	4176.92285156250000000000	4138.46142578125000000000	4173.84619140625000000000	2067.00000000000000000000	10248.00000000000000000000	10227.00000000000000000000	0.00000000000000000000	0.00000000000000000000	0.00000000000000000000	2148.00000000000000000000	146.00000000000000000000	4.00000000000000000000	4.00000000000000000000	4.00000000000000000000	0.00000000000000000000	0.00000000000000000000	0.00000000000000000000	0.00000000000000000000	0.00000000000000000000	0.00000000000000000000	0.00000000000000000000	0.00000000000000000000	0.00000000000000000000	0.00000000000000000000	0.00000000000000000000	4.00000000000000000000	0.00000000000000000000
67.00000000000000000000	0.00000000000000000000	4167.69238281250000000000	4166.66650390625000000000	4171.79492187500000000000	4181.02539062500000000000	4162.56396484375000000000	4157.94873046875000000000	4150.25634765625000000000	4180.51269531250000000000	4297.94873046875000000000	4180.00000000000000000000	4185.64111328125000000000	4191.28173828125000000000	4174.87158203125000000000	4191.79492187500000000000	3070.00000000000000000000	10249.00000000000000000000	10227.00000000000000000000	0.00000000000000000000	0.00000000000000000000	0.00000000000000000000	2148.00000000000000000000	155.00000000000000000000	4.00000000000000000000	4.00000000000000000000	4.00000000000000000000	4.00000000000000000000	0.00000000000000000000	0.00000000000000000000	0.00000000000000000000	0.00000000000000000000	0.00000000000000000000	0.00000000000000000000	0.00000000000000000000	0.00000000000000000000	0.00000000000000000000	0.00000000000000000000	4.00000000000000000000	4.00000000000000000000
67.00000000000000000000	0.00000000000000000000	4167.69238281250000000000	4166.66650390625000000000	4171.79492187500000000000	4181.02539062500000000000	4162.56396484375000000000	4157.94873046875000000000	4150.25634765625000000000	4180.51269531250000000000	4297.94873046875000000000	4180.00000000000000000000	4185.64111328125000000000	4191.28173828125000000000	4174.87158203125000000000	4191.79492187500000000000	3070.00000000000000000000	10249.00000000000000000000	10227.00000000000000000000	0.00000000000000000000	0.00000000000000000000	0.00000000000000000000	2148.00000000000000000000	163.00000000000000000000	4.00000000000000000000	4.00000000000000000000	4.00000000000000000000	4.00000000000000000000	0.00000000000000000000	0.00000000000000000000	0.00000000000000000000	0.00000000000000000000	0.00000000000000000000	0.00000000000000000000	0.00000000000000000000	0.00000000000000000000	0.00000000000000000000	0.00000000000000000000	4.00000000000000000000	4.00000000000000000000
68.00000000000000000000	0.00000000000000000000	4157.94873046875000000000	4134.35888671875000000000	4168.71777343750000000000	4154.87158203125000000000	4125.12792968750000000000	4143.58984375000000000000	4124.61523437500000000000	4140.51269531250000000000	4292.30761718750000000000	4149.23046875000000000000	4163.07666015625000000000	4180.51269531250000000000	4138.46142578125000000000	4172.82031250000000000000	3250.00000000000000000000	10249.00000000000000000000	10227.00000000000000000000	0.00000000000000000000	0.00000000000000000000	0.00000000000000000000	2148.00000000000000000000	171.00000000000000000000	4.00000000000000000000	4.00000000000000000000	4.00000000000000000000	4.00000000000000000000	4.00000000000000000000	0.00000000000000000000	0.00000000000000000000	0.00000000000000000000	0.00000000000000000000	0.00000000000000000000	0.00000000000000000000	0.00000000000000000000	0.00000000000000000000	0.00000000000000000000	4.00000000000000000000	4.00000000000000000000
69.00000000000000000000	0.00000000000000000000	4171.79492187500000000000	4174.87158203125000000000	4164.10253906250000000000	4175.89746093750000000000	4170.76904296875000000000	4171.28173828125000000000	4173.33300781250000000000	4172.30761718750000000000	4294.35888671875000000000	4188.20507812500000000000	4183.07666015625000000000	4180.00000000000000000000	4160.00000000000000000000	4176.41015625000000000000	1823.00000000000000000000	10249.00000000000000000000	10226.00000000000000000000	0.00000000000000000000	0.00000000000000000000	0.00000000000000000000	2148.00000000000000000000	180.00000000000000000000	4.00000000000000000000	4.00000000000000000000	4.00000000000000000000	4.00000000000000000000	4.00000000000000000000	4.00000000000000000000	0.00000000000000000000	0.00000000000000000000	0.00000000000000000000	0.00000000000000000000	0.00000000000000000000	0.00000000000000000000	0.00000000000000000000	0.00000000000000000000	4.00000000000000000000	4.00000000000000000000
70.00000000000000000000	0.00000000000000000000	4167.17919921875000000000	4156.41015625000000000000	4173.33300781250000000000	4167.69238281250000000000	4145.64111328125000000000	4162.05126953125000000000	4152.30761718750000000000	4154.35888671875000000000	4288.20507812500000000000	4162.05126953125000000000	4174.87158203125000000000	4181.02539062500000000000	4134.35888671875000000000	4165.64111328125000000000	2941.00000000000000000000	10249.00000000000000000000	10226.00000000000000000000	0.00000000000000000000	0.00000000000000000000	0.00000000000000000000	2148.00000000000000000000	187.00000000000000000000	4.00000000000000000000	4.00000000000000000000	4.00000000000000000000	4.00000000000000000000	4.00000000000000000000	4.00000000000000000000	4.00000000000000000000	0.00000000000000000000	0.00000000000000000000	0.00000000000000000000	0.00000000000000000000	0.00000000000000000000	0.00000000000000000000	0.00000000000000000000	4.00000000000000000000	4.00000000000000000000
71.00000000000000000000	0.00000000000000000000	4171.79492187500000000000	4167.69238281250000000000	4172.30761718750000000000	4167.69238281250000000000	4155.89746093750000000000	4165.12792968750000000000	4151.79492187500000000000	4146.15380859375000000000	4289.74365234375000000000	4150.25634765625000000000	4169.74365234375000000000	4179.48730468750000000000	4149.23046875000000000000	4173.33300781250000000000	2828.00000000000000000000	10250.00000000000000000000	10225.00000000000000000000	0.00000000000000000000	0.00000000000000000000	0.00000000000000000000	2148.00000000000000000000	194.00000000000000000000	4.00000000000000000000	4.00000000000000000000	4.00000000000000000000	4.00000000000000000000	4.00000000000000000000	4.00000000000000000000	4.00000000000000000000	4.00000000000000000000	0.00000000000000000000	0.00000000000000000000	0.00000000000000000000	0.00000000000000000000	0.00000000000000000000	0.00000000000000000000	4.00000000000000000000	4.00000000000000000000
72.00000000000000000000	0.00000000000000000000	4181.02539062500000000000	4190.25634765625000000000	4174.35888671875000000000	4185.12792968750000000000	4182.56396484375000000000	4168.20507812500000000000	4165.12792968750000000000	4163.58984375000000000000	4296.41015625000000000000	4172.30761718750000000000	4183.58984375000000000000	4190.76904296875000000000	4181.02539062500000000000	4189.23046875000000000000	577.00000000000000000000	10250.00000000000000000000	10225.00000000000000000000	0.00000000000000000000	0.00000000000000000000	0.00000000000000000000	2148.00000000000000000000	202.00000000000000000000	4.00000000000000000000	4.00000000000000000000	4.00000000000000000000	4.00000000000000000000	4.00000000000000000000	4.00000000000000000000	4.00000000000000000000	4.00000000000000000000	4.00000000000000000000	0.00000000000000000000	0.00000000000000000000	0.00000000000000000000	0.00000000000000000000	0.00000000000000000000	4.00000000000000000000	4.00000000000000000000
73.00000000000000000000	0.00000000000000000000	4165.64111328125000000000	4144.61523437500000000000	4172.30761718750000000000	4162.05126953125000000000	4133.33300781250000000000	4152.82031250000000000000	4132.82031250000000000000	4141.53857421875000000000	4291.28173828125000000000	4143.58984375000000000000	4166.66650390625000000000	4183.58984375000000000000	4144.61523437500000000000	4174.87158203125000000000	3240.00000000000000000000	10251.00000000000000000000	10224.00000000000000000000	0.00000000000000000000	0.00000000000000000000	0.00000000000000000000	2148.00000000000000000000	209.00000000000000000000	4.00000000000000000000	4.00000000000000000000	4.00000000000000000000	4.00000000000000000000	4.00000000000000000000	4.00000000000000000000	4.00000000000000000000	4.00000000000000000000	4.00000000000000000000	4.00000000000000000000	0.00000000000000000000	0.00000000000000000000	0.00000000000000000000	0.00000000000000000000	4.00000000000000000000	4.00000000000000000000
74.00000000000000000000	0.00000000000000000000	4170.25634765625000000000	4167.69238281250000000000	4167.69238281250000000000	4173.84619140625000000000	4169.74365234375000000000	4172.30761718750000000000	4168.20507812500000000000	4182.56396484375000000000	4299.48730468750000000000	4203.07666015625000000000	4187.69238281250000000000	4185.12792968750000000000	4175.89746093750000000000	4184.61523437500000000000	3110.00000000000000000000	10251.00000000000000000000	10224.00000000000000000000	0.00000000000000000000	0.00000000000000000000	0.00000000000000000000	2148.00000000000000000000	216.00000000000000000000	4.00000000000000000000	4.00000000000000000000	4.00000000000000000000	4.00000000000000000000	4.00000000000000000000	4.00000000000000000000	4.00000000000000000000	4.00000000000000000000	4.00000000000000000000	4.00000000000000000000	4.00000000000000000000	0.00000000000000000000	0.00000000000000000000	0.00000000000000000000	4.00000000000000000000	4.00000000000000000000
75.00000000000000000000	0.00000000000000000000	4154.87158203125000000000	4140.00000000000000000000	4170.25634765625000000000	4155.38427734375000000000	4153.33300781250000000000	4157.94873046875000000000	4147.17919921875000000000	4165.64111328125000000000	4295.38427734375000000000	4186.66650390625000000000	4175.38427734375000000000	4182.05126953125000000000	4145.12792968750000000000	4167.69238281250000000000	2138.00000000000000000000	10248.00000000000000000000	10224.00000000000000000000	0.00000000000000000000	0.00000000000000000000	0.00000000000000000000	2148.00000000000000000000	224.00000000000000000000	4.00000000000000000000	4.00000000000000000000	4.00000000000000000000	4.00000000000000000000	4.00000000000000000000	4.00000000000000000000	4.00000000000000000000	4.00000000000000000000	4.00000000000000000000	4.00000000000000000000	4.00000000000000000000	4.00000000000000000000	0.00000000000000000000	0.00000000000000000000	4.00000000000000000000	4.00000000000000000000
76.00000000000000000000	0.00000000000000000000	4152.82031250000000000000	4141.02539062500000000000	4160.00000000000000000000	4148.20507812500000000000	4161.53857421875000000000	4158.46142578125000000000	4145.64111328125000000000	4153.33300781250000000000	4292.30761718750000000000	4156.41015625000000000000	4166.15380859375000000000	4170.76904296875000000000	4129.74365234375000000000	4156.92285156250000000000	1740.00000000000000000000	10248.00000000000000000000	10224.00000000000000000000	0.00000000000000000000	0.00000000000000000000	0.00000000000000000000	2148.00000000000000000000	231.00000000000000000000	4.00000000000000000000	4.00000000000000000000	4.00000000000000000000	4.00000000000000000000	4.00000000000000000000	4.00000000000000000000	4.00000000000000000000	4.00000000000000000000	4.00000000000000000000	4.00000000000000000000	4.00000000000000000000	4.00000000000000000000	4.00000000000000000000	0.00000000000000000000	4.00000000000000000000	4.00000000000000000000
77.00000000000000000000	0.00000000000000000000	4171.79492187500000000000	4178.97412109375000000000	4165.64111328125000000000	4172.30761718750000000000	4213.84619140625000000000	4170.76904296875000000000	4168.20507812500000000000	4170.76904296875000000000	4298.46142578125000000000	4188.71777343750000000000	4185.64111328125000000000	4184.10253906250000000000	4165.64111328125000000000	4172.30761718750000000000	1701.00000000000000000000	10247.00000000000000000000	10223.00000000000000000000	0.00000000000000000000	0.00000000000000000000	0.00000000000000000000	2148.00000000000000000000	238.00000000000000000000	4.00000000000000000000	4.00000000000000000000	4.00000000000000000000	4.00000000000000000000	4.00000000000000000000	4.00000000000000000000	4.00000000000000000000	4.00000000000000000000	4.00000000000000000000	4.00000000000000000000	4.00000000000000000000	4.00000000000000000000	4.00000000000000000000	4.00000000000000000000	4.00000000000000000000	4.00000000000000000000
78.00000000000000000000	0.00000000000000000000	4156.41015625000000000000	4140.51269531250000000000	4170.25634765625000000000	4149.23046875000000000000	4169.74365234375000000000	4151.28173828125000000000	4125.64111328125000000000	4131.79492187500000000000	4292.30761718750000000000	4150.25634765625000000000	4160.51269531250000000000	4180.00000000000000000000	4133.84619140625000000000	4161.53857421875000000000	3110.00000000000000000000	10247.00000000000000000000	10223.00000000000000000000	0.00000000000000000000	0.00000000000000000000	0.00000000000000000000	2148.00000000000000000000	246.00000000000000000000	4.00000000000000000000	4.00000000000000000000	4.00000000000000000000	4.00000000000000000000	4.00000000000000000000	4.00000000000000000000	4.00000000000000000000	4.00000000000000000000	4.00000000000000000000	4.00000000000000000000	4.00000000000000000000	4.00000000000000000000	4.00000000000000000000	4.00000000000000000000	4.00000000000000000000	4.00000000000000000000
79.00000000000000000000	0.00000000000000000000	4154.35888671875000000000	4163.58984375000000000000	4158.97412109375000000000	4163.07666015625000000000	4178.97412109375000000000	4160.00000000000000000000	4152.30761718750000000000	4167.17919921875000000000	4296.92285156250000000000	4177.43603515625000000000	4171.79492187500000000000	4175.38427734375000000000	4161.53857421875000000000	4173.84619140625000000000	2138.00000000000000000000	10245.00000000000000000000	10223.00000000000000000000	0.00000000000000000000	0.00000000000000000000	0.00000000000000000000	2148.00000000000000000000	254.00000000000000000000	4.00000000000000000000	4.00000000000000000000	4.00000000000000000000	4.00000000000000000000	4.00000000000000000000	4.00000000000000000000	4.00000000000000000000	4.00000000000000000000	4.00000000000000000000	4.00000000000000000000	4.00000000000000000000	4.00000000000000000000	4.00000000000000000000	4.00000000000000000000	4.00000000000000000000	4.00000000000000000000
80.00000000000000000000	0.00000000000000000000	4146.66650390625000000000	4145.64111328125000000000	4162.05126953125000000000	4161.53857421875000000000	4153.84619140625000000000	4148.71777343750000000000	4143.58984375000000000000	4162.56396484375000000000	4292.30761718750000000000	4165.64111328125000000000	4170.76904296875000000000	4177.43603515625000000000	4149.74365234375000000000	4169.23046875000000000000	1740.00000000000000000000	10245.00000000000000000000	10223.00000000000000000000	0.00000000000000000000	0.00000000000000000000	0.00000000000000000000	2148.00000000000000000000	261.00000000000000000000	4.00000000000000000000	4.00000000000000000000	4.00000000000000000000	4.00000000000000000000	4.00000000000000000000	4.00000000000000000000	4.00000000000000000000	4.00000000000000000000	4.00000000000000000000	4.00000000000000000000	4.00000000000000000000	4.00000000000000000000	4.00000000000000000000	4.00000000000000000000	4.00000000000000000000	4.00000000000000000000
81.00000000000000000000	0.00000000000000000000	4149.23046875000000000000	4133.84619140625000000000	4162.56396484375000000000	4150.25634765625000000000	4150.25634765625000000000	4152.82031250000000000000	4142.05126953125000000000	4142.05126953125000000000	4289.23046875000000000000	4149.74365234375000000000	4162.56396484375000000000	4170.76904296875000000000	4137.94873046875000000000	4163.07666015625000000000	1701.00000000000000000000	10244.00000000000000000000	10225.00000000000000000000	0.00000000000000000000	0.00000000000000000000	0.00000000000000000000	2148.00000000000000000000	270.00000000000000000000	4.00000000000000000000	4.00000000000000000000	4.00000000000000000000	4.00000000000000000000	4.00000000000000000000	4.00000000000000000000	4.00000000000000000000	4.00000000000000000000	4.00000000000000000000	4.00000000000000000000	4.00000000000000000000	4.00000000000000000000	4.00000000000000000000	4.00000000000000000000	4.00000000000000000000	4.00000000000000000000
82.00000000000000000000	0.00000000000000000000	4164.61523437500000000000	4171.28173828125000000000	4166.66650390625000000000	4165.64111328125000000000	4189.74365234375000000000	4173.84619140625000000000	4174.87158203125000000000	4168.20507812500000000000	4296.92285156250000000000	4189.23046875000000000000	4178.97412109375000000000	4175.89746093750000000000	4164.61523437500000000000	4171.28173828125000000000	3110.00000000000000000000	10244.00000000000000000000	10225.00000000000000000000	0.00000000000000000000	0.00000000000000000000	0.00000000000000000000	2148.00000000000000000000	278.00000000000000000000	4.00000000000000000000	4.00000000000000000000	4.00000000000000000000	4.00000000000000000000	4.00000000000000000000	4.00000000000000000000	4.00000000000000000000	4.00000000000000000000	4.00000000000000000000	4.00000000000000000000	4.00000000000000000000	4.00000000000000000000	4.00000000000000000000	4.00000000000000000000	4.00000000000000000000	4.00000000000000000000
83.00000000000000000000	0.00000000000000000000	4152.30761718750000000000	4144.10253906250000000000	4169.74365234375000000000	4146.66650390625000000000	4139.48730468750000000000	4160.51269531250000000000	4145.64111328125000000000	4136.92285156250000000000	4288.20507812500000000000	4139.48730468750000000000	4158.97412109375000000000	4170.76904296875000000000	4126.66650390625000000000	4153.33300781250000000000	2138.00000000000000000000	10244.00000000000000000000	10226.00000000000000000000	0.00000000000000000000	0.00000000000000000000	0.00000000000000000000	2148.00000000000000000000	286.00000000000000000000	4.00000000000000000000	4.00000000000000000000	4.00000000000000000000	4.00000000000000000000	4.00000000000000000000	4.00000000000000000000	4.00000000000000000000	4.00000000000000000000	4.00000000000000000000	4.00000000000000000000	4.00000000000000000000	4.00000000000000000000	4.00000000000000000000	4.00000000000000000000	4.00000000000000000000	4.00000000000000000000
84.00000000000000000000	0.00000000000000000000	4164.61523437500000000000	4172.82031250000000000000	4166.15380859375000000000	4167.69238281250000000000	4172.82031250000000000000	4171.28173828125000000000	4171.28173828125000000000	4158.97412109375000000000	4295.38427734375000000000	4161.53857421875000000000	4175.38427734375000000000	4176.41015625000000000000	4168.20507812500000000000	4172.30761718750000000000	1740.00000000000000000000	10244.00000000000000000000	10226.00000000000000000000	0.00000000000000000000	0.00000000000000000000	0.00000000000000000000	2148.00000000000000000000	295.00000000000000000000	4.00000000000000000000	4.00000000000000000000	4.00000000000000000000	4.00000000000000000000	4.00000000000000000000	4.00000000000000000000	4.00000000000000000000	4.00000000000000000000	4.00000000000000000000	4.00000000000000000000	4.00000000000000000000	4.00000000000000000000	4.00000000000000000000	4.00000000000000000000	4.00000000000000000000	4.00000000000000000000
85.00000000000000000000	0.00000000000000000000	4166.15380859375000000000	4161.02539062500000000000	4171.28173828125000000000	4163.58984375000000000000	4170.76904296875000000000	4155.38427734375000000000	4153.33300781250000000000	4158.97412109375000000000	4301.02539062500000000000	4177.94873046875000000000	4176.92285156250000000000	4185.64111328125000000000	4177.43603515625000000000	4180.51269531250000000000	1701.00000000000000000000	10247.00000000000000000000	10227.00000000000000000000	0.00000000000000000000	0.00000000000000000000	0.00000000000000000000	2148.00000000000000000000	303.00000000000000000000	4.00000000000000000000	4.00000000000000000000	4.00000000000000000000	4.00000000000000000000	4.00000000000000000000	4.00000000000000000000	4.00000000000000000000	4.00000000000000000000	4.00000000000000000000	4.00000000000000000000	4.00000000000000000000	4.00000000000000000000	4.00000000000000000000	4.00000000000000000000	4.00000000000000000000	4.00000000000000000000
86.00000000000000000000	0.00000000000000000000	4157.43603515625000000000	4142.56396484375000000000	4164.61523437500000000000	4139.48730468750000000000	4138.46142578125000000000	4149.23046875000000000000	4137.94873046875000000000	4155.38427734375000000000	4295.89746093750000000000	4174.35888671875000000000	4170.76904296875000000000	4175.38427734375000000000	4160.51269531250000000000	4168.71777343750000000000	3110.00000000000000000000	10247.00000000000000000000	10227.00000000000000000000	0.00000000000000000000	0.00000000000000000000	0.00000000000000000000	2148.00000000000000000000	310.00000000000000000000	4.00000000000000000000	4.00000000000000000000	4.00000000000000000000	4.00000000000000000000	4.00000000000000000000	4.00000000000000000000	4.00000000000000000000	4.00000000000000000000	4.00000000000000000000	4.00000000000000000000	4.00000000000000000000	4.00000000000000000000	4.00000000000000000000	4.00000000000000000000	4.00000000000000000000	4.00000000000000000000
87.00000000000000000000	0.00000000000000000000	4164.61523437500000000000	4168.71777343750000000000	4166.15380859375000000000	4152.82031250000000000000	4174.87158203125000000000	4170.76904296875000000000	4173.33300781250000000000	4194.35888671875000000000	4299.48730468750000000000	4207.17919921875000000000	4197.43603515625000000000	4180.00000000000000000000	4191.28173828125000000000	4174.35888671875000000000	2138.00000000000000000000	10247.00000000000000000000	10227.00000000000000000000	0.00000000000000000000	0.00000000000000000000	0.00000000000000000000	2148.00000000000000000000	319.00000000000000000000	4.00000000000000000000	4.00000000000000000000	4.00000000000000000000	4.00000000000000000000	4.00000000000000000000	4.00000000000000000000	4.00000000000000000000	4.00000000000000000000	4.00000000000000000000	4.00000000000000000000	4.00000000000000000000	4.00000000000000000000	4.00000000000000000000	4.00000000000000000000	4.00000000000000000000	4.00000000000000000000
88.00000000000000000000	0.00000000000000000000	4149.74365234375000000000	4124.10253906250000000000	4170.25634765625000000000	4127.17919921875000000000	4148.71777343750000000000	4154.35888671875000000000	4141.53857421875000000000	4156.41015625000000000000	4290.76904296875000000000	4154.87158203125000000000	4174.35888671875000000000	4174.87158203125000000000	4144.61523437500000000000	4158.46142578125000000000	1740.00000000000000000000	10247.00000000000000000000	10227.00000000000000000000	0.00000000000000000000	0.00000000000000000000	0.00000000000000000000	2148.00000000000000000000	327.00000000000000000000	4.00000000000000000000	4.00000000000000000000	4.00000000000000000000	4.00000000000000000000	4.00000000000000000000	4.00000000000000000000	4.00000000000000000000	4.00000000000000000000	4.00000000000000000000	4.00000000000000000000	4.00000000000000000000	4.00000000000000000000	4.00000000000000000000	4.00000000000000000000	4.00000000000000000000	4.00000000000000000000
89.00000000000000000000	0.00000000000000000000	4165.12792968750000000000	4154.35888671875000000000	4165.12792968750000000000	4140.51269531250000000000	4179.48730468750000000000	4164.61523437500000000000	4163.07666015625000000000	4166.15380859375000000000	4293.84619140625000000000	4187.17919921875000000000	4177.43603515625000000000	4173.33300781250000000000	4167.17919921875000000000	4171.28173828125000000000	1701.00000000000000000000	10249.00000000000000000000	10228.00000000000000000000	0.00000000000000000000	0.00000000000000000000	0.00000000000000000000	2148.00000000000000000000	335.00000000000000000000	4.00000000000000000000	4.00000000000000000000	4.00000000000000000000	4.00000000000000000000	4.00000000000000000000	4.00000000000000000000	4.00000000000000000000	4.00000000000000000000	4.00000000000000000000	4.00000000000000000000	4.00000000000000000000	4.00000000000000000000	4.00000000000000000000	4.00000000000000000000	4.00000000000000000000	4.00000000000000000000
90.00000000000000000000	0.00000000000000000000	4174.87158203125000000000	4163.07666015625000000000	4173.33300781250000000000	4150.76904296875000000000	4173.84619140625000000000	4166.15380859375000000000	4156.92285156250000000000	4162.05126953125000000000	4295.38427734375000000000	4195.38427734375000000000	4182.56396484375000000000	4181.02539062500000000000	4177.94873046875000000000	4174.87158203125000000000	3110.00000000000000000000	10249.00000000000000000000	10228.00000000000000000000	0.00000000000000000000	0.00000000000000000000	0.00000000000000000000	2148.00000000000000000000	342.00000000000000000000	4.00000000000000000000	4.00000000000000000000	4.00000000000000000000	4.00000000000000000000	4.00000000000000000000	4.00000000000000000000	4.00000000000000000000	4.00000000000000000000	4.00000000000000000000	4.00000000000000000000	4.00000000000000000000	4.00000000000000000000	4.00000000000000000000	4.00000000000000000000	4.00000000000000000000	4.00000000000000000000
91.00000000000000000000	0.00000000000000000000	4157.43603515625000000000	4128.71777343750000000000	4167.69238281250000000000	4134.87158203125000000000	4136.41015625000000000000	4164.10253906250000000000	4138.97412109375000000000	4148.71777343750000000000	4293.84619140625000000000	4153.84619140625000000000	4171.79492187500000000000	4175.38427734375000000000	4154.87158203125000000000	4163.58984375000000000000	2138.00000000000000000000	10250.00000000000000000000	10229.00000000000000000000	0.00000000000000000000	0.00000000000000000000	0.00000000000000000000	2148.00000000000000000000	351.00000000000000000000	4.00000000000000000000	4.00000000000000000000	4.00000000000000000000	4.00000000000000000000	4.00000000000000000000	4.00000000000000000000	4.00000000000000000000	4.00000000000000000000	4.00000000000000000000	4.00000000000000000000	4.00000000000000000000	4.00000000000000000000	4.00000000000000000000	4.00000000000000000000	4.00000000000000000000	4.00000000000000000000
92.00000000000000000000	0.00000000000000000000	4156.41015625000000000000	4148.71777343750000000000	4160.00000000000000000000	4159.48730468750000000000	4162.56396484375000000000	4171.79492187500000000000	4176.41015625000000000000	4200.00000000000000000000	4305.12792968750000000000	4204.61523437500000000000	4193.33300781250000000000	4182.05126953125000000000	4191.28173828125000000000	4177.94873046875000000000	1740.00000000000000000000	10250.00000000000000000000	10229.00000000000000000000	0.00000000000000000000	0.00000000000000000000	0.00000000000000000000	2148.00000000000000000000	358.00000000000000000000	4.00000000000000000000	4.00000000000000000000	4.00000000000000000000	4.00000000000000000000	4.00000000000000000000	4.00000000000000000000	4.00000000000000000000	4.00000000000000000000	4.00000000000000000000	4.00000000000000000000	4.00000000000000000000	4.00000000000000000000	4.00000000000000000000	4.00000000000000000000	4.00000000000000000000	4.00000000000000000000
93.00000000000000000000	0.00000000000000000000	4147.69238281250000000000	4118.97412109375000000000	4164.61523437500000000000	4152.30761718750000000000	4125.64111328125000000000	4147.17919921875000000000	4144.10253906250000000000	4169.23046875000000000000	4297.94873046875000000000	4186.66650390625000000000	4178.46142578125000000000	4180.51269531250000000000	4158.46142578125000000000	4167.69238281250000000000	1701.00000000000000000000	10252.00000000000000000000	10228.00000000000000000000	0.00000000000000000000	0.00000000000000000000	0.00000000000000000000	2148.00000000000000000000	365.00000000000000000000	4.00000000000000000000	4.00000000000000000000	4.00000000000000000000	4.00000000000000000000	4.00000000000000000000	4.00000000000000000000	4.00000000000000000000	4.00000000000000000000	4.00000000000000000000	4.00000000000000000000	4.00000000000000000000	4.00000000000000000000	4.00000000000000000000	4.00000000000000000000	4.00000000000000000000	4.00000000000000000000
94.00000000000000000000	0.00000000000000000000	4165.64111328125000000000	4155.89746093750000000000	4165.12792968750000000000	4170.76904296875000000000	4154.35888671875000000000	4170.25634765625000000000	4164.61523437500000000000	4173.33300781250000000000	4299.48730468750000000000	4201.53857421875000000000	4188.20507812500000000000	4180.51269531250000000000	4174.87158203125000000000	4174.35888671875000000000	3110.00000000000000000000	10252.00000000000000000000	10228.00000000000000000000	0.00000000000000000000	0.00000000000000000000	0.00000000000000000000	2148.00000000000000000000	373.00000000000000000000	4.00000000000000000000	4.00000000000000000000	4.00000000000000000000	4.00000000000000000000	4.00000000000000000000	4.00000000000000000000	4.00000000000000000000	4.00000000000000000000	4.00000000000000000000	4.00000000000000000000	4.00000000000000000000	4.00000000000000000000	4.00000000000000000000	4.00000000000000000000	4.00000000000000000000	4.00000000000000000000
95.00000000000000000000	0.00000000000000000000	4175.89746093750000000000	4171.28173828125000000000	4175.38427734375000000000	4184.61523437500000000000	4168.71777343750000000000	4177.94873046875000000000	4173.33300781250000000000	4177.94873046875000000000	4302.56396484375000000000	4198.97412109375000000000	4191.79492187500000000000	4188.71777343750000000000	4177.43603515625000000000	4171.28173828125000000000	2138.00000000000000000000	10250.00000000000000000000	10226.00000000000000000000	0.00000000000000000000	0.00000000000000000000	0.00000000000000000000	2148.00000000000000000000	380.00000000000000000000	4.00000000000000000000	4.00000000000000000000	4.00000000000000000000	4.00000000000000000000	4.00000000000000000000	4.00000000000000000000	4.00000000000000000000	4.00000000000000000000	4.00000000000000000000	4.00000000000000000000	4.00000000000000000000	4.00000000000000000000	4.00000000000000000000	4.00000000000000000000	4.00000000000000000000	4.00000000000000000000
96.00000000000000000000	0.00000000000000000000	4163.07666015625000000000	4133.84619140625000000000	4172.30761718750000000000	4166.66650390625000000000	4145.12792968750000000000	4161.02539062500000000000	4144.61523437500000000000	4148.71777343750000000000	4294.35888671875000000000	4148.71777343750000000000	4168.20507812500000000000	4180.00000000000000000000	4147.17919921875000000000	4156.92285156250000000000	1740.00000000000000000000	10250.00000000000000000000	10226.00000000000000000000	0.00000000000000000000	0.00000000000000000000	0.00000000000000000000	2148.00000000000000000000	388.00000000000000000000	4.00000000000000000000	4.00000000000000000000	4.00000000000000000000	4.00000000000000000000	4.00000000000000000000	4.00000000000000000000	4.00000000000000000000	4.00000000000000000000	4.00000000000000000000	4.00000000000000000000	4.00000000000000000000	4.00000000000000000000	4.00000000000000000000	4.00000000000000000000	4.00000000000000000000	4.00000000000000000000
97.00000000000000000000	0.00000000000000000000	4170.76904296875000000000	4164.61523437500000000000	4165.12792968750000000000	4190.25634765625000000000	4183.58984375000000000000	4168.71777343750000000000	4169.23046875000000000000	4180.51269531250000000000	4300.51269531250000000000	4192.82031250000000000000	4190.76904296875000000000	4187.69238281250000000000	4195.89746093750000000000	4182.05126953125000000000	1701.00000000000000000000	10247.00000000000000000000	10226.00000000000000000000	0.00000000000000000000	0.00000000000000000000	0.00000000000000000000	2148.00000000000000000000	396.00000000000000000000	4.00000000000000000000	4.00000000000000000000	4.00000000000000000000	4.00000000000000000000	4.00000000000000000000	4.00000000000000000000	4.00000000000000000000	4.00000000000000000000	4.00000000000000000000	4.00000000000000000000	4.00000000000000000000	4.00000000000000000000	4.00000000000000000000	4.00000000000000000000	4.00000000000000000000	4.00000000000000000000
98.00000000000000000000	0.00000000000000000000	4155.38427734375000000000	4129.74365234375000000000	4167.17919921875000000000	4178.46142578125000000000	4132.82031250000000000000	4148.20507812500000000000	4140.00000000000000000000	4155.38427734375000000000	4296.41015625000000000000	4159.48730468750000000000	4174.87158203125000000000	4185.64111328125000000000	4160.00000000000000000000	4171.28173828125000000000	3110.00000000000000000000	10247.00000000000000000000	10226.00000000000000000000	0.00000000000000000000	0.00000000000000000000	0.00000000000000000000	2148.00000000000000000000	404.00000000000000000000	4.00000000000000000000	4.00000000000000000000	4.00000000000000000000	4.00000000000000000000	4.00000000000000000000	4.00000000000000000000	4.00000000000000000000	4.00000000000000000000	4.00000000000000000000	4.00000000000000000000	4.00000000000000000000	4.00000000000000000000	4.00000000000000000000	4.00000000000000000000	4.00000000000000000000	4.00000000000000000000
99.00000000000000000000	0.00000000000000000000	4154.87158203125000000000	4135.89746093750000000000	4161.02539062500000000000	4177.43603515625000000000	4150.76904296875000000000	4162.56396484375000000000	4163.58984375000000000000	4172.82031250000000000000	4296.92285156250000000000	4165.64111328125000000000	4171.28173828125000000000	4173.84619140625000000000	4151.28173828125000000000	4161.53857421875000000000	2138.00000000000000000000	10245.00000000000000000000	10225.00000000000000000000	0.00000000000000000000	0.00000000000000000000	0.00000000000000000000	2148.00000000000000000000	413.00000000000000000000	4.00000000000000000000	4.00000000000000000000	4.00000000000000000000	4.00000000000000000000	4.00000000000000000000	4.00000000000000000000	4.00000000000000000000	4.00000000000000000000	4.00000000000000000000	4.00000000000000000000	4.00000000000000000000	4.00000000000000000000	4.00000000000000000000	4.00000000000000000000	4.00000000000000000000	4.00000000000000000000
100.00000000000000000000	0.00000000000000000000	4160.00000000000000000000	4149.74365234375000000000	4166.66650390625000000000	4185.12792968750000000000	4178.46142578125000000000	4173.33300781250000000000	4183.58984375000000000000	4195.89746093750000000000	4300.51269531250000000000	4206.15380859375000000000	4183.58984375000000000000	4179.48730468750000000000	4161.02539062500000000000	4163.07666015625000000000	1740.00000000000000000000	10245.00000000000000000000	10225.00000000000000000000	0.00000000000000000000	0.00000000000000000000	0.00000000000000000000	2148.00000000000000000000	421.00000000000000000000	4.00000000000000000000	4.00000000000000000000	4.00000000000000000000	4.00000000000000000000	4.00000000000000000000	4.00000000000000000000	4.00000000000000000000	4.00000000000000000000	4.00000000000000000000	4.00000000000000000000	4.00000000000000000000	4.00000000000000000000	4.00000000000000000000	4.00000000000000000000	4.00000000000000000000	4.00000000000000000000
101.00000000000000000000	0.00000000000000000000	4148.71777343750000000000	4124.61523437500000000000	4167.17919921875000000000	4170.76904296875000000000	4124.10253906250000000000	4158.97412109375000000000	4153.84619140625000000000	4162.56396484375000000000	4295.89746093750000000000	4165.64111328125000000000	4165.12792968750000000000	4178.46142578125000000000	4134.87158203125000000000	4153.84619140625000000000	1701.00000000000000000000	10243.00000000000000000000	10226.00000000000000000000	0.00000000000000000000	0.00000000000000000000	0.00000000000000000000	2148.00000000000000000000	428.00000000000000000000	4.00000000000000000000	4.00000000000000000000	4.00000000000000000000	4.00000000000000000000	4.00000000000000000000	4.00000000000000000000	4.00000000000000000000	4.00000000000000000000	4.00000000000000000000	4.00000000000000000000	4.00000000000000000000	4.00000000000000000000	4.00000000000000000000	4.00000000000000000000	4.00000000000000000000	4.00000000000000000000
102.00000000000000000000	0.00000000000000000000	4167.17919921875000000000	4170.25634765625000000000	4167.69238281250000000000	4196.92285156250000000000	4164.61523437500000000000	4175.89746093750000000000	4188.71777343750000000000	4188.20507812500000000000	4304.61523437500000000000	4186.66650390625000000000	4181.53857421875000000000	4186.15380859375000000000	4180.51269531250000000000	4172.30761718750000000000	3110.00000000000000000000	10243.00000000000000000000	10226.00000000000000000000	0.00000000000000000000	0.00000000000000000000	0.00000000000000000000	2148.00000000000000000000	436.00000000000000000000	4.00000000000000000000	4.00000000000000000000	4.00000000000000000000	4.00000000000000000000	4.00000000000000000000	4.00000000000000000000	4.00000000000000000000	4.00000000000000000000	4.00000000000000000000	4.00000000000000000000	4.00000000000000000000	4.00000000000000000000	4.00000000000000000000	4.00000000000000000000	4.00000000000000000000	4.00000000000000000000
103.00000000000000000000	0.00000000000000000000	4165.64111328125000000000	4145.64111328125000000000	4175.89746093750000000000	4180.51269531250000000000	4160.00000000000000000000	4164.61523437500000000000	4167.17919921875000000000	4169.74365234375000000000	4299.48730468750000000000	4162.05126953125000000000	4169.23046875000000000000	4185.12792968750000000000	4158.97412109375000000000	4162.05126953125000000000	2138.00000000000000000000	10243.00000000000000000000	10227.00000000000000000000	0.00000000000000000000	0.00000000000000000000	0.00000000000000000000	2148.00000000000000000000	443.00000000000000000000	4.00000000000000000000	4.00000000000000000000	4.00000000000000000000	4.00000000000000000000	4.00000000000000000000	4.00000000000000000000	4.00000000000000000000	4.00000000000000000000	4.00000000000000000000	4.00000000000000000000	4.00000000000000000000	4.00000000000000000000	4.00000000000000000000	4.00000000000000000000	4.00000000000000000000	4.00000000000000000000
104.00000000000000000000	0.00000000000000000000	4154.87158203125000000000	4139.48730468750000000000	4162.56396484375000000000	4175.89746093750000000000	4149.23046875000000000000	4163.58984375000000000000	4167.69238281250000000000	4181.53857421875000000000	4298.97412109375000000000	4162.56396484375000000000	4170.76904296875000000000	4176.41015625000000000000	4158.46142578125000000000	4161.02539062500000000000	1740.00000000000000000000	10243.00000000000000000000	10227.00000000000000000000	0.00000000000000000000	0.00000000000000000000	0.00000000000000000000	2148.00000000000000000000	450.00000000000000000000	4.00000000000000000000	4.00000000000000000000	4.00000000000000000000	4.00000000000000000000	4.00000000000000000000	4.00000000000000000000	4.00000000000000000000	4.00000000000000000000	4.00000000000000000000	4.00000000000000000000	4.00000000000000000000	4.00000000000000000000	4.00000000000000000000	4.00000000000000000000	4.00000000000000000000	4.00000000000000000000
105.00000000000000000000	0.00000000000000000000	4148.71777343750000000000	4144.10253906250000000000	4156.41015625000000000000	4187.69238281250000000000	4138.46142578125000000000	4158.97412109375000000000	4169.74365234375000000000	4194.87158203125000000000	4302.56396484375000000000	4176.41015625000000000000	4183.58984375000000000000	4182.56396484375000000000	4176.41015625000000000000	4169.74365234375000000000	1701.00000000000000000000	10244.00000000000000000000	10228.00000000000000000000	0.00000000000000000000	0.00000000000000000000	0.00000000000000000000	2148.00000000000000000000	458.00000000000000000000	4.00000000000000000000	4.00000000000000000000	4.00000000000000000000	4.00000000000000000000	4.00000000000000000000	4.00000000000000000000	4.00000000000000000000	4.00000000000000000000	4.00000000000000000000	4.00000000000000000000	4.00000000000000000000	4.00000000000000000000	4.00000000000000000000	4.00000000000000000000	4.00000000000000000000	4.00000000000000000000
106.00000000000000000000	0.00000000000000000000	4142.05126953125000000000	4108.71777343750000000000	4160.51269531250000000000	4161.53857421875000000000	4108.71777343750000000000	4148.71777343750000000000	4136.92285156250000000000	4148.20507812500000000000	4292.30761718750000000000	4134.87158203125000000000	4162.56396484375000000000	4176.92285156250000000000	4140.00000000000000000000	4155.38427734375000000000	3110.00000000000000000000	10244.00000000000000000000	10228.00000000000000000000	0.00000000000000000000	0.00000000000000000000	0.00000000000000000000	2148.00000000000000000000	466.00000000000000000000	4.00000000000000000000	4.00000000000000000000	4.00000000000000000000	4.00000000000000000000	4.00000000000000000000	4.00000000000000000000	4.00000000000000000000	4.00000000000000000000	4.00000000000000000000	4.00000000000000000000	4.00000000000000000000	4.00000000000000000000	4.00000000000000000000	4.00000000000000000000	4.00000000000000000000	4.00000000000000000000
107.00000000000000000000	0.00000000000000000000	4166.66650390625000000000	4161.53857421875000000000	4167.69238281250000000000	4180.51269531250000000000	4180.51269531250000000000	4178.46142578125000000000	4182.05126953125000000000	4177.43603515625000000000	4297.43603515625000000000	4187.17919921875000000000	4183.58984375000000000000	4181.53857421875000000000	4175.38427734375000000000	4165.12792968750000000000	2138.00000000000000000000	10244.00000000000000000000	10228.00000000000000000000	0.00000000000000000000	0.00000000000000000000	0.00000000000000000000	2148.00000000000000000000	474.00000000000000000000	4.00000000000000000000	4.00000000000000000000	4.00000000000000000000	4.00000000000000000000	4.00000000000000000000	4.00000000000000000000	4.00000000000000000000	4.00000000000000000000	4.00000000000000000000	4.00000000000000000000	4.00000000000000000000	4.00000000000000000000	4.00000000000000000000	4.00000000000000000000	4.00000000000000000000	4.00000000000000000000
108.00000000000000000000	0.00000000000000000000	4161.53857421875000000000	4145.12792968750000000000	4172.82031250000000000000	4171.28173828125000000000	4154.87158203125000000000	4165.64111328125000000000	4158.97412109375000000000	4157.94873046875000000000	4292.82031250000000000000	4163.07666015625000000000	4171.79492187500000000000	4181.02539062500000000000	4151.79492187500000000000	4151.79492187500000000000	1740.00000000000000000000	10244.00000000000000000000	10228.00000000000000000000	0.00000000000000000000	0.00000000000000000000	0.00000000000000000000	2148.00000000000000000000	482.00000000000000000000	4.00000000000000000000	4.00000000000000000000	4.00000000000000000000	4.00000000000000000000	4.00000000000000000000	4.00000000000000000000	4.00000000000000000000	4.00000000000000000000	4.00000000000000000000	4.00000000000000000000	4.00000000000000000000	4.00000000000000000000	4.00000000000000000000	4.00000000000000000000	4.00000000000000000000	4.00000000000000000000
109.00000000000000000000	0.00000000000000000000	4153.33300781250000000000	4132.82031250000000000000	4161.02539062500000000000	4166.66650390625000000000	4126.15380859375000000000	4161.53857421875000000000	4146.15380859375000000000	4152.82031250000000000000	4292.30761718750000000000	4136.41015625000000000000	4165.64111328125000000000	4176.41015625000000000000	4156.92285156250000000000	4156.41015625000000000000	1701.00000000000000000000	10247.00000000000000000000	10228.00000000000000000000	0.00000000000000000000	0.00000000000000000000	0.00000000000000000000	2148.00000000000000000000	491.00000000000000000000	4.00000000000000000000	4.00000000000000000000	4.00000000000000000000	4.00000000000000000000	4.00000000000000000000	4.00000000000000000000	4.00000000000000000000	4.00000000000000000000	4.00000000000000000000	4.00000000000000000000	4.00000000000000000000	4.00000000000000000000	4.00000000000000000000	4.00000000000000000000	4.00000000000000000000	4.00000000000000000000
110.00000000000000000000	0.00000000000000000000	4160.00000000000000000000	4150.25634765625000000000	4163.58984375000000000000	4183.58984375000000000000	4149.23046875000000000000	4164.10253906250000000000	4162.56396484375000000000	4189.23046875000000000000	4301.53857421875000000000	4175.89746093750000000000	4188.20507812500000000000	4191.79492187500000000000	4199.48730468750000000000	4178.46142578125000000000	3110.00000000000000000000	10247.00000000000000000000	10228.00000000000000000000	0.00000000000000000000	0.00000000000000000000	0.00000000000000000000	2148.00000000000000000000	499.00000000000000000000	4.00000000000000000000	4.00000000000000000000	4.00000000000000000000	4.00000000000000000000	4.00000000000000000000	4.00000000000000000000	4.00000000000000000000	4.00000000000000000000	4.00000000000000000000	4.00000000000000000000	4.00000000000000000000	4.00000000000000000000	4.00000000000000000000	4.00000000000000000000	4.00000000000000000000	4.00000000000000000000
111.00000000000000000000	0.00000000000000000000	4145.64111328125000000000	4109.74365234375000000000	4166.15380859375000000000	4154.87158203125000000000	4111.79492187500000000000	4143.58984375000000000000	4132.82031250000000000000	4159.48730468750000000000	4294.87158203125000000000	4144.61523437500000000000	4167.69238281250000000000	4185.12792968750000000000	4154.87158203125000000000	4157.43603515625000000000	2138.00000000000000000000	10249.00000000000000000000	10227.00000000000000000000	0.00000000000000000000	0.00000000000000000000	0.00000000000000000000	2148.00000000000000000000	507.00000000000000000000	4.00000000000000000000	4.00000000000000000000	4.00000000000000000000	4.00000000000000000000	4.00000000000000000000	4.00000000000000000000	4.00000000000000000000	4.00000000000000000000	4.00000000000000000000	4.00000000000000000000	4.00000000000000000000	4.00000000000000000000	4.00000000000000000000	4.00000000000000000000	4.00000000000000000000	4.00000000000000000000
112.00000000000000000000	0.00000000000000000000	4155.89746093750000000000	4143.07666015625000000000	4160.00000000000000000000	4167.69238281250000000000	4147.17919921875000000000	4165.64111328125000000000	4173.33300781250000000000	4183.07666015625000000000	4297.94873046875000000000	4174.35888671875000000000	4177.94873046875000000000	4180.00000000000000000000	4166.66650390625000000000	4155.89746093750000000000	1740.00000000000000000000	10249.00000000000000000000	10227.00000000000000000000	0.00000000000000000000	0.00000000000000000000	0.00000000000000000000	2148.00000000000000000000	516.00000000000000000000	4.00000000000000000000	4.00000000000000000000	4.00000000000000000000	4.00000000000000000000	4.00000000000000000000	4.00000000000000000000	4.00000000000000000000	4.00000000000000000000	4.00000000000000000000	4.00000000000000000000	4.00000000000000000000	4.00000000000000000000	4.00000000000000000000	4.00000000000000000000	4.00000000000000000000	4.00000000000000000000
113.00000000000000000000	0.00000000000000000000	4152.82031250000000000000	4130.25634765625000000000	4167.69238281250000000000	4161.53857421875000000000	4141.53857421875000000000	4163.58984375000000000000	4160.51269531250000000000	4170.25634765625000000000	4295.38427734375000000000	4162.56396484375000000000	4168.71777343750000000000	4181.02539062500000000000	4142.05126953125000000000	4144.10253906250000000000	1701.00000000000000000000	10250.00000000000000000000	10224.00000000000000000000	0.00000000000000000000	0.00000000000000000000	0.00000000000000000000	2148.00000000000000000000	524.00000000000000000000	4.00000000000000000000	4.00000000000000000000	4.00000000000000000000	4.00000000000000000000	4.00000000000000000000	4.00000000000000000000	4.00000000000000000000	4.00000000000000000000	4.00000000000000000000	4.00000000000000000000	4.00000000000000000000	4.00000000000000000000	4.00000000000000000000	4.00000000000000000000	4.00000000000000000000	4.00000000000000000000
114.00000000000000000000	0.00000000000000000000	4151.28173828125000000000	4126.15380859375000000000	4169.23046875000000000000	4151.28173828125000000000	4138.46142578125000000000	4161.53857421875000000000	4147.17919921875000000000	4154.35888671875000000000	4293.33300781250000000000	4146.15380859375000000000	4158.46142578125000000000	4178.46142578125000000000	4138.97412109375000000000	4142.05126953125000000000	3110.00000000000000000000	10250.00000000000000000000	10224.00000000000000000000	0.00000000000000000000	0.00000000000000000000	0.00000000000000000000	2148.00000000000000000000	532.00000000000000000000	4.00000000000000000000	4.00000000000000000000	4.00000000000000000000	4.00000000000000000000	4.00000000000000000000	4.00000000000000000000	4.00000000000000000000	4.00000000000000000000	4.00000000000000000000	4.00000000000000000000	4.00000000000000000000	4.00000000000000000000	4.00000000000000000000	4.00000000000000000000	4.00000000000000000000	4.00000000000000000000
115.00000000000000000000	0.00000000000000000000	4164.61523437500000000000	4162.56396484375000000000	4169.74365234375000000000	4171.28173828125000000000	4162.05126953125000000000	4165.12792968750000000000	4163.58984375000000000000	4170.25634765625000000000	4296.41015625000000000000	4169.23046875000000000000	4177.43603515625000000000	4190.25634765625000000000	4183.07666015625000000000	4164.10253906250000000000	2138.00000000000000000000	10250.00000000000000000000	10224.00000000000000000000	0.00000000000000000000	0.00000000000000000000	0.00000000000000000000	2148.00000000000000000000	541.00000000000000000000	4.00000000000000000000	4.00000000000000000000	4.00000000000000000000	4.00000000000000000000	4.00000000000000000000	4.00000000000000000000	4.00000000000000000000	4.00000000000000000000	4.00000000000000000000	4.00000000000000000000	4.00000000000000000000	4.00000000000000000000	4.00000000000000000000	4.00000000000000000000	4.00000000000000000000	4.00000000000000000000
116.00000000000000000000	0.00000000000000000000	4148.71777343750000000000	4123.58984375000000000000	4164.10253906250000000000	4150.76904296875000000000	4111.79492187500000000000	4147.69238281250000000000	4128.20507812500000000000	4134.35888671875000000000	4284.61523437500000000000	4113.84619140625000000000	4155.38427734375000000000	4183.07666015625000000000	4140.00000000000000000000	4152.30761718750000000000	1740.00000000000000000000	10250.00000000000000000000	10224.00000000000000000000	0.00000000000000000000	0.00000000000000000000	0.00000000000000000000	2148.00000000000000000000	549.00000000000000000000	4.00000000000000000000	4.00000000000000000000	4.00000000000000000000	4.00000000000000000000	4.00000000000000000000	4.00000000000000000000	4.00000000000000000000	4.00000000000000000000	4.00000000000000000000	4.00000000000000000000	4.00000000000000000000	4.00000000000000000000	4.00000000000000000000	4.00000000000000000000	4.00000000000000000000	4.00000000000000000000
117.00000000000000000000	0.00000000000000000000	4152.30761718750000000000	4141.02539062500000000000	4156.92285156250000000000	4164.10253906250000000000	4150.76904296875000000000	4167.69238281250000000000	4162.56396484375000000000	4174.87158203125000000000	4292.82031250000000000000	4152.82031250000000000000	4169.74365234375000000000	4182.56396484375000000000	4161.02539062500000000000	4159.48730468750000000000	1701.00000000000000000000	10250.00000000000000000000	10224.00000000000000000000	0.00000000000000000000	0.00000000000000000000	0.00000000000000000000	2148.00000000000000000000	557.00000000000000000000	4.00000000000000000000	4.00000000000000000000	4.00000000000000000000	4.00000000000000000000	4.00000000000000000000	4.00000000000000000000	4.00000000000000000000	4.00000000000000000000	4.00000000000000000000	4.00000000000000000000	4.00000000000000000000	4.00000000000000000000	4.00000000000000000000	4.00000000000000000000	4.00000000000000000000	4.00000000000000000000
118.00000000000000000000	0.00000000000000000000	4147.69238281250000000000	4122.56396484375000000000	4164.10253906250000000000	4155.89746093750000000000	4142.05126953125000000000	4158.46142578125000000000	4155.89746093750000000000	4177.43603515625000000000	4297.94873046875000000000	4168.71777343750000000000	4175.38427734375000000000	4189.23046875000000000000	4157.94873046875000000000	4153.33300781250000000000	3110.00000000000000000000	10250.00000000000000000000	10224.00000000000000000000	0.00000000000000000000	0.00000000000000000000	0.00000000000000000000	2148.00000000000000000000	566.00000000000000000000	4.00000000000000000000	4.00000000000000000000	4.00000000000000000000	4.00000000000000000000	4.00000000000000000000	4.00000000000000000000	4.00000000000000000000	4.00000000000000000000	4.00000000000000000000	4.00000000000000000000	4.00000000000000000000	4.00000000000000000000	4.00000000000000000000	4.00000000000000000000	4.00000000000000000000	4.00000000000000000000
119.00000000000000000000	0.00000000000000000000	4143.58984375000000000000	4110.76904296875000000000	4160.51269531250000000000	4140.51269531250000000000	4115.89746093750000000000	4156.41015625000000000000	4145.12792968750000000000	4149.23046875000000000000	4292.30761718750000000000	4144.61523437500000000000	4162.56396484375000000000	4180.00000000000000000000	4140.00000000000000000000	4143.58984375000000000000	2138.00000000000000000000	10250.00000000000000000000	10225.00000000000000000000	0.00000000000000000000	0.00000000000000000000	0.00000000000000000000	2148.00000000000000000000	574.00000000000000000000	4.00000000000000000000	4.00000000000000000000	4.00000000000000000000	4.00000000000000000000	4.00000000000000000000	4.00000000000000000000	4.00000000000000000000	4.00000000000000000000	4.00000000000000000000	4.00000000000000000000	4.00000000000000000000	4.00000000000000000000	4.00000000000000000000	4.00000000000000000000	4.00000000000000000000	4.00000000000000000000
120.00000000000000000000	0.00000000000000000000	4161.02539062500000000000	4156.92285156250000000000	4164.61523437500000000000	4165.64111328125000000000	4159.48730468750000000000	4176.92285156250000000000	4176.41015625000000000000	4166.66650390625000000000	4296.41015625000000000000	4171.79492187500000000000	4174.35888671875000000000	4182.56396484375000000000	4164.10253906250000000000	4152.82031250000000000000	1740.00000000000000000000	10250.00000000000000000000	10225.00000000000000000000	0.00000000000000000000	0.00000000000000000000	0.00000000000000000000	2148.00000000000000000000	581.00000000000000000000	4.00000000000000000000	4.00000000000000000000	4.00000000000000000000	4.00000000000000000000	4.00000000000000000000	4.00000000000000000000	4.00000000000000000000	4.00000000000000000000	4.00000000000000000000	4.00000000000000000000	4.00000000000000000000	4.00000000000000000000	4.00000000000000000000	4.00000000000000000000	4.00000000000000000000	4.00000000000000000000
121.00000000000000000000	0.00000000000000000000	4146.66650390625000000000	4117.43603515625000000000	4170.76904296875000000000	4145.64111328125000000000	4117.94873046875000000000	4156.41015625000000000000	4135.38427734375000000000	4133.33300781250000000000	4290.25634765625000000000	4125.64111328125000000000	4152.30761718750000000000	4175.38427734375000000000	4121.02539062500000000000	4134.35888671875000000000	1701.00000000000000000000	10250.00000000000000000000	10226.00000000000000000000	0.00000000000000000000	0.00000000000000000000	0.00000000000000000000	2148.00000000000000000000	589.00000000000000000000	4.00000000000000000000	4.00000000000000000000	4.00000000000000000000	4.00000000000000000000	4.00000000000000000000	4.00000000000000000000	4.00000000000000000000	4.00000000000000000000	4.00000000000000000000	4.00000000000000000000	4.00000000000000000000	4.00000000000000000000	4.00000000000000000000	4.00000000000000000000	4.00000000000000000000	4.00000000000000000000
122.00000000000000000000	0.00000000000000000000	4146.66650390625000000000	4129.23046875000000000000	4161.02539062500000000000	4154.87158203125000000000	4132.82031250000000000000	4160.51269531250000000000	4151.79492187500000000000	4163.07666015625000000000	4297.94873046875000000000	4146.15380859375000000000	4165.64111328125000000000	4178.46142578125000000000	4153.84619140625000000000	4151.28173828125000000000	3110.00000000000000000000	10250.00000000000000000000	10226.00000000000000000000	0.00000000000000000000	0.00000000000000000000	0.00000000000000000000	2148.00000000000000000000	596.00000000000000000000	4.00000000000000000000	4.00000000000000000000	4.00000000000000000000	4.00000000000000000000	4.00000000000000000000	4.00000000000000000000	4.00000000000000000000	4.00000000000000000000	4.00000000000000000000	4.00000000000000000000	4.00000000000000000000	4.00000000000000000000	4.00000000000000000000	4.00000000000000000000	4.00000000000000000000	4.00000000000000000000
123.00000000000000000000	0.00000000000000000000	4145.64111328125000000000	4127.17919921875000000000	4163.58984375000000000000	4159.48730468750000000000	4137.43603515625000000000	4149.23046875000000000000	4146.15380859375000000000	4172.30761718750000000000	4299.48730468750000000000	4149.23046875000000000000	4172.82031250000000000000	4191.79492187500000000000	4168.71777343750000000000	4161.53857421875000000000	2138.00000000000000000000	10250.00000000000000000000	10226.00000000000000000000	0.00000000000000000000	0.00000000000000000000	0.00000000000000000000	2148.00000000000000000000	603.00000000000000000000	4.00000000000000000000	4.00000000000000000000	4.00000000000000000000	4.00000000000000000000	4.00000000000000000000	4.00000000000000000000	4.00000000000000000000	4.00000000000000000000	4.00000000000000000000	4.00000000000000000000	4.00000000000000000000	4.00000000000000000000	4.00000000000000000000	4.00000000000000000000	4.00000000000000000000	4.00000000000000000000
124.00000000000000000000	0.00000000000000000000	4138.97412109375000000000	4108.71777343750000000000	4161.53857421875000000000	4143.07666015625000000000	4115.89746093750000000000	4141.02539062500000000000	4129.74365234375000000000	4150.76904296875000000000	4290.76904296875000000000	4126.66650390625000000000	4161.02539062500000000000	4180.51269531250000000000	4146.15380859375000000000	4149.23046875000000000000	1740.00000000000000000000	10250.00000000000000000000	10226.00000000000000000000	0.00000000000000000000	0.00000000000000000000	0.00000000000000000000	2148.00000000000000000000	611.00000000000000000000	4.00000000000000000000	4.00000000000000000000	4.00000000000000000000	4.00000000000000000000	4.00000000000000000000	4.00000000000000000000	4.00000000000000000000	4.00000000000000000000	4.00000000000000000000	4.00000000000000000000	4.00000000000000000000	4.00000000000000000000	4.00000000000000000000	4.00000000000000000000	4.00000000000000000000	4.00000000000000000000
125.00000000000000000000	0.00000000000000000000	4151.28173828125000000000	4141.02539062500000000000	4162.56396484375000000000	4161.02539062500000000000	4146.15380859375000000000	4160.51269531250000000000	4165.12792968750000000000	4178.97412109375000000000	4296.41015625000000000000	4182.05126953125000000000	4177.43603515625000000000	4180.00000000000000000000	4164.61523437500000000000	4152.82031250000000000000	1701.00000000000000000000	10249.00000000000000000000	10227.00000000000000000000	0.00000000000000000000	0.00000000000000000000	0.00000000000000000000	2148.00000000000000000000	618.00000000000000000000	4.00000000000000000000	4.00000000000000000000	4.00000000000000000000	4.00000000000000000000	4.00000000000000000000	4.00000000000000000000	4.00000000000000000000	4.00000000000000000000	4.00000000000000000000	4.00000000000000000000	4.00000000000000000000	4.00000000000000000000	4.00000000000000000000	4.00000000000000000000	4.00000000000000000000	4.00000000000000000000
126.00000000000000000000	0.00000000000000000000	4144.10253906250000000000	4111.28173828125000000000	4169.74365234375000000000	4143.07666015625000000000	4110.25634765625000000000	4145.64111328125000000000	4133.84619140625000000000	4148.20507812500000000000	4292.82031250000000000000	4150.76904296875000000000	4155.38427734375000000000	4178.97412109375000000000	4123.07666015625000000000	4138.97412109375000000000	3110.00000000000000000000	10249.00000000000000000000	10227.00000000000000000000	0.00000000000000000000	0.00000000000000000000	0.00000000000000000000	2148.00000000000000000000	625.00000000000000000000	4.00000000000000000000	4.00000000000000000000	4.00000000000000000000	4.00000000000000000000	4.00000000000000000000	4.00000000000000000000	4.00000000000000000000	4.00000000000000000000	4.00000000000000000000	4.00000000000000000000	4.00000000000000000000	4.00000000000000000000	4.00000000000000000000	4.00000000000000000000	4.00000000000000000000	4.00000000000000000000
127.00000000000000000000	0.00000000000000000000	4159.48730468750000000000	4145.64111328125000000000	4166.15380859375000000000	4158.46142578125000000000	4148.20507812500000000000	4156.41015625000000000000	4144.61523437500000000000	4164.10253906250000000000	4298.46142578125000000000	4157.43603515625000000000	4166.15380859375000000000	4182.05126953125000000000	4163.07666015625000000000	4157.94873046875000000000	50.00000000000000000000	10247.00000000000000000000	10225.00000000000000000000	0.00000000000000000000	0.00000000000000000000	0.00000000000000000000	2148.00000000000000000000	633.00000000000000000000	4.00000000000000000000	4.00000000000000000000	4.00000000000000000000	4.00000000000000000000	4.00000000000000000000	4.00000000000000000000	4.00000000000000000000	4.00000000000000000000	4.00000000000000000000	4.00000000000000000000	4.00000000000000000000	4.00000000000000000000	4.00000000000000000000	4.00000000000000000000	4.00000000000000000000	4.00000000000000000000
0.00000000000000000000	0.00000000000000000000	4162.05126953125000000000	4151.28173828125000000000	4168.71777343750000000000	4168.71777343750000000000	4155.38427734375000000000	4152.30761718750000000000	4138.46142578125000000000	4161.02539062500000000000	4300.51269531250000000000	4155.38427734375000000000	4175.38427734375000000000	4187.69238281250000000000	4180.51269531250000000000	4166.66650390625000000000	1381.00000000000000000000	10247.00000000000000000000	10225.00000000000000000000	0.00000000000000000000	0.00000000000000000000	0.00000000000000000000	2148.00000000000000000000	640.00000000000000000000	4.00000000000000000000	4.00000000000000000000	4.00000000000000000000	4.00000000000000000000	4.00000000000000000000	4.00000000000000000000	4.00000000000000000000	4.00000000000000000000	4.00000000000000000000	4.00000000000000000000	4.00000000000000000000	4.00000000000000000000	4.00000000000000000000	4.00000000000000000000	4.00000000000000000000	4.00000000000000000000
1.00000000000000000000	0.00000000000000000000	4145.12792968750000000000	4116.41015625000000000000	4164.10253906250000000000	4148.20507812500000000000	4102.56396484375000000000	4140.51269531250000000000	4120.51269531250000000000	4135.38427734375000000000	4293.33300781250000000000	4123.07666015625000000000	4157.94873046875000000000	4178.97412109375000000000	4140.51269531250000000000	4148.20507812500000000000	2055.00000000000000000000	10248.00000000000000000000	10225.00000000000000000000	0.00000000000000000000	0.00000000000000000000	0.00000000000000000000	2148.00000000000000000000	648.00000000000000000000	4.00000000000000000000	4.00000000000000000000	4.00000000000000000000	4.00000000000000000000	4.00000000000000000000	4.00000000000000000000	4.00000000000000000000	4.00000000000000000000	4.00000000000000000000	4.00000000000000000000	4.00000000000000000000	4.00000000000000000000	4.00000000000000000000	4.00000000000000000000	4.00000000000000000000	4.00000000000000000000
2.00000000000000000000	0.00000000000000000000	4155.38427734375000000000	4149.74365234375000000000	4162.05126953125000000000	4171.28173828125000000000	4136.41015625000000000000	4158.46142578125000000000	4162.05126953125000000000	4189.74365234375000000000	4298.97412109375000000000	4182.56396484375000000000	4180.51269531250000000000	4188.71777343750000000000	4173.84619140625000000000	4159.48730468750000000000	2118.00000000000000000000	10248.00000000000000000000	10225.00000000000000000000	0.00000000000000000000	0.00000000000000000000	0.00000000000000000000	2148.00000000000000000000	657.00000000000000000000	4.00000000000000000000	4.00000000000000000000	4.00000000000000000000	4.00000000000000000000	4.00000000000000000000	4.00000000000000000000	4.00000000000000000000	4.00000000000000000000	4.00000000000000000000	4.00000000000000000000	4.00000000000000000000	4.00000000000000000000	4.00000000000000000000	4.00000000000000000000	4.00000000000000000000	4.00000000000000000000
3.00000000000000000000	0.00000000000000000000	4142.05126953125000000000	4117.94873046875000000000	4166.66650390625000000000	4156.92285156250000000000	4117.43603515625000000000	4142.05126953125000000000	4133.33300781250000000000	4167.17919921875000000000	4294.35888671875000000000	4149.74365234375000000000	4163.58984375000000000000	4185.12792968750000000000	4135.38427734375000000000	4146.66650390625000000000	3131.00000000000000000000	10246.00000000000000000000	10224.00000000000000000000	0.00000000000000000000	0.00000000000000000000	0.00000000000000000000	2148.00000000000000000000	665.00000000000000000000	4.00000000000000000000	4.00000000000000000000	4.00000000000000000000	4.00000000000000000000	4.00000000000000000000	4.00000000000000000000	4.00000000000000000000	4.00000000000000000000	4.00000000000000000000	4.00000000000000000000	4.00000000000000000000	4.00000000000000000000	4.00000000000000000000	4.00000000000000000000	4.00000000000000000000	4.00000000000000000000
4.00000000000000000000	0.00000000000000000000	4147.17919921875000000000	4135.89746093750000000000	4162.05126953125000000000	4157.43603515625000000000	4146.66650390625000000000	4152.82031250000000000000	4150.25634765625000000000	4158.97412109375000000000	4296.41015625000000000000	4136.41015625000000000000	4161.02539062500000000000	4176.41015625000000000000	4133.33300781250000000000	4145.12792968750000000000	3300.00000000000000000000	10246.00000000000000000000	10224.00000000000000000000	0.00000000000000000000	0.00000000000000000000	0.00000000000000000000	2148.00000000000000000000	673.00000000000000000000	4.00000000000000000000	4.00000000000000000000	4.00000000000000000000	4.00000000000000000000	4.00000000000000000000	4.00000000000000000000	4.00000000000000000000	4.00000000000000000000	4.00000000000000000000	4.00000000000000000000	4.00000000000000000000	4.00000000000000000000	4.00000000000000000000	4.00000000000000000000	4.00000000000000000000	4.00000000000000000000
5.00000000000000000000	0.00000000000000000000	4162.05126953125000000000	4153.84619140625000000000	4173.33300781250000000000	4166.15380859375000000000	4166.66650390625000000000	4160.00000000000000000000	4159.48730468750000000000	4157.43603515625000000000	4295.89746093750000000000	4145.12792968750000000000	4168.20507812500000000000	4184.10253906250000000000	4148.20507812500000000000	4149.23046875000000000000	1853.00000000000000000000	10246.00000000000000000000	10225.00000000000000000000	0.00000000000000000000	0.00000000000000000000	0.00000000000000000000	2148.00000000000000000000	682.00000000000000000000	4.00000000000000000000	4.00000000000000000000	4.00000000000000000000	4.00000000000000000000	4.00000000000000000000	4.00000000000000000000	4.00000000000000000000	4.00000000000000000000	4.00000000000000000000	4.00000000000000000000	4.00000000000000000000	4.00000000000000000000	4.00000000000000000000	4.00000000000000000000	4.00000000000000000000	4.00000000000000000000
6.00000000000000000000	0.00000000000000000000	4152.82031250000000000000	4125.12792968750000000000	4172.82031250000000000000	4148.71777343750000000000	4129.74365234375000000000	4149.74365234375000000000	4128.20507812500000000000	4130.76904296875000000000	4287.69238281250000000000	4118.97412109375000000000	4155.89746093750000000000	4178.46142578125000000000	4128.71777343750000000000	4143.07666015625000000000	2905.00000000000000000000	10246.00000000000000000000	10225.00000000000000000000	0.00000000000000000000	0.00000000000000000000	0.00000000000000000000	2148.00000000000000000000	690.00000000000000000000	4.00000000000000000000	4.00000000000000000000	4.00000000000000000000	4.00000000000000000000	4.00000000000000000000	4.00000000000000000000	4.00000000000000000000	4.00000000000000000000	4.00000000000000000000	4.00000000000000000000	4.00000000000000000000	4.00000000000000000000	4.00000000000000000000	4.00000000000000000000	4.00000000000000000000	4.00000000000000000000
7.00000000000000000000	0.00000000000000000000	4155.38427734375000000000	4156.41015625000000000000	4162.05126953125000000000	4170.25634765625000000000	4155.89746093750000000000	4159.48730468750000000000	4155.38427734375000000000	4175.38427734375000000000	4297.94873046875000000000	4176.41015625000000000000	4180.00000000000000000000	4185.12792968750000000000	4177.43603515625000000000	4166.15380859375000000000	2784.00000000000000000000	10246.00000000000000000000	10224.00000000000000000000	0.00000000000000000000	0.00000000000000000000	0.00000000000000000000	2148.00000000000000000000	698.00000000000000000000	4.00000000000000000000	4.00000000000000000000	4.00000000000000000000	4.00000000000000000000	4.00000000000000000000	4.00000000000000000000	4.00000000000000000000	4.00000000000000000000	4.00000000000000000000	4.00000000000000000000	4.00000000000000000000	4.00000000000000000000	4.00000000000000000000	4.00000000000000000000	4.00000000000000000000	4.00000000000000000000
8.00000000000000000000	0.00000000000000000000	4138.46142578125000000000	4117.94873046875000000000	4165.12792968750000000000	4149.74365234375000000000	4104.61523437500000000000	4134.87158203125000000000	4120.51269531250000000000	4149.23046875000000000000	4292.30761718750000000000	4148.71777343750000000000	4160.51269531250000000000	4182.56396484375000000000	4145.12792968750000000000	4152.82031250000000000000	568.00000000000000000000	10246.00000000000000000000	10224.00000000000000000000	0.00000000000000000000	0.00000000000000000000	0.00000000000000000000	2148.00000000000000000000	706.00000000000000000000	4.00000000000000000000	4.00000000000000000000	4.00000000000000000000	4.00000000000000000000	4.00000000000000000000	4.00000000000000000000	4.00000000000000000000	4.00000000000000000000	4.00000000000000000000	4.00000000000000000000	4.00000000000000000000	4.00000000000000000000	4.00000000000000000000	4.00000000000000000000	4.00000000000000000000	4.00000000000000000000
9.00000000000000000000	0.00000000000000000000	4138.46142578125000000000	4119.48730468750000000000	4162.56396484375000000000	4141.02539062500000000000	4114.87158203125000000000	4148.71777343750000000000	4135.89746093750000000000	4145.64111328125000000000	4290.25634765625000000000	4140.00000000000000000000	4152.30761718750000000000	4169.23046875000000000000	4132.30761718750000000000	4139.48730468750000000000	3188.00000000000000000000	10247.00000000000000000000	10223.00000000000000000000	0.00000000000000000000	0.00000000000000000000	0.00000000000000000000	2148.00000000000000000000	714.00000000000000000000	4.00000000000000000000	4.00000000000000000000	4.00000000000000000000	4.00000000000000000000	4.00000000000000000000	4.00000000000000000000	4.00000000000000000000	4.00000000000000000000	4.00000000000000000000	4.00000000000000000000	4.00000000000000000000	4.00000000000000000000	4.00000000000000000000	4.00000000000000000000	4.00000000000000000000	4.00000000000000000000
10.00000000000000000000	0.00000000000000000000	4149.23046875000000000000	4140.00000000000000000000	4167.17919921875000000000	4151.28173828125000000000	4155.89746093750000000000	4165.12792968750000000000	4164.61523437500000000000	4164.10253906250000000000	4295.89746093750000000000	4171.28173828125000000000	4166.66650390625000000000	4176.41015625000000000000	4146.15380859375000000000	4137.94873046875000000000	3165.00000000000000000000	10247.00000000000000000000	10223.00000000000000000000	0.00000000000000000000	0.00000000000000000000	0.00000000000000000000	2148.00000000000000000000	721.00000000000000000000	4.00000000000000000000	4.00000000000000000000	4.00000000000000000000	4.00000000000000000000	4.00000000000000000000	4.00000000000000000000	4.00000000000000000000	4.00000000000000000000	4.00000000000000000000	4.00000000000000000000	4.00000000000000000000	4.00000000000000000000	4.00000000000000000000	4.00000000000000000000	4.00000000000000000000	4.00000000000000000000
11.00000000000000000000	0.00000000000000000000	4140.51269531250000000000	4110.76904296875000000000	4168.20507812500000000000	4131.79492187500000000000	4117.94873046875000000000	4147.17919921875000000000	4132.30761718750000000000	4131.28173828125000000000	4289.23046875000000000000	4130.25634765625000000000	4148.71777343750000000000	4174.35888671875000000000	4117.94873046875000000000	4129.23046875000000000000	2172.00000000000000000000	10246.00000000000000000000	10225.00000000000000000000	0.00000000000000000000	0.00000000000000000000	0.00000000000000000000	2148.00000000000000000000	729.00000000000000000000	4.00000000000000000000	4.00000000000000000000	4.00000000000000000000	4.00000000000000000000	4.00000000000000000000	4.00000000000000000000	4.00000000000000000000	4.00000000000000000000	4.00000000000000000000	4.00000000000000000000	4.00000000000000000000	4.00000000000000000000	4.00000000000000000000	4.00000000000000000000	4.00000000000000000000	4.00000000000000000000
12.00000000000000000000	0.00000000000000000000	4156.92285156250000000000	4155.89746093750000000000	4166.15380859375000000000	4156.41015625000000000000	4150.25634765625000000000	4160.00000000000000000000	4156.41015625000000000000	4162.56396484375000000000	4294.87158203125000000000	4148.71777343750000000000	4167.69238281250000000000	4180.51269531250000000000	4164.61523437500000000000	4154.87158203125000000000	1736.00000000000000000000	10246.00000000000000000000	10225.00000000000000000000	0.00000000000000000000	0.00000000000000000000	0.00000000000000000000	2148.00000000000000000000	736.00000000000000000000	4.00000000000000000000	4.00000000000000000000	4.00000000000000000000	4.00000000000000000000	4.00000000000000000000	4.00000000000000000000	4.00000000000000000000	4.00000000000000000000	4.00000000000000000000	4.00000000000000000000	4.00000000000000000000	4.00000000000000000000	4.00000000000000000000	4.00000000000000000000	4.00000000000000000000	4.00000000000000000000
13.00000000000000000000	0.00000000000000000000	4152.30761718750000000000	4137.94873046875000000000	4171.28173828125000000000	4145.64111328125000000000	4124.10253906250000000000	4145.64111328125000000000	4125.12792968750000000000	4145.64111328125000000000	4292.30761718750000000000	4121.02539062500000000000	4156.41015625000000000000	4183.58984375000000000000	4145.12792968750000000000	4149.74365234375000000000	1715.00000000000000000000	10245.00000000000000000000	10224.00000000000000000000	0.00000000000000000000	0.00000000000000000000	0.00000000000000000000	2148.00000000000000000000	743.00000000000000000000	4.00000000000000000000	4.00000000000000000000	4.00000000000000000000	4.00000000000000000000	4.00000000000000000000	4.00000000000000000000	4.00000000000000000000	4.00000000000000000000	4.00000000000000000000	4.00000000000000000000	4.00000000000000000000	4.00000000000000000000	4.00000000000000000000	4.00000000000000000000	4.00000000000000000000	4.00000000000000000000
14.00000000000000000000	0.00000000000000000000	4145.12792968750000000000	4126.15380859375000000000	4163.58984375000000000000	4136.41015625000000000000	4114.35888671875000000000	4145.12792968750000000000	4122.56396484375000000000	4146.66650390625000000000	4290.76904296875000000000	4131.79492187500000000000	4155.38427734375000000000	4177.94873046875000000000	4136.92285156250000000000	4145.64111328125000000000	3165.00000000000000000000	10245.00000000000000000000	10224.00000000000000000000	0.00000000000000000000	0.00000000000000000000	0.00000000000000000000	2148.00000000000000000000	751.00000000000000000000	4.00000000000000000000	4.00000000000000000000	4.00000000000000000000	4.00000000000000000000	4.00000000000000000000	4.00000000000000000000	4.00000000000000000000	4.00000000000000000000	4.00000000000000000000	4.00000000000000000000	4.00000000000000000000	4.00000000000000000000	4.00000000000000000000	4.00000000000000000000	4.00000000000000000000	4.00000000000000000000
15.00000000000000000000	0.00000000000000000000	4148.71777343750000000000	4136.92285156250000000000	4167.69238281250000000000	4152.30761718750000000000	4134.35888671875000000000	4154.35888671875000000000	4149.74365234375000000000	4175.38427734375000000000	4295.89746093750000000000	4176.92285156250000000000	4177.94873046875000000000	4183.58984375000000000000	4154.87158203125000000000	4153.84619140625000000000	2172.00000000000000000000	10247.00000000000000000000	10226.00000000000000000000	0.00000000000000000000	0.00000000000000000000	0.00000000000000000000	2148.00000000000000000000	759.00000000000000000000	4.00000000000000000000	4.00000000000000000000	4.00000000000000000000	4.00000000000000000000	4.00000000000000000000	4.00000000000000000000	4.00000000000000000000	4.00000000000000000000	4.00000000000000000000	4.00000000000000000000	4.00000000000000000000	4.00000000000000000000	4.00000000000000000000	4.00000000000000000000	4.00000000000000000000	4.00000000000000000000
16.00000000000000000000	0.00000000000000000000	4141.02539062500000000000	4105.12792968750000000000	4169.74365234375000000000	4134.87158203125000000000	4106.66650390625000000000	4146.66650390625000000000	4126.15380859375000000000	4142.56396484375000000000	4288.20507812500000000000	4127.69238281250000000000	4154.87158203125000000000	4176.41015625000000000000	4112.30761718750000000000	4136.41015625000000000000	0.00000000000000000000	10247.00000000000000000000	10226.00000000000000000000	0.00000000000000000000	0.00000000000000000000	0.00000000000000000000	2148.00000000000000000000	766.00000000000000000000	4.00000000000000000000	4.00000000000000000000	4.00000000000000000000	4.00000000000000000000	4.00000000000000000000	4.00000000000000000000	4.00000000000000000000	4.00000000000000000000	4.00000000000000000000	4.00000000000000000000	4.00000000000000000000	4.00000000000000000000	4.00000000000000000000	4.00000000000000000000	4.00000000000000000000	4.00000000000000000000
17.00000000000000000000	0.00000000000000000000	4161.02539062500000000000	4160.51269531250000000000	4165.64111328125000000000	4157.43603515625000000000	4158.46142578125000000000	4167.17919921875000000000	4157.43603515625000000000	4163.58984375000000000000	4294.35888671875000000000	4150.25634765625000000000	4165.64111328125000000000	4181.02539062500000000000	4154.87158203125000000000	4154.35888671875000000000	0.00000000000000000000	10245.00000000000000000000	10226.00000000000000000000	0.00000000000000000000	0.00000000000000000000	0.00000000000000000000	2148.00000000000000000000	774.00000000000000000000	4.00000000000000000000	4.00000000000000000000	4.00000000000000000000	4.00000000000000000000	4.00000000000000000000	4.00000000000000000000	4.00000000000000000000	4.00000000000000000000	4.00000000000000000000	4.00000000000000000000	4.00000000000000000000	4.00000000000000000000	4.00000000000000000000	4.00000000000000000000	4.00000000000000000000	4.00000000000000000000
18.00000000000000000000	0.00000000000000000000	4161.53857421875000000000	4155.89746093750000000000	4175.38427734375000000000	4153.84619140625000000000	4137.43603515625000000000	4152.82031250000000000000	4132.82031250000000000000	4141.02539062500000000000	4292.30761718750000000000	4130.25634765625000000000	4161.53857421875000000000	4186.15380859375000000000	4151.79492187500000000000	4156.92285156250000000000	0.00000000000000000000	10245.00000000000000000000	10226.00000000000000000000	0.00000000000000000000	0.00000000000000000000	0.00000000000000000000	2148.00000000000000000000	782.00000000000000000000	4.00000000000000000000	4.00000000000000000000	4.00000000000000000000	4.00000000000000000000	4.00000000000000000000	4.00000000000000000000	4.00000000000000000000	4.00000000000000000000	4.00000000000000000000	4.00000000000000000000	4.00000000000000000000	4.00000000000000000000	4.00000000000000000000	4.00000000000000000000	4.00000000000000000000	4.00000000000000000000
19.00000000000000000000	0.00000000000000000000	4154.87158203125000000000	4138.46142578125000000000	4170.25634765625000000000	4148.20507812500000000000	4120.51269531250000000000	4150.76904296875000000000	4124.61523437500000000000	4133.84619140625000000000	4288.71777343750000000000	4113.84619140625000000000	4156.92285156250000000000	4181.02539062500000000000	4142.56396484375000000000	4153.84619140625000000000	0.00000000000000000000	10247.00000000000000000000	10225.00000000000000000000	0.00000000000000000000	0.00000000000000000000	0.00000000000000000000	2148.00000000000000000000	790.00000000000000000000	4.00000000000000000000	4.00000000000000000000	4.00000000000000000000	4.00000000000000000000	4.00000000000000000000	4.00000000000000000000	4.00000000000000000000	4.00000000000000000000	4.00000000000000000000	4.00000000000000000000	4.00000000000000000000	4.00000000000000000000	4.00000000000000000000	4.00000000000000000000	4.00000000000000000000	4.00000000000000000000
20.00000000000000000000	0.00000000000000000000	4158.46142578125000000000	4157.43603515625000000000	4166.66650390625000000000	4166.15380859375000000000	4148.71777343750000000000	4156.92285156250000000000	4148.71777343750000000000	4173.33300781250000000000	4293.84619140625000000000	4157.43603515625000000000	4176.41015625000000000000	4190.25634765625000000000	4170.76904296875000000000	4168.20507812500000000000	0.00000000000000000000	10247.00000000000000000000	10225.00000000000000000000	0.00000000000000000000	0.00000000000000000000	0.00000000000000000000	2148.00000000000000000000	798.00000000000000000000	4.00000000000000000000	4.00000000000000000000	4.00000000000000000000	4.00000000000000000000	4.00000000000000000000	4.00000000000000000000	4.00000000000000000000	4.00000000000000000000	4.00000000000000000000	4.00000000000000000000	4.00000000000000000000	4.00000000000000000000	4.00000000000000000000	4.00000000000000000000	4.00000000000000000000	4.00000000000000000000
21.00000000000000000000	0.00000000000000000000	4145.12792968750000000000	4120.51269531250000000000	4165.64111328125000000000	4140.00000000000000000000	4104.61523437500000000000	4137.43603515625000000000	4112.82031250000000000000	4146.15380859375000000000	4286.66650390625000000000	4122.56396484375000000000	4155.38427734375000000000	4182.56396484375000000000	4130.76904296875000000000	4155.89746093750000000000	0.00000000000000000000	10247.00000000000000000000	10226.00000000000000000000	0.00000000000000000000	0.00000000000000000000	0.00000000000000000000	2148.00000000000000000000	807.00000000000000000000	4.00000000000000000000	4.00000000000000000000	4.00000000000000000000	4.00000000000000000000	4.00000000000000000000	4.00000000000000000000	4.00000000000000000000	4.00000000000000000000	4.00000000000000000000	4.00000000000000000000	4.00000000000000000000	4.00000000000000000000	4.00000000000000000000	4.00000000000000000000	4.00000000000000000000	4.00000000000000000000
22.00000000000000000000	0.00000000000000000000	4161.53857421875000000000	4158.97412109375000000000	4164.10253906250000000000	4156.92285156250000000000	4149.23046875000000000000	4163.58984375000000000000	4152.82031250000000000000	4170.25634765625000000000	4293.33300781250000000000	4153.84619140625000000000	4167.69238281250000000000	4183.07666015625000000000	4154.87158203125000000000	4164.10253906250000000000	0.00000000000000000000	10247.00000000000000000000	10226.00000000000000000000	0.00000000000000000000	0.00000000000000000000	0.00000000000000000000	2148.00000000000000000000	815.00000000000000000000	4.00000000000000000000	4.00000000000000000000	4.00000000000000000000	4.00000000000000000000	4.00000000000000000000	4.00000000000000000000	4.00000000000000000000	4.00000000000000000000	4.00000000000000000000	4.00000000000000000000	4.00000000000000000000	4.00000000000000000000	4.00000000000000000000	4.00000000000000000000	4.00000000000000000000	4.00000000000000000000
23.00000000000000000000	0.00000000000000000000	4163.07666015625000000000	4158.97412109375000000000	4172.82031250000000000000	4158.46142578125000000000	4151.79492187500000000000	4163.07666015625000000000	4156.92285156250000000000	4156.41015625000000000000	4292.30761718750000000000	4142.05126953125000000000	4163.07666015625000000000	4186.15380859375000000000	4141.53857421875000000000	4154.35888671875000000000	0.00000000000000000000	10248.00000000000000000000	10226.00000000000000000000	0.00000000000000000000	0.00000000000000000000	0.00000000000000000000	2148.00000000000000000000	823.00000000000000000000	4.00000000000000000000	4.00000000000000000000	4.00000000000000000000	4.00000000000000000000	4.00000000000000000000	4.00000000000000000000	4.00000000000000000000	4.00000000000000000000	4.00000000000000000000	4.00000000000000000000	4.00000000000000000000	4.00000000000000000000	4.00000000000000000000	4.00000000000000000000	4.00000000000000000000	4.00000000000000000000
24.00000000000000000000	0.00000000000000000000	4156.92285156250000000000	4149.23046875000000000000	4167.69238281250000000000	4148.71777343750000000000	4130.76904296875000000000	4152.30761718750000000000	4135.89746093750000000000	4131.79492187500000000000	4286.15380859375000000000	4108.71777343750000000000	4152.30761718750000000000	4177.43603515625000000000	4130.25634765625000000000	4146.66650390625000000000	0.00000000000000000000	10248.00000000000000000000	10226.00000000000000000000	0.00000000000000000000	0.00000000000000000000	0.00000000000000000000	2148.00000000000000000000	832.00000000000000000000	4.00000000000000000000	4.00000000000000000000	4.00000000000000000000	4.00000000000000000000	4.00000000000000000000	4.00000000000000000000	4.00000000000000000000	4.00000000000000000000	4.00000000000000000000	4.00000000000000000000	4.00000000000000000000	4.00000000000000000000	4.00000000000000000000	4.00000000000000000000	4.00000000000000000000	4.00000000000000000000
25.00000000000000000000	0.00000000000000000000	4170.25634765625000000000	4180.51269531250000000000	4167.69238281250000000000	4170.25634765625000000000	4168.20507812500000000000	4156.41015625000000000000	4144.10253906250000000000	4156.92285156250000000000	4293.84619140625000000000	4147.69238281250000000000	4172.82031250000000000000	4189.23046875000000000000	4172.82031250000000000000	4168.71777343750000000000	0.00000000000000000000	10248.00000000000000000000	10227.00000000000000000000	0.00000000000000000000	0.00000000000000000000	0.00000000000000000000	2148.00000000000000000000	840.00000000000000000000	4.00000000000000000000	4.00000000000000000000	4.00000000000000000000	4.00000000000000000000	4.00000000000000000000	4.00000000000000000000	4.00000000000000000000	4.00000000000000000000	4.00000000000000000000	4.00000000000000000000	4.00000000000000000000	4.00000000000000000000	4.00000000000000000000	4.00000000000000000000	4.00000000000000000000	4.00000000000000000000
26.00000000000000000000	0.00000000000000000000	4156.92285156250000000000	4140.00000000000000000000	4168.71777343750000000000	4149.74365234375000000000	4116.92285156250000000000	4140.51269531250000000000	4113.33300781250000000000	4132.82031250000000000000	4291.79492187500000000000	4121.02539062500000000000	4155.38427734375000000000	4187.17919921875000000000	4134.87158203125000000000	4156.92285156250000000000	0.00000000000000000000	10248.00000000000000000000	10227.00000000000000000000	0.00000000000000000000	0.00000000000000000000	0.00000000000000000000	2148.00000000000000000000	848.00000000000000000000	4.00000000000000000000	4.00000000000000000000	4.00000000000000000000	4.00000000000000000000	4.00000000000000000000	4.00000000000000000000	4.00000000000000000000	4.00000000000000000000	4.00000000000000000000	4.00000000000000000000	4.00000000000000000000	4.00000000000000000000	4.00000000000000000000	4.00000000000000000000	4.00000000000000000000	4.00000000000000000000
27.00000000000000000000	0.00000000000000000000	4160.51269531250000000000	4165.64111328125000000000	4161.02539062500000000000	4161.53857421875000000000	4127.69238281250000000000	4160.00000000000000000000	4150.25634765625000000000	4167.17919921875000000000	4296.41015625000000000000	4160.51269531250000000000	4170.76904296875000000000	4184.10253906250000000000	4153.33300781250000000000	4160.00000000000000000000	0.00000000000000000000	10248.00000000000000000000	10225.00000000000000000000	0.00000000000000000000	0.00000000000000000000	0.00000000000000000000	2148.00000000000000000000	856.00000000000000000000	4.00000000000000000000	4.00000000000000000000	4.00000000000000000000	4.00000000000000000000	4.00000000000000000000	4.00000000000000000000	4.00000000000000000000	4.00000000000000000000	4.00000000000000000000	4.00000000000000000000	4.00000000000000000000	4.00000000000000000000	4.00000000000000000000	4.00000000000000000000	4.00000000000000000000	4.00000000000000000000
28.00000000000000000000	0.00000000000000000000	4157.94873046875000000000	4159.48730468750000000000	4166.66650390625000000000	4160.00000000000000000000	4144.61523437500000000000	4159.48730468750000000000	4145.64111328125000000000	4171.79492187500000000000	4293.84619140625000000000	4166.66650390625000000000	4176.92285156250000000000	4188.20507812500000000000	4147.17919921875000000000	4152.82031250000000000000	0.00000000000000000000	10248.00000000000000000000	10225.00000000000000000000	0.00000000000000000000	0.00000000000000000000	0.00000000000000000000	2148.00000000000000000000	864.00000000000000000000	4.00000000000000000000	4.00000000000000000000	4.00000000000000000000	4.00000000000000000000	4.00000000000000000000	4.00000000000000000000	4.00000000000000000000	4.00000000000000000000	4.00000000000000000000	4.00000000000000000000	4.00000000000000000000	4.00000000000000000000	4.00000000000000000000	4.00000000000000000000	4.00000000000000000000	4.00000000000000000000
29.00000000000000000000	0.00000000000000000000	4150.76904296875000000000	4141.02539062500000000000	4165.64111328125000000000	4138.97412109375000000000	4146.66650390625000000000	4156.41015625000000000000	4131.28173828125000000000	4147.69238281250000000000	4291.79492187500000000000	4131.28173828125000000000	4160.51269531250000000000	4180.00000000000000000000	4123.58984375000000000000	4144.10253906250000000000	0.00000000000000000000	10247.00000000000000000000	10224.00000000000000000000	0.00000000000000000000	0.00000000000000000000	0.00000000000000000000	2148.00000000000000000000	871.00000000000000000000	4.00000000000000000000	4.00000000000000000000	4.00000000000000000000	4.00000000000000000000	4.00000000000000000000	4.00000000000000000000	4.00000000000000000000	4.00000000000000000000	4.00000000000000000000	4.00000000000000000000	4.00000000000000000000	4.00000000000000000000	4.00000000000000000000	4.00000000000000000000	4.00000000000000000000	4.00000000000000000000
30.00000000000000000000	0.00000000000000000000	4170.76904296875000000000	4186.15380859375000000000	4167.17919921875000000000	4162.05126953125000000000	4181.53857421875000000000	4166.66650390625000000000	4161.53857421875000000000	4165.64111328125000000000	4301.02539062500000000000	4167.17919921875000000000	4173.84619140625000000000	4186.15380859375000000000	4164.61523437500000000000	4163.07666015625000000000	0.00000000000000000000	10247.00000000000000000000	10224.00000000000000000000	0.00000000000000000000	0.00000000000000000000	0.00000000000000000000	2148.00000000000000000000	879.00000000000000000000	4.00000000000000000000	4.00000000000000000000	4.00000000000000000000	4.00000000000000000000	4.00000000000000000000	4.00000000000000000000	4.00000000000000000000	4.00000000000000000000	4.00000000000000000000	4.00000000000000000000	4.00000000000000000000	4.00000000000000000000	4.00000000000000000000	4.00000000000000000000	4.00000000000000000000	4.00000000000000000000
31.00000000000000000000	0.00000000000000000000	4166.15380859375000000000	4151.28173828125000000000	4171.28173828125000000000	4148.71777343750000000000	4131.79492187500000000000	4143.58984375000000000000	4120.51269531250000000000	4126.15380859375000000000	4289.23046875000000000000	4127.69238281250000000000	4156.41015625000000000000	4183.58984375000000000000	4134.87158203125000000000	4152.82031250000000000000	0.00000000000000000000	10247.00000000000000000000	10225.00000000000000000000	0.00000000000000000000	0.00000000000000000000	0.00000000000000000000	2148.00000000000000000000	887.00000000000000000000	4.00000000000000000000	4.00000000000000000000	4.00000000000000000000	4.00000000000000000000	4.00000000000000000000	4.00000000000000000000	4.00000000000000000000	4.00000000000000000000	4.00000000000000000000	4.00000000000000000000	4.00000000000000000000	4.00000000000000000000	4.00000000000000000000	4.00000000000000000000	4.00000000000000000000	4.00000000000000000000
32.00000000000000000000	0.00000000000000000000	4164.10253906250000000000	4161.02539062500000000000	4162.05126953125000000000	4156.41015625000000000000	4150.25634765625000000000	4154.35888671875000000000	4138.46142578125000000000	4155.89746093750000000000	4290.76904296875000000000	4144.10253906250000000000	4170.76904296875000000000	4184.61523437500000000000	4155.38427734375000000000	4165.12792968750000000000	0.00000000000000000000	10247.00000000000000000000	10225.00000000000000000000	0.00000000000000000000	0.00000000000000000000	0.00000000000000000000	2148.00000000000000000000	894.00000000000000000000	4.00000000000000000000	4.00000000000000000000	4.00000000000000000000	4.00000000000000000000	4.00000000000000000000	4.00000000000000000000	4.00000000000000000000	4.00000000000000000000	4.00000000000000000000	4.00000000000000000000	4.00000000000000000000	4.00000000000000000000	4.00000000000000000000	4.00000000000000000000	4.00000000000000000000	4.00000000000000000000
33.00000000000000000000	0.00000000000000000000	4153.33300781250000000000	4154.87158203125000000000	4161.53857421875000000000	4156.41015625000000000000	4145.64111328125000000000	4149.74365234375000000000	4137.43603515625000000000	4171.79492187500000000000	4295.38427734375000000000	4154.87158203125000000000	4175.89746093750000000000	4192.82031250000000000000	4154.87158203125000000000	4165.64111328125000000000	0.00000000000000000000	10248.00000000000000000000	10225.00000000000000000000	0.00000000000000000000	0.00000000000000000000	0.00000000000000000000	2148.00000000000000000000	903.00000000000000000000	4.00000000000000000000	4.00000000000000000000	4.00000000000000000000	4.00000000000000000000	4.00000000000000000000	4.00000000000000000000	4.00000000000000000000	4.00000000000000000000	4.00000000000000000000	4.00000000000000000000	4.00000000000000000000	4.00000000000000000000	4.00000000000000000000	4.00000000000000000000	4.00000000000000000000	4.00000000000000000000
34.00000000000000000000	0.00000000000000000000	4143.07666015625000000000	4130.25634765625000000000	4159.48730468750000000000	4140.00000000000000000000	4110.76904296875000000000	4145.64111328125000000000	4116.92285156250000000000	4143.07666015625000000000	4289.23046875000000000000	4122.56396484375000000000	4153.33300781250000000000	4180.00000000000000000000	4117.43603515625000000000	4145.12792968750000000000	0.00000000000000000000	10248.00000000000000000000	10225.00000000000000000000	0.00000000000000000000	0.00000000000000000000	0.00000000000000000000	2148.00000000000000000000	911.00000000000000000000	4.00000000000000000000	4.00000000000000000000	4.00000000000000000000	4.00000000000000000000	4.00000000000000000000	4.00000000000000000000	4.00000000000000000000	4.00000000000000000000	4.00000000000000000000	4.00000000000000000000	4.00000000000000000000	4.00000000000000000000	4.00000000000000000000	4.00000000000000000000	4.00000000000000000000	4.00000000000000000000
35.00000000000000000000	0.00000000000000000000	4164.10253906250000000000	4178.46142578125000000000	4165.12792968750000000000	4168.20507812500000000000	4165.12792968750000000000	4175.89746093750000000000	4165.12792968750000000000	4177.94873046875000000000	4298.97412109375000000000	4170.25634765625000000000	4171.79492187500000000000	4181.53857421875000000000	4151.28173828125000000000	4154.87158203125000000000	0.00000000000000000000	10248.00000000000000000000	10224.00000000000000000000	0.00000000000000000000	0.00000000000000000000	0.00000000000000000000	2148.00000000000000000000	919.00000000000000000000	4.00000000000000000000	4.00000000000000000000	4.00000000000000000000	4.00000000000000000000	4.00000000000000000000	4.00000000000000000000	4.00000000000000000000	4.00000000000000000000	4.00000000000000000000	4.00000000000000000000	4.00000000000000000000	4.00000000000000000000	4.00000000000000000000	4.00000000000000000000	4.00000000000000000000	4.00000000000000000000
36.00000000000000000000	0.00000000000000000000	4156.41015625000000000000	4152.82031250000000000000	4170.76904296875000000000	4151.28173828125000000000	4142.56396484375000000000	4162.05126953125000000000	4143.07666015625000000000	4152.82031250000000000000	4296.41015625000000000000	4142.05126953125000000000	4157.43603515625000000000	4183.07666015625000000000	4124.10253906250000000000	4144.61523437500000000000	0.00000000000000000000	10248.00000000000000000000	10224.00000000000000000000	0.00000000000000000000	0.00000000000000000000	0.00000000000000000000	2148.00000000000000000000	927.00000000000000000000	4.00000000000000000000	4.00000000000000000000	4.00000000000000000000	4.00000000000000000000	4.00000000000000000000	4.00000000000000000000	4.00000000000000000000	4.00000000000000000000	4.00000000000000000000	4.00000000000000000000	4.00000000000000000000	4.00000000000000000000	4.00000000000000000000	4.00000000000000000000	4.00000000000000000000	4.00000000000000000000
37.00000000000000000000	0.00000000000000000000	4156.92285156250000000000	4162.05126953125000000000	4158.97412109375000000000	4155.38427734375000000000	4151.79492187500000000000	4160.51269531250000000000	4148.20507812500000000000	4156.92285156250000000000	4295.38427734375000000000	4138.97412109375000000000	4163.58984375000000000000	4184.10253906250000000000	4148.20507812500000000000	4154.87158203125000000000	0.00000000000000000000	10245.00000000000000000000	10223.00000000000000000000	0.00000000000000000000	0.00000000000000000000	0.00000000000000000000	2148.00000000000000000000	935.00000000000000000000	4.00000000000000000000	4.00000000000000000000	4.00000000000000000000	4.00000000000000000000	4.00000000000000000000	4.00000000000000000000	4.00000000000000000000	4.00000000000000000000	4.00000000000000000000	4.00000000000000000000	4.00000000000000000000	4.00000000000000000000	4.00000000000000000000	4.00000000000000000000	4.00000000000000000000	4.00000000000000000000
38.00000000000000000000	0.00000000000000000000	4155.89746093750000000000	4162.56396484375000000000	4161.53857421875000000000	4165.64111328125000000000	4146.15380859375000000000	4152.30761718750000000000	4143.58984375000000000000	4161.53857421875000000000	4294.35888671875000000000	4142.56396484375000000000	4169.23046875000000000000	4188.71777343750000000000	4163.58984375000000000000	4162.56396484375000000000	0.00000000000000000000	10245.00000000000000000000	10223.00000000000000000000	0.00000000000000000000	0.00000000000000000000	0.00000000000000000000	2148.00000000000000000000	942.00000000000000000000	4.00000000000000000000	4.00000000000000000000	4.00000000000000000000	4.00000000000000000000	4.00000000000000000000	4.00000000000000000000	4.00000000000000000000	4.00000000000000000000	4.00000000000000000000	4.00000000000000000000	4.00000000000000000000	4.00000000000000000000	4.00000000000000000000	4.00000000000000000000	4.00000000000000000000	4.00000000000000000000
39.00000000000000000000	0.00000000000000000000	4142.05126953125000000000	4123.58984375000000000000	4162.05126953125000000000	4140.51269531250000000000	4105.64111328125000000000	4143.07666015625000000000	4122.56396484375000000000	4135.38427734375000000000	4287.17919921875000000000	4113.33300781250000000000	4148.20507812500000000000	4177.94873046875000000000	4123.07666015625000000000	4144.10253906250000000000	0.00000000000000000000	10246.00000000000000000000	10223.00000000000000000000	0.00000000000000000000	0.00000000000000000000	0.00000000000000000000	2148.00000000000000000000	949.00000000000000000000	4.00000000000000000000	4.00000000000000000000	4.00000000000000000000	4.00000000000000000000	4.00000000000000000000	4.00000000000000000000	4.00000000000000000000	4.00000000000000000000	4.00000000000000000000	4.00000000000000000000	4.00000000000000000000	4.00000000000000000000	4.00000000000000000000	4.00000000000000000000	4.00000000000000000000	4.00000000000000000000
40.00000000000000000000	0.00000000000000000000	4157.43603515625000000000	4158.97412109375000000000	4162.05126953125000000000	4158.46142578125000000000	4158.97412109375000000000	4169.74365234375000000000	4170.25634765625000000000	4176.92285156250000000000	4296.92285156250000000000	4173.33300781250000000000	4175.89746093750000000000	4186.66650390625000000000	4154.35888671875000000000	4152.30761718750000000000	0.00000000000000000000	10246.00000000000000000000	10223.00000000000000000000	0.00000000000000000000	0.00000000000000000000	0.00000000000000000000	2148.00000000000000000000	957.00000000000000000000	4.00000000000000000000	4.00000000000000000000	4.00000000000000000000	4.00000000000000000000	4.00000000000000000000	4.00000000000000000000	4.00000000000000000000	4.00000000000000000000	4.00000000000000000000	4.00000000000000000000	4.00000000000000000000	4.00000000000000000000	4.00000000000000000000	4.00000000000000000000	4.00000000000000000000	4.00000000000000000000
41.00000000000000000000	0.00000000000000000000	4150.76904296875000000000	4138.46142578125000000000	4168.71777343750000000000	4146.66650390625000000000	4139.48730468750000000000	4154.35888671875000000000	4137.43603515625000000000	4152.82031250000000000000	4294.35888671875000000000	4145.64111328125000000000	4166.15380859375000000000	4187.17919921875000000000	4126.66650390625000000000	4144.10253906250000000000	0.00000000000000000000	10245.00000000000000000000	10228.00000000000000000000	0.00000000000000000000	0.00000000000000000000	0.00000000000000000000	2148.00000000000000000000	964.00000000000000000000	4.00000000000000000000	4.00000000000000000000	4.00000000000000000000	4.00000000000000000000	4.00000000000000000000	4.00000000000000000000	4.00000000000000000000	4.00000000000000000000	4.00000000000000000000	4.00000000000000000000	4.00000000000000000000	4.00000000000000000000	4.00000000000000000000	4.00000000000000000000	4.00000000000000000000	4.00000000000000000000
42.00000000000000000000	0.00000000000000000000	4159.48730468750000000000	4155.89746093750000000000	4166.15380859375000000000	4150.25634765625000000000	4150.25634765625000000000	4156.92285156250000000000	4134.87158203125000000000	4146.15380859375000000000	4290.76904296875000000000	4134.35888671875000000000	4158.97412109375000000000	4180.00000000000000000000	4136.41015625000000000000	4153.33300781250000000000	0.00000000000000000000	10245.00000000000000000000	10228.00000000000000000000	0.00000000000000000000	0.00000000000000000000	0.00000000000000000000	2148.00000000000000000000	971.00000000000000000000	4.00000000000000000000	4.00000000000000000000	4.00000000000000000000	4.00000000000000000000	4.00000000000000000000	4.00000000000000000000	4.00000000000000000000	4.00000000000000000000	4.00000000000000000000	4.00000000000000000000	4.00000000000000000000	4.00000000000000000000	4.00000000000000000000	4.00000000000000000000	4.00000000000000000000	4.00000000000000000000
43.00000000000000000000	0.00000000000000000000	4175.38427734375000000000	4176.41015625000000000000	4175.89746093750000000000	4166.66650390625000000000	4169.23046875000000000000	4160.00000000000000000000	4149.23046875000000000000	4151.28173828125000000000	4292.30761718750000000000	4154.87158203125000000000	4168.20507812500000000000	4188.20507812500000000000	4158.46142578125000000000	4164.61523437500000000000	0.00000000000000000000	10245.00000000000000000000	10228.00000000000000000000	0.00000000000000000000	0.00000000000000000000	0.00000000000000000000	2148.00000000000000000000	980.00000000000000000000	4.00000000000000000000	4.00000000000000000000	4.00000000000000000000	4.00000000000000000000	4.00000000000000000000	4.00000000000000000000	4.00000000000000000000	4.00000000000000000000	4.00000000000000000000	4.00000000000000000000	4.00000000000000000000	4.00000000000000000000	4.00000000000000000000	4.00000000000000000000	4.00000000000000000000	4.00000000000000000000
44.00000000000000000000	0.00000000000000000000	4160.51269531250000000000	4139.48730468750000000000	4174.87158203125000000000	4143.07666015625000000000	4128.71777343750000000000	4145.12792968750000000000	4118.46142578125000000000	4123.07666015625000000000	4288.20507812500000000000	4113.84619140625000000000	4153.33300781250000000000	4183.58984375000000000000	4124.61523437500000000000	4149.74365234375000000000	0.00000000000000000000	10245.00000000000000000000	10228.00000000000000000000	0.00000000000000000000	0.00000000000000000000	0.00000000000000000000	2148.00000000000000000000	987.00000000000000000000	4.00000000000000000000	4.00000000000000000000	4.00000000000000000000	4.00000000000000000000	4.00000000000000000000	4.00000000000000000000	4.00000000000000000000	4.00000000000000000000	4.00000000000000000000	4.00000000000000000000	4.00000000000000000000	4.00000000000000000000	4.00000000000000000000	4.00000000000000000000	4.00000000000000000000	4.00000000000000000000
45.00000000000000000000	0.00000000000000000000	4164.10253906250000000000	4163.58984375000000000000	4162.56396484375000000000	4156.41015625000000000000	4163.58984375000000000000	4159.48730468750000000000	4145.12792968750000000000	4170.76904296875000000000	4296.92285156250000000000	4152.30761718750000000000	4176.41015625000000000000	4190.25634765625000000000	4163.58984375000000000000	4166.15380859375000000000	0.00000000000000000000	10246.00000000000000000000	10229.00000000000000000000	0.00000000000000000000	0.00000000000000000000	0.00000000000000000000	2148.00000000000000000000	996.00000000000000000000	4.00000000000000000000	4.00000000000000000000	4.00000000000000000000	4.00000000000000000000	4.00000000000000000000	4.00000000000000000000	4.00000000000000000000	4.00000000000000000000	4.00000000000000000000	4.00000000000000000000	4.00000000000000000000	4.00000000000000000000	4.00000000000000000000	4.00000000000000000000	4.00000000000000000000	4.00000000000000000000
46.00000000000000000000	0.00000000000000000000	4153.84619140625000000000	4131.79492187500000000000	4165.12792968750000000000	4145.64111328125000000000	4129.74365234375000000000	4142.05126953125000000000	4121.02539062500000000000	4154.87158203125000000000	4292.82031250000000000000	4136.41015625000000000000	4168.20507812500000000000	4193.84619140625000000000	4140.51269531250000000000	4160.00000000000000000000	0.00000000000000000000	10246.00000000000000000000	10229.00000000000000000000	0.00000000000000000000	0.00000000000000000000	0.00000000000000000000	2149.00000000000000000000	4.00000000000000000000	4.00000000000000000000	4.00000000000000000000	4.00000000000000000000	4.00000000000000000000	4.00000000000000000000	4.00000000000000000000	4.00000000000000000000	4.00000000000000000000	4.00000000000000000000	4.00000000000000000000	4.00000000000000000000	4.00000000000000000000	4.00000000000000000000	4.00000000000000000000	4.00000000000000000000	4.00000000000000000000
47.00000000000000000000	0.00000000000000000000	4157.94873046875000000000	4145.12792968750000000000	4167.17919921875000000000	4145.64111328125000000000	4131.79492187500000000000	4152.30761718750000000000	4137.43603515625000000000	4145.12792968750000000000	4291.28173828125000000000	4136.41015625000000000000	4167.69238281250000000000	4188.20507812500000000000	4136.41015625000000000000	4155.89746093750000000000	0.00000000000000000000	10247.00000000000000000000	10230.00000000000000000000	0.00000000000000000000	0.00000000000000000000	0.00000000000000000000	2149.00000000000000000000	12.00000000000000000000	4.00000000000000000000	4.00000000000000000000	4.00000000000000000000	4.00000000000000000000	4.00000000000000000000	4.00000000000000000000	4.00000000000000000000	4.00000000000000000000	4.00000000000000000000	4.00000000000000000000	4.00000000000000000000	4.00000000000000000000	4.00000000000000000000	4.00000000000000000000	4.00000000000000000000	4.00000000000000000000
48.00000000000000000000	0.00000000000000000000	4174.87158203125000000000	4182.56396484375000000000	4175.38427734375000000000	4163.58984375000000000000	4173.33300781250000000000	4171.79492187500000000000	4169.74365234375000000000	4167.17919921875000000000	4297.94873046875000000000	4167.69238281250000000000	4183.07666015625000000000	4193.33300781250000000000	4157.43603515625000000000	4161.02539062500000000000	0.00000000000000000000	10247.00000000000000000000	10230.00000000000000000000	0.00000000000000000000	0.00000000000000000000	0.00000000000000000000	2149.00000000000000000000	21.00000000000000000000	4.00000000000000000000	4.00000000000000000000	4.00000000000000000000	4.00000000000000000000	4.00000000000000000000	4.00000000000000000000	4.00000000000000000000	4.00000000000000000000	4.00000000000000000000	4.00000000000000000000	4.00000000000000000000	4.00000000000000000000	4.00000000000000000000	4.00000000000000000000	4.00000000000000000000	4.00000000000000000000
49.00000000000000000000	0.00000000000000000000	4161.02539062500000000000	4143.07666015625000000000	4171.28173828125000000000	4143.07666015625000000000	4134.87158203125000000000	4154.87158203125000000000	4133.33300781250000000000	4138.46142578125000000000	4292.82031250000000000000	4125.12792968750000000000	4158.46142578125000000000	4184.10253906250000000000	4120.00000000000000000000	4147.17919921875000000000	0.00000000000000000000	10247.00000000000000000000	10229.00000000000000000000	0.00000000000000000000	0.00000000000000000000	0.00000000000000000000	2149.00000000000000000000	29.00000000000000000000	4.00000000000000000000	4.00000000000000000000	4.00000000000000000000	4.00000000000000000000	4.00000000000000000000	4.00000000000000000000	4.00000000000000000000	4.00000000000000000000	4.00000000000000000000	4.00000000000000000000	4.00000000000000000000	4.00000000000000000000	4.00000000000000000000	4.00000000000000000000	4.00000000000000000000	4.00000000000000000000
50.00000000000000000000	0.00000000000000000000	4160.00000000000000000000	4165.64111328125000000000	4161.53857421875000000000	4165.12792968750000000000	4151.79492187500000000000	4157.43603515625000000000	4149.74365234375000000000	4167.17919921875000000000	4297.43603515625000000000	4153.33300781250000000000	4174.35888671875000000000	4187.69238281250000000000	4162.05126953125000000000	4165.64111328125000000000	0.00000000000000000000	10247.00000000000000000000	10229.00000000000000000000	0.00000000000000000000	0.00000000000000000000	0.00000000000000000000	2149.00000000000000000000	37.00000000000000000000	4.00000000000000000000	4.00000000000000000000	4.00000000000000000000	4.00000000000000000000	4.00000000000000000000	4.00000000000000000000	4.00000000000000000000	4.00000000000000000000	4.00000000000000000000	4.00000000000000000000	4.00000000000000000000	4.00000000000000000000	4.00000000000000000000	4.00000000000000000000	4.00000000000000000000	4.00000000000000000000
51.00000000000000000000	0.00000000000000000000	4149.23046875000000000000	4143.07666015625000000000	4167.69238281250000000000	4161.02539062500000000000	4114.35888671875000000000	4136.92285156250000000000	4124.61523437500000000000	4153.84619140625000000000	4292.82031250000000000000	4129.23046875000000000000	4167.69238281250000000000	4192.30761718750000000000	4148.71777343750000000000	4157.43603515625000000000	0.00000000000000000000	10248.00000000000000000000	10228.00000000000000000000	0.00000000000000000000	0.00000000000000000000	0.00000000000000000000	2149.00000000000000000000	45.00000000000000000000	4.00000000000000000000	4.00000000000000000000	4.00000000000000000000	4.00000000000000000000	4.00000000000000000000	4.00000000000000000000	4.00000000000000000000	4.00000000000000000000	4.00000000000000000000	4.00000000000000000000	4.00000000000000000000	4.00000000000000000000	4.00000000000000000000	4.00000000000000000000	4.00000000000000000000	4.00000000000000000000
52.00000000000000000000	0.00000000000000000000	4147.17919921875000000000	4136.41015625000000000000	4162.56396484375000000000	4156.41015625000000000000	4116.92285156250000000000	4147.69238281250000000000	4134.35888671875000000000	4154.35888671875000000000	4291.79492187500000000000	4129.74365234375000000000	4157.43603515625000000000	4181.53857421875000000000	4131.28173828125000000000	4143.07666015625000000000	0.00000000000000000000	10248.00000000000000000000	10228.00000000000000000000	0.00000000000000000000	0.00000000000000000000	0.00000000000000000000	2149.00000000000000000000	53.00000000000000000000	4.00000000000000000000	4.00000000000000000000	4.00000000000000000000	4.00000000000000000000	4.00000000000000000000	4.00000000000000000000	4.00000000000000000000	4.00000000000000000000	4.00000000000000000000	4.00000000000000000000	4.00000000000000000000	4.00000000000000000000	4.00000000000000000000	4.00000000000000000000	4.00000000000000000000	4.00000000000000000000
53.00000000000000000000	0.00000000000000000000	4157.94873046875000000000	4164.10253906250000000000	4165.12792968750000000000	4180.00000000000000000000	4171.28173828125000000000	4168.20507812500000000000	4169.23046875000000000000	4181.53857421875000000000	4298.97412109375000000000	4179.48730468750000000000	4176.41015625000000000000	4185.64111328125000000000	4150.76904296875000000000	4149.74365234375000000000	0.00000000000000000000	10249.00000000000000000000	10227.00000000000000000000	0.00000000000000000000	0.00000000000000000000	0.00000000000000000000	2149.00000000000000000000	60.00000000000000000000	4.00000000000000000000	4.00000000000000000000	4.00000000000000000000	4.00000000000000000000	4.00000000000000000000	4.00000000000000000000	4.00000000000000000000	4.00000000000000000000	4.00000000000000000000	4.00000000000000000000	4.00000000000000000000	4.00000000000000000000	4.00000000000000000000	4.00000000000000000000	4.00000000000000000000	4.00000000000000000000
54.00000000000000000000	0.00000000000000000000	4144.61523437500000000000	4131.79492187500000000000	4169.23046875000000000000	4162.05126953125000000000	4137.43603515625000000000	4149.23046875000000000000	4129.23046875000000000000	4137.94873046875000000000	4289.74365234375000000000	4117.43603515625000000000	4156.41015625000000000000	4178.46142578125000000000	4108.71777343750000000000	4133.33300781250000000000	0.00000000000000000000	10249.00000000000000000000	10227.00000000000000000000	0.00000000000000000000	0.00000000000000000000	0.00000000000000000000	2149.00000000000000000000	68.00000000000000000000	4.00000000000000000000	4.00000000000000000000	4.00000000000000000000	4.00000000000000000000	4.00000000000000000000	4.00000000000000000000	4.00000000000000000000	4.00000000000000000000	4.00000000000000000000	4.00000000000000000000	4.00000000000000000000	4.00000000000000000000	4.00000000000000000000	4.00000000000000000000	4.00000000000000000000	4.00000000000000000000
55.00000000000000000000	0.00000000000000000000	4158.46142578125000000000	4173.84619140625000000000	4164.10253906250000000000	4183.07666015625000000000	4165.64111328125000000000	4163.58984375000000000000	4148.71777343750000000000	4159.48730468750000000000	4295.89746093750000000000	4135.89746093750000000000	4165.64111328125000000000	4177.43603515625000000000	4144.61523437500000000000	4146.15380859375000000000	0.00000000000000000000	10249.00000000000000000000	10225.00000000000000000000	0.00000000000000000000	0.00000000000000000000	0.00000000000000000000	2149.00000000000000000000	76.00000000000000000000	4.00000000000000000000	4.00000000000000000000	4.00000000000000000000	4.00000000000000000000	4.00000000000000000000	4.00000000000000000000	4.00000000000000000000	4.00000000000000000000	4.00000000000000000000	4.00000000000000000000	4.00000000000000000000	4.00000000000000000000	4.00000000000000000000	4.00000000000000000000	4.00000000000000000000	4.00000000000000000000
56.00000000000000000000	0.00000000000000000000	4161.53857421875000000000	4167.69238281250000000000	4168.71777343750000000000	4187.69238281250000000000	4149.23046875000000000000	4155.38427734375000000000	4136.41015625000000000000	4150.25634765625000000000	4296.92285156250000000000	4146.15380859375000000000	4162.56396484375000000000	4181.53857421875000000000	4145.64111328125000000000	4151.28173828125000000000	0.00000000000000000000	10249.00000000000000000000	10225.00000000000000000000	0.00000000000000000000	0.00000000000000000000	0.00000000000000000000	2149.00000000000000000000	84.00000000000000000000	4.00000000000000000000	4.00000000000000000000	4.00000000000000000000	4.00000000000000000000	4.00000000000000000000	4.00000000000000000000	4.00000000000000000000	4.00000000000000000000	4.00000000000000000000	4.00000000000000000000	4.00000000000000000000	4.00000000000000000000	4.00000000000000000000	4.00000000000000000000	4.00000000000000000000	4.00000000000000000000
57.00000000000000000000	0.00000000000000000000	4151.28173828125000000000	4145.12792968750000000000	4162.05126953125000000000	4179.48730468750000000000	4134.87158203125000000000	4149.74365234375000000000	4131.79492187500000000000	4140.51269531250000000000	4291.79492187500000000000	4133.33300781250000000000	4157.43603515625000000000	4175.38427734375000000000	4131.28173828125000000000	4150.76904296875000000000	0.00000000000000000000	10247.00000000000000000000	10223.00000000000000000000	0.00000000000000000000	0.00000000000000000000	0.00000000000000000000	2149.00000000000000000000	91.00000000000000000000	4.00000000000000000000	4.00000000000000000000	4.00000000000000000000	4.00000000000000000000	4.00000000000000000000	4.00000000000000000000	4.00000000000000000000	4.00000000000000000000	4.00000000000000000000	4.00000000000000000000	4.00000000000000000000	4.00000000000000000000	4.00000000000000000000	4.00000000000000000000	4.00000000000000000000	4.00000000000000000000
58.00000000000000000000	0.00000000000000000000	4151.28173828125000000000	4165.64111328125000000000	4156.92285156250000000000	4200.51269531250000000000	4165.64111328125000000000	4159.48730468750000000000	4159.48730468750000000000	4180.00000000000000000000	4299.48730468750000000000	4168.20507812500000000000	4177.94873046875000000000	4181.53857421875000000000	4154.87158203125000000000	4158.97412109375000000000	0.00000000000000000000	10247.00000000000000000000	10223.00000000000000000000	0.00000000000000000000	0.00000000000000000000	0.00000000000000000000	2149.00000000000000000000	98.00000000000000000000	4.00000000000000000000	4.00000000000000000000	4.00000000000000000000	4.00000000000000000000	4.00000000000000000000	4.00000000000000000000	4.00000000000000000000	4.00000000000000000000	4.00000000000000000000	4.00000000000000000000	4.00000000000000000000	4.00000000000000000000	4.00000000000000000000	4.00000000000000000000	4.00000000000000000000	4.00000000000000000000
59.00000000000000000000	0.00000000000000000000	4139.48730468750000000000	4134.35888671875000000000	4161.02539062500000000000	4183.58984375000000000000	4111.28173828125000000000	4145.64111328125000000000	4126.66650390625000000000	4148.71777343750000000000	4294.87158203125000000000	4132.82031250000000000000	4157.43603515625000000000	4177.43603515625000000000	4116.92285156250000000000	4142.05126953125000000000	0.00000000000000000000	10247.00000000000000000000	10223.00000000000000000000	0.00000000000000000000	0.00000000000000000000	0.00000000000000000000	2149.00000000000000000000	106.00000000000000000000	4.00000000000000000000	4.00000000000000000000	4.00000000000000000000	4.00000000000000000000	4.00000000000000000000	4.00000000000000000000	4.00000000000000000000	4.00000000000000000000	4.00000000000000000000	4.00000000000000000000	4.00000000000000000000	4.00000000000000000000	4.00000000000000000000	4.00000000000000000000	4.00000000000000000000	4.00000000000000000000
60.00000000000000000000	0.00000000000000000000	4162.05126953125000000000	4174.87158203125000000000	4166.66650390625000000000	4201.02539062500000000000	4149.23046875000000000000	4171.28173828125000000000	4162.56396484375000000000	4164.10253906250000000000	4298.97412109375000000000	4162.05126953125000000000	4170.25634765625000000000	4182.56396484375000000000	4149.23046875000000000000	4154.35888671875000000000	0.00000000000000000000	10247.00000000000000000000	10223.00000000000000000000	0.00000000000000000000	0.00000000000000000000	0.00000000000000000000	2149.00000000000000000000	113.00000000000000000000	4.00000000000000000000	4.00000000000000000000	4.00000000000000000000	4.00000000000000000000	4.00000000000000000000	4.00000000000000000000	4.00000000000000000000	4.00000000000000000000	4.00000000000000000000	4.00000000000000000000	4.00000000000000000000	4.00000000000000000000	4.00000000000000000000	4.00000000000000000000	4.00000000000000000000	4.00000000000000000000
61.00000000000000000000	0.00000000000000000000	4168.20507812500000000000	4172.82031250000000000000	4176.92285156250000000000	4203.07666015625000000000	4172.30761718750000000000	4170.25634765625000000000	4163.07666015625000000000	4156.92285156250000000000	4297.43603515625000000000	4160.00000000000000000000	4170.76904296875000000000	4188.71777343750000000000	4145.12792968750000000000	4153.84619140625000000000	0.00000000000000000000	10245.00000000000000000000	10223.00000000000000000000	0.00000000000000000000	0.00000000000000000000	0.00000000000000000000	2149.00000000000000000000	121.00000000000000000000	4.00000000000000000000	4.00000000000000000000	4.00000000000000000000	4.00000000000000000000	4.00000000000000000000	4.00000000000000000000	4.00000000000000000000	4.00000000000000000000	4.00000000000000000000	4.00000000000000000000	4.00000000000000000000	4.00000000000000000000	4.00000000000000000000	4.00000000000000000000	4.00000000000000000000	4.00000000000000000000
62.00000000000000000000	0.00000000000000000000	4156.92285156250000000000	4148.20507812500000000000	4169.23046875000000000000	4189.74365234375000000000	4143.58984375000000000000	4156.41015625000000000000	4134.87158203125000000000	4139.48730468750000000000	4291.79492187500000000000	4130.25634765625000000000	4157.43603515625000000000	4178.46142578125000000000	4127.69238281250000000000	4149.74365234375000000000	0.00000000000000000000	10245.00000000000000000000	10223.00000000000000000000	0.00000000000000000000	0.00000000000000000000	0.00000000000000000000	2149.00000000000000000000	129.00000000000000000000	4.00000000000000000000	4.00000000000000000000	4.00000000000000000000	4.00000000000000000000	4.00000000000000000000	4.00000000000000000000	4.00000000000000000000	4.00000000000000000000	4.00000000000000000000	4.00000000000000000000	4.00000000000000000000	4.00000000000000000000	4.00000000000000000000	4.00000000000000000000	4.00000000000000000000	4.00000000000000000000
63.00000000000000000000	0.00000000000000000000	4165.12792968750000000000	4176.92285156250000000000	4165.64111328125000000000	4210.76904296875000000000	4159.48730468750000000000	4157.43603515625000000000	4148.20507812500000000000	4177.94873046875000000000	4296.41015625000000000000	4167.17919921875000000000	4181.53857421875000000000	4187.17919921875000000000	4176.92285156250000000000	4172.82031250000000000000	0.00000000000000000000	10243.00000000000000000000	10226.00000000000000000000	0.00000000000000000000	0.00000000000000000000	0.00000000000000000000	2149.00000000000000000000	137.00000000000000000000	4.00000000000000000000	4.00000000000000000000	4.00000000000000000000	4.00000000000000000000	4.00000000000000000000	4.00000000000000000000	4.00000000000000000000	4.00000000000000000000	4.00000000000000000000	4.00000000000000000000	4.00000000000000000000	4.00000000000000000000	4.00000000000000000000	4.00000000000000000000	4.00000000000000000000	4.00000000000000000000
64.00000000000000000000	0.00000000000000000000	4148.20507812500000000000	4138.46142578125000000000	4166.66650390625000000000	4188.71777343750000000000	4127.69238281250000000000	4137.43603515625000000000	4118.97412109375000000000	4152.30761718750000000000	4287.69238281250000000000	4133.33300781250000000000	4163.07666015625000000000	4184.61523437500000000000	4143.58984375000000000000	4159.48730468750000000000	1355.00000000000000000000	10243.00000000000000000000	10226.00000000000000000000	0.00000000000000000000	0.00000000000000000000	0.00000000000000000000	2149.00000000000000000000	145.00000000000000000000	4.00000000000000000000	4.00000000000000000000	4.00000000000000000000	4.00000000000000000000	4.00000000000000000000	4.00000000000000000000	4.00000000000000000000	4.00000000000000000000	4.00000000000000000000	4.00000000000000000000	4.00000000000000000000	4.00000000000000000000	4.00000000000000000000	4.00000000000000000000	4.00000000000000000000	4.00000000000000000000
65.00000000000000000000	0.00000000000000000000	4149.23046875000000000000	4157.94873046875000000000	4159.48730468750000000000	4194.87158203125000000000	4159.48730468750000000000	4162.56396484375000000000	4160.00000000000000000000	4168.20507812500000000000	4291.79492187500000000000	4157.43603515625000000000	4167.17919921875000000000	4178.97412109375000000000	4148.71777343750000000000	4156.92285156250000000000	2041.00000000000000000000	10243.00000000000000000000	10226.00000000000000000000	0.00000000000000000000	0.00000000000000000000	0.00000000000000000000	2149.00000000000000000000	154.00000000000000000000	4.00000000000000000000	4.00000000000000000000	4.00000000000000000000	4.00000000000000000000	4.00000000000000000000	4.00000000000000000000	4.00000000000000000000	4.00000000000000000000	4.00000000000000000000	4.00000000000000000000	4.00000000000000000000	4.00000000000000000000	4.00000000000000000000	4.00000000000000000000	4.00000000000000000000	4.00000000000000000000
66.00000000000000000000	0.00000000000000000000	4151.28173828125000000000	4155.38427734375000000000	4165.64111328125000000000	4191.79492187500000000000	4143.58984375000000000000	4168.71777343750000000000	4162.05126953125000000000	4163.58984375000000000000	4292.82031250000000000000	4154.87158203125000000000	4167.69238281250000000000	4181.53857421875000000000	4133.33300781250000000000	4147.17919921875000000000	2076.00000000000000000000	10243.00000000000000000000	10226.00000000000000000000	0.00000000000000000000	0.00000000000000000000	0.00000000000000000000	2149.00000000000000000000	161.00000000000000000000	4.00000000000000000000	4.00000000000000000000	4.00000000000000000000	4.00000000000000000000	4.00000000000000000000	4.00000000000000000000	4.00000000000000000000	4.00000000000000000000	4.00000000000000000000	4.00000000000000000000	4.00000000000000000000	4.00000000000000000000	4.00000000000000000000	4.00000000000000000000	4.00000000000000000000	4.00000000000000000000
67.00000000000000000000	0.00000000000000000000	4144.10253906250000000000	4133.33300781250000000000	4163.07666015625000000000	4168.20507812500000000000	4110.25634765625000000000	4153.33300781250000000000	4126.15380859375000000000	4133.33300781250000000000	4285.12792968750000000000	4104.61523437500000000000	4149.23046875000000000000	4170.76904296875000000000	4105.64111328125000000000	4134.87158203125000000000	3067.00000000000000000000	10244.00000000000000000000	10223.00000000000000000000	0.00000000000000000000	0.00000000000000000000	0.00000000000000000000	2149.00000000000000000000	169.00000000000000000000	4.00000000000000000000	4.00000000000000000000	4.00000000000000000000	4.00000000000000000000	4.00000000000000000000	4.00000000000000000000	4.00000000000000000000	4.00000000000000000000	4.00000000000000000000	4.00000000000000000000	4.00000000000000000000	4.00000000000000000000	4.00000000000000000000	4.00000000000000000000	4.00000000000000000000	4.00000000000000000000
68.00000000000000000000	0.00000000000000000000	4159.48730468750000000000	4180.00000000000000000000	4163.58984375000000000000	4191.79492187500000000000	4169.74365234375000000000	4161.53857421875000000000	4152.30761718750000000000	4160.00000000000000000000	4292.30761718750000000000	4147.69238281250000000000	4169.74365234375000000000	4178.97412109375000000000	4161.53857421875000000000	4160.00000000000000000000	3244.00000000000000000000	10244.00000000000000000000	10223.00000000000000000000	0.00000000000000000000	0.00000000000000000000	0.00000000000000000000	2149.00000000000000000000	177.00000000000000000000	4.00000000000000000000	4.00000000000000000000	4.00000000000000000000	4.00000000000000000000	4.00000000000000000000	4.00000000000000000000	4.00000000000000000000	4.00000000000000000000	4.00000000000000000000	4.00000000000000000000	4.00000000000000000000	4.00000000000000000000	4.00000000000000000000	4.00000000000000000000	4.00000000000000000000	4.00000000000000000000
69.00000000000000000000	0.00000000000000000000	4153.33300781250000000000	4149.74365234375000000000	4171.28173828125000000000	4178.46142578125000000000	4141.53857421875000000000	4145.12792968750000000000	4124.10253906250000000000	4130.25634765625000000000	4290.25634765625000000000	4130.25634765625000000000	4156.92285156250000000000	4183.07666015625000000000	4142.05126953125000000000	4153.84619140625000000000	1814.00000000000000000000	10243.00000000000000000000	10224.00000000000000000000	0.00000000000000000000	0.00000000000000000000	0.00000000000000000000	2149.00000000000000000000	186.00000000000000000000	4.00000000000000000000	4.00000000000000000000	4.00000000000000000000	4.00000000000000000000	4.00000000000000000000	4.00000000000000000000	4.00000000000000000000	4.00000000000000000000	4.00000000000000000000	4.00000000000000000000	4.00000000000000000000	4.00000000000000000000	4.00000000000000000000	4.00000000000000000000	4.00000000000000000000	4.00000000000000000000
70.00000000000000000000	0.00000000000000000000	4153.84619140625000000000	4156.41015625000000000000	4162.56396484375000000000	4183.58984375000000000000	4150.25634765625000000000	4157.43603515625000000000	4143.58984375000000000000	4155.38427734375000000000	4293.84619140625000000000	4151.79492187500000000000	4169.23046875000000000000	4178.46142578125000000000	4154.87158203125000000000	4156.92285156250000000000	2930.00000000000000000000	10243.00000000000000000000	10224.00000000000000000000	0.00000000000000000000	0.00000000000000000000	0.00000000000000000000	2149.00000000000000000000	194.00000000000000000000	4.00000000000000000000	4.00000000000000000000	4.00000000000000000000	4.00000000000000000000	4.00000000000000000000	4.00000000000000000000	4.00000000000000000000	4.00000000000000000000	4.00000000000000000000	4.00000000000000000000	4.00000000000000000000	4.00000000000000000000	4.00000000000000000000	4.00000000000000000000	4.00000000000000000000	4.00000000000000000000
71.00000000000000000000	0.00000000000000000000	4148.71777343750000000000	4153.84619140625000000000	4162.05126953125000000000	4184.10253906250000000000	4150.25634765625000000000	4153.33300781250000000000	4145.64111328125000000000	4172.30761718750000000000	4294.35888671875000000000	4165.12792968750000000000	4179.48730468750000000000	4181.02539062500000000000	4157.94873046875000000000	4154.87158203125000000000	3071.00000000000000000000	10246.00000000000000000000	10224.00000000000000000000	0.00000000000000000000	0.00000000000000000000	0.00000000000000000000	2149.00000000000000000000	202.00000000000000000000	4.00000000000000000000	4.00000000000000000000	4.00000000000000000000	4.00000000000000000000	4.00000000000000000000	4.00000000000000000000	4.00000000000000000000	4.00000000000000000000	4.00000000000000000000	4.00000000000000000000	4.00000000000000000000	4.00000000000000000000	4.00000000000000000000	4.00000000000000000000	4.00000000000000000000	4.00000000000000000000
72.00000000000000000000	0.00000000000000000000	4142.56396484375000000000	4127.69238281250000000000	4161.53857421875000000000	4160.51269531250000000000	4118.46142578125000000000	4145.12792968750000000000	4121.53857421875000000000	4136.41015625000000000000	4287.17919921875000000000	4125.12792968750000000000	4158.97412109375000000000	4175.38427734375000000000	4123.07666015625000000000	4137.43603515625000000000	559.00000000000000000000	10246.00000000000000000000	10224.00000000000000000000	0.00000000000000000000	0.00000000000000000000	0.00000000000000000000	2149.00000000000000000000	210.00000000000000000000	4.00000000000000000000	4.00000000000000000000	4.00000000000000000000	4.00000000000000000000	4.00000000000000000000	4.00000000000000000000	4.00000000000000000000	4.00000000000000000000	4.00000000000000000000	4.00000000000000000000	4.00000000000000000000	4.00000000000000000000	4.00000000000000000000	4.00000000000000000000	4.00000000000000000000	4.00000000000000000000
73.00000000000000000000	0.00000000000000000000	4166.15380859375000000000	4177.94873046875000000000	4163.58984375000000000000	4184.61523437500000000000	4174.87158203125000000000	4172.30761718750000000000	4165.12792968750000000000	4163.58984375000000000000	4295.38427734375000000000	4166.66650390625000000000	4177.94873046875000000000	4182.05126953125000000000	4162.56396484375000000000	4154.87158203125000000000	3251.00000000000000000000	10248.00000000000000000000	10223.00000000000000000000	0.00000000000000000000	0.00000000000000000000	0.00000000000000000000	2149.00000000000000000000	218.00000000000000000000	4.00000000000000000000	4.00000000000000000000	4.00000000000000000000	4.00000000000000000000	4.00000000000000000000	4.00000000000000000000	4.00000000000000000000	4.00000000000000000000	4.00000000000000000000	4.00000000000000000000	4.00000000000000000000	4.00000000000000000000	4.00000000000000000000	4.00000000000000000000	4.00000000000000000000	4.00000000000000000000
74.00000000000000000000	0.00000000000000000000	4158.46142578125000000000	4150.76904296875000000000	4170.25634765625000000000	4168.20507812500000000000	4147.17919921875000000000	4156.92285156250000000000	4137.43603515625000000000	4132.82031250000000000000	4287.69238281250000000000	4132.30761718750000000000	4160.51269531250000000000	4178.46142578125000000000	4134.87158203125000000000	4146.15380859375000000000	3127.00000000000000000000	10248.00000000000000000000	10223.00000000000000000000	0.00000000000000000000	0.00000000000000000000	0.00000000000000000000	2149.00000000000000000000	226.00000000000000000000	4.00000000000000000000	4.00000000000000000000	4.00000000000000000000	4.00000000000000000000	4.00000000000000000000	4.00000000000000000000	4.00000000000000000000	4.00000000000000000000	4.00000000000000000000	4.00000000000000000000	4.00000000000000000000	4.00000000000000000000	4.00000000000000000000	4.00000000000000000000	4.00000000000000000000	4.00000000000000000000
75.00000000000000000000	0.00000000000000000000	4155.89746093750000000000	4149.74365234375000000000	4161.53857421875000000000	4166.15380859375000000000	4140.51269531250000000000	4156.41015625000000000000	4135.89746093750000000000	4135.89746093750000000000	4285.64111328125000000000	4131.28173828125000000000	4160.51269531250000000000	4174.35888671875000000000	4146.66650390625000000000	4149.74365234375000000000	2369.00000000000000000000	10249.00000000000000000000	10223.00000000000000000000	0.00000000000000000000	0.00000000000000000000	0.00000000000000000000	2149.00000000000000000000	233.00000000000000000000	4.00000000000000000000	4.00000000000000000000	4.00000000000000000000	4.00000000000000000000	4.00000000000000000000	4.00000000000000000000	4.00000000000000000000	4.00000000000000000000	4.00000000000000000000	4.00000000000000000000	4.00000000000000000000	4.00000000000000000000	4.00000000000000000000	4.00000000000000000000	4.00000000000000000000	4.00000000000000000000
76.00000000000000000000	0.00000000000000000000	4157.94873046875000000000	4153.33300781250000000000	4163.07666015625000000000	4174.87158203125000000000	4150.76904296875000000000	4148.20507812500000000000	4133.33300781250000000000	4156.41015625000000000000	4290.76904296875000000000	4156.92285156250000000000	4176.92285156250000000000	4186.15380859375000000000	4173.33300781250000000000	4164.61523437500000000000	1747.00000000000000000000	10249.00000000000000000000	10223.00000000000000000000	0.00000000000000000000	0.00000000000000000000	0.00000000000000000000	2149.00000000000000000000	241.00000000000000000000	4.00000000000000000000	4.00000000000000000000	4.00000000000000000000	4.00000000000000000000	4.00000000000000000000	4.00000000000000000000	4.00000000000000000000	4.00000000000000000000	4.00000000000000000000	4.00000000000000000000	4.00000000000000000000	4.00000000000000000000	4.00000000000000000000	4.00000000000000000000	4.00000000000000000000	4.00000000000000000000
77.00000000000000000000	0.00000000000000000000	4144.61523437500000000000	4120.51269531250000000000	4163.58984375000000000000	4152.82031250000000000000	4118.97412109375000000000	4132.82031250000000000000	4104.61523437500000000000	4131.79492187500000000000	4286.66650390625000000000	4119.48730468750000000000	4159.48730468750000000000	4179.48730468750000000000	4138.46142578125000000000	4155.89746093750000000000	1928.00000000000000000000	10250.00000000000000000000	10224.00000000000000000000	0.00000000000000000000	0.00000000000000000000	0.00000000000000000000	2149.00000000000000000000	248.00000000000000000000	4.00000000000000000000	4.00000000000000000000	4.00000000000000000000	4.00000000000000000000	4.00000000000000000000	4.00000000000000000000	4.00000000000000000000	4.00000000000000000000	4.00000000000000000000	4.00000000000000000000	4.00000000000000000000	4.00000000000000000000	4.00000000000000000000	4.00000000000000000000	4.00000000000000000000	4.00000000000000000000
78.00000000000000000000	0.00000000000000000000	4164.61523437500000000000	4174.35888671875000000000	4164.61523437500000000000	4181.02539062500000000000	4161.02539062500000000000	4164.10253906250000000000	4156.41015625000000000000	4168.20507812500000000000	4292.82031250000000000000	4162.05126953125000000000	4178.97412109375000000000	4184.10253906250000000000	4166.15380859375000000000	4165.64111328125000000000	3127.00000000000000000000	10250.00000000000000000000	10224.00000000000000000000	0.00000000000000000000	0.00000000000000000000	0.00000000000000000000	2149.00000000000000000000	255.00000000000000000000	4.00000000000000000000	4.00000000000000000000	4.00000000000000000000	4.00000000000000000000	4.00000000000000000000	4.00000000000000000000	4.00000000000000000000	4.00000000000000000000	4.00000000000000000000	4.00000000000000000000	4.00000000000000000000	4.00000000000000000000	4.00000000000000000000	4.00000000000000000000	4.00000000000000000000	4.00000000000000000000
79.00000000000000000000	0.00000000000000000000	4161.53857421875000000000	4162.05126953125000000000	4171.79492187500000000000	4174.87158203125000000000	4138.97412109375000000000	4160.00000000000000000000	4144.61523437500000000000	4143.07666015625000000000	4285.64111328125000000000	4144.61523437500000000000	4170.25634765625000000000	4184.61523437500000000000	4141.53857421875000000000	4151.28173828125000000000	2369.00000000000000000000	10248.00000000000000000000	10226.00000000000000000000	0.00000000000000000000	0.00000000000000000000	0.00000000000000000000	2149.00000000000000000000	263.00000000000000000000	4.00000000000000000000	4.00000000000000000000	4.00000000000000000000	4.00000000000000000000	4.00000000000000000000	4.00000000000000000000	4.00000000000000000000	4.00000000000000000000	4.00000000000000000000	4.00000000000000000000	4.00000000000000000000	4.00000000000000000000	4.00000000000000000000	4.00000000000000000000	4.00000000000000000000	4.00000000000000000000
80.00000000000000000000	0.00000000000000000000	4158.97412109375000000000	4160.51269531250000000000	4165.64111328125000000000	4167.17919921875000000000	4149.23046875000000000000	4159.48730468750000000000	4144.61523437500000000000	4138.97412109375000000000	4284.61523437500000000000	4144.61523437500000000000	4170.25634765625000000000	4176.41015625000000000000	4152.82031250000000000000	4155.38427734375000000000	1747.00000000000000000000	10248.00000000000000000000	10226.00000000000000000000	0.00000000000000000000	0.00000000000000000000	0.00000000000000000000	2149.00000000000000000000	270.00000000000000000000	4.00000000000000000000	4.00000000000000000000	4.00000000000000000000	4.00000000000000000000	4.00000000000000000000	4.00000000000000000000	4.00000000000000000000	4.00000000000000000000	4.00000000000000000000	4.00000000000000000000	4.00000000000000000000	4.00000000000000000000	4.00000000000000000000	4.00000000000000000000	4.00000000000000000000	4.00000000000000000000
81.00000000000000000000	0.00000000000000000000	4168.71777343750000000000	4176.41015625000000000000	4168.71777343750000000000	4178.97412109375000000000	4173.33300781250000000000	4159.48730468750000000000	4152.30761718750000000000	4162.05126953125000000000	4291.79492187500000000000	4173.33300781250000000000	4181.53857421875000000000	4186.15380859375000000000	4181.02539062500000000000	4170.25634765625000000000	1928.00000000000000000000	10248.00000000000000000000	10226.00000000000000000000	0.00000000000000000000	0.00000000000000000000	0.00000000000000000000	2149.00000000000000000000	278.00000000000000000000	4.00000000000000000000	4.00000000000000000000	4.00000000000000000000	4.00000000000000000000	4.00000000000000000000	4.00000000000000000000	4.00000000000000000000	4.00000000000000000000	4.00000000000000000000	4.00000000000000000000	4.00000000000000000000	4.00000000000000000000	4.00000000000000000000	4.00000000000000000000	4.00000000000000000000	4.00000000000000000000
82.00000000000000000000	0.00000000000000000000	4151.79492187500000000000	4137.43603515625000000000	4164.10253906250000000000	4157.94873046875000000000	4123.07666015625000000000	4141.53857421875000000000	4115.89746093750000000000	4126.66650390625000000000	4286.15380859375000000000	4127.69238281250000000000	4156.41015625000000000000	4182.05126953125000000000	4137.94873046875000000000	4149.23046875000000000000	3127.00000000000000000000	10248.00000000000000000000	10226.00000000000000000000	0.00000000000000000000	0.00000000000000000000	0.00000000000000000000	2149.00000000000000000000	287.00000000000000000000	4.00000000000000000000	4.00000000000000000000	4.00000000000000000000	4.00000000000000000000	4.00000000000000000000	4.00000000000000000000	4.00000000000000000000	4.00000000000000000000	4.00000000000000000000	4.00000000000000000000	4.00000000000000000000	4.00000000000000000000	4.00000000000000000000	4.00000000000000000000	4.00000000000000000000	4.00000000000000000000
83.00000000000000000000	0.00000000000000000000	4154.35888671875000000000	4162.05126953125000000000	4155.38427734375000000000	4173.33300781250000000000	4145.64111328125000000000	4155.38427734375000000000	4147.69238281250000000000	4157.43603515625000000000	4290.76904296875000000000	4165.12792968750000000000	4176.92285156250000000000	4182.56396484375000000000	4165.12792968750000000000	4157.43603515625000000000	2369.00000000000000000000	10250.00000000000000000000	10227.00000000000000000000	0.00000000000000000000	0.00000000000000000000	0.00000000000000000000	2149.00000000000000000000	295.00000000000000000000	4.00000000000000000000	4.00000000000000000000	4.00000000000000000000	4.00000000000000000000	4.00000000000000000000	4.00000000000000000000	4.00000000000000000000	4.00000000000000000000	4.00000000000000000000	4.00000000000000000000	4.00000000000000000000	4.00000000000000000000	4.00000000000000000000	4.00000000000000000000	4.00000000000000000000	4.00000000000000000000
84.00000000000000000000	0.00000000000000000000	4150.76904296875000000000	4134.87158203125000000000	4165.64111328125000000000	4163.07666015625000000000	4124.61523437500000000000	4143.58984375000000000000	4127.69238281250000000000	4147.17919921875000000000	4287.17919921875000000000	4152.30761718750000000000	4173.84619140625000000000	4183.07666015625000000000	4148.20507812500000000000	4153.33300781250000000000	1747.00000000000000000000	10250.00000000000000000000	10227.00000000000000000000	0.00000000000000000000	0.00000000000000000000	0.00000000000000000000	2149.00000000000000000000	302.00000000000000000000	4.00000000000000000000	4.00000000000000000000	4.00000000000000000000	4.00000000000000000000	4.00000000000000000000	4.00000000000000000000	4.00000000000000000000	4.00000000000000000000	4.00000000000000000000	4.00000000000000000000	4.00000000000000000000	4.00000000000000000000	4.00000000000000000000	4.00000000000000000000	4.00000000000000000000	4.00000000000000000000
85.00000000000000000000	0.00000000000000000000	4156.92285156250000000000	4138.97412109375000000000	4165.64111328125000000000	4157.43603515625000000000	4131.28173828125000000000	4152.82031250000000000000	4127.69238281250000000000	4137.94873046875000000000	4285.12792968750000000000	4134.35888671875000000000	4167.69238281250000000000	4177.94873046875000000000	4150.25634765625000000000	4150.76904296875000000000	1928.00000000000000000000	10249.00000000000000000000	10227.00000000000000000000	0.00000000000000000000	0.00000000000000000000	0.00000000000000000000	2149.00000000000000000000	311.00000000000000000000	4.00000000000000000000	4.00000000000000000000	4.00000000000000000000	4.00000000000000000000	4.00000000000000000000	4.00000000000000000000	4.00000000000000000000	4.00000000000000000000	4.00000000000000000000	4.00000000000000000000	4.00000000000000000000	4.00000000000000000000	4.00000000000000000000	4.00000000000000000000	4.00000000000000000000	4.00000000000000000000
86.00000000000000000000	0.00000000000000000000	4170.76904296875000000000	4175.38427734375000000000	4169.23046875000000000000	4174.87158203125000000000	4166.15380859375000000000	4166.66650390625000000000	4151.28173828125000000000	4148.71777343750000000000	4288.20507812500000000000	4161.53857421875000000000	4181.02539062500000000000	4186.66650390625000000000	4183.58984375000000000000	4159.48730468750000000000	3127.00000000000000000000	10249.00000000000000000000	10227.00000000000000000000	0.00000000000000000000	0.00000000000000000000	0.00000000000000000000	2149.00000000000000000000	318.00000000000000000000	4.00000000000000000000	4.00000000000000000000	4.00000000000000000000	4.00000000000000000000	4.00000000000000000000	4.00000000000000000000	4.00000000000000000000	4.00000000000000000000	4.00000000000000000000	4.00000000000000000000	4.00000000000000000000	4.00000000000000000000	4.00000000000000000000	4.00000000000000000000	4.00000000000000000000	4.00000000000000000000
87.00000000000000000000	0.00000000000000000000	4152.30761718750000000000	4126.15380859375000000000	4167.17919921875000000000	4150.76904296875000000000	4120.51269531250000000000	4145.12792968750000000000	4115.38427734375000000000	4112.30761718750000000000	4279.48730468750000000000	4114.35888671875000000000	4158.97412109375000000000	4176.92285156250000000000	4145.12792968750000000000	4143.07666015625000000000	2369.00000000000000000000	10248.00000000000000000000	10226.00000000000000000000	0.00000000000000000000	0.00000000000000000000	0.00000000000000000000	2149.00000000000000000000	326.00000000000000000000	4.00000000000000000000	4.00000000000000000000	4.00000000000000000000	4.00000000000000000000	4.00000000000000000000	4.00000000000000000000	4.00000000000000000000	4.00000000000000000000	4.00000000000000000000	4.00000000000000000000	4.00000000000000000000	4.00000000000000000000	4.00000000000000000000	4.00000000000000000000	4.00000000000000000000	4.00000000000000000000
88.00000000000000000000	0.00000000000000000000	4152.30761718750000000000	4141.53857421875000000000	4156.41015625000000000000	4165.12792968750000000000	4157.94873046875000000000	4152.82031250000000000000	4141.02539062500000000000	4156.92285156250000000000	4292.82031250000000000000	4150.76904296875000000000	4181.02539062500000000000	4175.38427734375000000000	4180.51269531250000000000	4157.94873046875000000000	1747.00000000000000000000	10248.00000000000000000000	10226.00000000000000000000	0.00000000000000000000	0.00000000000000000000	0.00000000000000000000	2149.00000000000000000000	334.00000000000000000000	4.00000000000000000000	4.00000000000000000000	4.00000000000000000000	4.00000000000000000000	4.00000000000000000000	4.00000000000000000000	4.00000000000000000000	4.00000000000000000000	4.00000000000000000000	4.00000000000000000000	4.00000000000000000000	4.00000000000000000000	4.00000000000000000000	4.00000000000000000000	4.00000000000000000000	4.00000000000000000000
89.00000000000000000000	0.00000000000000000000	4139.48730468750000000000	4123.07666015625000000000	4160.51269531250000000000	4157.43603515625000000000	4140.51269531250000000000	4140.51269531250000000000	4123.58984375000000000000	4155.38427734375000000000	4295.89746093750000000000	4155.38427734375000000000	4178.97412109375000000000	4178.97412109375000000000	4173.33300781250000000000	4155.89746093750000000000	1928.00000000000000000000	10248.00000000000000000000	10227.00000000000000000000	0.00000000000000000000	0.00000000000000000000	0.00000000000000000000	2149.00000000000000000000	343.00000000000000000000	4.00000000000000000000	4.00000000000000000000	4.00000000000000000000	4.00000000000000000000	4.00000000000000000000	4.00000000000000000000	4.00000000000000000000	4.00000000000000000000	4.00000000000000000000	4.00000000000000000000	4.00000000000000000000	4.00000000000000000000	4.00000000000000000000	4.00000000000000000000	4.00000000000000000000	4.00000000000000000000
90.00000000000000000000	0.00000000000000000000	4135.38427734375000000000	4109.74365234375000000000	4157.43603515625000000000	4147.69238281250000000000	4113.84619140625000000000	4145.12792968750000000000	4123.58984375000000000000	4137.43603515625000000000	4286.15380859375000000000	4135.89746093750000000000	4163.58984375000000000000	4171.79492187500000000000	4153.84619140625000000000	4146.15380859375000000000	3127.00000000000000000000	10248.00000000000000000000	10227.00000000000000000000	0.00000000000000000000	0.00000000000000000000	0.00000000000000000000	2149.00000000000000000000	350.00000000000000000000	4.00000000000000000000	4.00000000000000000000	4.00000000000000000000	4.00000000000000000000	4.00000000000000000000	4.00000000000000000000	4.00000000000000000000	4.00000000000000000000	4.00000000000000000000	4.00000000000000000000	4.00000000000000000000	4.00000000000000000000	4.00000000000000000000	4.00000000000000000000	4.00000000000000000000	4.00000000000000000000
91.00000000000000000000	0.00000000000000000000	4156.41015625000000000000	4148.20507812500000000000	4163.07666015625000000000	4170.25634765625000000000	4160.00000000000000000000	4167.17919921875000000000	4165.64111328125000000000	4166.15380859375000000000	4292.30761718750000000000	4168.20507812500000000000	4183.07666015625000000000	4181.53857421875000000000	4179.48730468750000000000	4153.33300781250000000000	2369.00000000000000000000	10248.00000000000000000000	10228.00000000000000000000	0.00000000000000000000	0.00000000000000000000	0.00000000000000000000	2149.00000000000000000000	359.00000000000000000000	4.00000000000000000000	4.00000000000000000000	4.00000000000000000000	4.00000000000000000000	4.00000000000000000000	4.00000000000000000000	4.00000000000000000000	4.00000000000000000000	4.00000000000000000000	4.00000000000000000000	4.00000000000000000000	4.00000000000000000000	4.00000000000000000000	4.00000000000000000000	4.00000000000000000000	4.00000000000000000000
92.00000000000000000000	0.00000000000000000000	4151.28173828125000000000	4124.61523437500000000000	4172.82031250000000000000	4148.20507812500000000000	4135.38427734375000000000	4152.82031250000000000000	4132.30761718750000000000	4137.94873046875000000000	4289.74365234375000000000	4136.41015625000000000000	4170.25634765625000000000	4179.48730468750000000000	4146.66650390625000000000	4141.53857421875000000000	1747.00000000000000000000	10248.00000000000000000000	10228.00000000000000000000	0.00000000000000000000	0.00000000000000000000	0.00000000000000000000	2149.00000000000000000000	366.00000000000000000000	4.00000000000000000000	4.00000000000000000000	4.00000000000000000000	4.00000000000000000000	4.00000000000000000000	4.00000000000000000000	4.00000000000000000000	4.00000000000000000000	4.00000000000000000000	4.00000000000000000000	4.00000000000000000000	4.00000000000000000000	4.00000000000000000000	4.00000000000000000000	4.00000000000000000000	4.00000000000000000000
93.00000000000000000000	0.00000000000000000000	4160.00000000000000000000	4150.76904296875000000000	4168.71777343750000000000	4164.10253906250000000000	4160.00000000000000000000	4162.05126953125000000000	4148.71777343750000000000	4162.56396484375000000000	4292.82031250000000000000	4171.79492187500000000000	4182.56396484375000000000	4181.53857421875000000000	4187.17919921875000000000	4162.05126953125000000000	1928.00000000000000000000	10247.00000000000000000000	10228.00000000000000000000	0.00000000000000000000	0.00000000000000000000	0.00000000000000000000	2149.00000000000000000000	374.00000000000000000000	4.00000000000000000000	4.00000000000000000000	4.00000000000000000000	4.00000000000000000000	4.00000000000000000000	4.00000000000000000000	4.00000000000000000000	4.00000000000000000000	4.00000000000000000000	4.00000000000000000000	4.00000000000000000000	4.00000000000000000000	4.00000000000000000000	4.00000000000000000000	4.00000000000000000000	4.00000000000000000000
94.00000000000000000000	0.00000000000000000000	4155.89746093750000000000	4134.87158203125000000000	4167.69238281250000000000	4165.12792968750000000000	4140.51269531250000000000	4148.20507812500000000000	4132.82031250000000000000	4150.76904296875000000000	4291.79492187500000000000	4162.05126953125000000000	4177.94873046875000000000	4186.66650390625000000000	4187.17919921875000000000	4163.07666015625000000000	3127.00000000000000000000	10247.00000000000000000000	10228.00000000000000000000	0.00000000000000000000	0.00000000000000000000	0.00000000000000000000	2149.00000000000000000000	381.00000000000000000000	4.00000000000000000000	4.00000000000000000000	4.00000000000000000000	4.00000000000000000000	4.00000000000000000000	4.00000000000000000000	4.00000000000000000000	4.00000000000000000000	4.00000000000000000000	4.00000000000000000000	4.00000000000000000000	4.00000000000000000000	4.00000000000000000000	4.00000000000000000000	4.00000000000000000000	4.00000000000000000000
95.00000000000000000000	0.00000000000000000000	4145.12792968750000000000	4113.33300781250000000000	4160.51269531250000000000	4144.10253906250000000000	4104.10253906250000000000	4142.05126953125000000000	4115.89746093750000000000	4128.71777343750000000000	4288.20507812500000000000	4130.25634765625000000000	4163.58984375000000000000	4176.41015625000000000000	4160.51269531250000000000	4148.20507812500000000000	2369.00000000000000000000	10247.00000000000000000000	10229.00000000000000000000	0.00000000000000000000	0.00000000000000000000	0.00000000000000000000	2149.00000000000000000000	390.00000000000000000000	4.00000000000000000000	4.00000000000000000000	4.00000000000000000000	4.00000000000000000000	4.00000000000000000000	4.00000000000000000000	4.00000000000000000000	4.00000000000000000000	4.00000000000000000000	4.00000000000000000000	4.00000000000000000000	4.00000000000000000000	4.00000000000000000000	4.00000000000000000000	4.00000000000000000000	4.00000000000000000000
96.00000000000000000000	0.00000000000000000000	4153.84619140625000000000	4144.10253906250000000000	4163.07666015625000000000	4160.51269531250000000000	4137.43603515625000000000	4160.51269531250000000000	4149.74365234375000000000	4170.76904296875000000000	4295.89746093750000000000	4183.58984375000000000000	4188.20507812500000000000	4181.53857421875000000000	4188.20507812500000000000	4158.46142578125000000000	1747.00000000000000000000	10247.00000000000000000000	10229.00000000000000000000	0.00000000000000000000	0.00000000000000000000	0.00000000000000000000	2149.00000000000000000000	397.00000000000000000000	4.00000000000000000000	4.00000000000000000000	4.00000000000000000000	4.00000000000000000000	4.00000000000000000000	4.00000000000000000000	4.00000000000000000000	4.00000000000000000000	4.00000000000000000000	4.00000000000000000000	4.00000000000000000000	4.00000000000000000000	4.00000000000000000000	4.00000000000000000000	4.00000000000000000000	4.00000000000000000000
97.00000000000000000000	0.00000000000000000000	4141.53857421875000000000	4108.20507812500000000000	4166.66650390625000000000	4142.56396484375000000000	4110.25634765625000000000	4148.20507812500000000000	4124.61523437500000000000	4144.10253906250000000000	4290.25634765625000000000	4150.76904296875000000000	4171.28173828125000000000	4178.97412109375000000000	4145.64111328125000000000	4146.66650390625000000000	1928.00000000000000000000	10248.00000000000000000000	10227.00000000000000000000	0.00000000000000000000	0.00000000000000000000	0.00000000000000000000	2149.00000000000000000000	406.00000000000000000000	4.00000000000000000000	4.00000000000000000000	4.00000000000000000000	4.00000000000000000000	4.00000000000000000000	4.00000000000000000000	4.00000000000000000000	4.00000000000000000000	4.00000000000000000000	4.00000000000000000000	4.00000000000000000000	4.00000000000000000000	4.00000000000000000000	4.00000000000000000000	4.00000000000000000000	4.00000000000000000000
98.00000000000000000000	0.00000000000000000000	4155.38427734375000000000	4143.58984375000000000000	4164.10253906250000000000	4156.92285156250000000000	4156.41015625000000000000	4168.20507812500000000000	4154.87158203125000000000	4154.35888671875000000000	4291.79492187500000000000	4155.38427734375000000000	4177.43603515625000000000	4182.05126953125000000000	4171.28173828125000000000	4160.51269531250000000000	3127.00000000000000000000	10248.00000000000000000000	10227.00000000000000000000	0.00000000000000000000	0.00000000000000000000	0.00000000000000000000	2149.00000000000000000000	414.00000000000000000000	4.00000000000000000000	4.00000000000000000000	4.00000000000000000000	4.00000000000000000000	4.00000000000000000000	4.00000000000000000000	4.00000000000000000000	4.00000000000000000000	4.00000000000000000000	4.00000000000000000000	4.00000000000000000000	4.00000000000000000000	4.00000000000000000000	4.00000000000000000000	4.00000000000000000000	4.00000000000000000000
99.00000000000000000000	0.00000000000000000000	4165.12792968750000000000	4153.33300781250000000000	4175.89746093750000000000	4162.56396484375000000000	4174.35888671875000000000	4166.66650390625000000000	4151.79492187500000000000	4150.76904296875000000000	4292.30761718750000000000	4155.89746093750000000000	4181.53857421875000000000	4192.30761718750000000000	4185.64111328125000000000	4166.66650390625000000000	2369.00000000000000000000	10247.00000000000000000000	10227.00000000000000000000	0.00000000000000000000	0.00000000000000000000	0.00000000000000000000	2149.00000000000000000000	423.00000000000000000000	4.00000000000000000000	4.00000000000000000000	4.00000000000000000000	4.00000000000000000000	4.00000000000000000000	4.00000000000000000000	4.00000000000000000000	4.00000000000000000000	4.00000000000000000000	4.00000000000000000000	4.00000000000000000000	4.00000000000000000000	4.00000000000000000000	4.00000000000000000000	4.00000000000000000000	4.00000000000000000000
100.00000000000000000000	0.00000000000000000000	4157.43603515625000000000	4123.58984375000000000000	4172.30761718750000000000	4145.64111328125000000000	4141.02539062500000000000	4153.84619140625000000000	4128.20507812500000000000	4135.89746093750000000000	4290.25634765625000000000	4141.02539062500000000000	4169.74365234375000000000	4184.61523437500000000000	4164.10253906250000000000	4160.51269531250000000000	1747.00000000000000000000	10247.00000000000000000000	10227.00000000000000000000	0.00000000000000000000	0.00000000000000000000	0.00000000000000000000	2149.00000000000000000000	430.00000000000000000000	4.00000000000000000000	4.00000000000000000000	4.00000000000000000000	4.00000000000000000000	4.00000000000000000000	4.00000000000000000000	4.00000000000000000000	4.00000000000000000000	4.00000000000000000000	4.00000000000000000000	4.00000000000000000000	4.00000000000000000000	4.00000000000000000000	4.00000000000000000000	4.00000000000000000000	4.00000000000000000000
101.00000000000000000000	0.00000000000000000000	4166.66650390625000000000	4153.33300781250000000000	4167.69238281250000000000	4172.30761718750000000000	4154.35888671875000000000	4161.02539062500000000000	4160.00000000000000000000	4185.64111328125000000000	4297.43603515625000000000	4195.38427734375000000000	4193.33300781250000000000	4193.33300781250000000000	4203.07666015625000000000	4181.02539062500000000000	1928.00000000000000000000	10247.00000000000000000000	10227.00000000000000000000	0.00000000000000000000	0.00000000000000000000	0.00000000000000000000	2149.00000000000000000000	438.00000000000000000000	4.00000000000000000000	4.00000000000000000000	4.00000000000000000000	4.00000000000000000000	4.00000000000000000000	4.00000000000000000000	4.00000000000000000000	4.00000000000000000000	4.00000000000000000000	4.00000000000000000000	4.00000000000000000000	4.00000000000000000000	4.00000000000000000000	4.00000000000000000000	4.00000000000000000000	4.00000000000000000000
102.00000000000000000000	0.00000000000000000000	4149.74365234375000000000	4122.05126953125000000000	4171.28173828125000000000	4154.87158203125000000000	4106.66650390625000000000	4141.02539062500000000000	4128.71777343750000000000	4161.53857421875000000000	4286.15380859375000000000	4152.82031250000000000000	4178.97412109375000000000	4192.82031250000000000000	4173.33300781250000000000	4169.74365234375000000000	3127.00000000000000000000	10247.00000000000000000000	10227.00000000000000000000	0.00000000000000000000	0.00000000000000000000	0.00000000000000000000	2149.00000000000000000000	446.00000000000000000000	4.00000000000000000000	4.00000000000000000000	4.00000000000000000000	4.00000000000000000000	4.00000000000000000000	4.00000000000000000000	4.00000000000000000000	4.00000000000000000000	4.00000000000000000000	4.00000000000000000000	4.00000000000000000000	4.00000000000000000000	4.00000000000000000000	4.00000000000000000000	4.00000000000000000000	4.00000000000000000000
103.00000000000000000000	0.00000000000000000000	4155.38427734375000000000	4141.02539062500000000000	4165.12792968750000000000	4149.23046875000000000000	4146.66650390625000000000	4161.53857421875000000000	4157.43603515625000000000	4172.30761718750000000000	4285.12792968750000000000	4161.53857421875000000000	4186.15380859375000000000	4188.20507812500000000000	4180.51269531250000000000	4166.15380859375000000000	2369.00000000000000000000	10247.00000000000000000000	10228.00000000000000000000	0.00000000000000000000	0.00000000000000000000	0.00000000000000000000	2149.00000000000000000000	453.00000000000000000000	4.00000000000000000000	4.00000000000000000000	4.00000000000000000000	4.00000000000000000000	4.00000000000000000000	4.00000000000000000000	4.00000000000000000000	4.00000000000000000000	4.00000000000000000000	4.00000000000000000000	4.00000000000000000000	4.00000000000000000000	4.00000000000000000000	4.00000000000000000000	4.00000000000000000000	4.00000000000000000000
104.00000000000000000000	0.00000000000000000000	4166.15380859375000000000	4146.66650390625000000000	4170.25634765625000000000	4153.33300781250000000000	4170.25634765625000000000	4168.71777343750000000000	4173.33300781250000000000	4177.94873046875000000000	4288.71777343750000000000	4190.25634765625000000000	4189.23046875000000000000	4193.84619140625000000000	4174.35888671875000000000	4161.02539062500000000000	1747.00000000000000000000	10247.00000000000000000000	10228.00000000000000000000	0.00000000000000000000	0.00000000000000000000	0.00000000000000000000	2149.00000000000000000000	460.00000000000000000000	4.00000000000000000000	4.00000000000000000000	4.00000000000000000000	4.00000000000000000000	4.00000000000000000000	4.00000000000000000000	4.00000000000000000000	4.00000000000000000000	4.00000000000000000000	4.00000000000000000000	4.00000000000000000000	4.00000000000000000000	4.00000000000000000000	4.00000000000000000000	4.00000000000000000000	4.00000000000000000000
105.00000000000000000000	0.00000000000000000000	4152.82031250000000000000	4117.43603515625000000000	4170.25634765625000000000	4141.02539062500000000000	4130.76904296875000000000	4155.38427734375000000000	4141.02539062500000000000	4146.15380859375000000000	4284.10253906250000000000	4161.53857421875000000000	4166.66650390625000000000	4185.64111328125000000000	4144.61523437500000000000	4151.79492187500000000000	1928.00000000000000000000	10247.00000000000000000000	10227.00000000000000000000	0.00000000000000000000	0.00000000000000000000	0.00000000000000000000	2149.00000000000000000000	469.00000000000000000000	4.00000000000000000000	4.00000000000000000000	4.00000000000000000000	4.00000000000000000000	4.00000000000000000000	4.00000000000000000000	4.00000000000000000000	4.00000000000000000000	4.00000000000000000000	4.00000000000000000000	4.00000000000000000000	4.00000000000000000000	4.00000000000000000000	4.00000000000000000000	4.00000000000000000000	4.00000000000000000000
106.00000000000000000000	0.00000000000000000000	4160.51269531250000000000	4156.41015625000000000000	4169.74365234375000000000	4161.02539062500000000000	4168.20507812500000000000	4167.17919921875000000000	4158.46142578125000000000	4174.35888671875000000000	4291.28173828125000000000	4181.53857421875000000000	4188.20507812500000000000	4191.28173828125000000000	4196.41015625000000000000	4173.33300781250000000000	3127.00000000000000000000	10247.00000000000000000000	10227.00000000000000000000	0.00000000000000000000	0.00000000000000000000	0.00000000000000000000	2149.00000000000000000000	477.00000000000000000000	4.00000000000000000000	4.00000000000000000000	4.00000000000000000000	4.00000000000000000000	4.00000000000000000000	4.00000000000000000000	4.00000000000000000000	4.00000000000000000000	4.00000000000000000000	4.00000000000000000000	4.00000000000000000000	4.00000000000000000000	4.00000000000000000000	4.00000000000000000000	4.00000000000000000000	4.00000000000000000000
107.00000000000000000000	0.00000000000000000000	4153.84619140625000000000	4127.17919921875000000000	4175.89746093750000000000	4142.05126953125000000000	4136.92285156250000000000	4148.71777343750000000000	4125.64111328125000000000	4148.20507812500000000000	4285.64111328125000000000	4141.53857421875000000000	4176.41015625000000000000	4193.33300781250000000000	4172.82031250000000000000	4162.05126953125000000000	2369.00000000000000000000	10248.00000000000000000000	10226.00000000000000000000	0.00000000000000000000	0.00000000000000000000	0.00000000000000000000	2149.00000000000000000000	485.00000000000000000000	4.00000000000000000000	4.00000000000000000000	4.00000000000000000000	4.00000000000000000000	4.00000000000000000000	4.00000000000000000000	4.00000000000000000000	4.00000000000000000000	4.00000000000000000000	4.00000000000000000000	4.00000000000000000000	4.00000000000000000000	4.00000000000000000000	4.00000000000000000000	4.00000000000000000000	4.00000000000000000000
108.00000000000000000000	0.00000000000000000000	4154.35888671875000000000	4137.94873046875000000000	4167.17919921875000000000	4147.17919921875000000000	4144.10253906250000000000	4155.89746093750000000000	4141.53857421875000000000	4163.07666015625000000000	4287.69238281250000000000	4171.28173828125000000000	4176.41015625000000000000	4187.69238281250000000000	4174.87158203125000000000	4162.05126953125000000000	1747.00000000000000000000	10248.00000000000000000000	10226.00000000000000000000	0.00000000000000000000	0.00000000000000000000	0.00000000000000000000	2149.00000000000000000000	493.00000000000000000000	4.00000000000000000000	4.00000000000000000000	4.00000000000000000000	4.00000000000000000000	4.00000000000000000000	4.00000000000000000000	4.00000000000000000000	4.00000000000000000000	4.00000000000000000000	4.00000000000000000000	4.00000000000000000000	4.00000000000000000000	4.00000000000000000000	4.00000000000000000000	4.00000000000000000000	4.00000000000000000000
109.00000000000000000000	0.00000000000000000000	4150.76904296875000000000	4146.66650390625000000000	4167.69238281250000000000	4154.87158203125000000000	4160.51269531250000000000	4157.94873046875000000000	4151.79492187500000000000	4180.51269531250000000000	4291.79492187500000000000	4195.38427734375000000000	4185.12792968750000000000	4188.20507812500000000000	4178.46142578125000000000	4165.12792968750000000000	1928.00000000000000000000	10249.00000000000000000000	10228.00000000000000000000	0.00000000000000000000	0.00000000000000000000	0.00000000000000000000	2149.00000000000000000000	501.00000000000000000000	4.00000000000000000000	4.00000000000000000000	4.00000000000000000000	4.00000000000000000000	4.00000000000000000000	4.00000000000000000000	4.00000000000000000000	4.00000000000000000000	4.00000000000000000000	4.00000000000000000000	4.00000000000000000000	4.00000000000000000000	4.00000000000000000000	4.00000000000000000000	4.00000000000000000000	4.00000000000000000000
110.00000000000000000000	0.00000000000000000000	4144.61523437500000000000	4114.87158203125000000000	4169.74365234375000000000	4131.79492187500000000000	4123.07666015625000000000	4148.71777343750000000000	4127.69238281250000000000	4148.71777343750000000000	4284.61523437500000000000	4133.33300781250000000000	4165.64111328125000000000	4181.53857421875000000000	4140.00000000000000000000	4153.33300781250000000000	3127.00000000000000000000	10249.00000000000000000000	10228.00000000000000000000	0.00000000000000000000	0.00000000000000000000	0.00000000000000000000	2149.00000000000000000000	508.00000000000000000000	4.00000000000000000000	4.00000000000000000000	4.00000000000000000000	4.00000000000000000000	4.00000000000000000000	4.00000000000000000000	4.00000000000000000000	4.00000000000000000000	4.00000000000000000000	4.00000000000000000000	4.00000000000000000000	4.00000000000000000000	4.00000000000000000000	4.00000000000000000000	4.00000000000000000000	4.00000000000000000000
111.00000000000000000000	0.00000000000000000000	4172.82031250000000000000	4166.15380859375000000000	4173.33300781250000000000	4161.02539062500000000000	4164.61523437500000000000	4173.33300781250000000000	4170.25634765625000000000	4177.94873046875000000000	4291.79492187500000000000	4179.48730468750000000000	4185.12792968750000000000	4196.41015625000000000000	4187.69238281250000000000	4177.94873046875000000000	2369.00000000000000000000	10248.00000000000000000000	10228.00000000000000000000	0.00000000000000000000	0.00000000000000000000	0.00000000000000000000	2149.00000000000000000000	516.00000000000000000000	4.00000000000000000000	4.00000000000000000000	4.00000000000000000000	4.00000000000000000000	4.00000000000000000000	4.00000000000000000000	4.00000000000000000000	4.00000000000000000000	4.00000000000000000000	4.00000000000000000000	4.00000000000000000000	4.00000000000000000000	4.00000000000000000000	4.00000000000000000000	4.00000000000000000000	4.00000000000000000000
112.00000000000000000000	0.00000000000000000000	4167.69238281250000000000	4146.15380859375000000000	4178.46142578125000000000	4150.25634765625000000000	4149.23046875000000000000	4159.48730468750000000000	4143.58984375000000000000	4149.74365234375000000000	4287.17919921875000000000	4169.74365234375000000000	4174.87158203125000000000	4198.97412109375000000000	4174.35888671875000000000	4169.23046875000000000000	1747.00000000000000000000	10248.00000000000000000000	10228.00000000000000000000	0.00000000000000000000	0.00000000000000000000	0.00000000000000000000	2149.00000000000000000000	523.00000000000000000000	4.00000000000000000000	4.00000000000000000000	4.00000000000000000000	4.00000000000000000000	4.00000000000000000000	4.00000000000000000000	4.00000000000000000000	4.00000000000000000000	4.00000000000000000000	4.00000000000000000000	4.00000000000000000000	4.00000000000000000000	4.00000000000000000000	4.00000000000000000000	4.00000000000000000000	4.00000000000000000000
113.00000000000000000000	0.00000000000000000000	4156.41015625000000000000	4132.30761718750000000000	4166.15380859375000000000	4139.48730468750000000000	4157.43603515625000000000	4154.35888671875000000000	4140.51269531250000000000	4154.87158203125000000000	4286.66650390625000000000	4158.97412109375000000000	4178.97412109375000000000	4186.66650390625000000000	4175.89746093750000000000	4164.10253906250000000000	1928.00000000000000000000	10247.00000000000000000000	10228.00000000000000000000	0.00000000000000000000	0.00000000000000000000	0.00000000000000000000	2149.00000000000000000000	531.00000000000000000000	4.00000000000000000000	4.00000000000000000000	4.00000000000000000000	4.00000000000000000000	4.00000000000000000000	4.00000000000000000000	4.00000000000000000000	4.00000000000000000000	4.00000000000000000000	4.00000000000000000000	4.00000000000000000000	4.00000000000000000000	4.00000000000000000000	4.00000000000000000000	4.00000000000000000000	4.00000000000000000000
114.00000000000000000000	0.00000000000000000000	4153.84619140625000000000	4134.35888671875000000000	4165.12792968750000000000	4148.71777343750000000000	4166.15380859375000000000	4151.79492187500000000000	4154.87158203125000000000	4184.10253906250000000000	4295.38427734375000000000	4186.66650390625000000000	4197.43603515625000000000	4191.28173828125000000000	4195.38427734375000000000	4176.92285156250000000000	3127.00000000000000000000	10247.00000000000000000000	10228.00000000000000000000	0.00000000000000000000	0.00000000000000000000	0.00000000000000000000	2149.00000000000000000000	539.00000000000000000000	4.00000000000000000000	4.00000000000000000000	4.00000000000000000000	4.00000000000000000000	4.00000000000000000000	4.00000000000000000000	4.00000000000000000000	4.00000000000000000000	4.00000000000000000000	4.00000000000000000000	4.00000000000000000000	4.00000000000000000000	4.00000000000000000000	4.00000000000000000000	4.00000000000000000000	4.00000000000000000000
115.00000000000000000000	0.00000000000000000000	4140.00000000000000000000	4104.10253906250000000000	4167.69238281250000000000	4128.71777343750000000000	4117.94873046875000000000	4141.53857421875000000000	4131.28173828125000000000	4154.87158203125000000000	4289.23046875000000000000	4160.00000000000000000000	4178.46142578125000000000	4185.64111328125000000000	4164.10253906250000000000	4165.64111328125000000000	2369.00000000000000000000	10247.00000000000000000000	10228.00000000000000000000	0.00000000000000000000	0.00000000000000000000	0.00000000000000000000	2149.00000000000000000000	547.00000000000000000000	4.00000000000000000000	4.00000000000000000000	4.00000000000000000000	4.00000000000000000000	4.00000000000000000000	4.00000000000000000000	4.00000000000000000000	4.00000000000000000000	4.00000000000000000000	4.00000000000000000000	4.00000000000000000000	4.00000000000000000000	4.00000000000000000000	4.00000000000000000000	4.00000000000000000000	4.00000000000000000000
116.00000000000000000000	0.00000000000000000000	4159.48730468750000000000	4150.76904296875000000000	4168.71777343750000000000	4150.76904296875000000000	4168.71777343750000000000	4170.25634765625000000000	4172.30761718750000000000	4181.02539062500000000000	4291.79492187500000000000	4202.05126953125000000000	4199.48730468750000000000	4189.74365234375000000000	4198.46142578125000000000	4172.82031250000000000000	1747.00000000000000000000	10247.00000000000000000000	10228.00000000000000000000	0.00000000000000000000	0.00000000000000000000	0.00000000000000000000	2149.00000000000000000000	554.00000000000000000000	4.00000000000000000000	4.00000000000000000000	4.00000000000000000000	4.00000000000000000000	4.00000000000000000000	4.00000000000000000000	4.00000000000000000000	4.00000000000000000000	4.00000000000000000000	4.00000000000000000000	4.00000000000000000000	4.00000000000000000000	4.00000000000000000000	4.00000000000000000000	4.00000000000000000000	4.00000000000000000000
117.00000000000000000000	0.00000000000000000000	4160.00000000000000000000	4131.28173828125000000000	4177.94873046875000000000	4140.00000000000000000000	4150.25634765625000000000	4161.53857421875000000000	4151.28173828125000000000	4157.43603515625000000000	4290.25634765625000000000	4186.15380859375000000000	4189.74365234375000000000	4188.71777343750000000000	4170.25634765625000000000	4158.97412109375000000000	1928.00000000000000000000	10248.00000000000000000000	10228.00000000000000000000	0.00000000000000000000	0.00000000000000000000	0.00000000000000000000	2149.00000000000000000000	563.00000000000000000000	4.00000000000000000000	4.00000000000000000000	4.00000000000000000000	4.00000000000000000000	4.00000000000000000000	4.00000000000000000000	4.00000000000000000000	4.00000000000000000000	4.00000000000000000000	4.00000000000000000000	4.00000000000000000000	4.00000000000000000000	4.00000000000000000000	4.00000000000000000000	4.00000000000000000000	4.00000000000000000000
118.00000000000000000000	0.00000000000000000000	4154.35888671875000000000	4122.05126953125000000000	4170.76904296875000000000	4133.33300781250000000000	4137.43603515625000000000	4156.41015625000000000000	4148.20507812500000000000	4153.84619140625000000000	4293.33300781250000000000	4176.41015625000000000000	4180.00000000000000000000	4179.48730468750000000000	4168.20507812500000000000	4158.46142578125000000000	3127.00000000000000000000	10248.00000000000000000000	10228.00000000000000000000	0.00000000000000000000	0.00000000000000000000	0.00000000000000000000	2149.00000000000000000000	571.00000000000000000000	4.00000000000000000000	4.00000000000000000000	4.00000000000000000000	4.00000000000000000000	4.00000000000000000000	4.00000000000000000000	4.00000000000000000000	4.00000000000000000000	4.00000000000000000000	4.00000000000000000000	4.00000000000000000000	4.00000000000000000000	4.00000000000000000000	4.00000000000000000000	4.00000000000000000000	4.00000000000000000000
119.00000000000000000000	0.00000000000000000000	4157.43603515625000000000	4139.48730468750000000000	4168.71777343750000000000	4151.79492187500000000000	4163.07666015625000000000	4157.94873046875000000000	4167.69238281250000000000	4185.12792968750000000000	4298.97412109375000000000	4206.66650390625000000000	4197.43603515625000000000	4191.28173828125000000000	4205.64111328125000000000	4177.43603515625000000000	2369.00000000000000000000	10247.00000000000000000000	10228.00000000000000000000	0.00000000000000000000	0.00000000000000000000	0.00000000000000000000	2149.00000000000000000000	579.00000000000000000000	4.00000000000000000000	4.00000000000000000000	4.00000000000000000000	4.00000000000000000000	4.00000000000000000000	4.00000000000000000000	4.00000000000000000000	4.00000000000000000000	4.00000000000000000000	4.00000000000000000000	4.00000000000000000000	4.00000000000000000000	4.00000000000000000000	4.00000000000000000000	4.00000000000000000000	4.00000000000000000000
120.00000000000000000000	0.00000000000000000000	4143.58984375000000000000	4103.07666015625000000000	4168.20507812500000000000	4128.71777343750000000000	4120.51269531250000000000	4140.00000000000000000000	4128.71777343750000000000	4149.23046875000000000000	4288.20507812500000000000	4161.02539062500000000000	4177.94873046875000000000	4183.58984375000000000000	4163.07666015625000000000	4163.07666015625000000000	1747.00000000000000000000	10247.00000000000000000000	10228.00000000000000000000	0.00000000000000000000	0.00000000000000000000	0.00000000000000000000	2149.00000000000000000000	587.00000000000000000000	4.00000000000000000000	4.00000000000000000000	4.00000000000000000000	4.00000000000000000000	4.00000000000000000000	4.00000000000000000000	4.00000000000000000000	4.00000000000000000000	4.00000000000000000000	4.00000000000000000000	4.00000000000000000000	4.00000000000000000000	4.00000000000000000000	4.00000000000000000000	4.00000000000000000000	4.00000000000000000000
121.00000000000000000000	0.00000000000000000000	4151.28173828125000000000	4137.43603515625000000000	4162.05126953125000000000	4144.10253906250000000000	4161.02539062500000000000	4158.97412109375000000000	4158.97412109375000000000	4171.79492187500000000000	4291.79492187500000000000	4191.28173828125000000000	4194.35888671875000000000	4176.92285156250000000000	4180.51269531250000000000	4164.61523437500000000000	1928.00000000000000000000	10245.00000000000000000000	10226.00000000000000000000	0.00000000000000000000	0.00000000000000000000	0.00000000000000000000	2149.00000000000000000000	596.00000000000000000000	4.00000000000000000000	4.00000000000000000000	4.00000000000000000000	4.00000000000000000000	4.00000000000000000000	4.00000000000000000000	4.00000000000000000000	4.00000000000000000000	4.00000000000000000000	4.00000000000000000000	4.00000000000000000000	4.00000000000000000000	4.00000000000000000000	4.00000000000000000000	4.00000000000000000000	4.00000000000000000000
122.00000000000000000000	0.00000000000000000000	4138.97412109375000000000	4114.87158203125000000000	4164.61523437500000000000	4131.28173828125000000000	4150.76904296875000000000	4151.79492187500000000000	4149.74365234375000000000	4163.58984375000000000000	4289.23046875000000000000	4183.07666015625000000000	4187.69238281250000000000	4177.94873046875000000000	4153.33300781250000000000	4147.69238281250000000000	3127.00000000000000000000	10245.00000000000000000000	10226.00000000000000000000	0.00000000000000000000	0.00000000000000000000	0.00000000000000000000	2149.00000000000000000000	603.00000000000000000000	4.00000000000000000000	4.00000000000000000000	4.00000000000000000000	4.00000000000000000000	4.00000000000000000000	4.00000000000000000000	4.00000000000000000000	4.00000000000000000000	4.00000000000000000000	4.00000000000000000000	4.00000000000000000000	4.00000000000000000000	4.00000000000000000000	4.00000000000000000000	4.00000000000000000000	4.00000000000000000000
123.00000000000000000000	0.00000000000000000000	4135.89746093750000000000	4102.05126953125000000000	4160.00000000000000000000	4115.38427734375000000000	4137.43603515625000000000	4154.35888671875000000000	4143.58984375000000000000	4149.74365234375000000000	4287.17919921875000000000	4167.17919921875000000000	4172.82031250000000000000	4174.35888671875000000000	4136.92285156250000000000	4143.58984375000000000000	2369.00000000000000000000	10245.00000000000000000000	10226.00000000000000000000	0.00000000000000000000	0.00000000000000000000	0.00000000000000000000	2149.00000000000000000000	612.00000000000000000000	4.00000000000000000000	4.00000000000000000000	4.00000000000000000000	4.00000000000000000000	4.00000000000000000000	4.00000000000000000000	4.00000000000000000000	4.00000000000000000000	4.00000000000000000000	4.00000000000000000000	4.00000000000000000000	4.00000000000000000000	4.00000000000000000000	4.00000000000000000000	4.00000000000000000000	4.00000000000000000000
124.00000000000000000000	0.00000000000000000000	4158.97412109375000000000	4144.10253906250000000000	4166.66650390625000000000	4142.56396484375000000000	4171.79492187500000000000	4168.20507812500000000000	4164.61523437500000000000	4163.07666015625000000000	4295.38427734375000000000	4197.94873046875000000000	4189.74365234375000000000	4184.61523437500000000000	4177.43603515625000000000	4166.15380859375000000000	1747.00000000000000000000	10245.00000000000000000000	10226.00000000000000000000	0.00000000000000000000	0.00000000000000000000	0.00000000000000000000	2149.00000000000000000000	619.00000000000000000000	4.00000000000000000000	4.00000000000000000000	4.00000000000000000000	4.00000000000000000000	4.00000000000000000000	4.00000000000000000000	4.00000000000000000000	4.00000000000000000000	4.00000000000000000000	4.00000000000000000000	4.00000000000000000000	4.00000000000000000000	4.00000000000000000000	4.00000000000000000000	4.00000000000000000000	4.00000000000000000000
125.00000000000000000000	0.00000000000000000000	4147.69238281250000000000	4113.84619140625000000000	4172.30761718750000000000	4126.15380859375000000000	4130.76904296875000000000	4151.79492187500000000000	4126.66650390625000000000	4126.66650390625000000000	4288.20507812500000000000	4152.30761718750000000000	4176.41015625000000000000	4183.07666015625000000000	4149.23046875000000000000	4154.87158203125000000000	1928.00000000000000000000	10247.00000000000000000000	10228.00000000000000000000	0.00000000000000000000	0.00000000000000000000	0.00000000000000000000	2149.00000000000000000000	626.00000000000000000000	4.00000000000000000000	4.00000000000000000000	4.00000000000000000000	4.00000000000000000000	4.00000000000000000000	4.00000000000000000000	4.00000000000000000000	4.00000000000000000000	4.00000000000000000000	4.00000000000000000000	4.00000000000000000000	4.00000000000000000000	4.00000000000000000000	4.00000000000000000000	4.00000000000000000000	4.00000000000000000000
126.00000000000000000000	0.00000000000000000000	4147.17919921875000000000	4136.41015625000000000000	4163.58984375000000000000	4137.43603515625000000000	4152.30761718750000000000	4164.10253906250000000000	4152.30761718750000000000	4168.71777343750000000000	4292.82031250000000000000	4190.76904296875000000000	4194.35888671875000000000	4186.15380859375000000000	4183.58984375000000000000	4163.07666015625000000000	3127.00000000000000000000	10247.00000000000000000000	10228.00000000000000000000	0.00000000000000000000	0.00000000000000000000	0.00000000000000000000	2149.00000000000000000000	634.00000000000000000000	4.00000000000000000000	4.00000000000000000000	4.00000000000000000000	4.00000000000000000000	4.00000000000000000000	4.00000000000000000000	4.00000000000000000000	4.00000000000000000000	4.00000000000000000000	4.00000000000000000000	4.00000000000000000000	4.00000000000000000000	4.00000000000000000000	4.00000000000000000000	4.00000000000000000000	4.00000000000000000000
127.00000000000000000000	0.00000000000000000000	4137.94873046875000000000	4118.97412109375000000000	4166.66650390625000000000	4131.28173828125000000000	4137.43603515625000000000	4150.76904296875000000000	4143.58984375000000000000	4178.46142578125000000000	4292.82031250000000000000	4198.97412109375000000000	4193.84619140625000000000	4189.23046875000000000000	4177.43603515625000000000	4161.02539062500000000000	50.00000000000000000000	10249.00000000000000000000	10229.00000000000000000000	0.00000000000000000000	0.00000000000000000000	0.00000000000000000000	2149.00000000000000000000	641.00000000000000000000	4.00000000000000000000	4.00000000000000000000	4.00000000000000000000	4.00000000000000000000	4.00000000000000000000	4.00000000000000000000	4.00000000000000000000	4.00000000000000000000	4.00000000000000000000	4.00000000000000000000	4.00000000000000000000	4.00000000000000000000	4.00000000000000000000	4.00000000000000000000	4.00000000000000000000	4.00000000000000000000
0.00000000000000000000	0.00000000000000000000	4135.38427734375000000000	4104.10253906250000000000	4164.61523437500000000000	4115.89746093750000000000	4128.71777343750000000000	4151.79492187500000000000	4140.00000000000000000000	4164.10253906250000000000	4290.76904296875000000000	4172.82031250000000000000	4181.53857421875000000000	4182.56396484375000000000	4152.30761718750000000000	4153.33300781250000000000	1383.00000000000000000000	10249.00000000000000000000	10229.00000000000000000000	0.00000000000000000000	0.00000000000000000000	0.00000000000000000000	2149.00000000000000000000	648.00000000000000000000	4.00000000000000000000	4.00000000000000000000	4.00000000000000000000	4.00000000000000000000	4.00000000000000000000	4.00000000000000000000	4.00000000000000000000	4.00000000000000000000	4.00000000000000000000	4.00000000000000000000	4.00000000000000000000	4.00000000000000000000	4.00000000000000000000	4.00000000000000000000	4.00000000000000000000	4.00000000000000000000
1.00000000000000000000	0.00000000000000000000	4160.00000000000000000000	4153.33300781250000000000	4169.74365234375000000000	4139.48730468750000000000	4187.17919921875000000000	4180.51269531250000000000	4184.61523437500000000000	4191.79492187500000000000	4299.48730468750000000000	4211.79492187500000000000	4199.48730468750000000000	4193.33300781250000000000	4180.51269531250000000000	4165.12792968750000000000	2051.00000000000000000000	10250.00000000000000000000	10229.00000000000000000000	0.00000000000000000000	0.00000000000000000000	0.00000000000000000000	2149.00000000000000000000	656.00000000000000000000	4.00000000000000000000	4.00000000000000000000	4.00000000000000000000	4.00000000000000000000	4.00000000000000000000	4.00000000000000000000	4.00000000000000000000	4.00000000000000000000	4.00000000000000000000	4.00000000000000000000	4.00000000000000000000	4.00000000000000000000	4.00000000000000000000	4.00000000000000000000	4.00000000000000000000	4.00000000000000000000
2.00000000000000000000	0.00000000000000000000	4149.74365234375000000000	4120.51269531250000000000	4171.79492187500000000000	4117.94873046875000000000	4155.89746093750000000000	4166.66650390625000000000	4153.84619140625000000000	4151.28173828125000000000	4290.76904296875000000000	4172.30761718750000000000	4176.92285156250000000000	4185.64111328125000000000	4141.02539062500000000000	4147.17919921875000000000	2119.00000000000000000000	10250.00000000000000000000	10229.00000000000000000000	0.00000000000000000000	0.00000000000000000000	0.00000000000000000000	2149.00000000000000000000	664.00000000000000000000	4.00000000000000000000	4.00000000000000000000	4.00000000000000000000	4.00000000000000000000	4.00000000000000000000	4.00000000000000000000	4.00000000000000000000	4.00000000000000000000	4.00000000000000000000	4.00000000000000000000	4.00000000000000000000	4.00000000000000000000	4.00000000000000000000	4.00000000000000000000	4.00000000000000000000	4.00000000000000000000
3.00000000000000000000	0.00000000000000000000	4149.74365234375000000000	4130.76904296875000000000	4160.00000000000000000000	4124.61523437500000000000	4166.15380859375000000000	4167.17919921875000000000	4161.53857421875000000000	4165.64111328125000000000	4291.79492187500000000000	4184.10253906250000000000	4186.15380859375000000000	4181.02539062500000000000	4170.76904296875000000000	4156.41015625000000000000	3128.00000000000000000000	10250.00000000000000000000	10231.00000000000000000000	0.00000000000000000000	0.00000000000000000000	0.00000000000000000000	2149.00000000000000000000	672.00000000000000000000	4.00000000000000000000	4.00000000000000000000	4.00000000000000000000	4.00000000000000000000	4.00000000000000000000	4.00000000000000000000	4.00000000000000000000	4.00000000000000000000	4.00000000000000000000	4.00000000000000000000	4.00000000000000000000	4.00000000000000000000	4.00000000000000000000	4.00000000000000000000	4.00000000000000000000	4.00000000000000000000
4.00000000000000000000	0.00000000000000000000	4152.30761718750000000000	4123.58984375000000000000	4167.69238281250000000000	4129.74365234375000000000	4146.15380859375000000000	4150.25634765625000000000	4139.48730468750000000000	4171.28173828125000000000	4293.84619140625000000000	4185.64111328125000000000	4189.23046875000000000000	4192.82031250000000000000	4178.46142578125000000000	4165.12792968750000000000	3314.00000000000000000000	10250.00000000000000000000	10231.00000000000000000000	0.00000000000000000000	0.00000000000000000000	0.00000000000000000000	2149.00000000000000000000	680.00000000000000000000	4.00000000000000000000	4.00000000000000000000	4.00000000000000000000	4.00000000000000000000	4.00000000000000000000	4.00000000000000000000	4.00000000000000000000	4.00000000000000000000	4.00000000000000000000	4.00000000000000000000	4.00000000000000000000	4.00000000000000000000	4.00000000000000000000	4.00000000000000000000	4.00000000000000000000	4.00000000000000000000
5.00000000000000000000	0.00000000000000000000	4145.64111328125000000000	4102.05126953125000000000	4169.23046875000000000000	4117.94873046875000000000	4117.94873046875000000000	4141.53857421875000000000	4122.56396484375000000000	4157.94873046875000000000	4290.25634765625000000000	4171.28173828125000000000	4173.33300781250000000000	4186.66650390625000000000	4147.69238281250000000000	4158.97412109375000000000	1874.00000000000000000000	10252.00000000000000000000	10230.00000000000000000000	0.00000000000000000000	0.00000000000000000000	0.00000000000000000000	2149.00000000000000000000	689.00000000000000000000	4.00000000000000000000	4.00000000000000000000	4.00000000000000000000	4.00000000000000000000	4.00000000000000000000	4.00000000000000000000	4.00000000000000000000	4.00000000000000000000	4.00000000000000000000	4.00000000000000000000	4.00000000000000000000	4.00000000000000000000	4.00000000000000000000	4.00000000000000000000	4.00000000000000000000	4.00000000000000000000
6.00000000000000000000	0.00000000000000000000	4151.79492187500000000000	4134.35888671875000000000	4167.17919921875000000000	4135.89746093750000000000	4166.66650390625000000000	4164.10253906250000000000	4169.23046875000000000000	4191.79492187500000000000	4292.82031250000000000000	4216.92285156250000000000	4195.38427734375000000000	4187.69238281250000000000	4171.28173828125000000000	4164.61523437500000000000	2928.00000000000000000000	10252.00000000000000000000	10230.00000000000000000000	0.00000000000000000000	0.00000000000000000000	0.00000000000000000000	2149.00000000000000000000	697.00000000000000000000	4.00000000000000000000	4.00000000000000000000	4.00000000000000000000	4.00000000000000000000	4.00000000000000000000	4.00000000000000000000	4.00000000000000000000	4.00000000000000000000	4.00000000000000000000	4.00000000000000000000	4.00000000000000000000	4.00000000000000000000	4.00000000000000000000	4.00000000000000000000	4.00000000000000000000	4.00000000000000000000
7.00000000000000000000	0.00000000000000000000	4140.00000000000000000000	4099.48730468750000000000	4169.23046875000000000000	4117.43603515625000000000	4116.41015625000000000000	4151.79492187500000000000	4143.07666015625000000000	4157.94873046875000000000	4283.58984375000000000000	4169.74365234375000000000	4178.46142578125000000000	4182.56396484375000000000	4131.28173828125000000000	4141.53857421875000000000	2830.00000000000000000000	10253.00000000000000000000	10230.00000000000000000000	0.00000000000000000000	0.00000000000000000000	0.00000000000000000000	2149.00000000000000000000	705.00000000000000000000	4.00000000000000000000	4.00000000000000000000	4.00000000000000000000	4.00000000000000000000	4.00000000000000000000	4.00000000000000000000	4.00000000000000000000	4.00000000000000000000	4.00000000000000000000	4.00000000000000000000	4.00000000000000000000	4.00000000000000000000	4.00000000000000000000	4.00000000000000000000	4.00000000000000000000	4.00000000000000000000
8.00000000000000000000	0.00000000000000000000	4150.25634765625000000000	4123.07666015625000000000	4168.71777343750000000000	4136.92285156250000000000	4126.66650390625000000000	4166.15380859375000000000	4161.02539062500000000000	4174.87158203125000000000	4290.25634765625000000000	4182.56396484375000000000	4184.10253906250000000000	4181.53857421875000000000	4156.92285156250000000000	4151.79492187500000000000	547.00000000000000000000	10253.00000000000000000000	10230.00000000000000000000	0.00000000000000000000	0.00000000000000000000	0.00000000000000000000	2149.00000000000000000000	714.00000000000000000000	4.00000000000000000000	4.00000000000000000000	4.00000000000000000000	4.00000000000000000000	4.00000000000000000000	4.00000000000000000000	4.00000000000000000000	4.00000000000000000000	4.00000000000000000000	4.00000000000000000000	4.00000000000000000000	4.00000000000000000000	4.00000000000000000000	4.00000000000000000000	4.00000000000000000000	4.00000000000000000000
9.00000000000000000000	0.00000000000000000000	4155.89746093750000000000	4134.35888671875000000000	4176.41015625000000000000	4151.28173828125000000000	4165.12792968750000000000	4163.58984375000000000000	4163.58984375000000000000	4181.53857421875000000000	4295.38427734375000000000	4190.25634765625000000000	4192.82031250000000000000	4191.79492187500000000000	4177.43603515625000000000	4163.07666015625000000000	3212.00000000000000000000	10253.00000000000000000000	10230.00000000000000000000	0.00000000000000000000	0.00000000000000000000	0.00000000000000000000	2149.00000000000000000000	722.00000000000000000000	4.00000000000000000000	4.00000000000000000000	4.00000000000000000000	4.00000000000000000000	4.00000000000000000000	4.00000000000000000000	4.00000000000000000000	4.00000000000000000000	4.00000000000000000000	4.00000000000000000000	4.00000000000000000000	4.00000000000000000000	4.00000000000000000000	4.00000000000000000000	4.00000000000000000000	4.00000000000000000000
10.00000000000000000000	0.00000000000000000000	4144.61523437500000000000	4108.20507812500000000000	4169.74365234375000000000	4132.82031250000000000000	4156.41015625000000000000	4151.28173828125000000000	4136.92285156250000000000	4152.30761718750000000000	4286.66650390625000000000	4145.64111328125000000000	4175.89746093750000000000	4186.15380859375000000000	4148.71777343750000000000	4150.25634765625000000000	3125.00000000000000000000	10253.00000000000000000000	10230.00000000000000000000	0.00000000000000000000	0.00000000000000000000	0.00000000000000000000	2149.00000000000000000000	730.00000000000000000000	4.00000000000000000000	4.00000000000000000000	4.00000000000000000000	4.00000000000000000000	4.00000000000000000000	4.00000000000000000000	4.00000000000000000000	4.00000000000000000000	4.00000000000000000000	4.00000000000000000000	4.00000000000000000000	4.00000000000000000000	4.00000000000000000000	4.00000000000000000000	4.00000000000000000000	4.00000000000000000000
11.00000000000000000000	0.00000000000000000000	4152.30761718750000000000	4138.97412109375000000000	4165.12792968750000000000	4156.41015625000000000000	4178.46142578125000000000	4163.58984375000000000000	4166.15380859375000000000	4193.84619140625000000000	4292.30761718750000000000	4201.02539062500000000000	4196.41015625000000000000	4192.30761718750000000000	4182.05126953125000000000	4163.07666015625000000000	2187.00000000000000000000	10251.00000000000000000000	10227.00000000000000000000	0.00000000000000000000	0.00000000000000000000	0.00000000000000000000	2149.00000000000000000000	739.00000000000000000000	4.00000000000000000000	4.00000000000000000000	4.00000000000000000000	4.00000000000000000000	4.00000000000000000000	4.00000000000000000000	4.00000000000000000000	4.00000000000000000000	4.00000000000000000000	4.00000000000000000000	4.00000000000000000000	4.00000000000000000000	4.00000000000000000000	4.00000000000000000000	4.00000000000000000000	4.00000000000000000000
12.00000000000000000000	0.00000000000000000000	4141.02539062500000000000	4105.12792968750000000000	4172.82031250000000000000	4146.15380859375000000000	4127.17919921875000000000	4144.61523437500000000000	4141.53857421875000000000	4173.33300781250000000000	4288.71777343750000000000	4179.48730468750000000000	4186.66650390625000000000	4192.82031250000000000000	4153.84619140625000000000	4154.35888671875000000000	1731.00000000000000000000	10251.00000000000000000000	10227.00000000000000000000	0.00000000000000000000	0.00000000000000000000	0.00000000000000000000	2149.00000000000000000000	746.00000000000000000000	4.00000000000000000000	4.00000000000000000000	4.00000000000000000000	4.00000000000000000000	4.00000000000000000000	4.00000000000000000000	4.00000000000000000000	4.00000000000000000000	4.00000000000000000000	4.00000000000000000000	4.00000000000000000000	4.00000000000000000000	4.00000000000000000000	4.00000000000000000000	4.00000000000000000000	4.00000000000000000000
13.00000000000000000000	0.00000000000000000000	4153.33300781250000000000	4127.17919921875000000000	4168.20507812500000000000	4152.82031250000000000000	4155.89746093750000000000	4164.61523437500000000000	4164.61523437500000000000	4173.33300781250000000000	4288.71777343750000000000	4168.71777343750000000000	4192.30761718750000000000	4187.69238281250000000000	4162.05126953125000000000	4155.38427734375000000000	1757.00000000000000000000	10250.00000000000000000000	10226.00000000000000000000	0.00000000000000000000	0.00000000000000000000	0.00000000000000000000	2149.00000000000000000000	753.00000000000000000000	4.00000000000000000000	4.00000000000000000000	4.00000000000000000000	4.00000000000000000000	4.00000000000000000000	4.00000000000000000000	4.00000000000000000000	4.00000000000000000000	4.00000000000000000000	4.00000000000000000000	4.00000000000000000000	4.00000000000000000000	4.00000000000000000000	4.00000000000000000000	4.00000000000000000000	4.00000000000000000000
14.00000000000000000000	0.00000000000000000000	4163.58984375000000000000	4145.12792968750000000000	4170.25634765625000000000	4162.05126953125000000000	4180.51269531250000000000	4173.33300781250000000000	4170.25634765625000000000	4171.79492187500000000000	4289.23046875000000000000	4181.53857421875000000000	4192.82031250000000000000	4189.74365234375000000000	4164.61523437500000000000	4152.82031250000000000000	3125.00000000000000000000	10250.00000000000000000000	10226.00000000000000000000	0.00000000000000000000	0.00000000000000000000	0.00000000000000000000	2149.00000000000000000000	761.00000000000000000000	4.00000000000000000000	4.00000000000000000000	4.00000000000000000000	4.00000000000000000000	4.00000000000000000000	4.00000000000000000000	4.00000000000000000000	4.00000000000000000000	4.00000000000000000000	4.00000000000000000000	4.00000000000000000000	4.00000000000000000000	4.00000000000000000000	4.00000000000000000000	4.00000000000000000000	4.00000000000000000000
15.00000000000000000000	0.00000000000000000000	4148.71777343750000000000	4109.23046875000000000000	4169.23046875000000000000	4143.07666015625000000000	4128.71777343750000000000	4149.23046875000000000000	4129.74365234375000000000	4136.92285156250000000000	4284.10253906250000000000	4155.38427734375000000000	4168.71777343750000000000	4180.51269531250000000000	4135.38427734375000000000	4141.53857421875000000000	2187.00000000000000000000	10246.00000000000000000000	10225.00000000000000000000	0.00000000000000000000	0.00000000000000000000	0.00000000000000000000	2149.00000000000000000000	768.00000000000000000000	4.00000000000000000000	4.00000000000000000000	4.00000000000000000000	4.00000000000000000000	4.00000000000000000000	4.00000000000000000000	4.00000000000000000000	4.00000000000000000000	4.00000000000000000000	4.00000000000000000000	4.00000000000000000000	4.00000000000000000000	4.00000000000000000000	4.00000000000000000000	4.00000000000000000000	4.00000000000000000000
16.00000000000000000000	0.00000000000000000000	4161.53857421875000000000	4144.10253906250000000000	4170.25634765625000000000	4170.76904296875000000000	4156.92285156250000000000	4156.41015625000000000000	4160.51269531250000000000	4176.92285156250000000000	4294.87158203125000000000	4196.92285156250000000000	4196.41015625000000000000	4194.87158203125000000000	4192.30761718750000000000	4169.23046875000000000000	0.00000000000000000000	10246.00000000000000000000	10225.00000000000000000000	0.00000000000000000000	0.00000000000000000000	0.00000000000000000000	2149.00000000000000000000	775.00000000000000000000	4.00000000000000000000	4.00000000000000000000	4.00000000000000000000	4.00000000000000000000	4.00000000000000000000	4.00000000000000000000	4.00000000000000000000	4.00000000000000000000	4.00000000000000000000	4.00000000000000000000	4.00000000000000000000	4.00000000000000000000	4.00000000000000000000	4.00000000000000000000	4.00000000000000000000	4.00000000000000000000
17.00000000000000000000	0.00000000000000000000	4155.38427734375000000000	4117.43603515625000000000	4175.38427734375000000000	4161.53857421875000000000	4129.23046875000000000000	4143.58984375000000000000	4135.38427734375000000000	4161.02539062500000000000	4289.23046875000000000000	4164.61523437500000000000	4190.76904296875000000000	4200.51269531250000000000	4170.25634765625000000000	4164.10253906250000000000	0.00000000000000000000	10245.00000000000000000000	10226.00000000000000000000	0.00000000000000000000	0.00000000000000000000	0.00000000000000000000	2149.00000000000000000000	783.00000000000000000000	4.00000000000000000000	4.00000000000000000000	4.00000000000000000000	4.00000000000000000000	4.00000000000000000000	4.00000000000000000000	4.00000000000000000000	4.00000000000000000000	4.00000000000000000000	4.00000000000000000000	4.00000000000000000000	4.00000000000000000000	4.00000000000000000000	4.00000000000000000000	4.00000000000000000000	4.00000000000000000000
18.00000000000000000000	0.00000000000000000000	4151.79492187500000000000	4119.48730468750000000000	4168.71777343750000000000	4157.94873046875000000000	4135.89746093750000000000	4156.92285156250000000000	4144.61523437500000000000	4167.69238281250000000000	4285.12792968750000000000	4171.28173828125000000000	4187.17919921875000000000	4191.79492187500000000000	4158.97412109375000000000	4154.87158203125000000000	0.00000000000000000000	10245.00000000000000000000	10226.00000000000000000000	0.00000000000000000000	0.00000000000000000000	0.00000000000000000000	2149.00000000000000000000	790.00000000000000000000	4.00000000000000000000	4.00000000000000000000	4.00000000000000000000	4.00000000000000000000	4.00000000000000000000	4.00000000000000000000	4.00000000000000000000	4.00000000000000000000	4.00000000000000000000	4.00000000000000000000	4.00000000000000000000	4.00000000000000000000	4.00000000000000000000	4.00000000000000000000	4.00000000000000000000	4.00000000000000000000
19.00000000000000000000	0.00000000000000000000	4155.89746093750000000000	4136.41015625000000000000	4172.82031250000000000000	4170.76904296875000000000	4156.41015625000000000000	4164.10253906250000000000	4165.12792968750000000000	4187.17919921875000000000	4290.76904296875000000000	4210.25634765625000000000	4197.94873046875000000000	4196.41015625000000000000	4168.20507812500000000000	4153.33300781250000000000	0.00000000000000000000	10242.00000000000000000000	10231.00000000000000000000	0.00000000000000000000	0.00000000000000000000	0.00000000000000000000	2149.00000000000000000000	798.00000000000000000000	4.00000000000000000000	4.00000000000000000000	4.00000000000000000000	4.00000000000000000000	4.00000000000000000000	4.00000000000000000000	4.00000000000000000000	4.00000000000000000000	4.00000000000000000000	4.00000000000000000000	4.00000000000000000000	4.00000000000000000000	4.00000000000000000000	4.00000000000000000000	4.00000000000000000000	4.00000000000000000000
20.00000000000000000000	0.00000000000000000000	4146.66650390625000000000	4105.12792968750000000000	4170.76904296875000000000	4152.30761718750000000000	4119.48730468750000000000	4145.12792968750000000000	4133.84619140625000000000	4150.76904296875000000000	4283.58984375000000000000	4161.02539062500000000000	4177.43603515625000000000	4188.71777343750000000000	4132.82031250000000000000	4138.97412109375000000000	0.00000000000000000000	10242.00000000000000000000	10231.00000000000000000000	0.00000000000000000000	0.00000000000000000000	0.00000000000000000000	2149.00000000000000000000	806.00000000000000000000	4.00000000000000000000	4.00000000000000000000	4.00000000000000000000	4.00000000000000000000	4.00000000000000000000	4.00000000000000000000	4.00000000000000000000	4.00000000000000000000	4.00000000000000000000	4.00000000000000000000	4.00000000000000000000	4.00000000000000000000	4.00000000000000000000	4.00000000000000000000	4.00000000000000000000	4.00000000000000000000
21.00000000000000000000	0.00000000000000000000	4163.58984375000000000000	4146.66650390625000000000	4167.17919921875000000000	4172.30761718750000000000	4165.12792968750000000000	4163.07666015625000000000	4162.56396484375000000000	4172.82031250000000000000	4286.66650390625000000000	4174.87158203125000000000	4192.30761718750000000000	4190.76904296875000000000	4174.87158203125000000000	4155.89746093750000000000	0.00000000000000000000	10243.00000000000000000000	10230.00000000000000000000	0.00000000000000000000	0.00000000000000000000	0.00000000000000000000	2149.00000000000000000000	814.00000000000000000000	4.00000000000000000000	4.00000000000000000000	4.00000000000000000000	4.00000000000000000000	4.00000000000000000000	4.00000000000000000000	4.00000000000000000000	4.00000000000000000000	4.00000000000000000000	4.00000000000000000000	4.00000000000000000000	4.00000000000000000000	4.00000000000000000000	4.00000000000000000000	4.00000000000000000000	4.00000000000000000000
22.00000000000000000000	0.00000000000000000000	4157.43603515625000000000	4127.17919921875000000000	4172.82031250000000000000	4160.51269531250000000000	4151.79492187500000000000	4153.84619140625000000000	4141.53857421875000000000	4145.12792968750000000000	4283.07666015625000000000	4144.61523437500000000000	4177.43603515625000000000	4190.76904296875000000000	4153.84619140625000000000	4148.20507812500000000000	0.00000000000000000000	10243.00000000000000000000	10230.00000000000000000000	0.00000000000000000000	0.00000000000000000000	0.00000000000000000000	2149.00000000000000000000	821.00000000000000000000	4.00000000000000000000	4.00000000000000000000	4.00000000000000000000	4.00000000000000000000	4.00000000000000000000	4.00000000000000000000	4.00000000000000000000	4.00000000000000000000	4.00000000000000000000	4.00000000000000000000	4.00000000000000000000	4.00000000000000000000	4.00000000000000000000	4.00000000000000000000	4.00000000000000000000	4.00000000000000000000
23.00000000000000000000	0.00000000000000000000	4146.66650390625000000000	4117.94873046875000000000	4164.61523437500000000000	4152.30761718750000000000	4141.02539062500000000000	4153.33300781250000000000	4144.10253906250000000000	4147.17919921875000000000	4284.10253906250000000000	4147.69238281250000000000	4172.82031250000000000000	4182.05126953125000000000	4143.07666015625000000000	4146.15380859375000000000	0.00000000000000000000	10244.00000000000000000000	10228.00000000000000000000	0.00000000000000000000	0.00000000000000000000	0.00000000000000000000	2149.00000000000000000000	830.00000000000000000000	4.00000000000000000000	4.00000000000000000000	4.00000000000000000000	4.00000000000000000000	4.00000000000000000000	4.00000000000000000000	4.00000000000000000000	4.00000000000000000000	4.00000000000000000000	4.00000000000000000000	4.00000000000000000000	4.00000000000000000000	4.00000000000000000000	4.00000000000000000000	4.00000000000000000000	4.00000000000000000000
24.00000000000000000000	0.00000000000000000000	4144.61523437500000000000	4131.79492187500000000000	4164.61523437500000000000	4165.12792968750000000000	4150.76904296875000000000	4156.41015625000000000000	4158.97412109375000000000	4186.15380859375000000000	4290.25634765625000000000	4191.28173828125000000000	4196.41015625000000000000	4188.71777343750000000000	4165.64111328125000000000	4156.41015625000000000000	0.00000000000000000000	10244.00000000000000000000	10228.00000000000000000000	0.00000000000000000000	0.00000000000000000000	0.00000000000000000000	2149.00000000000000000000	838.00000000000000000000	4.00000000000000000000	4.00000000000000000000	4.00000000000000000000	4.00000000000000000000	4.00000000000000000000	4.00000000000000000000	4.00000000000000000000	4.00000000000000000000	4.00000000000000000000	4.00000000000000000000	4.00000000000000000000	4.00000000000000000000	4.00000000000000000000	4.00000000000000000000	4.00000000000000000000	4.00000000000000000000
25.00000000000000000000	0.00000000000000000000	4132.82031250000000000000	4096.92285156250000000000	4167.69238281250000000000	4140.51269531250000000000	4119.48730468750000000000	4147.17919921875000000000	4127.69238281250000000000	4149.74365234375000000000	4281.53857421875000000000	4147.69238281250000000000	4175.38427734375000000000	4183.07666015625000000000	4128.71777343750000000000	4138.46142578125000000000	0.00000000000000000000	10245.00000000000000000000	10229.00000000000000000000	0.00000000000000000000	0.00000000000000000000	0.00000000000000000000	2149.00000000000000000000	846.00000000000000000000	4.00000000000000000000	4.00000000000000000000	4.00000000000000000000	4.00000000000000000000	4.00000000000000000000	4.00000000000000000000	4.00000000000000000000	4.00000000000000000000	4.00000000000000000000	4.00000000000000000000	4.00000000000000000000	4.00000000000000000000	4.00000000000000000000	4.00000000000000000000	4.00000000000000000000	4.00000000000000000000
26.00000000000000000000	0.00000000000000000000	4158.97412109375000000000	4145.64111328125000000000	4168.20507812500000000000	4160.00000000000000000000	4176.92285156250000000000	4175.38427734375000000000	4169.74365234375000000000	4165.64111328125000000000	4287.17919921875000000000	4177.94873046875000000000	4185.64111328125000000000	4187.17919921875000000000	4163.58984375000000000000	4151.79492187500000000000	0.00000000000000000000	10245.00000000000000000000	10229.00000000000000000000	0.00000000000000000000	0.00000000000000000000	0.00000000000000000000	2149.00000000000000000000	855.00000000000000000000	4.00000000000000000000	4.00000000000000000000	4.00000000000000000000	4.00000000000000000000	4.00000000000000000000	4.00000000000000000000	4.00000000000000000000	4.00000000000000000000	4.00000000000000000000	4.00000000000000000000	4.00000000000000000000	4.00000000000000000000	4.00000000000000000000	4.00000000000000000000	4.00000000000000000000	4.00000000000000000000
27.00000000000000000000	0.00000000000000000000	4164.10253906250000000000	4140.51269531250000000000	4178.46142578125000000000	4156.41015625000000000000	4158.46142578125000000000	4164.61523437500000000000	4156.92285156250000000000	4153.33300781250000000000	4286.15380859375000000000	4171.28173828125000000000	4181.02539062500000000000	4190.25634765625000000000	4153.84619140625000000000	4147.69238281250000000000	0.00000000000000000000	10247.00000000000000000000	10229.00000000000000000000	0.00000000000000000000	0.00000000000000000000	0.00000000000000000000	2149.00000000000000000000	863.00000000000000000000	4.00000000000000000000	4.00000000000000000000	4.00000000000000000000	4.00000000000000000000	4.00000000000000000000	4.00000000000000000000	4.00000000000000000000	4.00000000000000000000	4.00000000000000000000	4.00000000000000000000	4.00000000000000000000	4.00000000000000000000	4.00000000000000000000	4.00000000000000000000	4.00000000000000000000	4.00000000000000000000
28.00000000000000000000	0.00000000000000000000	4151.28173828125000000000	4126.15380859375000000000	4170.25634765625000000000	4146.15380859375000000000	4137.43603515625000000000	4153.33300781250000000000	4141.02539062500000000000	4146.15380859375000000000	4280.51269531250000000000	4148.20507812500000000000	4174.87158203125000000000	4181.53857421875000000000	4147.69238281250000000000	4145.12792968750000000000	0.00000000000000000000	10247.00000000000000000000	10229.00000000000000000000	0.00000000000000000000	0.00000000000000000000	0.00000000000000000000	2149.00000000000000000000	871.00000000000000000000	4.00000000000000000000	4.00000000000000000000	4.00000000000000000000	4.00000000000000000000	4.00000000000000000000	4.00000000000000000000	4.00000000000000000000	4.00000000000000000000	4.00000000000000000000	4.00000000000000000000	4.00000000000000000000	4.00000000000000000000	4.00000000000000000000	4.00000000000000000000	4.00000000000000000000	4.00000000000000000000
29.00000000000000000000	0.00000000000000000000	4151.28173828125000000000	4141.53857421875000000000	4165.64111328125000000000	4159.48730468750000000000	4168.20507812500000000000	4148.20507812500000000000	4152.82031250000000000000	4171.28173828125000000000	4284.10253906250000000000	4157.43603515625000000000	4191.79492187500000000000	4190.25634765625000000000	4182.05126953125000000000	4162.56396484375000000000	0.00000000000000000000	10249.00000000000000000000	10227.00000000000000000000	0.00000000000000000000	0.00000000000000000000	0.00000000000000000000	2149.00000000000000000000	879.00000000000000000000	4.00000000000000000000	4.00000000000000000000	4.00000000000000000000	4.00000000000000000000	4.00000000000000000000	4.00000000000000000000	4.00000000000000000000	4.00000000000000000000	4.00000000000000000000	4.00000000000000000000	4.00000000000000000000	4.00000000000000000000	4.00000000000000000000	4.00000000000000000000	4.00000000000000000000	4.00000000000000000000
30.00000000000000000000	0.00000000000000000000	4139.48730468750000000000	4100.51269531250000000000	4166.66650390625000000000	4132.30761718750000000000	4122.56396484375000000000	4121.02539062500000000000	4117.94873046875000000000	4145.12792968750000000000	4280.51269531250000000000	4114.87158203125000000000	4171.28173828125000000000	4184.10253906250000000000	4144.10253906250000000000	4147.69238281250000000000	0.00000000000000000000	10249.00000000000000000000	10227.00000000000000000000	0.00000000000000000000	0.00000000000000000000	0.00000000000000000000	2149.00000000000000000000	886.00000000000000000000	4.00000000000000000000	4.00000000000000000000	4.00000000000000000000	4.00000000000000000000	4.00000000000000000000	4.00000000000000000000	4.00000000000000000000	4.00000000000000000000	4.00000000000000000000	4.00000000000000000000	4.00000000000000000000	4.00000000000000000000	4.00000000000000000000	4.00000000000000000000	4.00000000000000000000	4.00000000000000000000
31.00000000000000000000	0.00000000000000000000	4152.30761718750000000000	4138.97412109375000000000	4163.58984375000000000000	4147.17919921875000000000	4153.33300781250000000000	4145.64111328125000000000	4159.48730468750000000000	4176.92285156250000000000	4289.23046875000000000000	4186.15380859375000000000	4188.71777343750000000000	4183.58984375000000000000	4170.25634765625000000000	4156.41015625000000000000	0.00000000000000000000	10249.00000000000000000000	10226.00000000000000000000	0.00000000000000000000	0.00000000000000000000	0.00000000000000000000	2149.00000000000000000000	893.00000000000000000000	4.00000000000000000000	4.00000000000000000000	4.00000000000000000000	4.00000000000000000000	4.00000000000000000000	4.00000000000000000000	4.00000000000000000000	4.00000000000000000000	4.00000000000000000000	4.00000000000000000000	4.00000000000000000000	4.00000000000000000000	4.00000000000000000000	4.00000000000000000000	4.00000000000000000000	4.00000000000000000000
32.00000000000000000000	0.00000000000000000000	4147.69238281250000000000	4128.71777343750000000000	4170.76904296875000000000	4142.56396484375000000000	4151.28173828125000000000	4152.30761718750000000000	4161.53857421875000000000	4162.05126953125000000000	4289.23046875000000000000	4208.71777343750000000000	4186.66650390625000000000	4188.20507812500000000000	4149.23046875000000000000	4146.66650390625000000000	0.00000000000000000000	10249.00000000000000000000	10226.00000000000000000000	0.00000000000000000000	0.00000000000000000000	0.00000000000000000000	2149.00000000000000000000	901.00000000000000000000	4.00000000000000000000	4.00000000000000000000	4.00000000000000000000	4.00000000000000000000	4.00000000000000000000	4.00000000000000000000	4.00000000000000000000	4.00000000000000000000	4.00000000000000000000	4.00000000000000000000	4.00000000000000000000	4.00000000000000000000	4.00000000000000000000	4.00000000000000000000	4.00000000000000000000	4.00000000000000000000
33.00000000000000000000	0.00000000000000000000	4141.53857421875000000000	4107.69238281250000000000	4166.66650390625000000000	4125.64111328125000000000	4134.87158203125000000000	4147.69238281250000000000	4145.64111328125000000000	4137.94873046875000000000	4282.56396484375000000000	4163.58984375000000000000	4168.20507812500000000000	4176.41015625000000000000	4115.38427734375000000000	4131.79492187500000000000	0.00000000000000000000	10248.00000000000000000000	10227.00000000000000000000	0.00000000000000000000	0.00000000000000000000	0.00000000000000000000	2149.00000000000000000000	909.00000000000000000000	4.00000000000000000000	4.00000000000000000000	4.00000000000000000000	4.00000000000000000000	4.00000000000000000000	4.00000000000000000000	4.00000000000000000000	4.00000000000000000000	4.00000000000000000000	4.00000000000000000000	4.00000000000000000000	4.00000000000000000000	4.00000000000000000000	4.00000000000000000000	4.00000000000000000000	4.00000000000000000000
34.00000000000000000000	0.00000000000000000000	4158.46142578125000000000	4148.71777343750000000000	4164.61523437500000000000	4148.20507812500000000000	4171.79492187500000000000	4150.25634765625000000000	4155.89746093750000000000	4156.41015625000000000000	4285.64111328125000000000	4173.84619140625000000000	4184.10253906250000000000	4182.56396484375000000000	4156.92285156250000000000	4149.74365234375000000000	0.00000000000000000000	10248.00000000000000000000	10227.00000000000000000000	0.00000000000000000000	0.00000000000000000000	0.00000000000000000000	2149.00000000000000000000	916.00000000000000000000	4.00000000000000000000	4.00000000000000000000	4.00000000000000000000	4.00000000000000000000	4.00000000000000000000	4.00000000000000000000	4.00000000000000000000	4.00000000000000000000	4.00000000000000000000	4.00000000000000000000	4.00000000000000000000	4.00000000000000000000	4.00000000000000000000	4.00000000000000000000	4.00000000000000000000	4.00000000000000000000
35.00000000000000000000	0.00000000000000000000	4150.25634765625000000000	4126.66650390625000000000	4169.23046875000000000000	4132.30761718750000000000	4130.25634765625000000000	4129.74365234375000000000	4115.38427734375000000000	4113.33300781250000000000	4276.41015625000000000000	4130.76904296875000000000	4169.74365234375000000000	4184.10253906250000000000	4138.46142578125000000000	4148.20507812500000000000	0.00000000000000000000	10249.00000000000000000000	10229.00000000000000000000	0.00000000000000000000	0.00000000000000000000	0.00000000000000000000	2149.00000000000000000000	924.00000000000000000000	4.00000000000000000000	4.00000000000000000000	4.00000000000000000000	4.00000000000000000000	4.00000000000000000000	4.00000000000000000000	4.00000000000000000000	4.00000000000000000000	4.00000000000000000000	4.00000000000000000000	4.00000000000000000000	4.00000000000000000000	4.00000000000000000000	4.00000000000000000000	4.00000000000000000000	4.00000000000000000000
36.00000000000000000000	0.00000000000000000000	4157.43603515625000000000	4153.84619140625000000000	4166.66650390625000000000	4144.10253906250000000000	4144.61523437500000000000	4144.61523437500000000000	4149.74365234375000000000	4151.79492187500000000000	4281.02539062500000000000	4170.25634765625000000000	4186.66650390625000000000	4186.15380859375000000000	4163.58984375000000000000	4159.48730468750000000000	0.00000000000000000000	10249.00000000000000000000	10229.00000000000000000000	0.00000000000000000000	0.00000000000000000000	0.00000000000000000000	2149.00000000000000000000	933.00000000000000000000	4.00000000000000000000	4.00000000000000000000	4.00000000000000000000	4.00000000000000000000	4.00000000000000000000	4.00000000000000000000	4.00000000000000000000	4.00000000000000000000	4.00000000000000000000	4.00000000000000000000	4.00000000000000000000	4.00000000000000000000	4.00000000000000000000	4.00000000000000000000	4.00000000000000000000	4.00000000000000000000
37.00000000000000000000	0.00000000000000000000	4149.74365234375000000000	4147.17919921875000000000	4168.71777343750000000000	4141.53857421875000000000	4140.00000000000000000000	4135.89746093750000000000	4148.20507812500000000000	4167.69238281250000000000	4282.56396484375000000000	4187.17919921875000000000	4186.15380859375000000000	4186.66650390625000000000	4151.28173828125000000000	4153.33300781250000000000	0.00000000000000000000	10249.00000000000000000000	10229.00000000000000000000	0.00000000000000000000	0.00000000000000000000	0.00000000000000000000	2149.00000000000000000000	941.00000000000000000000	4.00000000000000000000	4.00000000000000000000	4.00000000000000000000	4.00000000000000000000	4.00000000000000000000	4.00000000000000000000	4.00000000000000000000	4.00000000000000000000	4.00000000000000000000	4.00000000000000000000	4.00000000000000000000	4.00000000000000000000	4.00000000000000000000	4.00000000000000000000	4.00000000000000000000	4.00000000000000000000
38.00000000000000000000	0.00000000000000000000	4136.92285156250000000000	4130.25634765625000000000	4162.05126953125000000000	4121.02539062500000000000	4137.43603515625000000000	4132.82031250000000000000	4129.74365234375000000000	4131.79492187500000000000	4276.41015625000000000000	4142.05126953125000000000	4165.12792968750000000000	4173.33300781250000000000	4118.97412109375000000000	4139.48730468750000000000	0.00000000000000000000	10249.00000000000000000000	10229.00000000000000000000	0.00000000000000000000	0.00000000000000000000	0.00000000000000000000	2149.00000000000000000000	949.00000000000000000000	4.00000000000000000000	4.00000000000000000000	4.00000000000000000000	4.00000000000000000000	4.00000000000000000000	4.00000000000000000000	4.00000000000000000000	4.00000000000000000000	4.00000000000000000000	4.00000000000000000000	4.00000000000000000000	4.00000000000000000000	4.00000000000000000000	4.00000000000000000000	4.00000000000000000000	4.00000000000000000000
39.00000000000000000000	0.00000000000000000000	4160.51269531250000000000	4177.94873046875000000000	4165.12792968750000000000	4143.07666015625000000000	4189.74365234375000000000	4158.46142578125000000000	4170.25634765625000000000	4146.66650390625000000000	4281.53857421875000000000	4165.12792968750000000000	4181.53857421875000000000	4178.97412109375000000000	4146.66650390625000000000	4150.76904296875000000000	0.00000000000000000000	10249.00000000000000000000	10228.00000000000000000000	0.00000000000000000000	0.00000000000000000000	0.00000000000000000000	2149.00000000000000000000	958.00000000000000000000	4.00000000000000000000	4.00000000000000000000	4.00000000000000000000	4.00000000000000000000	4.00000000000000000000	4.00000000000000000000	4.00000000000000000000	4.00000000000000000000	4.00000000000000000000	4.00000000000000000000	4.00000000000000000000	4.00000000000000000000	4.00000000000000000000	4.00000000000000000000	4.00000000000000000000	4.00000000000000000000
40.00000000000000000000	0.00000000000000000000	4158.97412109375000000000	4150.25634765625000000000	4172.30761718750000000000	4128.20507812500000000000	4141.53857421875000000000	4142.05126953125000000000	4142.05126953125000000000	4113.84619140625000000000	4274.35888671875000000000	4128.71777343750000000000	4162.56396484375000000000	4177.94873046875000000000	4110.25634765625000000000	4136.92285156250000000000	0.00000000000000000000	10249.00000000000000000000	10228.00000000000000000000	0.00000000000000000000	0.00000000000000000000	0.00000000000000000000	2149.00000000000000000000	966.00000000000000000000	4.00000000000000000000	4.00000000000000000000	4.00000000000000000000	4.00000000000000000000	4.00000000000000000000	4.00000000000000000000	4.00000000000000000000	4.00000000000000000000	4.00000000000000000000	4.00000000000000000000	4.00000000000000000000	4.00000000000000000000	4.00000000000000000000	4.00000000000000000000	4.00000000000000000000	4.00000000000000000000
41.00000000000000000000	0.00000000000000000000	4161.53857421875000000000	4170.76904296875000000000	4167.17919921875000000000	4143.07666015625000000000	4160.00000000000000000000	4144.10253906250000000000	4150.25634765625000000000	4137.94873046875000000000	4278.97412109375000000000	4141.53857421875000000000	4174.87158203125000000000	4179.48730468750000000000	4147.69238281250000000000	4155.89746093750000000000	0.00000000000000000000	10250.00000000000000000000	10229.00000000000000000000	0.00000000000000000000	0.00000000000000000000	0.00000000000000000000	2149.00000000000000000000	974.00000000000000000000	4.00000000000000000000	4.00000000000000000000	4.00000000000000000000	4.00000000000000000000	4.00000000000000000000	4.00000000000000000000	4.00000000000000000000	4.00000000000000000000	4.00000000000000000000	4.00000000000000000000	4.00000000000000000000	4.00000000000000000000	4.00000000000000000000	4.00000000000000000000	4.00000000000000000000	4.00000000000000000000
42.00000000000000000000	0.00000000000000000000	4161.53857421875000000000	4183.58984375000000000000	4175.38427734375000000000	4160.00000000000000000000	4166.15380859375000000000	4133.84619140625000000000	4135.89746093750000000000	4152.82031250000000000000	4284.10253906250000000000	4148.20507812500000000000	4186.15380859375000000000	4191.28173828125000000000	4170.76904296875000000000	4170.76904296875000000000	0.00000000000000000000	10250.00000000000000000000	10229.00000000000000000000	0.00000000000000000000	0.00000000000000000000	0.00000000000000000000	2149.00000000000000000000	982.00000000000000000000	4.00000000000000000000	4.00000000000000000000	4.00000000000000000000	4.00000000000000000000	4.00000000000000000000	4.00000000000000000000	4.00000000000000000000	4.00000000000000000000	4.00000000000000000000	4.00000000000000000000	4.00000000000000000000	4.00000000000000000000	4.00000000000000000000	4.00000000000000000000	4.00000000000000000000	4.00000000000000000000
43.00000000000000000000	0.00000000000000000000	4157.94873046875000000000	4167.69238281250000000000	4172.82031250000000000000	4149.74365234375000000000	4125.12792968750000000000	4126.66650390625000000000	4112.82031250000000000000	4126.66650390625000000000	4276.92285156250000000000	4128.71777343750000000000	4166.66650390625000000000	4183.07666015625000000000	4140.51269531250000000000	4158.46142578125000000000	0.00000000000000000000	10251.00000000000000000000	10229.00000000000000000000	0.00000000000000000000	0.00000000000000000000	0.00000000000000000000	2149.00000000000000000000	990.00000000000000000000	4.00000000000000000000	4.00000000000000000000	4.00000000000000000000	4.00000000000000000000	4.00000000000000000000	4.00000000000000000000	4.00000000000000000000	4.00000000000000000000	4.00000000000000000000	4.00000000000000000000	4.00000000000000000000	4.00000000000000000000	4.00000000000000000000	4.00000000000000000000	4.00000000000000000000	4.00000000000000000000
44.00000000000000000000	0.00000000000000000000	4174.87158203125000000000	4204.61523437500000000000	4170.76904296875000000000	4169.74365234375000000000	4170.25634765625000000000	4154.35888671875000000000	4162.56396484375000000000	4156.92285156250000000000	4281.02539062500000000000	4181.02539062500000000000	4183.07666015625000000000	4184.61523437500000000000	4163.07666015625000000000	4166.15380859375000000000	0.00000000000000000000	10251.00000000000000000000	10229.00000000000000000000	0.00000000000000000000	0.00000000000000000000	0.00000000000000000000	2149.00000000000000000000	997.00000000000000000000	4.00000000000000000000	4.00000000000000000000	4.00000000000000000000	4.00000000000000000000	4.00000000000000000000	4.00000000000000000000	4.00000000000000000000	4.00000000000000000000	4.00000000000000000000	4.00000000000000000000	4.00000000000000000000	4.00000000000000000000	4.00000000000000000000	4.00000000000000000000	4.00000000000000000000	4.00000000000000000000
45.00000000000000000000	0.00000000000000000000	4167.17919921875000000000	4180.00000000000000000000	4179.48730468750000000000	4153.33300781250000000000	4146.66650390625000000000	4140.51269531250000000000	4138.46142578125000000000	4135.38427734375000000000	4277.43603515625000000000	4139.48730468750000000000	4170.76904296875000000000	4183.58984375000000000000	4127.17919921875000000000	4154.35888671875000000000	0.00000000000000000000	10249.00000000000000000000	10228.00000000000000000000	0.00000000000000000000	0.00000000000000000000	0.00000000000000000000	2150.00000000000000000000	5.00000000000000000000	4.00000000000000000000	4.00000000000000000000	4.00000000000000000000	4.00000000000000000000	4.00000000000000000000	4.00000000000000000000	4.00000000000000000000	4.00000000000000000000	4.00000000000000000000	4.00000000000000000000	4.00000000000000000000	4.00000000000000000000	4.00000000000000000000	4.00000000000000000000	4.00000000000000000000	4.00000000000000000000
46.00000000000000000000	0.00000000000000000000	4177.43603515625000000000	4209.23046875000000000000	4174.87158203125000000000	4168.71777343750000000000	4161.02539062500000000000	4143.58984375000000000000	4141.53857421875000000000	4142.05126953125000000000	4280.51269531250000000000	4143.58984375000000000000	4177.43603515625000000000	4183.58984375000000000000	4160.51269531250000000000	4167.17919921875000000000	0.00000000000000000000	10249.00000000000000000000	10228.00000000000000000000	0.00000000000000000000	0.00000000000000000000	0.00000000000000000000	2150.00000000000000000000	13.00000000000000000000	4.00000000000000000000	4.00000000000000000000	4.00000000000000000000	4.00000000000000000000	4.00000000000000000000	4.00000000000000000000	4.00000000000000000000	4.00000000000000000000	4.00000000000000000000	4.00000000000000000000	4.00000000000000000000	4.00000000000000000000	4.00000000000000000000	4.00000000000000000000	4.00000000000000000000	4.00000000000000000000
47.00000000000000000000	0.00000000000000000000	4188.71777343750000000000	4221.02539062500000000000	4178.46142578125000000000	4184.61523437500000000000	4170.76904296875000000000	4142.56396484375000000000	4143.07666015625000000000	4138.46142578125000000000	4283.07666015625000000000	4161.53857421875000000000	4185.12792968750000000000	4193.84619140625000000000	4187.17919921875000000000	4180.00000000000000000000	0.00000000000000000000	10248.00000000000000000000	10228.00000000000000000000	0.00000000000000000000	0.00000000000000000000	0.00000000000000000000	2150.00000000000000000000	20.00000000000000000000	4.00000000000000000000	4.00000000000000000000	4.00000000000000000000	4.00000000000000000000	4.00000000000000000000	4.00000000000000000000	4.00000000000000000000	4.00000000000000000000	4.00000000000000000000	4.00000000000000000000	4.00000000000000000000	4.00000000000000000000	4.00000000000000000000	4.00000000000000000000	4.00000000000000000000	4.00000000000000000000
48.00000000000000000000	0.00000000000000000000	4175.38427734375000000000	4180.00000000000000000000	4176.41015625000000000000	4160.00000000000000000000	4130.25634765625000000000	4132.82031250000000000000	4122.05126953125000000000	4112.82031250000000000000	4275.38427734375000000000	4121.53857421875000000000	4169.74365234375000000000	4187.17919921875000000000	4145.64111328125000000000	4165.12792968750000000000	0.00000000000000000000	10248.00000000000000000000	10228.00000000000000000000	0.00000000000000000000	0.00000000000000000000	0.00000000000000000000	2150.00000000000000000000	27.00000000000000000000	4.00000000000000000000	4.00000000000000000000	4.00000000000000000000	4.00000000000000000000	4.00000000000000000000	4.00000000000000000000	4.00000000000000000000	4.00000000000000000000	4.00000000000000000000	4.00000000000000000000	4.00000000000000000000	4.00000000000000000000	4.00000000000000000000	4.00000000000000000000	4.00000000000000000000	4.00000000000000000000
49.00000000000000000000	0.00000000000000000000	4180.00000000000000000000	4211.28173828125000000000	4170.25634765625000000000	4178.46142578125000000000	4167.69238281250000000000	4148.71777343750000000000	4160.51269531250000000000	4165.12792968750000000000	4278.46142578125000000000	4166.15380859375000000000	4197.43603515625000000000	4191.28173828125000000000	4178.97412109375000000000	4174.35888671875000000000	0.00000000000000000000	10248.00000000000000000000	10228.00000000000000000000	0.00000000000000000000	0.00000000000000000000	0.00000000000000000000	2150.00000000000000000000	35.00000000000000000000	4.00000000000000000000	4.00000000000000000000	4.00000000000000000000	4.00000000000000000000	4.00000000000000000000	4.00000000000000000000	4.00000000000000000000	4.00000000000000000000	4.00000000000000000000	4.00000000000000000000	4.00000000000000000000	4.00000000000000000000	4.00000000000000000000	4.00000000000000000000	4.00000000000000000000	4.00000000000000000000
50.00000000000000000000	0.00000000000000000000	4167.69238281250000000000	4181.53857421875000000000	4171.79492187500000000000	4163.07666015625000000000	4141.02539062500000000000	4131.79492187500000000000	4128.71777343750000000000	4142.56396484375000000000	4272.30761718750000000000	4146.15380859375000000000	4183.58984375000000000000	4186.66650390625000000000	4154.87158203125000000000	4162.56396484375000000000	0.00000000000000000000	10248.00000000000000000000	10228.00000000000000000000	0.00000000000000000000	0.00000000000000000000	0.00000000000000000000	2150.00000000000000000000	42.00000000000000000000	4.00000000000000000000	4.00000000000000000000	4.00000000000000000000	4.00000000000000000000	4.00000000000000000000	4.00000000000000000000	4.00000000000000000000	4.00000000000000000000	4.00000000000000000000	4.00000000000000000000	4.00000000000000000000	4.00000000000000000000	4.00000000000000000000	4.00000000000000000000	4.00000000000000000000	4.00000000000000000000
51.00000000000000000000	0.00000000000000000000	4172.82031250000000000000	4197.94873046875000000000	4169.23046875000000000000	4161.02539062500000000000	4151.28173828125000000000	4144.61523437500000000000	4133.33300781250000000000	4134.35888671875000000000	4272.30761718750000000000	4148.71777343750000000000	4175.89746093750000000000	4178.46142578125000000000	4155.38427734375000000000	4165.64111328125000000000	0.00000000000000000000	10249.00000000000000000000	10229.00000000000000000000	0.00000000000000000000	0.00000000000000000000	0.00000000000000000000	2150.00000000000000000000	51.00000000000000000000	4.00000000000000000000	4.00000000000000000000	4.00000000000000000000	4.00000000000000000000	4.00000000000000000000	4.00000000000000000000	4.00000000000000000000	4.00000000000000000000	4.00000000000000000000	4.00000000000000000000	4.00000000000000000000	4.00000000000000000000	4.00000000000000000000	4.00000000000000000000	4.00000000000000000000	4.00000000000000000000
52.00000000000000000000	0.00000000000000000000	4185.12792968750000000000	4229.74365234375000000000	4179.48730468750000000000	4177.94873046875000000000	4171.79492187500000000000	4154.87158203125000000000	4151.28173828125000000000	4146.15380859375000000000	4277.43603515625000000000	4170.25634765625000000000	4186.66650390625000000000	4186.15380859375000000000	4167.69238281250000000000	4172.30761718750000000000	0.00000000000000000000	10249.00000000000000000000	10229.00000000000000000000	0.00000000000000000000	0.00000000000000000000	0.00000000000000000000	2150.00000000000000000000	59.00000000000000000000	4.00000000000000000000	4.00000000000000000000	4.00000000000000000000	4.00000000000000000000	4.00000000000000000000	4.00000000000000000000	4.00000000000000000000	4.00000000000000000000	4.00000000000000000000	4.00000000000000000000	4.00000000000000000000	4.00000000000000000000	4.00000000000000000000	4.00000000000000000000	4.00000000000000000000	4.00000000000000000000
53.00000000000000000000	0.00000000000000000000	4171.79492187500000000000	4193.84619140625000000000	4177.43603515625000000000	4160.51269531250000000000	4142.05126953125000000000	4138.97412109375000000000	4120.00000000000000000000	4111.28173828125000000000	4269.23046875000000000000	4121.53857421875000000000	4164.61523437500000000000	4175.38427734375000000000	4133.84619140625000000000	4155.38427734375000000000	0.00000000000000000000	10250.00000000000000000000	10229.00000000000000000000	0.00000000000000000000	0.00000000000000000000	0.00000000000000000000	2150.00000000000000000000	67.00000000000000000000	4.00000000000000000000	4.00000000000000000000	4.00000000000000000000	4.00000000000000000000	4.00000000000000000000	4.00000000000000000000	4.00000000000000000000	4.00000000000000000000	4.00000000000000000000	4.00000000000000000000	4.00000000000000000000	4.00000000000000000000	4.00000000000000000000	4.00000000000000000000	4.00000000000000000000	4.00000000000000000000
54.00000000000000000000	0.00000000000000000000	4180.00000000000000000000	4222.56396484375000000000	4167.69238281250000000000	4179.48730468750000000000	4184.10253906250000000000	4147.17919921875000000000	4136.92285156250000000000	4142.56396484375000000000	4274.87158203125000000000	4162.05126953125000000000	4184.10253906250000000000	4179.48730468750000000000	4178.97412109375000000000	4174.87158203125000000000	0.00000000000000000000	10250.00000000000000000000	10229.00000000000000000000	0.00000000000000000000	0.00000000000000000000	0.00000000000000000000	2150.00000000000000000000	76.00000000000000000000	4.00000000000000000000	4.00000000000000000000	4.00000000000000000000	4.00000000000000000000	4.00000000000000000000	4.00000000000000000000	4.00000000000000000000	4.00000000000000000000	4.00000000000000000000	4.00000000000000000000	4.00000000000000000000	4.00000000000000000000	4.00000000000000000000	4.00000000000000000000	4.00000000000000000000	4.00000000000000000000
55.00000000000000000000	0.00000000000000000000	4172.30761718750000000000	4200.51269531250000000000	4173.33300781250000000000	4171.28173828125000000000	4141.02539062500000000000	4126.66650390625000000000	4104.61523437500000000000	4126.66650390625000000000	4272.82031250000000000000	4147.17919921875000000000	4178.97412109375000000000	4184.10253906250000000000	4163.58984375000000000000	4175.38427734375000000000	0.00000000000000000000	10249.00000000000000000000	10229.00000000000000000000	0.00000000000000000000	0.00000000000000000000	0.00000000000000000000	2150.00000000000000000000	84.00000000000000000000	4.00000000000000000000	4.00000000000000000000	4.00000000000000000000	4.00000000000000000000	4.00000000000000000000	4.00000000000000000000	4.00000000000000000000	4.00000000000000000000	4.00000000000000000000	4.00000000000000000000	4.00000000000000000000	4.00000000000000000000	4.00000000000000000000	4.00000000000000000000	4.00000000000000000000	4.00000000000000000000
56.00000000000000000000	0.00000000000000000000	4167.69238281250000000000	4196.41015625000000000000	4169.23046875000000000000	4167.69238281250000000000	4134.35888671875000000000	4137.43603515625000000000	4122.05126953125000000000	4126.15380859375000000000	4271.28173828125000000000	4130.76904296875000000000	4172.82031250000000000000	4173.33300781250000000000	4146.15380859375000000000	4167.17919921875000000000	0.00000000000000000000	10249.00000000000000000000	10229.00000000000000000000	0.00000000000000000000	0.00000000000000000000	0.00000000000000000000	2150.00000000000000000000	93.00000000000000000000	4.00000000000000000000	4.00000000000000000000	4.00000000000000000000	4.00000000000000000000	4.00000000000000000000	4.00000000000000000000	4.00000000000000000000	4.00000000000000000000	4.00000000000000000000	4.00000000000000000000	4.00000000000000000000	4.00000000000000000000	4.00000000000000000000	4.00000000000000000000	4.00000000000000000000	4.00000000000000000000
57.00000000000000000000	0.00000000000000000000	4175.89746093750000000000	4217.94873046875000000000	4170.25634765625000000000	4180.51269531250000000000	4182.05126953125000000000	4157.43603515625000000000	4158.97412109375000000000	4153.84619140625000000000	4276.92285156250000000000	4158.97412109375000000000	4182.05126953125000000000	4177.94873046875000000000	4154.35888671875000000000	4163.58984375000000000000	0.00000000000000000000	10247.00000000000000000000	10229.00000000000000000000	0.00000000000000000000	0.00000000000000000000	0.00000000000000000000	2150.00000000000000000000	101.00000000000000000000	4.00000000000000000000	4.00000000000000000000	4.00000000000000000000	4.00000000000000000000	4.00000000000000000000	4.00000000000000000000	4.00000000000000000000	4.00000000000000000000	4.00000000000000000000	4.00000000000000000000	4.00000000000000000000	4.00000000000000000000	4.00000000000000000000	4.00000000000000000000	4.00000000000000000000	4.00000000000000000000
58.00000000000000000000	0.00000000000000000000	4171.28173828125000000000	4190.25634765625000000000	4171.28173828125000000000	4160.51269531250000000000	4150.25634765625000000000	4139.48730468750000000000	4123.07666015625000000000	4123.07666015625000000000	4270.25634765625000000000	4126.15380859375000000000	4163.07666015625000000000	4174.87158203125000000000	4124.61523437500000000000	4149.74365234375000000000	0.00000000000000000000	10247.00000000000000000000	10229.00000000000000000000	0.00000000000000000000	0.00000000000000000000	0.00000000000000000000	2150.00000000000000000000	108.00000000000000000000	4.00000000000000000000	4.00000000000000000000	4.00000000000000000000	4.00000000000000000000	4.00000000000000000000	4.00000000000000000000	4.00000000000000000000	4.00000000000000000000	4.00000000000000000000	4.00000000000000000000	4.00000000000000000000	4.00000000000000000000	4.00000000000000000000	4.00000000000000000000	4.00000000000000000000	4.00000000000000000000
59.00000000000000000000	0.00000000000000000000	4187.17919921875000000000	4223.58984375000000000000	4170.25634765625000000000	4181.02539062500000000000	4176.92285156250000000000	4147.69238281250000000000	4141.53857421875000000000	4145.12792968750000000000	4275.89746093750000000000	4153.33300781250000000000	4183.58984375000000000000	4180.00000000000000000000	4172.82031250000000000000	4171.79492187500000000000	0.00000000000000000000	10248.00000000000000000000	10228.00000000000000000000	0.00000000000000000000	0.00000000000000000000	0.00000000000000000000	2150.00000000000000000000	116.00000000000000000000	4.00000000000000000000	4.00000000000000000000	4.00000000000000000000	4.00000000000000000000	4.00000000000000000000	4.00000000000000000000	4.00000000000000000000	4.00000000000000000000	4.00000000000000000000	4.00000000000000000000	4.00000000000000000000	4.00000000000000000000	4.00000000000000000000	4.00000000000000000000	4.00000000000000000000	4.00000000000000000000
60.00000000000000000000	0.00000000000000000000	4175.38427734375000000000	4197.94873046875000000000	4174.35888671875000000000	4171.28173828125000000000	4156.92285156250000000000	4132.30761718750000000000	4118.46142578125000000000	4123.07666015625000000000	4272.82031250000000000000	4124.10253906250000000000	4171.28173828125000000000	4181.02539062500000000000	4151.28173828125000000000	4164.10253906250000000000	0.00000000000000000000	10248.00000000000000000000	10228.00000000000000000000	0.00000000000000000000	0.00000000000000000000	0.00000000000000000000	2150.00000000000000000000	123.00000000000000000000	4.00000000000000000000	4.00000000000000000000	4.00000000000000000000	4.00000000000000000000	4.00000000000000000000	4.00000000000000000000	4.00000000000000000000	4.00000000000000000000	4.00000000000000000000	4.00000000000000000000	4.00000000000000000000	4.00000000000000000000	4.00000000000000000000	4.00000000000000000000	4.00000000000000000000	4.00000000000000000000
61.00000000000000000000	0.00000000000000000000	4166.66650390625000000000	4190.76904296875000000000	4165.12792968750000000000	4160.00000000000000000000	4137.43603515625000000000	4131.79492187500000000000	4114.87158203125000000000	4117.43603515625000000000	4270.25634765625000000000	4112.30761718750000000000	4161.53857421875000000000	4172.30761718750000000000	4129.74365234375000000000	4156.41015625000000000000	0.00000000000000000000	10249.00000000000000000000	10228.00000000000000000000	0.00000000000000000000	0.00000000000000000000	0.00000000000000000000	2150.00000000000000000000	131.00000000000000000000	4.00000000000000000000	4.00000000000000000000	4.00000000000000000000	4.00000000000000000000	4.00000000000000000000	4.00000000000000000000	4.00000000000000000000	4.00000000000000000000	4.00000000000000000000	4.00000000000000000000	4.00000000000000000000	4.00000000000000000000	4.00000000000000000000	4.00000000000000000000	4.00000000000000000000	4.00000000000000000000
62.00000000000000000000	0.00000000000000000000	4177.94873046875000000000	4216.41015625000000000000	4167.17919921875000000000	4177.43603515625000000000	4152.30761718750000000000	4142.56396484375000000000	4137.94873046875000000000	4156.41015625000000000000	4274.35888671875000000000	4162.05126953125000000000	4186.15380859375000000000	4181.02539062500000000000	4157.43603515625000000000	4168.20507812500000000000	0.00000000000000000000	10249.00000000000000000000	10228.00000000000000000000	0.00000000000000000000	0.00000000000000000000	0.00000000000000000000	2150.00000000000000000000	138.00000000000000000000	4.00000000000000000000	4.00000000000000000000	4.00000000000000000000	4.00000000000000000000	4.00000000000000000000	4.00000000000000000000	4.00000000000000000000	4.00000000000000000000	4.00000000000000000000	4.00000000000000000000	4.00000000000000000000	4.00000000000000000000	4.00000000000000000000	4.00000000000000000000	4.00000000000000000000	4.00000000000000000000
63.00000000000000000000	0.00000000000000000000	4165.12792968750000000000	4171.28173828125000000000	4169.74365234375000000000	4154.35888671875000000000	4122.56396484375000000000	4126.66650390625000000000	4103.58984375000000000000	4125.12792968750000000000	4268.20507812500000000000	4123.07666015625000000000	4168.20507812500000000000	4174.87158203125000000000	4117.43603515625000000000	4148.20507812500000000000	0.00000000000000000000	10248.00000000000000000000	10230.00000000000000000000	0.00000000000000000000	0.00000000000000000000	0.00000000000000000000	2150.00000000000000000000	146.00000000000000000000	4.00000000000000000000	4.00000000000000000000	4.00000000000000000000	4.00000000000000000000	4.00000000000000000000	4.00000000000000000000	4.00000000000000000000	4.00000000000000000000	4.00000000000000000000	4.00000000000000000000	4.00000000000000000000	4.00000000000000000000	4.00000000000000000000	4.00000000000000000000	4.00000000000000000000	4.00000000000000000000
64.00000000000000000000	0.00000000000000000000	4176.92285156250000000000	4206.15380859375000000000	4167.17919921875000000000	4170.76904296875000000000	4183.58984375000000000000	4147.17919921875000000000	4137.94873046875000000000	4136.41015625000000000000	4274.35888671875000000000	4141.02539062500000000000	4176.41015625000000000000	4172.30761718750000000000	4144.10253906250000000000	4157.43603515625000000000	1359.00000000000000000000	10248.00000000000000000000	10230.00000000000000000000	0.00000000000000000000	0.00000000000000000000	0.00000000000000000000	2150.00000000000000000000	154.00000000000000000000	4.00000000000000000000	4.00000000000000000000	4.00000000000000000000	4.00000000000000000000	4.00000000000000000000	4.00000000000000000000	4.00000000000000000000	4.00000000000000000000	4.00000000000000000000	4.00000000000000000000	4.00000000000000000000	4.00000000000000000000	4.00000000000000000000	4.00000000000000000000	4.00000000000000000000	4.00000000000000000000
65.00000000000000000000	0.00000000000000000000	4174.35888671875000000000	4205.64111328125000000000	4176.41015625000000000000	4169.23046875000000000000	4168.71777343750000000000	4142.56396484375000000000	4130.76904296875000000000	4108.20507812500000000000	4267.17919921875000000000	4121.02539062500000000000	4166.66650390625000000000	4171.79492187500000000000	4135.38427734375000000000	4156.92285156250000000000	2063.00000000000000000000	10248.00000000000000000000	10229.00000000000000000000	0.00000000000000000000	0.00000000000000000000	0.00000000000000000000	2150.00000000000000000000	162.00000000000000000000	4.00000000000000000000	4.00000000000000000000	4.00000000000000000000	4.00000000000000000000	4.00000000000000000000	4.00000000000000000000	4.00000000000000000000	4.00000000000000000000	4.00000000000000000000	4.00000000000000000000	4.00000000000000000000	4.00000000000000000000	4.00000000000000000000	4.00000000000000000000	4.00000000000000000000	4.00000000000000000000
66.00000000000000000000	0.00000000000000000000	4161.02539062500000000000	4188.20507812500000000000	4168.71777343750000000000	4154.35888671875000000000	4135.89746093750000000000	4135.38427734375000000000	4115.38427734375000000000	4089.74340820312500000000	4261.53857421875000000000	4096.92285156250000000000	4154.35888671875000000000	4163.07666015625000000000	4124.10253906250000000000	4150.25634765625000000000	2092.00000000000000000000	10248.00000000000000000000	10229.00000000000000000000	0.00000000000000000000	0.00000000000000000000	0.00000000000000000000	2150.00000000000000000000	170.00000000000000000000	4.00000000000000000000	4.00000000000000000000	4.00000000000000000000	4.00000000000000000000	4.00000000000000000000	4.00000000000000000000	4.00000000000000000000	4.00000000000000000000	4.00000000000000000000	4.00000000000000000000	4.00000000000000000000	4.00000000000000000000	4.00000000000000000000	4.00000000000000000000	4.00000000000000000000	4.00000000000000000000
67.00000000000000000000	0.00000000000000000000	4165.12792968750000000000	4206.15380859375000000000	4162.56396484375000000000	4168.20507812500000000000	4173.84619140625000000000	4137.94873046875000000000	4131.79492187500000000000	4128.71777343750000000000	4273.84619140625000000000	4137.94873046875000000000	4176.92285156250000000000	4172.82031250000000000000	4160.00000000000000000000	4164.10253906250000000000	3099.00000000000000000000	10248.00000000000000000000	10230.00000000000000000000	0.00000000000000000000	0.00000000000000000000	0.00000000000000000000	2150.00000000000000000000	179.00000000000000000000	4.00000000000000000000	4.00000000000000000000	4.00000000000000000000	4.00000000000000000000	4.00000000000000000000	4.00000000000000000000	4.00000000000000000000	4.00000000000000000000	4.00000000000000000000	4.00000000000000000000	4.00000000000000000000	4.00000000000000000000	4.00000000000000000000	4.00000000000000000000	4.00000000000000000000	4.00000000000000000000
68.00000000000000000000	0.00000000000000000000	4148.71777343750000000000	4161.02539062500000000000	4166.15380859375000000000	4142.05126953125000000000	4135.89746093750000000000	4121.02539062500000000000	4100.51269531250000000000	4104.61523437500000000000	4267.69238281250000000000	4105.12792968750000000000	4155.89746093750000000000	4165.12792968750000000000	4112.82031250000000000000	4147.17919921875000000000	3258.00000000000000000000	10248.00000000000000000000	10230.00000000000000000000	0.00000000000000000000	0.00000000000000000000	0.00000000000000000000	2150.00000000000000000000	187.00000000000000000000	4.00000000000000000000	4.00000000000000000000	4.00000000000000000000	4.00000000000000000000	4.00000000000000000000	4.00000000000000000000	4.00000000000000000000	4.00000000000000000000	4.00000000000000000000	4.00000000000000000000	4.00000000000000000000	4.00000000000000000000	4.00000000000000000000	4.00000000000000000000	4.00000000000000000000	4.00000000000000000000
69.00000000000000000000	0.00000000000000000000	4156.41015625000000000000	4185.64111328125000000000	4164.10253906250000000000	4153.33300781250000000000	4156.92285156250000000000	4147.69238281250000000000	4143.58984375000000000000	4132.30761718750000000000	4268.71777343750000000000	4143.07666015625000000000	4161.02539062500000000000	4157.94873046875000000000	4123.07666015625000000000	4149.74365234375000000000	1816.00000000000000000000	10247.00000000000000000000	10229.00000000000000000000	0.00000000000000000000	0.00000000000000000000	0.00000000000000000000	2150.00000000000000000000	195.00000000000000000000	4.00000000000000000000	4.00000000000000000000	4.00000000000000000000	4.00000000000000000000	4.00000000000000000000	4.00000000000000000000	4.00000000000000000000	4.00000000000000000000	4.00000000000000000000	4.00000000000000000000	4.00000000000000000000	4.00000000000000000000	4.00000000000000000000	4.00000000000000000000	4.00000000000000000000	4.00000000000000000000
70.00000000000000000000	0.00000000000000000000	4161.53857421875000000000	4180.51269531250000000000	4170.76904296875000000000	4153.33300781250000000000	4153.33300781250000000000	4150.76904296875000000000	4144.10253906250000000000	4129.23046875000000000000	4271.79492187500000000000	4151.28173828125000000000	4159.48730468750000000000	4162.56396484375000000000	4114.87158203125000000000	4146.66650390625000000000	2913.00000000000000000000	10247.00000000000000000000	10229.00000000000000000000	0.00000000000000000000	0.00000000000000000000	0.00000000000000000000	2150.00000000000000000000	202.00000000000000000000	4.00000000000000000000	4.00000000000000000000	4.00000000000000000000	4.00000000000000000000	4.00000000000000000000	4.00000000000000000000	4.00000000000000000000	4.00000000000000000000	4.00000000000000000000	4.00000000000000000000	4.00000000000000000000	4.00000000000000000000	4.00000000000000000000	4.00000000000000000000	4.00000000000000000000	4.00000000000000000000
71.00000000000000000000	0.00000000000000000000	4162.05126953125000000000	4167.17919921875000000000	4169.74365234375000000000	4142.56396484375000000000	4138.97412109375000000000	4143.58984375000000000000	4123.58984375000000000000	4111.28173828125000000000	4269.74365234375000000000	4118.97412109375000000000	4148.71777343750000000000	4160.00000000000000000000	4101.53857421875000000000	4143.58984375000000000000	2834.00000000000000000000	10247.00000000000000000000	10229.00000000000000000000	0.00000000000000000000	0.00000000000000000000	0.00000000000000000000	2150.00000000000000000000	210.00000000000000000000	4.00000000000000000000	4.00000000000000000000	4.00000000000000000000	4.00000000000000000000	4.00000000000000000000	4.00000000000000000000	4.00000000000000000000	4.00000000000000000000	4.00000000000000000000	4.00000000000000000000	4.00000000000000000000	4.00000000000000000000	4.00000000000000000000	4.00000000000000000000	4.00000000000000000000	4.00000000000000000000
72.00000000000000000000	0.00000000000000000000	4180.00000000000000000000	4211.28173828125000000000	4173.84619140625000000000	4173.33300781250000000000	4186.66650390625000000000	4150.25634765625000000000	4149.74365234375000000000	4151.28173828125000000000	4275.38427734375000000000	4152.82031250000000000000	4174.87158203125000000000	4172.30761718750000000000	4154.35888671875000000000	4167.17919921875000000000	540.00000000000000000000	10247.00000000000000000000	10229.00000000000000000000	0.00000000000000000000	0.00000000000000000000	0.00000000000000000000	2150.00000000000000000000	218.00000000000000000000	4.00000000000000000000	4.00000000000000000000	4.00000000000000000000	4.00000000000000000000	4.00000000000000000000	4.00000000000000000000	4.00000000000000000000	4.00000000000000000000	4.00000000000000000000	4.00000000000000000000	4.00000000000000000000	4.00000000000000000000	4.00000000000000000000	4.00000000000000000000	4.00000000000000000000	4.00000000000000000000
73.00000000000000000000	0.00000000000000000000	4168.71777343750000000000	4173.84619140625000000000	4178.97412109375000000000	4157.43603515625000000000	4149.74365234375000000000	4127.17919921875000000000	4108.71777343750000000000	4119.48730468750000000000	4271.28173828125000000000	4110.76904296875000000000	4160.51269531250000000000	4171.79492187500000000000	4128.71777343750000000000	4158.97412109375000000000	3229.00000000000000000000	10247.00000000000000000000	10229.00000000000000000000	0.00000000000000000000	0.00000000000000000000	0.00000000000000000000	2150.00000000000000000000	225.00000000000000000000	4.00000000000000000000	4.00000000000000000000	4.00000000000000000000	4.00000000000000000000	4.00000000000000000000	4.00000000000000000000	4.00000000000000000000	4.00000000000000000000	4.00000000000000000000	4.00000000000000000000	4.00000000000000000000	4.00000000000000000000	4.00000000000000000000	4.00000000000000000000	4.00000000000000000000	4.00000000000000000000
74.00000000000000000000	0.00000000000000000000	4172.30761718750000000000	4185.64111328125000000000	4170.25634765625000000000	4164.61523437500000000000	4167.17919921875000000000	4143.07666015625000000000	4131.79492187500000000000	4139.48730468750000000000	4276.92285156250000000000	4145.64111328125000000000	4173.33300781250000000000	4171.28173828125000000000	4147.69238281250000000000	4165.12792968750000000000	3166.00000000000000000000	10247.00000000000000000000	10229.00000000000000000000	0.00000000000000000000	0.00000000000000000000	0.00000000000000000000	2150.00000000000000000000	233.00000000000000000000	4.00000000000000000000	4.00000000000000000000	4.00000000000000000000	4.00000000000000000000	4.00000000000000000000	4.00000000000000000000	4.00000000000000000000	4.00000000000000000000	4.00000000000000000000	4.00000000000000000000	4.00000000000000000000	4.00000000000000000000	4.00000000000000000000	4.00000000000000000000	4.00000000000000000000	4.00000000000000000000
75.00000000000000000000	0.00000000000000000000	4169.23046875000000000000	4185.12792968750000000000	4173.33300781250000000000	4166.66650390625000000000	4166.66650390625000000000	4144.10253906250000000000	4147.17919921875000000000	4158.46142578125000000000	4277.43603515625000000000	4180.00000000000000000000	4182.05126953125000000000	4178.97412109375000000000	4146.15380859375000000000	4163.07666015625000000000	2180.00000000000000000000	10247.00000000000000000000	10230.00000000000000000000	0.00000000000000000000	0.00000000000000000000	0.00000000000000000000	2150.00000000000000000000	241.00000000000000000000	4.00000000000000000000	4.00000000000000000000	4.00000000000000000000	4.00000000000000000000	4.00000000000000000000	4.00000000000000000000	4.00000000000000000000	4.00000000000000000000	4.00000000000000000000	4.00000000000000000000	4.00000000000000000000	4.00000000000000000000	4.00000000000000000000	4.00000000000000000000	4.00000000000000000000	4.00000000000000000000
76.00000000000000000000	0.00000000000000000000	4154.87158203125000000000	4157.43603515625000000000	4170.25634765625000000000	4142.05126953125000000000	4141.02539062500000000000	4135.89746093750000000000	4131.28173828125000000000	4133.84619140625000000000	4270.25634765625000000000	4131.79492187500000000000	4159.48730468750000000000	4165.64111328125000000000	4105.64111328125000000000	4144.10253906250000000000	1752.00000000000000000000	10247.00000000000000000000	10230.00000000000000000000	0.00000000000000000000	0.00000000000000000000	0.00000000000000000000	2150.00000000000000000000	248.00000000000000000000	4.00000000000000000000	4.00000000000000000000	4.00000000000000000000	4.00000000000000000000	4.00000000000000000000	4.00000000000000000000	4.00000000000000000000	4.00000000000000000000	4.00000000000000000000	4.00000000000000000000	4.00000000000000000000	4.00000000000000000000	4.00000000000000000000	4.00000000000000000000	4.00000000000000000000	4.00000000000000000000
77.00000000000000000000	0.00000000000000000000	4170.76904296875000000000	4191.28173828125000000000	4168.20507812500000000000	4158.97412109375000000000	4188.71777343750000000000	4158.46142578125000000000	4161.53857421875000000000	4149.23046875000000000000	4275.89746093750000000000	4148.71777343750000000000	4170.76904296875000000000	4165.64111328125000000000	4133.84619140625000000000	4150.76904296875000000000	1716.00000000000000000000	10245.00000000000000000000	10228.00000000000000000000	0.00000000000000000000	0.00000000000000000000	0.00000000000000000000	2150.00000000000000000000	257.00000000000000000000	4.00000000000000000000	4.00000000000000000000	4.00000000000000000000	4.00000000000000000000	4.00000000000000000000	4.00000000000000000000	4.00000000000000000000	4.00000000000000000000	4.00000000000000000000	4.00000000000000000000	4.00000000000000000000	4.00000000000000000000	4.00000000000000000000	4.00000000000000000000	4.00000000000000000000	4.00000000000000000000
78.00000000000000000000	0.00000000000000000000	4163.58984375000000000000	4161.02539062500000000000	4172.30761718750000000000	4143.07666015625000000000	4149.74365234375000000000	4147.69238281250000000000	4137.94873046875000000000	4117.94873046875000000000	4270.25634765625000000000	4127.69238281250000000000	4152.82031250000000000000	4165.12792968750000000000	4107.17919921875000000000	4138.97412109375000000000	3166.00000000000000000000	10245.00000000000000000000	10228.00000000000000000000	0.00000000000000000000	0.00000000000000000000	0.00000000000000000000	2150.00000000000000000000	264.00000000000000000000	4.00000000000000000000	4.00000000000000000000	4.00000000000000000000	4.00000000000000000000	4.00000000000000000000	4.00000000000000000000	4.00000000000000000000	4.00000000000000000000	4.00000000000000000000	4.00000000000000000000	4.00000000000000000000	4.00000000000000000000	4.00000000000000000000	4.00000000000000000000	4.00000000000000000000	4.00000000000000000000
79.00000000000000000000	0.00000000000000000000	4161.02539062500000000000	4168.20507812500000000000	4162.05126953125000000000	4144.10253906250000000000	4155.89746093750000000000	4153.84619140625000000000	4161.02539062500000000000	4147.17919921875000000000	4276.41015625000000000000	4151.28173828125000000000	4162.05126953125000000000	4165.12792968750000000000	4132.82031250000000000000	4153.33300781250000000000	2180.00000000000000000000	10246.00000000000000000000	10229.00000000000000000000	0.00000000000000000000	0.00000000000000000000	0.00000000000000000000	2150.00000000000000000000	272.00000000000000000000	4.00000000000000000000	4.00000000000000000000	4.00000000000000000000	4.00000000000000000000	4.00000000000000000000	4.00000000000000000000	4.00000000000000000000	4.00000000000000000000	4.00000000000000000000	4.00000000000000000000	4.00000000000000000000	4.00000000000000000000	4.00000000000000000000	4.00000000000000000000	4.00000000000000000000	4.00000000000000000000
80.00000000000000000000	0.00000000000000000000	4157.94873046875000000000	4165.12792968750000000000	4165.64111328125000000000	4151.28173828125000000000	4162.56396484375000000000	4147.17919921875000000000	4162.05126953125000000000	4168.71777343750000000000	4280.51269531250000000000	4161.53857421875000000000	4174.87158203125000000000	4172.30761718750000000000	4151.28173828125000000000	4163.07666015625000000000	1752.00000000000000000000	10246.00000000000000000000	10229.00000000000000000000	0.00000000000000000000	0.00000000000000000000	0.00000000000000000000	2150.00000000000000000000	280.00000000000000000000	4.00000000000000000000	4.00000000000000000000	4.00000000000000000000	4.00000000000000000000	4.00000000000000000000	4.00000000000000000000	4.00000000000000000000	4.00000000000000000000	4.00000000000000000000	4.00000000000000000000	4.00000000000000000000	4.00000000000000000000	4.00000000000000000000	4.00000000000000000000	4.00000000000000000000	4.00000000000000000000
81.00000000000000000000	0.00000000000000000000	4148.71777343750000000000	4138.97412109375000000000	4168.71777343750000000000	4136.92285156250000000000	4131.79492187500000000000	4138.97412109375000000000	4129.74365234375000000000	4137.94873046875000000000	4271.28173828125000000000	4127.17919921875000000000	4155.38427734375000000000	4162.56396484375000000000	4112.30761718750000000000	4145.12792968750000000000	1716.00000000000000000000	10248.00000000000000000000	10232.00000000000000000000	0.00000000000000000000	0.00000000000000000000	0.00000000000000000000	2150.00000000000000000000	288.00000000000000000000	4.00000000000000000000	4.00000000000000000000	4.00000000000000000000	4.00000000000000000000	4.00000000000000000000	4.00000000000000000000	4.00000000000000000000	4.00000000000000000000	4.00000000000000000000	4.00000000000000000000	4.00000000000000000000	4.00000000000000000000	4.00000000000000000000	4.00000000000000000000	4.00000000000000000000	4.00000000000000000000
82.00000000000000000000	0.00000000000000000000	4162.56396484375000000000	4188.20507812500000000000	4166.15380859375000000000	4158.97412109375000000000	4182.05126953125000000000	4165.64111328125000000000	4174.87158203125000000000	4167.17919921875000000000	4282.05126953125000000000	4182.05126953125000000000	4171.28173828125000000000	4164.10253906250000000000	4135.38427734375000000000	4148.71777343750000000000	3166.00000000000000000000	10248.00000000000000000000	10232.00000000000000000000	0.00000000000000000000	0.00000000000000000000	0.00000000000000000000	2150.00000000000000000000	296.00000000000000000000	4.00000000000000000000	4.00000000000000000000	4.00000000000000000000	4.00000000000000000000	4.00000000000000000000	4.00000000000000000000	4.00000000000000000000	4.00000000000000000000	4.00000000000000000000	4.00000000000000000000	4.00000000000000000000	4.00000000000000000000	4.00000000000000000000	4.00000000000000000000	4.00000000000000000000	4.00000000000000000000
83.00000000000000000000	0.00000000000000000000	4150.76904296875000000000	4160.51269531250000000000	4170.25634765625000000000	4141.53857421875000000000	4165.64111328125000000000	4148.71777343750000000000	4150.76904296875000000000	4138.46142578125000000000	4278.97412109375000000000	4155.89746093750000000000	4156.41015625000000000000	4161.02539062500000000000	4103.07666015625000000000	4134.87158203125000000000	2180.00000000000000000000	10249.00000000000000000000	10231.00000000000000000000	0.00000000000000000000	0.00000000000000000000	0.00000000000000000000	2150.00000000000000000000	304.00000000000000000000	4.00000000000000000000	4.00000000000000000000	4.00000000000000000000	4.00000000000000000000	4.00000000000000000000	4.00000000000000000000	4.00000000000000000000	4.00000000000000000000	4.00000000000000000000	4.00000000000000000000	4.00000000000000000000	4.00000000000000000000	4.00000000000000000000	4.00000000000000000000	4.00000000000000000000	4.00000000000000000000
84.00000000000000000000	0.00000000000000000000	4158.97412109375000000000	4169.23046875000000000000	4168.71777343750000000000	4148.20507812500000000000	4180.51269531250000000000	4150.25634765625000000000	4147.17919921875000000000	4138.46142578125000000000	4273.84619140625000000000	4144.61523437500000000000	4158.46142578125000000000	4160.00000000000000000000	4123.58984375000000000000	4150.25634765625000000000	1752.00000000000000000000	10249.00000000000000000000	10231.00000000000000000000	0.00000000000000000000	0.00000000000000000000	0.00000000000000000000	2150.00000000000000000000	311.00000000000000000000	4.00000000000000000000	4.00000000000000000000	4.00000000000000000000	4.00000000000000000000	4.00000000000000000000	4.00000000000000000000	4.00000000000000000000	4.00000000000000000000	4.00000000000000000000	4.00000000000000000000	4.00000000000000000000	4.00000000000000000000	4.00000000000000000000	4.00000000000000000000	4.00000000000000000000	4.00000000000000000000
85.00000000000000000000	0.00000000000000000000	4174.35888671875000000000	4192.82031250000000000000	4175.38427734375000000000	4167.17919921875000000000	4188.20507812500000000000	4153.33300781250000000000	4150.76904296875000000000	4151.28173828125000000000	4277.43603515625000000000	4151.28173828125000000000	4169.74365234375000000000	4172.30761718750000000000	4153.33300781250000000000	4169.74365234375000000000	1716.00000000000000000000	10251.00000000000000000000	10231.00000000000000000000	0.00000000000000000000	0.00000000000000000000	0.00000000000000000000	2150.00000000000000000000	320.00000000000000000000	4.00000000000000000000	4.00000000000000000000	4.00000000000000000000	4.00000000000000000000	4.00000000000000000000	4.00000000000000000000	4.00000000000000000000	4.00000000000000000000	4.00000000000000000000	4.00000000000000000000	4.00000000000000000000	4.00000000000000000000	4.00000000000000000000	4.00000000000000000000	4.00000000000000000000	4.00000000000000000000
86.00000000000000000000	0.00000000000000000000	4155.38427734375000000000	4154.35888671875000000000	4170.25634765625000000000	4137.94873046875000000000	4136.41015625000000000000	4136.92285156250000000000	4120.00000000000000000000	4120.51269531250000000000	4273.33300781250000000000	4111.28173828125000000000	4149.23046875000000000000	4162.56396484375000000000	4105.12792968750000000000	4147.69238281250000000000	3166.00000000000000000000	10251.00000000000000000000	10231.00000000000000000000	0.00000000000000000000	0.00000000000000000000	0.00000000000000000000	2150.00000000000000000000	327.00000000000000000000	4.00000000000000000000	4.00000000000000000000	4.00000000000000000000	4.00000000000000000000	4.00000000000000000000	4.00000000000000000000	4.00000000000000000000	4.00000000000000000000	4.00000000000000000000	4.00000000000000000000	4.00000000000000000000	4.00000000000000000000	4.00000000000000000000	4.00000000000000000000	4.00000000000000000000	4.00000000000000000000
87.00000000000000000000	0.00000000000000000000	4157.43603515625000000000	4175.38427734375000000000	4162.56396484375000000000	4149.23046875000000000000	4167.69238281250000000000	4152.82031250000000000000	4155.89746093750000000000	4158.97412109375000000000	4278.46142578125000000000	4166.66650390625000000000	4168.71777343750000000000	4163.58984375000000000000	4125.64111328125000000000	4148.71777343750000000000	2180.00000000000000000000	10252.00000000000000000000	10232.00000000000000000000	0.00000000000000000000	0.00000000000000000000	0.00000000000000000000	2150.00000000000000000000	335.00000000000000000000	4.00000000000000000000	4.00000000000000000000	4.00000000000000000000	4.00000000000000000000	4.00000000000000000000	4.00000000000000000000	4.00000000000000000000	4.00000000000000000000	4.00000000000000000000	4.00000000000000000000	4.00000000000000000000	4.00000000000000000000	4.00000000000000000000	4.00000000000000000000	4.00000000000000000000	4.00000000000000000000
88.00000000000000000000	0.00000000000000000000	4150.25634765625000000000	4144.61523437500000000000	4170.76904296875000000000	4136.92285156250000000000	4137.94873046875000000000	4141.53857421875000000000	4141.02539062500000000000	4145.64111328125000000000	4273.33300781250000000000	4147.17919921875000000000	4158.46142578125000000000	4164.10253906250000000000	4104.10253906250000000000	4140.51269531250000000000	1752.00000000000000000000	10252.00000000000000000000	10232.00000000000000000000	0.00000000000000000000	0.00000000000000000000	0.00000000000000000000	2150.00000000000000000000	343.00000000000000000000	4.00000000000000000000	4.00000000000000000000	4.00000000000000000000	4.00000000000000000000	4.00000000000000000000	4.00000000000000000000	4.00000000000000000000	4.00000000000000000000	4.00000000000000000000	4.00000000000000000000	4.00000000000000000000	4.00000000000000000000	4.00000000000000000000	4.00000000000000000000	4.00000000000000000000	4.00000000000000000000
89.00000000000000000000	0.00000000000000000000	4157.43603515625000000000	4156.41015625000000000000	4171.28173828125000000000	4140.51269531250000000000	4139.48730468750000000000	4150.25634765625000000000	4152.82031250000000000000	4146.66650390625000000000	4274.87158203125000000000	4132.30761718750000000000	4156.41015625000000000000	4160.51269531250000000000	4112.82031250000000000000	4148.20507812500000000000	1716.00000000000000000000	10252.00000000000000000000	10232.00000000000000000000	0.00000000000000000000	0.00000000000000000000	0.00000000000000000000	2150.00000000000000000000	351.00000000000000000000	4.00000000000000000000	4.00000000000000000000	4.00000000000000000000	4.00000000000000000000	4.00000000000000000000	4.00000000000000000000	4.00000000000000000000	4.00000000000000000000	4.00000000000000000000	4.00000000000000000000	4.00000000000000000000	4.00000000000000000000	4.00000000000000000000	4.00000000000000000000	4.00000000000000000000	4.00000000000000000000
90.00000000000000000000	0.00000000000000000000	4176.92285156250000000000	4193.33300781250000000000	4178.97412109375000000000	4166.66650390625000000000	4177.43603515625000000000	4162.56396484375000000000	4172.30761718750000000000	4167.69238281250000000000	4281.02539062500000000000	4166.66650390625000000000	4173.33300781250000000000	4173.84619140625000000000	4143.58984375000000000000	4164.10253906250000000000	3166.00000000000000000000	10252.00000000000000000000	10232.00000000000000000000	0.00000000000000000000	0.00000000000000000000	0.00000000000000000000	2150.00000000000000000000	358.00000000000000000000	4.00000000000000000000	4.00000000000000000000	4.00000000000000000000	4.00000000000000000000	4.00000000000000000000	4.00000000000000000000	4.00000000000000000000	4.00000000000000000000	4.00000000000000000000	4.00000000000000000000	4.00000000000000000000	4.00000000000000000000	4.00000000000000000000	4.00000000000000000000	4.00000000000000000000	4.00000000000000000000
91.00000000000000000000	0.00000000000000000000	4159.48730468750000000000	4152.82031250000000000000	4175.89746093750000000000	4148.20507812500000000000	4150.76904296875000000000	4146.66650390625000000000	4137.94873046875000000000	4131.79492187500000000000	4271.79492187500000000000	4132.82031250000000000000	4151.28173828125000000000	4166.66650390625000000000	4110.25634765625000000000	4149.23046875000000000000	2180.00000000000000000000	10252.00000000000000000000	10232.00000000000000000000	0.00000000000000000000	0.00000000000000000000	0.00000000000000000000	2150.00000000000000000000	367.00000000000000000000	4.00000000000000000000	4.00000000000000000000	4.00000000000000000000	4.00000000000000000000	4.00000000000000000000	4.00000000000000000000	4.00000000000000000000	4.00000000000000000000	4.00000000000000000000	4.00000000000000000000	4.00000000000000000000	4.00000000000000000000	4.00000000000000000000	4.00000000000000000000	4.00000000000000000000	4.00000000000000000000
92.00000000000000000000	0.00000000000000000000	4152.30761718750000000000	4168.71777343750000000000	4164.10253906250000000000	4167.17919921875000000000	4176.92285156250000000000	4155.38427734375000000000	4163.58984375000000000000	4162.56396484375000000000	4275.89746093750000000000	4165.12792968750000000000	4168.71777343750000000000	4163.07666015625000000000	4146.66650390625000000000	4161.02539062500000000000	1752.00000000000000000000	10252.00000000000000000000	10232.00000000000000000000	0.00000000000000000000	0.00000000000000000000	0.00000000000000000000	2150.00000000000000000000	375.00000000000000000000	4.00000000000000000000	4.00000000000000000000	4.00000000000000000000	4.00000000000000000000	4.00000000000000000000	4.00000000000000000000	4.00000000000000000000	4.00000000000000000000	4.00000000000000000000	4.00000000000000000000	4.00000000000000000000	4.00000000000000000000	4.00000000000000000000	4.00000000000000000000	4.00000000000000000000	4.00000000000000000000
93.00000000000000000000	0.00000000000000000000	4145.64111328125000000000	4145.12792968750000000000	4166.15380859375000000000	4165.12792968750000000000	4132.82031250000000000000	4137.43603515625000000000	4137.43603515625000000000	4154.35888671875000000000	4273.33300781250000000000	4150.25634765625000000000	4164.61523437500000000000	4163.58984375000000000000	4126.66650390625000000000	4153.33300781250000000000	1716.00000000000000000000	10252.00000000000000000000	10232.00000000000000000000	0.00000000000000000000	0.00000000000000000000	0.00000000000000000000	2150.00000000000000000000	383.00000000000000000000	4.00000000000000000000	4.00000000000000000000	4.00000000000000000000	4.00000000000000000000	4.00000000000000000000	4.00000000000000000000	4.00000000000000000000	4.00000000000000000000	4.00000000000000000000	4.00000000000000000000	4.00000000000000000000	4.00000000000000000000	4.00000000000000000000	4.00000000000000000000	4.00000000000000000000	4.00000000000000000000
94.00000000000000000000	0.00000000000000000000	4151.79492187500000000000	4145.64111328125000000000	4162.56396484375000000000	4160.00000000000000000000	4130.76904296875000000000	4149.23046875000000000000	4141.53857421875000000000	4147.69238281250000000000	4269.74365234375000000000	4141.02539062500000000000	4153.84619140625000000000	4153.84619140625000000000	4109.74365234375000000000	4143.58984375000000000000	3166.00000000000000000000	10252.00000000000000000000	10232.00000000000000000000	0.00000000000000000000	0.00000000000000000000	0.00000000000000000000	2150.00000000000000000000	392.00000000000000000000	4.00000000000000000000	4.00000000000000000000	4.00000000000000000000	4.00000000000000000000	4.00000000000000000000	4.00000000000000000000	4.00000000000000000000	4.00000000000000000000	4.00000000000000000000	4.00000000000000000000	4.00000000000000000000	4.00000000000000000000	4.00000000000000000000	4.00000000000000000000	4.00000000000000000000	4.00000000000000000000
95.00000000000000000000	0.00000000000000000000	4160.51269531250000000000	4174.35888671875000000000	4170.25634765625000000000	4178.97412109375000000000	4191.28173828125000000000	4170.76904296875000000000	4175.38427734375000000000	4163.07666015625000000000	4272.30761718750000000000	4172.30761718750000000000	4166.66650390625000000000	4158.46142578125000000000	4129.23046875000000000000	4147.69238281250000000000	2180.00000000000000000000	10249.00000000000000000000	10230.00000000000000000000	0.00000000000000000000	0.00000000000000000000	0.00000000000000000000	2150.00000000000000000000	400.00000000000000000000	4.00000000000000000000	4.00000000000000000000	4.00000000000000000000	4.00000000000000000000	4.00000000000000000000	4.00000000000000000000	4.00000000000000000000	4.00000000000000000000	4.00000000000000000000	4.00000000000000000000	4.00000000000000000000	4.00000000000000000000	4.00000000000000000000	4.00000000000000000000	4.00000000000000000000	4.00000000000000000000
96.00000000000000000000	0.00000000000000000000	4148.71777343750000000000	4143.07666015625000000000	4176.92285156250000000000	4168.20507812500000000000	4160.00000000000000000000	4150.25634765625000000000	4141.02539062500000000000	4125.12792968750000000000	4265.64111328125000000000	4127.17919921875000000000	4150.76904296875000000000	4157.94873046875000000000	4097.43603515625000000000	4134.87158203125000000000	1752.00000000000000000000	10249.00000000000000000000	10230.00000000000000000000	0.00000000000000000000	0.00000000000000000000	0.00000000000000000000	2150.00000000000000000000	408.00000000000000000000	4.00000000000000000000	4.00000000000000000000	4.00000000000000000000	4.00000000000000000000	4.00000000000000000000	4.00000000000000000000	4.00000000000000000000	4.00000000000000000000	4.00000000000000000000	4.00000000000000000000	4.00000000000000000000	4.00000000000000000000	4.00000000000000000000	4.00000000000000000000	4.00000000000000000000	4.00000000000000000000
97.00000000000000000000	0.00000000000000000000	4166.66650390625000000000	4186.15380859375000000000	4171.79492187500000000000	4196.92285156250000000000	4177.43603515625000000000	4155.89746093750000000000	4162.05126953125000000000	4160.00000000000000000000	4273.84619140625000000000	4153.33300781250000000000	4171.79492187500000000000	4170.76904296875000000000	4150.76904296875000000000	4160.51269531250000000000	1716.00000000000000000000	10248.00000000000000000000	10229.00000000000000000000	0.00000000000000000000	0.00000000000000000000	0.00000000000000000000	2150.00000000000000000000	416.00000000000000000000	4.00000000000000000000	4.00000000000000000000	4.00000000000000000000	4.00000000000000000000	4.00000000000000000000	4.00000000000000000000	4.00000000000000000000	4.00000000000000000000	4.00000000000000000000	4.00000000000000000000	4.00000000000000000000	4.00000000000000000000	4.00000000000000000000	4.00000000000000000000	4.00000000000000000000	4.00000000000000000000
98.00000000000000000000	0.00000000000000000000	4164.61523437500000000000	4168.71777343750000000000	4174.87158203125000000000	4191.79492187500000000000	4146.66650390625000000000	4137.94873046875000000000	4139.48730468750000000000	4154.87158203125000000000	4273.33300781250000000000	4136.41015625000000000000	4169.23046875000000000000	4176.92285156250000000000	4151.79492187500000000000	4165.12792968750000000000	3166.00000000000000000000	10248.00000000000000000000	10229.00000000000000000000	0.00000000000000000000	0.00000000000000000000	0.00000000000000000000	2150.00000000000000000000	424.00000000000000000000	4.00000000000000000000	4.00000000000000000000	4.00000000000000000000	4.00000000000000000000	4.00000000000000000000	4.00000000000000000000	4.00000000000000000000	4.00000000000000000000	4.00000000000000000000	4.00000000000000000000	4.00000000000000000000	4.00000000000000000000	4.00000000000000000000	4.00000000000000000000	4.00000000000000000000	4.00000000000000000000
99.00000000000000000000	0.00000000000000000000	4150.25634765625000000000	4139.48730468750000000000	4168.20507812500000000000	4170.76904296875000000000	4127.17919921875000000000	4139.48730468750000000000	4132.82031250000000000000	4145.64111328125000000000	4269.23046875000000000000	4123.58984375000000000000	4157.43603515625000000000	4160.00000000000000000000	4124.10253906250000000000	4151.28173828125000000000	2180.00000000000000000000	10245.00000000000000000000	10228.00000000000000000000	0.00000000000000000000	0.00000000000000000000	0.00000000000000000000	2150.00000000000000000000	431.00000000000000000000	4.00000000000000000000	4.00000000000000000000	4.00000000000000000000	4.00000000000000000000	4.00000000000000000000	4.00000000000000000000	4.00000000000000000000	4.00000000000000000000	4.00000000000000000000	4.00000000000000000000	4.00000000000000000000	4.00000000000000000000	4.00000000000000000000	4.00000000000000000000	4.00000000000000000000	4.00000000000000000000
100.00000000000000000000	0.00000000000000000000	4152.82031250000000000000	4167.17919921875000000000	4166.15380859375000000000	4185.12792968750000000000	4169.74365234375000000000	4163.58984375000000000000	4174.35888671875000000000	4185.64111328125000000000	4275.89746093750000000000	4186.15380859375000000000	4177.43603515625000000000	4164.61523437500000000000	4141.53857421875000000000	4156.41015625000000000000	1752.00000000000000000000	10245.00000000000000000000	10228.00000000000000000000	0.00000000000000000000	0.00000000000000000000	0.00000000000000000000	2150.00000000000000000000	438.00000000000000000000	4.00000000000000000000	4.00000000000000000000	4.00000000000000000000	4.00000000000000000000	4.00000000000000000000	4.00000000000000000000	4.00000000000000000000	4.00000000000000000000	4.00000000000000000000	4.00000000000000000000	4.00000000000000000000	4.00000000000000000000	4.00000000000000000000	4.00000000000000000000	4.00000000000000000000	4.00000000000000000000
101.00000000000000000000	0.00000000000000000000	4144.10253906250000000000	4141.53857421875000000000	4170.25634765625000000000	4167.69238281250000000000	4139.48730468750000000000	4152.30761718750000000000	4148.71777343750000000000	4155.38427734375000000000	4271.28173828125000000000	4150.76904296875000000000	4160.00000000000000000000	4168.20507812500000000000	4107.69238281250000000000	4147.17919921875000000000	1716.00000000000000000000	10245.00000000000000000000	10229.00000000000000000000	0.00000000000000000000	0.00000000000000000000	0.00000000000000000000	2150.00000000000000000000	446.00000000000000000000	4.00000000000000000000	4.00000000000000000000	4.00000000000000000000	4.00000000000000000000	4.00000000000000000000	4.00000000000000000000	4.00000000000000000000	4.00000000000000000000	4.00000000000000000000	4.00000000000000000000	4.00000000000000000000	4.00000000000000000000	4.00000000000000000000	4.00000000000000000000	4.00000000000000000000	4.00000000000000000000
102.00000000000000000000	0.00000000000000000000	4170.25634765625000000000	4185.12792968750000000000	4173.84619140625000000000	4190.76904296875000000000	4180.00000000000000000000	4166.66650390625000000000	4172.30761718750000000000	4174.35888671875000000000	4276.41015625000000000000	4169.74365234375000000000	4176.92285156250000000000	4174.35888671875000000000	4150.76904296875000000000	4168.71777343750000000000	3166.00000000000000000000	10245.00000000000000000000	10229.00000000000000000000	0.00000000000000000000	0.00000000000000000000	0.00000000000000000000	2150.00000000000000000000	453.00000000000000000000	4.00000000000000000000	4.00000000000000000000	4.00000000000000000000	4.00000000000000000000	4.00000000000000000000	4.00000000000000000000	4.00000000000000000000	4.00000000000000000000	4.00000000000000000000	4.00000000000000000000	4.00000000000000000000	4.00000000000000000000	4.00000000000000000000	4.00000000000000000000	4.00000000000000000000	4.00000000000000000000
103.00000000000000000000	0.00000000000000000000	4178.46142578125000000000	4186.66650390625000000000	4183.07666015625000000000	4196.41015625000000000000	4183.58984375000000000000	4161.02539062500000000000	4160.00000000000000000000	4162.56396484375000000000	4276.41015625000000000000	4171.28173828125000000000	4177.43603515625000000000	4175.89746093750000000000	4152.82031250000000000000	4169.23046875000000000000	2180.00000000000000000000	10243.00000000000000000000	10229.00000000000000000000	0.00000000000000000000	0.00000000000000000000	0.00000000000000000000	2150.00000000000000000000	461.00000000000000000000	4.00000000000000000000	4.00000000000000000000	4.00000000000000000000	4.00000000000000000000	4.00000000000000000000	4.00000000000000000000	4.00000000000000000000	4.00000000000000000000	4.00000000000000000000	4.00000000000000000000	4.00000000000000000000	4.00000000000000000000	4.00000000000000000000	4.00000000000000000000	4.00000000000000000000	4.00000000000000000000
104.00000000000000000000	0.00000000000000000000	4161.02539062500000000000	4163.07666015625000000000	4172.82031250000000000000	4180.00000000000000000000	4158.97412109375000000000	4155.38427734375000000000	4141.02539062500000000000	4140.51269531250000000000	4270.76904296875000000000	4143.07666015625000000000	4156.92285156250000000000	4166.15380859375000000000	4127.17919921875000000000	4156.41015625000000000000	1752.00000000000000000000	10243.00000000000000000000	10229.00000000000000000000	0.00000000000000000000	0.00000000000000000000	0.00000000000000000000	2150.00000000000000000000	469.00000000000000000000	4.00000000000000000000	4.00000000000000000000	4.00000000000000000000	4.00000000000000000000	4.00000000000000000000	4.00000000000000000000	4.00000000000000000000	4.00000000000000000000	4.00000000000000000000	4.00000000000000000000	4.00000000000000000000	4.00000000000000000000	4.00000000000000000000	4.00000000000000000000	4.00000000000000000000	4.00000000000000000000
105.00000000000000000000	0.00000000000000000000	4165.12792968750000000000	4189.74365234375000000000	4168.71777343750000000000	4196.92285156250000000000	4176.92285156250000000000	4161.53857421875000000000	4168.71777343750000000000	4184.61523437500000000000	4274.87158203125000000000	4178.46142578125000000000	4176.92285156250000000000	4176.92285156250000000000	4164.61523437500000000000	4173.33300781250000000000	1716.00000000000000000000	10243.00000000000000000000	10229.00000000000000000000	0.00000000000000000000	0.00000000000000000000	0.00000000000000000000	2150.00000000000000000000	478.00000000000000000000	4.00000000000000000000	4.00000000000000000000	4.00000000000000000000	4.00000000000000000000	4.00000000000000000000	4.00000000000000000000	4.00000000000000000000	4.00000000000000000000	4.00000000000000000000	4.00000000000000000000	4.00000000000000000000	4.00000000000000000000	4.00000000000000000000	4.00000000000000000000	4.00000000000000000000	4.00000000000000000000
106.00000000000000000000	0.00000000000000000000	4152.30761718750000000000	4149.74365234375000000000	4173.84619140625000000000	4172.82031250000000000000	4112.82031250000000000000	4136.92285156250000000000	4135.38427734375000000000	4157.94873046875000000000	4269.23046875000000000000	4145.12792968750000000000	4164.10253906250000000000	4174.87158203125000000000	4130.76904296875000000000	4163.07666015625000000000	3166.00000000000000000000	10243.00000000000000000000	10229.00000000000000000000	0.00000000000000000000	0.00000000000000000000	0.00000000000000000000	2150.00000000000000000000	485.00000000000000000000	4.00000000000000000000	4.00000000000000000000	4.00000000000000000000	4.00000000000000000000	4.00000000000000000000	4.00000000000000000000	4.00000000000000000000	4.00000000000000000000	4.00000000000000000000	4.00000000000000000000	4.00000000000000000000	4.00000000000000000000	4.00000000000000000000	4.00000000000000000000	4.00000000000000000000	4.00000000000000000000
107.00000000000000000000	0.00000000000000000000	4161.02539062500000000000	4175.38427734375000000000	4170.76904296875000000000	4182.05126953125000000000	4145.64111328125000000000	4156.92285156250000000000	4165.12792968750000000000	4171.79492187500000000000	4273.33300781250000000000	4177.94873046875000000000	4172.82031250000000000000	4171.28173828125000000000	4148.71777343750000000000	4167.17919921875000000000	2180.00000000000000000000	10246.00000000000000000000	10227.00000000000000000000	0.00000000000000000000	0.00000000000000000000	0.00000000000000000000	2150.00000000000000000000	494.00000000000000000000	4.00000000000000000000	4.00000000000000000000	4.00000000000000000000	4.00000000000000000000	4.00000000000000000000	4.00000000000000000000	4.00000000000000000000	4.00000000000000000000	4.00000000000000000000	4.00000000000000000000	4.00000000000000000000	4.00000000000000000000	4.00000000000000000000	4.00000000000000000000	4.00000000000000000000	4.00000000000000000000
108.00000000000000000000	0.00000000000000000000	4171.28173828125000000000	4185.12792968750000000000	4177.43603515625000000000	4188.20507812500000000000	4186.66650390625000000000	4167.17919921875000000000	4175.38427734375000000000	4175.38427734375000000000	4276.41015625000000000000	4188.20507812500000000000	4175.89746093750000000000	4175.38427734375000000000	4147.69238281250000000000	4161.02539062500000000000	1752.00000000000000000000	10246.00000000000000000000	10227.00000000000000000000	0.00000000000000000000	0.00000000000000000000	0.00000000000000000000	2150.00000000000000000000	501.00000000000000000000	4.00000000000000000000	4.00000000000000000000	4.00000000000000000000	4.00000000000000000000	4.00000000000000000000	4.00000000000000000000	4.00000000000000000000	4.00000000000000000000	4.00000000000000000000	4.00000000000000000000	4.00000000000000000000	4.00000000000000000000	4.00000000000000000000	4.00000000000000000000	4.00000000000000000000	4.00000000000000000000
109.00000000000000000000	0.00000000000000000000	4166.66650390625000000000	4161.02539062500000000000	4175.89746093750000000000	4166.66650390625000000000	4164.61523437500000000000	4158.97412109375000000000	4152.30761718750000000000	4145.12792968750000000000	4269.74365234375000000000	4144.61523437500000000000	4161.02539062500000000000	4166.66650390625000000000	4121.02539062500000000000	4154.35888671875000000000	1716.00000000000000000000	10246.00000000000000000000	10228.00000000000000000000	0.00000000000000000000	0.00000000000000000000	0.00000000000000000000	2150.00000000000000000000	509.00000000000000000000	4.00000000000000000000	4.00000000000000000000	4.00000000000000000000	4.00000000000000000000	4.00000000000000000000	4.00000000000000000000	4.00000000000000000000	4.00000000000000000000	4.00000000000000000000	4.00000000000000000000	4.00000000000000000000	4.00000000000000000000	4.00000000000000000000	4.00000000000000000000	4.00000000000000000000	4.00000000000000000000
110.00000000000000000000	0.00000000000000000000	4176.92285156250000000000	4191.79492187500000000000	4174.35888671875000000000	4186.15380859375000000000	4183.58984375000000000000	4163.58984375000000000000	4167.69238281250000000000	4166.15380859375000000000	4272.30761718750000000000	4178.97412109375000000000	4182.56396484375000000000	4175.38427734375000000000	4167.17919921875000000000	4182.05126953125000000000	3166.00000000000000000000	10246.00000000000000000000	10228.00000000000000000000	0.00000000000000000000	0.00000000000000000000	0.00000000000000000000	2150.00000000000000000000	517.00000000000000000000	4.00000000000000000000	4.00000000000000000000	4.00000000000000000000	4.00000000000000000000	4.00000000000000000000	4.00000000000000000000	4.00000000000000000000	4.00000000000000000000	4.00000000000000000000	4.00000000000000000000	4.00000000000000000000	4.00000000000000000000	4.00000000000000000000	4.00000000000000000000	4.00000000000000000000	4.00000000000000000000
111.00000000000000000000	0.00000000000000000000	4165.64111328125000000000	4155.38427734375000000000	4177.94873046875000000000	4171.28173828125000000000	4143.07666015625000000000	4136.41015625000000000000	4124.61523437500000000000	4134.35888671875000000000	4265.64111328125000000000	4135.38427734375000000000	4162.05126953125000000000	4174.87158203125000000000	4138.97412109375000000000	4171.28173828125000000000	2180.00000000000000000000	10248.00000000000000000000	10228.00000000000000000000	0.00000000000000000000	0.00000000000000000000	0.00000000000000000000	2150.00000000000000000000	525.00000000000000000000	4.00000000000000000000	4.00000000000000000000	4.00000000000000000000	4.00000000000000000000	4.00000000000000000000	4.00000000000000000000	4.00000000000000000000	4.00000000000000000000	4.00000000000000000000	4.00000000000000000000	4.00000000000000000000	4.00000000000000000000	4.00000000000000000000	4.00000000000000000000	4.00000000000000000000	4.00000000000000000000
112.00000000000000000000	0.00000000000000000000	4166.15380859375000000000	4164.61523437500000000000	4168.71777343750000000000	4173.84619140625000000000	4160.51269531250000000000	4146.66650390625000000000	4148.20507812500000000000	4154.87158203125000000000	4268.71777343750000000000	4141.02539062500000000000	4165.12792968750000000000	4166.66650390625000000000	4140.00000000000000000000	4165.64111328125000000000	1752.00000000000000000000	10248.00000000000000000000	10228.00000000000000000000	0.00000000000000000000	0.00000000000000000000	0.00000000000000000000	2150.00000000000000000000	532.00000000000000000000	4.00000000000000000000	4.00000000000000000000	4.00000000000000000000	4.00000000000000000000	4.00000000000000000000	4.00000000000000000000	4.00000000000000000000	4.00000000000000000000	4.00000000000000000000	4.00000000000000000000	4.00000000000000000000	4.00000000000000000000	4.00000000000000000000	4.00000000000000000000	4.00000000000000000000	4.00000000000000000000
113.00000000000000000000	0.00000000000000000000	4163.58984375000000000000	4167.69238281250000000000	4171.28173828125000000000	4175.89746093750000000000	4165.12792968750000000000	4153.84619140625000000000	4165.12792968750000000000	4174.87158203125000000000	4271.79492187500000000000	4173.84619140625000000000	4176.41015625000000000000	4170.25634765625000000000	4133.33300781250000000000	4165.12792968750000000000	1716.00000000000000000000	10250.00000000000000000000	10227.00000000000000000000	0.00000000000000000000	0.00000000000000000000	0.00000000000000000000	2150.00000000000000000000	540.00000000000000000000	4.00000000000000000000	4.00000000000000000000	4.00000000000000000000	4.00000000000000000000	4.00000000000000000000	4.00000000000000000000	4.00000000000000000000	4.00000000000000000000	4.00000000000000000000	4.00000000000000000000	4.00000000000000000000	4.00000000000000000000	4.00000000000000000000	4.00000000000000000000	4.00000000000000000000	4.00000000000000000000
114.00000000000000000000	0.00000000000000000000	4156.92285156250000000000	4144.61523437500000000000	4171.79492187500000000000	4155.89746093750000000000	4131.28173828125000000000	4147.69238281250000000000	4137.43603515625000000000	4148.71777343750000000000	4263.58984375000000000000	4146.66650390625000000000	4156.41015625000000000000	4165.12792968750000000000	4103.07666015625000000000	4154.87158203125000000000	3166.00000000000000000000	10250.00000000000000000000	10227.00000000000000000000	0.00000000000000000000	0.00000000000000000000	0.00000000000000000000	2150.00000000000000000000	548.00000000000000000000	4.00000000000000000000	4.00000000000000000000	4.00000000000000000000	4.00000000000000000000	4.00000000000000000000	4.00000000000000000000	4.00000000000000000000	4.00000000000000000000	4.00000000000000000000	4.00000000000000000000	4.00000000000000000000	4.00000000000000000000	4.00000000000000000000	4.00000000000000000000	4.00000000000000000000	4.00000000000000000000
115.00000000000000000000	0.00000000000000000000	4180.00000000000000000000	4193.33300781250000000000	4173.33300781250000000000	4179.48730468750000000000	4178.97412109375000000000	4167.69238281250000000000	4167.69238281250000000000	4169.23046875000000000000	4271.28173828125000000000	4171.79492187500000000000	4171.79492187500000000000	4173.33300781250000000000	4152.30761718750000000000	4170.25634765625000000000	2180.00000000000000000000	10250.00000000000000000000	10228.00000000000000000000	0.00000000000000000000	0.00000000000000000000	0.00000000000000000000	2150.00000000000000000000	556.00000000000000000000	4.00000000000000000000	4.00000000000000000000	4.00000000000000000000	4.00000000000000000000	4.00000000000000000000	4.00000000000000000000	4.00000000000000000000	4.00000000000000000000	4.00000000000000000000	4.00000000000000000000	4.00000000000000000000	4.00000000000000000000	4.00000000000000000000	4.00000000000000000000	4.00000000000000000000	4.00000000000000000000
116.00000000000000000000	0.00000000000000000000	4169.74365234375000000000	4165.12792968750000000000	4176.92285156250000000000	4163.58984375000000000000	4153.33300781250000000000	4152.82031250000000000000	4146.66650390625000000000	4138.46142578125000000000	4268.71777343750000000000	4137.43603515625000000000	4157.43603515625000000000	4172.30761718750000000000	4129.23046875000000000000	4161.02539062500000000000	1752.00000000000000000000	10250.00000000000000000000	10228.00000000000000000000	0.00000000000000000000	0.00000000000000000000	0.00000000000000000000	2150.00000000000000000000	563.00000000000000000000	4.00000000000000000000	4.00000000000000000000	4.00000000000000000000	4.00000000000000000000	4.00000000000000000000	4.00000000000000000000	4.00000000000000000000	4.00000000000000000000	4.00000000000000000000	4.00000000000000000000	4.00000000000000000000	4.00000000000000000000	4.00000000000000000000	4.00000000000000000000	4.00000000000000000000	4.00000000000000000000
117.00000000000000000000	0.00000000000000000000	4162.56396484375000000000	4169.74365234375000000000	4165.64111328125000000000	4164.61523437500000000000	4167.17919921875000000000	4155.89746093750000000000	4160.51269531250000000000	4155.89746093750000000000	4266.66650390625000000000	4146.15380859375000000000	4163.07666015625000000000	4164.61523437500000000000	4141.02539062500000000000	4167.17919921875000000000	1716.00000000000000000000	10249.00000000000000000000	10227.00000000000000000000	0.00000000000000000000	0.00000000000000000000	0.00000000000000000000	2150.00000000000000000000	572.00000000000000000000	4.00000000000000000000	4.00000000000000000000	4.00000000000000000000	4.00000000000000000000	4.00000000000000000000	4.00000000000000000000	4.00000000000000000000	4.00000000000000000000	4.00000000000000000000	4.00000000000000000000	4.00000000000000000000	4.00000000000000000000	4.00000000000000000000	4.00000000000000000000	4.00000000000000000000	4.00000000000000000000
118.00000000000000000000	0.00000000000000000000	4163.58984375000000000000	4184.10253906250000000000	4167.69238281250000000000	4176.41015625000000000000	4180.00000000000000000000	4149.23046875000000000000	4157.94873046875000000000	4174.87158203125000000000	4267.69238281250000000000	4160.51269531250000000000	4175.38427734375000000000	4170.76904296875000000000	4160.51269531250000000000	4174.35888671875000000000	3166.00000000000000000000	10249.00000000000000000000	10227.00000000000000000000	0.00000000000000000000	0.00000000000000000000	0.00000000000000000000	2150.00000000000000000000	580.00000000000000000000	4.00000000000000000000	4.00000000000000000000	4.00000000000000000000	4.00000000000000000000	4.00000000000000000000	4.00000000000000000000	4.00000000000000000000	4.00000000000000000000	4.00000000000000000000	4.00000000000000000000	4.00000000000000000000	4.00000000000000000000	4.00000000000000000000	4.00000000000000000000	4.00000000000000000000	4.00000000000000000000
119.00000000000000000000	0.00000000000000000000	4153.84619140625000000000	4153.33300781250000000000	4171.28173828125000000000	4154.87158203125000000000	4132.30761718750000000000	4138.97412109375000000000	4125.12792968750000000000	4141.02539062500000000000	4264.61523437500000000000	4121.02539062500000000000	4155.89746093750000000000	4166.15380859375000000000	4122.56396484375000000000	4158.46142578125000000000	2180.00000000000000000000	10249.00000000000000000000	10227.00000000000000000000	0.00000000000000000000	0.00000000000000000000	0.00000000000000000000	2150.00000000000000000000	588.00000000000000000000	4.00000000000000000000	4.00000000000000000000	4.00000000000000000000	4.00000000000000000000	4.00000000000000000000	4.00000000000000000000	4.00000000000000000000	4.00000000000000000000	4.00000000000000000000	4.00000000000000000000	4.00000000000000000000	4.00000000000000000000	4.00000000000000000000	4.00000000000000000000	4.00000000000000000000	4.00000000000000000000
120.00000000000000000000	0.00000000000000000000	4169.74365234375000000000	4191.79492187500000000000	4170.76904296875000000000	4176.41015625000000000000	4179.48730468750000000000	4171.79492187500000000000	4175.38427734375000000000	4178.46142578125000000000	4275.38427734375000000000	4182.05126953125000000000	4175.89746093750000000000	4169.74365234375000000000	4150.76904296875000000000	4169.23046875000000000000	1752.00000000000000000000	10249.00000000000000000000	10227.00000000000000000000	0.00000000000000000000	0.00000000000000000000	0.00000000000000000000	2150.00000000000000000000	596.00000000000000000000	4.00000000000000000000	4.00000000000000000000	4.00000000000000000000	4.00000000000000000000	4.00000000000000000000	4.00000000000000000000	4.00000000000000000000	4.00000000000000000000	4.00000000000000000000	4.00000000000000000000	4.00000000000000000000	4.00000000000000000000	4.00000000000000000000	4.00000000000000000000	4.00000000000000000000	4.00000000000000000000
121.00000000000000000000	0.00000000000000000000	4160.00000000000000000000	4163.58984375000000000000	4175.38427734375000000000	4162.05126953125000000000	4161.53857421875000000000	4159.48730468750000000000	4157.43603515625000000000	4156.92285156250000000000	4268.20507812500000000000	4167.69238281250000000000	4161.53857421875000000000	4163.58984375000000000000	4121.02539062500000000000	4154.35888671875000000000	1716.00000000000000000000	10250.00000000000000000000	10229.00000000000000000000	0.00000000000000000000	0.00000000000000000000	0.00000000000000000000	2150.00000000000000000000	604.00000000000000000000	4.00000000000000000000	4.00000000000000000000	4.00000000000000000000	4.00000000000000000000	4.00000000000000000000	4.00000000000000000000	4.00000000000000000000	4.00000000000000000000	4.00000000000000000000	4.00000000000000000000	4.00000000000000000000	4.00000000000000000000	4.00000000000000000000	4.00000000000000000000	4.00000000000000000000	4.00000000000000000000
122.00000000000000000000	0.00000000000000000000	4156.41015625000000000000	4160.00000000000000000000	4168.71777343750000000000	4156.92285156250000000000	4150.25634765625000000000	4154.35888671875000000000	4149.74365234375000000000	4147.17919921875000000000	4264.10253906250000000000	4146.66650390625000000000	4157.43603515625000000000	4158.97412109375000000000	4131.79492187500000000000	4157.43603515625000000000	3166.00000000000000000000	10250.00000000000000000000	10229.00000000000000000000	0.00000000000000000000	0.00000000000000000000	0.00000000000000000000	2150.00000000000000000000	613.00000000000000000000	4.00000000000000000000	4.00000000000000000000	4.00000000000000000000	4.00000000000000000000	4.00000000000000000000	4.00000000000000000000	4.00000000000000000000	4.00000000000000000000	4.00000000000000000000	4.00000000000000000000	4.00000000000000000000	4.00000000000000000000	4.00000000000000000000	4.00000000000000000000	4.00000000000000000000	4.00000000000000000000
123.00000000000000000000	0.00000000000000000000	4168.20507812500000000000	4180.00000000000000000000	4173.33300781250000000000	4174.87158203125000000000	4170.76904296875000000000	4155.89746093750000000000	4155.89746093750000000000	4166.66650390625000000000	4269.23046875000000000000	4172.30761718750000000000	4177.94873046875000000000	4174.35888671875000000000	4177.94873046875000000000	4178.46142578125000000000	2180.00000000000000000000	10249.00000000000000000000	10230.00000000000000000000	0.00000000000000000000	0.00000000000000000000	0.00000000000000000000	2150.00000000000000000000	621.00000000000000000000	4.00000000000000000000	4.00000000000000000000	4.00000000000000000000	4.00000000000000000000	4.00000000000000000000	4.00000000000000000000	4.00000000000000000000	4.00000000000000000000	4.00000000000000000000	4.00000000000000000000	4.00000000000000000000	4.00000000000000000000	4.00000000000000000000	4.00000000000000000000	4.00000000000000000000	4.00000000000000000000
124.00000000000000000000	0.00000000000000000000	4156.92285156250000000000	4144.61523437500000000000	4170.25634765625000000000	4155.38427734375000000000	4140.51269531250000000000	4140.51269531250000000000	4128.20507812500000000000	4144.10253906250000000000	4263.07666015625000000000	4152.30761718750000000000	4161.02539062500000000000	4163.58984375000000000000	4146.15380859375000000000	4161.53857421875000000000	1752.00000000000000000000	10249.00000000000000000000	10230.00000000000000000000	0.00000000000000000000	0.00000000000000000000	0.00000000000000000000	2150.00000000000000000000	628.00000000000000000000	4.00000000000000000000	4.00000000000000000000	4.00000000000000000000	4.00000000000000000000	4.00000000000000000000	4.00000000000000000000	4.00000000000000000000	4.00000000000000000000	4.00000000000000000000	4.00000000000000000000	4.00000000000000000000	4.00000000000000000000	4.00000000000000000000	4.00000000000000000000	4.00000000000000000000	4.00000000000000000000
125.00000000000000000000	0.00000000000000000000	4162.05126953125000000000	4173.33300781250000000000	4162.05126953125000000000	4169.74365234375000000000	4167.69238281250000000000	4157.94873046875000000000	4165.64111328125000000000	4180.00000000000000000000	4269.23046875000000000000	4199.48730468750000000000	4175.89746093750000000000	4158.46142578125000000000	4163.07666015625000000000	4163.58984375000000000000	1716.00000000000000000000	10249.00000000000000000000	10229.00000000000000000000	0.00000000000000000000	0.00000000000000000000	0.00000000000000000000	2150.00000000000000000000	636.00000000000000000000	4.00000000000000000000	4.00000000000000000000	4.00000000000000000000	4.00000000000000000000	4.00000000000000000000	4.00000000000000000000	4.00000000000000000000	4.00000000000000000000	4.00000000000000000000	4.00000000000000000000	4.00000000000000000000	4.00000000000000000000	4.00000000000000000000	4.00000000000000000000	4.00000000000000000000	4.00000000000000000000
126.00000000000000000000	0.00000000000000000000	4154.35888671875000000000	4153.33300781250000000000	4171.28173828125000000000	4162.56396484375000000000	4141.02539062500000000000	4151.28173828125000000000	4148.20507812500000000000	4161.02539062500000000000	4267.17919921875000000000	4177.94873046875000000000	4170.25634765625000000000	4163.58984375000000000000	4138.97412109375000000000	4157.43603515625000000000	3166.00000000000000000000	10249.00000000000000000000	10229.00000000000000000000	0.00000000000000000000	0.00000000000000000000	0.00000000000000000000	2150.00000000000000000000	643.00000000000000000000	4.00000000000000000000	4.00000000000000000000	4.00000000000000000000	4.00000000000000000000	4.00000000000000000000	4.00000000000000000000	4.00000000000000000000	4.00000000000000000000	4.00000000000000000000	4.00000000000000000000	4.00000000000000000000	4.00000000000000000000	4.00000000000000000000	4.00000000000000000000	4.00000000000000000000	4.00000000000000000000
127.00000000000000000000	0.00000000000000000000	4161.53857421875000000000	4163.07666015625000000000	4170.76904296875000000000	4166.66650390625000000000	4160.51269531250000000000	4161.02539062500000000000	4151.79492187500000000000	4150.76904296875000000000	4265.64111328125000000000	4161.02539062500000000000	4168.71777343750000000000	4161.53857421875000000000	4146.15380859375000000000	4162.05126953125000000000	50.00000000000000000000	10249.00000000000000000000	10230.00000000000000000000	0.00000000000000000000	0.00000000000000000000	0.00000000000000000000	2150.00000000000000000000	651.00000000000000000000	4.00000000000000000000	4.00000000000000000000	4.00000000000000000000	4.00000000000000000000	4.00000000000000000000	4.00000000000000000000	4.00000000000000000000	4.00000000000000000000	4.00000000000000000000	4.00000000000000000000	4.00000000000000000000	4.00000000000000000000	4.00000000000000000000	4.00000000000000000000	4.00000000000000000000	4.00000000000000000000
0.00000000000000000000	0.00000000000000000000	4178.46142578125000000000	4193.84619140625000000000	4173.33300781250000000000	4188.20507812500000000000	4200.51269531250000000000	4170.25634765625000000000	4172.30761718750000000000	4166.15380859375000000000	4271.79492187500000000000	4182.05126953125000000000	4182.05126953125000000000	4163.58984375000000000000	4181.53857421875000000000	4172.30761718750000000000	1358.00000000000000000000	10249.00000000000000000000	10230.00000000000000000000	0.00000000000000000000	0.00000000000000000000	0.00000000000000000000	2150.00000000000000000000	659.00000000000000000000	4.00000000000000000000	4.00000000000000000000	4.00000000000000000000	4.00000000000000000000	4.00000000000000000000	4.00000000000000000000	4.00000000000000000000	4.00000000000000000000	4.00000000000000000000	4.00000000000000000000	4.00000000000000000000	4.00000000000000000000	4.00000000000000000000	4.00000000000000000000	4.00000000000000000000	4.00000000000000000000
1.00000000000000000000	0.00000000000000000000	4157.43603515625000000000	4143.58984375000000000000	4172.82031250000000000000	4157.94873046875000000000	4139.48730468750000000000	4148.71777343750000000000	4133.84619140625000000000	4129.23046875000000000000	4264.10253906250000000000	4129.23046875000000000000	4158.46142578125000000000	4151.28173828125000000000	4138.97412109375000000000	4154.87158203125000000000	2040.00000000000000000000	10248.00000000000000000000	10230.00000000000000000000	0.00000000000000000000	0.00000000000000000000	0.00000000000000000000	2150.00000000000000000000	667.00000000000000000000	4.00000000000000000000	4.00000000000000000000	4.00000000000000000000	4.00000000000000000000	4.00000000000000000000	4.00000000000000000000	4.00000000000000000000	4.00000000000000000000	4.00000000000000000000	4.00000000000000000000	4.00000000000000000000	4.00000000000000000000	4.00000000000000000000	4.00000000000000000000	4.00000000000000000000	4.00000000000000000000
2.00000000000000000000	0.00000000000000000000	4152.82031250000000000000	4160.00000000000000000000	4163.58984375000000000000	4171.28173828125000000000	4155.38427734375000000000	4158.46142578125000000000	4161.53857421875000000000	4172.30761718750000000000	4268.71777343750000000000	4170.76904296875000000000	4178.46142578125000000000	4153.33300781250000000000	4167.69238281250000000000	4170.25634765625000000000	2070.00000000000000000000	10248.00000000000000000000	10230.00000000000000000000	0.00000000000000000000	0.00000000000000000000	0.00000000000000000000	2150.00000000000000000000	674.00000000000000000000	4.00000000000000000000	4.00000000000000000000	4.00000000000000000000	4.00000000000000000000	4.00000000000000000000	4.00000000000000000000	4.00000000000000000000	4.00000000000000000000	4.00000000000000000000	4.00000000000000000000	4.00000000000000000000	4.00000000000000000000	4.00000000000000000000	4.00000000000000000000	4.00000000000000000000	4.00000000000000000000
3.00000000000000000000	0.00000000000000000000	4146.15380859375000000000	4140.51269531250000000000	4169.23046875000000000000	4169.23046875000000000000	4133.84619140625000000000	4142.56396484375000000000	4145.64111328125000000000	4170.25634765625000000000	4268.20507812500000000000	4174.35888671875000000000	4176.92285156250000000000	4157.94873046875000000000	4155.38427734375000000000	4165.64111328125000000000	3065.00000000000000000000	10247.00000000000000000000	10229.00000000000000000000	0.00000000000000000000	0.00000000000000000000	0.00000000000000000000	2150.00000000000000000000	683.00000000000000000000	4.00000000000000000000	4.00000000000000000000	4.00000000000000000000	4.00000000000000000000	4.00000000000000000000	4.00000000000000000000	4.00000000000000000000	4.00000000000000000000	4.00000000000000000000	4.00000000000000000000	4.00000000000000000000	4.00000000000000000000	4.00000000000000000000	4.00000000000000000000	4.00000000000000000000	4.00000000000000000000
4.00000000000000000000	0.00000000000000000000	4149.23046875000000000000	4136.41015625000000000000	4169.74365234375000000000	4160.00000000000000000000	4130.76904296875000000000	4149.23046875000000000000	4144.10253906250000000000	4153.33300781250000000000	4266.66650390625000000000	4153.84619140625000000000	4166.15380859375000000000	4151.28173828125000000000	4142.56396484375000000000	4155.38427734375000000000	3242.00000000000000000000	10247.00000000000000000000	10229.00000000000000000000	0.00000000000000000000	0.00000000000000000000	0.00000000000000000000	2150.00000000000000000000	690.00000000000000000000	4.00000000000000000000	4.00000000000000000000	4.00000000000000000000	4.00000000000000000000	4.00000000000000000000	4.00000000000000000000	4.00000000000000000000	4.00000000000000000000	4.00000000000000000000	4.00000000000000000000	4.00000000000000000000	4.00000000000000000000	4.00000000000000000000	4.00000000000000000000	4.00000000000000000000	4.00000000000000000000
5.00000000000000000000	0.00000000000000000000	4166.66650390625000000000	4178.46142578125000000000	4175.38427734375000000000	4175.89746093750000000000	4186.15380859375000000000	4177.43603515625000000000	4184.10253906250000000000	4182.56396484375000000000	4271.28173828125000000000	4188.20507812500000000000	4187.17919921875000000000	4160.00000000000000000000	4170.25634765625000000000	4166.66650390625000000000	1850.00000000000000000000	10249.00000000000000000000	10228.00000000000000000000	0.00000000000000000000	0.00000000000000000000	0.00000000000000000000	2150.00000000000000000000	698.00000000000000000000	4.00000000000000000000	4.00000000000000000000	4.00000000000000000000	4.00000000000000000000	4.00000000000000000000	4.00000000000000000000	4.00000000000000000000	4.00000000000000000000	4.00000000000000000000	4.00000000000000000000	4.00000000000000000000	4.00000000000000000000	4.00000000000000000000	4.00000000000000000000	4.00000000000000000000	4.00000000000000000000
6.00000000000000000000	0.00000000000000000000	4156.41015625000000000000	4145.12792968750000000000	4178.46142578125000000000	4154.35888671875000000000	4146.15380859375000000000	4156.92285156250000000000	4147.69238281250000000000	4151.28173828125000000000	4262.05126953125000000000	4152.30761718750000000000	4169.23046875000000000000	4154.87158203125000000000	4133.84619140625000000000	4152.82031250000000000000	2964.00000000000000000000	10249.00000000000000000000	10228.00000000000000000000	0.00000000000000000000	0.00000000000000000000	0.00000000000000000000	2150.00000000000000000000	705.00000000000000000000	4.00000000000000000000	4.00000000000000000000	4.00000000000000000000	4.00000000000000000000	4.00000000000000000000	4.00000000000000000000	4.00000000000000000000	4.00000000000000000000	4.00000000000000000000	4.00000000000000000000	4.00000000000000000000	4.00000000000000000000	4.00000000000000000000	4.00000000000000000000	4.00000000000000000000	4.00000000000000000000
7.00000000000000000000	0.00000000000000000000	4166.15380859375000000000	4169.74365234375000000000	4170.76904296875000000000	4173.84619140625000000000	4166.66650390625000000000	4155.89746093750000000000	4158.97412109375000000000	4168.71777343750000000000	4265.64111328125000000000	4177.43603515625000000000	4178.97412109375000000000	4155.89746093750000000000	4176.41015625000000000000	4170.25634765625000000000	2811.00000000000000000000	10248.00000000000000000000	10228.00000000000000000000	0.00000000000000000000	0.00000000000000000000	0.00000000000000000000	2150.00000000000000000000	713.00000000000000000000	4.00000000000000000000	4.00000000000000000000	4.00000000000000000000	4.00000000000000000000	4.00000000000000000000	4.00000000000000000000	4.00000000000000000000	4.00000000000000000000	4.00000000000000000000	4.00000000000000000000	4.00000000000000000000	4.00000000000000000000	4.00000000000000000000	4.00000000000000000000	4.00000000000000000000	4.00000000000000000000
8.00000000000000000000	0.00000000000000000000	4158.97412109375000000000	4155.89746093750000000000	4173.84619140625000000000	4168.71777343750000000000	4155.38427734375000000000	4141.02539062500000000000	4138.97412109375000000000	4153.84619140625000000000	4263.58984375000000000000	4160.00000000000000000000	4170.76904296875000000000	4158.97412109375000000000	4171.28173828125000000000	4172.30761718750000000000	533.00000000000000000000	10248.00000000000000000000	10228.00000000000000000000	0.00000000000000000000	0.00000000000000000000	0.00000000000000000000	2150.00000000000000000000	721.00000000000000000000	4.00000000000000000000	4.00000000000000000000	4.00000000000000000000	4.00000000000000000000	4.00000000000000000000	4.00000000000000000000	4.00000000000000000000	4.00000000000000000000	4.00000000000000000000	4.00000000000000000000	4.00000000000000000000	4.00000000000000000000	4.00000000000000000000	4.00000000000000000000	4.00000000000000000000	4.00000000000000000000
9.00000000000000000000	0.00000000000000000000	4147.17919921875000000000	4130.25634765625000000000	4167.17919921875000000000	4141.53857421875000000000	4123.07666015625000000000	4138.46142578125000000000	4125.12792968750000000000	4140.51269531250000000000	4258.97412109375000000000	4129.23046875000000000000	4152.82031250000000000000	4147.69238281250000000000	4133.33300781250000000000	4153.33300781250000000000	3258.00000000000000000000	10248.00000000000000000000	10227.00000000000000000000	0.00000000000000000000	0.00000000000000000000	0.00000000000000000000	2150.00000000000000000000	729.00000000000000000000	4.00000000000000000000	4.00000000000000000000	4.00000000000000000000	4.00000000000000000000	4.00000000000000000000	4.00000000000000000000	4.00000000000000000000	4.00000000000000000000	4.00000000000000000000	4.00000000000000000000	4.00000000000000000000	4.00000000000000000000	4.00000000000000000000	4.00000000000000000000	4.00000000000000000000	4.00000000000000000000
10.00000000000000000000	0.00000000000000000000	4157.94873046875000000000	4158.46142578125000000000	4166.15380859375000000000	4160.00000000000000000000	4153.84619140625000000000	4158.97412109375000000000	4170.25634765625000000000	4189.74365234375000000000	4269.23046875000000000000	4191.79492187500000000000	4175.89746093750000000000	4153.84619140625000000000	4158.97412109375000000000	4159.48730468750000000000	3104.00000000000000000000	10248.00000000000000000000	10227.00000000000000000000	0.00000000000000000000	0.00000000000000000000	0.00000000000000000000	2150.00000000000000000000	737.00000000000000000000	4.00000000000000000000	4.00000000000000000000	4.00000000000000000000	4.00000000000000000000	4.00000000000000000000	4.00000000000000000000	4.00000000000000000000	4.00000000000000000000	4.00000000000000000000	4.00000000000000000000	4.00000000000000000000	4.00000000000000000000	4.00000000000000000000	4.00000000000000000000	4.00000000000000000000	4.00000000000000000000
11.00000000000000000000	0.00000000000000000000	4141.53857421875000000000	4122.05126953125000000000	4169.23046875000000000000	4142.56396484375000000000	4128.20507812500000000000	4146.15380859375000000000	4150.25634765625000000000	4162.05126953125000000000	4265.12792968750000000000	4163.07666015625000000000	4158.46142578125000000000	4150.76904296875000000000	4120.51269531250000000000	4145.64111328125000000000	2136.00000000000000000000	10249.00000000000000000000	10227.00000000000000000000	0.00000000000000000000	0.00000000000000000000	0.00000000000000000000	2150.00000000000000000000	745.00000000000000000000	4.00000000000000000000	4.00000000000000000000	4.00000000000000000000	4.00000000000000000000	4.00000000000000000000	4.00000000000000000000	4.00000000000000000000	4.00000000000000000000	4.00000000000000000000	4.00000000000000000000	4.00000000000000000000	4.00000000000000000000	4.00000000000000000000	4.00000000000000000000	4.00000000000000000000	4.00000000000000000000
12.00000000000000000000	0.00000000000000000000	4150.25634765625000000000	4155.89746093750000000000	4166.15380859375000000000	4153.33300781250000000000	4155.89746093750000000000	4162.05126953125000000000	4172.82031250000000000000	4172.82031250000000000000	4265.64111328125000000000	4165.64111328125000000000	4166.15380859375000000000	4150.25634765625000000000	4144.10253906250000000000	4157.43603515625000000000	1742.00000000000000000000	10249.00000000000000000000	10227.00000000000000000000	0.00000000000000000000	0.00000000000000000000	0.00000000000000000000	2150.00000000000000000000	753.00000000000000000000	4.00000000000000000000	4.00000000000000000000	4.00000000000000000000	4.00000000000000000000	4.00000000000000000000	4.00000000000000000000	4.00000000000000000000	4.00000000000000000000	4.00000000000000000000	4.00000000000000000000	4.00000000000000000000	4.00000000000000000000	4.00000000000000000000	4.00000000000000000000	4.00000000000000000000	4.00000000000000000000
13.00000000000000000000	0.00000000000000000000	4161.53857421875000000000	4165.12792968750000000000	4173.84619140625000000000	4155.38427734375000000000	4148.71777343750000000000	4160.00000000000000000000	4164.61523437500000000000	4165.12792968750000000000	4264.61523437500000000000	4159.48730468750000000000	4168.71777343750000000000	4158.97412109375000000000	4153.33300781250000000000	4162.56396484375000000000	1707.00000000000000000000	10248.00000000000000000000	10227.00000000000000000000	0.00000000000000000000	0.00000000000000000000	0.00000000000000000000	2150.00000000000000000000	761.00000000000000000000	4.00000000000000000000	4.00000000000000000000	4.00000000000000000000	4.00000000000000000000	4.00000000000000000000	4.00000000000000000000	4.00000000000000000000	4.00000000000000000000	4.00000000000000000000	4.00000000000000000000	4.00000000000000000000	4.00000000000000000000	4.00000000000000000000	4.00000000000000000000	4.00000000000000000000	4.00000000000000000000
14.00000000000000000000	0.00000000000000000000	4151.28173828125000000000	4132.82031250000000000000	4166.15380859375000000000	4131.79492187500000000000	4130.76904296875000000000	4148.71777343750000000000	4135.89746093750000000000	4137.94873046875000000000	4262.05126953125000000000	4132.30761718750000000000	4155.38427734375000000000	4152.30761718750000000000	4130.76904296875000000000	4154.35888671875000000000	3104.00000000000000000000	10248.00000000000000000000	10227.00000000000000000000	0.00000000000000000000	0.00000000000000000000	0.00000000000000000000	2150.00000000000000000000	768.00000000000000000000	4.00000000000000000000	4.00000000000000000000	4.00000000000000000000	4.00000000000000000000	4.00000000000000000000	4.00000000000000000000	4.00000000000000000000	4.00000000000000000000	4.00000000000000000000	4.00000000000000000000	4.00000000000000000000	4.00000000000000000000	4.00000000000000000000	4.00000000000000000000	4.00000000000000000000	4.00000000000000000000
15.00000000000000000000	0.00000000000000000000	4151.28173828125000000000	4155.89746093750000000000	4160.00000000000000000000	4150.76904296875000000000	4174.35888671875000000000	4155.38427734375000000000	4161.02539062500000000000	4181.02539062500000000000	4268.71777343750000000000	4177.43603515625000000000	4178.97412109375000000000	4158.46142578125000000000	4166.15380859375000000000	4170.76904296875000000000	2136.00000000000000000000	10249.00000000000000000000	10228.00000000000000000000	0.00000000000000000000	0.00000000000000000000	0.00000000000000000000	2150.00000000000000000000	777.00000000000000000000	4.00000000000000000000	4.00000000000000000000	4.00000000000000000000	4.00000000000000000000	4.00000000000000000000	4.00000000000000000000	4.00000000000000000000	4.00000000000000000000	4.00000000000000000000	4.00000000000000000000	4.00000000000000000000	4.00000000000000000000	4.00000000000000000000	4.00000000000000000000	4.00000000000000000000	4.00000000000000000000
16.00000000000000000000	0.00000000000000000000	4134.35888671875000000000	4121.53857421875000000000	4164.61523437500000000000	4138.97412109375000000000	4120.51269531250000000000	4135.38427734375000000000	4131.79492187500000000000	4154.87158203125000000000	4260.00000000000000000000	4142.05126953125000000000	4159.48730468750000000000	4151.28173828125000000000	4128.71777343750000000000	4155.89746093750000000000	0.00000000000000000000	10249.00000000000000000000	10228.00000000000000000000	0.00000000000000000000	0.00000000000000000000	0.00000000000000000000	2150.00000000000000000000	785.00000000000000000000	4.00000000000000000000	4.00000000000000000000	4.00000000000000000000	4.00000000000000000000	4.00000000000000000000	4.00000000000000000000	4.00000000000000000000	4.00000000000000000000	4.00000000000000000000	4.00000000000000000000	4.00000000000000000000	4.00000000000000000000	4.00000000000000000000	4.00000000000000000000	4.00000000000000000000	4.00000000000000000000
17.00000000000000000000	0.00000000000000000000	4146.15380859375000000000	4144.10253906250000000000	4163.58984375000000000000	4148.20507812500000000000	4143.07666015625000000000	4156.92285156250000000000	4155.89746093750000000000	4154.87158203125000000000	4261.02539062500000000000	4162.05126953125000000000	4159.48730468750000000000	4143.58984375000000000000	4133.84619140625000000000	4153.84619140625000000000	0.00000000000000000000	10248.00000000000000000000	10225.00000000000000000000	0.00000000000000000000	0.00000000000000000000	0.00000000000000000000	2150.00000000000000000000	793.00000000000000000000	4.00000000000000000000	4.00000000000000000000	4.00000000000000000000	4.00000000000000000000	4.00000000000000000000	4.00000000000000000000	4.00000000000000000000	4.00000000000000000000	4.00000000000000000000	4.00000000000000000000	4.00000000000000000000	4.00000000000000000000	4.00000000000000000000	4.00000000000000000000	4.00000000000000000000	4.00000000000000000000
18.00000000000000000000	0.00000000000000000000	4162.05126953125000000000	4158.46142578125000000000	4174.87158203125000000000	4157.43603515625000000000	4173.84619140625000000000	4163.58984375000000000000	4164.10253906250000000000	4160.00000000000000000000	4265.64111328125000000000	4186.66650390625000000000	4167.17919921875000000000	4153.84619140625000000000	4140.51269531250000000000	4154.35888671875000000000	0.00000000000000000000	10248.00000000000000000000	10225.00000000000000000000	0.00000000000000000000	0.00000000000000000000	0.00000000000000000000	2150.00000000000000000000	801.00000000000000000000	4.00000000000000000000	4.00000000000000000000	4.00000000000000000000	4.00000000000000000000	4.00000000000000000000	4.00000000000000000000	4.00000000000000000000	4.00000000000000000000	4.00000000000000000000	4.00000000000000000000	4.00000000000000000000	4.00000000000000000000	4.00000000000000000000	4.00000000000000000000	4.00000000000000000000	4.00000000000000000000
19.00000000000000000000	0.00000000000000000000	4155.89746093750000000000	4138.46142578125000000000	4176.41015625000000000000	4144.61523437500000000000	4138.46142578125000000000	4145.12792968750000000000	4140.00000000000000000000	4143.07666015625000000000	4258.97412109375000000000	4146.15380859375000000000	4155.89746093750000000000	4151.28173828125000000000	4123.07666015625000000000	4149.74365234375000000000	0.00000000000000000000	10247.00000000000000000000	10226.00000000000000000000	0.00000000000000000000	0.00000000000000000000	0.00000000000000000000	2150.00000000000000000000	809.00000000000000000000	4.00000000000000000000	4.00000000000000000000	4.00000000000000000000	4.00000000000000000000	4.00000000000000000000	4.00000000000000000000	4.00000000000000000000	4.00000000000000000000	4.00000000000000000000	4.00000000000000000000	4.00000000000000000000	4.00000000000000000000	4.00000000000000000000	4.00000000000000000000	4.00000000000000000000	4.00000000000000000000
20.00000000000000000000	0.00000000000000000000	4165.12792968750000000000	4173.33300781250000000000	4174.87158203125000000000	4168.71777343750000000000	4161.02539062500000000000	4152.82031250000000000000	4165.12792968750000000000	4177.43603515625000000000	4260.00000000000000000000	4174.35888671875000000000	4180.51269531250000000000	4158.46142578125000000000	4175.89746093750000000000	4174.87158203125000000000	0.00000000000000000000	10247.00000000000000000000	10226.00000000000000000000	0.00000000000000000000	0.00000000000000000000	0.00000000000000000000	2150.00000000000000000000	817.00000000000000000000	4.00000000000000000000	4.00000000000000000000	4.00000000000000000000	4.00000000000000000000	4.00000000000000000000	4.00000000000000000000	4.00000000000000000000	4.00000000000000000000	4.00000000000000000000	4.00000000000000000000	4.00000000000000000000	4.00000000000000000000	4.00000000000000000000	4.00000000000000000000	4.00000000000000000000	4.00000000000000000000
21.00000000000000000000	0.00000000000000000000	4153.84619140625000000000	4138.46142578125000000000	4178.97412109375000000000	4151.79492187500000000000	4119.48730468750000000000	4136.92285156250000000000	4127.69238281250000000000	4149.23046875000000000000	4252.82031250000000000000	4142.56396484375000000000	4165.64111328125000000000	4159.48730468750000000000	4153.33300781250000000000	4164.61523437500000000000	0.00000000000000000000	10247.00000000000000000000	10228.00000000000000000000	0.00000000000000000000	0.00000000000000000000	0.00000000000000000000	2150.00000000000000000000	824.00000000000000000000	4.00000000000000000000	4.00000000000000000000	4.00000000000000000000	4.00000000000000000000	4.00000000000000000000	4.00000000000000000000	4.00000000000000000000	4.00000000000000000000	4.00000000000000000000	4.00000000000000000000	4.00000000000000000000	4.00000000000000000000	4.00000000000000000000	4.00000000000000000000	4.00000000000000000000	4.00000000000000000000
22.00000000000000000000	0.00000000000000000000	4150.76904296875000000000	4146.15380859375000000000	4168.20507812500000000000	4151.79492187500000000000	4132.82031250000000000000	4148.71777343750000000000	4147.69238281250000000000	4163.58984375000000000000	4252.30761718750000000000	4158.97412109375000000000	4166.66650390625000000000	4150.25634765625000000000	4154.35888671875000000000	4157.94873046875000000000	0.00000000000000000000	10247.00000000000000000000	10228.00000000000000000000	0.00000000000000000000	0.00000000000000000000	0.00000000000000000000	2150.00000000000000000000	831.00000000000000000000	4.00000000000000000000	4.00000000000000000000	4.00000000000000000000	4.00000000000000000000	4.00000000000000000000	4.00000000000000000000	4.00000000000000000000	4.00000000000000000000	4.00000000000000000000	4.00000000000000000000	4.00000000000000000000	4.00000000000000000000	4.00000000000000000000	4.00000000000000000000	4.00000000000000000000	4.00000000000000000000
23.00000000000000000000	0.00000000000000000000	4149.74365234375000000000	4154.87158203125000000000	4170.76904296875000000000	4158.97412109375000000000	4154.87158203125000000000	4153.33300781250000000000	4168.20507812500000000000	4182.56396484375000000000	4254.35888671875000000000	4194.87158203125000000000	4180.00000000000000000000	4153.33300781250000000000	4152.30761718750000000000	4156.92285156250000000000	0.00000000000000000000	10246.00000000000000000000	10228.00000000000000000000	0.00000000000000000000	0.00000000000000000000	0.00000000000000000000	2150.00000000000000000000	840.00000000000000000000	4.00000000000000000000	4.00000000000000000000	4.00000000000000000000	4.00000000000000000000	4.00000000000000000000	4.00000000000000000000	4.00000000000000000000	4.00000000000000000000	4.00000000000000000000	4.00000000000000000000	4.00000000000000000000	4.00000000000000000000	4.00000000000000000000	4.00000000000000000000	4.00000000000000000000	4.00000000000000000000
24.00000000000000000000	0.00000000000000000000	4144.10253906250000000000	4129.74365234375000000000	4174.35888671875000000000	4141.53857421875000000000	4119.48730468750000000000	4144.10253906250000000000	4136.41015625000000000000	4146.15380859375000000000	4249.23046875000000000000	4147.17919921875000000000	4161.53857421875000000000	4148.71777343750000000000	4117.43603515625000000000	4144.10253906250000000000	0.00000000000000000000	10246.00000000000000000000	10228.00000000000000000000	0.00000000000000000000	0.00000000000000000000	0.00000000000000000000	2150.00000000000000000000	847.00000000000000000000	4.00000000000000000000	4.00000000000000000000	4.00000000000000000000	4.00000000000000000000	4.00000000000000000000	4.00000000000000000000	4.00000000000000000000	4.00000000000000000000	4.00000000000000000000	4.00000000000000000000	4.00000000000000000000	4.00000000000000000000	4.00000000000000000000	4.00000000000000000000	4.00000000000000000000	4.00000000000000000000
25.00000000000000000000	0.00000000000000000000	4168.20507812500000000000	4181.02539062500000000000	4174.87158203125000000000	4168.20507812500000000000	4168.20507812500000000000	4163.58984375000000000000	4162.56396484375000000000	4162.56396484375000000000	4256.41015625000000000000	4157.43603515625000000000	4175.89746093750000000000	4152.82031250000000000000	4166.66650390625000000000	4158.97412109375000000000	0.00000000000000000000	10245.00000000000000000000	10228.00000000000000000000	0.00000000000000000000	0.00000000000000000000	0.00000000000000000000	2150.00000000000000000000	855.00000000000000000000	4.00000000000000000000	4.00000000000000000000	4.00000000000000000000	4.00000000000000000000	4.00000000000000000000	4.00000000000000000000	4.00000000000000000000	4.00000000000000000000	4.00000000000000000000	4.00000000000000000000	4.00000000000000000000	4.00000000000000000000	4.00000000000000000000	4.00000000000000000000	4.00000000000000000000	4.00000000000000000000
26.00000000000000000000	0.00000000000000000000	4161.02539062500000000000	4156.41015625000000000000	4180.00000000000000000000	4153.84619140625000000000	4151.79492187500000000000	4147.69238281250000000000	4133.84619140625000000000	4131.79492187500000000000	4250.25634765625000000000	4133.33300781250000000000	4160.00000000000000000000	4151.28173828125000000000	4141.53857421875000000000	4148.71777343750000000000	0.00000000000000000000	10245.00000000000000000000	10228.00000000000000000000	0.00000000000000000000	0.00000000000000000000	0.00000000000000000000	2150.00000000000000000000	862.00000000000000000000	4.00000000000000000000	4.00000000000000000000	4.00000000000000000000	4.00000000000000000000	4.00000000000000000000	4.00000000000000000000	4.00000000000000000000	4.00000000000000000000	4.00000000000000000000	4.00000000000000000000	4.00000000000000000000	4.00000000000000000000	4.00000000000000000000	4.00000000000000000000	4.00000000000000000000	4.00000000000000000000
27.00000000000000000000	0.00000000000000000000	4151.79492187500000000000	4147.17919921875000000000	4171.28173828125000000000	4150.25634765625000000000	4140.51269531250000000000	4150.25634765625000000000	4141.02539062500000000000	4148.20507812500000000000	4249.74365234375000000000	4154.35888671875000000000	4158.46142578125000000000	4151.28173828125000000000	4137.43603515625000000000	4156.92285156250000000000	0.00000000000000000000	10249.00000000000000000000	10229.00000000000000000000	0.00000000000000000000	0.00000000000000000000	0.00000000000000000000	2150.00000000000000000000	870.00000000000000000000	4.00000000000000000000	4.00000000000000000000	4.00000000000000000000	4.00000000000000000000	4.00000000000000000000	4.00000000000000000000	4.00000000000000000000	4.00000000000000000000	4.00000000000000000000	4.00000000000000000000	4.00000000000000000000	4.00000000000000000000	4.00000000000000000000	4.00000000000000000000	4.00000000000000000000	4.00000000000000000000
28.00000000000000000000	0.00000000000000000000	4154.87158203125000000000	4160.51269531250000000000	4172.82031250000000000000	4172.30761718750000000000	4146.66650390625000000000	4150.76904296875000000000	4156.41015625000000000000	4183.07666015625000000000	4257.94873046875000000000	4185.12792968750000000000	4176.41015625000000000000	4165.12792968750000000000	4165.64111328125000000000	4176.41015625000000000000	0.00000000000000000000	10249.00000000000000000000	10229.00000000000000000000	0.00000000000000000000	0.00000000000000000000	0.00000000000000000000	2150.00000000000000000000	878.00000000000000000000	4.00000000000000000000	4.00000000000000000000	4.00000000000000000000	4.00000000000000000000	4.00000000000000000000	4.00000000000000000000	4.00000000000000000000	4.00000000000000000000	4.00000000000000000000	4.00000000000000000000	4.00000000000000000000	4.00000000000000000000	4.00000000000000000000	4.00000000000000000000	4.00000000000000000000	4.00000000000000000000
29.00000000000000000000	0.00000000000000000000	4145.64111328125000000000	4129.74365234375000000000	4175.38427734375000000000	4153.33300781250000000000	4118.46142578125000000000	4135.38427734375000000000	4124.61523437500000000000	4144.61523437500000000000	4250.25634765625000000000	4136.41015625000000000000	4158.46142578125000000000	4154.87158203125000000000	4133.33300781250000000000	4158.46142578125000000000	0.00000000000000000000	10249.00000000000000000000	10229.00000000000000000000	0.00000000000000000000	0.00000000000000000000	0.00000000000000000000	2150.00000000000000000000	887.00000000000000000000	4.00000000000000000000	4.00000000000000000000	4.00000000000000000000	4.00000000000000000000	4.00000000000000000000	4.00000000000000000000	4.00000000000000000000	4.00000000000000000000	4.00000000000000000000	4.00000000000000000000	4.00000000000000000000	4.00000000000000000000	4.00000000000000000000	4.00000000000000000000	4.00000000000000000000	4.00000000000000000000
30.00000000000000000000	0.00000000000000000000	4160.00000000000000000000	4167.17919921875000000000	4173.33300781250000000000	4165.12792968750000000000	4168.71777343750000000000	4162.56396484375000000000	4164.10253906250000000000	4163.58984375000000000000	4250.76904296875000000000	4175.89746093750000000000	4173.33300781250000000000	4150.76904296875000000000	4153.33300781250000000000	4156.41015625000000000000	0.00000000000000000000	10249.00000000000000000000	10229.00000000000000000000	0.00000000000000000000	0.00000000000000000000	0.00000000000000000000	2150.00000000000000000000	894.00000000000000000000	4.00000000000000000000	4.00000000000000000000	4.00000000000000000000	4.00000000000000000000	4.00000000000000000000	4.00000000000000000000	4.00000000000000000000	4.00000000000000000000	4.00000000000000000000	4.00000000000000000000	4.00000000000000000000	4.00000000000000000000	4.00000000000000000000	4.00000000000000000000	4.00000000000000000000	4.00000000000000000000
31.00000000000000000000	0.00000000000000000000	4152.30761718750000000000	4147.17919921875000000000	4177.43603515625000000000	4151.79492187500000000000	4142.56396484375000000000	4156.92285156250000000000	4148.20507812500000000000	4142.56396484375000000000	4245.12792968750000000000	4155.38427734375000000000	4158.97412109375000000000	4148.71777343750000000000	4119.48730468750000000000	4142.05126953125000000000	0.00000000000000000000	10248.00000000000000000000	10229.00000000000000000000	0.00000000000000000000	0.00000000000000000000	0.00000000000000000000	2150.00000000000000000000	902.00000000000000000000	4.00000000000000000000	4.00000000000000000000	4.00000000000000000000	4.00000000000000000000	4.00000000000000000000	4.00000000000000000000	4.00000000000000000000	4.00000000000000000000	4.00000000000000000000	4.00000000000000000000	4.00000000000000000000	4.00000000000000000000	4.00000000000000000000	4.00000000000000000000	4.00000000000000000000	4.00000000000000000000
32.00000000000000000000	0.00000000000000000000	4149.74365234375000000000	4147.69238281250000000000	4174.35888671875000000000	4153.84619140625000000000	4133.84619140625000000000	4153.84619140625000000000	4143.58984375000000000000	4142.05126953125000000000	4248.20507812500000000000	4141.53857421875000000000	4156.41015625000000000000	4145.64111328125000000000	4129.23046875000000000000	4150.25634765625000000000	0.00000000000000000000	10248.00000000000000000000	10229.00000000000000000000	0.00000000000000000000	0.00000000000000000000	0.00000000000000000000	2150.00000000000000000000	910.00000000000000000000	4.00000000000000000000	4.00000000000000000000	4.00000000000000000000	4.00000000000000000000	4.00000000000000000000	4.00000000000000000000	4.00000000000000000000	4.00000000000000000000	4.00000000000000000000	4.00000000000000000000	4.00000000000000000000	4.00000000000000000000	4.00000000000000000000	4.00000000000000000000	4.00000000000000000000	4.00000000000000000000
33.00000000000000000000	0.00000000000000000000	4161.02539062500000000000	4169.74365234375000000000	4179.48730468750000000000	4173.84619140625000000000	4162.05126953125000000000	4149.23046875000000000000	4155.89746093750000000000	4173.84619140625000000000	4258.46142578125000000000	4173.84619140625000000000	4179.48730468750000000000	4158.97412109375000000000	4179.48730468750000000000	4173.33300781250000000000	0.00000000000000000000	10248.00000000000000000000	10228.00000000000000000000	0.00000000000000000000	0.00000000000000000000	0.00000000000000000000	2150.00000000000000000000	918.00000000000000000000	4.00000000000000000000	4.00000000000000000000	4.00000000000000000000	4.00000000000000000000	4.00000000000000000000	4.00000000000000000000	4.00000000000000000000	4.00000000000000000000	4.00000000000000000000	4.00000000000000000000	4.00000000000000000000	4.00000000000000000000	4.00000000000000000000	4.00000000000000000000	4.00000000000000000000	4.00000000000000000000
34.00000000000000000000	0.00000000000000000000	4147.17919921875000000000	4123.07666015625000000000	4178.46142578125000000000	4144.61523437500000000000	4120.00000000000000000000	4127.17919921875000000000	4115.38427734375000000000	4140.51269531250000000000	4249.23046875000000000000	4129.74365234375000000000	4156.92285156250000000000	4150.76904296875000000000	4135.38427734375000000000	4151.79492187500000000000	0.00000000000000000000	10248.00000000000000000000	10228.00000000000000000000	0.00000000000000000000	0.00000000000000000000	0.00000000000000000000	2150.00000000000000000000	927.00000000000000000000	4.00000000000000000000	4.00000000000000000000	4.00000000000000000000	4.00000000000000000000	4.00000000000000000000	4.00000000000000000000	4.00000000000000000000	4.00000000000000000000	4.00000000000000000000	4.00000000000000000000	4.00000000000000000000	4.00000000000000000000	4.00000000000000000000	4.00000000000000000000	4.00000000000000000000	4.00000000000000000000
35.00000000000000000000	0.00000000000000000000	4157.94873046875000000000	4156.41015625000000000000	4172.30761718750000000000	4158.46142578125000000000	4150.25634765625000000000	4152.82031250000000000000	4151.79492187500000000000	4168.20507812500000000000	4252.30761718750000000000	4165.12792968750000000000	4172.82031250000000000000	4149.74365234375000000000	4151.28173828125000000000	4154.35888671875000000000	0.00000000000000000000	10247.00000000000000000000	10226.00000000000000000000	0.00000000000000000000	0.00000000000000000000	0.00000000000000000000	2150.00000000000000000000	935.00000000000000000000	4.00000000000000000000	4.00000000000000000000	4.00000000000000000000	4.00000000000000000000	4.00000000000000000000	4.00000000000000000000	4.00000000000000000000	4.00000000000000000000	4.00000000000000000000	4.00000000000000000000	4.00000000000000000000	4.00000000000000000000	4.00000000000000000000	4.00000000000000000000	4.00000000000000000000	4.00000000000000000000
36.00000000000000000000	0.00000000000000000000	4156.41015625000000000000	4150.25634765625000000000	4181.02539062500000000000	4156.41015625000000000000	4133.33300781250000000000	4150.25634765625000000000	4149.23046875000000000000	4164.10253906250000000000	4255.38427734375000000000	4166.66650390625000000000	4176.41015625000000000000	4157.94873046875000000000	4143.58984375000000000000	4151.79492187500000000000	0.00000000000000000000	10247.00000000000000000000	10226.00000000000000000000	0.00000000000000000000	0.00000000000000000000	0.00000000000000000000	2150.00000000000000000000	943.00000000000000000000	4.00000000000000000000	4.00000000000000000000	4.00000000000000000000	4.00000000000000000000	4.00000000000000000000	4.00000000000000000000	4.00000000000000000000	4.00000000000000000000	4.00000000000000000000	4.00000000000000000000	4.00000000000000000000	4.00000000000000000000	4.00000000000000000000	4.00000000000000000000	4.00000000000000000000	4.00000000000000000000
37.00000000000000000000	0.00000000000000000000	4154.35888671875000000000	4144.61523437500000000000	4181.02539062500000000000	4147.69238281250000000000	4134.35888671875000000000	4148.20507812500000000000	4145.64111328125000000000	4153.33300781250000000000	4253.84619140625000000000	4152.30761718750000000000	4168.20507812500000000000	4153.33300781250000000000	4139.48730468750000000000	4148.71777343750000000000	0.00000000000000000000	10248.00000000000000000000	10227.00000000000000000000	0.00000000000000000000	0.00000000000000000000	0.00000000000000000000	2150.00000000000000000000	951.00000000000000000000	4.00000000000000000000	4.00000000000000000000	4.00000000000000000000	4.00000000000000000000	4.00000000000000000000	4.00000000000000000000	4.00000000000000000000	4.00000000000000000000	4.00000000000000000000	4.00000000000000000000	4.00000000000000000000	4.00000000000000000000	4.00000000000000000000	4.00000000000000000000	4.00000000000000000000	4.00000000000000000000
38.00000000000000000000	0.00000000000000000000	4170.25634765625000000000	4178.46142578125000000000	4183.58984375000000000000	4166.15380859375000000000	4182.05126953125000000000	4160.00000000000000000000	4164.10253906250000000000	4170.76904296875000000000	4252.82031250000000000000	4177.94873046875000000000	4177.43603515625000000000	4157.94873046875000000000	4168.71777343750000000000	4158.97412109375000000000	0.00000000000000000000	10248.00000000000000000000	10227.00000000000000000000	0.00000000000000000000	0.00000000000000000000	0.00000000000000000000	2150.00000000000000000000	958.00000000000000000000	4.00000000000000000000	4.00000000000000000000	4.00000000000000000000	4.00000000000000000000	4.00000000000000000000	4.00000000000000000000	4.00000000000000000000	4.00000000000000000000	4.00000000000000000000	4.00000000000000000000	4.00000000000000000000	4.00000000000000000000	4.00000000000000000000	4.00000000000000000000	4.00000000000000000000	4.00000000000000000000
39.00000000000000000000	0.00000000000000000000	4158.46142578125000000000	4145.64111328125000000000	4182.56396484375000000000	4147.17919921875000000000	4131.79492187500000000000	4142.56396484375000000000	4121.02539062500000000000	4133.33300781250000000000	4244.10253906250000000000	4131.28173828125000000000	4157.43603515625000000000	4152.30761718750000000000	4135.89746093750000000000	4147.69238281250000000000	0.00000000000000000000	10251.00000000000000000000	10227.00000000000000000000	0.00000000000000000000	0.00000000000000000000	0.00000000000000000000	2150.00000000000000000000	967.00000000000000000000	4.00000000000000000000	4.00000000000000000000	4.00000000000000000000	4.00000000000000000000	4.00000000000000000000	4.00000000000000000000	4.00000000000000000000	4.00000000000000000000	4.00000000000000000000	4.00000000000000000000	4.00000000000000000000	4.00000000000000000000	4.00000000000000000000	4.00000000000000000000	4.00000000000000000000	4.00000000000000000000
40.00000000000000000000	0.00000000000000000000	4157.94873046875000000000	4167.69238281250000000000	4173.33300781250000000000	4163.07666015625000000000	4147.17919921875000000000	4152.30761718750000000000	4147.69238281250000000000	4168.20507812500000000000	4254.35888671875000000000	4168.71777343750000000000	4179.48730468750000000000	4155.89746093750000000000	4172.82031250000000000000	4164.10253906250000000000	0.00000000000000000000	10251.00000000000000000000	10227.00000000000000000000	0.00000000000000000000	0.00000000000000000000	0.00000000000000000000	2150.00000000000000000000	974.00000000000000000000	4.00000000000000000000	4.00000000000000000000	4.00000000000000000000	4.00000000000000000000	4.00000000000000000000	4.00000000000000000000	4.00000000000000000000	4.00000000000000000000	4.00000000000000000000	4.00000000000000000000	4.00000000000000000000	4.00000000000000000000	4.00000000000000000000	4.00000000000000000000	4.00000000000000000000	4.00000000000000000000
41.00000000000000000000	0.00000000000000000000	4151.28173828125000000000	4150.76904296875000000000	4178.46142578125000000000	4159.48730468750000000000	4140.00000000000000000000	4142.05126953125000000000	4144.10253906250000000000	4170.76904296875000000000	4254.87158203125000000000	4171.79492187500000000000	4177.94873046875000000000	4159.48730468750000000000	4162.05126953125000000000	4158.97412109375000000000	0.00000000000000000000	10252.00000000000000000000	10229.00000000000000000000	0.00000000000000000000	0.00000000000000000000	0.00000000000000000000	2150.00000000000000000000	982.00000000000000000000	4.00000000000000000000	4.00000000000000000000	4.00000000000000000000	4.00000000000000000000	4.00000000000000000000	4.00000000000000000000	4.00000000000000000000	4.00000000000000000000	4.00000000000000000000	4.00000000000000000000	4.00000000000000000000	4.00000000000000000000	4.00000000000000000000	4.00000000000000000000	4.00000000000000000000	4.00000000000000000000
42.00000000000000000000	0.00000000000000000000	4150.25634765625000000000	4138.97412109375000000000	4177.43603515625000000000	4146.66650390625000000000	4131.79492187500000000000	4142.56396484375000000000	4138.46142578125000000000	4147.17919921875000000000	4245.64111328125000000000	4140.00000000000000000000	4157.43603515625000000000	4149.74365234375000000000	4132.82031250000000000000	4143.07666015625000000000	0.00000000000000000000	10252.00000000000000000000	10229.00000000000000000000	0.00000000000000000000	0.00000000000000000000	0.00000000000000000000	2150.00000000000000000000	989.00000000000000000000	4.00000000000000000000	4.00000000000000000000	4.00000000000000000000	4.00000000000000000000	4.00000000000000000000	4.00000000000000000000	4.00000000000000000000	4.00000000000000000000	4.00000000000000000000	4.00000000000000000000	4.00000000000000000000	4.00000000000000000000	4.00000000000000000000	4.00000000000000000000	4.00000000000000000000	4.00000000000000000000
43.00000000000000000000	0.00000000000000000000	4162.56396484375000000000	4180.00000000000000000000	4180.00000000000000000000	4169.23046875000000000000	4180.00000000000000000000	4163.58984375000000000000	4174.35888671875000000000	4168.71777343750000000000	4253.33300781250000000000	4177.94873046875000000000	4172.82031250000000000000	4155.89746093750000000000	4159.48730468750000000000	4150.76904296875000000000	0.00000000000000000000	10254.00000000000000000000	10229.00000000000000000000	0.00000000000000000000	0.00000000000000000000	0.00000000000000000000	2150.00000000000000000000	997.00000000000000000000	4.00000000000000000000	4.00000000000000000000	4.00000000000000000000	4.00000000000000000000	4.00000000000000000000	4.00000000000000000000	4.00000000000000000000	4.00000000000000000000	4.00000000000000000000	4.00000000000000000000	4.00000000000000000000	4.00000000000000000000	4.00000000000000000000	4.00000000000000000000	4.00000000000000000000	4.00000000000000000000
44.00000000000000000000	0.00000000000000000000	4146.15380859375000000000	4138.46142578125000000000	4181.53857421875000000000	4146.66650390625000000000	4135.89746093750000000000	4147.17919921875000000000	4139.48730468750000000000	4132.82031250000000000000	4250.76904296875000000000	4137.43603515625000000000	4153.33300781250000000000	4147.17919921875000000000	4120.51269531250000000000	4133.84619140625000000000	0.00000000000000000000	10254.00000000000000000000	10229.00000000000000000000	0.00000000000000000000	0.00000000000000000000	0.00000000000000000000	2151.00000000000000000000	4.00000000000000000000	4.00000000000000000000	4.00000000000000000000	4.00000000000000000000	4.00000000000000000000	4.00000000000000000000	4.00000000000000000000	4.00000000000000000000	4.00000000000000000000	4.00000000000000000000	4.00000000000000000000	4.00000000000000000000	4.00000000000000000000	4.00000000000000000000	4.00000000000000000000	4.00000000000000000000	4.00000000000000000000
45.00000000000000000000	0.00000000000000000000	4152.82031250000000000000	4154.87158203125000000000	4172.82031250000000000000	4160.51269531250000000000	4147.17919921875000000000	4152.30761718750000000000	4148.20507812500000000000	4147.69238281250000000000	4250.25634765625000000000	4145.64111328125000000000	4164.10253906250000000000	4146.66650390625000000000	4149.74365234375000000000	4148.71777343750000000000	0.00000000000000000000	10254.00000000000000000000	10229.00000000000000000000	0.00000000000000000000	0.00000000000000000000	0.00000000000000000000	2151.00000000000000000000	13.00000000000000000000	4.00000000000000000000	4.00000000000000000000	4.00000000000000000000	4.00000000000000000000	4.00000000000000000000	4.00000000000000000000	4.00000000000000000000	4.00000000000000000000	4.00000000000000000000	4.00000000000000000000	4.00000000000000000000	4.00000000000000000000	4.00000000000000000000	4.00000000000000000000	4.00000000000000000000	4.00000000000000000000
46.00000000000000000000	0.00000000000000000000	4154.87158203125000000000	4153.33300781250000000000	4178.97412109375000000000	4173.33300781250000000000	4142.56396484375000000000	4139.48730468750000000000	4128.20507812500000000000	4142.56396484375000000000	4247.17919921875000000000	4132.30761718750000000000	4167.17919921875000000000	4158.97412109375000000000	4155.89746093750000000000	4155.89746093750000000000	0.00000000000000000000	10254.00000000000000000000	10229.00000000000000000000	0.00000000000000000000	0.00000000000000000000	0.00000000000000000000	2151.00000000000000000000	20.00000000000000000000	4.00000000000000000000	4.00000000000000000000	4.00000000000000000000	4.00000000000000000000	4.00000000000000000000	4.00000000000000000000	4.00000000000000000000	4.00000000000000000000	4.00000000000000000000	4.00000000000000000000	4.00000000000000000000	4.00000000000000000000	4.00000000000000000000	4.00000000000000000000	4.00000000000000000000	4.00000000000000000000
47.00000000000000000000	0.00000000000000000000	4143.58984375000000000000	4124.61523437500000000000	4174.87158203125000000000	4160.00000000000000000000	4112.30761718750000000000	4131.79492187500000000000	4110.76904296875000000000	4126.15380859375000000000	4245.64111328125000000000	4098.97412109375000000000	4152.82031250000000000000	4148.20507812500000000000	4125.64111328125000000000	4138.46142578125000000000	0.00000000000000000000	10254.00000000000000000000	10230.00000000000000000000	0.00000000000000000000	0.00000000000000000000	0.00000000000000000000	2151.00000000000000000000	28.00000000000000000000	4.00000000000000000000	4.00000000000000000000	4.00000000000000000000	4.00000000000000000000	4.00000000000000000000	4.00000000000000000000	4.00000000000000000000	4.00000000000000000000	4.00000000000000000000	4.00000000000000000000	4.00000000000000000000	4.00000000000000000000	4.00000000000000000000	4.00000000000000000000	4.00000000000000000000	4.00000000000000000000
48.00000000000000000000	0.00000000000000000000	4154.87158203125000000000	4156.92285156250000000000	4175.89746093750000000000	4183.07666015625000000000	4151.28173828125000000000	4155.38427734375000000000	4158.46142578125000000000	4176.92285156250000000000	4256.41015625000000000000	4173.33300781250000000000	4177.43603515625000000000	4151.79492187500000000000	4156.41015625000000000000	4146.66650390625000000000	0.00000000000000000000	10254.00000000000000000000	10230.00000000000000000000	0.00000000000000000000	0.00000000000000000000	0.00000000000000000000	2151.00000000000000000000	37.00000000000000000000	4.00000000000000000000	4.00000000000000000000	4.00000000000000000000	4.00000000000000000000	4.00000000000000000000	4.00000000000000000000	4.00000000000000000000	4.00000000000000000000	4.00000000000000000000	4.00000000000000000000	4.00000000000000000000	4.00000000000000000000	4.00000000000000000000	4.00000000000000000000	4.00000000000000000000	4.00000000000000000000
49.00000000000000000000	0.00000000000000000000	4143.58984375000000000000	4128.71777343750000000000	4185.12792968750000000000	4172.30761718750000000000	4124.10253906250000000000	4144.61523437500000000000	4135.38427734375000000000	4154.35888671875000000000	4250.25634765625000000000	4167.69238281250000000000	4160.51269531250000000000	4153.33300781250000000000	4123.58984375000000000000	4134.87158203125000000000	0.00000000000000000000	10252.00000000000000000000	10230.00000000000000000000	0.00000000000000000000	0.00000000000000000000	0.00000000000000000000	2151.00000000000000000000	45.00000000000000000000	4.00000000000000000000	4.00000000000000000000	4.00000000000000000000	4.00000000000000000000	4.00000000000000000000	4.00000000000000000000	4.00000000000000000000	4.00000000000000000000	4.00000000000000000000	4.00000000000000000000	4.00000000000000000000	4.00000000000000000000	4.00000000000000000000	4.00000000000000000000	4.00000000000000000000	4.00000000000000000000
50.00000000000000000000	0.00000000000000000000	4151.79492187500000000000	4152.82031250000000000000	4178.46142578125000000000	4187.69238281250000000000	4144.10253906250000000000	4154.87158203125000000000	4147.17919921875000000000	4155.89746093750000000000	4247.69238281250000000000	4164.10253906250000000000	4158.97412109375000000000	4150.76904296875000000000	4140.00000000000000000000	4142.56396484375000000000	0.00000000000000000000	10252.00000000000000000000	10230.00000000000000000000	0.00000000000000000000	0.00000000000000000000	0.00000000000000000000	2151.00000000000000000000	53.00000000000000000000	4.00000000000000000000	4.00000000000000000000	4.00000000000000000000	4.00000000000000000000	4.00000000000000000000	4.00000000000000000000	4.00000000000000000000	4.00000000000000000000	4.00000000000000000000	4.00000000000000000000	4.00000000000000000000	4.00000000000000000000	4.00000000000000000000	4.00000000000000000000	4.00000000000000000000	4.00000000000000000000
51.00000000000000000000	0.00000000000000000000	4162.56396484375000000000	4164.61523437500000000000	4183.07666015625000000000	4200.51269531250000000000	4156.92285156250000000000	4151.79492187500000000000	4144.61523437500000000000	4153.84619140625000000000	4248.20507812500000000000	4147.17919921875000000000	4163.07666015625000000000	4156.92285156250000000000	4152.82031250000000000000	4150.76904296875000000000	0.00000000000000000000	10250.00000000000000000000	10228.00000000000000000000	0.00000000000000000000	0.00000000000000000000	0.00000000000000000000	2151.00000000000000000000	62.00000000000000000000	4.00000000000000000000	4.00000000000000000000	4.00000000000000000000	4.00000000000000000000	4.00000000000000000000	4.00000000000000000000	4.00000000000000000000	4.00000000000000000000	4.00000000000000000000	4.00000000000000000000	4.00000000000000000000	4.00000000000000000000	4.00000000000000000000	4.00000000000000000000	4.00000000000000000000	4.00000000000000000000
52.00000000000000000000	0.00000000000000000000	4149.74365234375000000000	4134.87158203125000000000	4180.00000000000000000000	4182.56396484375000000000	4137.43603515625000000000	4143.07666015625000000000	4128.71777343750000000000	4136.41015625000000000000	4247.17919921875000000000	4115.89746093750000000000	4151.79492187500000000000	4152.30761718750000000000	4130.76904296875000000000	4144.10253906250000000000	0.00000000000000000000	10250.00000000000000000000	10228.00000000000000000000	0.00000000000000000000	0.00000000000000000000	0.00000000000000000000	2151.00000000000000000000	70.00000000000000000000	4.00000000000000000000	4.00000000000000000000	4.00000000000000000000	4.00000000000000000000	4.00000000000000000000	4.00000000000000000000	4.00000000000000000000	4.00000000000000000000	4.00000000000000000000	4.00000000000000000000	4.00000000000000000000	4.00000000000000000000	4.00000000000000000000	4.00000000000000000000	4.00000000000000000000	4.00000000000000000000
53.00000000000000000000	0.00000000000000000000	4148.20507812500000000000	4150.25634765625000000000	4172.82031250000000000000	4201.02539062500000000000	4161.02539062500000000000	4155.38427734375000000000	4162.05126953125000000000	4178.97412109375000000000	4255.89746093750000000000	4164.61523437500000000000	4173.33300781250000000000	4156.92285156250000000000	4164.10253906250000000000	4155.38427734375000000000	0.00000000000000000000	10247.00000000000000000000	10228.00000000000000000000	0.00000000000000000000	0.00000000000000000000	0.00000000000000000000	2151.00000000000000000000	78.00000000000000000000	4.00000000000000000000	4.00000000000000000000	4.00000000000000000000	4.00000000000000000000	4.00000000000000000000	4.00000000000000000000	4.00000000000000000000	4.00000000000000000000	4.00000000000000000000	4.00000000000000000000	4.00000000000000000000	4.00000000000000000000	4.00000000000000000000	4.00000000000000000000	4.00000000000000000000	4.00000000000000000000
54.00000000000000000000	0.00000000000000000000	4138.46142578125000000000	4116.92285156250000000000	4175.89746093750000000000	4185.64111328125000000000	4104.61523437500000000000	4134.35888671875000000000	4122.56396484375000000000	4151.28173828125000000000	4249.23046875000000000000	4122.56396484375000000000	4155.89746093750000000000	4155.89746093750000000000	4132.82031250000000000000	4143.07666015625000000000	0.00000000000000000000	10247.00000000000000000000	10228.00000000000000000000	0.00000000000000000000	0.00000000000000000000	0.00000000000000000000	2151.00000000000000000000	85.00000000000000000000	4.00000000000000000000	4.00000000000000000000	4.00000000000000000000	4.00000000000000000000	4.00000000000000000000	4.00000000000000000000	4.00000000000000000000	4.00000000000000000000	4.00000000000000000000	4.00000000000000000000	4.00000000000000000000	4.00000000000000000000	4.00000000000000000000	4.00000000000000000000	4.00000000000000000000	4.00000000000000000000
55.00000000000000000000	0.00000000000000000000	4153.84619140625000000000	4153.84619140625000000000	4175.89746093750000000000	4193.84619140625000000000	4134.35888671875000000000	4154.35888671875000000000	4141.53857421875000000000	4159.48730468750000000000	4250.25634765625000000000	4133.84619140625000000000	4160.51269531250000000000	4156.41015625000000000000	4150.25634765625000000000	4152.82031250000000000000	0.00000000000000000000	10243.00000000000000000000	10228.00000000000000000000	0.00000000000000000000	0.00000000000000000000	0.00000000000000000000	2151.00000000000000000000	93.00000000000000000000	4.00000000000000000000	4.00000000000000000000	4.00000000000000000000	4.00000000000000000000	4.00000000000000000000	4.00000000000000000000	4.00000000000000000000	4.00000000000000000000	4.00000000000000000000	4.00000000000000000000	4.00000000000000000000	4.00000000000000000000	4.00000000000000000000	4.00000000000000000000	4.00000000000000000000	4.00000000000000000000
56.00000000000000000000	0.00000000000000000000	4164.61523437500000000000	4174.87158203125000000000	4185.64111328125000000000	4207.69238281250000000000	4175.38427734375000000000	4167.17919921875000000000	4169.23046875000000000000	4171.79492187500000000000	4254.87158203125000000000	4177.94873046875000000000	4173.84619140625000000000	4163.07666015625000000000	4163.58984375000000000000	4154.35888671875000000000	0.00000000000000000000	10243.00000000000000000000	10228.00000000000000000000	0.00000000000000000000	0.00000000000000000000	0.00000000000000000000	2151.00000000000000000000	100.00000000000000000000	4.00000000000000000000	4.00000000000000000000	4.00000000000000000000	4.00000000000000000000	4.00000000000000000000	4.00000000000000000000	4.00000000000000000000	4.00000000000000000000	4.00000000000000000000	4.00000000000000000000	4.00000000000000000000	4.00000000000000000000	4.00000000000000000000	4.00000000000000000000	4.00000000000000000000	4.00000000000000000000
57.00000000000000000000	0.00000000000000000000	4151.79492187500000000000	4135.38427734375000000000	4185.12792968750000000000	4191.28173828125000000000	4140.51269531250000000000	4148.20507812500000000000	4142.05126953125000000000	4138.46142578125000000000	4246.66650390625000000000	4149.74365234375000000000	4154.87158203125000000000	4152.82031250000000000000	4133.33300781250000000000	4138.46142578125000000000	0.00000000000000000000	10242.00000000000000000000	10228.00000000000000000000	0.00000000000000000000	0.00000000000000000000	0.00000000000000000000	2151.00000000000000000000	108.00000000000000000000	4.00000000000000000000	4.00000000000000000000	4.00000000000000000000	4.00000000000000000000	4.00000000000000000000	4.00000000000000000000	4.00000000000000000000	4.00000000000000000000	4.00000000000000000000	4.00000000000000000000	4.00000000000000000000	4.00000000000000000000	4.00000000000000000000	4.00000000000000000000	4.00000000000000000000	4.00000000000000000000
58.00000000000000000000	0.00000000000000000000	4162.05126953125000000000	4172.82031250000000000000	4180.51269531250000000000	4212.30761718750000000000	4170.76904296875000000000	4154.87158203125000000000	4154.87158203125000000000	4166.15380859375000000000	4248.20507812500000000000	4172.82031250000000000000	4174.87158203125000000000	4159.48730468750000000000	4186.66650390625000000000	4164.10253906250000000000	0.00000000000000000000	10242.00000000000000000000	10228.00000000000000000000	0.00000000000000000000	0.00000000000000000000	0.00000000000000000000	2151.00000000000000000000	116.00000000000000000000	4.00000000000000000000	4.00000000000000000000	4.00000000000000000000	4.00000000000000000000	4.00000000000000000000	4.00000000000000000000	4.00000000000000000000	4.00000000000000000000	4.00000000000000000000	4.00000000000000000000	4.00000000000000000000	4.00000000000000000000	4.00000000000000000000	4.00000000000000000000	4.00000000000000000000	4.00000000000000000000
59.00000000000000000000	0.00000000000000000000	4149.23046875000000000000	4141.02539062500000000000	4182.05126953125000000000	4191.79492187500000000000	4118.46142578125000000000	4133.84619140625000000000	4119.48730468750000000000	4137.94873046875000000000	4245.12792968750000000000	4131.28173828125000000000	4163.58984375000000000000	4159.48730468750000000000	4163.07666015625000000000	4158.97412109375000000000	0.00000000000000000000	10242.00000000000000000000	10228.00000000000000000000	0.00000000000000000000	0.00000000000000000000	0.00000000000000000000	2151.00000000000000000000	124.00000000000000000000	4.00000000000000000000	4.00000000000000000000	4.00000000000000000000	4.00000000000000000000	4.00000000000000000000	4.00000000000000000000	4.00000000000000000000	4.00000000000000000000	4.00000000000000000000	4.00000000000000000000	4.00000000000000000000	4.00000000000000000000	4.00000000000000000000	4.00000000000000000000	4.00000000000000000000	4.00000000000000000000
60.00000000000000000000	0.00000000000000000000	4147.17919921875000000000	4135.38427734375000000000	4174.87158203125000000000	4185.64111328125000000000	4114.35888671875000000000	4142.56396484375000000000	4140.00000000000000000000	4147.69238281250000000000	4248.20507812500000000000	4138.97412109375000000000	4165.64111328125000000000	4152.82031250000000000000	4154.35888671875000000000	4155.89746093750000000000	0.00000000000000000000	10242.00000000000000000000	10228.00000000000000000000	0.00000000000000000000	0.00000000000000000000	0.00000000000000000000	2151.00000000000000000000	131.00000000000000000000	4.00000000000000000000	4.00000000000000000000	4.00000000000000000000	4.00000000000000000000	4.00000000000000000000	4.00000000000000000000	4.00000000000000000000	4.00000000000000000000	4.00000000000000000000	4.00000000000000000000	4.00000000000000000000	4.00000000000000000000	4.00000000000000000000	4.00000000000000000000	4.00000000000000000000	4.00000000000000000000
61.00000000000000000000	0.00000000000000000000	4156.92285156250000000000	4157.43603515625000000000	4178.46142578125000000000	4198.46142578125000000000	4157.94873046875000000000	4157.43603515625000000000	4167.17919921875000000000	4186.66650390625000000000	4250.76904296875000000000	4192.82031250000000000000	4184.61523437500000000000	4164.61523437500000000000	4174.87158203125000000000	4163.07666015625000000000	0.00000000000000000000	10244.00000000000000000000	10228.00000000000000000000	0.00000000000000000000	0.00000000000000000000	0.00000000000000000000	2151.00000000000000000000	138.00000000000000000000	4.00000000000000000000	4.00000000000000000000	4.00000000000000000000	4.00000000000000000000	4.00000000000000000000	4.00000000000000000000	4.00000000000000000000	4.00000000000000000000	4.00000000000000000000	4.00000000000000000000	4.00000000000000000000	4.00000000000000000000	4.00000000000000000000	4.00000000000000000000	4.00000000000000000000	4.00000000000000000000
62.00000000000000000000	0.00000000000000000000	4148.20507812500000000000	4133.33300781250000000000	4182.05126953125000000000	4176.41015625000000000000	4128.71777343750000000000	4147.69238281250000000000	4138.97412109375000000000	4161.02539062500000000000	4243.07666015625000000000	4166.15380859375000000000	4165.12792968750000000000	4157.94873046875000000000	4139.48730468750000000000	4145.64111328125000000000	0.00000000000000000000	10244.00000000000000000000	10228.00000000000000000000	0.00000000000000000000	0.00000000000000000000	0.00000000000000000000	2151.00000000000000000000	146.00000000000000000000	4.00000000000000000000	4.00000000000000000000	4.00000000000000000000	4.00000000000000000000	4.00000000000000000000	4.00000000000000000000	4.00000000000000000000	4.00000000000000000000	4.00000000000000000000	4.00000000000000000000	4.00000000000000000000	4.00000000000000000000	4.00000000000000000000	4.00000000000000000000	4.00000000000000000000	4.00000000000000000000
63.00000000000000000000	0.00000000000000000000	4167.17919921875000000000	4174.35888671875000000000	4186.15380859375000000000	4198.46142578125000000000	4165.12792968750000000000	4165.64111328125000000000	4173.33300781250000000000	4178.97412109375000000000	4251.28173828125000000000	4191.28173828125000000000	4180.00000000000000000000	4161.53857421875000000000	4172.82031250000000000000	4159.48730468750000000000	0.00000000000000000000	10244.00000000000000000000	10228.00000000000000000000	0.00000000000000000000	0.00000000000000000000	0.00000000000000000000	2151.00000000000000000000	154.00000000000000000000	4.00000000000000000000	4.00000000000000000000	4.00000000000000000000	4.00000000000000000000	4.00000000000000000000	4.00000000000000000000	4.00000000000000000000	4.00000000000000000000	4.00000000000000000000	4.00000000000000000000	4.00000000000000000000	4.00000000000000000000	4.00000000000000000000	4.00000000000000000000	4.00000000000000000000	4.00000000000000000000
64.00000000000000000000	0.00000000000000000000	4168.20507812500000000000	4156.92285156250000000000	4194.87158203125000000000	4189.23046875000000000000	4150.25634765625000000000	4153.84619140625000000000	4147.69238281250000000000	4151.28173828125000000000	4250.25634765625000000000	4160.00000000000000000000	4171.79492187500000000000	4169.74365234375000000000	4161.53857421875000000000	4162.05126953125000000000	1385.00000000000000000000	10244.00000000000000000000	10228.00000000000000000000	0.00000000000000000000	0.00000000000000000000	0.00000000000000000000	2151.00000000000000000000	161.00000000000000000000	4.00000000000000000000	4.00000000000000000000	4.00000000000000000000	4.00000000000000000000	4.00000000000000000000	4.00000000000000000000	4.00000000000000000000	4.00000000000000000000	4.00000000000000000000	4.00000000000000000000	4.00000000000000000000	4.00000000000000000000	4.00000000000000000000	4.00000000000000000000	4.00000000000000000000	4.00000000000000000000
65.00000000000000000000	0.00000000000000000000	4164.61523437500000000000	4151.79492187500000000000	4184.10253906250000000000	4181.02539062500000000000	4150.76904296875000000000	4155.38427734375000000000	4140.51269531250000000000	4156.41015625000000000000	4250.76904296875000000000	4151.28173828125000000000	4171.79492187500000000000	4166.66650390625000000000	4166.15380859375000000000	4165.64111328125000000000	2053.00000000000000000000	10246.00000000000000000000	10227.00000000000000000000	0.00000000000000000000	0.00000000000000000000	0.00000000000000000000	2151.00000000000000000000	170.00000000000000000000	4.00000000000000000000	4.00000000000000000000	4.00000000000000000000	4.00000000000000000000	4.00000000000000000000	4.00000000000000000000	4.00000000000000000000	4.00000000000000000000	4.00000000000000000000	4.00000000000000000000	4.00000000000000000000	4.00000000000000000000	4.00000000000000000000	4.00000000000000000000	4.00000000000000000000	4.00000000000000000000
66.00000000000000000000	0.00000000000000000000	4163.58984375000000000000	4166.66650390625000000000	4182.05126953125000000000	4198.46142578125000000000	4172.82031250000000000000	4156.92285156250000000000	4160.51269531250000000000	4190.25634765625000000000	4255.89746093750000000000	4189.23046875000000000000	4188.71777343750000000000	4173.33300781250000000000	4187.17919921875000000000	4175.38427734375000000000	2134.00000000000000000000	10246.00000000000000000000	10227.00000000000000000000	0.00000000000000000000	0.00000000000000000000	0.00000000000000000000	2151.00000000000000000000	178.00000000000000000000	4.00000000000000000000	4.00000000000000000000	4.00000000000000000000	4.00000000000000000000	4.00000000000000000000	4.00000000000000000000	4.00000000000000000000	4.00000000000000000000	4.00000000000000000000	4.00000000000000000000	4.00000000000000000000	4.00000000000000000000	4.00000000000000000000	4.00000000000000000000	4.00000000000000000000	4.00000000000000000000
67.00000000000000000000	0.00000000000000000000	4144.61523437500000000000	4125.64111328125000000000	4183.07666015625000000000	4174.35888671875000000000	4131.79492187500000000000	4141.53857421875000000000	4132.82031250000000000000	4152.82031250000000000000	4247.17919921875000000000	4150.25634765625000000000	4164.61523437500000000000	4166.15380859375000000000	4141.02539062500000000000	4155.89746093750000000000	3146.00000000000000000000	10248.00000000000000000000	10227.00000000000000000000	0.00000000000000000000	0.00000000000000000000	0.00000000000000000000	2151.00000000000000000000	186.00000000000000000000	4.00000000000000000000	4.00000000000000000000	4.00000000000000000000	4.00000000000000000000	4.00000000000000000000	4.00000000000000000000	4.00000000000000000000	4.00000000000000000000	4.00000000000000000000	4.00000000000000000000	4.00000000000000000000	4.00000000000000000000	4.00000000000000000000	4.00000000000000000000	4.00000000000000000000	4.00000000000000000000
68.00000000000000000000	0.00000000000000000000	4158.97412109375000000000	4168.71777343750000000000	4178.46142578125000000000	4184.61523437500000000000	4171.28173828125000000000	4169.23046875000000000000	4169.74365234375000000000	4174.87158203125000000000	4252.30761718750000000000	4172.30761718750000000000	4181.02539062500000000000	4165.64111328125000000000	4170.25634765625000000000	4161.02539062500000000000	3321.00000000000000000000	10248.00000000000000000000	10227.00000000000000000000	0.00000000000000000000	0.00000000000000000000	0.00000000000000000000	2151.00000000000000000000	194.00000000000000000000	4.00000000000000000000	4.00000000000000000000	4.00000000000000000000	4.00000000000000000000	4.00000000000000000000	4.00000000000000000000	4.00000000000000000000	4.00000000000000000000	4.00000000000000000000	4.00000000000000000000	4.00000000000000000000	4.00000000000000000000	4.00000000000000000000	4.00000000000000000000	4.00000000000000000000	4.00000000000000000000
69.00000000000000000000	0.00000000000000000000	4163.07666015625000000000	4164.61523437500000000000	4187.17919921875000000000	4180.00000000000000000000	4159.48730468750000000000	4162.05126953125000000000	4158.97412109375000000000	4157.43603515625000000000	4249.74365234375000000000	4147.69238281250000000000	4176.41015625000000000000	4165.12792968750000000000	4156.92285156250000000000	4154.35888671875000000000	1871.00000000000000000000	10251.00000000000000000000	10226.00000000000000000000	0.00000000000000000000	0.00000000000000000000	0.00000000000000000000	2151.00000000000000000000	202.00000000000000000000	4.00000000000000000000	4.00000000000000000000	4.00000000000000000000	4.00000000000000000000	4.00000000000000000000	4.00000000000000000000	4.00000000000000000000	4.00000000000000000000	4.00000000000000000000	4.00000000000000000000	4.00000000000000000000	4.00000000000000000000	4.00000000000000000000	4.00000000000000000000	4.00000000000000000000	4.00000000000000000000
70.00000000000000000000	0.00000000000000000000	4156.92285156250000000000	4149.23046875000000000000	4182.05126953125000000000	4173.33300781250000000000	4148.71777343750000000000	4155.38427734375000000000	4153.84619140625000000000	4147.17919921875000000000	4244.10253906250000000000	4140.00000000000000000000	4163.07666015625000000000	4158.97412109375000000000	4151.79492187500000000000	4156.92285156250000000000	2890.00000000000000000000	10251.00000000000000000000	10226.00000000000000000000	0.00000000000000000000	0.00000000000000000000	0.00000000000000000000	2151.00000000000000000000	210.00000000000000000000	4.00000000000000000000	4.00000000000000000000	4.00000000000000000000	4.00000000000000000000	4.00000000000000000000	4.00000000000000000000	4.00000000000000000000	4.00000000000000000000	4.00000000000000000000	4.00000000000000000000	4.00000000000000000000	4.00000000000000000000	4.00000000000000000000	4.00000000000000000000	4.00000000000000000000	4.00000000000000000000
71.00000000000000000000	0.00000000000000000000	4160.51269531250000000000	4166.15380859375000000000	4174.87158203125000000000	4190.25634765625000000000	4161.53857421875000000000	4158.46142578125000000000	4168.71777343750000000000	4183.58984375000000000000	4249.74365234375000000000	4192.82031250000000000000	4177.43603515625000000000	4172.82031250000000000000	4185.64111328125000000000	4173.33300781250000000000	2763.00000000000000000000	10251.00000000000000000000	10225.00000000000000000000	0.00000000000000000000	0.00000000000000000000	0.00000000000000000000	2151.00000000000000000000	219.00000000000000000000	4.00000000000000000000	4.00000000000000000000	4.00000000000000000000	4.00000000000000000000	4.00000000000000000000	4.00000000000000000000	4.00000000000000000000	4.00000000000000000000	4.00000000000000000000	4.00000000000000000000	4.00000000000000000000	4.00000000000000000000	4.00000000000000000000	4.00000000000000000000	4.00000000000000000000	4.00000000000000000000
72.00000000000000000000	0.00000000000000000000	4146.66650390625000000000	4129.23046875000000000000	4173.33300781250000000000	4168.20507812500000000000	4103.58984375000000000000	4134.87158203125000000000	4124.61523437500000000000	4155.38427734375000000000	4246.15380859375000000000	4150.76904296875000000000	4161.02539062500000000000	4166.66650390625000000000	4144.61523437500000000000	4153.33300781250000000000	517.00000000000000000000	10251.00000000000000000000	10225.00000000000000000000	0.00000000000000000000	0.00000000000000000000	0.00000000000000000000	2151.00000000000000000000	226.00000000000000000000	4.00000000000000000000	4.00000000000000000000	4.00000000000000000000	4.00000000000000000000	4.00000000000000000000	4.00000000000000000000	4.00000000000000000000	4.00000000000000000000	4.00000000000000000000	4.00000000000000000000	4.00000000000000000000	4.00000000000000000000	4.00000000000000000000	4.00000000000000000000	4.00000000000000000000	4.00000000000000000000
[truncated: 236 more rows]
