# Supplementary material for: Discriminating three motor imagery states of the same joint for brain-computer interface
Source: PeerJ. 2021 Aug 24;9:e12027. doi: 10.7717/peerj.12027 (PMC8395581; doi:10.7717/peerj.12027)
Supplement: Supplemental Information 1 [file peerj-09-12027-s001.zip › dataset/B/01-03-04.11.17.20.06.26.csv]

title:03	recorded:04.11.17 20.06.26	sampling:128	subject:01	labels:COUNTER INTERPOLATED AF3 F7 F3 FC5 T7 P7 O1 O2 P8 T8 FC6 F4 F8 AF4 RAW_CQ GYROX GYROY MARKER MARKER_HARDWARE SYNC TIME_STAMP_s TIME_STAMP_ms CQ_AF3 CQ_F7 CQ_F3 CQ_FC5 CQ_T7 CQ_P7 CQ_O1 CQ_O2 CQ_P8 CQ_T8 CQ_FC6 CQ_F4 CQ_F8 CQ_AF4 CQ_CMS CQ_DRL	chan:40	units:emotiv
107.00000000000000000000	0.00000000000000000000	4156.92285156250000000000	4142.05126953125000000000	4169.23046875000000000000	4154.35888671875000000000	4142.05126953125000000000	4155.89746093750000000000	4148.20507812500000000000	4156.92285156250000000000	4165.64111328125000000000	4176.41015625000000000000	4175.89746093750000000000	4192.30761718750000000000	4154.87158203125000000000	4160.51269531250000000000	2169.00000000000000000000	10244.00000000000000000000	10227.00000000000000000000	0.00000000000000000000	0.00000000000000000000	0.00000000000000000000	2554.00000000000000000000	979.00000000000000000000	0.00000000000000000000	0.00000000000000000000	0.00000000000000000000	0.00000000000000000000	0.00000000000000000000	0.00000000000000000000	0.00000000000000000000	0.00000000000000000000	0.00000000000000000000	0.00000000000000000000	0.00000000000000000000	0.00000000000000000000	0.00000000000000000000	0.00000000000000000000	0.00000000000000000000	0.00000000000000000000
108.00000000000000000000	0.00000000000000000000	4162.56396484375000000000	4147.17919921875000000000	4167.69238281250000000000	4150.25634765625000000000	4159.48730468750000000000	4162.56396484375000000000	4158.46142578125000000000	4148.71777343750000000000	4163.07666015625000000000	4175.38427734375000000000	4170.25634765625000000000	4190.76904296875000000000	4155.89746093750000000000	4163.58984375000000000000	1620.00000000000000000000	10244.00000000000000000000	10227.00000000000000000000	0.00000000000000000000	0.00000000000000000000	0.00000000000000000000	2554.00000000000000000000	986.00000000000000000000	0.00000000000000000000	0.00000000000000000000	0.00000000000000000000	0.00000000000000000000	0.00000000000000000000	0.00000000000000000000	0.00000000000000000000	0.00000000000000000000	0.00000000000000000000	0.00000000000000000000	0.00000000000000000000	0.00000000000000000000	0.00000000000000000000	0.00000000000000000000	0.00000000000000000000	0.00000000000000000000
109.00000000000000000000	0.00000000000000000000	4178.97412109375000000000	4178.46142578125000000000	4172.30761718750000000000	4165.64111328125000000000	4187.69238281250000000000	4175.89746093750000000000	4178.97412109375000000000	4167.17919921875000000000	4170.25634765625000000000	4193.84619140625000000000	4183.58984375000000000000	4201.02539062500000000000	4183.07666015625000000000	4178.97412109375000000000	1681.00000000000000000000	10244.00000000000000000000	10225.00000000000000000000	0.00000000000000000000	0.00000000000000000000	0.00000000000000000000	2554.00000000000000000000	994.00000000000000000000	0.00000000000000000000	0.00000000000000000000	0.00000000000000000000	0.00000000000000000000	0.00000000000000000000	0.00000000000000000000	0.00000000000000000000	0.00000000000000000000	0.00000000000000000000	0.00000000000000000000	0.00000000000000000000	0.00000000000000000000	0.00000000000000000000	0.00000000000000000000	0.00000000000000000000	0.00000000000000000000
110.00000000000000000000	0.00000000000000000000	4165.64111328125000000000	4144.61523437500000000000	4171.79492187500000000000	4147.17919921875000000000	4136.41015625000000000000	4162.56396484375000000000	4144.61523437500000000000	4134.87158203125000000000	4151.79492187500000000000	4152.30761718750000000000	4162.56396484375000000000	4193.33300781250000000000	4144.61523437500000000000	4164.10253906250000000000	3267.00000000000000000000	10244.00000000000000000000	10225.00000000000000000000	0.00000000000000000000	0.00000000000000000000	0.00000000000000000000	2555.00000000000000000000	3.00000000000000000000	0.00000000000000000000	0.00000000000000000000	0.00000000000000000000	0.00000000000000000000	0.00000000000000000000	0.00000000000000000000	0.00000000000000000000	0.00000000000000000000	0.00000000000000000000	0.00000000000000000000	0.00000000000000000000	0.00000000000000000000	0.00000000000000000000	0.00000000000000000000	0.00000000000000000000	0.00000000000000000000
111.00000000000000000000	0.00000000000000000000	4170.76904296875000000000	4169.74365234375000000000	4158.46142578125000000000	4163.07666015625000000000	4171.79492187500000000000	4172.30761718750000000000	4172.30761718750000000000	4166.15380859375000000000	4169.74365234375000000000	4190.76904296875000000000	4175.89746093750000000000	4193.84619140625000000000	4173.84619140625000000000	4173.33300781250000000000	2169.00000000000000000000	10246.00000000000000000000	10227.00000000000000000000	0.00000000000000000000	0.00000000000000000000	0.00000000000000000000	2555.00000000000000000000	10.00000000000000000000	0.00000000000000000000	0.00000000000000000000	0.00000000000000000000	0.00000000000000000000	0.00000000000000000000	0.00000000000000000000	0.00000000000000000000	0.00000000000000000000	0.00000000000000000000	0.00000000000000000000	0.00000000000000000000	0.00000000000000000000	0.00000000000000000000	0.00000000000000000000	0.00000000000000000000	0.00000000000000000000
112.00000000000000000000	0.00000000000000000000	4159.48730468750000000000	4143.07666015625000000000	4163.07666015625000000000	4152.30761718750000000000	4154.87158203125000000000	4157.94873046875000000000	4149.74365234375000000000	4150.76904296875000000000	4161.02539062500000000000	4170.25634765625000000000	4171.28173828125000000000	4194.35888671875000000000	4153.84619140625000000000	4164.61523437500000000000	1620.00000000000000000000	10246.00000000000000000000	10227.00000000000000000000	0.00000000000000000000	0.00000000000000000000	0.00000000000000000000	2555.00000000000000000000	18.00000000000000000000	0.00000000000000000000	0.00000000000000000000	0.00000000000000000000	0.00000000000000000000	0.00000000000000000000	0.00000000000000000000	0.00000000000000000000	0.00000000000000000000	0.00000000000000000000	0.00000000000000000000	0.00000000000000000000	0.00000000000000000000	0.00000000000000000000	0.00000000000000000000	0.00000000000000000000	0.00000000000000000000
113.00000000000000000000	0.00000000000000000000	4154.87158203125000000000	4142.05126953125000000000	4161.53857421875000000000	4144.10253906250000000000	4154.35888671875000000000	4164.61523437500000000000	4153.33300781250000000000	4149.23046875000000000000	4163.07666015625000000000	4161.02539062500000000000	4168.20507812500000000000	4188.71777343750000000000	4149.23046875000000000000	4162.56396484375000000000	1681.00000000000000000000	10248.00000000000000000000	10227.00000000000000000000	0.00000000000000000000	0.00000000000000000000	0.00000000000000000000	2555.00000000000000000000	26.00000000000000000000	0.00000000000000000000	0.00000000000000000000	0.00000000000000000000	0.00000000000000000000	0.00000000000000000000	0.00000000000000000000	0.00000000000000000000	0.00000000000000000000	0.00000000000000000000	0.00000000000000000000	0.00000000000000000000	0.00000000000000000000	0.00000000000000000000	0.00000000000000000000	0.00000000000000000000	0.00000000000000000000
114.00000000000000000000	0.00000000000000000000	4167.69238281250000000000	4174.35888671875000000000	4170.76904296875000000000	4158.97412109375000000000	4193.84619140625000000000	4181.53857421875000000000	4187.17919921875000000000	4184.61523437500000000000	4180.00000000000000000000	4207.17919921875000000000	4186.15380859375000000000	4198.97412109375000000000	4179.48730468750000000000	4170.76904296875000000000	3267.00000000000000000000	10248.00000000000000000000	10227.00000000000000000000	0.00000000000000000000	0.00000000000000000000	0.00000000000000000000	2555.00000000000000000000	34.00000000000000000000	0.00000000000000000000	0.00000000000000000000	0.00000000000000000000	0.00000000000000000000	0.00000000000000000000	0.00000000000000000000	0.00000000000000000000	0.00000000000000000000	0.00000000000000000000	0.00000000000000000000	0.00000000000000000000	0.00000000000000000000	0.00000000000000000000	0.00000000000000000000	0.00000000000000000000	0.00000000000000000000
115.00000000000000000000	0.00000000000000000000	4162.05126953125000000000	4140.51269531250000000000	4178.97412109375000000000	4137.43603515625000000000	4152.82031250000000000000	4167.69238281250000000000	4156.41015625000000000000	4152.30761718750000000000	4162.05126953125000000000	4174.35888671875000000000	4170.76904296875000000000	4197.43603515625000000000	4143.58984375000000000000	4155.38427734375000000000	2169.00000000000000000000	10250.00000000000000000000	10227.00000000000000000000	0.00000000000000000000	0.00000000000000000000	0.00000000000000000000	2555.00000000000000000000	42.00000000000000000000	0.00000000000000000000	0.00000000000000000000	0.00000000000000000000	0.00000000000000000000	0.00000000000000000000	0.00000000000000000000	0.00000000000000000000	0.00000000000000000000	0.00000000000000000000	0.00000000000000000000	0.00000000000000000000	0.00000000000000000000	0.00000000000000000000	0.00000000000000000000	0.00000000000000000000	0.00000000000000000000
116.00000000000000000000	0.00000000000000000000	4173.33300781250000000000	4176.41015625000000000000	4164.61523437500000000000	4149.23046875000000000000	4185.64111328125000000000	4176.41015625000000000000	4176.41015625000000000000	4172.82031250000000000000	4176.41015625000000000000	4202.05126953125000000000	4182.05126953125000000000	4200.51269531250000000000	4180.00000000000000000000	4177.94873046875000000000	1620.00000000000000000000	10250.00000000000000000000	10227.00000000000000000000	0.00000000000000000000	0.00000000000000000000	0.00000000000000000000	2555.00000000000000000000	49.00000000000000000000	0.00000000000000000000	0.00000000000000000000	0.00000000000000000000	0.00000000000000000000	0.00000000000000000000	0.00000000000000000000	0.00000000000000000000	0.00000000000000000000	0.00000000000000000000	0.00000000000000000000	0.00000000000000000000	0.00000000000000000000	0.00000000000000000000	0.00000000000000000000	0.00000000000000000000	0.00000000000000000000
117.00000000000000000000	0.00000000000000000000	4163.58984375000000000000	4159.48730468750000000000	4165.12792968750000000000	4138.97412109375000000000	4169.74365234375000000000	4163.58984375000000000000	4158.97412109375000000000	4158.46142578125000000000	4165.12792968750000000000	4183.58984375000000000000	4172.30761718750000000000	4197.94873046875000000000	4173.84619140625000000000	4175.38427734375000000000	1681.00000000000000000000	10251.00000000000000000000	10228.00000000000000000000	0.00000000000000000000	0.00000000000000000000	0.00000000000000000000	2555.00000000000000000000	57.00000000000000000000	0.00000000000000000000	0.00000000000000000000	0.00000000000000000000	0.00000000000000000000	0.00000000000000000000	0.00000000000000000000	0.00000000000000000000	0.00000000000000000000	0.00000000000000000000	0.00000000000000000000	0.00000000000000000000	0.00000000000000000000	0.00000000000000000000	0.00000000000000000000	0.00000000000000000000	0.00000000000000000000
118.00000000000000000000	0.00000000000000000000	4156.41015625000000000000	4134.35888671875000000000	4163.58984375000000000000	4127.69238281250000000000	4139.48730468750000000000	4161.53857421875000000000	4153.84619140625000000000	4149.74365234375000000000	4160.00000000000000000000	4158.97412109375000000000	4162.56396484375000000000	4187.17919921875000000000	4158.46142578125000000000	4160.00000000000000000000	3267.00000000000000000000	10251.00000000000000000000	10228.00000000000000000000	0.00000000000000000000	0.00000000000000000000	0.00000000000000000000	2555.00000000000000000000	66.00000000000000000000	0.00000000000000000000	0.00000000000000000000	0.00000000000000000000	0.00000000000000000000	0.00000000000000000000	0.00000000000000000000	0.00000000000000000000	0.00000000000000000000	0.00000000000000000000	0.00000000000000000000	0.00000000000000000000	0.00000000000000000000	0.00000000000000000000	0.00000000000000000000	0.00000000000000000000	0.00000000000000000000
119.00000000000000000000	0.00000000000000000000	4165.64111328125000000000	4158.97412109375000000000	4166.15380859375000000000	4147.17919921875000000000	4170.76904296875000000000	4168.71777343750000000000	4181.53857421875000000000	4182.05126953125000000000	4179.48730468750000000000	4196.92285156250000000000	4186.66650390625000000000	4196.41015625000000000000	4179.48730468750000000000	4168.20507812500000000000	2169.00000000000000000000	10251.00000000000000000000	10227.00000000000000000000	0.00000000000000000000	0.00000000000000000000	0.00000000000000000000	2555.00000000000000000000	73.00000000000000000000	0.00000000000000000000	0.00000000000000000000	0.00000000000000000000	0.00000000000000000000	0.00000000000000000000	0.00000000000000000000	0.00000000000000000000	0.00000000000000000000	0.00000000000000000000	0.00000000000000000000	0.00000000000000000000	0.00000000000000000000	0.00000000000000000000	0.00000000000000000000	0.00000000000000000000	0.00000000000000000000
120.00000000000000000000	0.00000000000000000000	4152.82031250000000000000	4132.30761718750000000000	4174.35888671875000000000	4131.28173828125000000000	4156.92285156250000000000	4155.38427734375000000000	4152.30761718750000000000	4151.28173828125000000000	4160.51269531250000000000	4162.56396484375000000000	4169.23046875000000000000	4190.25634765625000000000	4135.89746093750000000000	4154.87158203125000000000	1620.00000000000000000000	10251.00000000000000000000	10227.00000000000000000000	0.00000000000000000000	0.00000000000000000000	0.00000000000000000000	2555.00000000000000000000	81.00000000000000000000	0.00000000000000000000	0.00000000000000000000	0.00000000000000000000	0.00000000000000000000	0.00000000000000000000	0.00000000000000000000	0.00000000000000000000	0.00000000000000000000	0.00000000000000000000	0.00000000000000000000	0.00000000000000000000	0.00000000000000000000	0.00000000000000000000	0.00000000000000000000	0.00000000000000000000	0.00000000000000000000
121.00000000000000000000	0.00000000000000000000	4169.23046875000000000000	4170.25634765625000000000	4168.20507812500000000000	4156.41015625000000000000	4190.25634765625000000000	4174.35888671875000000000	4178.46142578125000000000	4176.41015625000000000000	4172.82031250000000000000	4193.84619140625000000000	4175.89746093750000000000	4191.28173828125000000000	4170.76904296875000000000	4170.25634765625000000000	1681.00000000000000000000	10251.00000000000000000000	10227.00000000000000000000	0.00000000000000000000	0.00000000000000000000	0.00000000000000000000	2555.00000000000000000000	89.00000000000000000000	0.00000000000000000000	0.00000000000000000000	0.00000000000000000000	0.00000000000000000000	0.00000000000000000000	0.00000000000000000000	0.00000000000000000000	0.00000000000000000000	0.00000000000000000000	0.00000000000000000000	0.00000000000000000000	0.00000000000000000000	0.00000000000000000000	0.00000000000000000000	0.00000000000000000000	0.00000000000000000000
122.00000000000000000000	0.00000000000000000000	4176.41015625000000000000	4169.23046875000000000000	4173.33300781250000000000	4169.74365234375000000000	4165.64111328125000000000	4167.69238281250000000000	4166.15380859375000000000	4169.23046875000000000000	4169.74365234375000000000	4191.28173828125000000000	4178.46142578125000000000	4202.56396484375000000000	4176.92285156250000000000	4174.35888671875000000000	3267.00000000000000000000	10251.00000000000000000000	10227.00000000000000000000	0.00000000000000000000	0.00000000000000000000	0.00000000000000000000	2555.00000000000000000000	96.00000000000000000000	0.00000000000000000000	0.00000000000000000000	0.00000000000000000000	0.00000000000000000000	0.00000000000000000000	0.00000000000000000000	0.00000000000000000000	0.00000000000000000000	0.00000000000000000000	0.00000000000000000000	0.00000000000000000000	0.00000000000000000000	0.00000000000000000000	0.00000000000000000000	0.00000000000000000000	0.00000000000000000000
123.00000000000000000000	0.00000000000000000000	4170.76904296875000000000	4155.38427734375000000000	4171.28173828125000000000	4167.17919921875000000000	4150.76904296875000000000	4161.02539062500000000000	4154.35888671875000000000	4156.92285156250000000000	4162.56396484375000000000	4171.28173828125000000000	4169.74365234375000000000	4198.46142578125000000000	4164.61523437500000000000	4171.28173828125000000000	2169.00000000000000000000	10253.00000000000000000000	10228.00000000000000000000	0.00000000000000000000	0.00000000000000000000	0.00000000000000000000	2555.00000000000000000000	103.00000000000000000000	0.00000000000000000000	0.00000000000000000000	0.00000000000000000000	0.00000000000000000000	0.00000000000000000000	0.00000000000000000000	0.00000000000000000000	0.00000000000000000000	0.00000000000000000000	0.00000000000000000000	0.00000000000000000000	0.00000000000000000000	0.00000000000000000000	0.00000000000000000000	0.00000000000000000000	0.00000000000000000000
124.00000000000000000000	0.00000000000000000000	4176.92285156250000000000	4184.10253906250000000000	4165.64111328125000000000	4198.46142578125000000000	4192.82031250000000000000	4169.74365234375000000000	4181.53857421875000000000	4196.41015625000000000000	4182.05126953125000000000	4215.89746093750000000000	4187.17919921875000000000	4200.51269531250000000000	4197.94873046875000000000	4186.15380859375000000000	1620.00000000000000000000	10253.00000000000000000000	10228.00000000000000000000	0.00000000000000000000	0.00000000000000000000	0.00000000000000000000	2555.00000000000000000000	111.00000000000000000000	0.00000000000000000000	0.00000000000000000000	0.00000000000000000000	0.00000000000000000000	0.00000000000000000000	0.00000000000000000000	0.00000000000000000000	0.00000000000000000000	0.00000000000000000000	0.00000000000000000000	0.00000000000000000000	0.00000000000000000000	0.00000000000000000000	0.00000000000000000000	0.00000000000000000000	0.00000000000000000000
125.00000000000000000000	0.00000000000000000000	4156.92285156250000000000	4140.00000000000000000000	4167.69238281250000000000	4185.12792968750000000000	4137.94873046875000000000	4151.79492187500000000000	4143.58984375000000000000	4157.94873046875000000000	4162.56396484375000000000	4165.64111328125000000000	4167.17919921875000000000	4191.79492187500000000000	4146.66650390625000000000	4163.58984375000000000000	1681.00000000000000000000	10250.00000000000000000000	10228.00000000000000000000	0.00000000000000000000	0.00000000000000000000	0.00000000000000000000	2555.00000000000000000000	119.00000000000000000000	0.00000000000000000000	0.00000000000000000000	0.00000000000000000000	0.00000000000000000000	0.00000000000000000000	0.00000000000000000000	0.00000000000000000000	0.00000000000000000000	0.00000000000000000000	0.00000000000000000000	0.00000000000000000000	0.00000000000000000000	0.00000000000000000000	0.00000000000000000000	0.00000000000000000000	0.00000000000000000000
126.00000000000000000000	0.00000000000000000000	4161.02539062500000000000	4161.53857421875000000000	4162.05126953125000000000	4196.92285156250000000000	4166.66650390625000000000	4170.76904296875000000000	4168.71777343750000000000	4163.07666015625000000000	4168.20507812500000000000	4175.89746093750000000000	4170.25634765625000000000	4190.25634765625000000000	4156.92285156250000000000	4164.61523437500000000000	3267.00000000000000000000	10250.00000000000000000000	10228.00000000000000000000	0.00000000000000000000	0.00000000000000000000	0.00000000000000000000	2555.00000000000000000000	127.00000000000000000000	0.00000000000000000000	0.00000000000000000000	0.00000000000000000000	0.00000000000000000000	0.00000000000000000000	0.00000000000000000000	0.00000000000000000000	0.00000000000000000000	0.00000000000000000000	0.00000000000000000000	0.00000000000000000000	0.00000000000000000000	0.00000000000000000000	0.00000000000000000000	0.00000000000000000000	0.00000000000000000000
127.00000000000000000000	0.00000000000000000000	4170.25634765625000000000	4168.71777343750000000000	4170.25634765625000000000	4203.58984375000000000000	4184.61523437500000000000	4173.84619140625000000000	4174.35888671875000000000	4162.56396484375000000000	4167.69238281250000000000	4192.82031250000000000000	4176.92285156250000000000	4197.43603515625000000000	4171.79492187500000000000	4169.74365234375000000000	49.00000000000000000000	10247.00000000000000000000	10228.00000000000000000000	0.00000000000000000000	0.00000000000000000000	0.00000000000000000000	2555.00000000000000000000	136.00000000000000000000	0.00000000000000000000	0.00000000000000000000	0.00000000000000000000	0.00000000000000000000	0.00000000000000000000	0.00000000000000000000	0.00000000000000000000	0.00000000000000000000	0.00000000000000000000	0.00000000000000000000	0.00000000000000000000	0.00000000000000000000	0.00000000000000000000	0.00000000000000000000	0.00000000000000000000	0.00000000000000000000
0.00000000000000000000	0.00000000000000000000	4167.17919921875000000000	4150.76904296875000000000	4168.71777343750000000000	4189.23046875000000000000	4153.84619140625000000000	4166.66650390625000000000	4155.89746093750000000000	4149.74365234375000000000	4163.58984375000000000000	4171.79492187500000000000	4168.71777343750000000000	4193.84619140625000000000	4166.15380859375000000000	4165.64111328125000000000	1171.00000000000000000000	10247.00000000000000000000	10228.00000000000000000000	0.00000000000000000000	0.00000000000000000000	0.00000000000000000000	2555.00000000000000000000	144.00000000000000000000	4.00000000000000000000	0.00000000000000000000	0.00000000000000000000	0.00000000000000000000	0.00000000000000000000	0.00000000000000000000	0.00000000000000000000	0.00000000000000000000	0.00000000000000000000	0.00000000000000000000	0.00000000000000000000	0.00000000000000000000	0.00000000000000000000	0.00000000000000000000	0.00000000000000000000	0.00000000000000000000
1.00000000000000000000	0.00000000000000000000	4168.71777343750000000000	4175.89746093750000000000	4157.43603515625000000000	4207.69238281250000000000	4181.53857421875000000000	4171.28173828125000000000	4174.87158203125000000000	4181.02539062500000000000	4178.46142578125000000000	4198.97412109375000000000	4181.53857421875000000000	4197.94873046875000000000	4200.51269531250000000000	4177.43603515625000000000	2077.00000000000000000000	10243.00000000000000000000	10226.00000000000000000000	0.00000000000000000000	0.00000000000000000000	0.00000000000000000000	2555.00000000000000000000	152.00000000000000000000	4.00000000000000000000	4.00000000000000000000	0.00000000000000000000	0.00000000000000000000	0.00000000000000000000	0.00000000000000000000	0.00000000000000000000	0.00000000000000000000	0.00000000000000000000	0.00000000000000000000	0.00000000000000000000	0.00000000000000000000	0.00000000000000000000	0.00000000000000000000	0.00000000000000000000	0.00000000000000000000
2.00000000000000000000	0.00000000000000000000	4147.17919921875000000000	4133.84619140625000000000	4160.51269531250000000000	4188.20507812500000000000	4146.66650390625000000000	4148.71777343750000000000	4138.97412109375000000000	4146.15380859375000000000	4154.35888671875000000000	4149.74365234375000000000	4161.02539062500000000000	4188.71777343750000000000	4154.35888671875000000000	4161.02539062500000000000	2098.00000000000000000000	10243.00000000000000000000	10226.00000000000000000000	0.00000000000000000000	0.00000000000000000000	0.00000000000000000000	2555.00000000000000000000	160.00000000000000000000	4.00000000000000000000	4.00000000000000000000	4.00000000000000000000	0.00000000000000000000	0.00000000000000000000	0.00000000000000000000	0.00000000000000000000	0.00000000000000000000	0.00000000000000000000	0.00000000000000000000	0.00000000000000000000	0.00000000000000000000	0.00000000000000000000	0.00000000000000000000	4.00000000000000000000	0.00000000000000000000
3.00000000000000000000	0.00000000000000000000	4157.94873046875000000000	4159.48730468750000000000	4162.56396484375000000000	4196.41015625000000000000	4173.84619140625000000000	4164.61523437500000000000	4167.69238281250000000000	4164.61523437500000000000	4168.71777343750000000000	4170.25634765625000000000	4169.74365234375000000000	4187.69238281250000000000	4163.58984375000000000000	4167.17919921875000000000	3187.00000000000000000000	10242.00000000000000000000	10227.00000000000000000000	0.00000000000000000000	0.00000000000000000000	0.00000000000000000000	2555.00000000000000000000	168.00000000000000000000	4.00000000000000000000	4.00000000000000000000	4.00000000000000000000	4.00000000000000000000	0.00000000000000000000	0.00000000000000000000	0.00000000000000000000	0.00000000000000000000	0.00000000000000000000	0.00000000000000000000	0.00000000000000000000	0.00000000000000000000	0.00000000000000000000	0.00000000000000000000	4.00000000000000000000	4.00000000000000000000
4.00000000000000000000	0.00000000000000000000	4167.69238281250000000000	4172.30761718750000000000	4174.35888671875000000000	4202.56396484375000000000	4183.07666015625000000000	4171.79492187500000000000	4176.41015625000000000000	4175.89746093750000000000	4175.89746093750000000000	4192.30761718750000000000	4177.94873046875000000000	4196.41015625000000000000	4172.82031250000000000000	4166.66650390625000000000	3403.00000000000000000000	10242.00000000000000000000	10227.00000000000000000000	0.00000000000000000000	0.00000000000000000000	0.00000000000000000000	2555.00000000000000000000	175.00000000000000000000	4.00000000000000000000	4.00000000000000000000	4.00000000000000000000	4.00000000000000000000	4.00000000000000000000	0.00000000000000000000	0.00000000000000000000	0.00000000000000000000	0.00000000000000000000	0.00000000000000000000	0.00000000000000000000	0.00000000000000000000	0.00000000000000000000	0.00000000000000000000	4.00000000000000000000	4.00000000000000000000
5.00000000000000000000	0.00000000000000000000	4158.97412109375000000000	4142.56396484375000000000	4171.79492187500000000000	4182.56396484375000000000	4144.10253906250000000000	4160.00000000000000000000	4148.71777343750000000000	4144.61523437500000000000	4155.38427734375000000000	4154.87158203125000000000	4157.94873046875000000000	4188.71777343750000000000	4152.82031250000000000000	4155.89746093750000000000	1669.00000000000000000000	10241.00000000000000000000	10229.00000000000000000000	0.00000000000000000000	0.00000000000000000000	0.00000000000000000000	2555.00000000000000000000	183.00000000000000000000	4.00000000000000000000	4.00000000000000000000	4.00000000000000000000	4.00000000000000000000	4.00000000000000000000	4.00000000000000000000	0.00000000000000000000	0.00000000000000000000	0.00000000000000000000	0.00000000000000000000	0.00000000000000000000	0.00000000000000000000	0.00000000000000000000	0.00000000000000000000	4.00000000000000000000	4.00000000000000000000
6.00000000000000000000	0.00000000000000000000	4174.87158203125000000000	4182.05126953125000000000	4164.10253906250000000000	4202.05126953125000000000	4188.71777343750000000000	4171.28173828125000000000	4180.00000000000000000000	4172.82031250000000000000	4170.25634765625000000000	4193.33300781250000000000	4178.46142578125000000000	4196.41015625000000000000	4198.97412109375000000000	4177.43603515625000000000	3012.00000000000000000000	10241.00000000000000000000	10229.00000000000000000000	0.00000000000000000000	0.00000000000000000000	0.00000000000000000000	2555.00000000000000000000	191.00000000000000000000	4.00000000000000000000	4.00000000000000000000	4.00000000000000000000	4.00000000000000000000	4.00000000000000000000	4.00000000000000000000	4.00000000000000000000	0.00000000000000000000	0.00000000000000000000	0.00000000000000000000	0.00000000000000000000	0.00000000000000000000	0.00000000000000000000	0.00000000000000000000	4.00000000000000000000	4.00000000000000000000
7.00000000000000000000	0.00000000000000000000	4169.23046875000000000000	4154.35888671875000000000	4169.74365234375000000000	4184.10253906250000000000	4164.61523437500000000000	4158.46142578125000000000	4148.20507812500000000000	4148.20507812500000000000	4157.94873046875000000000	4160.51269531250000000000	4169.74365234375000000000	4198.46142578125000000000	4167.17919921875000000000	4168.20507812500000000000	2932.00000000000000000000	10243.00000000000000000000	10228.00000000000000000000	0.00000000000000000000	0.00000000000000000000	0.00000000000000000000	2555.00000000000000000000	198.00000000000000000000	4.00000000000000000000	4.00000000000000000000	4.00000000000000000000	4.00000000000000000000	4.00000000000000000000	4.00000000000000000000	4.00000000000000000000	4.00000000000000000000	0.00000000000000000000	0.00000000000000000000	0.00000000000000000000	0.00000000000000000000	0.00000000000000000000	0.00000000000000000000	4.00000000000000000000	4.00000000000000000000
8.00000000000000000000	0.00000000000000000000	4168.71777343750000000000	4159.48730468750000000000	4160.51269531250000000000	4185.12792968750000000000	4167.17919921875000000000	4165.12792968750000000000	4157.94873046875000000000	4165.64111328125000000000	4170.25634765625000000000	4167.17919921875000000000	4169.74365234375000000000	4194.35888671875000000000	4172.30761718750000000000	4169.74365234375000000000	1630.00000000000000000000	10243.00000000000000000000	10228.00000000000000000000	0.00000000000000000000	0.00000000000000000000	0.00000000000000000000	2555.00000000000000000000	207.00000000000000000000	4.00000000000000000000	4.00000000000000000000	4.00000000000000000000	4.00000000000000000000	4.00000000000000000000	4.00000000000000000000	4.00000000000000000000	4.00000000000000000000	4.00000000000000000000	0.00000000000000000000	0.00000000000000000000	0.00000000000000000000	0.00000000000000000000	0.00000000000000000000	4.00000000000000000000	4.00000000000000000000
9.00000000000000000000	0.00000000000000000000	4168.71777343750000000000	4167.69238281250000000000	4166.66650390625000000000	4196.41015625000000000000	4174.35888671875000000000	4163.07666015625000000000	4169.74365234375000000000	4187.69238281250000000000	4179.48730468750000000000	4195.89746093750000000000	4179.48730468750000000000	4196.92285156250000000000	4183.58984375000000000000	4174.35888671875000000000	3417.00000000000000000000	10248.00000000000000000000	10227.00000000000000000000	0.00000000000000000000	0.00000000000000000000	0.00000000000000000000	2555.00000000000000000000	215.00000000000000000000	4.00000000000000000000	4.00000000000000000000	4.00000000000000000000	4.00000000000000000000	4.00000000000000000000	4.00000000000000000000	4.00000000000000000000	4.00000000000000000000	4.00000000000000000000	4.00000000000000000000	0.00000000000000000000	0.00000000000000000000	0.00000000000000000000	0.00000000000000000000	4.00000000000000000000	4.00000000000000000000
10.00000000000000000000	0.00000000000000000000	4159.48730468750000000000	4134.35888671875000000000	4172.82031250000000000000	4173.84619140625000000000	4144.61523437500000000000	4153.84619140625000000000	4144.10253906250000000000	4156.92285156250000000000	4161.02539062500000000000	4162.05126953125000000000	4162.56396484375000000000	4189.23046875000000000000	4143.07666015625000000000	4157.94873046875000000000	3242.00000000000000000000	10248.00000000000000000000	10227.00000000000000000000	0.00000000000000000000	0.00000000000000000000	0.00000000000000000000	2555.00000000000000000000	223.00000000000000000000	4.00000000000000000000	4.00000000000000000000	4.00000000000000000000	4.00000000000000000000	4.00000000000000000000	4.00000000000000000000	4.00000000000000000000	4.00000000000000000000	4.00000000000000000000	4.00000000000000000000	4.00000000000000000000	0.00000000000000000000	0.00000000000000000000	0.00000000000000000000	4.00000000000000000000	4.00000000000000000000
11.00000000000000000000	0.00000000000000000000	4176.41015625000000000000	4174.35888671875000000000	4164.10253906250000000000	4187.17919921875000000000	4187.17919921875000000000	4177.43603515625000000000	4179.48730468750000000000	4182.56396484375000000000	4178.97412109375000000000	4199.48730468750000000000	4175.38427734375000000000	4196.41015625000000000000	4174.87158203125000000000	4171.28173828125000000000	2156.00000000000000000000	10249.00000000000000000000	10228.00000000000000000000	0.00000000000000000000	0.00000000000000000000	0.00000000000000000000	2555.00000000000000000000	230.00000000000000000000	4.00000000000000000000	4.00000000000000000000	4.00000000000000000000	4.00000000000000000000	4.00000000000000000000	4.00000000000000000000	4.00000000000000000000	4.00000000000000000000	4.00000000000000000000	4.00000000000000000000	4.00000000000000000000	4.00000000000000000000	0.00000000000000000000	0.00000000000000000000	4.00000000000000000000	4.00000000000000000000
12.00000000000000000000	0.00000000000000000000	4171.28173828125000000000	4159.48730468750000000000	4169.74365234375000000000	4177.94873046875000000000	4154.35888671875000000000	4167.69238281250000000000	4160.00000000000000000000	4158.46142578125000000000	4164.61523437500000000000	4175.38427734375000000000	4164.61523437500000000000	4195.89746093750000000000	4152.82031250000000000000	4160.51269531250000000000	1628.00000000000000000000	10249.00000000000000000000	10228.00000000000000000000	0.00000000000000000000	0.00000000000000000000	0.00000000000000000000	2555.00000000000000000000	238.00000000000000000000	4.00000000000000000000	4.00000000000000000000	4.00000000000000000000	4.00000000000000000000	4.00000000000000000000	4.00000000000000000000	4.00000000000000000000	4.00000000000000000000	4.00000000000000000000	4.00000000000000000000	4.00000000000000000000	4.00000000000000000000	4.00000000000000000000	0.00000000000000000000	4.00000000000000000000	4.00000000000000000000
13.00000000000000000000	0.00000000000000000000	4173.84619140625000000000	4166.66650390625000000000	4163.58984375000000000000	4177.94873046875000000000	4163.07666015625000000000	4168.20507812500000000000	4162.56396484375000000000	4164.10253906250000000000	4167.17919921875000000000	4171.79492187500000000000	4169.74365234375000000000	4190.25634765625000000000	4168.71777343750000000000	4165.64111328125000000000	1679.00000000000000000000	10252.00000000000000000000	10228.00000000000000000000	0.00000000000000000000	0.00000000000000000000	0.00000000000000000000	2555.00000000000000000000	246.00000000000000000000	4.00000000000000000000	4.00000000000000000000	4.00000000000000000000	4.00000000000000000000	4.00000000000000000000	4.00000000000000000000	4.00000000000000000000	4.00000000000000000000	4.00000000000000000000	4.00000000000000000000	4.00000000000000000000	4.00000000000000000000	4.00000000000000000000	4.00000000000000000000	4.00000000000000000000	4.00000000000000000000
14.00000000000000000000	0.00000000000000000000	4178.46142578125000000000	4173.84619140625000000000	4164.10253906250000000000	4182.56396484375000000000	4191.28173828125000000000	4168.71777343750000000000	4167.69238281250000000000	4182.56396484375000000000	4174.87158203125000000000	4198.97412109375000000000	4183.58984375000000000000	4200.00000000000000000000	4201.53857421875000000000	4181.02539062500000000000	3242.00000000000000000000	10252.00000000000000000000	10228.00000000000000000000	0.00000000000000000000	0.00000000000000000000	0.00000000000000000000	2555.00000000000000000000	253.00000000000000000000	4.00000000000000000000	4.00000000000000000000	4.00000000000000000000	4.00000000000000000000	4.00000000000000000000	4.00000000000000000000	4.00000000000000000000	4.00000000000000000000	4.00000000000000000000	4.00000000000000000000	4.00000000000000000000	4.00000000000000000000	4.00000000000000000000	4.00000000000000000000	4.00000000000000000000	4.00000000000000000000
15.00000000000000000000	0.00000000000000000000	4165.64111328125000000000	4140.00000000000000000000	4168.71777343750000000000	4161.53857421875000000000	4148.20507812500000000000	4159.48730468750000000000	4143.58984375000000000000	4146.66650390625000000000	4159.48730468750000000000	4163.07666015625000000000	4161.53857421875000000000	4196.41015625000000000000	4169.74365234375000000000	4170.76904296875000000000	2156.00000000000000000000	10252.00000000000000000000	10225.00000000000000000000	0.00000000000000000000	0.00000000000000000000	0.00000000000000000000	2555.00000000000000000000	261.00000000000000000000	4.00000000000000000000	4.00000000000000000000	4.00000000000000000000	4.00000000000000000000	4.00000000000000000000	4.00000000000000000000	4.00000000000000000000	4.00000000000000000000	4.00000000000000000000	4.00000000000000000000	4.00000000000000000000	4.00000000000000000000	4.00000000000000000000	4.00000000000000000000	4.00000000000000000000	4.00000000000000000000
16.00000000000000000000	0.00000000000000000000	4181.53857421875000000000	4185.64111328125000000000	4167.69238281250000000000	4184.61523437500000000000	4180.51269531250000000000	4180.00000000000000000000	4188.20507812500000000000	4181.02539062500000000000	4182.05126953125000000000	4191.28173828125000000000	4182.05126953125000000000	4200.00000000000000000000	4198.46142578125000000000	4186.15380859375000000000	0.00000000000000000000	10252.00000000000000000000	10225.00000000000000000000	0.00000000000000000000	0.00000000000000000000	0.00000000000000000000	2555.00000000000000000000	268.00000000000000000000	4.00000000000000000000	4.00000000000000000000	4.00000000000000000000	4.00000000000000000000	4.00000000000000000000	4.00000000000000000000	4.00000000000000000000	4.00000000000000000000	4.00000000000000000000	4.00000000000000000000	4.00000000000000000000	4.00000000000000000000	4.00000000000000000000	4.00000000000000000000	4.00000000000000000000	4.00000000000000000000
17.00000000000000000000	0.00000000000000000000	4177.43603515625000000000	4165.12792968750000000000	4176.92285156250000000000	4168.71777343750000000000	4163.07666015625000000000	4168.71777343750000000000	4165.64111328125000000000	4165.64111328125000000000	4168.71777343750000000000	4172.30761718750000000000	4180.00000000000000000000	4197.94873046875000000000	4168.71777343750000000000	4175.38427734375000000000	0.00000000000000000000	10251.00000000000000000000	10226.00000000000000000000	0.00000000000000000000	0.00000000000000000000	0.00000000000000000000	2555.00000000000000000000	276.00000000000000000000	4.00000000000000000000	4.00000000000000000000	4.00000000000000000000	4.00000000000000000000	4.00000000000000000000	4.00000000000000000000	4.00000000000000000000	4.00000000000000000000	4.00000000000000000000	4.00000000000000000000	4.00000000000000000000	4.00000000000000000000	4.00000000000000000000	4.00000000000000000000	4.00000000000000000000	4.00000000000000000000
18.00000000000000000000	0.00000000000000000000	4174.35888671875000000000	4158.97412109375000000000	4168.20507812500000000000	4159.48730468750000000000	4173.84619140625000000000	4169.74365234375000000000	4163.07666015625000000000	4162.56396484375000000000	4166.15380859375000000000	4182.56396484375000000000	4169.74365234375000000000	4194.35888671875000000000	4171.79492187500000000000	4172.30761718750000000000	0.00000000000000000000	10251.00000000000000000000	10226.00000000000000000000	0.00000000000000000000	0.00000000000000000000	0.00000000000000000000	2555.00000000000000000000	285.00000000000000000000	4.00000000000000000000	4.00000000000000000000	4.00000000000000000000	4.00000000000000000000	4.00000000000000000000	4.00000000000000000000	4.00000000000000000000	4.00000000000000000000	4.00000000000000000000	4.00000000000000000000	4.00000000000000000000	4.00000000000000000000	4.00000000000000000000	4.00000000000000000000	4.00000000000000000000	4.00000000000000000000
19.00000000000000000000	0.00000000000000000000	4182.56396484375000000000	4184.61523437500000000000	4167.17919921875000000000	4178.97412109375000000000	4203.07666015625000000000	4172.82031250000000000000	4185.64111328125000000000	4194.35888671875000000000	4181.53857421875000000000	4221.53857421875000000000	4180.00000000000000000000	4207.69238281250000000000	4214.87158203125000000000	4188.20507812500000000000	0.00000000000000000000	10251.00000000000000000000	10226.00000000000000000000	0.00000000000000000000	0.00000000000000000000	0.00000000000000000000	2555.00000000000000000000	293.00000000000000000000	4.00000000000000000000	4.00000000000000000000	4.00000000000000000000	4.00000000000000000000	4.00000000000000000000	4.00000000000000000000	4.00000000000000000000	4.00000000000000000000	4.00000000000000000000	4.00000000000000000000	4.00000000000000000000	4.00000000000000000000	4.00000000000000000000	4.00000000000000000000	4.00000000000000000000	4.00000000000000000000
20.00000000000000000000	0.00000000000000000000	4171.28173828125000000000	4149.74365234375000000000	4172.82031250000000000000	4155.89746093750000000000	4153.84619140625000000000	4156.92285156250000000000	4152.82031250000000000000	4165.12792968750000000000	4165.64111328125000000000	4170.25634765625000000000	4168.20507812500000000000	4200.00000000000000000000	4178.97412109375000000000	4170.76904296875000000000	0.00000000000000000000	10251.00000000000000000000	10226.00000000000000000000	0.00000000000000000000	0.00000000000000000000	0.00000000000000000000	2555.00000000000000000000	301.00000000000000000000	4.00000000000000000000	4.00000000000000000000	4.00000000000000000000	4.00000000000000000000	4.00000000000000000000	4.00000000000000000000	4.00000000000000000000	4.00000000000000000000	4.00000000000000000000	4.00000000000000000000	4.00000000000000000000	4.00000000000000000000	4.00000000000000000000	4.00000000000000000000	4.00000000000000000000	4.00000000000000000000
21.00000000000000000000	0.00000000000000000000	4181.02539062500000000000	4178.97412109375000000000	4167.17919921875000000000	4167.69238281250000000000	4185.64111328125000000000	4174.35888671875000000000	4180.00000000000000000000	4188.71777343750000000000	4184.10253906250000000000	4212.30761718750000000000	4188.20507812500000000000	4197.94873046875000000000	4202.56396484375000000000	4175.38427734375000000000	0.00000000000000000000	10252.00000000000000000000	10226.00000000000000000000	0.00000000000000000000	0.00000000000000000000	0.00000000000000000000	2555.00000000000000000000	310.00000000000000000000	4.00000000000000000000	4.00000000000000000000	4.00000000000000000000	4.00000000000000000000	4.00000000000000000000	4.00000000000000000000	4.00000000000000000000	4.00000000000000000000	4.00000000000000000000	4.00000000000000000000	4.00000000000000000000	4.00000000000000000000	4.00000000000000000000	4.00000000000000000000	4.00000000000000000000	4.00000000000000000000
22.00000000000000000000	0.00000000000000000000	4174.87158203125000000000	4160.00000000000000000000	4175.38427734375000000000	4162.05126953125000000000	4172.82031250000000000000	4165.64111328125000000000	4164.10253906250000000000	4170.25634765625000000000	4174.87158203125000000000	4208.71777343750000000000	4180.00000000000000000000	4200.00000000000000000000	4182.05126953125000000000	4163.58984375000000000000	0.00000000000000000000	10252.00000000000000000000	10226.00000000000000000000	0.00000000000000000000	0.00000000000000000000	0.00000000000000000000	2555.00000000000000000000	318.00000000000000000000	4.00000000000000000000	4.00000000000000000000	4.00000000000000000000	4.00000000000000000000	4.00000000000000000000	4.00000000000000000000	4.00000000000000000000	4.00000000000000000000	4.00000000000000000000	4.00000000000000000000	4.00000000000000000000	4.00000000000000000000	4.00000000000000000000	4.00000000000000000000	4.00000000000000000000	4.00000000000000000000
23.00000000000000000000	0.00000000000000000000	4172.30761718750000000000	4152.30761718750000000000	4171.79492187500000000000	4154.35888671875000000000	4166.15380859375000000000	4166.66650390625000000000	4158.97412109375000000000	4155.38427734375000000000	4165.64111328125000000000	4168.20507812500000000000	4168.20507812500000000000	4193.84619140625000000000	4167.17919921875000000000	4155.38427734375000000000	0.00000000000000000000	10248.00000000000000000000	10226.00000000000000000000	0.00000000000000000000	0.00000000000000000000	0.00000000000000000000	2555.00000000000000000000	326.00000000000000000000	4.00000000000000000000	4.00000000000000000000	4.00000000000000000000	4.00000000000000000000	4.00000000000000000000	4.00000000000000000000	4.00000000000000000000	4.00000000000000000000	4.00000000000000000000	4.00000000000000000000	4.00000000000000000000	4.00000000000000000000	4.00000000000000000000	4.00000000000000000000	4.00000000000000000000	4.00000000000000000000
24.00000000000000000000	0.00000000000000000000	4182.56396484375000000000	4185.12792968750000000000	4168.71777343750000000000	4174.87158203125000000000	4196.41015625000000000000	4175.38427734375000000000	4184.61523437500000000000	4175.89746093750000000000	4175.38427734375000000000	4193.33300781250000000000	4185.64111328125000000000	4196.92285156250000000000	4197.94873046875000000000	4168.20507812500000000000	0.00000000000000000000	10248.00000000000000000000	10226.00000000000000000000	0.00000000000000000000	0.00000000000000000000	0.00000000000000000000	2555.00000000000000000000	333.00000000000000000000	4.00000000000000000000	4.00000000000000000000	4.00000000000000000000	4.00000000000000000000	4.00000000000000000000	4.00000000000000000000	4.00000000000000000000	4.00000000000000000000	4.00000000000000000000	4.00000000000000000000	4.00000000000000000000	4.00000000000000000000	4.00000000000000000000	4.00000000000000000000	4.00000000000000000000	4.00000000000000000000
25.00000000000000000000	0.00000000000000000000	4167.17919921875000000000	4146.66650390625000000000	4172.82031250000000000000	4155.38427734375000000000	4148.20507812500000000000	4159.48730468750000000000	4152.30761718750000000000	4144.61523437500000000000	4154.35888671875000000000	4165.12792968750000000000	4166.66650390625000000000	4188.20507812500000000000	4164.61523437500000000000	4156.41015625000000000000	0.00000000000000000000	10248.00000000000000000000	10225.00000000000000000000	0.00000000000000000000	0.00000000000000000000	0.00000000000000000000	2555.00000000000000000000	340.00000000000000000000	4.00000000000000000000	4.00000000000000000000	4.00000000000000000000	4.00000000000000000000	4.00000000000000000000	4.00000000000000000000	4.00000000000000000000	4.00000000000000000000	4.00000000000000000000	4.00000000000000000000	4.00000000000000000000	4.00000000000000000000	4.00000000000000000000	4.00000000000000000000	4.00000000000000000000	4.00000000000000000000
26.00000000000000000000	0.00000000000000000000	4170.25634765625000000000	4163.58984375000000000000	4164.10253906250000000000	4168.20507812500000000000	4168.71777343750000000000	4173.84619140625000000000	4175.38427734375000000000	4181.02539062500000000000	4172.82031250000000000000	4197.43603515625000000000	4176.41015625000000000000	4191.79492187500000000000	4193.84619140625000000000	4165.64111328125000000000	0.00000000000000000000	10248.00000000000000000000	10225.00000000000000000000	0.00000000000000000000	0.00000000000000000000	0.00000000000000000000	2555.00000000000000000000	348.00000000000000000000	4.00000000000000000000	4.00000000000000000000	4.00000000000000000000	4.00000000000000000000	4.00000000000000000000	4.00000000000000000000	4.00000000000000000000	4.00000000000000000000	4.00000000000000000000	4.00000000000000000000	4.00000000000000000000	4.00000000000000000000	4.00000000000000000000	4.00000000000000000000	4.00000000000000000000	4.00000000000000000000
27.00000000000000000000	0.00000000000000000000	4166.15380859375000000000	4150.25634765625000000000	4171.28173828125000000000	4167.17919921875000000000	4167.17919921875000000000	4167.69238281250000000000	4164.10253906250000000000	4183.07666015625000000000	4175.38427734375000000000	4191.28173828125000000000	4179.48730468750000000000	4196.41015625000000000000	4187.69238281250000000000	4160.51269531250000000000	0.00000000000000000000	10248.00000000000000000000	10224.00000000000000000000	0.00000000000000000000	0.00000000000000000000	0.00000000000000000000	2555.00000000000000000000	355.00000000000000000000	4.00000000000000000000	4.00000000000000000000	4.00000000000000000000	4.00000000000000000000	4.00000000000000000000	4.00000000000000000000	4.00000000000000000000	4.00000000000000000000	4.00000000000000000000	4.00000000000000000000	4.00000000000000000000	4.00000000000000000000	4.00000000000000000000	4.00000000000000000000	4.00000000000000000000	4.00000000000000000000
28.00000000000000000000	0.00000000000000000000	4168.71777343750000000000	4148.20507812500000000000	4172.82031250000000000000	4160.51269531250000000000	4174.87158203125000000000	4171.28173828125000000000	4165.64111328125000000000	4174.87158203125000000000	4173.33300781250000000000	4177.94873046875000000000	4175.38427734375000000000	4191.28173828125000000000	4176.41015625000000000000	4159.48730468750000000000	0.00000000000000000000	10248.00000000000000000000	10224.00000000000000000000	0.00000000000000000000	0.00000000000000000000	0.00000000000000000000	2555.00000000000000000000	364.00000000000000000000	4.00000000000000000000	4.00000000000000000000	4.00000000000000000000	4.00000000000000000000	4.00000000000000000000	4.00000000000000000000	4.00000000000000000000	4.00000000000000000000	4.00000000000000000000	4.00000000000000000000	4.00000000000000000000	4.00000000000000000000	4.00000000000000000000	4.00000000000000000000	4.00000000000000000000	4.00000000000000000000
29.00000000000000000000	0.00000000000000000000	4187.17919921875000000000	4190.25634765625000000000	4174.35888671875000000000	4182.56396484375000000000	4219.48730468750000000000	4189.74365234375000000000	4207.69238281250000000000	4210.25634765625000000000	4190.76904296875000000000	4228.20507812500000000000	4194.87158203125000000000	4203.07666015625000000000	4209.74365234375000000000	4176.41015625000000000000	0.00000000000000000000	10246.00000000000000000000	10224.00000000000000000000	0.00000000000000000000	0.00000000000000000000	0.00000000000000000000	2555.00000000000000000000	372.00000000000000000000	4.00000000000000000000	4.00000000000000000000	4.00000000000000000000	4.00000000000000000000	4.00000000000000000000	4.00000000000000000000	4.00000000000000000000	4.00000000000000000000	4.00000000000000000000	4.00000000000000000000	4.00000000000000000000	4.00000000000000000000	4.00000000000000000000	4.00000000000000000000	4.00000000000000000000	4.00000000000000000000
30.00000000000000000000	0.00000000000000000000	4174.35888671875000000000	4147.17919921875000000000	4175.89746093750000000000	4164.10253906250000000000	4168.20507812500000000000	4173.33300781250000000000	4177.94873046875000000000	4175.89746093750000000000	4171.28173828125000000000	4191.79492187500000000000	4174.87158203125000000000	4198.46142578125000000000	4168.20507812500000000000	4157.43603515625000000000	0.00000000000000000000	10246.00000000000000000000	10224.00000000000000000000	0.00000000000000000000	0.00000000000000000000	0.00000000000000000000	2555.00000000000000000000	380.00000000000000000000	4.00000000000000000000	4.00000000000000000000	4.00000000000000000000	4.00000000000000000000	4.00000000000000000000	4.00000000000000000000	4.00000000000000000000	4.00000000000000000000	4.00000000000000000000	4.00000000000000000000	4.00000000000000000000	4.00000000000000000000	4.00000000000000000000	4.00000000000000000000	4.00000000000000000000	4.00000000000000000000
31.00000000000000000000	0.00000000000000000000	4179.48730468750000000000	4166.66650390625000000000	4163.07666015625000000000	4180.00000000000000000000	4189.23046875000000000000	4182.56396484375000000000	4197.94873046875000000000	4197.94873046875000000000	4182.56396484375000000000	4212.82031250000000000000	4182.05126953125000000000	4194.87158203125000000000	4198.46142578125000000000	4168.71777343750000000000	0.00000000000000000000	10245.00000000000000000000	10224.00000000000000000000	0.00000000000000000000	0.00000000000000000000	0.00000000000000000000	2555.00000000000000000000	388.00000000000000000000	4.00000000000000000000	4.00000000000000000000	4.00000000000000000000	4.00000000000000000000	4.00000000000000000000	4.00000000000000000000	4.00000000000000000000	4.00000000000000000000	4.00000000000000000000	4.00000000000000000000	4.00000000000000000000	4.00000000000000000000	4.00000000000000000000	4.00000000000000000000	4.00000000000000000000	4.00000000000000000000
32.00000000000000000000	0.00000000000000000000	4181.02539062500000000000	4168.71777343750000000000	4167.69238281250000000000	4185.64111328125000000000	4197.94873046875000000000	4175.38427734375000000000	4190.76904296875000000000	4198.46142578125000000000	4182.56396484375000000000	4217.43603515625000000000	4189.74365234375000000000	4200.51269531250000000000	4211.28173828125000000000	4175.89746093750000000000	0.00000000000000000000	10245.00000000000000000000	10224.00000000000000000000	0.00000000000000000000	0.00000000000000000000	0.00000000000000000000	2555.00000000000000000000	396.00000000000000000000	4.00000000000000000000	4.00000000000000000000	4.00000000000000000000	4.00000000000000000000	4.00000000000000000000	4.00000000000000000000	4.00000000000000000000	4.00000000000000000000	4.00000000000000000000	4.00000000000000000000	4.00000000000000000000	4.00000000000000000000	4.00000000000000000000	4.00000000000000000000	4.00000000000000000000	4.00000000000000000000
33.00000000000000000000	0.00000000000000000000	4174.87158203125000000000	4151.28173828125000000000	4168.20507812500000000000	4167.17919921875000000000	4173.84619140625000000000	4170.76904296875000000000	4174.87158203125000000000	4171.79492187500000000000	4173.84619140625000000000	4193.84619140625000000000	4180.51269531250000000000	4193.84619140625000000000	4188.71777343750000000000	4163.07666015625000000000	0.00000000000000000000	10246.00000000000000000000	10223.00000000000000000000	0.00000000000000000000	0.00000000000000000000	0.00000000000000000000	2555.00000000000000000000	404.00000000000000000000	4.00000000000000000000	4.00000000000000000000	4.00000000000000000000	4.00000000000000000000	4.00000000000000000000	4.00000000000000000000	4.00000000000000000000	4.00000000000000000000	4.00000000000000000000	4.00000000000000000000	4.00000000000000000000	4.00000000000000000000	4.00000000000000000000	4.00000000000000000000	4.00000000000000000000	4.00000000000000000000
34.00000000000000000000	0.00000000000000000000	4181.53857421875000000000	4182.05126953125000000000	4168.20507812500000000000	4180.51269531250000000000	4194.35888671875000000000	4183.58984375000000000000	4203.07666015625000000000	4196.92285156250000000000	4189.23046875000000000000	4229.74365234375000000000	4193.33300781250000000000	4195.89746093750000000000	4207.69238281250000000000	4167.17919921875000000000	0.00000000000000000000	10246.00000000000000000000	10223.00000000000000000000	0.00000000000000000000	0.00000000000000000000	0.00000000000000000000	2555.00000000000000000000	412.00000000000000000000	4.00000000000000000000	4.00000000000000000000	4.00000000000000000000	4.00000000000000000000	4.00000000000000000000	4.00000000000000000000	4.00000000000000000000	4.00000000000000000000	4.00000000000000000000	4.00000000000000000000	4.00000000000000000000	4.00000000000000000000	4.00000000000000000000	4.00000000000000000000	4.00000000000000000000	4.00000000000000000000
35.00000000000000000000	0.00000000000000000000	4169.74365234375000000000	4149.23046875000000000000	4177.94873046875000000000	4161.02539062500000000000	4155.89746093750000000000	4165.12792968750000000000	4168.71777343750000000000	4164.61523437500000000000	4169.23046875000000000000	4185.64111328125000000000	4175.89746093750000000000	4189.74365234375000000000	4164.61523437500000000000	4150.25634765625000000000	0.00000000000000000000	10247.00000000000000000000	10224.00000000000000000000	0.00000000000000000000	0.00000000000000000000	0.00000000000000000000	2555.00000000000000000000	420.00000000000000000000	4.00000000000000000000	4.00000000000000000000	4.00000000000000000000	4.00000000000000000000	4.00000000000000000000	4.00000000000000000000	4.00000000000000000000	4.00000000000000000000	4.00000000000000000000	4.00000000000000000000	4.00000000000000000000	4.00000000000000000000	4.00000000000000000000	4.00000000000000000000	4.00000000000000000000	4.00000000000000000000
36.00000000000000000000	0.00000000000000000000	4183.58984375000000000000	4180.51269531250000000000	4168.71777343750000000000	4176.41015625000000000000	4191.28173828125000000000	4179.48730468750000000000	4189.74365234375000000000	4182.56396484375000000000	4181.53857421875000000000	4201.53857421875000000000	4185.64111328125000000000	4191.79492187500000000000	4194.35888671875000000000	4166.15380859375000000000	0.00000000000000000000	10247.00000000000000000000	10224.00000000000000000000	0.00000000000000000000	0.00000000000000000000	0.00000000000000000000	2555.00000000000000000000	427.00000000000000000000	4.00000000000000000000	4.00000000000000000000	4.00000000000000000000	4.00000000000000000000	4.00000000000000000000	4.00000000000000000000	4.00000000000000000000	4.00000000000000000000	4.00000000000000000000	4.00000000000000000000	4.00000000000000000000	4.00000000000000000000	4.00000000000000000000	4.00000000000000000000	4.00000000000000000000	4.00000000000000000000
37.00000000000000000000	0.00000000000000000000	4187.69238281250000000000	4185.64111328125000000000	4168.20507812500000000000	4188.71777343750000000000	4196.92285156250000000000	4182.05126953125000000000	4189.74365234375000000000	4187.17919921875000000000	4182.05126953125000000000	4210.76904296875000000000	4192.30761718750000000000	4197.94873046875000000000	4208.71777343750000000000	4172.30761718750000000000	0.00000000000000000000	10247.00000000000000000000	10224.00000000000000000000	0.00000000000000000000	0.00000000000000000000	0.00000000000000000000	2555.00000000000000000000	435.00000000000000000000	4.00000000000000000000	4.00000000000000000000	4.00000000000000000000	4.00000000000000000000	4.00000000000000000000	4.00000000000000000000	4.00000000000000000000	4.00000000000000000000	4.00000000000000000000	4.00000000000000000000	4.00000000000000000000	4.00000000000000000000	4.00000000000000000000	4.00000000000000000000	4.00000000000000000000	4.00000000000000000000
38.00000000000000000000	0.00000000000000000000	4174.35888671875000000000	4151.28173828125000000000	4167.17919921875000000000	4171.28173828125000000000	4164.61523437500000000000	4172.82031250000000000000	4167.69238281250000000000	4167.69238281250000000000	4171.28173828125000000000	4185.64111328125000000000	4175.89746093750000000000	4188.71777343750000000000	4176.41015625000000000000	4153.33300781250000000000	0.00000000000000000000	10247.00000000000000000000	10224.00000000000000000000	0.00000000000000000000	0.00000000000000000000	0.00000000000000000000	2555.00000000000000000000	444.00000000000000000000	4.00000000000000000000	4.00000000000000000000	4.00000000000000000000	4.00000000000000000000	4.00000000000000000000	4.00000000000000000000	4.00000000000000000000	4.00000000000000000000	4.00000000000000000000	4.00000000000000000000	4.00000000000000000000	4.00000000000000000000	4.00000000000000000000	4.00000000000000000000	4.00000000000000000000	4.00000000000000000000
39.00000000000000000000	0.00000000000000000000	4182.05126953125000000000	4184.10253906250000000000	4165.64111328125000000000	4185.12792968750000000000	4213.84619140625000000000	4184.10253906250000000000	4202.56396484375000000000	4208.71777343750000000000	4197.43603515625000000000	4233.33300781250000000000	4194.87158203125000000000	4194.87158203125000000000	4205.12792968750000000000	4165.12792968750000000000	0.00000000000000000000	10249.00000000000000000000	10224.00000000000000000000	0.00000000000000000000	0.00000000000000000000	0.00000000000000000000	2555.00000000000000000000	451.00000000000000000000	4.00000000000000000000	4.00000000000000000000	4.00000000000000000000	4.00000000000000000000	4.00000000000000000000	4.00000000000000000000	4.00000000000000000000	4.00000000000000000000	4.00000000000000000000	4.00000000000000000000	4.00000000000000000000	4.00000000000000000000	4.00000000000000000000	4.00000000000000000000	4.00000000000000000000	4.00000000000000000000
40.00000000000000000000	0.00000000000000000000	4167.17919921875000000000	4153.33300781250000000000	4171.79492187500000000000	4164.10253906250000000000	4178.46142578125000000000	4170.76904296875000000000	4172.82031250000000000000	4178.97412109375000000000	4179.48730468750000000000	4185.64111328125000000000	4178.97412109375000000000	4190.76904296875000000000	4168.71777343750000000000	4149.74365234375000000000	0.00000000000000000000	10249.00000000000000000000	10224.00000000000000000000	0.00000000000000000000	0.00000000000000000000	0.00000000000000000000	2555.00000000000000000000	458.00000000000000000000	4.00000000000000000000	4.00000000000000000000	4.00000000000000000000	4.00000000000000000000	4.00000000000000000000	4.00000000000000000000	4.00000000000000000000	4.00000000000000000000	4.00000000000000000000	4.00000000000000000000	4.00000000000000000000	4.00000000000000000000	4.00000000000000000000	4.00000000000000000000	4.00000000000000000000	4.00000000000000000000
41.00000000000000000000	0.00000000000000000000	4175.89746093750000000000	4171.28173828125000000000	4164.61523437500000000000	4169.74365234375000000000	4187.17919921875000000000	4183.58984375000000000000	4190.25634765625000000000	4186.15380859375000000000	4180.51269531250000000000	4187.17919921875000000000	4176.41015625000000000000	4185.64111328125000000000	4180.51269531250000000000	4149.74365234375000000000	0.00000000000000000000	10248.00000000000000000000	10224.00000000000000000000	0.00000000000000000000	0.00000000000000000000	0.00000000000000000000	2555.00000000000000000000	466.00000000000000000000	4.00000000000000000000	4.00000000000000000000	4.00000000000000000000	4.00000000000000000000	4.00000000000000000000	4.00000000000000000000	4.00000000000000000000	4.00000000000000000000	4.00000000000000000000	4.00000000000000000000	4.00000000000000000000	4.00000000000000000000	4.00000000000000000000	4.00000000000000000000	4.00000000000000000000	4.00000000000000000000
42.00000000000000000000	0.00000000000000000000	4183.58984375000000000000	4185.12792968750000000000	4169.74365234375000000000	4177.43603515625000000000	4209.74365234375000000000	4184.61523437500000000000	4198.97412109375000000000	4195.38427734375000000000	4185.64111328125000000000	4217.94873046875000000000	4185.12792968750000000000	4192.82031250000000000000	4191.28173828125000000000	4151.79492187500000000000	0.00000000000000000000	10248.00000000000000000000	10224.00000000000000000000	0.00000000000000000000	0.00000000000000000000	0.00000000000000000000	2555.00000000000000000000	474.00000000000000000000	4.00000000000000000000	4.00000000000000000000	4.00000000000000000000	4.00000000000000000000	4.00000000000000000000	4.00000000000000000000	4.00000000000000000000	4.00000000000000000000	4.00000000000000000000	4.00000000000000000000	4.00000000000000000000	4.00000000000000000000	4.00000000000000000000	4.00000000000000000000	4.00000000000000000000	4.00000000000000000000
43.00000000000000000000	0.00000000000000000000	4167.17919921875000000000	4150.25634765625000000000	4169.23046875000000000000	4154.87158203125000000000	4178.97412109375000000000	4168.71777343750000000000	4165.64111328125000000000	4164.10253906250000000000	4170.76904296875000000000	4182.56396484375000000000	4167.69238281250000000000	4184.61523437500000000000	4158.97412109375000000000	4138.46142578125000000000	0.00000000000000000000	10249.00000000000000000000	10225.00000000000000000000	0.00000000000000000000	0.00000000000000000000	0.00000000000000000000	2555.00000000000000000000	481.00000000000000000000	4.00000000000000000000	4.00000000000000000000	4.00000000000000000000	4.00000000000000000000	4.00000000000000000000	4.00000000000000000000	4.00000000000000000000	4.00000000000000000000	4.00000000000000000000	4.00000000000000000000	4.00000000000000000000	4.00000000000000000000	4.00000000000000000000	4.00000000000000000000	4.00000000000000000000	4.00000000000000000000
44.00000000000000000000	0.00000000000000000000	4178.46142578125000000000	4181.02539062500000000000	4161.02539062500000000000	4177.43603515625000000000	4206.15380859375000000000	4180.51269531250000000000	4194.87158203125000000000	4201.02539062500000000000	4188.20507812500000000000	4216.41015625000000000000	4185.12792968750000000000	4187.69238281250000000000	4205.12792968750000000000	4160.00000000000000000000	0.00000000000000000000	10249.00000000000000000000	10225.00000000000000000000	0.00000000000000000000	0.00000000000000000000	0.00000000000000000000	2555.00000000000000000000	489.00000000000000000000	4.00000000000000000000	4.00000000000000000000	4.00000000000000000000	4.00000000000000000000	4.00000000000000000000	4.00000000000000000000	4.00000000000000000000	4.00000000000000000000	4.00000000000000000000	4.00000000000000000000	4.00000000000000000000	4.00000000000000000000	4.00000000000000000000	4.00000000000000000000	4.00000000000000000000	4.00000000000000000000
45.00000000000000000000	0.00000000000000000000	4173.84619140625000000000	4150.76904296875000000000	4166.15380859375000000000	4165.64111328125000000000	4164.61523437500000000000	4168.71777343750000000000	4175.89746093750000000000	4184.61523437500000000000	4176.41015625000000000000	4195.89746093750000000000	4180.51269531250000000000	4188.71777343750000000000	4185.12792968750000000000	4156.92285156250000000000	0.00000000000000000000	10248.00000000000000000000	10225.00000000000000000000	0.00000000000000000000	0.00000000000000000000	0.00000000000000000000	2555.00000000000000000000	497.00000000000000000000	4.00000000000000000000	4.00000000000000000000	4.00000000000000000000	4.00000000000000000000	4.00000000000000000000	4.00000000000000000000	4.00000000000000000000	4.00000000000000000000	4.00000000000000000000	4.00000000000000000000	4.00000000000000000000	4.00000000000000000000	4.00000000000000000000	4.00000000000000000000	4.00000000000000000000	4.00000000000000000000
46.00000000000000000000	0.00000000000000000000	4175.38427734375000000000	4158.97412109375000000000	4162.05126953125000000000	4164.61523437500000000000	4171.28173828125000000000	4175.38427734375000000000	4187.17919921875000000000	4185.64111328125000000000	4183.07666015625000000000	4200.51269531250000000000	4181.02539062500000000000	4188.20507812500000000000	4185.12792968750000000000	4154.35888671875000000000	0.00000000000000000000	10248.00000000000000000000	10225.00000000000000000000	0.00000000000000000000	0.00000000000000000000	0.00000000000000000000	2555.00000000000000000000	506.00000000000000000000	4.00000000000000000000	4.00000000000000000000	4.00000000000000000000	4.00000000000000000000	4.00000000000000000000	4.00000000000000000000	4.00000000000000000000	4.00000000000000000000	4.00000000000000000000	4.00000000000000000000	4.00000000000000000000	4.00000000000000000000	4.00000000000000000000	4.00000000000000000000	4.00000000000000000000	4.00000000000000000000
47.00000000000000000000	0.00000000000000000000	4181.53857421875000000000	4180.51269531250000000000	4171.79492187500000000000	4175.38427734375000000000	4199.48730468750000000000	4180.00000000000000000000	4194.35888671875000000000	4192.82031250000000000000	4188.71777343750000000000	4221.02539062500000000000	4188.71777343750000000000	4194.35888671875000000000	4196.92285156250000000000	4150.76904296875000000000	0.00000000000000000000	10246.00000000000000000000	10226.00000000000000000000	0.00000000000000000000	0.00000000000000000000	0.00000000000000000000	2555.00000000000000000000	514.00000000000000000000	4.00000000000000000000	4.00000000000000000000	4.00000000000000000000	4.00000000000000000000	4.00000000000000000000	4.00000000000000000000	4.00000000000000000000	4.00000000000000000000	4.00000000000000000000	4.00000000000000000000	4.00000000000000000000	4.00000000000000000000	4.00000000000000000000	4.00000000000000000000	4.00000000000000000000	4.00000000000000000000
48.00000000000000000000	0.00000000000000000000	4171.79492187500000000000	4154.35888671875000000000	4175.89746093750000000000	4150.25634765625000000000	4167.69238281250000000000	4173.33300781250000000000	4164.61523437500000000000	4161.53857421875000000000	4171.28173828125000000000	4180.00000000000000000000	4171.28173828125000000000	4186.15380859375000000000	4165.12792968750000000000	4137.43603515625000000000	0.00000000000000000000	10246.00000000000000000000	10226.00000000000000000000	0.00000000000000000000	0.00000000000000000000	0.00000000000000000000	2555.00000000000000000000	522.00000000000000000000	4.00000000000000000000	4.00000000000000000000	4.00000000000000000000	4.00000000000000000000	4.00000000000000000000	4.00000000000000000000	4.00000000000000000000	4.00000000000000000000	4.00000000000000000000	4.00000000000000000000	4.00000000000000000000	4.00000000000000000000	4.00000000000000000000	4.00000000000000000000	4.00000000000000000000	4.00000000000000000000
49.00000000000000000000	0.00000000000000000000	4182.56396484375000000000	4189.23046875000000000000	4162.05126953125000000000	4162.05126953125000000000	4199.48730468750000000000	4187.17919921875000000000	4197.43603515625000000000	4197.43603515625000000000	4189.23046875000000000000	4213.84619140625000000000	4188.20507812500000000000	4189.74365234375000000000	4205.64111328125000000000	4161.02539062500000000000	0.00000000000000000000	10246.00000000000000000000	10226.00000000000000000000	0.00000000000000000000	0.00000000000000000000	0.00000000000000000000	2555.00000000000000000000	530.00000000000000000000	4.00000000000000000000	4.00000000000000000000	4.00000000000000000000	4.00000000000000000000	4.00000000000000000000	4.00000000000000000000	4.00000000000000000000	4.00000000000000000000	4.00000000000000000000	4.00000000000000000000	4.00000000000000000000	4.00000000000000000000	4.00000000000000000000	4.00000000000000000000	4.00000000000000000000	4.00000000000000000000
50.00000000000000000000	0.00000000000000000000	4176.41015625000000000000	4161.02539062500000000000	4163.58984375000000000000	4148.20507812500000000000	4170.76904296875000000000	4163.58984375000000000000	4172.82031250000000000000	4176.41015625000000000000	4173.33300781250000000000	4186.66650390625000000000	4176.92285156250000000000	4184.10253906250000000000	4179.48730468750000000000	4152.30761718750000000000	0.00000000000000000000	10246.00000000000000000000	10226.00000000000000000000	0.00000000000000000000	0.00000000000000000000	0.00000000000000000000	2555.00000000000000000000	538.00000000000000000000	4.00000000000000000000	4.00000000000000000000	4.00000000000000000000	4.00000000000000000000	4.00000000000000000000	4.00000000000000000000	4.00000000000000000000	4.00000000000000000000	4.00000000000000000000	4.00000000000000000000	4.00000000000000000000	4.00000000000000000000	4.00000000000000000000	4.00000000000000000000	4.00000000000000000000	4.00000000000000000000
51.00000000000000000000	0.00000000000000000000	4171.79492187500000000000	4156.92285156250000000000	4162.56396484375000000000	4142.05126953125000000000	4173.84619140625000000000	4165.64111328125000000000	4173.84619140625000000000	4173.33300781250000000000	4173.33300781250000000000	4181.02539062500000000000	4170.76904296875000000000	4175.89746093750000000000	4170.76904296875000000000	4143.07666015625000000000	0.00000000000000000000	10247.00000000000000000000	10227.00000000000000000000	0.00000000000000000000	0.00000000000000000000	0.00000000000000000000	2555.00000000000000000000	546.00000000000000000000	4.00000000000000000000	4.00000000000000000000	4.00000000000000000000	4.00000000000000000000	4.00000000000000000000	4.00000000000000000000	4.00000000000000000000	4.00000000000000000000	4.00000000000000000000	4.00000000000000000000	4.00000000000000000000	4.00000000000000000000	4.00000000000000000000	4.00000000000000000000	4.00000000000000000000	4.00000000000000000000
52.00000000000000000000	0.00000000000000000000	4174.87158203125000000000	4174.35888671875000000000	4169.23046875000000000000	4155.38427734375000000000	4197.94873046875000000000	4177.94873046875000000000	4194.35888671875000000000	4201.53857421875000000000	4191.28173828125000000000	4214.87158203125000000000	4187.69238281250000000000	4187.17919921875000000000	4193.84619140625000000000	4148.71777343750000000000	0.00000000000000000000	10247.00000000000000000000	10227.00000000000000000000	0.00000000000000000000	0.00000000000000000000	0.00000000000000000000	2555.00000000000000000000	553.00000000000000000000	4.00000000000000000000	4.00000000000000000000	4.00000000000000000000	4.00000000000000000000	4.00000000000000000000	4.00000000000000000000	4.00000000000000000000	4.00000000000000000000	4.00000000000000000000	4.00000000000000000000	4.00000000000000000000	4.00000000000000000000	4.00000000000000000000	4.00000000000000000000	4.00000000000000000000	4.00000000000000000000
53.00000000000000000000	0.00000000000000000000	4169.74365234375000000000	4145.12792968750000000000	4175.38427734375000000000	4137.94873046875000000000	4156.92285156250000000000	4168.20507812500000000000	4168.20507812500000000000	4172.30761718750000000000	4176.92285156250000000000	4175.38427734375000000000	4173.33300781250000000000	4183.07666015625000000000	4160.00000000000000000000	4138.46142578125000000000	0.00000000000000000000	10248.00000000000000000000	10228.00000000000000000000	0.00000000000000000000	0.00000000000000000000	0.00000000000000000000	2555.00000000000000000000	561.00000000000000000000	4.00000000000000000000	4.00000000000000000000	4.00000000000000000000	4.00000000000000000000	4.00000000000000000000	4.00000000000000000000	4.00000000000000000000	4.00000000000000000000	4.00000000000000000000	4.00000000000000000000	4.00000000000000000000	4.00000000000000000000	4.00000000000000000000	4.00000000000000000000	4.00000000000000000000	4.00000000000000000000
54.00000000000000000000	0.00000000000000000000	4187.69238281250000000000	4190.76904296875000000000	4166.15380859375000000000	4157.43603515625000000000	4200.00000000000000000000	4184.10253906250000000000	4197.43603515625000000000	4193.33300781250000000000	4188.71777343750000000000	4209.23046875000000000000	4185.12792968750000000000	4186.15380859375000000000	4197.94873046875000000000	4156.41015625000000000000	0.00000000000000000000	10248.00000000000000000000	10228.00000000000000000000	0.00000000000000000000	0.00000000000000000000	0.00000000000000000000	2555.00000000000000000000	568.00000000000000000000	4.00000000000000000000	4.00000000000000000000	4.00000000000000000000	4.00000000000000000000	4.00000000000000000000	4.00000000000000000000	4.00000000000000000000	4.00000000000000000000	4.00000000000000000000	4.00000000000000000000	4.00000000000000000000	4.00000000000000000000	4.00000000000000000000	4.00000000000000000000	4.00000000000000000000	4.00000000000000000000
55.00000000000000000000	0.00000000000000000000	4179.48730468750000000000	4171.28173828125000000000	4169.23046875000000000000	4148.20507812500000000000	4176.92285156250000000000	4166.15380859375000000000	4171.28173828125000000000	4168.71777343750000000000	4173.84619140625000000000	4193.84619140625000000000	4175.38427734375000000000	4187.69238281250000000000	4184.61523437500000000000	4148.71777343750000000000	0.00000000000000000000	10245.00000000000000000000	10228.00000000000000000000	0.00000000000000000000	0.00000000000000000000	0.00000000000000000000	2555.00000000000000000000	576.00000000000000000000	4.00000000000000000000	4.00000000000000000000	4.00000000000000000000	4.00000000000000000000	4.00000000000000000000	4.00000000000000000000	4.00000000000000000000	4.00000000000000000000	4.00000000000000000000	4.00000000000000000000	4.00000000000000000000	4.00000000000000000000	4.00000000000000000000	4.00000000000000000000	4.00000000000000000000	4.00000000000000000000
56.00000000000000000000	0.00000000000000000000	4171.28173828125000000000	4156.41015625000000000000	4163.07666015625000000000	4140.51269531250000000000	4155.89746093750000000000	4165.12792968750000000000	4163.07666015625000000000	4165.64111328125000000000	4173.33300781250000000000	4174.87158203125000000000	4170.76904296875000000000	4180.51269531250000000000	4173.33300781250000000000	4142.56396484375000000000	0.00000000000000000000	10245.00000000000000000000	10228.00000000000000000000	0.00000000000000000000	0.00000000000000000000	0.00000000000000000000	2555.00000000000000000000	583.00000000000000000000	4.00000000000000000000	4.00000000000000000000	4.00000000000000000000	4.00000000000000000000	4.00000000000000000000	4.00000000000000000000	4.00000000000000000000	4.00000000000000000000	4.00000000000000000000	4.00000000000000000000	4.00000000000000000000	4.00000000000000000000	4.00000000000000000000	4.00000000000000000000	4.00000000000000000000	4.00000000000000000000
57.00000000000000000000	0.00000000000000000000	4178.97412109375000000000	4180.00000000000000000000	4161.53857421875000000000	4160.51269531250000000000	4188.71777343750000000000	4178.46142578125000000000	4186.15380859375000000000	4197.43603515625000000000	4190.76904296875000000000	4203.58984375000000000000	4190.25634765625000000000	4186.66650390625000000000	4200.51269531250000000000	4153.84619140625000000000	0.00000000000000000000	10248.00000000000000000000	10229.00000000000000000000	0.00000000000000000000	0.00000000000000000000	0.00000000000000000000	2555.00000000000000000000	592.00000000000000000000	4.00000000000000000000	4.00000000000000000000	4.00000000000000000000	4.00000000000000000000	4.00000000000000000000	4.00000000000000000000	4.00000000000000000000	4.00000000000000000000	4.00000000000000000000	4.00000000000000000000	4.00000000000000000000	4.00000000000000000000	4.00000000000000000000	4.00000000000000000000	4.00000000000000000000	4.00000000000000000000
58.00000000000000000000	0.00000000000000000000	4166.15380859375000000000	4141.53857421875000000000	4166.66650390625000000000	4138.46142578125000000000	4154.35888671875000000000	4161.53857421875000000000	4152.82031250000000000000	4160.00000000000000000000	4169.23046875000000000000	4164.10253906250000000000	4172.82031250000000000000	4180.51269531250000000000	4166.15380859375000000000	4136.41015625000000000000	0.00000000000000000000	10248.00000000000000000000	10229.00000000000000000000	0.00000000000000000000	0.00000000000000000000	0.00000000000000000000	2555.00000000000000000000	600.00000000000000000000	4.00000000000000000000	4.00000000000000000000	4.00000000000000000000	4.00000000000000000000	4.00000000000000000000	4.00000000000000000000	4.00000000000000000000	4.00000000000000000000	4.00000000000000000000	4.00000000000000000000	4.00000000000000000000	4.00000000000000000000	4.00000000000000000000	4.00000000000000000000	4.00000000000000000000	4.00000000000000000000
59.00000000000000000000	0.00000000000000000000	4180.00000000000000000000	4174.87158203125000000000	4163.58984375000000000000	4151.28173828125000000000	4188.71777343750000000000	4174.87158203125000000000	4185.64111328125000000000	4181.53857421875000000000	4182.05126953125000000000	4203.58984375000000000000	4185.12792968750000000000	4182.05126953125000000000	4193.84619140625000000000	4147.69238281250000000000	0.00000000000000000000	10248.00000000000000000000	10229.00000000000000000000	0.00000000000000000000	0.00000000000000000000	0.00000000000000000000	2555.00000000000000000000	609.00000000000000000000	4.00000000000000000000	4.00000000000000000000	4.00000000000000000000	4.00000000000000000000	4.00000000000000000000	4.00000000000000000000	4.00000000000000000000	4.00000000000000000000	4.00000000000000000000	4.00000000000000000000	4.00000000000000000000	4.00000000000000000000	4.00000000000000000000	4.00000000000000000000	4.00000000000000000000	4.00000000000000000000
60.00000000000000000000	0.00000000000000000000	4177.94873046875000000000	4169.74365234375000000000	4173.33300781250000000000	4148.71777343750000000000	4173.84619140625000000000	4171.79492187500000000000	4176.92285156250000000000	4169.74365234375000000000	4175.89746093750000000000	4201.02539062500000000000	4180.00000000000000000000	4183.58984375000000000000	4174.87158203125000000000	4141.02539062500000000000	0.00000000000000000000	10248.00000000000000000000	10229.00000000000000000000	0.00000000000000000000	0.00000000000000000000	0.00000000000000000000	2555.00000000000000000000	616.00000000000000000000	4.00000000000000000000	4.00000000000000000000	4.00000000000000000000	4.00000000000000000000	4.00000000000000000000	4.00000000000000000000	4.00000000000000000000	4.00000000000000000000	4.00000000000000000000	4.00000000000000000000	4.00000000000000000000	4.00000000000000000000	4.00000000000000000000	4.00000000000000000000	4.00000000000000000000	4.00000000000000000000
61.00000000000000000000	0.00000000000000000000	4169.23046875000000000000	4153.33300781250000000000	4167.69238281250000000000	4136.41015625000000000000	4154.35888671875000000000	4170.25634765625000000000	4164.10253906250000000000	4154.87158203125000000000	4167.69238281250000000000	4176.92285156250000000000	4165.64111328125000000000	4174.87158203125000000000	4162.05126953125000000000	4134.87158203125000000000	0.00000000000000000000	10247.00000000000000000000	10229.00000000000000000000	0.00000000000000000000	0.00000000000000000000	0.00000000000000000000	2555.00000000000000000000	625.00000000000000000000	4.00000000000000000000	4.00000000000000000000	4.00000000000000000000	4.00000000000000000000	4.00000000000000000000	4.00000000000000000000	4.00000000000000000000	4.00000000000000000000	4.00000000000000000000	4.00000000000000000000	4.00000000000000000000	4.00000000000000000000	4.00000000000000000000	4.00000000000000000000	4.00000000000000000000	4.00000000000000000000
62.00000000000000000000	0.00000000000000000000	4178.46142578125000000000	4177.94873046875000000000	4160.51269531250000000000	4154.35888671875000000000	4190.25634765625000000000	4173.33300781250000000000	4183.07666015625000000000	4186.15380859375000000000	4180.51269531250000000000	4207.69238281250000000000	4183.58984375000000000000	4180.00000000000000000000	4204.61523437500000000000	4155.38427734375000000000	0.00000000000000000000	10247.00000000000000000000	10229.00000000000000000000	0.00000000000000000000	0.00000000000000000000	0.00000000000000000000	2555.00000000000000000000	633.00000000000000000000	4.00000000000000000000	4.00000000000000000000	4.00000000000000000000	4.00000000000000000000	4.00000000000000000000	4.00000000000000000000	4.00000000000000000000	4.00000000000000000000	4.00000000000000000000	4.00000000000000000000	4.00000000000000000000	4.00000000000000000000	4.00000000000000000000	4.00000000000000000000	4.00000000000000000000	4.00000000000000000000
63.00000000000000000000	0.00000000000000000000	4167.69238281250000000000	4139.48730468750000000000	4164.10253906250000000000	4136.92285156250000000000	4152.30761718750000000000	4154.87158203125000000000	4149.23046875000000000000	4154.87158203125000000000	4164.61523437500000000000	4163.58984375000000000000	4169.74365234375000000000	4174.35888671875000000000	4165.64111328125000000000	4143.07666015625000000000	0.00000000000000000000	10248.00000000000000000000	10228.00000000000000000000	0.00000000000000000000	0.00000000000000000000	0.00000000000000000000	2555.00000000000000000000	640.00000000000000000000	4.00000000000000000000	4.00000000000000000000	4.00000000000000000000	4.00000000000000000000	4.00000000000000000000	4.00000000000000000000	4.00000000000000000000	4.00000000000000000000	4.00000000000000000000	4.00000000000000000000	4.00000000000000000000	4.00000000000000000000	4.00000000000000000000	4.00000000000000000000	4.00000000000000000000	4.00000000000000000000
64.00000000000000000000	0.00000000000000000000	4173.84619140625000000000	4165.64111328125000000000	4160.51269531250000000000	4151.79492187500000000000	4183.58984375000000000000	4176.41015625000000000000	4186.66650390625000000000	4180.51269531250000000000	4181.53857421875000000000	4194.35888671875000000000	4180.51269531250000000000	4174.35888671875000000000	4180.00000000000000000000	4147.17919921875000000000	1155.00000000000000000000	10248.00000000000000000000	10228.00000000000000000000	0.00000000000000000000	0.00000000000000000000	0.00000000000000000000	2555.00000000000000000000	647.00000000000000000000	4.00000000000000000000	4.00000000000000000000	4.00000000000000000000	4.00000000000000000000	4.00000000000000000000	4.00000000000000000000	4.00000000000000000000	4.00000000000000000000	4.00000000000000000000	4.00000000000000000000	4.00000000000000000000	4.00000000000000000000	4.00000000000000000000	4.00000000000000000000	4.00000000000000000000	4.00000000000000000000
65.00000000000000000000	0.00000000000000000000	4173.84619140625000000000	4168.71777343750000000000	4171.79492187500000000000	4156.41015625000000000000	4185.12792968750000000000	4178.46142578125000000000	4189.74365234375000000000	4182.05126953125000000000	4181.02539062500000000000	4208.20507812500000000000	4181.53857421875000000000	4180.00000000000000000000	4173.33300781250000000000	4145.12792968750000000000	2081.00000000000000000000	10246.00000000000000000000	10227.00000000000000000000	0.00000000000000000000	0.00000000000000000000	0.00000000000000000000	2555.00000000000000000000	656.00000000000000000000	4.00000000000000000000	4.00000000000000000000	4.00000000000000000000	4.00000000000000000000	4.00000000000000000000	4.00000000000000000000	4.00000000000000000000	4.00000000000000000000	4.00000000000000000000	4.00000000000000000000	4.00000000000000000000	4.00000000000000000000	4.00000000000000000000	4.00000000000000000000	4.00000000000000000000	4.00000000000000000000
66.00000000000000000000	0.00000000000000000000	4175.38427734375000000000	4160.51269531250000000000	4170.25634765625000000000	4147.69238281250000000000	4172.30761718750000000000	4172.30761718750000000000	4173.33300781250000000000	4165.12792968750000000000	4174.35888671875000000000	4186.15380859375000000000	4171.79492187500000000000	4177.94873046875000000000	4160.51269531250000000000	4141.53857421875000000000	2104.00000000000000000000	10246.00000000000000000000	10227.00000000000000000000	0.00000000000000000000	0.00000000000000000000	0.00000000000000000000	2555.00000000000000000000	663.00000000000000000000	4.00000000000000000000	4.00000000000000000000	4.00000000000000000000	4.00000000000000000000	4.00000000000000000000	4.00000000000000000000	4.00000000000000000000	4.00000000000000000000	4.00000000000000000000	4.00000000000000000000	4.00000000000000000000	4.00000000000000000000	4.00000000000000000000	4.00000000000000000000	4.00000000000000000000	4.00000000000000000000
67.00000000000000000000	0.00000000000000000000	4189.74365234375000000000	4196.41015625000000000000	4163.07666015625000000000	4164.10253906250000000000	4213.33300781250000000000	4177.43603515625000000000	4196.92285156250000000000	4192.30761718750000000000	4186.66650390625000000000	4213.84619140625000000000	4189.74365234375000000000	4186.66650390625000000000	4205.12792968750000000000	4157.43603515625000000000	3215.00000000000000000000	10246.00000000000000000000	10227.00000000000000000000	0.00000000000000000000	0.00000000000000000000	0.00000000000000000000	2555.00000000000000000000	671.00000000000000000000	4.00000000000000000000	4.00000000000000000000	4.00000000000000000000	4.00000000000000000000	4.00000000000000000000	4.00000000000000000000	4.00000000000000000000	4.00000000000000000000	4.00000000000000000000	4.00000000000000000000	4.00000000000000000000	4.00000000000000000000	4.00000000000000000000	4.00000000000000000000	4.00000000000000000000	4.00000000000000000000
68.00000000000000000000	0.00000000000000000000	4176.92285156250000000000	4161.02539062500000000000	4168.71777343750000000000	4142.05126953125000000000	4172.82031250000000000000	4161.02539062500000000000	4164.10253906250000000000	4155.89746093750000000000	4161.02539062500000000000	4172.30761718750000000000	4173.33300781250000000000	4178.97412109375000000000	4172.82031250000000000000	4141.02539062500000000000	3561.00000000000000000000	10246.00000000000000000000	10227.00000000000000000000	0.00000000000000000000	0.00000000000000000000	0.00000000000000000000	2555.00000000000000000000	679.00000000000000000000	4.00000000000000000000	4.00000000000000000000	4.00000000000000000000	4.00000000000000000000	4.00000000000000000000	4.00000000000000000000	4.00000000000000000000	4.00000000000000000000	4.00000000000000000000	4.00000000000000000000	4.00000000000000000000	4.00000000000000000000	4.00000000000000000000	4.00000000000000000000	4.00000000000000000000	4.00000000000000000000
69.00000000000000000000	0.00000000000000000000	4180.51269531250000000000	4178.97412109375000000000	4161.53857421875000000000	4153.33300781250000000000	4192.30761718750000000000	4174.87158203125000000000	4184.10253906250000000000	4178.46142578125000000000	4176.41015625000000000000	4196.41015625000000000000	4183.07666015625000000000	4176.92285156250000000000	4191.79492187500000000000	4148.20507812500000000000	1668.00000000000000000000	10248.00000000000000000000	10228.00000000000000000000	0.00000000000000000000	0.00000000000000000000	0.00000000000000000000	2555.00000000000000000000	687.00000000000000000000	4.00000000000000000000	4.00000000000000000000	4.00000000000000000000	4.00000000000000000000	4.00000000000000000000	4.00000000000000000000	4.00000000000000000000	4.00000000000000000000	4.00000000000000000000	4.00000000000000000000	4.00000000000000000000	4.00000000000000000000	4.00000000000000000000	4.00000000000000000000	4.00000000000000000000	4.00000000000000000000
70.00000000000000000000	0.00000000000000000000	4175.89746093750000000000	4175.38427734375000000000	4167.17919921875000000000	4156.92285156250000000000	4183.07666015625000000000	4169.74365234375000000000	4181.53857421875000000000	4190.25634765625000000000	4182.05126953125000000000	4206.66650390625000000000	4190.25634765625000000000	4183.58984375000000000000	4193.33300781250000000000	4146.66650390625000000000	2990.00000000000000000000	10248.00000000000000000000	10228.00000000000000000000	0.00000000000000000000	0.00000000000000000000	0.00000000000000000000	2555.00000000000000000000	695.00000000000000000000	4.00000000000000000000	4.00000000000000000000	4.00000000000000000000	4.00000000000000000000	4.00000000000000000000	4.00000000000000000000	4.00000000000000000000	4.00000000000000000000	4.00000000000000000000	4.00000000000000000000	4.00000000000000000000	4.00000000000000000000	4.00000000000000000000	4.00000000000000000000	4.00000000000000000000	4.00000000000000000000
71.00000000000000000000	0.00000000000000000000	4172.30761718750000000000	4158.46142578125000000000	4171.28173828125000000000	4140.51269531250000000000	4158.46142578125000000000	4166.15380859375000000000	4169.74365234375000000000	4170.25634765625000000000	4169.74365234375000000000	4183.07666015625000000000	4176.92285156250000000000	4178.46142578125000000000	4168.71777343750000000000	4133.33300781250000000000	2915.00000000000000000000	10249.00000000000000000000	10228.00000000000000000000	0.00000000000000000000	0.00000000000000000000	0.00000000000000000000	2555.00000000000000000000	703.00000000000000000000	4.00000000000000000000	4.00000000000000000000	4.00000000000000000000	4.00000000000000000000	4.00000000000000000000	4.00000000000000000000	4.00000000000000000000	4.00000000000000000000	4.00000000000000000000	4.00000000000000000000	4.00000000000000000000	4.00000000000000000000	4.00000000000000000000	4.00000000000000000000	4.00000000000000000000	4.00000000000000000000
72.00000000000000000000	0.00000000000000000000	4194.87158203125000000000	4202.56396484375000000000	4168.71777343750000000000	4163.58984375000000000000	4225.12792968750000000000	4186.66650390625000000000	4207.17919921875000000000	4198.97412109375000000000	4190.76904296875000000000	4232.82031250000000000000	4196.41015625000000000000	4185.12792968750000000000	4209.74365234375000000000	4149.23046875000000000000	1621.00000000000000000000	10249.00000000000000000000	10228.00000000000000000000	0.00000000000000000000	0.00000000000000000000	0.00000000000000000000	2555.00000000000000000000	711.00000000000000000000	4.00000000000000000000	4.00000000000000000000	4.00000000000000000000	4.00000000000000000000	4.00000000000000000000	4.00000000000000000000	4.00000000000000000000	4.00000000000000000000	4.00000000000000000000	4.00000000000000000000	4.00000000000000000000	4.00000000000000000000	4.00000000000000000000	4.00000000000000000000	4.00000000000000000000	4.00000000000000000000
73.00000000000000000000	0.00000000000000000000	4182.05126953125000000000	4166.66650390625000000000	4171.28173828125000000000	4148.20507812500000000000	4196.92285156250000000000	4170.76904296875000000000	4173.33300781250000000000	4161.53857421875000000000	4174.35888671875000000000	4187.69238281250000000000	4180.00000000000000000000	4178.46142578125000000000	4175.38427734375000000000	4138.46142578125000000000	3384.00000000000000000000	10250.00000000000000000000	10229.00000000000000000000	0.00000000000000000000	0.00000000000000000000	0.00000000000000000000	2555.00000000000000000000	719.00000000000000000000	4.00000000000000000000	4.00000000000000000000	4.00000000000000000000	4.00000000000000000000	4.00000000000000000000	4.00000000000000000000	4.00000000000000000000	4.00000000000000000000	4.00000000000000000000	4.00000000000000000000	4.00000000000000000000	4.00000000000000000000	4.00000000000000000000	4.00000000000000000000	4.00000000000000000000	4.00000000000000000000
74.00000000000000000000	0.00000000000000000000	4181.02539062500000000000	4177.43603515625000000000	4159.48730468750000000000	4156.92285156250000000000	4189.74365234375000000000	4175.38427734375000000000	4184.61523437500000000000	4175.38427734375000000000	4178.97412109375000000000	4186.66650390625000000000	4180.00000000000000000000	4175.89746093750000000000	4186.15380859375000000000	4146.66650390625000000000	3270.00000000000000000000	10250.00000000000000000000	10229.00000000000000000000	0.00000000000000000000	0.00000000000000000000	0.00000000000000000000	2555.00000000000000000000	727.00000000000000000000	4.00000000000000000000	4.00000000000000000000	4.00000000000000000000	4.00000000000000000000	4.00000000000000000000	4.00000000000000000000	4.00000000000000000000	4.00000000000000000000	4.00000000000000000000	4.00000000000000000000	4.00000000000000000000	4.00000000000000000000	4.00000000000000000000	4.00000000000000000000	4.00000000000000000000	4.00000000000000000000
75.00000000000000000000	0.00000000000000000000	4184.61523437500000000000	4179.48730468750000000000	4163.58984375000000000000	4167.17919921875000000000	4190.76904296875000000000	4171.28173828125000000000	4186.15380859375000000000	4193.33300781250000000000	4183.07666015625000000000	4212.30761718750000000000	4186.15380859375000000000	4183.07666015625000000000	4194.87158203125000000000	4151.28173828125000000000	2174.00000000000000000000	10251.00000000000000000000	10229.00000000000000000000	0.00000000000000000000	0.00000000000000000000	0.00000000000000000000	2555.00000000000000000000	736.00000000000000000000	4.00000000000000000000	4.00000000000000000000	4.00000000000000000000	4.00000000000000000000	4.00000000000000000000	4.00000000000000000000	4.00000000000000000000	4.00000000000000000000	4.00000000000000000000	4.00000000000000000000	4.00000000000000000000	4.00000000000000000000	4.00000000000000000000	4.00000000000000000000	4.00000000000000000000	4.00000000000000000000
76.00000000000000000000	0.00000000000000000000	4170.25634765625000000000	4146.66650390625000000000	4167.69238281250000000000	4148.71777343750000000000	4164.61523437500000000000	4164.10253906250000000000	4161.53857421875000000000	4166.66650390625000000000	4170.76904296875000000000	4185.12792968750000000000	4170.25634765625000000000	4174.35888671875000000000	4161.02539062500000000000	4134.35888671875000000000	1804.00000000000000000000	10251.00000000000000000000	10229.00000000000000000000	0.00000000000000000000	0.00000000000000000000	0.00000000000000000000	2555.00000000000000000000	743.00000000000000000000	4.00000000000000000000	4.00000000000000000000	4.00000000000000000000	4.00000000000000000000	4.00000000000000000000	4.00000000000000000000	4.00000000000000000000	4.00000000000000000000	4.00000000000000000000	4.00000000000000000000	4.00000000000000000000	4.00000000000000000000	4.00000000000000000000	4.00000000000000000000	4.00000000000000000000	4.00000000000000000000
77.00000000000000000000	0.00000000000000000000	4182.56396484375000000000	4192.82031250000000000000	4168.20507812500000000000	4176.92285156250000000000	4204.10253906250000000000	4185.64111328125000000000	4200.51269531250000000000	4197.94873046875000000000	4191.79492187500000000000	4224.10253906250000000000	4194.35888671875000000000	4184.10253906250000000000	4195.89746093750000000000	4149.23046875000000000000	1673.00000000000000000000	10251.00000000000000000000	10231.00000000000000000000	0.00000000000000000000	0.00000000000000000000	0.00000000000000000000	2555.00000000000000000000	751.00000000000000000000	4.00000000000000000000	4.00000000000000000000	4.00000000000000000000	4.00000000000000000000	4.00000000000000000000	4.00000000000000000000	4.00000000000000000000	4.00000000000000000000	4.00000000000000000000	4.00000000000000000000	4.00000000000000000000	4.00000000000000000000	4.00000000000000000000	4.00000000000000000000	4.00000000000000000000	4.00000000000000000000
78.00000000000000000000	0.00000000000000000000	4180.00000000000000000000	4163.58984375000000000000	4180.51269531250000000000	4170.25634765625000000000	4170.25634765625000000000	4171.79492187500000000000	4179.48730468750000000000	4174.87158203125000000000	4176.41015625000000000000	4196.92285156250000000000	4185.64111328125000000000	4188.20507812500000000000	4167.17919921875000000000	4138.46142578125000000000	3270.00000000000000000000	10251.00000000000000000000	10231.00000000000000000000	0.00000000000000000000	0.00000000000000000000	0.00000000000000000000	2555.00000000000000000000	759.00000000000000000000	4.00000000000000000000	4.00000000000000000000	4.00000000000000000000	4.00000000000000000000	4.00000000000000000000	4.00000000000000000000	4.00000000000000000000	4.00000000000000000000	4.00000000000000000000	4.00000000000000000000	4.00000000000000000000	4.00000000000000000000	4.00000000000000000000	4.00000000000000000000	4.00000000000000000000	4.00000000000000000000
79.00000000000000000000	0.00000000000000000000	4181.53857421875000000000	4163.07666015625000000000	4170.25634765625000000000	4175.89746093750000000000	4182.56396484375000000000	4172.82031250000000000000	4184.61523437500000000000	4177.43603515625000000000	4177.43603515625000000000	4187.69238281250000000000	4176.92285156250000000000	4183.07666015625000000000	4175.38427734375000000000	4137.94873046875000000000	2174.00000000000000000000	10252.00000000000000000000	10230.00000000000000000000	0.00000000000000000000	0.00000000000000000000	0.00000000000000000000	2555.00000000000000000000	766.00000000000000000000	4.00000000000000000000	4.00000000000000000000	4.00000000000000000000	4.00000000000000000000	4.00000000000000000000	4.00000000000000000000	4.00000000000000000000	4.00000000000000000000	4.00000000000000000000	4.00000000000000000000	4.00000000000000000000	4.00000000000000000000	4.00000000000000000000	4.00000000000000000000	4.00000000000000000000	4.00000000000000000000
80.00000000000000000000	0.00000000000000000000	4183.58984375000000000000	4184.61523437500000000000	4166.15380859375000000000	4197.94873046875000000000	4197.43603515625000000000	4171.28173828125000000000	4180.51269531250000000000	4182.56396484375000000000	4180.00000000000000000000	4190.76904296875000000000	4182.05126953125000000000	4185.12792968750000000000	4193.33300781250000000000	4144.61523437500000000000	1804.00000000000000000000	10252.00000000000000000000	10230.00000000000000000000	0.00000000000000000000	0.00000000000000000000	0.00000000000000000000	2555.00000000000000000000	773.00000000000000000000	4.00000000000000000000	4.00000000000000000000	4.00000000000000000000	4.00000000000000000000	4.00000000000000000000	4.00000000000000000000	4.00000000000000000000	4.00000000000000000000	4.00000000000000000000	4.00000000000000000000	4.00000000000000000000	4.00000000000000000000	4.00000000000000000000	4.00000000000000000000	4.00000000000000000000	4.00000000000000000000
81.00000000000000000000	0.00000000000000000000	4173.84619140625000000000	4158.97412109375000000000	4169.74365234375000000000	4195.89746093750000000000	4152.30761718750000000000	4159.48730468750000000000	4148.71777343750000000000	4151.28173828125000000000	4164.61523437500000000000	4157.43603515625000000000	4167.17919921875000000000	4175.89746093750000000000	4157.43603515625000000000	4134.87158203125000000000	1673.00000000000000000000	10250.00000000000000000000	10231.00000000000000000000	0.00000000000000000000	0.00000000000000000000	0.00000000000000000000	2555.00000000000000000000	781.00000000000000000000	4.00000000000000000000	4.00000000000000000000	4.00000000000000000000	4.00000000000000000000	4.00000000000000000000	4.00000000000000000000	4.00000000000000000000	4.00000000000000000000	4.00000000000000000000	4.00000000000000000000	4.00000000000000000000	4.00000000000000000000	4.00000000000000000000	4.00000000000000000000	4.00000000000000000000	4.00000000000000000000
82.00000000000000000000	0.00000000000000000000	4185.12792968750000000000	4187.69238281250000000000	4167.17919921875000000000	4226.66650390625000000000	4190.25634765625000000000	4177.43603515625000000000	4189.74365234375000000000	4191.79492187500000000000	4185.64111328125000000000	4211.28173828125000000000	4185.12792968750000000000	4182.05126953125000000000	4190.76904296875000000000	4151.28173828125000000000	3270.00000000000000000000	10250.00000000000000000000	10231.00000000000000000000	0.00000000000000000000	0.00000000000000000000	0.00000000000000000000	2555.00000000000000000000	789.00000000000000000000	4.00000000000000000000	4.00000000000000000000	4.00000000000000000000	4.00000000000000000000	4.00000000000000000000	4.00000000000000000000	4.00000000000000000000	4.00000000000000000000	4.00000000000000000000	4.00000000000000000000	4.00000000000000000000	4.00000000000000000000	4.00000000000000000000	4.00000000000000000000	4.00000000000000000000	4.00000000000000000000
83.00000000000000000000	0.00000000000000000000	4176.41015625000000000000	4164.10253906250000000000	4174.87158203125000000000	4217.94873046875000000000	4168.71777343750000000000	4166.15380859375000000000	4165.12792968750000000000	4167.17919921875000000000	4170.25634765625000000000	4178.46142578125000000000	4176.92285156250000000000	4184.10253906250000000000	4168.20507812500000000000	4140.00000000000000000000	2174.00000000000000000000	10248.00000000000000000000	10230.00000000000000000000	0.00000000000000000000	0.00000000000000000000	0.00000000000000000000	2555.00000000000000000000	797.00000000000000000000	4.00000000000000000000	4.00000000000000000000	4.00000000000000000000	4.00000000000000000000	4.00000000000000000000	4.00000000000000000000	4.00000000000000000000	4.00000000000000000000	4.00000000000000000000	4.00000000000000000000	4.00000000000000000000	4.00000000000000000000	4.00000000000000000000	4.00000000000000000000	4.00000000000000000000	4.00000000000000000000
84.00000000000000000000	0.00000000000000000000	4182.56396484375000000000	4182.05126953125000000000	4168.71777343750000000000	4220.00000000000000000000	4172.30761718750000000000	4172.30761718750000000000	4164.10253906250000000000	4157.94873046875000000000	4169.74365234375000000000	4154.87158203125000000000	4174.35888671875000000000	4181.02539062500000000000	4172.82031250000000000000	4140.51269531250000000000	1804.00000000000000000000	10248.00000000000000000000	10230.00000000000000000000	0.00000000000000000000	0.00000000000000000000	0.00000000000000000000	2555.00000000000000000000	806.00000000000000000000	4.00000000000000000000	4.00000000000000000000	4.00000000000000000000	4.00000000000000000000	4.00000000000000000000	4.00000000000000000000	4.00000000000000000000	4.00000000000000000000	4.00000000000000000000	4.00000000000000000000	4.00000000000000000000	4.00000000000000000000	4.00000000000000000000	4.00000000000000000000	4.00000000000000000000	4.00000000000000000000
85.00000000000000000000	0.00000000000000000000	4191.28173828125000000000	4210.25634765625000000000	4170.25634765625000000000	4235.89746093750000000000	4200.51269531250000000000	4177.43603515625000000000	4186.66650390625000000000	4176.92285156250000000000	4179.48730468750000000000	4175.38427734375000000000	4182.05126953125000000000	4187.17919921875000000000	4190.76904296875000000000	4147.17919921875000000000	1673.00000000000000000000	10245.00000000000000000000	10230.00000000000000000000	0.00000000000000000000	0.00000000000000000000	0.00000000000000000000	2555.00000000000000000000	814.00000000000000000000	4.00000000000000000000	4.00000000000000000000	4.00000000000000000000	4.00000000000000000000	4.00000000000000000000	4.00000000000000000000	4.00000000000000000000	4.00000000000000000000	4.00000000000000000000	4.00000000000000000000	4.00000000000000000000	4.00000000000000000000	4.00000000000000000000	4.00000000000000000000	4.00000000000000000000	4.00000000000000000000
86.00000000000000000000	0.00000000000000000000	4175.38427734375000000000	4172.82031250000000000000	4171.28173828125000000000	4211.79492187500000000000	4171.28173828125000000000	4161.02539062500000000000	4161.02539062500000000000	4146.66650390625000000000	4160.00000000000000000000	4137.43603515625000000000	4161.02539062500000000000	4176.92285156250000000000	4148.71777343750000000000	4128.20507812500000000000	3270.00000000000000000000	10245.00000000000000000000	10230.00000000000000000000	0.00000000000000000000	0.00000000000000000000	0.00000000000000000000	2555.00000000000000000000	822.00000000000000000000	4.00000000000000000000	4.00000000000000000000	4.00000000000000000000	4.00000000000000000000	4.00000000000000000000	4.00000000000000000000	4.00000000000000000000	4.00000000000000000000	4.00000000000000000000	4.00000000000000000000	4.00000000000000000000	4.00000000000000000000	4.00000000000000000000	4.00000000000000000000	4.00000000000000000000	4.00000000000000000000
87.00000000000000000000	0.00000000000000000000	4183.58984375000000000000	4200.51269531250000000000	4162.05126953125000000000	4230.25634765625000000000	4203.58984375000000000000	4174.87158203125000000000	4185.12792968750000000000	4181.53857421875000000000	4181.53857421875000000000	4184.10253906250000000000	4182.05126953125000000000	4178.46142578125000000000	4186.15380859375000000000	4144.10253906250000000000	2174.00000000000000000000	10243.00000000000000000000	10231.00000000000000000000	0.00000000000000000000	0.00000000000000000000	0.00000000000000000000	2555.00000000000000000000	831.00000000000000000000	4.00000000000000000000	4.00000000000000000000	4.00000000000000000000	4.00000000000000000000	4.00000000000000000000	4.00000000000000000000	4.00000000000000000000	4.00000000000000000000	4.00000000000000000000	4.00000000000000000000	4.00000000000000000000	4.00000000000000000000	4.00000000000000000000	4.00000000000000000000	4.00000000000000000000	4.00000000000000000000
88.00000000000000000000	0.00000000000000000000	4170.76904296875000000000	4173.33300781250000000000	4168.20507812500000000000	4221.02539062500000000000	4172.30761718750000000000	4162.56396484375000000000	4158.46142578125000000000	4168.71777343750000000000	4174.87158203125000000000	4170.25634765625000000000	4176.92285156250000000000	4178.46142578125000000000	4169.74365234375000000000	4136.41015625000000000000	1804.00000000000000000000	10243.00000000000000000000	10231.00000000000000000000	0.00000000000000000000	0.00000000000000000000	0.00000000000000000000	2555.00000000000000000000	839.00000000000000000000	4.00000000000000000000	4.00000000000000000000	4.00000000000000000000	4.00000000000000000000	4.00000000000000000000	4.00000000000000000000	4.00000000000000000000	4.00000000000000000000	4.00000000000000000000	4.00000000000000000000	4.00000000000000000000	4.00000000000000000000	4.00000000000000000000	4.00000000000000000000	4.00000000000000000000	4.00000000000000000000
89.00000000000000000000	0.00000000000000000000	4168.20507812500000000000	4173.84619140625000000000	4165.12792968750000000000	4209.23046875000000000000	4169.74365234375000000000	4167.17919921875000000000	4161.53857421875000000000	4161.02539062500000000000	4170.76904296875000000000	4149.23046875000000000000	4167.17919921875000000000	4173.33300781250000000000	4160.51269531250000000000	4128.71777343750000000000	1673.00000000000000000000	10245.00000000000000000000	10231.00000000000000000000	0.00000000000000000000	0.00000000000000000000	0.00000000000000000000	2555.00000000000000000000	846.00000000000000000000	4.00000000000000000000	4.00000000000000000000	4.00000000000000000000	4.00000000000000000000	4.00000000000000000000	4.00000000000000000000	4.00000000000000000000	4.00000000000000000000	4.00000000000000000000	4.00000000000000000000	4.00000000000000000000	4.00000000000000000000	4.00000000000000000000	4.00000000000000000000	4.00000000000000000000	4.00000000000000000000
90.00000000000000000000	0.00000000000000000000	4184.61523437500000000000	4208.20507812500000000000	4172.30761718750000000000	4223.58984375000000000000	4204.10253906250000000000	4181.53857421875000000000	4188.71777343750000000000	4177.94873046875000000000	4181.02539062500000000000	4176.41015625000000000000	4182.05126953125000000000	4182.56396484375000000000	4184.10253906250000000000	4142.05126953125000000000	3270.00000000000000000000	10245.00000000000000000000	10231.00000000000000000000	0.00000000000000000000	0.00000000000000000000	0.00000000000000000000	2555.00000000000000000000	854.00000000000000000000	4.00000000000000000000	4.00000000000000000000	4.00000000000000000000	4.00000000000000000000	4.00000000000000000000	4.00000000000000000000	4.00000000000000000000	4.00000000000000000000	4.00000000000000000000	4.00000000000000000000	4.00000000000000000000	4.00000000000000000000	4.00000000000000000000	4.00000000000000000000	4.00000000000000000000	4.00000000000000000000
91.00000000000000000000	0.00000000000000000000	4172.82031250000000000000	4172.82031250000000000000	4178.46142578125000000000	4205.64111328125000000000	4161.02539062500000000000	4167.17919921875000000000	4152.30761718750000000000	4137.43603515625000000000	4161.53857421875000000000	4138.46142578125000000000	4164.10253906250000000000	4174.87158203125000000000	4146.66650390625000000000	4128.71777343750000000000	2174.00000000000000000000	10245.00000000000000000000	10230.00000000000000000000	0.00000000000000000000	0.00000000000000000000	0.00000000000000000000	2555.00000000000000000000	861.00000000000000000000	4.00000000000000000000	4.00000000000000000000	4.00000000000000000000	4.00000000000000000000	4.00000000000000000000	4.00000000000000000000	4.00000000000000000000	4.00000000000000000000	4.00000000000000000000	4.00000000000000000000	4.00000000000000000000	4.00000000000000000000	4.00000000000000000000	4.00000000000000000000	4.00000000000000000000	4.00000000000000000000
92.00000000000000000000	0.00000000000000000000	4177.43603515625000000000	4198.46142578125000000000	4163.58984375000000000000	4218.46142578125000000000	4190.25634765625000000000	4175.38427734375000000000	4170.76904296875000000000	4167.17919921875000000000	4176.41015625000000000000	4176.41015625000000000000	4176.92285156250000000000	4174.35888671875000000000	4185.64111328125000000000	4138.97412109375000000000	1804.00000000000000000000	10245.00000000000000000000	10230.00000000000000000000	0.00000000000000000000	0.00000000000000000000	0.00000000000000000000	2555.00000000000000000000	869.00000000000000000000	4.00000000000000000000	4.00000000000000000000	4.00000000000000000000	4.00000000000000000000	4.00000000000000000000	4.00000000000000000000	4.00000000000000000000	4.00000000000000000000	4.00000000000000000000	4.00000000000000000000	4.00000000000000000000	4.00000000000000000000	4.00000000000000000000	4.00000000000000000000	4.00000000000000000000	4.00000000000000000000
93.00000000000000000000	0.00000000000000000000	4171.28173828125000000000	4177.94873046875000000000	4164.61523437500000000000	4208.71777343750000000000	4170.25634765625000000000	4161.53857421875000000000	4153.84619140625000000000	4163.58984375000000000000	4170.25634765625000000000	4167.69238281250000000000	4172.30761718750000000000	4177.43603515625000000000	4178.46142578125000000000	4133.84619140625000000000	1673.00000000000000000000	10247.00000000000000000000	10229.00000000000000000000	0.00000000000000000000	0.00000000000000000000	0.00000000000000000000	2555.00000000000000000000	877.00000000000000000000	4.00000000000000000000	4.00000000000000000000	4.00000000000000000000	4.00000000000000000000	4.00000000000000000000	4.00000000000000000000	4.00000000000000000000	4.00000000000000000000	4.00000000000000000000	4.00000000000000000000	4.00000000000000000000	4.00000000000000000000	4.00000000000000000000	4.00000000000000000000	4.00000000000000000000	4.00000000000000000000
94.00000000000000000000	0.00000000000000000000	4167.17919921875000000000	4169.23046875000000000000	4166.66650390625000000000	4198.46142578125000000000	4159.48730468750000000000	4165.12792968750000000000	4158.97412109375000000000	4157.94873046875000000000	4169.23046875000000000000	4148.71777343750000000000	4162.56396484375000000000	4172.82031250000000000000	4161.02539062500000000000	4129.23046875000000000000	3270.00000000000000000000	10247.00000000000000000000	10229.00000000000000000000	0.00000000000000000000	0.00000000000000000000	0.00000000000000000000	2555.00000000000000000000	886.00000000000000000000	4.00000000000000000000	4.00000000000000000000	4.00000000000000000000	4.00000000000000000000	4.00000000000000000000	4.00000000000000000000	4.00000000000000000000	4.00000000000000000000	4.00000000000000000000	4.00000000000000000000	4.00000000000000000000	4.00000000000000000000	4.00000000000000000000	4.00000000000000000000	4.00000000000000000000	4.00000000000000000000
95.00000000000000000000	0.00000000000000000000	4176.92285156250000000000	4205.12792968750000000000	4172.30761718750000000000	4212.30761718750000000000	4206.66650390625000000000	4183.07666015625000000000	4196.92285156250000000000	4191.28173828125000000000	4187.69238281250000000000	4194.35888671875000000000	4182.05126953125000000000	4180.00000000000000000000	4182.05126953125000000000	4139.48730468750000000000	2174.00000000000000000000	10249.00000000000000000000	10230.00000000000000000000	0.00000000000000000000	0.00000000000000000000	0.00000000000000000000	2555.00000000000000000000	893.00000000000000000000	4.00000000000000000000	4.00000000000000000000	4.00000000000000000000	4.00000000000000000000	4.00000000000000000000	4.00000000000000000000	4.00000000000000000000	4.00000000000000000000	4.00000000000000000000	4.00000000000000000000	4.00000000000000000000	4.00000000000000000000	4.00000000000000000000	4.00000000000000000000	4.00000000000000000000	4.00000000000000000000
96.00000000000000000000	0.00000000000000000000	4164.10253906250000000000	4166.66650390625000000000	4177.43603515625000000000	4184.61523437500000000000	4167.69238281250000000000	4172.30761718750000000000	4168.20507812500000000000	4164.10253906250000000000	4171.79492187500000000000	4160.00000000000000000000	4166.15380859375000000000	4174.87158203125000000000	4140.51269531250000000000	4122.05126953125000000000	1804.00000000000000000000	10249.00000000000000000000	10230.00000000000000000000	0.00000000000000000000	0.00000000000000000000	0.00000000000000000000	2555.00000000000000000000	900.00000000000000000000	4.00000000000000000000	4.00000000000000000000	4.00000000000000000000	4.00000000000000000000	4.00000000000000000000	4.00000000000000000000	4.00000000000000000000	4.00000000000000000000	4.00000000000000000000	4.00000000000000000000	4.00000000000000000000	4.00000000000000000000	4.00000000000000000000	4.00000000000000000000	4.00000000000000000000	4.00000000000000000000
97.00000000000000000000	0.00000000000000000000	4172.30761718750000000000	4190.25634765625000000000	4165.64111328125000000000	4196.92285156250000000000	4185.12792968750000000000	4183.58984375000000000000	4193.84619140625000000000	4190.25634765625000000000	4185.64111328125000000000	4184.10253906250000000000	4174.35888671875000000000	4178.46142578125000000000	4173.84619140625000000000	4134.35888671875000000000	1673.00000000000000000000	10251.00000000000000000000	10231.00000000000000000000	0.00000000000000000000	0.00000000000000000000	0.00000000000000000000	2555.00000000000000000000	908.00000000000000000000	4.00000000000000000000	4.00000000000000000000	4.00000000000000000000	4.00000000000000000000	4.00000000000000000000	4.00000000000000000000	4.00000000000000000000	4.00000000000000000000	4.00000000000000000000	4.00000000000000000000	4.00000000000000000000	4.00000000000000000000	4.00000000000000000000	4.00000000000000000000	4.00000000000000000000	4.00000000000000000000
98.00000000000000000000	0.00000000000000000000	4168.20507812500000000000	4179.48730468750000000000	4166.66650390625000000000	4193.33300781250000000000	4180.51269531250000000000	4170.25634765625000000000	4176.41015625000000000000	4176.41015625000000000000	4174.87158203125000000000	4177.43603515625000000000	4171.28173828125000000000	4181.02539062500000000000	4171.28173828125000000000	4130.76904296875000000000	3270.00000000000000000000	10251.00000000000000000000	10231.00000000000000000000	0.00000000000000000000	0.00000000000000000000	0.00000000000000000000	2555.00000000000000000000	916.00000000000000000000	4.00000000000000000000	4.00000000000000000000	4.00000000000000000000	4.00000000000000000000	4.00000000000000000000	4.00000000000000000000	4.00000000000000000000	4.00000000000000000000	4.00000000000000000000	4.00000000000000000000	4.00000000000000000000	4.00000000000000000000	4.00000000000000000000	4.00000000000000000000	4.00000000000000000000	4.00000000000000000000
99.00000000000000000000	0.00000000000000000000	4160.51269531250000000000	4157.94873046875000000000	4162.05126953125000000000	4173.33300781250000000000	4172.30761718750000000000	4166.15380859375000000000	4162.05126953125000000000	4158.97412109375000000000	4167.17919921875000000000	4149.74365234375000000000	4160.51269531250000000000	4169.23046875000000000000	4147.17919921875000000000	4121.53857421875000000000	2174.00000000000000000000	10253.00000000000000000000	10229.00000000000000000000	0.00000000000000000000	0.00000000000000000000	0.00000000000000000000	2555.00000000000000000000	923.00000000000000000000	4.00000000000000000000	4.00000000000000000000	4.00000000000000000000	4.00000000000000000000	4.00000000000000000000	4.00000000000000000000	4.00000000000000000000	4.00000000000000000000	4.00000000000000000000	4.00000000000000000000	4.00000000000000000000	4.00000000000000000000	4.00000000000000000000	4.00000000000000000000	4.00000000000000000000	4.00000000000000000000
100.00000000000000000000	0.00000000000000000000	4172.30761718750000000000	4186.66650390625000000000	4161.53857421875000000000	4188.20507812500000000000	4203.07666015625000000000	4182.56396484375000000000	4195.89746093750000000000	4201.02539062500000000000	4191.79492187500000000000	4194.35888671875000000000	4182.56396484375000000000	4180.51269531250000000000	4180.00000000000000000000	4138.46142578125000000000	1804.00000000000000000000	10253.00000000000000000000	10229.00000000000000000000	0.00000000000000000000	0.00000000000000000000	0.00000000000000000000	2555.00000000000000000000	932.00000000000000000000	4.00000000000000000000	4.00000000000000000000	4.00000000000000000000	4.00000000000000000000	4.00000000000000000000	4.00000000000000000000	4.00000000000000000000	4.00000000000000000000	4.00000000000000000000	4.00000000000000000000	4.00000000000000000000	4.00000000000000000000	4.00000000000000000000	4.00000000000000000000	4.00000000000000000000	4.00000000000000000000
101.00000000000000000000	0.00000000000000000000	4163.58984375000000000000	4153.84619140625000000000	4169.74365234375000000000	4165.64111328125000000000	4151.28173828125000000000	4166.66650390625000000000	4162.05126953125000000000	4167.17919921875000000000	4173.33300781250000000000	4166.15380859375000000000	4168.71777343750000000000	4183.58984375000000000000	4147.17919921875000000000	4123.07666015625000000000	1673.00000000000000000000	10253.00000000000000000000	10229.00000000000000000000	0.00000000000000000000	0.00000000000000000000	0.00000000000000000000	2555.00000000000000000000	940.00000000000000000000	4.00000000000000000000	4.00000000000000000000	4.00000000000000000000	4.00000000000000000000	4.00000000000000000000	4.00000000000000000000	4.00000000000000000000	4.00000000000000000000	4.00000000000000000000	4.00000000000000000000	4.00000000000000000000	4.00000000000000000000	4.00000000000000000000	4.00000000000000000000	4.00000000000000000000	4.00000000000000000000
102.00000000000000000000	0.00000000000000000000	4177.43603515625000000000	4189.74365234375000000000	4167.17919921875000000000	4174.35888671875000000000	4184.10253906250000000000	4180.00000000000000000000	4183.07666015625000000000	4173.33300781250000000000	4178.46142578125000000000	4185.12792968750000000000	4176.41015625000000000000	4183.07666015625000000000	4175.38427734375000000000	4134.87158203125000000000	3270.00000000000000000000	10253.00000000000000000000	10229.00000000000000000000	0.00000000000000000000	0.00000000000000000000	0.00000000000000000000	2555.00000000000000000000	948.00000000000000000000	4.00000000000000000000	4.00000000000000000000	4.00000000000000000000	4.00000000000000000000	4.00000000000000000000	4.00000000000000000000	4.00000000000000000000	4.00000000000000000000	4.00000000000000000000	4.00000000000000000000	4.00000000000000000000	4.00000000000000000000	4.00000000000000000000	4.00000000000000000000	4.00000000000000000000	4.00000000000000000000
103.00000000000000000000	0.00000000000000000000	4186.15380859375000000000	4199.48730468750000000000	4178.46142578125000000000	4182.56396484375000000000	4191.79492187500000000000	4175.89746093750000000000	4178.97412109375000000000	4170.25634765625000000000	4172.82031250000000000000	4180.51269531250000000000	4181.02539062500000000000	4188.20507812500000000000	4182.56396484375000000000	4143.58984375000000000000	2174.00000000000000000000	10251.00000000000000000000	10227.00000000000000000000	0.00000000000000000000	0.00000000000000000000	0.00000000000000000000	2555.00000000000000000000	955.00000000000000000000	4.00000000000000000000	4.00000000000000000000	4.00000000000000000000	4.00000000000000000000	4.00000000000000000000	4.00000000000000000000	4.00000000000000000000	4.00000000000000000000	4.00000000000000000000	4.00000000000000000000	4.00000000000000000000	4.00000000000000000000	4.00000000000000000000	4.00000000000000000000	4.00000000000000000000	4.00000000000000000000
104.00000000000000000000	0.00000000000000000000	4178.97412109375000000000	4177.43603515625000000000	4175.89746093750000000000	4167.69238281250000000000	4156.41015625000000000000	4164.10253906250000000000	4154.87158203125000000000	4153.33300781250000000000	4164.61523437500000000000	4152.30761718750000000000	4168.20507812500000000000	4184.10253906250000000000	4161.53857421875000000000	4136.41015625000000000000	1804.00000000000000000000	10251.00000000000000000000	10227.00000000000000000000	0.00000000000000000000	0.00000000000000000000	0.00000000000000000000	2555.00000000000000000000	963.00000000000000000000	4.00000000000000000000	4.00000000000000000000	4.00000000000000000000	4.00000000000000000000	4.00000000000000000000	4.00000000000000000000	4.00000000000000000000	4.00000000000000000000	4.00000000000000000000	4.00000000000000000000	4.00000000000000000000	4.00000000000000000000	4.00000000000000000000	4.00000000000000000000	4.00000000000000000000	4.00000000000000000000
105.00000000000000000000	0.00000000000000000000	4183.58984375000000000000	4200.51269531250000000000	4165.64111328125000000000	4183.07666015625000000000	4185.12792968750000000000	4172.30761718750000000000	4177.94873046875000000000	4189.23046875000000000000	4187.69238281250000000000	4196.41015625000000000000	4185.12792968750000000000	4191.79492187500000000000	4197.43603515625000000000	4147.69238281250000000000	1673.00000000000000000000	10250.00000000000000000000	10227.00000000000000000000	0.00000000000000000000	0.00000000000000000000	0.00000000000000000000	2555.00000000000000000000	971.00000000000000000000	4.00000000000000000000	4.00000000000000000000	4.00000000000000000000	4.00000000000000000000	4.00000000000000000000	4.00000000000000000000	4.00000000000000000000	4.00000000000000000000	4.00000000000000000000	4.00000000000000000000	4.00000000000000000000	4.00000000000000000000	4.00000000000000000000	4.00000000000000000000	4.00000000000000000000	4.00000000000000000000
105.00000000000000000000	0.00000000000000000000	4183.58984375000000000000	4200.51269531250000000000	4165.64111328125000000000	4183.07666015625000000000	4185.12792968750000000000	4172.30761718750000000000	4177.94873046875000000000	4189.23046875000000000000	4187.69238281250000000000	4196.41015625000000000000	4185.12792968750000000000	4191.79492187500000000000	4197.43603515625000000000	4147.69238281250000000000	1673.00000000000000000000	10250.00000000000000000000	10227.00000000000000000000	0.00000000000000000000	0.00000000000000000000	0.00000000000000000000	2555.00000000000000000000	979.00000000000000000000	4.00000000000000000000	4.00000000000000000000	4.00000000000000000000	4.00000000000000000000	4.00000000000000000000	4.00000000000000000000	4.00000000000000000000	4.00000000000000000000	4.00000000000000000000	4.00000000000000000000	4.00000000000000000000	4.00000000000000000000	4.00000000000000000000	4.00000000000000000000	4.00000000000000000000	4.00000000000000000000
106.00000000000000000000	0.00000000000000000000	4168.20507812500000000000	4157.94873046875000000000	4172.30761718750000000000	4165.64111328125000000000	4152.82031250000000000000	4158.46142578125000000000	4149.74365234375000000000	4159.48730468750000000000	4169.74365234375000000000	4156.92285156250000000000	4171.79492187500000000000	4183.07666015625000000000	4160.00000000000000000000	4131.28173828125000000000	3270.00000000000000000000	10250.00000000000000000000	10227.00000000000000000000	0.00000000000000000000	0.00000000000000000000	0.00000000000000000000	2555.00000000000000000000	988.00000000000000000000	4.00000000000000000000	4.00000000000000000000	4.00000000000000000000	4.00000000000000000000	4.00000000000000000000	4.00000000000000000000	4.00000000000000000000	4.00000000000000000000	4.00000000000000000000	4.00000000000000000000	4.00000000000000000000	4.00000000000000000000	4.00000000000000000000	4.00000000000000000000	4.00000000000000000000	4.00000000000000000000
107.00000000000000000000	0.00000000000000000000	4172.82031250000000000000	4176.41015625000000000000	4168.20507812500000000000	4174.35888671875000000000	4180.51269531250000000000	4176.41015625000000000000	4176.41015625000000000000	4170.76904296875000000000	4177.94873046875000000000	4175.89746093750000000000	4176.92285156250000000000	4175.89746093750000000000	4165.12792968750000000000	4131.28173828125000000000	2174.00000000000000000000	10250.00000000000000000000	10227.00000000000000000000	0.00000000000000000000	0.00000000000000000000	0.00000000000000000000	2555.00000000000000000000	996.00000000000000000000	4.00000000000000000000	4.00000000000000000000	4.00000000000000000000	4.00000000000000000000	4.00000000000000000000	4.00000000000000000000	4.00000000000000000000	4.00000000000000000000	4.00000000000000000000	4.00000000000000000000	4.00000000000000000000	4.00000000000000000000	4.00000000000000000000	4.00000000000000000000	4.00000000000000000000	4.00000000000000000000
108.00000000000000000000	0.00000000000000000000	4174.87158203125000000000	4182.56396484375000000000	4172.82031250000000000000	4179.48730468750000000000	4189.74365234375000000000	4176.41015625000000000000	4183.58984375000000000000	4172.82031250000000000000	4182.56396484375000000000	4203.07666015625000000000	4178.97412109375000000000	4183.58984375000000000000	4167.69238281250000000000	4128.71777343750000000000	1804.00000000000000000000	10250.00000000000000000000	10227.00000000000000000000	0.00000000000000000000	0.00000000000000000000	0.00000000000000000000	2556.00000000000000000000	4.00000000000000000000	4.00000000000000000000	4.00000000000000000000	4.00000000000000000000	4.00000000000000000000	4.00000000000000000000	4.00000000000000000000	4.00000000000000000000	4.00000000000000000000	4.00000000000000000000	4.00000000000000000000	4.00000000000000000000	4.00000000000000000000	4.00000000000000000000	4.00000000000000000000	4.00000000000000000000	4.00000000000000000000
109.00000000000000000000	0.00000000000000000000	4168.71777343750000000000	4156.41015625000000000000	4170.25634765625000000000	4165.12792968750000000000	4152.82031250000000000000	4162.05126953125000000000	4162.05126953125000000000	4147.69238281250000000000	4168.71777343750000000000	4167.17919921875000000000	4165.12792968750000000000	4180.00000000000000000000	4151.28173828125000000000	4124.61523437500000000000	1673.00000000000000000000	10250.00000000000000000000	10225.00000000000000000000	0.00000000000000000000	0.00000000000000000000	0.00000000000000000000	2556.00000000000000000000	13.00000000000000000000	4.00000000000000000000	4.00000000000000000000	4.00000000000000000000	4.00000000000000000000	4.00000000000000000000	4.00000000000000000000	4.00000000000000000000	4.00000000000000000000	4.00000000000000000000	4.00000000000000000000	4.00000000000000000000	4.00000000000000000000	4.00000000000000000000	4.00000000000000000000	4.00000000000000000000	4.00000000000000000000
110.00000000000000000000	0.00000000000000000000	4184.61523437500000000000	4196.41015625000000000000	4159.48730468750000000000	4193.33300781250000000000	4188.20507812500000000000	4174.35888671875000000000	4191.79492187500000000000	4180.51269531250000000000	4181.02539062500000000000	4185.12792968750000000000	4185.12792968750000000000	4186.66650390625000000000	4200.51269531250000000000	4152.82031250000000000000	3270.00000000000000000000	10250.00000000000000000000	10225.00000000000000000000	0.00000000000000000000	0.00000000000000000000	0.00000000000000000000	2556.00000000000000000000	20.00000000000000000000	4.00000000000000000000	4.00000000000000000000	4.00000000000000000000	4.00000000000000000000	4.00000000000000000000	4.00000000000000000000	4.00000000000000000000	4.00000000000000000000	4.00000000000000000000	4.00000000000000000000	4.00000000000000000000	4.00000000000000000000	4.00000000000000000000	4.00000000000000000000	4.00000000000000000000	4.00000000000000000000
111.00000000000000000000	0.00000000000000000000	4173.33300781250000000000	4166.66650390625000000000	4165.64111328125000000000	4181.02539062500000000000	4155.89746093750000000000	4160.51269531250000000000	4159.48730468750000000000	4154.35888671875000000000	4164.10253906250000000000	4148.71777343750000000000	4169.23046875000000000000	4182.05126953125000000000	4168.71777343750000000000	4141.02539062500000000000	2174.00000000000000000000	10248.00000000000000000000	10226.00000000000000000000	0.00000000000000000000	0.00000000000000000000	0.00000000000000000000	2556.00000000000000000000	27.00000000000000000000	4.00000000000000000000	4.00000000000000000000	4.00000000000000000000	4.00000000000000000000	4.00000000000000000000	4.00000000000000000000	4.00000000000000000000	4.00000000000000000000	4.00000000000000000000	4.00000000000000000000	4.00000000000000000000	4.00000000000000000000	4.00000000000000000000	4.00000000000000000000	4.00000000000000000000	4.00000000000000000000
112.00000000000000000000	0.00000000000000000000	4172.30761718750000000000	4173.84619140625000000000	4165.12792968750000000000	4186.66650390625000000000	4170.25634765625000000000	4169.23046875000000000000	4176.41015625000000000000	4172.82031250000000000000	4179.48730468750000000000	4174.87158203125000000000	4173.84619140625000000000	4178.97412109375000000000	4177.43603515625000000000	4136.41015625000000000000	1804.00000000000000000000	10248.00000000000000000000	10226.00000000000000000000	0.00000000000000000000	0.00000000000000000000	0.00000000000000000000	2556.00000000000000000000	35.00000000000000000000	4.00000000000000000000	4.00000000000000000000	4.00000000000000000000	4.00000000000000000000	4.00000000000000000000	4.00000000000000000000	4.00000000000000000000	4.00000000000000000000	4.00000000000000000000	4.00000000000000000000	4.00000000000000000000	4.00000000000000000000	4.00000000000000000000	4.00000000000000000000	4.00000000000000000000	4.00000000000000000000
113.00000000000000000000	0.00000000000000000000	4176.92285156250000000000	4182.05126953125000000000	4174.87158203125000000000	4201.53857421875000000000	4186.66650390625000000000	4171.79492187500000000000	4193.33300781250000000000	4193.33300781250000000000	4190.25634765625000000000	4203.07666015625000000000	4190.76904296875000000000	4188.20507812500000000000	4190.76904296875000000000	4138.97412109375000000000	1673.00000000000000000000	10247.00000000000000000000	10225.00000000000000000000	0.00000000000000000000	0.00000000000000000000	0.00000000000000000000	2556.00000000000000000000	42.00000000000000000000	4.00000000000000000000	4.00000000000000000000	4.00000000000000000000	4.00000000000000000000	4.00000000000000000000	4.00000000000000000000	4.00000000000000000000	4.00000000000000000000	4.00000000000000000000	4.00000000000000000000	4.00000000000000000000	4.00000000000000000000	4.00000000000000000000	4.00000000000000000000	4.00000000000000000000	4.00000000000000000000
114.00000000000000000000	0.00000000000000000000	4169.74365234375000000000	4153.84619140625000000000	4176.41015625000000000000	4184.61523437500000000000	4150.76904296875000000000	4164.61523437500000000000	4164.61523437500000000000	4157.94873046875000000000	4169.23046875000000000000	4158.46142578125000000000	4170.76904296875000000000	4181.53857421875000000000	4155.38427734375000000000	4128.20507812500000000000	3270.00000000000000000000	10247.00000000000000000000	10225.00000000000000000000	0.00000000000000000000	0.00000000000000000000	0.00000000000000000000	2556.00000000000000000000	50.00000000000000000000	4.00000000000000000000	4.00000000000000000000	4.00000000000000000000	4.00000000000000000000	4.00000000000000000000	4.00000000000000000000	4.00000000000000000000	4.00000000000000000000	4.00000000000000000000	4.00000000000000000000	4.00000000000000000000	4.00000000000000000000	4.00000000000000000000	4.00000000000000000000	4.00000000000000000000	4.00000000000000000000
115.00000000000000000000	0.00000000000000000000	4184.61523437500000000000	4195.38427734375000000000	4164.61523437500000000000	4204.10253906250000000000	4193.84619140625000000000	4182.05126953125000000000	4193.33300781250000000000	4181.02539062500000000000	4181.53857421875000000000	4193.84619140625000000000	4180.51269531250000000000	4184.61523437500000000000	4192.30761718750000000000	4141.53857421875000000000	2174.00000000000000000000	10247.00000000000000000000	10224.00000000000000000000	0.00000000000000000000	0.00000000000000000000	0.00000000000000000000	2556.00000000000000000000	57.00000000000000000000	4.00000000000000000000	4.00000000000000000000	4.00000000000000000000	4.00000000000000000000	4.00000000000000000000	4.00000000000000000000	4.00000000000000000000	4.00000000000000000000	4.00000000000000000000	4.00000000000000000000	4.00000000000000000000	4.00000000000000000000	4.00000000000000000000	4.00000000000000000000	4.00000000000000000000	4.00000000000000000000
116.00000000000000000000	0.00000000000000000000	4173.33300781250000000000	4166.15380859375000000000	4169.74365234375000000000	4189.74365234375000000000	4172.82031250000000000000	4165.12792968750000000000	4171.28173828125000000000	4155.89746093750000000000	4165.64111328125000000000	4161.02539062500000000000	4169.74365234375000000000	4182.56396484375000000000	4162.56396484375000000000	4126.66650390625000000000	1804.00000000000000000000	10247.00000000000000000000	10224.00000000000000000000	0.00000000000000000000	0.00000000000000000000	0.00000000000000000000	2556.00000000000000000000	64.00000000000000000000	4.00000000000000000000	4.00000000000000000000	4.00000000000000000000	4.00000000000000000000	4.00000000000000000000	4.00000000000000000000	4.00000000000000000000	4.00000000000000000000	4.00000000000000000000	4.00000000000000000000	4.00000000000000000000	4.00000000000000000000	4.00000000000000000000	4.00000000000000000000	4.00000000000000000000	4.00000000000000000000
117.00000000000000000000	0.00000000000000000000	4168.20507812500000000000	4158.97412109375000000000	4164.61523437500000000000	4186.66650390625000000000	4173.84619140625000000000	4168.20507812500000000000	4180.00000000000000000000	4165.64111328125000000000	4171.79492187500000000000	4146.66650390625000000000	4168.71777343750000000000	4177.94873046875000000000	4160.51269531250000000000	4126.66650390625000000000	1673.00000000000000000000	10248.00000000000000000000	10226.00000000000000000000	0.00000000000000000000	0.00000000000000000000	0.00000000000000000000	2556.00000000000000000000	72.00000000000000000000	4.00000000000000000000	4.00000000000000000000	4.00000000000000000000	4.00000000000000000000	4.00000000000000000000	4.00000000000000000000	4.00000000000000000000	4.00000000000000000000	4.00000000000000000000	4.00000000000000000000	4.00000000000000000000	4.00000000000000000000	4.00000000000000000000	4.00000000000000000000	4.00000000000000000000	4.00000000000000000000
118.00000000000000000000	0.00000000000000000000	4169.23046875000000000000	4171.79492187500000000000	4165.12792968750000000000	4201.53857421875000000000	4178.46142578125000000000	4172.82031250000000000000	4188.71777343750000000000	4190.25634765625000000000	4183.07666015625000000000	4175.38427734375000000000	4181.02539062500000000000	4182.56396484375000000000	4182.05126953125000000000	4138.46142578125000000000	3270.00000000000000000000	10248.00000000000000000000	10226.00000000000000000000	0.00000000000000000000	0.00000000000000000000	0.00000000000000000000	2556.00000000000000000000	79.00000000000000000000	4.00000000000000000000	4.00000000000000000000	4.00000000000000000000	4.00000000000000000000	4.00000000000000000000	4.00000000000000000000	4.00000000000000000000	4.00000000000000000000	4.00000000000000000000	4.00000000000000000000	4.00000000000000000000	4.00000000000000000000	4.00000000000000000000	4.00000000000000000000	4.00000000000000000000	4.00000000000000000000
119.00000000000000000000	0.00000000000000000000	4157.94873046875000000000	4144.61523437500000000000	4170.25634765625000000000	4184.61523437500000000000	4137.94873046875000000000	4164.10253906250000000000	4160.51269531250000000000	4157.43603515625000000000	4164.61523437500000000000	4149.23046875000000000000	4165.64111328125000000000	4173.84619140625000000000	4149.74365234375000000000	4126.15380859375000000000	2174.00000000000000000000	10248.00000000000000000000	10224.00000000000000000000	0.00000000000000000000	0.00000000000000000000	0.00000000000000000000	2556.00000000000000000000	86.00000000000000000000	4.00000000000000000000	4.00000000000000000000	4.00000000000000000000	4.00000000000000000000	4.00000000000000000000	4.00000000000000000000	4.00000000000000000000	4.00000000000000000000	4.00000000000000000000	4.00000000000000000000	4.00000000000000000000	4.00000000000000000000	4.00000000000000000000	4.00000000000000000000	4.00000000000000000000	4.00000000000000000000
120.00000000000000000000	0.00000000000000000000	4175.89746093750000000000	4184.61523437500000000000	4170.76904296875000000000	4205.12792968750000000000	4194.87158203125000000000	4186.15380859375000000000	4202.05126953125000000000	4185.64111328125000000000	4185.12792968750000000000	4190.76904296875000000000	4182.56396484375000000000	4181.53857421875000000000	4178.97412109375000000000	4137.43603515625000000000	1804.00000000000000000000	10248.00000000000000000000	10224.00000000000000000000	0.00000000000000000000	0.00000000000000000000	0.00000000000000000000	2556.00000000000000000000	95.00000000000000000000	4.00000000000000000000	4.00000000000000000000	4.00000000000000000000	4.00000000000000000000	4.00000000000000000000	4.00000000000000000000	4.00000000000000000000	4.00000000000000000000	4.00000000000000000000	4.00000000000000000000	4.00000000000000000000	4.00000000000000000000	4.00000000000000000000	4.00000000000000000000	4.00000000000000000000	4.00000000000000000000
121.00000000000000000000	0.00000000000000000000	4170.25634765625000000000	4161.53857421875000000000	4177.43603515625000000000	4193.84619140625000000000	4176.41015625000000000000	4176.41015625000000000000	4180.51269531250000000000	4164.61523437500000000000	4174.87158203125000000000	4168.71777343750000000000	4172.30761718750000000000	4186.15380859375000000000	4153.33300781250000000000	4123.58984375000000000000	1673.00000000000000000000	10249.00000000000000000000	10224.00000000000000000000	0.00000000000000000000	0.00000000000000000000	0.00000000000000000000	2556.00000000000000000000	103.00000000000000000000	4.00000000000000000000	4.00000000000000000000	4.00000000000000000000	4.00000000000000000000	4.00000000000000000000	4.00000000000000000000	4.00000000000000000000	4.00000000000000000000	4.00000000000000000000	4.00000000000000000000	4.00000000000000000000	4.00000000000000000000	4.00000000000000000000	4.00000000000000000000	4.00000000000000000000	4.00000000000000000000
122.00000000000000000000	0.00000000000000000000	4164.61523437500000000000	4158.97412109375000000000	4164.10253906250000000000	4188.71777343750000000000	4165.12792968750000000000	4175.89746093750000000000	4174.35888671875000000000	4162.05126953125000000000	4170.76904296875000000000	4156.41015625000000000000	4164.10253906250000000000	4180.00000000000000000000	4155.38427734375000000000	4121.53857421875000000000	3270.00000000000000000000	10249.00000000000000000000	10224.00000000000000000000	0.00000000000000000000	0.00000000000000000000	0.00000000000000000000	2556.00000000000000000000	111.00000000000000000000	4.00000000000000000000	4.00000000000000000000	4.00000000000000000000	4.00000000000000000000	4.00000000000000000000	4.00000000000000000000	4.00000000000000000000	4.00000000000000000000	4.00000000000000000000	4.00000000000000000000	4.00000000000000000000	4.00000000000000000000	4.00000000000000000000	4.00000000000000000000	4.00000000000000000000	4.00000000000000000000
123.00000000000000000000	0.00000000000000000000	4171.28173828125000000000	4181.02539062500000000000	4158.46142578125000000000	4207.17919921875000000000	4185.64111328125000000000	4174.87158203125000000000	4186.15380859375000000000	4184.61523437500000000000	4175.38427734375000000000	4176.92285156250000000000	4175.89746093750000000000	4182.56396484375000000000	4184.10253906250000000000	4129.23046875000000000000	2174.00000000000000000000	10247.00000000000000000000	10226.00000000000000000000	0.00000000000000000000	0.00000000000000000000	0.00000000000000000000	2556.00000000000000000000	120.00000000000000000000	4.00000000000000000000	4.00000000000000000000	4.00000000000000000000	4.00000000000000000000	4.00000000000000000000	4.00000000000000000000	4.00000000000000000000	4.00000000000000000000	4.00000000000000000000	4.00000000000000000000	4.00000000000000000000	4.00000000000000000000	4.00000000000000000000	4.00000000000000000000	4.00000000000000000000	4.00000000000000000000
124.00000000000000000000	0.00000000000000000000	4160.51269531250000000000	4143.07666015625000000000	4163.07666015625000000000	4184.61523437500000000000	4137.94873046875000000000	4157.43603515625000000000	4149.23046875000000000000	4142.56396484375000000000	4153.84619140625000000000	4124.10253906250000000000	4156.41015625000000000000	4173.84619140625000000000	4140.51269531250000000000	4107.69238281250000000000	1804.00000000000000000000	10247.00000000000000000000	10226.00000000000000000000	0.00000000000000000000	0.00000000000000000000	0.00000000000000000000	2556.00000000000000000000	128.00000000000000000000	4.00000000000000000000	4.00000000000000000000	4.00000000000000000000	4.00000000000000000000	4.00000000000000000000	4.00000000000000000000	4.00000000000000000000	4.00000000000000000000	4.00000000000000000000	4.00000000000000000000	4.00000000000000000000	4.00000000000000000000	4.00000000000000000000	4.00000000000000000000	4.00000000000000000000	4.00000000000000000000
125.00000000000000000000	0.00000000000000000000	4170.76904296875000000000	4177.43603515625000000000	4162.05126953125000000000	4197.43603515625000000000	4174.87158203125000000000	4178.46142578125000000000	4181.53857421875000000000	4166.15380859375000000000	4174.35888671875000000000	4162.05126953125000000000	4172.30761718750000000000	4178.46142578125000000000	4165.64111328125000000000	4123.07666015625000000000	1673.00000000000000000000	10247.00000000000000000000	10226.00000000000000000000	0.00000000000000000000	0.00000000000000000000	0.00000000000000000000	2556.00000000000000000000	136.00000000000000000000	4.00000000000000000000	4.00000000000000000000	4.00000000000000000000	4.00000000000000000000	4.00000000000000000000	4.00000000000000000000	4.00000000000000000000	4.00000000000000000000	4.00000000000000000000	4.00000000000000000000	4.00000000000000000000	4.00000000000000000000	4.00000000000000000000	4.00000000000000000000	4.00000000000000000000	4.00000000000000000000
126.00000000000000000000	0.00000000000000000000	4165.64111328125000000000	4164.10253906250000000000	4174.35888671875000000000	4191.28173828125000000000	4167.69238281250000000000	4171.79492187500000000000	4166.66650390625000000000	4152.82031250000000000000	4165.64111328125000000000	4157.43603515625000000000	4170.76904296875000000000	4180.51269531250000000000	4148.71777343750000000000	4119.48730468750000000000	3270.00000000000000000000	10247.00000000000000000000	10226.00000000000000000000	0.00000000000000000000	0.00000000000000000000	0.00000000000000000000	2556.00000000000000000000	144.00000000000000000000	4.00000000000000000000	4.00000000000000000000	4.00000000000000000000	4.00000000000000000000	4.00000000000000000000	4.00000000000000000000	4.00000000000000000000	4.00000000000000000000	4.00000000000000000000	4.00000000000000000000	4.00000000000000000000	4.00000000000000000000	4.00000000000000000000	4.00000000000000000000	4.00000000000000000000	4.00000000000000000000
127.00000000000000000000	0.00000000000000000000	4167.17919921875000000000	4162.05126953125000000000	4167.17919921875000000000	4188.71777343750000000000	4155.89746093750000000000	4168.71777343750000000000	4159.48730468750000000000	4142.56396484375000000000	4160.51269531250000000000	4138.97412109375000000000	4164.61523437500000000000	4172.30761718750000000000	4145.64111328125000000000	4113.84619140625000000000	49.00000000000000000000	10249.00000000000000000000	10226.00000000000000000000	0.00000000000000000000	0.00000000000000000000	0.00000000000000000000	2556.00000000000000000000	152.00000000000000000000	4.00000000000000000000	4.00000000000000000000	4.00000000000000000000	4.00000000000000000000	4.00000000000000000000	4.00000000000000000000	4.00000000000000000000	4.00000000000000000000	4.00000000000000000000	4.00000000000000000000	4.00000000000000000000	4.00000000000000000000	4.00000000000000000000	4.00000000000000000000	4.00000000000000000000	4.00000000000000000000
0.00000000000000000000	0.00000000000000000000	4181.53857421875000000000	4197.94873046875000000000	4161.02539062500000000000	4208.71777343750000000000	4188.71777343750000000000	4175.89746093750000000000	4181.53857421875000000000	4172.30761718750000000000	4177.94873046875000000000	4178.97412109375000000000	4181.02539062500000000000	4184.10253906250000000000	4186.66650390625000000000	4134.35888671875000000000	1178.00000000000000000000	10249.00000000000000000000	10226.00000000000000000000	0.00000000000000000000	0.00000000000000000000	0.00000000000000000000	2556.00000000000000000000	160.00000000000000000000	4.00000000000000000000	4.00000000000000000000	4.00000000000000000000	4.00000000000000000000	4.00000000000000000000	4.00000000000000000000	4.00000000000000000000	4.00000000000000000000	4.00000000000000000000	4.00000000000000000000	4.00000000000000000000	4.00000000000000000000	4.00000000000000000000	4.00000000000000000000	4.00000000000000000000	4.00000000000000000000
1.00000000000000000000	0.00000000000000000000	4168.71777343750000000000	4161.53857421875000000000	4166.15380859375000000000	4182.56396484375000000000	4159.48730468750000000000	4160.00000000000000000000	4147.69238281250000000000	4143.58984375000000000000	4158.97412109375000000000	4147.17919921875000000000	4162.56396484375000000000	4182.56396484375000000000	4151.79492187500000000000	4126.15380859375000000000	2073.00000000000000000000	10247.00000000000000000000	10226.00000000000000000000	0.00000000000000000000	0.00000000000000000000	0.00000000000000000000	2556.00000000000000000000	168.00000000000000000000	4.00000000000000000000	4.00000000000000000000	4.00000000000000000000	4.00000000000000000000	4.00000000000000000000	4.00000000000000000000	4.00000000000000000000	4.00000000000000000000	4.00000000000000000000	4.00000000000000000000	4.00000000000000000000	4.00000000000000000000	4.00000000000000000000	4.00000000000000000000	4.00000000000000000000	4.00000000000000000000
2.00000000000000000000	0.00000000000000000000	4172.82031250000000000000	4183.07666015625000000000	4160.00000000000000000000	4191.79492187500000000000	4188.71777343750000000000	4172.82031250000000000000	4175.38427734375000000000	4167.69238281250000000000	4171.79492187500000000000	4171.28173828125000000000	4174.35888671875000000000	4178.97412109375000000000	4175.89746093750000000000	4131.28173828125000000000	2112.00000000000000000000	10247.00000000000000000000	10226.00000000000000000000	0.00000000000000000000	0.00000000000000000000	0.00000000000000000000	2556.00000000000000000000	175.00000000000000000000	4.00000000000000000000	4.00000000000000000000	4.00000000000000000000	4.00000000000000000000	4.00000000000000000000	4.00000000000000000000	4.00000000000000000000	4.00000000000000000000	4.00000000000000000000	4.00000000000000000000	4.00000000000000000000	4.00000000000000000000	4.00000000000000000000	4.00000000000000000000	4.00000000000000000000	4.00000000000000000000
3.00000000000000000000	0.00000000000000000000	4165.64111328125000000000	4167.17919921875000000000	4167.69238281250000000000	4188.71777343750000000000	4168.71777343750000000000	4168.20507812500000000000	4168.20507812500000000000	4161.02539062500000000000	4168.71777343750000000000	4159.48730468750000000000	4175.38427734375000000000	4179.48730468750000000000	4164.61523437500000000000	4118.46142578125000000000	3229.00000000000000000000	10246.00000000000000000000	10226.00000000000000000000	0.00000000000000000000	0.00000000000000000000	0.00000000000000000000	2556.00000000000000000000	182.00000000000000000000	4.00000000000000000000	4.00000000000000000000	4.00000000000000000000	4.00000000000000000000	4.00000000000000000000	4.00000000000000000000	4.00000000000000000000	4.00000000000000000000	4.00000000000000000000	4.00000000000000000000	4.00000000000000000000	4.00000000000000000000	4.00000000000000000000	4.00000000000000000000	4.00000000000000000000	4.00000000000000000000
4.00000000000000000000	0.00000000000000000000	4165.12792968750000000000	4160.51269531250000000000	4169.74365234375000000000	4181.53857421875000000000	4160.51269531250000000000	4173.33300781250000000000	4163.07666015625000000000	4152.82031250000000000000	4167.69238281250000000000	4147.69238281250000000000	4166.66650390625000000000	4176.41015625000000000000	4150.76904296875000000000	4111.28173828125000000000	3453.00000000000000000000	10246.00000000000000000000	10226.00000000000000000000	0.00000000000000000000	0.00000000000000000000	0.00000000000000000000	2556.00000000000000000000	191.00000000000000000000	4.00000000000000000000	4.00000000000000000000	4.00000000000000000000	4.00000000000000000000	4.00000000000000000000	4.00000000000000000000	4.00000000000000000000	4.00000000000000000000	4.00000000000000000000	4.00000000000000000000	4.00000000000000000000	4.00000000000000000000	4.00000000000000000000	4.00000000000000000000	4.00000000000000000000	4.00000000000000000000
5.00000000000000000000	0.00000000000000000000	4187.17919921875000000000	4205.64111328125000000000	4169.23046875000000000000	4202.05126953125000000000	4209.74365234375000000000	4188.71777343750000000000	4191.28173828125000000000	4184.10253906250000000000	4185.64111328125000000000	4198.97412109375000000000	4187.17919921875000000000	4187.69238281250000000000	4192.82031250000000000000	4133.33300781250000000000	1688.00000000000000000000	10248.00000000000000000000	10225.00000000000000000000	0.00000000000000000000	0.00000000000000000000	0.00000000000000000000	2556.00000000000000000000	199.00000000000000000000	4.00000000000000000000	4.00000000000000000000	4.00000000000000000000	4.00000000000000000000	4.00000000000000000000	4.00000000000000000000	4.00000000000000000000	4.00000000000000000000	4.00000000000000000000	4.00000000000000000000	4.00000000000000000000	4.00000000000000000000	4.00000000000000000000	4.00000000000000000000	4.00000000000000000000	4.00000000000000000000
6.00000000000000000000	0.00000000000000000000	4176.92285156250000000000	4170.25634765625000000000	4173.33300781250000000000	4180.00000000000000000000	4168.71777343750000000000	4170.25634765625000000000	4156.41015625000000000000	4145.12792968750000000000	4162.56396484375000000000	4163.07666015625000000000	4171.79492187500000000000	4184.10253906250000000000	4158.97412109375000000000	4123.58984375000000000000	3002.00000000000000000000	10248.00000000000000000000	10225.00000000000000000000	0.00000000000000000000	0.00000000000000000000	0.00000000000000000000	2556.00000000000000000000	208.00000000000000000000	4.00000000000000000000	4.00000000000000000000	4.00000000000000000000	4.00000000000000000000	4.00000000000000000000	4.00000000000000000000	4.00000000000000000000	4.00000000000000000000	4.00000000000000000000	4.00000000000000000000	4.00000000000000000000	4.00000000000000000000	4.00000000000000000000	4.00000000000000000000	4.00000000000000000000	4.00000000000000000000
7.00000000000000000000	0.00000000000000000000	4178.97412109375000000000	4187.69238281250000000000	4163.58984375000000000000	4193.33300781250000000000	4185.64111328125000000000	4180.51269531250000000000	4180.00000000000000000000	4167.69238281250000000000	4175.38427734375000000000	4183.58984375000000000000	4180.00000000000000000000	4182.56396484375000000000	4181.53857421875000000000	4131.28173828125000000000	2906.00000000000000000000	10247.00000000000000000000	10225.00000000000000000000	0.00000000000000000000	0.00000000000000000000	0.00000000000000000000	2556.00000000000000000000	216.00000000000000000000	4.00000000000000000000	4.00000000000000000000	4.00000000000000000000	4.00000000000000000000	4.00000000000000000000	4.00000000000000000000	4.00000000000000000000	4.00000000000000000000	4.00000000000000000000	4.00000000000000000000	4.00000000000000000000	4.00000000000000000000	4.00000000000000000000	4.00000000000000000000	4.00000000000000000000	4.00000000000000000000
8.00000000000000000000	0.00000000000000000000	4176.41015625000000000000	4181.02539062500000000000	4168.71777343750000000000	4196.92285156250000000000	4172.82031250000000000000	4172.30761718750000000000	4174.35888671875000000000	4174.35888671875000000000	4173.84619140625000000000	4177.94873046875000000000	4181.53857421875000000000	4185.64111328125000000000	4182.05126953125000000000	4130.25634765625000000000	1620.00000000000000000000	10247.00000000000000000000	10225.00000000000000000000	0.00000000000000000000	0.00000000000000000000	0.00000000000000000000	2556.00000000000000000000	224.00000000000000000000	4.00000000000000000000	4.00000000000000000000	4.00000000000000000000	4.00000000000000000000	4.00000000000000000000	4.00000000000000000000	4.00000000000000000000	4.00000000000000000000	4.00000000000000000000	4.00000000000000000000	4.00000000000000000000	4.00000000000000000000	4.00000000000000000000	4.00000000000000000000	4.00000000000000000000	4.00000000000000000000
9.00000000000000000000	0.00000000000000000000	4168.20507812500000000000	4160.51269531250000000000	4170.25634765625000000000	4181.02539062500000000000	4157.94873046875000000000	4168.20507812500000000000	4163.07666015625000000000	4159.48730468750000000000	4165.12792968750000000000	4151.79492187500000000000	4170.76904296875000000000	4178.97412109375000000000	4160.51269531250000000000	4123.07666015625000000000	3388.00000000000000000000	10247.00000000000000000000	10227.00000000000000000000	0.00000000000000000000	0.00000000000000000000	0.00000000000000000000	2556.00000000000000000000	233.00000000000000000000	4.00000000000000000000	4.00000000000000000000	4.00000000000000000000	4.00000000000000000000	4.00000000000000000000	4.00000000000000000000	4.00000000000000000000	4.00000000000000000000	4.00000000000000000000	4.00000000000000000000	4.00000000000000000000	4.00000000000000000000	4.00000000000000000000	4.00000000000000000000	4.00000000000000000000	4.00000000000000000000
10.00000000000000000000	0.00000000000000000000	4178.97412109375000000000	4195.38427734375000000000	4170.25634765625000000000	4198.97412109375000000000	4217.43603515625000000000	4186.66650390625000000000	4197.43603515625000000000	4191.79492187500000000000	4184.61523437500000000000	4204.10253906250000000000	4190.76904296875000000000	4187.17919921875000000000	4188.20507812500000000000	4134.87158203125000000000	3255.00000000000000000000	10247.00000000000000000000	10227.00000000000000000000	0.00000000000000000000	0.00000000000000000000	0.00000000000000000000	2556.00000000000000000000	241.00000000000000000000	4.00000000000000000000	4.00000000000000000000	4.00000000000000000000	4.00000000000000000000	4.00000000000000000000	4.00000000000000000000	4.00000000000000000000	4.00000000000000000000	4.00000000000000000000	4.00000000000000000000	4.00000000000000000000	4.00000000000000000000	4.00000000000000000000	4.00000000000000000000	4.00000000000000000000	4.00000000000000000000
11.00000000000000000000	0.00000000000000000000	4166.15380859375000000000	4162.05126953125000000000	4173.33300781250000000000	4177.43603515625000000000	4181.53857421875000000000	4172.82031250000000000000	4163.58984375000000000000	4156.92285156250000000000	4164.61523437500000000000	4164.61523437500000000000	4173.33300781250000000000	4180.51269531250000000000	4151.28173828125000000000	4116.41015625000000000000	2169.00000000000000000000	10248.00000000000000000000	10226.00000000000000000000	0.00000000000000000000	0.00000000000000000000	0.00000000000000000000	2556.00000000000000000000	249.00000000000000000000	4.00000000000000000000	4.00000000000000000000	4.00000000000000000000	4.00000000000000000000	4.00000000000000000000	4.00000000000000000000	4.00000000000000000000	4.00000000000000000000	4.00000000000000000000	4.00000000000000000000	4.00000000000000000000	4.00000000000000000000	4.00000000000000000000	4.00000000000000000000	4.00000000000000000000	4.00000000000000000000
12.00000000000000000000	0.00000000000000000000	4173.84619140625000000000	4181.53857421875000000000	4158.97412109375000000000	4186.66650390625000000000	4181.02539062500000000000	4178.97412109375000000000	4175.89746093750000000000	4167.69238281250000000000	4173.33300781250000000000	4174.87158203125000000000	4175.89746093750000000000	4181.02539062500000000000	4181.02539062500000000000	4131.28173828125000000000	1655.00000000000000000000	10248.00000000000000000000	10226.00000000000000000000	0.00000000000000000000	0.00000000000000000000	0.00000000000000000000	2556.00000000000000000000	258.00000000000000000000	4.00000000000000000000	4.00000000000000000000	4.00000000000000000000	4.00000000000000000000	4.00000000000000000000	4.00000000000000000000	4.00000000000000000000	4.00000000000000000000	4.00000000000000000000	4.00000000000000000000	4.00000000000000000000	4.00000000000000000000	4.00000000000000000000	4.00000000000000000000	4.00000000000000000000	4.00000000000000000000
13.00000000000000000000	0.00000000000000000000	4177.94873046875000000000	4182.56396484375000000000	4164.10253906250000000000	4192.82031250000000000000	4175.38427734375000000000	4168.71777343750000000000	4166.15380859375000000000	4166.15380859375000000000	4171.79492187500000000000	4188.20507812500000000000	4178.97412109375000000000	4191.28173828125000000000	4189.23046875000000000000	4141.53857421875000000000	1683.00000000000000000000	10249.00000000000000000000	10228.00000000000000000000	0.00000000000000000000	0.00000000000000000000	0.00000000000000000000	2556.00000000000000000000	266.00000000000000000000	4.00000000000000000000	4.00000000000000000000	4.00000000000000000000	4.00000000000000000000	4.00000000000000000000	4.00000000000000000000	4.00000000000000000000	4.00000000000000000000	4.00000000000000000000	4.00000000000000000000	4.00000000000000000000	4.00000000000000000000	4.00000000000000000000	4.00000000000000000000	4.00000000000000000000	4.00000000000000000000
14.00000000000000000000	0.00000000000000000000	4166.66650390625000000000	4155.89746093750000000000	4170.25634765625000000000	4170.76904296875000000000	4154.87158203125000000000	4162.56396484375000000000	4147.69238281250000000000	4143.07666015625000000000	4158.97412109375000000000	4157.43603515625000000000	4167.69238281250000000000	4183.58984375000000000000	4157.43603515625000000000	4127.17919921875000000000	3255.00000000000000000000	10249.00000000000000000000	10228.00000000000000000000	0.00000000000000000000	0.00000000000000000000	0.00000000000000000000	2556.00000000000000000000	274.00000000000000000000	4.00000000000000000000	4.00000000000000000000	4.00000000000000000000	4.00000000000000000000	4.00000000000000000000	4.00000000000000000000	4.00000000000000000000	4.00000000000000000000	4.00000000000000000000	4.00000000000000000000	4.00000000000000000000	4.00000000000000000000	4.00000000000000000000	4.00000000000000000000	4.00000000000000000000	4.00000000000000000000
15.00000000000000000000	0.00000000000000000000	4176.41015625000000000000	4188.71777343750000000000	4169.23046875000000000000	4187.69238281250000000000	4198.97412109375000000000	4180.51269531250000000000	4189.74365234375000000000	4184.10253906250000000000	4182.56396484375000000000	4193.84619140625000000000	4191.79492187500000000000	4187.69238281250000000000	4190.76904296875000000000	4138.46142578125000000000	2169.00000000000000000000	10249.00000000000000000000	10227.00000000000000000000	0.00000000000000000000	0.00000000000000000000	0.00000000000000000000	2556.00000000000000000000	283.00000000000000000000	4.00000000000000000000	4.00000000000000000000	4.00000000000000000000	4.00000000000000000000	4.00000000000000000000	4.00000000000000000000	4.00000000000000000000	4.00000000000000000000	4.00000000000000000000	4.00000000000000000000	4.00000000000000000000	4.00000000000000000000	4.00000000000000000000	4.00000000000000000000	4.00000000000000000000	4.00000000000000000000
16.00000000000000000000	0.00000000000000000000	4171.28173828125000000000	4155.38427734375000000000	4177.43603515625000000000	4174.87158203125000000000	4161.53857421875000000000	4163.07666015625000000000	4162.56396484375000000000	4161.53857421875000000000	4168.71777343750000000000	4160.00000000000000000000	4177.43603515625000000000	4187.17919921875000000000	4148.20507812500000000000	4125.12792968750000000000	0.00000000000000000000	10249.00000000000000000000	10227.00000000000000000000	0.00000000000000000000	0.00000000000000000000	0.00000000000000000000	2556.00000000000000000000	291.00000000000000000000	4.00000000000000000000	4.00000000000000000000	4.00000000000000000000	4.00000000000000000000	4.00000000000000000000	4.00000000000000000000	4.00000000000000000000	4.00000000000000000000	4.00000000000000000000	4.00000000000000000000	4.00000000000000000000	4.00000000000000000000	4.00000000000000000000	4.00000000000000000000	4.00000000000000000000	4.00000000000000000000
17.00000000000000000000	0.00000000000000000000	4186.15380859375000000000	4179.48730468750000000000	4173.84619140625000000000	4186.66650390625000000000	4174.35888671875000000000	4177.43603515625000000000	4177.94873046875000000000	4171.79492187500000000000	4173.33300781250000000000	4178.46142578125000000000	4179.48730468750000000000	4191.79492187500000000000	4165.64111328125000000000	4134.87158203125000000000	0.00000000000000000000	10250.00000000000000000000	10225.00000000000000000000	0.00000000000000000000	0.00000000000000000000	0.00000000000000000000	2556.00000000000000000000	299.00000000000000000000	4.00000000000000000000	4.00000000000000000000	4.00000000000000000000	4.00000000000000000000	4.00000000000000000000	4.00000000000000000000	4.00000000000000000000	4.00000000000000000000	4.00000000000000000000	4.00000000000000000000	4.00000000000000000000	4.00000000000000000000	4.00000000000000000000	4.00000000000000000000	4.00000000000000000000	4.00000000000000000000
18.00000000000000000000	0.00000000000000000000	4193.33300781250000000000	4203.07666015625000000000	4180.51269531250000000000	4198.97412109375000000000	4190.76904296875000000000	4184.61523437500000000000	4189.23046875000000000000	4176.92285156250000000000	4176.92285156250000000000	4205.64111328125000000000	4194.35888671875000000000	4202.05126953125000000000	4198.97412109375000000000	4146.15380859375000000000	0.00000000000000000000	10250.00000000000000000000	10225.00000000000000000000	0.00000000000000000000	0.00000000000000000000	0.00000000000000000000	2556.00000000000000000000	307.00000000000000000000	4.00000000000000000000	4.00000000000000000000	4.00000000000000000000	4.00000000000000000000	4.00000000000000000000	4.00000000000000000000	4.00000000000000000000	4.00000000000000000000	4.00000000000000000000	4.00000000000000000000	4.00000000000000000000	4.00000000000000000000	4.00000000000000000000	4.00000000000000000000	4.00000000000000000000	4.00000000000000000000
19.00000000000000000000	0.00000000000000000000	4178.97412109375000000000	4169.23046875000000000000	4176.92285156250000000000	4176.92285156250000000000	4161.53857421875000000000	4169.74365234375000000000	4161.02539062500000000000	4147.17919921875000000000	4164.61523437500000000000	4168.71777343750000000000	4178.97412109375000000000	4191.79492187500000000000	4169.74365234375000000000	4133.84619140625000000000	0.00000000000000000000	10249.00000000000000000000	10225.00000000000000000000	0.00000000000000000000	0.00000000000000000000	0.00000000000000000000	2556.00000000000000000000	314.00000000000000000000	4.00000000000000000000	4.00000000000000000000	4.00000000000000000000	4.00000000000000000000	4.00000000000000000000	4.00000000000000000000	4.00000000000000000000	4.00000000000000000000	4.00000000000000000000	4.00000000000000000000	4.00000000000000000000	4.00000000000000000000	4.00000000000000000000	4.00000000000000000000	4.00000000000000000000	4.00000000000000000000
20.00000000000000000000	0.00000000000000000000	4188.20507812500000000000	4192.30761718750000000000	4166.15380859375000000000	4193.84619140625000000000	4200.00000000000000000000	4175.89746093750000000000	4185.12792968750000000000	4188.20507812500000000000	4184.61523437500000000000	4207.69238281250000000000	4194.87158203125000000000	4194.35888671875000000000	4203.07666015625000000000	4150.76904296875000000000	0.00000000000000000000	10249.00000000000000000000	10225.00000000000000000000	0.00000000000000000000	0.00000000000000000000	0.00000000000000000000	2556.00000000000000000000	322.00000000000000000000	4.00000000000000000000	4.00000000000000000000	4.00000000000000000000	4.00000000000000000000	4.00000000000000000000	4.00000000000000000000	4.00000000000000000000	4.00000000000000000000	4.00000000000000000000	4.00000000000000000000	4.00000000000000000000	4.00000000000000000000	4.00000000000000000000	4.00000000000000000000	4.00000000000000000000	4.00000000000000000000
21.00000000000000000000	0.00000000000000000000	4176.92285156250000000000	4162.56396484375000000000	4174.87158203125000000000	4178.97412109375000000000	4164.61523437500000000000	4161.53857421875000000000	4158.97412109375000000000	4168.71777343750000000000	4168.20507812500000000000	4186.15380859375000000000	4189.74365234375000000000	4194.35888671875000000000	4188.20507812500000000000	4141.02539062500000000000	0.00000000000000000000	10247.00000000000000000000	10225.00000000000000000000	0.00000000000000000000	0.00000000000000000000	0.00000000000000000000	2556.00000000000000000000	329.00000000000000000000	4.00000000000000000000	4.00000000000000000000	4.00000000000000000000	4.00000000000000000000	4.00000000000000000000	4.00000000000000000000	4.00000000000000000000	4.00000000000000000000	4.00000000000000000000	4.00000000000000000000	4.00000000000000000000	4.00000000000000000000	4.00000000000000000000	4.00000000000000000000	4.00000000000000000000	4.00000000000000000000
22.00000000000000000000	0.00000000000000000000	4177.94873046875000000000	4175.89746093750000000000	4170.76904296875000000000	4175.38427734375000000000	4175.38427734375000000000	4175.38427734375000000000	4172.30761718750000000000	4166.66650390625000000000	4169.23046875000000000000	4190.25634765625000000000	4192.30761718750000000000	4192.82031250000000000000	4194.87158203125000000000	4137.43603515625000000000	0.00000000000000000000	10247.00000000000000000000	10225.00000000000000000000	0.00000000000000000000	0.00000000000000000000	0.00000000000000000000	2556.00000000000000000000	336.00000000000000000000	4.00000000000000000000	4.00000000000000000000	4.00000000000000000000	4.00000000000000000000	4.00000000000000000000	4.00000000000000000000	4.00000000000000000000	4.00000000000000000000	4.00000000000000000000	4.00000000000000000000	4.00000000000000000000	4.00000000000000000000	4.00000000000000000000	4.00000000000000000000	4.00000000000000000000	4.00000000000000000000
23.00000000000000000000	0.00000000000000000000	4185.64111328125000000000	4190.25634765625000000000	4175.38427734375000000000	4181.53857421875000000000	4200.00000000000000000000	4182.05126953125000000000	4185.64111328125000000000	4176.92285156250000000000	4176.41015625000000000000	4209.23046875000000000000	4201.02539062500000000000	4195.89746093750000000000	4199.48730468750000000000	4137.94873046875000000000	0.00000000000000000000	10246.00000000000000000000	10225.00000000000000000000	0.00000000000000000000	0.00000000000000000000	0.00000000000000000000	2556.00000000000000000000	344.00000000000000000000	4.00000000000000000000	4.00000000000000000000	4.00000000000000000000	4.00000000000000000000	4.00000000000000000000	4.00000000000000000000	4.00000000000000000000	4.00000000000000000000	4.00000000000000000000	4.00000000000000000000	4.00000000000000000000	4.00000000000000000000	4.00000000000000000000	4.00000000000000000000	4.00000000000000000000	4.00000000000000000000
24.00000000000000000000	0.00000000000000000000	4177.43603515625000000000	4151.28173828125000000000	4176.92285156250000000000	4162.05126953125000000000	4162.56396484375000000000	4171.28173828125000000000	4158.46142578125000000000	4154.35888671875000000000	4165.12792968750000000000	4165.12792968750000000000	4184.10253906250000000000	4188.71777343750000000000	4171.28173828125000000000	4126.66650390625000000000	0.00000000000000000000	10246.00000000000000000000	10225.00000000000000000000	0.00000000000000000000	0.00000000000000000000	0.00000000000000000000	2556.00000000000000000000	351.00000000000000000000	4.00000000000000000000	4.00000000000000000000	4.00000000000000000000	4.00000000000000000000	4.00000000000000000000	4.00000000000000000000	4.00000000000000000000	4.00000000000000000000	4.00000000000000000000	4.00000000000000000000	4.00000000000000000000	4.00000000000000000000	4.00000000000000000000	4.00000000000000000000	4.00000000000000000000	4.00000000000000000000
25.00000000000000000000	0.00000000000000000000	4190.25634765625000000000	4189.23046875000000000000	4165.12792968750000000000	4188.20507812500000000000	4202.05126953125000000000	4186.66650390625000000000	4193.33300781250000000000	4199.48730468750000000000	4189.74365234375000000000	4211.28173828125000000000	4203.58984375000000000000	4198.97412109375000000000	4224.61523437500000000000	4150.25634765625000000000	0.00000000000000000000	10247.00000000000000000000	10227.00000000000000000000	0.00000000000000000000	0.00000000000000000000	0.00000000000000000000	2556.00000000000000000000	358.00000000000000000000	4.00000000000000000000	4.00000000000000000000	4.00000000000000000000	4.00000000000000000000	4.00000000000000000000	4.00000000000000000000	4.00000000000000000000	4.00000000000000000000	4.00000000000000000000	4.00000000000000000000	4.00000000000000000000	4.00000000000000000000	4.00000000000000000000	4.00000000000000000000	4.00000000000000000000	4.00000000000000000000
26.00000000000000000000	0.00000000000000000000	4180.00000000000000000000	4164.61523437500000000000	4170.25634765625000000000	4179.48730468750000000000	4174.35888671875000000000	4168.71777343750000000000	4169.74365234375000000000	4177.43603515625000000000	4178.97412109375000000000	4209.23046875000000000000	4195.89746093750000000000	4196.92285156250000000000	4206.15380859375000000000	4142.56396484375000000000	0.00000000000000000000	10247.00000000000000000000	10227.00000000000000000000	0.00000000000000000000	0.00000000000000000000	0.00000000000000000000	2556.00000000000000000000	366.00000000000000000000	4.00000000000000000000	4.00000000000000000000	4.00000000000000000000	4.00000000000000000000	4.00000000000000000000	4.00000000000000000000	4.00000000000000000000	4.00000000000000000000	4.00000000000000000000	4.00000000000000000000	4.00000000000000000000	4.00000000000000000000	4.00000000000000000000	4.00000000000000000000	4.00000000000000000000	4.00000000000000000000
27.00000000000000000000	0.00000000000000000000	4179.48730468750000000000	4158.97412109375000000000	4169.74365234375000000000	4176.41015625000000000000	4166.15380859375000000000	4171.79492187500000000000	4174.87158203125000000000	4173.33300781250000000000	4180.51269531250000000000	4204.10253906250000000000	4194.35888671875000000000	4190.25634765625000000000	4203.07666015625000000000	4141.02539062500000000000	0.00000000000000000000	10249.00000000000000000000	10227.00000000000000000000	0.00000000000000000000	0.00000000000000000000	0.00000000000000000000	2556.00000000000000000000	373.00000000000000000000	4.00000000000000000000	4.00000000000000000000	4.00000000000000000000	4.00000000000000000000	4.00000000000000000000	4.00000000000000000000	4.00000000000000000000	4.00000000000000000000	4.00000000000000000000	4.00000000000000000000	4.00000000000000000000	4.00000000000000000000	4.00000000000000000000	4.00000000000000000000	4.00000000000000000000	4.00000000000000000000
28.00000000000000000000	0.00000000000000000000	4191.79492187500000000000	4180.00000000000000000000	4177.43603515625000000000	4196.92285156250000000000	4184.61523437500000000000	4187.69238281250000000000	4201.02539062500000000000	4204.61523437500000000000	4194.87158203125000000000	4223.58984375000000000000	4210.76904296875000000000	4206.15380859375000000000	4223.58984375000000000000	4154.35888671875000000000	0.00000000000000000000	10249.00000000000000000000	10227.00000000000000000000	0.00000000000000000000	0.00000000000000000000	0.00000000000000000000	2556.00000000000000000000	381.00000000000000000000	4.00000000000000000000	4.00000000000000000000	4.00000000000000000000	4.00000000000000000000	4.00000000000000000000	4.00000000000000000000	4.00000000000000000000	4.00000000000000000000	4.00000000000000000000	4.00000000000000000000	4.00000000000000000000	4.00000000000000000000	4.00000000000000000000	4.00000000000000000000	4.00000000000000000000	4.00000000000000000000
29.00000000000000000000	0.00000000000000000000	4179.48730468750000000000	4145.64111328125000000000	4181.53857421875000000000	4176.41015625000000000000	4150.76904296875000000000	4178.97412109375000000000	4173.84619140625000000000	4176.41015625000000000000	4176.92285156250000000000	4191.28173828125000000000	4191.28173828125000000000	4202.56396484375000000000	4185.12792968750000000000	4136.41015625000000000000	0.00000000000000000000	10250.00000000000000000000	10227.00000000000000000000	0.00000000000000000000	0.00000000000000000000	0.00000000000000000000	2556.00000000000000000000	390.00000000000000000000	4.00000000000000000000	4.00000000000000000000	4.00000000000000000000	4.00000000000000000000	4.00000000000000000000	4.00000000000000000000	4.00000000000000000000	4.00000000000000000000	4.00000000000000000000	4.00000000000000000000	4.00000000000000000000	4.00000000000000000000	4.00000000000000000000	4.00000000000000000000	4.00000000000000000000	4.00000000000000000000
30.00000000000000000000	0.00000000000000000000	4186.66650390625000000000	4176.92285156250000000000	4167.69238281250000000000	4185.12792968750000000000	4205.64111328125000000000	4187.17919921875000000000	4198.46142578125000000000	4200.51269531250000000000	4190.76904296875000000000	4235.89746093750000000000	4202.56396484375000000000	4198.97412109375000000000	4222.56396484375000000000	4145.12792968750000000000	0.00000000000000000000	10250.00000000000000000000	10227.00000000000000000000	0.00000000000000000000	0.00000000000000000000	0.00000000000000000000	2556.00000000000000000000	398.00000000000000000000	4.00000000000000000000	4.00000000000000000000	4.00000000000000000000	4.00000000000000000000	4.00000000000000000000	4.00000000000000000000	4.00000000000000000000	4.00000000000000000000	4.00000000000000000000	4.00000000000000000000	4.00000000000000000000	4.00000000000000000000	4.00000000000000000000	4.00000000000000000000	4.00000000000000000000	4.00000000000000000000
31.00000000000000000000	0.00000000000000000000	4178.97412109375000000000	4157.43603515625000000000	4165.64111328125000000000	4173.33300781250000000000	4187.69238281250000000000	4170.76904296875000000000	4173.33300781250000000000	4181.02539062500000000000	4176.92285156250000000000	4215.38427734375000000000	4196.41015625000000000000	4198.46142578125000000000	4208.71777343750000000000	4142.05126953125000000000	0.00000000000000000000	10248.00000000000000000000	10228.00000000000000000000	0.00000000000000000000	0.00000000000000000000	0.00000000000000000000	2556.00000000000000000000	406.00000000000000000000	4.00000000000000000000	4.00000000000000000000	4.00000000000000000000	4.00000000000000000000	4.00000000000000000000	4.00000000000000000000	4.00000000000000000000	4.00000000000000000000	4.00000000000000000000	4.00000000000000000000	4.00000000000000000000	4.00000000000000000000	4.00000000000000000000	4.00000000000000000000	4.00000000000000000000	4.00000000000000000000
32.00000000000000000000	0.00000000000000000000	4172.30761718750000000000	4145.64111328125000000000	4162.05126953125000000000	4166.66650390625000000000	4161.02539062500000000000	4172.82031250000000000000	4169.74365234375000000000	4176.41015625000000000000	4173.33300781250000000000	4198.46142578125000000000	4190.76904296875000000000	4193.84619140625000000000	4195.38427734375000000000	4138.46142578125000000000	0.00000000000000000000	10248.00000000000000000000	10228.00000000000000000000	0.00000000000000000000	0.00000000000000000000	0.00000000000000000000	2556.00000000000000000000	414.00000000000000000000	4.00000000000000000000	4.00000000000000000000	4.00000000000000000000	4.00000000000000000000	4.00000000000000000000	4.00000000000000000000	4.00000000000000000000	4.00000000000000000000	4.00000000000000000000	4.00000000000000000000	4.00000000000000000000	4.00000000000000000000	4.00000000000000000000	4.00000000000000000000	4.00000000000000000000	4.00000000000000000000
33.00000000000000000000	0.00000000000000000000	4172.82031250000000000000	4155.89746093750000000000	4164.61523437500000000000	4177.43603515625000000000	4186.15380859375000000000	4180.51269531250000000000	4191.79492187500000000000	4206.66650390625000000000	4189.23046875000000000000	4234.35888671875000000000	4206.15380859375000000000	4196.41015625000000000000	4211.28173828125000000000	4138.97412109375000000000	0.00000000000000000000	10250.00000000000000000000	10229.00000000000000000000	0.00000000000000000000	0.00000000000000000000	0.00000000000000000000	2556.00000000000000000000	423.00000000000000000000	4.00000000000000000000	4.00000000000000000000	4.00000000000000000000	4.00000000000000000000	4.00000000000000000000	4.00000000000000000000	4.00000000000000000000	4.00000000000000000000	4.00000000000000000000	4.00000000000000000000	4.00000000000000000000	4.00000000000000000000	4.00000000000000000000	4.00000000000000000000	4.00000000000000000000	4.00000000000000000000
34.00000000000000000000	0.00000000000000000000	4155.38427734375000000000	4108.71777343750000000000	4164.61523437500000000000	4152.82031250000000000000	4147.17919921875000000000	4161.02539062500000000000	4154.35888671875000000000	4166.15380859375000000000	4169.23046875000000000000	4177.94873046875000000000	4183.58984375000000000000	4181.53857421875000000000	4157.43603515625000000000	4113.84619140625000000000	0.00000000000000000000	10250.00000000000000000000	10229.00000000000000000000	0.00000000000000000000	0.00000000000000000000	0.00000000000000000000	2556.00000000000000000000	430.00000000000000000000	4.00000000000000000000	4.00000000000000000000	4.00000000000000000000	4.00000000000000000000	4.00000000000000000000	4.00000000000000000000	4.00000000000000000000	4.00000000000000000000	4.00000000000000000000	4.00000000000000000000	4.00000000000000000000	4.00000000000000000000	4.00000000000000000000	4.00000000000000000000	4.00000000000000000000	4.00000000000000000000
35.00000000000000000000	0.00000000000000000000	4165.12792968750000000000	4141.02539062500000000000	4155.89746093750000000000	4172.82031250000000000000	4163.58984375000000000000	4172.30761718750000000000	4173.84619140625000000000	4175.89746093750000000000	4178.97412109375000000000	4187.69238281250000000000	4190.25634765625000000000	4180.51269531250000000000	4177.43603515625000000000	4123.58984375000000000000	0.00000000000000000000	10252.00000000000000000000	10229.00000000000000000000	0.00000000000000000000	0.00000000000000000000	0.00000000000000000000	2556.00000000000000000000	438.00000000000000000000	4.00000000000000000000	4.00000000000000000000	4.00000000000000000000	4.00000000000000000000	4.00000000000000000000	4.00000000000000000000	4.00000000000000000000	4.00000000000000000000	4.00000000000000000000	4.00000000000000000000	4.00000000000000000000	4.00000000000000000000	4.00000000000000000000	4.00000000000000000000	4.00000000000000000000	4.00000000000000000000
36.00000000000000000000	0.00000000000000000000	4162.05126953125000000000	4126.66650390625000000000	4167.69238281250000000000	4176.41015625000000000000	4142.56396484375000000000	4164.61523437500000000000	4153.33300781250000000000	4154.35888671875000000000	4167.17919921875000000000	4175.38427734375000000000	4183.58984375000000000000	4185.12792968750000000000	4166.66650390625000000000	4117.94873046875000000000	0.00000000000000000000	10252.00000000000000000000	10229.00000000000000000000	0.00000000000000000000	0.00000000000000000000	0.00000000000000000000	2556.00000000000000000000	446.00000000000000000000	4.00000000000000000000	4.00000000000000000000	4.00000000000000000000	4.00000000000000000000	4.00000000000000000000	4.00000000000000000000	4.00000000000000000000	4.00000000000000000000	4.00000000000000000000	4.00000000000000000000	4.00000000000000000000	4.00000000000000000000	4.00000000000000000000	4.00000000000000000000	4.00000000000000000000	4.00000000000000000000
37.00000000000000000000	0.00000000000000000000	4156.41015625000000000000	4110.76904296875000000000	4163.58984375000000000000	4177.94873046875000000000	4138.97412109375000000000	4164.10253906250000000000	4150.76904296875000000000	4143.07666015625000000000	4161.53857421875000000000	4159.48730468750000000000	4172.30761718750000000000	4177.94873046875000000000	4155.89746093750000000000	4112.30761718750000000000	0.00000000000000000000	10252.00000000000000000000	10228.00000000000000000000	0.00000000000000000000	0.00000000000000000000	0.00000000000000000000	2556.00000000000000000000	455.00000000000000000000	4.00000000000000000000	4.00000000000000000000	4.00000000000000000000	4.00000000000000000000	4.00000000000000000000	4.00000000000000000000	4.00000000000000000000	4.00000000000000000000	4.00000000000000000000	4.00000000000000000000	4.00000000000000000000	4.00000000000000000000	4.00000000000000000000	4.00000000000000000000	4.00000000000000000000	4.00000000000000000000
38.00000000000000000000	0.00000000000000000000	4160.00000000000000000000	4134.35888671875000000000	4153.84619140625000000000	4207.17919921875000000000	4171.28173828125000000000	4168.71777343750000000000	4177.94873046875000000000	4176.41015625000000000000	4176.41015625000000000000	4189.74365234375000000000	4186.66650390625000000000	4182.05126953125000000000	4186.66650390625000000000	4124.61523437500000000000	0.00000000000000000000	10252.00000000000000000000	10228.00000000000000000000	0.00000000000000000000	0.00000000000000000000	0.00000000000000000000	2556.00000000000000000000	462.00000000000000000000	4.00000000000000000000	4.00000000000000000000	4.00000000000000000000	4.00000000000000000000	4.00000000000000000000	4.00000000000000000000	4.00000000000000000000	4.00000000000000000000	4.00000000000000000000	4.00000000000000000000	4.00000000000000000000	4.00000000000000000000	4.00000000000000000000	4.00000000000000000000	4.00000000000000000000	4.00000000000000000000
39.00000000000000000000	0.00000000000000000000	4147.17919921875000000000	4096.92285156250000000000	4158.46142578125000000000	4194.35888671875000000000	4114.87158203125000000000	4152.82031250000000000000	4141.02539062500000000000	4149.23046875000000000000	4159.48730468750000000000	4137.43603515625000000000	4171.28173828125000000000	4178.97412109375000000000	4152.30761718750000000000	4112.82031250000000000000	0.00000000000000000000	10250.00000000000000000000	10227.00000000000000000000	0.00000000000000000000	0.00000000000000000000	0.00000000000000000000	2556.00000000000000000000	470.00000000000000000000	4.00000000000000000000	4.00000000000000000000	4.00000000000000000000	4.00000000000000000000	4.00000000000000000000	4.00000000000000000000	4.00000000000000000000	4.00000000000000000000	4.00000000000000000000	4.00000000000000000000	4.00000000000000000000	4.00000000000000000000	4.00000000000000000000	4.00000000000000000000	4.00000000000000000000	4.00000000000000000000
40.00000000000000000000	0.00000000000000000000	4172.82031250000000000000	4141.53857421875000000000	4165.12792968750000000000	4225.64111328125000000000	4160.51269531250000000000	4180.51269531250000000000	4183.58984375000000000000	4187.17919921875000000000	4184.10253906250000000000	4184.61523437500000000000	4192.30761718750000000000	4189.23046875000000000000	4190.25634765625000000000	4136.41015625000000000000	0.00000000000000000000	10250.00000000000000000000	10227.00000000000000000000	0.00000000000000000000	0.00000000000000000000	0.00000000000000000000	2556.00000000000000000000	478.00000000000000000000	4.00000000000000000000	4.00000000000000000000	4.00000000000000000000	4.00000000000000000000	4.00000000000000000000	4.00000000000000000000	4.00000000000000000000	4.00000000000000000000	4.00000000000000000000	4.00000000000000000000	4.00000000000000000000	4.00000000000000000000	4.00000000000000000000	4.00000000000000000000	4.00000000000000000000	4.00000000000000000000
41.00000000000000000000	0.00000000000000000000	4183.58984375000000000000	4153.33300781250000000000	4182.05126953125000000000	4242.05126953125000000000	4190.25634765625000000000	4181.02539062500000000000	4192.82031250000000000000	4194.87158203125000000000	4187.17919921875000000000	4218.97412109375000000000	4200.51269531250000000000	4196.41015625000000000000	4192.30761718750000000000	4137.94873046875000000000	0.00000000000000000000	10249.00000000000000000000	10224.00000000000000000000	0.00000000000000000000	0.00000000000000000000	0.00000000000000000000	2556.00000000000000000000	486.00000000000000000000	4.00000000000000000000	4.00000000000000000000	4.00000000000000000000	4.00000000000000000000	4.00000000000000000000	4.00000000000000000000	4.00000000000000000000	4.00000000000000000000	4.00000000000000000000	4.00000000000000000000	4.00000000000000000000	4.00000000000000000000	4.00000000000000000000	4.00000000000000000000	4.00000000000000000000	4.00000000000000000000
42.00000000000000000000	0.00000000000000000000	4169.23046875000000000000	4134.35888671875000000000	4174.35888671875000000000	4222.05126953125000000000	4172.30761718750000000000	4170.76904296875000000000	4168.20507812500000000000	4172.82031250000000000000	4177.43603515625000000000	4192.82031250000000000000	4184.61523437500000000000	4183.58984375000000000000	4168.71777343750000000000	4123.07666015625000000000	0.00000000000000000000	10249.00000000000000000000	10224.00000000000000000000	0.00000000000000000000	0.00000000000000000000	0.00000000000000000000	2556.00000000000000000000	493.00000000000000000000	4.00000000000000000000	4.00000000000000000000	4.00000000000000000000	4.00000000000000000000	4.00000000000000000000	4.00000000000000000000	4.00000000000000000000	4.00000000000000000000	4.00000000000000000000	4.00000000000000000000	4.00000000000000000000	4.00000000000000000000	4.00000000000000000000	4.00000000000000000000	4.00000000000000000000	4.00000000000000000000
43.00000000000000000000	0.00000000000000000000	4173.33300781250000000000	4161.02539062500000000000	4161.53857421875000000000	4231.79492187500000000000	4191.79492187500000000000	4179.48730468750000000000	4185.64111328125000000000	4197.43603515625000000000	4191.28173828125000000000	4215.89746093750000000000	4196.41015625000000000000	4187.69238281250000000000	4206.15380859375000000000	4138.97412109375000000000	0.00000000000000000000	10246.00000000000000000000	10225.00000000000000000000	0.00000000000000000000	0.00000000000000000000	0.00000000000000000000	2556.00000000000000000000	501.00000000000000000000	4.00000000000000000000	4.00000000000000000000	4.00000000000000000000	4.00000000000000000000	4.00000000000000000000	4.00000000000000000000	4.00000000000000000000	4.00000000000000000000	4.00000000000000000000	4.00000000000000000000	4.00000000000000000000	4.00000000000000000000	4.00000000000000000000	4.00000000000000000000	4.00000000000000000000	4.00000000000000000000
44.00000000000000000000	0.00000000000000000000	4163.07666015625000000000	4125.12792968750000000000	4167.17919921875000000000	4216.92285156250000000000	4145.64111328125000000000	4163.07666015625000000000	4158.97412109375000000000	4165.64111328125000000000	4169.74365234375000000000	4173.33300781250000000000	4178.97412109375000000000	4182.05126953125000000000	4173.84619140625000000000	4127.69238281250000000000	0.00000000000000000000	10246.00000000000000000000	10225.00000000000000000000	0.00000000000000000000	0.00000000000000000000	0.00000000000000000000	2556.00000000000000000000	509.00000000000000000000	4.00000000000000000000	4.00000000000000000000	4.00000000000000000000	4.00000000000000000000	4.00000000000000000000	4.00000000000000000000	4.00000000000000000000	4.00000000000000000000	4.00000000000000000000	4.00000000000000000000	4.00000000000000000000	4.00000000000000000000	4.00000000000000000000	4.00000000000000000000	4.00000000000000000000	4.00000000000000000000
45.00000000000000000000	0.00000000000000000000	4168.20507812500000000000	4144.10253906250000000000	4163.07666015625000000000	4229.74365234375000000000	4171.28173828125000000000	4176.92285156250000000000	4184.61523437500000000000	4187.69238281250000000000	4184.10253906250000000000	4193.33300781250000000000	4186.66650390625000000000	4177.43603515625000000000	4183.58984375000000000000	4130.25634765625000000000	0.00000000000000000000	10246.00000000000000000000	10226.00000000000000000000	0.00000000000000000000	0.00000000000000000000	0.00000000000000000000	2556.00000000000000000000	517.00000000000000000000	4.00000000000000000000	4.00000000000000000000	4.00000000000000000000	4.00000000000000000000	4.00000000000000000000	4.00000000000000000000	4.00000000000000000000	4.00000000000000000000	4.00000000000000000000	4.00000000000000000000	4.00000000000000000000	4.00000000000000000000	4.00000000000000000000	4.00000000000000000000	4.00000000000000000000	4.00000000000000000000
46.00000000000000000000	0.00000000000000000000	4165.64111328125000000000	4142.56396484375000000000	4173.84619140625000000000	4230.76904296875000000000	4171.28173828125000000000	4176.41015625000000000000	4183.07666015625000000000	4193.84619140625000000000	4186.66650390625000000000	4202.56396484375000000000	4192.30761718750000000000	4186.15380859375000000000	4176.41015625000000000000	4131.79492187500000000000	0.00000000000000000000	10246.00000000000000000000	10226.00000000000000000000	0.00000000000000000000	0.00000000000000000000	0.00000000000000000000	2556.00000000000000000000	526.00000000000000000000	4.00000000000000000000	4.00000000000000000000	4.00000000000000000000	4.00000000000000000000	4.00000000000000000000	4.00000000000000000000	4.00000000000000000000	4.00000000000000000000	4.00000000000000000000	4.00000000000000000000	4.00000000000000000000	4.00000000000000000000	4.00000000000000000000	4.00000000000000000000	4.00000000000000000000	4.00000000000000000000
47.00000000000000000000	0.00000000000000000000	4161.02539062500000000000	4123.58984375000000000000	4174.35888671875000000000	4211.79492187500000000000	4142.05126953125000000000	4166.15380859375000000000	4167.17919921875000000000	4169.74365234375000000000	4169.74365234375000000000	4170.25634765625000000000	4180.51269531250000000000	4186.15380859375000000000	4157.94873046875000000000	4123.58984375000000000000	0.00000000000000000000	10246.00000000000000000000	10227.00000000000000000000	0.00000000000000000000	0.00000000000000000000	0.00000000000000000000	2556.00000000000000000000	534.00000000000000000000	4.00000000000000000000	4.00000000000000000000	4.00000000000000000000	4.00000000000000000000	4.00000000000000000000	4.00000000000000000000	4.00000000000000000000	4.00000000000000000000	4.00000000000000000000	4.00000000000000000000	4.00000000000000000000	4.00000000000000000000	4.00000000000000000000	4.00000000000000000000	4.00000000000000000000	4.00000000000000000000
48.00000000000000000000	0.00000000000000000000	4175.38427734375000000000	4163.07666015625000000000	4162.56396484375000000000	4226.66650390625000000000	4191.28173828125000000000	4177.94873046875000000000	4193.33300781250000000000	4195.38427734375000000000	4182.56396484375000000000	4197.94873046875000000000	4195.89746093750000000000	4188.71777343750000000000	4201.53857421875000000000	4135.38427734375000000000	0.00000000000000000000	10246.00000000000000000000	10227.00000000000000000000	0.00000000000000000000	0.00000000000000000000	0.00000000000000000000	2556.00000000000000000000	543.00000000000000000000	4.00000000000000000000	4.00000000000000000000	4.00000000000000000000	4.00000000000000000000	4.00000000000000000000	4.00000000000000000000	4.00000000000000000000	4.00000000000000000000	4.00000000000000000000	4.00000000000000000000	4.00000000000000000000	4.00000000000000000000	4.00000000000000000000	4.00000000000000000000	4.00000000000000000000	4.00000000000000000000
49.00000000000000000000	0.00000000000000000000	4160.51269531250000000000	4128.71777343750000000000	4169.74365234375000000000	4202.56396484375000000000	4158.97412109375000000000	4167.17919921875000000000	4151.79492187500000000000	4158.46142578125000000000	4164.61523437500000000000	4155.89746093750000000000	4177.94873046875000000000	4179.48730468750000000000	4166.15380859375000000000	4122.56396484375000000000	0.00000000000000000000	10246.00000000000000000000	10226.00000000000000000000	0.00000000000000000000	0.00000000000000000000	0.00000000000000000000	2556.00000000000000000000	550.00000000000000000000	4.00000000000000000000	4.00000000000000000000	4.00000000000000000000	4.00000000000000000000	4.00000000000000000000	4.00000000000000000000	4.00000000000000000000	4.00000000000000000000	4.00000000000000000000	4.00000000000000000000	4.00000000000000000000	4.00000000000000000000	4.00000000000000000000	4.00000000000000000000	4.00000000000000000000	4.00000000000000000000
50.00000000000000000000	0.00000000000000000000	4162.56396484375000000000	4141.02539062500000000000	4169.23046875000000000000	4206.15380859375000000000	4158.46142578125000000000	4175.38427734375000000000	4165.12792968750000000000	4175.38427734375000000000	4177.43603515625000000000	4176.92285156250000000000	4185.12792968750000000000	4177.94873046875000000000	4183.07666015625000000000	4134.87158203125000000000	0.00000000000000000000	10246.00000000000000000000	10226.00000000000000000000	0.00000000000000000000	0.00000000000000000000	0.00000000000000000000	2556.00000000000000000000	557.00000000000000000000	4.00000000000000000000	4.00000000000000000000	4.00000000000000000000	4.00000000000000000000	4.00000000000000000000	4.00000000000000000000	4.00000000000000000000	4.00000000000000000000	4.00000000000000000000	4.00000000000000000000	4.00000000000000000000	4.00000000000000000000	4.00000000000000000000	4.00000000000000000000	4.00000000000000000000	4.00000000000000000000
51.00000000000000000000	0.00000000000000000000	4166.66650390625000000000	4144.61523437500000000000	4168.71777343750000000000	4210.76904296875000000000	4156.41015625000000000000	4166.15380859375000000000	4168.71777343750000000000	4190.76904296875000000000	4183.07666015625000000000	4197.43603515625000000000	4194.35888671875000000000	4185.12792968750000000000	4196.41015625000000000000	4143.58984375000000000000	0.00000000000000000000	10245.00000000000000000000	10226.00000000000000000000	0.00000000000000000000	0.00000000000000000000	0.00000000000000000000	2556.00000000000000000000	565.00000000000000000000	4.00000000000000000000	4.00000000000000000000	4.00000000000000000000	4.00000000000000000000	4.00000000000000000000	4.00000000000000000000	4.00000000000000000000	4.00000000000000000000	4.00000000000000000000	4.00000000000000000000	4.00000000000000000000	4.00000000000000000000	4.00000000000000000000	4.00000000000000000000	4.00000000000000000000	4.00000000000000000000
52.00000000000000000000	0.00000000000000000000	4154.87158203125000000000	4115.38427734375000000000	4165.64111328125000000000	4186.66650390625000000000	4136.92285156250000000000	4158.97412109375000000000	4145.64111328125000000000	4161.02539062500000000000	4167.17919921875000000000	4149.74365234375000000000	4174.35888671875000000000	4173.84619140625000000000	4160.00000000000000000000	4127.17919921875000000000	0.00000000000000000000	10245.00000000000000000000	10226.00000000000000000000	0.00000000000000000000	0.00000000000000000000	0.00000000000000000000	2556.00000000000000000000	572.00000000000000000000	4.00000000000000000000	4.00000000000000000000	4.00000000000000000000	4.00000000000000000000	4.00000000000000000000	4.00000000000000000000	4.00000000000000000000	4.00000000000000000000	4.00000000000000000000	4.00000000000000000000	4.00000000000000000000	4.00000000000000000000	4.00000000000000000000	4.00000000000000000000	4.00000000000000000000	4.00000000000000000000
53.00000000000000000000	0.00000000000000000000	4165.64111328125000000000	4160.00000000000000000000	4169.23046875000000000000	4205.64111328125000000000	4189.23046875000000000000	4183.58984375000000000000	4191.28173828125000000000	4188.20507812500000000000	4184.61523437500000000000	4188.20507812500000000000	4190.25634765625000000000	4178.97412109375000000000	4190.25634765625000000000	4137.43603515625000000000	0.00000000000000000000	10246.00000000000000000000	10226.00000000000000000000	0.00000000000000000000	0.00000000000000000000	0.00000000000000000000	2556.00000000000000000000	579.00000000000000000000	4.00000000000000000000	4.00000000000000000000	4.00000000000000000000	4.00000000000000000000	4.00000000000000000000	4.00000000000000000000	4.00000000000000000000	4.00000000000000000000	4.00000000000000000000	4.00000000000000000000	4.00000000000000000000	4.00000000000000000000	4.00000000000000000000	4.00000000000000000000	4.00000000000000000000	4.00000000000000000000
54.00000000000000000000	0.00000000000000000000	4163.07666015625000000000	4141.53857421875000000000	4183.07666015625000000000	4193.84619140625000000000	4160.51269531250000000000	4174.35888671875000000000	4173.84619140625000000000	4163.58984375000000000000	4171.28173828125000000000	4176.41015625000000000000	4180.51269531250000000000	4183.58984375000000000000	4163.58984375000000000000	4128.71777343750000000000	0.00000000000000000000	10246.00000000000000000000	10226.00000000000000000000	0.00000000000000000000	0.00000000000000000000	0.00000000000000000000	2556.00000000000000000000	587.00000000000000000000	4.00000000000000000000	4.00000000000000000000	4.00000000000000000000	4.00000000000000000000	4.00000000000000000000	4.00000000000000000000	4.00000000000000000000	4.00000000000000000000	4.00000000000000000000	4.00000000000000000000	4.00000000000000000000	4.00000000000000000000	4.00000000000000000000	4.00000000000000000000	4.00000000000000000000	4.00000000000000000000
55.00000000000000000000	0.00000000000000000000	4170.25634765625000000000	4154.35888671875000000000	4169.74365234375000000000	4191.28173828125000000000	4172.82031250000000000000	4181.02539062500000000000	4181.53857421875000000000	4176.41015625000000000000	4177.43603515625000000000	4182.56396484375000000000	4180.51269531250000000000	4182.05126953125000000000	4182.05126953125000000000	4139.48730468750000000000	0.00000000000000000000	10249.00000000000000000000	10222.00000000000000000000	0.00000000000000000000	0.00000000000000000000	0.00000000000000000000	2556.00000000000000000000	594.00000000000000000000	4.00000000000000000000	4.00000000000000000000	4.00000000000000000000	4.00000000000000000000	4.00000000000000000000	4.00000000000000000000	4.00000000000000000000	4.00000000000000000000	4.00000000000000000000	4.00000000000000000000	4.00000000000000000000	4.00000000000000000000	4.00000000000000000000	4.00000000000000000000	4.00000000000000000000	4.00000000000000000000
56.00000000000000000000	0.00000000000000000000	4171.28173828125000000000	4162.56396484375000000000	4165.12792968750000000000	4196.41015625000000000000	4181.02539062500000000000	4177.94873046875000000000	4184.61523437500000000000	4190.25634765625000000000	4183.58984375000000000000	4196.92285156250000000000	4191.79492187500000000000	4185.64111328125000000000	4208.71777343750000000000	4148.20507812500000000000	0.00000000000000000000	10249.00000000000000000000	10222.00000000000000000000	0.00000000000000000000	0.00000000000000000000	0.00000000000000000000	2556.00000000000000000000	603.00000000000000000000	4.00000000000000000000	4.00000000000000000000	4.00000000000000000000	4.00000000000000000000	4.00000000000000000000	4.00000000000000000000	4.00000000000000000000	4.00000000000000000000	4.00000000000000000000	4.00000000000000000000	4.00000000000000000000	4.00000000000000000000	4.00000000000000000000	4.00000000000000000000	4.00000000000000000000	4.00000000000000000000
57.00000000000000000000	0.00000000000000000000	4156.92285156250000000000	4126.66650390625000000000	4168.71777343750000000000	4176.41015625000000000000	4139.48730468750000000000	4166.15380859375000000000	4156.92285156250000000000	4160.00000000000000000000	4168.71777343750000000000	4170.76904296875000000000	4176.92285156250000000000	4177.94873046875000000000	4176.41015625000000000000	4129.74365234375000000000	0.00000000000000000000	10249.00000000000000000000	10222.00000000000000000000	0.00000000000000000000	0.00000000000000000000	0.00000000000000000000	2556.00000000000000000000	611.00000000000000000000	4.00000000000000000000	4.00000000000000000000	4.00000000000000000000	4.00000000000000000000	4.00000000000000000000	4.00000000000000000000	4.00000000000000000000	4.00000000000000000000	4.00000000000000000000	4.00000000000000000000	4.00000000000000000000	4.00000000000000000000	4.00000000000000000000	4.00000000000000000000	4.00000000000000000000	4.00000000000000000000
58.00000000000000000000	0.00000000000000000000	4172.82031250000000000000	4166.15380859375000000000	4169.74365234375000000000	4192.30761718750000000000	4188.71777343750000000000	4187.69238281250000000000	4198.97412109375000000000	4203.07666015625000000000	4193.33300781250000000000	4216.92285156250000000000	4197.94873046875000000000	4185.64111328125000000000	4205.64111328125000000000	4141.02539062500000000000	0.00000000000000000000	10249.00000000000000000000	10222.00000000000000000000	0.00000000000000000000	0.00000000000000000000	0.00000000000000000000	2556.00000000000000000000	619.00000000000000000000	4.00000000000000000000	4.00000000000000000000	4.00000000000000000000	4.00000000000000000000	4.00000000000000000000	4.00000000000000000000	4.00000000000000000000	4.00000000000000000000	4.00000000000000000000	4.00000000000000000000	4.00000000000000000000	4.00000000000000000000	4.00000000000000000000	4.00000000000000000000	4.00000000000000000000	4.00000000000000000000
59.00000000000000000000	0.00000000000000000000	4167.69238281250000000000	4142.05126953125000000000	4178.97412109375000000000	4170.76904296875000000000	4164.10253906250000000000	4172.30761718750000000000	4177.43603515625000000000	4186.15380859375000000000	4182.56396484375000000000	4186.66650390625000000000	4193.33300781250000000000	4188.20507812500000000000	4180.51269531250000000000	4128.71777343750000000000	0.00000000000000000000	10251.00000000000000000000	10225.00000000000000000000	0.00000000000000000000	0.00000000000000000000	0.00000000000000000000	2556.00000000000000000000	627.00000000000000000000	4.00000000000000000000	4.00000000000000000000	4.00000000000000000000	4.00000000000000000000	4.00000000000000000000	4.00000000000000000000	4.00000000000000000000	4.00000000000000000000	4.00000000000000000000	4.00000000000000000000	4.00000000000000000000	4.00000000000000000000	4.00000000000000000000	4.00000000000000000000	4.00000000000000000000	4.00000000000000000000
60.00000000000000000000	0.00000000000000000000	4164.10253906250000000000	4146.15380859375000000000	4167.69238281250000000000	4165.64111328125000000000	4161.02539062500000000000	4173.84619140625000000000	4174.87158203125000000000	4176.41015625000000000000	4178.97412109375000000000	4188.71777343750000000000	4187.17919921875000000000	4181.02539062500000000000	4188.71777343750000000000	4130.76904296875000000000	0.00000000000000000000	10251.00000000000000000000	10225.00000000000000000000	0.00000000000000000000	0.00000000000000000000	0.00000000000000000000	2556.00000000000000000000	635.00000000000000000000	4.00000000000000000000	4.00000000000000000000	4.00000000000000000000	4.00000000000000000000	4.00000000000000000000	4.00000000000000000000	4.00000000000000000000	4.00000000000000000000	4.00000000000000000000	4.00000000000000000000	4.00000000000000000000	4.00000000000000000000	4.00000000000000000000	4.00000000000000000000	4.00000000000000000000	4.00000000000000000000
61.00000000000000000000	0.00000000000000000000	4167.17919921875000000000	4168.71777343750000000000	4162.05126953125000000000	4180.51269531250000000000	4181.53857421875000000000	4178.97412109375000000000	4183.58984375000000000000	4184.10253906250000000000	4184.10253906250000000000	4210.25634765625000000000	4191.28173828125000000000	4183.58984375000000000000	4208.20507812500000000000	4144.61523437500000000000	0.00000000000000000000	10251.00000000000000000000	10225.00000000000000000000	0.00000000000000000000	0.00000000000000000000	0.00000000000000000000	2556.00000000000000000000	643.00000000000000000000	4.00000000000000000000	4.00000000000000000000	4.00000000000000000000	4.00000000000000000000	4.00000000000000000000	4.00000000000000000000	4.00000000000000000000	4.00000000000000000000	4.00000000000000000000	4.00000000000000000000	4.00000000000000000000	4.00000000000000000000	4.00000000000000000000	4.00000000000000000000	4.00000000000000000000	4.00000000000000000000
62.00000000000000000000	0.00000000000000000000	4155.89746093750000000000	4128.20507812500000000000	4164.61523437500000000000	4157.94873046875000000000	4138.97412109375000000000	4161.53857421875000000000	4152.82031250000000000000	4151.79492187500000000000	4165.12792968750000000000	4148.71777343750000000000	4172.30761718750000000000	4176.92285156250000000000	4164.61523437500000000000	4131.79492187500000000000	0.00000000000000000000	10251.00000000000000000000	10225.00000000000000000000	0.00000000000000000000	0.00000000000000000000	0.00000000000000000000	2556.00000000000000000000	650.00000000000000000000	4.00000000000000000000	4.00000000000000000000	4.00000000000000000000	4.00000000000000000000	4.00000000000000000000	4.00000000000000000000	4.00000000000000000000	4.00000000000000000000	4.00000000000000000000	4.00000000000000000000	4.00000000000000000000	4.00000000000000000000	4.00000000000000000000	4.00000000000000000000	4.00000000000000000000	4.00000000000000000000
63.00000000000000000000	0.00000000000000000000	4166.15380859375000000000	4154.87158203125000000000	4162.56396484375000000000	4173.33300781250000000000	4173.33300781250000000000	4175.38427734375000000000	4186.66650390625000000000	4189.74365234375000000000	4183.58984375000000000000	4187.69238281250000000000	4190.25634765625000000000	4182.05126953125000000000	4195.89746093750000000000	4146.15380859375000000000	0.00000000000000000000	10250.00000000000000000000	10226.00000000000000000000	0.00000000000000000000	0.00000000000000000000	0.00000000000000000000	2556.00000000000000000000	658.00000000000000000000	4.00000000000000000000	4.00000000000000000000	4.00000000000000000000	4.00000000000000000000	4.00000000000000000000	4.00000000000000000000	4.00000000000000000000	4.00000000000000000000	4.00000000000000000000	4.00000000000000000000	4.00000000000000000000	4.00000000000000000000	4.00000000000000000000	4.00000000000000000000	4.00000000000000000000	4.00000000000000000000
64.00000000000000000000	0.00000000000000000000	4152.30761718750000000000	4128.71777343750000000000	4168.71777343750000000000	4158.97412109375000000000	4154.35888671875000000000	4166.15380859375000000000	4163.58984375000000000000	4174.87158203125000000000	4173.33300781250000000000	4179.48730468750000000000	4180.00000000000000000000	4179.48730468750000000000	4167.17919921875000000000	4133.84619140625000000000	1172.00000000000000000000	10250.00000000000000000000	10226.00000000000000000000	0.00000000000000000000	0.00000000000000000000	0.00000000000000000000	2556.00000000000000000000	665.00000000000000000000	4.00000000000000000000	4.00000000000000000000	4.00000000000000000000	4.00000000000000000000	4.00000000000000000000	4.00000000000000000000	4.00000000000000000000	4.00000000000000000000	4.00000000000000000000	4.00000000000000000000	4.00000000000000000000	4.00000000000000000000	4.00000000000000000000	4.00000000000000000000	4.00000000000000000000	4.00000000000000000000
65.00000000000000000000	0.00000000000000000000	4146.66650390625000000000	4118.46142578125000000000	4160.51269531250000000000	4146.15380859375000000000	4147.17919921875000000000	4168.20507812500000000000	4156.41015625000000000000	4162.56396484375000000000	4168.71777343750000000000	4151.28173828125000000000	4167.69238281250000000000	4170.76904296875000000000	4146.15380859375000000000	4123.07666015625000000000	2077.00000000000000000000	10252.00000000000000000000	10226.00000000000000000000	0.00000000000000000000	0.00000000000000000000	0.00000000000000000000	2556.00000000000000000000	674.00000000000000000000	4.00000000000000000000	4.00000000000000000000	4.00000000000000000000	4.00000000000000000000	4.00000000000000000000	4.00000000000000000000	4.00000000000000000000	4.00000000000000000000	4.00000000000000000000	4.00000000000000000000	4.00000000000000000000	4.00000000000000000000	4.00000000000000000000	4.00000000000000000000	4.00000000000000000000	4.00000000000000000000
66.00000000000000000000	0.00000000000000000000	4161.53857421875000000000	4143.58984375000000000000	4162.56396484375000000000	4166.15380859375000000000	4174.35888671875000000000	4176.92285156250000000000	4178.97412109375000000000	4183.07666015625000000000	4180.00000000000000000000	4176.92285156250000000000	4182.05126953125000000000	4181.53857421875000000000	4170.76904296875000000000	4132.82031250000000000000	2102.00000000000000000000	10252.00000000000000000000	10226.00000000000000000000	0.00000000000000000000	0.00000000000000000000	0.00000000000000000000	2556.00000000000000000000	681.00000000000000000000	4.00000000000000000000	4.00000000000000000000	4.00000000000000000000	4.00000000000000000000	4.00000000000000000000	4.00000000000000000000	4.00000000000000000000	4.00000000000000000000	4.00000000000000000000	4.00000000000000000000	4.00000000000000000000	4.00000000000000000000	4.00000000000000000000	4.00000000000000000000	4.00000000000000000000	4.00000000000000000000
67.00000000000000000000	0.00000000000000000000	4159.48730468750000000000	4123.07666015625000000000	4171.28173828125000000000	4158.97412109375000000000	4143.07666015625000000000	4167.69238281250000000000	4159.48730468750000000000	4157.94873046875000000000	4166.15380859375000000000	4157.43603515625000000000	4170.76904296875000000000	4180.51269531250000000000	4147.17919921875000000000	4126.66650390625000000000	3198.00000000000000000000	10249.00000000000000000000	10226.00000000000000000000	0.00000000000000000000	0.00000000000000000000	0.00000000000000000000	2556.00000000000000000000	689.00000000000000000000	4.00000000000000000000	4.00000000000000000000	4.00000000000000000000	4.00000000000000000000	4.00000000000000000000	4.00000000000000000000	4.00000000000000000000	4.00000000000000000000	4.00000000000000000000	4.00000000000000000000	4.00000000000000000000	4.00000000000000000000	4.00000000000000000000	4.00000000000000000000	4.00000000000000000000	4.00000000000000000000
68.00000000000000000000	0.00000000000000000000	4174.35888671875000000000	4168.20507812500000000000	4165.12792968750000000000	4186.66650390625000000000	4183.07666015625000000000	4181.53857421875000000000	4191.28173828125000000000	4195.38427734375000000000	4187.69238281250000000000	4204.10253906250000000000	4192.30761718750000000000	4185.64111328125000000000	4194.87158203125000000000	4152.82031250000000000000	3398.00000000000000000000	10249.00000000000000000000	10226.00000000000000000000	0.00000000000000000000	0.00000000000000000000	0.00000000000000000000	2556.00000000000000000000	698.00000000000000000000	4.00000000000000000000	4.00000000000000000000	4.00000000000000000000	4.00000000000000000000	4.00000000000000000000	4.00000000000000000000	4.00000000000000000000	4.00000000000000000000	4.00000000000000000000	4.00000000000000000000	4.00000000000000000000	4.00000000000000000000	4.00000000000000000000	4.00000000000000000000	4.00000000000000000000	4.00000000000000000000
69.00000000000000000000	0.00000000000000000000	4168.20507812500000000000	4150.25634765625000000000	4170.76904296875000000000	4184.10253906250000000000	4162.56396484375000000000	4166.15380859375000000000	4168.20507812500000000000	4185.64111328125000000000	4178.46142578125000000000	4192.30761718750000000000	4190.76904296875000000000	4190.25634765625000000000	4186.66650390625000000000	4152.30761718750000000000	1669.00000000000000000000	10248.00000000000000000000	10224.00000000000000000000	0.00000000000000000000	0.00000000000000000000	0.00000000000000000000	2556.00000000000000000000	706.00000000000000000000	4.00000000000000000000	4.00000000000000000000	4.00000000000000000000	4.00000000000000000000	4.00000000000000000000	4.00000000000000000000	4.00000000000000000000	4.00000000000000000000	4.00000000000000000000	4.00000000000000000000	4.00000000000000000000	4.00000000000000000000	4.00000000000000000000	4.00000000000000000000	4.00000000000000000000	4.00000000000000000000
70.00000000000000000000	0.00000000000000000000	4160.51269531250000000000	4132.82031250000000000000	4165.12792968750000000000	4170.25634765625000000000	4148.71777343750000000000	4167.17919921875000000000	4161.02539062500000000000	4168.71777343750000000000	4173.33300781250000000000	4168.71777343750000000000	4180.51269531250000000000	4183.58984375000000000000	4165.12792968750000000000	4138.97412109375000000000	3013.00000000000000000000	10248.00000000000000000000	10224.00000000000000000000	0.00000000000000000000	0.00000000000000000000	0.00000000000000000000	2556.00000000000000000000	713.00000000000000000000	4.00000000000000000000	4.00000000000000000000	4.00000000000000000000	4.00000000000000000000	4.00000000000000000000	4.00000000000000000000	4.00000000000000000000	4.00000000000000000000	4.00000000000000000000	4.00000000000000000000	4.00000000000000000000	4.00000000000000000000	4.00000000000000000000	4.00000000000000000000	4.00000000000000000000	4.00000000000000000000
71.00000000000000000000	0.00000000000000000000	4171.28173828125000000000	4164.10253906250000000000	4166.66650390625000000000	4188.71777343750000000000	4183.58984375000000000000	4182.56396484375000000000	4192.82031250000000000000	4194.87158203125000000000	4189.74365234375000000000	4206.66650390625000000000	4197.94873046875000000000	4191.79492187500000000000	4188.71777343750000000000	4146.15380859375000000000	2933.00000000000000000000	10247.00000000000000000000	10226.00000000000000000000	0.00000000000000000000	0.00000000000000000000	0.00000000000000000000	2556.00000000000000000000	722.00000000000000000000	4.00000000000000000000	4.00000000000000000000	4.00000000000000000000	4.00000000000000000000	4.00000000000000000000	4.00000000000000000000	4.00000000000000000000	4.00000000000000000000	4.00000000000000000000	4.00000000000000000000	4.00000000000000000000	4.00000000000000000000	4.00000000000000000000	4.00000000000000000000	4.00000000000000000000	4.00000000000000000000
72.00000000000000000000	0.00000000000000000000	4162.56396484375000000000	4133.84619140625000000000	4174.87158203125000000000	4175.38427734375000000000	4137.94873046875000000000	4166.66650390625000000000	4162.56396484375000000000	4163.58984375000000000000	4168.71777343750000000000	4168.20507812500000000000	4179.48730468750000000000	4187.17919921875000000000	4153.84619140625000000000	4132.30761718750000000000	1627.00000000000000000000	10247.00000000000000000000	10226.00000000000000000000	0.00000000000000000000	0.00000000000000000000	0.00000000000000000000	2556.00000000000000000000	730.00000000000000000000	4.00000000000000000000	4.00000000000000000000	4.00000000000000000000	4.00000000000000000000	4.00000000000000000000	4.00000000000000000000	4.00000000000000000000	4.00000000000000000000	4.00000000000000000000	4.00000000000000000000	4.00000000000000000000	4.00000000000000000000	4.00000000000000000000	4.00000000000000000000	4.00000000000000000000	4.00000000000000000000
72.00000000000000000000	0.00000000000000000000	4162.56396484375000000000	4133.84619140625000000000	4174.87158203125000000000	4175.38427734375000000000	4137.94873046875000000000	4166.66650390625000000000	4162.56396484375000000000	4163.58984375000000000000	4168.71777343750000000000	4168.20507812500000000000	4179.48730468750000000000	4187.17919921875000000000	4153.84619140625000000000	4132.30761718750000000000	1627.00000000000000000000	10247.00000000000000000000	10226.00000000000000000000	0.00000000000000000000	0.00000000000000000000	0.00000000000000000000	2556.00000000000000000000	738.00000000000000000000	4.00000000000000000000	4.00000000000000000000	4.00000000000000000000	4.00000000000000000000	4.00000000000000000000	4.00000000000000000000	4.00000000000000000000	4.00000000000000000000	4.00000000000000000000	4.00000000000000000000	4.00000000000000000000	4.00000000000000000000	4.00000000000000000000	4.00000000000000000000	4.00000000000000000000	4.00000000000000000000
73.00000000000000000000	0.00000000000000000000	4171.79492187500000000000	4162.56396484375000000000	4162.05126953125000000000	4193.84619140625000000000	4168.20507812500000000000	4176.41015625000000000000	4181.53857421875000000000	4184.10253906250000000000	4182.56396484375000000000	4182.56396484375000000000	4186.66650390625000000000	4186.15380859375000000000	4186.66650390625000000000	4144.61523437500000000000	3416.00000000000000000000	10247.00000000000000000000	10227.00000000000000000000	0.00000000000000000000	0.00000000000000000000	0.00000000000000000000	2556.00000000000000000000	747.00000000000000000000	4.00000000000000000000	4.00000000000000000000	4.00000000000000000000	4.00000000000000000000	4.00000000000000000000	4.00000000000000000000	4.00000000000000000000	4.00000000000000000000	4.00000000000000000000	4.00000000000000000000	4.00000000000000000000	4.00000000000000000000	4.00000000000000000000	4.00000000000000000000	4.00000000000000000000	4.00000000000000000000
74.00000000000000000000	0.00000000000000000000	4170.25634765625000000000	4153.84619140625000000000	4165.12792968750000000000	4197.94873046875000000000	4169.23046875000000000000	4167.69238281250000000000	4163.58984375000000000000	4171.28173828125000000000	4175.38427734375000000000	4175.38427734375000000000	4184.10253906250000000000	4189.23046875000000000000	4185.12792968750000000000	4142.05126953125000000000	3251.00000000000000000000	10247.00000000000000000000	10227.00000000000000000000	0.00000000000000000000	0.00000000000000000000	0.00000000000000000000	2556.00000000000000000000	755.00000000000000000000	4.00000000000000000000	4.00000000000000000000	4.00000000000000000000	4.00000000000000000000	4.00000000000000000000	4.00000000000000000000	4.00000000000000000000	4.00000000000000000000	4.00000000000000000000	4.00000000000000000000	4.00000000000000000000	4.00000000000000000000	4.00000000000000000000	4.00000000000000000000	4.00000000000000000000	4.00000000000000000000
75.00000000000000000000	0.00000000000000000000	4165.12792968750000000000	4140.00000000000000000000	4166.66650390625000000000	4191.28173828125000000000	4153.33300781250000000000	4166.15380859375000000000	4153.33300781250000000000	4156.92285156250000000000	4165.64111328125000000000	4167.69238281250000000000	4173.84619140625000000000	4184.10253906250000000000	4165.12792968750000000000	4132.30761718750000000000	2166.00000000000000000000	10248.00000000000000000000	10226.00000000000000000000	0.00000000000000000000	0.00000000000000000000	0.00000000000000000000	2556.00000000000000000000	763.00000000000000000000	4.00000000000000000000	4.00000000000000000000	4.00000000000000000000	4.00000000000000000000	4.00000000000000000000	4.00000000000000000000	4.00000000000000000000	4.00000000000000000000	4.00000000000000000000	4.00000000000000000000	4.00000000000000000000	4.00000000000000000000	4.00000000000000000000	4.00000000000000000000	4.00000000000000000000	4.00000000000000000000
76.00000000000000000000	0.00000000000000000000	4176.92285156250000000000	4173.84619140625000000000	4167.17919921875000000000	4210.76904296875000000000	4186.66650390625000000000	4181.53857421875000000000	4188.71777343750000000000	4198.97412109375000000000	4188.71777343750000000000	4223.07666015625000000000	4195.38427734375000000000	4192.82031250000000000000	4195.38427734375000000000	4144.61523437500000000000	1631.00000000000000000000	10248.00000000000000000000	10226.00000000000000000000	0.00000000000000000000	0.00000000000000000000	0.00000000000000000000	2556.00000000000000000000	771.00000000000000000000	4.00000000000000000000	4.00000000000000000000	4.00000000000000000000	4.00000000000000000000	4.00000000000000000000	4.00000000000000000000	4.00000000000000000000	4.00000000000000000000	4.00000000000000000000	4.00000000000000000000	4.00000000000000000000	4.00000000000000000000	4.00000000000000000000	4.00000000000000000000	4.00000000000000000000	4.00000000000000000000
77.00000000000000000000	0.00000000000000000000	4169.74365234375000000000	4141.02539062500000000000	4176.41015625000000000000	4189.74365234375000000000	4148.71777343750000000000	4168.20507812500000000000	4158.97412109375000000000	4170.76904296875000000000	4176.92285156250000000000	4180.00000000000000000000	4182.56396484375000000000	4191.79492187500000000000	4165.12792968750000000000	4133.84619140625000000000	1681.00000000000000000000	10248.00000000000000000000	10226.00000000000000000000	0.00000000000000000000	0.00000000000000000000	0.00000000000000000000	2556.00000000000000000000	778.00000000000000000000	4.00000000000000000000	4.00000000000000000000	4.00000000000000000000	4.00000000000000000000	4.00000000000000000000	4.00000000000000000000	4.00000000000000000000	4.00000000000000000000	4.00000000000000000000	4.00000000000000000000	4.00000000000000000000	4.00000000000000000000	4.00000000000000000000	4.00000000000000000000	4.00000000000000000000	4.00000000000000000000
78.00000000000000000000	0.00000000000000000000	4181.02539062500000000000	4174.87158203125000000000	4169.23046875000000000000	4203.07666015625000000000	4180.00000000000000000000	4180.00000000000000000000	4182.56396484375000000000	4184.10253906250000000000	4184.10253906250000000000	4185.64111328125000000000	4188.71777343750000000000	4195.89746093750000000000	4194.35888671875000000000	4148.71777343750000000000	3251.00000000000000000000	10248.00000000000000000000	10226.00000000000000000000	0.00000000000000000000	0.00000000000000000000	0.00000000000000000000	2556.00000000000000000000	786.00000000000000000000	4.00000000000000000000	4.00000000000000000000	4.00000000000000000000	4.00000000000000000000	4.00000000000000000000	4.00000000000000000000	4.00000000000000000000	4.00000000000000000000	4.00000000000000000000	4.00000000000000000000	4.00000000000000000000	4.00000000000000000000	4.00000000000000000000	4.00000000000000000000	4.00000000000000000000	4.00000000000000000000
79.00000000000000000000	0.00000000000000000000	4175.89746093750000000000	4175.89746093750000000000	4170.25634765625000000000	4204.61523437500000000000	4181.53857421875000000000	4174.35888671875000000000	4175.89746093750000000000	4176.41015625000000000000	4174.35888671875000000000	4183.58984375000000000000	4186.15380859375000000000	4196.92285156250000000000	4187.17919921875000000000	4147.69238281250000000000	2166.00000000000000000000	10248.00000000000000000000	10227.00000000000000000000	0.00000000000000000000	0.00000000000000000000	0.00000000000000000000	2556.00000000000000000000	793.00000000000000000000	4.00000000000000000000	4.00000000000000000000	4.00000000000000000000	4.00000000000000000000	4.00000000000000000000	4.00000000000000000000	4.00000000000000000000	4.00000000000000000000	4.00000000000000000000	4.00000000000000000000	4.00000000000000000000	4.00000000000000000000	4.00000000000000000000	4.00000000000000000000	4.00000000000000000000	4.00000000000000000000
80.00000000000000000000	0.00000000000000000000	4162.05126953125000000000	4143.58984375000000000000	4168.71777343750000000000	4183.07666015625000000000	4153.33300781250000000000	4167.17919921875000000000	4155.38427734375000000000	4157.43603515625000000000	4166.66650390625000000000	4165.12792968750000000000	4170.25634765625000000000	4185.64111328125000000000	4154.35888671875000000000	4132.82031250000000000000	1631.00000000000000000000	10248.00000000000000000000	10227.00000000000000000000	0.00000000000000000000	0.00000000000000000000	0.00000000000000000000	2556.00000000000000000000	800.00000000000000000000	4.00000000000000000000	4.00000000000000000000	4.00000000000000000000	4.00000000000000000000	4.00000000000000000000	4.00000000000000000000	4.00000000000000000000	4.00000000000000000000	4.00000000000000000000	4.00000000000000000000	4.00000000000000000000	4.00000000000000000000	4.00000000000000000000	4.00000000000000000000	4.00000000000000000000	4.00000000000000000000
81.00000000000000000000	0.00000000000000000000	4174.87158203125000000000	4171.79492187500000000000	4167.69238281250000000000	4203.58984375000000000000	4182.56396484375000000000	4178.46142578125000000000	4188.20507812500000000000	4200.00000000000000000000	4191.28173828125000000000	4211.79492187500000000000	4191.79492187500000000000	4193.84619140625000000000	4193.33300781250000000000	4152.30761718750000000000	1681.00000000000000000000	10248.00000000000000000000	10225.00000000000000000000	0.00000000000000000000	0.00000000000000000000	0.00000000000000000000	2556.00000000000000000000	808.00000000000000000000	4.00000000000000000000	4.00000000000000000000	4.00000000000000000000	4.00000000000000000000	4.00000000000000000000	4.00000000000000000000	4.00000000000000000000	4.00000000000000000000	4.00000000000000000000	4.00000000000000000000	4.00000000000000000000	4.00000000000000000000	4.00000000000000000000	4.00000000000000000000	4.00000000000000000000	4.00000000000000000000
82.00000000000000000000	0.00000000000000000000	4161.02539062500000000000	4136.92285156250000000000	4173.33300781250000000000	4188.20507812500000000000	4139.48730468750000000000	4162.56396484375000000000	4155.38427734375000000000	4168.20507812500000000000	4170.76904296875000000000	4167.69238281250000000000	4176.92285156250000000000	4189.74365234375000000000	4157.43603515625000000000	4136.92285156250000000000	3251.00000000000000000000	10248.00000000000000000000	10225.00000000000000000000	0.00000000000000000000	0.00000000000000000000	0.00000000000000000000	2556.00000000000000000000	815.00000000000000000000	4.00000000000000000000	4.00000000000000000000	4.00000000000000000000	4.00000000000000000000	4.00000000000000000000	4.00000000000000000000	4.00000000000000000000	4.00000000000000000000	4.00000000000000000000	4.00000000000000000000	4.00000000000000000000	4.00000000000000000000	4.00000000000000000000	4.00000000000000000000	4.00000000000000000000	4.00000000000000000000
83.00000000000000000000	0.00000000000000000000	4166.15380859375000000000	4157.94873046875000000000	4166.66650390625000000000	4194.35888671875000000000	4165.64111328125000000000	4178.97412109375000000000	4172.30761718750000000000	4174.87158203125000000000	4176.41015625000000000000	4178.97412109375000000000	4180.00000000000000000000	4187.69238281250000000000	4167.17919921875000000000	4134.87158203125000000000	2166.00000000000000000000	10247.00000000000000000000	10226.00000000000000000000	0.00000000000000000000	0.00000000000000000000	0.00000000000000000000	2556.00000000000000000000	822.00000000000000000000	4.00000000000000000000	4.00000000000000000000	4.00000000000000000000	4.00000000000000000000	4.00000000000000000000	4.00000000000000000000	4.00000000000000000000	4.00000000000000000000	4.00000000000000000000	4.00000000000000000000	4.00000000000000000000	4.00000000000000000000	4.00000000000000000000	4.00000000000000000000	4.00000000000000000000	4.00000000000000000000
84.00000000000000000000	0.00000000000000000000	4174.87158203125000000000	4173.33300781250000000000	4172.82031250000000000000	4200.51269531250000000000	4189.74365234375000000000	4184.10253906250000000000	4183.07666015625000000000	4185.64111328125000000000	4182.56396484375000000000	4196.41015625000000000000	4193.84619140625000000000	4199.48730468750000000000	4183.07666015625000000000	4140.00000000000000000000	1631.00000000000000000000	10247.00000000000000000000	10226.00000000000000000000	0.00000000000000000000	0.00000000000000000000	0.00000000000000000000	2556.00000000000000000000	830.00000000000000000000	4.00000000000000000000	4.00000000000000000000	4.00000000000000000000	4.00000000000000000000	4.00000000000000000000	4.00000000000000000000	4.00000000000000000000	4.00000000000000000000	4.00000000000000000000	4.00000000000000000000	4.00000000000000000000	4.00000000000000000000	4.00000000000000000000	4.00000000000000000000	4.00000000000000000000	4.00000000000000000000
85.00000000000000000000	0.00000000000000000000	4167.69238281250000000000	4149.74365234375000000000	4170.76904296875000000000	4182.56396484375000000000	4170.76904296875000000000	4177.43603515625000000000	4167.17919921875000000000	4165.12792968750000000000	4171.79492187500000000000	4168.20507812500000000000	4183.58984375000000000000	4196.92285156250000000000	4168.71777343750000000000	4136.92285156250000000000	1681.00000000000000000000	10248.00000000000000000000	10226.00000000000000000000	0.00000000000000000000	0.00000000000000000000	0.00000000000000000000	2556.00000000000000000000	837.00000000000000000000	4.00000000000000000000	4.00000000000000000000	4.00000000000000000000	4.00000000000000000000	4.00000000000000000000	4.00000000000000000000	4.00000000000000000000	4.00000000000000000000	4.00000000000000000000	4.00000000000000000000	4.00000000000000000000	4.00000000000000000000	4.00000000000000000000	4.00000000000000000000	4.00000000000000000000	4.00000000000000000000
86.00000000000000000000	0.00000000000000000000	4176.41015625000000000000	4176.41015625000000000000	4160.51269531250000000000	4200.51269531250000000000	4200.00000000000000000000	4187.17919921875000000000	4187.69238281250000000000	4191.28173828125000000000	4187.17919921875000000000	4208.20507812500000000000	4193.84619140625000000000	4201.02539062500000000000	4203.58984375000000000000	4153.84619140625000000000	3251.00000000000000000000	10248.00000000000000000000	10226.00000000000000000000	0.00000000000000000000	0.00000000000000000000	0.00000000000000000000	2556.00000000000000000000	844.00000000000000000000	4.00000000000000000000	4.00000000000000000000	4.00000000000000000000	4.00000000000000000000	4.00000000000000000000	4.00000000000000000000	4.00000000000000000000	4.00000000000000000000	4.00000000000000000000	4.00000000000000000000	4.00000000000000000000	4.00000000000000000000	4.00000000000000000000	4.00000000000000000000	4.00000000000000000000	4.00000000000000000000
87.00000000000000000000	0.00000000000000000000	4162.05126953125000000000	4136.41015625000000000000	4164.10253906250000000000	4183.07666015625000000000	4150.25634765625000000000	4165.12792968750000000000	4147.17919921875000000000	4155.89746093750000000000	4167.69238281250000000000	4171.79492187500000000000	4176.41015625000000000000	4194.87158203125000000000	4164.10253906250000000000	4135.89746093750000000000	2166.00000000000000000000	10248.00000000000000000000	10227.00000000000000000000	0.00000000000000000000	0.00000000000000000000	0.00000000000000000000	2556.00000000000000000000	852.00000000000000000000	4.00000000000000000000	4.00000000000000000000	4.00000000000000000000	4.00000000000000000000	4.00000000000000000000	4.00000000000000000000	4.00000000000000000000	4.00000000000000000000	4.00000000000000000000	4.00000000000000000000	4.00000000000000000000	4.00000000000000000000	4.00000000000000000000	4.00000000000000000000	4.00000000000000000000	4.00000000000000000000
88.00000000000000000000	0.00000000000000000000	4163.58984375000000000000	4149.23046875000000000000	4163.58984375000000000000	4186.66650390625000000000	4163.58984375000000000000	4175.89746093750000000000	4167.69238281250000000000	4171.79492187500000000000	4179.48730468750000000000	4182.56396484375000000000	4183.58984375000000000000	4191.79492187500000000000	4171.28173828125000000000	4137.43603515625000000000	1631.00000000000000000000	10248.00000000000000000000	10227.00000000000000000000	0.00000000000000000000	0.00000000000000000000	0.00000000000000000000	2556.00000000000000000000	859.00000000000000000000	4.00000000000000000000	4.00000000000000000000	4.00000000000000000000	4.00000000000000000000	4.00000000000000000000	4.00000000000000000000	4.00000000000000000000	4.00000000000000000000	4.00000000000000000000	4.00000000000000000000	4.00000000000000000000	4.00000000000000000000	4.00000000000000000000	4.00000000000000000000	4.00000000000000000000	4.00000000000000000000
89.00000000000000000000	0.00000000000000000000	4168.71777343750000000000	4160.00000000000000000000	4175.38427734375000000000	4190.25634765625000000000	4188.20507812500000000000	4182.56396484375000000000	4184.61523437500000000000	4194.87158203125000000000	4190.76904296875000000000	4203.58984375000000000000	4192.82031250000000000000	4196.92285156250000000000	4178.97412109375000000000	4141.02539062500000000000	1681.00000000000000000000	10247.00000000000000000000	10225.00000000000000000000	0.00000000000000000000	0.00000000000000000000	0.00000000000000000000	2556.00000000000000000000	866.00000000000000000000	4.00000000000000000000	4.00000000000000000000	4.00000000000000000000	4.00000000000000000000	4.00000000000000000000	4.00000000000000000000	4.00000000000000000000	4.00000000000000000000	4.00000000000000000000	4.00000000000000000000	4.00000000000000000000	4.00000000000000000000	4.00000000000000000000	4.00000000000000000000	4.00000000000000000000	4.00000000000000000000
90.00000000000000000000	0.00000000000000000000	4158.97412109375000000000	4124.61523437500000000000	4172.82031250000000000000	4164.61523437500000000000	4152.82031250000000000000	4172.30761718750000000000	4158.97412109375000000000	4162.56396484375000000000	4171.79492187500000000000	4164.10253906250000000000	4170.25634765625000000000	4186.15380859375000000000	4142.56396484375000000000	4124.61523437500000000000	3251.00000000000000000000	10247.00000000000000000000	10225.00000000000000000000	0.00000000000000000000	0.00000000000000000000	0.00000000000000000000	2556.00000000000000000000	874.00000000000000000000	4.00000000000000000000	4.00000000000000000000	4.00000000000000000000	4.00000000000000000000	4.00000000000000000000	4.00000000000000000000	4.00000000000000000000	4.00000000000000000000	4.00000000000000000000	4.00000000000000000000	4.00000000000000000000	4.00000000000000000000	4.00000000000000000000	4.00000000000000000000	4.00000000000000000000	4.00000000000000000000
91.00000000000000000000	0.00000000000000000000	4170.76904296875000000000	4163.07666015625000000000	4160.00000000000000000000	4187.17919921875000000000	4191.79492187500000000000	4187.69238281250000000000	4192.82031250000000000000	4189.74365234375000000000	4186.15380859375000000000	4206.66650390625000000000	4188.20507812500000000000	4192.82031250000000000000	4186.15380859375000000000	4141.53857421875000000000	2166.00000000000000000000	10246.00000000000000000000	10226.00000000000000000000	0.00000000000000000000	0.00000000000000000000	0.00000000000000000000	2556.00000000000000000000	882.00000000000000000000	4.00000000000000000000	4.00000000000000000000	4.00000000000000000000	4.00000000000000000000	4.00000000000000000000	4.00000000000000000000	4.00000000000000000000	4.00000000000000000000	4.00000000000000000000	4.00000000000000000000	4.00000000000000000000	4.00000000000000000000	4.00000000000000000000	4.00000000000000000000	4.00000000000000000000	4.00000000000000000000
92.00000000000000000000	0.00000000000000000000	4162.05126953125000000000	4143.58984375000000000000	4168.20507812500000000000	4176.92285156250000000000	4166.66650390625000000000	4171.28173828125000000000	4166.15380859375000000000	4168.71777343750000000000	4172.30761718750000000000	4167.69238281250000000000	4180.51269531250000000000	4195.38427734375000000000	4166.66650390625000000000	4134.35888671875000000000	1631.00000000000000000000	10246.00000000000000000000	10226.00000000000000000000	0.00000000000000000000	0.00000000000000000000	0.00000000000000000000	2556.00000000000000000000	890.00000000000000000000	4.00000000000000000000	4.00000000000000000000	4.00000000000000000000	4.00000000000000000000	4.00000000000000000000	4.00000000000000000000	4.00000000000000000000	4.00000000000000000000	4.00000000000000000000	4.00000000000000000000	4.00000000000000000000	4.00000000000000000000	4.00000000000000000000	4.00000000000000000000	4.00000000000000000000	4.00000000000000000000
93.00000000000000000000	0.00000000000000000000	4164.10253906250000000000	4148.71777343750000000000	4164.61523437500000000000	4175.89746093750000000000	4168.71777343750000000000	4174.87158203125000000000	4170.76904296875000000000	4180.00000000000000000000	4181.02539062500000000000	4160.51269531250000000000	4180.00000000000000000000	4190.76904296875000000000	4172.30761718750000000000	4137.43603515625000000000	1681.00000000000000000000	10247.00000000000000000000	10226.00000000000000000000	0.00000000000000000000	0.00000000000000000000	0.00000000000000000000	2556.00000000000000000000	898.00000000000000000000	4.00000000000000000000	4.00000000000000000000	4.00000000000000000000	4.00000000000000000000	4.00000000000000000000	4.00000000000000000000	4.00000000000000000000	4.00000000000000000000	4.00000000000000000000	4.00000000000000000000	4.00000000000000000000	4.00000000000000000000	4.00000000000000000000	4.00000000000000000000	4.00000000000000000000	4.00000000000000000000
94.00000000000000000000	0.00000000000000000000	4168.71777343750000000000	4156.92285156250000000000	4164.10253906250000000000	4188.20507812500000000000	4182.05126953125000000000	4180.00000000000000000000	4184.10253906250000000000	4200.51269531250000000000	4193.84619140625000000000	4215.38427734375000000000	4192.82031250000000000000	4195.38427734375000000000	4190.25634765625000000000	4145.64111328125000000000	3251.00000000000000000000	10247.00000000000000000000	10226.00000000000000000000	0.00000000000000000000	0.00000000000000000000	0.00000000000000000000	2556.00000000000000000000	907.00000000000000000000	4.00000000000000000000	4.00000000000000000000	4.00000000000000000000	4.00000000000000000000	4.00000000000000000000	4.00000000000000000000	4.00000000000000000000	4.00000000000000000000	4.00000000000000000000	4.00000000000000000000	4.00000000000000000000	4.00000000000000000000	4.00000000000000000000	4.00000000000000000000	4.00000000000000000000	4.00000000000000000000
95.00000000000000000000	0.00000000000000000000	4156.92285156250000000000	4123.07666015625000000000	4169.74365234375000000000	4167.69238281250000000000	4144.10253906250000000000	4169.74365234375000000000	4157.43603515625000000000	4167.17919921875000000000	4174.35888671875000000000	4190.25634765625000000000	4176.92285156250000000000	4189.23046875000000000000	4155.89746093750000000000	4132.30761718750000000000	2166.00000000000000000000	10245.00000000000000000000	10227.00000000000000000000	0.00000000000000000000	0.00000000000000000000	0.00000000000000000000	2556.00000000000000000000	915.00000000000000000000	4.00000000000000000000	4.00000000000000000000	4.00000000000000000000	4.00000000000000000000	4.00000000000000000000	4.00000000000000000000	4.00000000000000000000	4.00000000000000000000	4.00000000000000000000	4.00000000000000000000	4.00000000000000000000	4.00000000000000000000	4.00000000000000000000	4.00000000000000000000	4.00000000000000000000	4.00000000000000000000
96.00000000000000000000	0.00000000000000000000	4173.84619140625000000000	4172.82031250000000000000	4168.20507812500000000000	4188.20507812500000000000	4194.35888671875000000000	4185.64111328125000000000	4192.82031250000000000000	4193.33300781250000000000	4186.66650390625000000000	4206.66650390625000000000	4193.84619140625000000000	4195.89746093750000000000	4192.30761718750000000000	4147.17919921875000000000	1631.00000000000000000000	10245.00000000000000000000	10227.00000000000000000000	0.00000000000000000000	0.00000000000000000000	0.00000000000000000000	2556.00000000000000000000	923.00000000000000000000	4.00000000000000000000	4.00000000000000000000	4.00000000000000000000	4.00000000000000000000	4.00000000000000000000	4.00000000000000000000	4.00000000000000000000	4.00000000000000000000	4.00000000000000000000	4.00000000000000000000	4.00000000000000000000	4.00000000000000000000	4.00000000000000000000	4.00000000000000000000	4.00000000000000000000	4.00000000000000000000
97.00000000000000000000	0.00000000000000000000	4167.17919921875000000000	4151.28173828125000000000	4172.30761718750000000000	4174.35888671875000000000	4173.84619140625000000000	4175.38427734375000000000	4168.71777343750000000000	4163.07666015625000000000	4168.71777343750000000000	4173.84619140625000000000	4184.10253906250000000000	4193.33300781250000000000	4162.05126953125000000000	4134.87158203125000000000	1681.00000000000000000000	10246.00000000000000000000	10227.00000000000000000000	0.00000000000000000000	0.00000000000000000000	0.00000000000000000000	2556.00000000000000000000	932.00000000000000000000	4.00000000000000000000	4.00000000000000000000	4.00000000000000000000	4.00000000000000000000	4.00000000000000000000	4.00000000000000000000	4.00000000000000000000	4.00000000000000000000	4.00000000000000000000	4.00000000000000000000	4.00000000000000000000	4.00000000000000000000	4.00000000000000000000	4.00000000000000000000	4.00000000000000000000	4.00000000000000000000
98.00000000000000000000	0.00000000000000000000	4159.48730468750000000000	4138.97412109375000000000	4160.51269531250000000000	4164.61523437500000000000	4163.07666015625000000000	4176.41015625000000000000	4162.56396484375000000000	4156.92285156250000000000	4168.71777343750000000000	4165.12792968750000000000	4174.87158203125000000000	4184.10253906250000000000	4153.33300781250000000000	4130.25634765625000000000	3251.00000000000000000000	10246.00000000000000000000	10227.00000000000000000000	0.00000000000000000000	0.00000000000000000000	0.00000000000000000000	2556.00000000000000000000	940.00000000000000000000	4.00000000000000000000	4.00000000000000000000	4.00000000000000000000	4.00000000000000000000	4.00000000000000000000	4.00000000000000000000	4.00000000000000000000	4.00000000000000000000	4.00000000000000000000	4.00000000000000000000	4.00000000000000000000	4.00000000000000000000	4.00000000000000000000	4.00000000000000000000	4.00000000000000000000	4.00000000000000000000
99.00000000000000000000	0.00000000000000000000	4167.17919921875000000000	4162.56396484375000000000	4159.48730468750000000000	4183.58984375000000000000	4185.64111328125000000000	4180.00000000000000000000	4178.97412109375000000000	4190.76904296875000000000	4187.17919921875000000000	4198.97412109375000000000	4189.23046875000000000000	4195.89746093750000000000	4189.23046875000000000000	4146.15380859375000000000	2166.00000000000000000000	10248.00000000000000000000	10228.00000000000000000000	0.00000000000000000000	0.00000000000000000000	0.00000000000000000000	2556.00000000000000000000	948.00000000000000000000	4.00000000000000000000	4.00000000000000000000	4.00000000000000000000	4.00000000000000000000	4.00000000000000000000	4.00000000000000000000	4.00000000000000000000	4.00000000000000000000	4.00000000000000000000	4.00000000000000000000	4.00000000000000000000	4.00000000000000000000	4.00000000000000000000	4.00000000000000000000	4.00000000000000000000	4.00000000000000000000
100.00000000000000000000	0.00000000000000000000	4162.05126953125000000000	4134.35888671875000000000	4169.23046875000000000000	4168.71777343750000000000	4145.12792968750000000000	4168.71777343750000000000	4157.43603515625000000000	4168.71777343750000000000	4173.33300781250000000000	4172.30761718750000000000	4176.41015625000000000000	4194.35888671875000000000	4162.56396484375000000000	4139.48730468750000000000	1631.00000000000000000000	10248.00000000000000000000	10228.00000000000000000000	0.00000000000000000000	0.00000000000000000000	0.00000000000000000000	2556.00000000000000000000	957.00000000000000000000	4.00000000000000000000	4.00000000000000000000	4.00000000000000000000	4.00000000000000000000	4.00000000000000000000	4.00000000000000000000	4.00000000000000000000	4.00000000000000000000	4.00000000000000000000	4.00000000000000000000	4.00000000000000000000	4.00000000000000000000	4.00000000000000000000	4.00000000000000000000	4.00000000000000000000	4.00000000000000000000
101.00000000000000000000	0.00000000000000000000	4177.94873046875000000000	4173.33300781250000000000	4170.25634765625000000000	4183.58984375000000000000	4188.20507812500000000000	4191.79492187500000000000	4201.53857421875000000000	4203.07666015625000000000	4191.79492187500000000000	4216.41015625000000000000	4195.38427734375000000000	4195.89746093750000000000	4196.92285156250000000000	4153.33300781250000000000	1681.00000000000000000000	10245.00000000000000000000	10226.00000000000000000000	0.00000000000000000000	0.00000000000000000000	0.00000000000000000000	2556.00000000000000000000	965.00000000000000000000	4.00000000000000000000	4.00000000000000000000	4.00000000000000000000	4.00000000000000000000	4.00000000000000000000	4.00000000000000000000	4.00000000000000000000	4.00000000000000000000	4.00000000000000000000	4.00000000000000000000	4.00000000000000000000	4.00000000000000000000	4.00000000000000000000	4.00000000000000000000	4.00000000000000000000	4.00000000000000000000
102.00000000000000000000	0.00000000000000000000	4174.35888671875000000000	4160.00000000000000000000	4178.46142578125000000000	4175.38427734375000000000	4180.51269531250000000000	4182.05126953125000000000	4187.69238281250000000000	4188.71777343750000000000	4186.15380859375000000000	4204.10253906250000000000	4193.33300781250000000000	4196.92285156250000000000	4179.48730468750000000000	4146.66650390625000000000	3251.00000000000000000000	10245.00000000000000000000	10226.00000000000000000000	0.00000000000000000000	0.00000000000000000000	0.00000000000000000000	2556.00000000000000000000	973.00000000000000000000	4.00000000000000000000	4.00000000000000000000	4.00000000000000000000	4.00000000000000000000	4.00000000000000000000	4.00000000000000000000	4.00000000000000000000	4.00000000000000000000	4.00000000000000000000	4.00000000000000000000	4.00000000000000000000	4.00000000000000000000	4.00000000000000000000	4.00000000000000000000	4.00000000000000000000	4.00000000000000000000
103.00000000000000000000	0.00000000000000000000	4171.28173828125000000000	4150.25634765625000000000	4167.17919921875000000000	4166.66650390625000000000	4165.12792968750000000000	4175.38427734375000000000	4176.41015625000000000000	4176.41015625000000000000	4184.10253906250000000000	4188.20507812500000000000	4184.10253906250000000000	4192.30761718750000000000	4169.74365234375000000000	4148.71777343750000000000	2166.00000000000000000000	10245.00000000000000000000	10225.00000000000000000000	0.00000000000000000000	0.00000000000000000000	0.00000000000000000000	2556.00000000000000000000	982.00000000000000000000	4.00000000000000000000	4.00000000000000000000	4.00000000000000000000	4.00000000000000000000	4.00000000000000000000	4.00000000000000000000	4.00000000000000000000	4.00000000000000000000	4.00000000000000000000	4.00000000000000000000	4.00000000000000000000	4.00000000000000000000	4.00000000000000000000	4.00000000000000000000	4.00000000000000000000	4.00000000000000000000
104.00000000000000000000	0.00000000000000000000	4180.51269531250000000000	4172.30761718750000000000	4161.53857421875000000000	4181.02539062500000000000	4193.84619140625000000000	4181.53857421875000000000	4193.33300781250000000000	4200.00000000000000000000	4192.82031250000000000000	4216.92285156250000000000	4195.38427734375000000000	4196.41015625000000000000	4205.64111328125000000000	4166.15380859375000000000	1631.00000000000000000000	10245.00000000000000000000	10225.00000000000000000000	0.00000000000000000000	0.00000000000000000000	0.00000000000000000000	2556.00000000000000000000	989.00000000000000000000	4.00000000000000000000	4.00000000000000000000	4.00000000000000000000	4.00000000000000000000	4.00000000000000000000	4.00000000000000000000	4.00000000000000000000	4.00000000000000000000	4.00000000000000000000	4.00000000000000000000	4.00000000000000000000	4.00000000000000000000	4.00000000000000000000	4.00000000000000000000	4.00000000000000000000	4.00000000000000000000
105.00000000000000000000	0.00000000000000000000	4167.17919921875000000000	4132.82031250000000000000	4166.15380859375000000000	4158.97412109375000000000	4160.51269531250000000000	4171.28173828125000000000	4160.00000000000000000000	4165.12792968750000000000	4170.76904296875000000000	4171.79492187500000000000	4176.92285156250000000000	4187.69238281250000000000	4168.71777343750000000000	4145.64111328125000000000	1681.00000000000000000000	10245.00000000000000000000	10227.00000000000000000000	0.00000000000000000000	0.00000000000000000000	0.00000000000000000000	2556.00000000000000000000	996.00000000000000000000	4.00000000000000000000	4.00000000000000000000	4.00000000000000000000	4.00000000000000000000	4.00000000000000000000	4.00000000000000000000	4.00000000000000000000	4.00000000000000000000	4.00000000000000000000	4.00000000000000000000	4.00000000000000000000	4.00000000000000000000	4.00000000000000000000	4.00000000000000000000	4.00000000000000000000	4.00000000000000000000
106.00000000000000000000	0.00000000000000000000	4172.82031250000000000000	4156.41015625000000000000	4159.48730468750000000000	4171.79492187500000000000	4184.10253906250000000000	4186.66650390625000000000	4186.66650390625000000000	4193.33300781250000000000	4190.76904296875000000000	4213.33300781250000000000	4193.84619140625000000000	4190.76904296875000000000	4187.69238281250000000000	4150.76904296875000000000	3251.00000000000000000000	10245.00000000000000000000	10227.00000000000000000000	0.00000000000000000000	0.00000000000000000000	0.00000000000000000000	2557.00000000000000000000	4.00000000000000000000	4.00000000000000000000	4.00000000000000000000	4.00000000000000000000	4.00000000000000000000	4.00000000000000000000	4.00000000000000000000	4.00000000000000000000	4.00000000000000000000	4.00000000000000000000	4.00000000000000000000	4.00000000000000000000	4.00000000000000000000	4.00000000000000000000	4.00000000000000000000	4.00000000000000000000	4.00000000000000000000
107.00000000000000000000	0.00000000000000000000	4169.23046875000000000000	4145.64111328125000000000	4171.79492187500000000000	4168.20507812500000000000	4161.53857421875000000000	4174.87158203125000000000	4174.35888671875000000000	4185.64111328125000000000	4186.15380859375000000000	4211.28173828125000000000	4193.33300781250000000000	4194.87158203125000000000	4175.89746093750000000000	4147.69238281250000000000	2166.00000000000000000000	10245.00000000000000000000	10228.00000000000000000000	0.00000000000000000000	0.00000000000000000000	0.00000000000000000000	2557.00000000000000000000	11.00000000000000000000	4.00000000000000000000	4.00000000000000000000	4.00000000000000000000	4.00000000000000000000	4.00000000000000000000	4.00000000000000000000	4.00000000000000000000	4.00000000000000000000	4.00000000000000000000	4.00000000000000000000	4.00000000000000000000	4.00000000000000000000	4.00000000000000000000	4.00000000000000000000	4.00000000000000000000	4.00000000000000000000
108.00000000000000000000	0.00000000000000000000	4169.74365234375000000000	4146.66650390625000000000	4175.38427734375000000000	4161.53857421875000000000	4150.76904296875000000000	4175.38427734375000000000	4168.20507812500000000000	4168.71777343750000000000	4176.41015625000000000000	4171.79492187500000000000	4182.05126953125000000000	4189.23046875000000000000	4167.69238281250000000000	4144.61523437500000000000	1631.00000000000000000000	10245.00000000000000000000	10228.00000000000000000000	0.00000000000000000000	0.00000000000000000000	0.00000000000000000000	2557.00000000000000000000	18.00000000000000000000	4.00000000000000000000	4.00000000000000000000	4.00000000000000000000	4.00000000000000000000	4.00000000000000000000	4.00000000000000000000	4.00000000000000000000	4.00000000000000000000	4.00000000000000000000	4.00000000000000000000	4.00000000000000000000	4.00000000000000000000	4.00000000000000000000	4.00000000000000000000	4.00000000000000000000	4.00000000000000000000
109.00000000000000000000	0.00000000000000000000	4185.64111328125000000000	4186.66650390625000000000	4170.25634765625000000000	4183.07666015625000000000	4201.02539062500000000000	4192.82031250000000000000	4198.97412109375000000000	4197.94873046875000000000	4191.79492187500000000000	4209.23046875000000000000	4198.97412109375000000000	4198.97412109375000000000	4205.64111328125000000000	4163.07666015625000000000	1681.00000000000000000000	10248.00000000000000000000	10229.00000000000000000000	0.00000000000000000000	0.00000000000000000000	0.00000000000000000000	2557.00000000000000000000	26.00000000000000000000	4.00000000000000000000	4.00000000000000000000	4.00000000000000000000	4.00000000000000000000	4.00000000000000000000	4.00000000000000000000	4.00000000000000000000	4.00000000000000000000	4.00000000000000000000	4.00000000000000000000	4.00000000000000000000	4.00000000000000000000	4.00000000000000000000	4.00000000000000000000	4.00000000000000000000	4.00000000000000000000
110.00000000000000000000	0.00000000000000000000	4170.76904296875000000000	4143.58984375000000000000	4168.71777343750000000000	4160.00000000000000000000	4170.25634765625000000000	4174.87158203125000000000	4164.61523437500000000000	4163.07666015625000000000	4172.30761718750000000000	4181.02539062500000000000	4181.02539062500000000000	4191.79492187500000000000	4166.15380859375000000000	4147.69238281250000000000	3251.00000000000000000000	10248.00000000000000000000	10229.00000000000000000000	0.00000000000000000000	0.00000000000000000000	0.00000000000000000000	2557.00000000000000000000	33.00000000000000000000	4.00000000000000000000	4.00000000000000000000	4.00000000000000000000	4.00000000000000000000	4.00000000000000000000	4.00000000000000000000	4.00000000000000000000	4.00000000000000000000	4.00000000000000000000	4.00000000000000000000	4.00000000000000000000	4.00000000000000000000	4.00000000000000000000	4.00000000000000000000	4.00000000000000000000	4.00000000000000000000
111.00000000000000000000	0.00000000000000000000	4174.87158203125000000000	4165.12792968750000000000	4160.51269531250000000000	4172.30761718750000000000	4191.79492187500000000000	4183.07666015625000000000	4185.64111328125000000000	4186.15380859375000000000	4185.64111328125000000000	4200.51269531250000000000	4189.74365234375000000000	4188.20507812500000000000	4188.71777343750000000000	4156.92285156250000000000	2166.00000000000000000000	10248.00000000000000000000	10228.00000000000000000000	0.00000000000000000000	0.00000000000000000000	0.00000000000000000000	2557.00000000000000000000	41.00000000000000000000	4.00000000000000000000	4.00000000000000000000	4.00000000000000000000	4.00000000000000000000	4.00000000000000000000	4.00000000000000000000	4.00000000000000000000	4.00000000000000000000	4.00000000000000000000	4.00000000000000000000	4.00000000000000000000	4.00000000000000000000	4.00000000000000000000	4.00000000000000000000	4.00000000000000000000	4.00000000000000000000
112.00000000000000000000	0.00000000000000000000	4173.33300781250000000000	4160.00000000000000000000	4169.74365234375000000000	4177.43603515625000000000	4178.97412109375000000000	4176.92285156250000000000	4176.92285156250000000000	4192.30761718750000000000	4184.10253906250000000000	4203.58984375000000000000	4195.38427734375000000000	4194.35888671875000000000	4190.25634765625000000000	4160.00000000000000000000	1631.00000000000000000000	10248.00000000000000000000	10228.00000000000000000000	0.00000000000000000000	0.00000000000000000000	0.00000000000000000000	2557.00000000000000000000	50.00000000000000000000	4.00000000000000000000	4.00000000000000000000	4.00000000000000000000	4.00000000000000000000	4.00000000000000000000	4.00000000000000000000	4.00000000000000000000	4.00000000000000000000	4.00000000000000000000	4.00000000000000000000	4.00000000000000000000	4.00000000000000000000	4.00000000000000000000	4.00000000000000000000	4.00000000000000000000	4.00000000000000000000
113.00000000000000000000	0.00000000000000000000	4168.71777343750000000000	4137.94873046875000000000	4171.28173828125000000000	4166.15380859375000000000	4165.12792968750000000000	4176.92285156250000000000	4165.64111328125000000000	4173.84619140625000000000	4173.33300781250000000000	4185.12792968750000000000	4185.12792968750000000000	4190.76904296875000000000	4169.23046875000000000000	4151.79492187500000000000	1681.00000000000000000000	10249.00000000000000000000	10232.00000000000000000000	0.00000000000000000000	0.00000000000000000000	0.00000000000000000000	2557.00000000000000000000	58.00000000000000000000	4.00000000000000000000	4.00000000000000000000	4.00000000000000000000	4.00000000000000000000	4.00000000000000000000	4.00000000000000000000	4.00000000000000000000	4.00000000000000000000	4.00000000000000000000	4.00000000000000000000	4.00000000000000000000	4.00000000000000000000	4.00000000000000000000	4.00000000000000000000	4.00000000000000000000	4.00000000000000000000
114.00000000000000000000	0.00000000000000000000	4185.64111328125000000000	4175.89746093750000000000	4171.79492187500000000000	4184.10253906250000000000	4214.87158203125000000000	4193.33300781250000000000	4203.07666015625000000000	4205.12792968750000000000	4192.82031250000000000000	4223.58984375000000000000	4202.05126953125000000000	4197.43603515625000000000	4200.51269531250000000000	4163.58984375000000000000	3251.00000000000000000000	10249.00000000000000000000	10232.00000000000000000000	0.00000000000000000000	0.00000000000000000000	0.00000000000000000000	2557.00000000000000000000	65.00000000000000000000	4.00000000000000000000	4.00000000000000000000	4.00000000000000000000	4.00000000000000000000	4.00000000000000000000	4.00000000000000000000	4.00000000000000000000	4.00000000000000000000	4.00000000000000000000	4.00000000000000000000	4.00000000000000000000	4.00000000000000000000	4.00000000000000000000	4.00000000000000000000	4.00000000000000000000	4.00000000000000000000
115.00000000000000000000	0.00000000000000000000	4173.84619140625000000000	4146.15380859375000000000	4180.51269531250000000000	4163.58984375000000000000	4164.61523437500000000000	4175.89746093750000000000	4170.76904296875000000000	4174.87158203125000000000	4174.87158203125000000000	4182.05126953125000000000	4184.61523437500000000000	4191.79492187500000000000	4162.05126953125000000000	4145.64111328125000000000	2166.00000000000000000000	10252.00000000000000000000	10232.00000000000000000000	0.00000000000000000000	0.00000000000000000000	0.00000000000000000000	2557.00000000000000000000	74.00000000000000000000	4.00000000000000000000	4.00000000000000000000	4.00000000000000000000	4.00000000000000000000	4.00000000000000000000	4.00000000000000000000	4.00000000000000000000	4.00000000000000000000	4.00000000000000000000	4.00000000000000000000	4.00000000000000000000	4.00000000000000000000	4.00000000000000000000	4.00000000000000000000	4.00000000000000000000	4.00000000000000000000
116.00000000000000000000	0.00000000000000000000	4172.30761718750000000000	4167.17919921875000000000	4166.15380859375000000000	4180.00000000000000000000	4174.87158203125000000000	4184.61523437500000000000	4184.10253906250000000000	4188.20507812500000000000	4181.02539062500000000000	4199.48730468750000000000	4187.69238281250000000000	4188.20507812500000000000	4184.10253906250000000000	4154.35888671875000000000	1631.00000000000000000000	10252.00000000000000000000	10232.00000000000000000000	0.00000000000000000000	0.00000000000000000000	0.00000000000000000000	2557.00000000000000000000	82.00000000000000000000	4.00000000000000000000	4.00000000000000000000	4.00000000000000000000	4.00000000000000000000	4.00000000000000000000	4.00000000000000000000	4.00000000000000000000	4.00000000000000000000	4.00000000000000000000	4.00000000000000000000	4.00000000000000000000	4.00000000000000000000	4.00000000000000000000	4.00000000000000000000	4.00000000000000000000	4.00000000000000000000
117.00000000000000000000	0.00000000000000000000	4170.76904296875000000000	4168.20507812500000000000	4162.56396484375000000000	4190.76904296875000000000	4182.56396484375000000000	4179.48730468750000000000	4179.48730468750000000000	4189.74365234375000000000	4178.97412109375000000000	4200.00000000000000000000	4188.71777343750000000000	4192.82031250000000000000	4185.64111328125000000000	4159.48730468750000000000	1681.00000000000000000000	10252.00000000000000000000	10232.00000000000000000000	0.00000000000000000000	0.00000000000000000000	0.00000000000000000000	2557.00000000000000000000	90.00000000000000000000	4.00000000000000000000	4.00000000000000000000	4.00000000000000000000	4.00000000000000000000	4.00000000000000000000	4.00000000000000000000	4.00000000000000000000	4.00000000000000000000	4.00000000000000000000	4.00000000000000000000	4.00000000000000000000	4.00000000000000000000	4.00000000000000000000	4.00000000000000000000	4.00000000000000000000	4.00000000000000000000
118.00000000000000000000	0.00000000000000000000	4165.64111328125000000000	4137.94873046875000000000	4164.61523437500000000000	4173.84619140625000000000	4148.71777343750000000000	4172.30761718750000000000	4160.00000000000000000000	4167.69238281250000000000	4169.23046875000000000000	4157.43603515625000000000	4173.33300781250000000000	4184.10253906250000000000	4149.23046875000000000000	4147.17919921875000000000	3251.00000000000000000000	10252.00000000000000000000	10232.00000000000000000000	0.00000000000000000000	0.00000000000000000000	0.00000000000000000000	2557.00000000000000000000	98.00000000000000000000	4.00000000000000000000	4.00000000000000000000	4.00000000000000000000	4.00000000000000000000	4.00000000000000000000	4.00000000000000000000	4.00000000000000000000	4.00000000000000000000	4.00000000000000000000	4.00000000000000000000	4.00000000000000000000	4.00000000000000000000	4.00000000000000000000	4.00000000000000000000	4.00000000000000000000	4.00000000000000000000
119.00000000000000000000	0.00000000000000000000	4178.97412109375000000000	4172.30761718750000000000	4168.20507812500000000000	4206.15380859375000000000	4188.20507812500000000000	4189.74365234375000000000	4198.46142578125000000000	4204.61523437500000000000	4190.25634765625000000000	4201.53857421875000000000	4195.89746093750000000000	4189.74365234375000000000	4182.05126953125000000000	4161.02539062500000000000	2166.00000000000000000000	10253.00000000000000000000	10231.00000000000000000000	0.00000000000000000000	0.00000000000000000000	0.00000000000000000000	2557.00000000000000000000	106.00000000000000000000	4.00000000000000000000	4.00000000000000000000	4.00000000000000000000	4.00000000000000000000	4.00000000000000000000	4.00000000000000000000	4.00000000000000000000	4.00000000000000000000	4.00000000000000000000	4.00000000000000000000	4.00000000000000000000	4.00000000000000000000	4.00000000000000000000	4.00000000000000000000	4.00000000000000000000	4.00000000000000000000
120.00000000000000000000	0.00000000000000000000	4167.17919921875000000000	4143.58984375000000000000	4178.97412109375000000000	4203.07666015625000000000	4166.15380859375000000000	4175.38427734375000000000	4171.79492187500000000000	4177.43603515625000000000	4172.82031250000000000000	4172.82031250000000000000	4183.07666015625000000000	4188.71777343750000000000	4146.66650390625000000000	4148.71777343750000000000	1631.00000000000000000000	10253.00000000000000000000	10231.00000000000000000000	0.00000000000000000000	0.00000000000000000000	0.00000000000000000000	2557.00000000000000000000	114.00000000000000000000	4.00000000000000000000	4.00000000000000000000	4.00000000000000000000	4.00000000000000000000	4.00000000000000000000	4.00000000000000000000	4.00000000000000000000	4.00000000000000000000	4.00000000000000000000	4.00000000000000000000	4.00000000000000000000	4.00000000000000000000	4.00000000000000000000	4.00000000000000000000	4.00000000000000000000	4.00000000000000000000
121.00000000000000000000	0.00000000000000000000	4175.89746093750000000000	4161.02539062500000000000	4170.25634765625000000000	4213.33300781250000000000	4186.66650390625000000000	4184.10253906250000000000	4183.58984375000000000000	4185.12792968750000000000	4180.00000000000000000000	4181.02539062500000000000	4182.56396484375000000000	4187.17919921875000000000	4163.58984375000000000000	4153.33300781250000000000	1681.00000000000000000000	10250.00000000000000000000	10230.00000000000000000000	0.00000000000000000000	0.00000000000000000000	0.00000000000000000000	2557.00000000000000000000	121.00000000000000000000	4.00000000000000000000	4.00000000000000000000	4.00000000000000000000	4.00000000000000000000	4.00000000000000000000	4.00000000000000000000	4.00000000000000000000	4.00000000000000000000	4.00000000000000000000	4.00000000000000000000	4.00000000000000000000	4.00000000000000000000	4.00000000000000000000	4.00000000000000000000	4.00000000000000000000	4.00000000000000000000
122.00000000000000000000	0.00000000000000000000	4185.64111328125000000000	4173.84619140625000000000	4171.28173828125000000000	4228.71777343750000000000	4193.33300781250000000000	4186.15380859375000000000	4189.23046875000000000000	4193.33300781250000000000	4186.66650390625000000000	4199.48730468750000000000	4192.30761718750000000000	4195.38427734375000000000	4189.23046875000000000000	4162.05126953125000000000	3251.00000000000000000000	10250.00000000000000000000	10230.00000000000000000000	0.00000000000000000000	0.00000000000000000000	0.00000000000000000000	2557.00000000000000000000	129.00000000000000000000	4.00000000000000000000	4.00000000000000000000	4.00000000000000000000	4.00000000000000000000	4.00000000000000000000	4.00000000000000000000	4.00000000000000000000	4.00000000000000000000	4.00000000000000000000	4.00000000000000000000	4.00000000000000000000	4.00000000000000000000	4.00000000000000000000	4.00000000000000000000	4.00000000000000000000	4.00000000000000000000
123.00000000000000000000	0.00000000000000000000	4173.84619140625000000000	4146.15380859375000000000	4172.30761718750000000000	4214.35888671875000000000	4156.92285156250000000000	4173.84619140625000000000	4164.61523437500000000000	4170.76904296875000000000	4175.38427734375000000000	4167.17919921875000000000	4180.00000000000000000000	4187.69238281250000000000	4163.58984375000000000000	4153.84619140625000000000	2166.00000000000000000000	10247.00000000000000000000	10227.00000000000000000000	0.00000000000000000000	0.00000000000000000000	0.00000000000000000000	2557.00000000000000000000	137.00000000000000000000	4.00000000000000000000	4.00000000000000000000	4.00000000000000000000	4.00000000000000000000	4.00000000000000000000	4.00000000000000000000	4.00000000000000000000	4.00000000000000000000	4.00000000000000000000	4.00000000000000000000	4.00000000000000000000	4.00000000000000000000	4.00000000000000000000	4.00000000000000000000	4.00000000000000000000	4.00000000000000000000
124.00000000000000000000	0.00000000000000000000	4179.48730468750000000000	4178.46142578125000000000	4167.69238281250000000000	4233.33300781250000000000	4197.94873046875000000000	4186.66650390625000000000	4196.41015625000000000000	4209.74365234375000000000	4196.41015625000000000000	4209.74365234375000000000	4198.46142578125000000000	4192.30761718750000000000	4195.38427734375000000000	4165.64111328125000000000	1631.00000000000000000000	10247.00000000000000000000	10227.00000000000000000000	0.00000000000000000000	0.00000000000000000000	0.00000000000000000000	2557.00000000000000000000	144.00000000000000000000	4.00000000000000000000	4.00000000000000000000	4.00000000000000000000	4.00000000000000000000	4.00000000000000000000	4.00000000000000000000	4.00000000000000000000	4.00000000000000000000	4.00000000000000000000	4.00000000000000000000	4.00000000000000000000	4.00000000000000000000	4.00000000000000000000	4.00000000000000000000	4.00000000000000000000	4.00000000000000000000
125.00000000000000000000	0.00000000000000000000	4167.69238281250000000000	4144.61523437500000000000	4171.79492187500000000000	4220.51269531250000000000	4170.76904296875000000000	4173.84619140625000000000	4170.25634765625000000000	4182.05126953125000000000	4181.53857421875000000000	4187.69238281250000000000	4184.61523437500000000000	4189.23046875000000000000	4164.61523437500000000000	4150.25634765625000000000	1681.00000000000000000000	10244.00000000000000000000	10227.00000000000000000000	0.00000000000000000000	0.00000000000000000000	0.00000000000000000000	2557.00000000000000000000	152.00000000000000000000	4.00000000000000000000	4.00000000000000000000	4.00000000000000000000	4.00000000000000000000	4.00000000000000000000	4.00000000000000000000	4.00000000000000000000	4.00000000000000000000	4.00000000000000000000	4.00000000000000000000	4.00000000000000000000	4.00000000000000000000	4.00000000000000000000	4.00000000000000000000	4.00000000000000000000	4.00000000000000000000
126.00000000000000000000	0.00000000000000000000	4173.84619140625000000000	4156.92285156250000000000	4167.17919921875000000000	4221.02539062500000000000	4174.87158203125000000000	4182.05126953125000000000	4183.07666015625000000000	4183.58984375000000000000	4185.64111328125000000000	4193.84619140625000000000	4184.61523437500000000000	4184.10253906250000000000	4169.23046875000000000000	4151.28173828125000000000	3251.00000000000000000000	10244.00000000000000000000	10227.00000000000000000000	0.00000000000000000000	0.00000000000000000000	0.00000000000000000000	2557.00000000000000000000	160.00000000000000000000	4.00000000000000000000	4.00000000000000000000	4.00000000000000000000	4.00000000000000000000	4.00000000000000000000	4.00000000000000000000	4.00000000000000000000	4.00000000000000000000	4.00000000000000000000	4.00000000000000000000	4.00000000000000000000	4.00000000000000000000	4.00000000000000000000	4.00000000000000000000	4.00000000000000000000	4.00000000000000000000
127.00000000000000000000	0.00000000000000000000	4183.07666015625000000000	4181.02539062500000000000	4174.87158203125000000000	4231.28173828125000000000	4182.05126953125000000000	4187.17919921875000000000	4201.02539062500000000000	4199.48730468750000000000	4193.84619140625000000000	4212.30761718750000000000	4196.92285156250000000000	4193.84619140625000000000	4183.58984375000000000000	4153.33300781250000000000	49.00000000000000000000	10244.00000000000000000000	10227.00000000000000000000	0.00000000000000000000	0.00000000000000000000	0.00000000000000000000	2557.00000000000000000000	169.00000000000000000000	4.00000000000000000000	4.00000000000000000000	4.00000000000000000000	4.00000000000000000000	4.00000000000000000000	4.00000000000000000000	4.00000000000000000000	4.00000000000000000000	4.00000000000000000000	4.00000000000000000000	4.00000000000000000000	4.00000000000000000000	4.00000000000000000000	4.00000000000000000000	4.00000000000000000000	4.00000000000000000000
0.00000000000000000000	0.00000000000000000000	4169.74365234375000000000	4145.12792968750000000000	4175.38427734375000000000	4210.25634765625000000000	4153.33300781250000000000	4175.38427734375000000000	4174.87158203125000000000	4166.15380859375000000000	4175.38427734375000000000	4167.17919921875000000000	4178.46142578125000000000	4191.28173828125000000000	4149.74365234375000000000	4139.48730468750000000000	1166.00000000000000000000	10244.00000000000000000000	10227.00000000000000000000	0.00000000000000000000	0.00000000000000000000	0.00000000000000000000	2557.00000000000000000000	177.00000000000000000000	4.00000000000000000000	4.00000000000000000000	4.00000000000000000000	4.00000000000000000000	4.00000000000000000000	4.00000000000000000000	4.00000000000000000000	4.00000000000000000000	4.00000000000000000000	4.00000000000000000000	4.00000000000000000000	4.00000000000000000000	4.00000000000000000000	4.00000000000000000000	4.00000000000000000000	4.00000000000000000000
1.00000000000000000000	0.00000000000000000000	4179.48730468750000000000	4172.30761718750000000000	4162.56396484375000000000	4226.66650390625000000000	4204.61523437500000000000	4187.17919921875000000000	4200.51269531250000000000	4195.38427734375000000000	4191.28173828125000000000	4201.02539062500000000000	4192.82031250000000000000	4197.43603515625000000000	4191.28173828125000000000	4164.61523437500000000000	2083.00000000000000000000	10243.00000000000000000000	10229.00000000000000000000	0.00000000000000000000	0.00000000000000000000	0.00000000000000000000	2557.00000000000000000000	185.00000000000000000000	4.00000000000000000000	4.00000000000000000000	4.00000000000000000000	4.00000000000000000000	4.00000000000000000000	4.00000000000000000000	4.00000000000000000000	4.00000000000000000000	4.00000000000000000000	4.00000000000000000000	4.00000000000000000000	4.00000000000000000000	4.00000000000000000000	4.00000000000000000000	4.00000000000000000000	4.00000000000000000000
2.00000000000000000000	0.00000000000000000000	4173.84619140625000000000	4148.20507812500000000000	4168.20507812500000000000	4215.38427734375000000000	4163.58984375000000000000	4170.76904296875000000000	4170.76904296875000000000	4178.46142578125000000000	4178.46142578125000000000	4178.46142578125000000000	4183.58984375000000000000	4193.84619140625000000000	4171.28173828125000000000	4158.46142578125000000000	2111.00000000000000000000	10243.00000000000000000000	10229.00000000000000000000	0.00000000000000000000	0.00000000000000000000	0.00000000000000000000	2557.00000000000000000000	193.00000000000000000000	4.00000000000000000000	4.00000000000000000000	4.00000000000000000000	4.00000000000000000000	4.00000000000000000000	4.00000000000000000000	4.00000000000000000000	4.00000000000000000000	4.00000000000000000000	4.00000000000000000000	4.00000000000000000000	4.00000000000000000000	4.00000000000000000000	4.00000000000000000000	4.00000000000000000000	4.00000000000000000000
3.00000000000000000000	0.00000000000000000000	4175.38427734375000000000	4150.25634765625000000000	4167.69238281250000000000	4208.71777343750000000000	4155.38427734375000000000	4178.46142578125000000000	4177.43603515625000000000	4180.51269531250000000000	4178.97412109375000000000	4175.89746093750000000000	4179.48730468750000000000	4186.66650390625000000000	4163.07666015625000000000	4150.25634765625000000000	3216.00000000000000000000	10246.00000000000000000000	10226.00000000000000000000	0.00000000000000000000	0.00000000000000000000	0.00000000000000000000	2557.00000000000000000000	201.00000000000000000000	4.00000000000000000000	4.00000000000000000000	4.00000000000000000000	4.00000000000000000000	4.00000000000000000000	4.00000000000000000000	4.00000000000000000000	4.00000000000000000000	4.00000000000000000000	4.00000000000000000000	4.00000000000000000000	4.00000000000000000000	4.00000000000000000000	4.00000000000000000000	4.00000000000000000000	4.00000000000000000000
4.00000000000000000000	0.00000000000000000000	4181.53857421875000000000	4167.69238281250000000000	4173.84619140625000000000	4213.84619140625000000000	4192.82031250000000000000	4188.20507812500000000000	4197.43603515625000000000	4196.41015625000000000000	4188.71777343750000000000	4206.66650390625000000000	4190.76904296875000000000	4195.89746093750000000000	4175.89746093750000000000	4153.33300781250000000000	3407.00000000000000000000	10246.00000000000000000000	10226.00000000000000000000	0.00000000000000000000	0.00000000000000000000	0.00000000000000000000	2557.00000000000000000000	209.00000000000000000000	4.00000000000000000000	4.00000000000000000000	4.00000000000000000000	4.00000000000000000000	4.00000000000000000000	4.00000000000000000000	4.00000000000000000000	4.00000000000000000000	4.00000000000000000000	4.00000000000000000000	4.00000000000000000000	4.00000000000000000000	4.00000000000000000000	4.00000000000000000000	4.00000000000000000000	4.00000000000000000000
5.00000000000000000000	0.00000000000000000000	4170.76904296875000000000	4136.92285156250000000000	4176.41015625000000000000	4190.25634765625000000000	4155.38427734375000000000	4171.79492187500000000000	4163.58984375000000000000	4160.00000000000000000000	4170.76904296875000000000	4166.15380859375000000000	4172.82031250000000000000	4190.76904296875000000000	4143.07666015625000000000	4137.43603515625000000000	1669.00000000000000000000	10245.00000000000000000000	10227.00000000000000000000	0.00000000000000000000	0.00000000000000000000	0.00000000000000000000	2557.00000000000000000000	217.00000000000000000000	4.00000000000000000000	4.00000000000000000000	4.00000000000000000000	4.00000000000000000000	4.00000000000000000000	4.00000000000000000000	4.00000000000000000000	4.00000000000000000000	4.00000000000000000000	4.00000000000000000000	4.00000000000000000000	4.00000000000000000000	4.00000000000000000000	4.00000000000000000000	4.00000000000000000000	4.00000000000000000000
6.00000000000000000000	0.00000000000000000000	4184.10253906250000000000	4179.48730468750000000000	4163.07666015625000000000	4208.20507812500000000000	4183.07666015625000000000	4183.58984375000000000000	4188.71777343750000000000	4190.25634765625000000000	4189.23046875000000000000	4202.56396484375000000000	4190.25634765625000000000	4193.33300781250000000000	4191.28173828125000000000	4157.94873046875000000000	2994.00000000000000000000	10245.00000000000000000000	10227.00000000000000000000	0.00000000000000000000	0.00000000000000000000	0.00000000000000000000	2557.00000000000000000000	225.00000000000000000000	4.00000000000000000000	4.00000000000000000000	4.00000000000000000000	4.00000000000000000000	4.00000000000000000000	4.00000000000000000000	4.00000000000000000000	4.00000000000000000000	4.00000000000000000000	4.00000000000000000000	4.00000000000000000000	4.00000000000000000000	4.00000000000000000000	4.00000000000000000000	4.00000000000000000000	4.00000000000000000000
7.00000000000000000000	0.00000000000000000000	4178.46142578125000000000	4163.07666015625000000000	4166.66650390625000000000	4197.94873046875000000000	4161.53857421875000000000	4171.28173828125000000000	4166.15380859375000000000	4173.84619140625000000000	4177.43603515625000000000	4183.07666015625000000000	4186.66650390625000000000	4191.79492187500000000000	4177.94873046875000000000	4159.48730468750000000000	2922.00000000000000000000	10248.00000000000000000000	10227.00000000000000000000	0.00000000000000000000	0.00000000000000000000	0.00000000000000000000	2557.00000000000000000000	234.00000000000000000000	4.00000000000000000000	4.00000000000000000000	4.00000000000000000000	4.00000000000000000000	4.00000000000000000000	4.00000000000000000000	4.00000000000000000000	4.00000000000000000000	4.00000000000000000000	4.00000000000000000000	4.00000000000000000000	4.00000000000000000000	4.00000000000000000000	4.00000000000000000000	4.00000000000000000000	4.00000000000000000000
8.00000000000000000000	0.00000000000000000000	4173.33300781250000000000	4155.89746093750000000000	4167.17919921875000000000	4191.79492187500000000000	4158.97412109375000000000	4174.87158203125000000000	4168.71777343750000000000	4172.30761718750000000000	4178.97412109375000000000	4173.84619140625000000000	4182.05126953125000000000	4185.12792968750000000000	4165.64111328125000000000	4156.92285156250000000000	1616.00000000000000000000	10248.00000000000000000000	10227.00000000000000000000	0.00000000000000000000	0.00000000000000000000	0.00000000000000000000	2557.00000000000000000000	241.00000000000000000000	4.00000000000000000000	4.00000000000000000000	4.00000000000000000000	4.00000000000000000000	4.00000000000000000000	4.00000000000000000000	4.00000000000000000000	4.00000000000000000000	4.00000000000000000000	4.00000000000000000000	4.00000000000000000000	4.00000000000000000000	4.00000000000000000000	4.00000000000000000000	4.00000000000000000000	4.00000000000000000000
9.00000000000000000000	0.00000000000000000000	4181.02539062500000000000	4177.94873046875000000000	4171.28173828125000000000	4207.69238281250000000000	4197.43603515625000000000	4187.69238281250000000000	4198.46142578125000000000	4208.20507812500000000000	4198.97412109375000000000	4222.05126953125000000000	4199.48730468750000000000	4193.84619140625000000000	4191.28173828125000000000	4165.64111328125000000000	3398.00000000000000000000	10249.00000000000000000000	10227.00000000000000000000	0.00000000000000000000	0.00000000000000000000	0.00000000000000000000	2557.00000000000000000000	249.00000000000000000000	4.00000000000000000000	4.00000000000000000000	4.00000000000000000000	4.00000000000000000000	4.00000000000000000000	4.00000000000000000000	4.00000000000000000000	4.00000000000000000000	4.00000000000000000000	4.00000000000000000000	4.00000000000000000000	4.00000000000000000000	4.00000000000000000000	4.00000000000000000000	4.00000000000000000000	4.00000000000000000000
10.00000000000000000000	0.00000000000000000000	4170.76904296875000000000	4141.02539062500000000000	4175.89746093750000000000	4181.02539062500000000000	4161.53857421875000000000	4176.41015625000000000000	4166.15380859375000000000	4171.28173828125000000000	4176.92285156250000000000	4180.51269531250000000000	4182.05126953125000000000	4188.71777343750000000000	4153.33300781250000000000	4148.71777343750000000000	3280.00000000000000000000	10249.00000000000000000000	10227.00000000000000000000	0.00000000000000000000	0.00000000000000000000	0.00000000000000000000	2557.00000000000000000000	256.00000000000000000000	4.00000000000000000000	4.00000000000000000000	4.00000000000000000000	4.00000000000000000000	4.00000000000000000000	4.00000000000000000000	4.00000000000000000000	4.00000000000000000000	4.00000000000000000000	4.00000000000000000000	4.00000000000000000000	4.00000000000000000000	4.00000000000000000000	4.00000000000000000000	4.00000000000000000000	4.00000000000000000000
11.00000000000000000000	0.00000000000000000000	4183.07666015625000000000	4177.43603515625000000000	4166.66650390625000000000	4192.30761718750000000000	4191.79492187500000000000	4191.28173828125000000000	4190.25634765625000000000	4186.15380859375000000000	4186.15380859375000000000	4197.43603515625000000000	4192.30761718750000000000	4188.71777343750000000000	4181.53857421875000000000	4159.48730468750000000000	2180.00000000000000000000	10248.00000000000000000000	10226.00000000000000000000	0.00000000000000000000	0.00000000000000000000	0.00000000000000000000	2557.00000000000000000000	263.00000000000000000000	4.00000000000000000000	4.00000000000000000000	4.00000000000000000000	4.00000000000000000000	4.00000000000000000000	4.00000000000000000000	4.00000000000000000000	4.00000000000000000000	4.00000000000000000000	4.00000000000000000000	4.00000000000000000000	4.00000000000000000000	4.00000000000000000000	4.00000000000000000000	4.00000000000000000000	4.00000000000000000000
12.00000000000000000000	0.00000000000000000000	4176.41015625000000000000	4163.07666015625000000000	4169.23046875000000000000	4182.56396484375000000000	4177.94873046875000000000	4178.97412109375000000000	4171.28173828125000000000	4172.82031250000000000000	4176.41015625000000000000	4185.12792968750000000000	4186.66650390625000000000	4190.76904296875000000000	4167.17919921875000000000	4152.82031250000000000000	1625.00000000000000000000	10248.00000000000000000000	10226.00000000000000000000	0.00000000000000000000	0.00000000000000000000	0.00000000000000000000	2557.00000000000000000000	271.00000000000000000000	4.00000000000000000000	4.00000000000000000000	4.00000000000000000000	4.00000000000000000000	4.00000000000000000000	4.00000000000000000000	4.00000000000000000000	4.00000000000000000000	4.00000000000000000000	4.00000000000000000000	4.00000000000000000000	4.00000000000000000000	4.00000000000000000000	4.00000000000000000000	4.00000000000000000000	4.00000000000000000000
13.00000000000000000000	0.00000000000000000000	4168.20507812500000000000	4145.12792968750000000000	4164.10253906250000000000	4166.15380859375000000000	4156.92285156250000000000	4174.87158203125000000000	4159.48730468750000000000	4163.07666015625000000000	4170.76904296875000000000	4165.64111328125000000000	4175.89746093750000000000	4185.12792968750000000000	4156.92285156250000000000	4148.20507812500000000000	1679.00000000000000000000	10250.00000000000000000000	10226.00000000000000000000	0.00000000000000000000	0.00000000000000000000	0.00000000000000000000	2557.00000000000000000000	278.00000000000000000000	4.00000000000000000000	4.00000000000000000000	4.00000000000000000000	4.00000000000000000000	4.00000000000000000000	4.00000000000000000000	4.00000000000000000000	4.00000000000000000000	4.00000000000000000000	4.00000000000000000000	4.00000000000000000000	4.00000000000000000000	4.00000000000000000000	4.00000000000000000000	4.00000000000000000000	4.00000000000000000000
14.00000000000000000000	0.00000000000000000000	4179.48730468750000000000	4176.41015625000000000000	4165.12792968750000000000	4182.56396484375000000000	4181.53857421875000000000	4183.58984375000000000000	4184.61523437500000000000	4192.30761718750000000000	4187.17919921875000000000	4203.58984375000000000000	4194.87158203125000000000	4193.33300781250000000000	4195.38427734375000000000	4168.20507812500000000000	3280.00000000000000000000	10250.00000000000000000000	10226.00000000000000000000	0.00000000000000000000	0.00000000000000000000	0.00000000000000000000	2557.00000000000000000000	287.00000000000000000000	4.00000000000000000000	4.00000000000000000000	4.00000000000000000000	4.00000000000000000000	4.00000000000000000000	4.00000000000000000000	4.00000000000000000000	4.00000000000000000000	4.00000000000000000000	4.00000000000000000000	4.00000000000000000000	4.00000000000000000000	4.00000000000000000000	4.00000000000000000000	4.00000000000000000000	4.00000000000000000000
15.00000000000000000000	0.00000000000000000000	4165.64111328125000000000	4141.02539062500000000000	4172.30761718750000000000	4160.51269531250000000000	4145.64111328125000000000	4165.12792968750000000000	4154.35888671875000000000	4160.00000000000000000000	4171.28173828125000000000	4177.43603515625000000000	4179.48730468750000000000	4189.74365234375000000000	4158.97412109375000000000	4151.28173828125000000000	2180.00000000000000000000	10249.00000000000000000000	10226.00000000000000000000	0.00000000000000000000	0.00000000000000000000	0.00000000000000000000	2557.00000000000000000000	295.00000000000000000000	4.00000000000000000000	4.00000000000000000000	4.00000000000000000000	4.00000000000000000000	4.00000000000000000000	4.00000000000000000000	4.00000000000000000000	4.00000000000000000000	4.00000000000000000000	4.00000000000000000000	4.00000000000000000000	4.00000000000000000000	4.00000000000000000000	4.00000000000000000000	4.00000000000000000000	4.00000000000000000000
16.00000000000000000000	0.00000000000000000000	4172.82031250000000000000	4167.69238281250000000000	4165.64111328125000000000	4172.30761718750000000000	4185.64111328125000000000	4180.51269531250000000000	4185.12792968750000000000	4185.12792968750000000000	4185.12792968750000000000	4206.66650390625000000000	4189.23046875000000000000	4191.28173828125000000000	4180.00000000000000000000	4154.87158203125000000000	0.00000000000000000000	10249.00000000000000000000	10226.00000000000000000000	0.00000000000000000000	0.00000000000000000000	0.00000000000000000000	2557.00000000000000000000	304.00000000000000000000	4.00000000000000000000	4.00000000000000000000	4.00000000000000000000	4.00000000000000000000	4.00000000000000000000	4.00000000000000000000	4.00000000000000000000	4.00000000000000000000	4.00000000000000000000	4.00000000000000000000	4.00000000000000000000	4.00000000000000000000	4.00000000000000000000	4.00000000000000000000	4.00000000000000000000	4.00000000000000000000
17.00000000000000000000	0.00000000000000000000	4175.89746093750000000000	4168.71777343750000000000	4177.43603515625000000000	4176.41015625000000000000	4185.12792968750000000000	4180.00000000000000000000	4182.56396484375000000000	4178.97412109375000000000	4178.97412109375000000000	4186.66650390625000000000	4189.23046875000000000000	4193.33300781250000000000	4172.30761718750000000000	4153.84619140625000000000	0.00000000000000000000	10249.00000000000000000000	10227.00000000000000000000	0.00000000000000000000	0.00000000000000000000	0.00000000000000000000	2557.00000000000000000000	312.00000000000000000000	4.00000000000000000000	4.00000000000000000000	4.00000000000000000000	4.00000000000000000000	4.00000000000000000000	4.00000000000000000000	4.00000000000000000000	4.00000000000000000000	4.00000000000000000000	4.00000000000000000000	4.00000000000000000000	4.00000000000000000000	4.00000000000000000000	4.00000000000000000000	4.00000000000000000000	4.00000000000000000000
18.00000000000000000000	0.00000000000000000000	4174.35888671875000000000	4158.46142578125000000000	4178.46142578125000000000	4166.15380859375000000000	4166.15380859375000000000	4177.43603515625000000000	4168.71777343750000000000	4159.48730468750000000000	4170.76904296875000000000	4155.38427734375000000000	4177.43603515625000000000	4185.12792968750000000000	4157.43603515625000000000	4150.76904296875000000000	0.00000000000000000000	10249.00000000000000000000	10227.00000000000000000000	0.00000000000000000000	0.00000000000000000000	0.00000000000000000000	2557.00000000000000000000	320.00000000000000000000	4.00000000000000000000	4.00000000000000000000	4.00000000000000000000	4.00000000000000000000	4.00000000000000000000	4.00000000000000000000	4.00000000000000000000	4.00000000000000000000	4.00000000000000000000	4.00000000000000000000	4.00000000000000000000	4.00000000000000000000	4.00000000000000000000	4.00000000000000000000	4.00000000000000000000	4.00000000000000000000
19.00000000000000000000	0.00000000000000000000	4183.07666015625000000000	4187.17919921875000000000	4165.64111328125000000000	4184.61523437500000000000	4201.02539062500000000000	4183.07666015625000000000	4187.17919921875000000000	4193.84619140625000000000	4187.17919921875000000000	4207.17919921875000000000	4194.87158203125000000000	4191.79492187500000000000	4198.46142578125000000000	4166.66650390625000000000	0.00000000000000000000	10249.00000000000000000000	10226.00000000000000000000	0.00000000000000000000	0.00000000000000000000	0.00000000000000000000	2557.00000000000000000000	328.00000000000000000000	4.00000000000000000000	4.00000000000000000000	4.00000000000000000000	4.00000000000000000000	4.00000000000000000000	4.00000000000000000000	4.00000000000000000000	4.00000000000000000000	4.00000000000000000000	4.00000000000000000000	4.00000000000000000000	4.00000000000000000000	4.00000000000000000000	4.00000000000000000000	4.00000000000000000000	4.00000000000000000000
20.00000000000000000000	0.00000000000000000000	4168.20507812500000000000	4143.07666015625000000000	4166.15380859375000000000	4165.12792968750000000000	4154.35888671875000000000	4164.10253906250000000000	4148.20507812500000000000	4164.10253906250000000000	4167.69238281250000000000	4175.89746093750000000000	4176.41015625000000000000	4188.71777343750000000000	4161.53857421875000000000	4153.84619140625000000000	0.00000000000000000000	10249.00000000000000000000	10226.00000000000000000000	0.00000000000000000000	0.00000000000000000000	0.00000000000000000000	2557.00000000000000000000	335.00000000000000000000	4.00000000000000000000	4.00000000000000000000	4.00000000000000000000	4.00000000000000000000	4.00000000000000000000	4.00000000000000000000	4.00000000000000000000	4.00000000000000000000	4.00000000000000000000	4.00000000000000000000	4.00000000000000000000	4.00000000000000000000	4.00000000000000000000	4.00000000000000000000	4.00000000000000000000	4.00000000000000000000
21.00000000000000000000	0.00000000000000000000	4178.46142578125000000000	4169.74365234375000000000	4170.25634765625000000000	4181.53857421875000000000	4180.00000000000000000000	4181.53857421875000000000	4181.02539062500000000000	4190.25634765625000000000	4184.61523437500000000000	4201.02539062500000000000	4188.20507812500000000000	4191.28173828125000000000	4184.10253906250000000000	4166.15380859375000000000	0.00000000000000000000	10249.00000000000000000000	10225.00000000000000000000	0.00000000000000000000	0.00000000000000000000	0.00000000000000000000	2557.00000000000000000000	343.00000000000000000000	4.00000000000000000000	4.00000000000000000000	4.00000000000000000000	4.00000000000000000000	4.00000000000000000000	4.00000000000000000000	4.00000000000000000000	4.00000000000000000000	4.00000000000000000000	4.00000000000000000000	4.00000000000000000000	4.00000000000000000000	4.00000000000000000000	4.00000000000000000000	4.00000000000000000000	4.00000000000000000000
22.00000000000000000000	0.00000000000000000000	4181.02539062500000000000	4175.38427734375000000000	4180.00000000000000000000	4194.35888671875000000000	4189.74365234375000000000	4181.02539062500000000000	4187.17919921875000000000	4196.41015625000000000000	4188.71777343750000000000	4215.38427734375000000000	4198.46142578125000000000	4198.46142578125000000000	4190.76904296875000000000	4167.69238281250000000000	0.00000000000000000000	10249.00000000000000000000	10225.00000000000000000000	0.00000000000000000000	0.00000000000000000000	0.00000000000000000000	2557.00000000000000000000	350.00000000000000000000	4.00000000000000000000	4.00000000000000000000	4.00000000000000000000	4.00000000000000000000	4.00000000000000000000	4.00000000000000000000	4.00000000000000000000	4.00000000000000000000	4.00000000000000000000	4.00000000000000000000	4.00000000000000000000	4.00000000000000000000	4.00000000000000000000	4.00000000000000000000	4.00000000000000000000	4.00000000000000000000
23.00000000000000000000	0.00000000000000000000	4171.28173828125000000000	4152.82031250000000000000	4170.25634765625000000000	4180.00000000000000000000	4168.20507812500000000000	4174.35888671875000000000	4165.64111328125000000000	4166.66650390625000000000	4172.82031250000000000000	4174.87158203125000000000	4180.51269531250000000000	4189.23046875000000000000	4164.10253906250000000000	4154.35888671875000000000	0.00000000000000000000	10248.00000000000000000000	10225.00000000000000000000	0.00000000000000000000	0.00000000000000000000	0.00000000000000000000	2557.00000000000000000000	358.00000000000000000000	4.00000000000000000000	4.00000000000000000000	4.00000000000000000000	4.00000000000000000000	4.00000000000000000000	4.00000000000000000000	4.00000000000000000000	4.00000000000000000000	4.00000000000000000000	4.00000000000000000000	4.00000000000000000000	4.00000000000000000000	4.00000000000000000000	4.00000000000000000000	4.00000000000000000000	4.00000000000000000000
24.00000000000000000000	0.00000000000000000000	4186.66650390625000000000	4194.35888671875000000000	4161.53857421875000000000	4198.46142578125000000000	4213.84619140625000000000	4189.74365234375000000000	4197.94873046875000000000	4194.35888671875000000000	4187.17919921875000000000	4195.38427734375000000000	4192.82031250000000000000	4194.35888671875000000000	4202.56396484375000000000	4171.79492187500000000000	0.00000000000000000000	10248.00000000000000000000	10225.00000000000000000000	0.00000000000000000000	0.00000000000000000000	0.00000000000000000000	2557.00000000000000000000	367.00000000000000000000	4.00000000000000000000	4.00000000000000000000	4.00000000000000000000	4.00000000000000000000	4.00000000000000000000	4.00000000000000000000	4.00000000000000000000	4.00000000000000000000	4.00000000000000000000	4.00000000000000000000	4.00000000000000000000	4.00000000000000000000	4.00000000000000000000	4.00000000000000000000	4.00000000000000000000	4.00000000000000000000
25.00000000000000000000	0.00000000000000000000	4179.48730468750000000000	4168.20507812500000000000	4171.28173828125000000000	4185.12792968750000000000	4172.30761718750000000000	4172.30761718750000000000	4167.69238281250000000000	4164.61523437500000000000	4169.74365234375000000000	4161.53857421875000000000	4178.97412109375000000000	4192.82031250000000000000	4176.92285156250000000000	4162.05126953125000000000	0.00000000000000000000	10249.00000000000000000000	10226.00000000000000000000	0.00000000000000000000	0.00000000000000000000	0.00000000000000000000	2557.00000000000000000000	374.00000000000000000000	4.00000000000000000000	4.00000000000000000000	4.00000000000000000000	4.00000000000000000000	4.00000000000000000000	4.00000000000000000000	4.00000000000000000000	4.00000000000000000000	4.00000000000000000000	4.00000000000000000000	4.00000000000000000000	4.00000000000000000000	4.00000000000000000000	4.00000000000000000000	4.00000000000000000000	4.00000000000000000000
26.00000000000000000000	0.00000000000000000000	4181.02539062500000000000	4180.51269531250000000000	4163.07666015625000000000	4196.92285156250000000000	4177.43603515625000000000	4178.46142578125000000000	4175.38427734375000000000	4180.51269531250000000000	4180.00000000000000000000	4192.30761718750000000000	4185.12792968750000000000	4190.76904296875000000000	4190.76904296875000000000	4164.61523437500000000000	0.00000000000000000000	10249.00000000000000000000	10226.00000000000000000000	0.00000000000000000000	0.00000000000000000000	0.00000000000000000000	2557.00000000000000000000	382.00000000000000000000	4.00000000000000000000	4.00000000000000000000	4.00000000000000000000	4.00000000000000000000	4.00000000000000000000	4.00000000000000000000	4.00000000000000000000	4.00000000000000000000	4.00000000000000000000	4.00000000000000000000	4.00000000000000000000	4.00000000000000000000	4.00000000000000000000	4.00000000000000000000	4.00000000000000000000	4.00000000000000000000
27.00000000000000000000	0.00000000000000000000	4178.46142578125000000000	4175.89746093750000000000	4165.12792968750000000000	4201.02539062500000000000	4188.71777343750000000000	4178.97412109375000000000	4173.33300781250000000000	4194.35888671875000000000	4186.66650390625000000000	4217.94873046875000000000	4193.33300781250000000000	4194.87158203125000000000	4193.84619140625000000000	4162.56396484375000000000	0.00000000000000000000	10249.00000000000000000000	10227.00000000000000000000	0.00000000000000000000	0.00000000000000000000	0.00000000000000000000	2557.00000000000000000000	390.00000000000000000000	4.00000000000000000000	4.00000000000000000000	4.00000000000000000000	4.00000000000000000000	4.00000000000000000000	4.00000000000000000000	4.00000000000000000000	4.00000000000000000000	4.00000000000000000000	4.00000000000000000000	4.00000000000000000000	4.00000000000000000000	4.00000000000000000000	4.00000000000000000000	4.00000000000000000000	4.00000000000000000000
28.00000000000000000000	0.00000000000000000000	4170.25634765625000000000	4148.20507812500000000000	4167.69238281250000000000	4176.92285156250000000000	4165.12792968750000000000	4171.28173828125000000000	4154.35888671875000000000	4165.12792968750000000000	4170.76904296875000000000	4177.43603515625000000000	4178.46142578125000000000	4187.17919921875000000000	4163.07666015625000000000	4150.76904296875000000000	0.00000000000000000000	10249.00000000000000000000	10227.00000000000000000000	0.00000000000000000000	0.00000000000000000000	0.00000000000000000000	2557.00000000000000000000	398.00000000000000000000	4.00000000000000000000	4.00000000000000000000	4.00000000000000000000	4.00000000000000000000	4.00000000000000000000	4.00000000000000000000	4.00000000000000000000	4.00000000000000000000	4.00000000000000000000	4.00000000000000000000	4.00000000000000000000	4.00000000000000000000	4.00000000000000000000	4.00000000000000000000	4.00000000000000000000	4.00000000000000000000
29.00000000000000000000	0.00000000000000000000	4190.25634765625000000000	4197.43603515625000000000	4167.69238281250000000000	4202.56396484375000000000	4197.94873046875000000000	4187.17919921875000000000	4192.30761718750000000000	4190.76904296875000000000	4185.12792968750000000000	4205.64111328125000000000	4195.38427734375000000000	4195.38427734375000000000	4201.02539062500000000000	4170.25634765625000000000	0.00000000000000000000	10248.00000000000000000000	10227.00000000000000000000	0.00000000000000000000	0.00000000000000000000	0.00000000000000000000	2557.00000000000000000000	407.00000000000000000000	4.00000000000000000000	4.00000000000000000000	4.00000000000000000000	4.00000000000000000000	4.00000000000000000000	4.00000000000000000000	4.00000000000000000000	4.00000000000000000000	4.00000000000000000000	4.00000000000000000000	4.00000000000000000000	4.00000000000000000000	4.00000000000000000000	4.00000000000000000000	4.00000000000000000000	4.00000000000000000000
30.00000000000000000000	0.00000000000000000000	4182.05126953125000000000	4170.25634765625000000000	4175.89746093750000000000	4190.25634765625000000000	4158.46142578125000000000	4172.82031250000000000000	4160.51269531250000000000	4163.07666015625000000000	4168.20507812500000000000	4172.30761718750000000000	4184.10253906250000000000	4193.84619140625000000000	4166.66650390625000000000	4155.38427734375000000000	0.00000000000000000000	10248.00000000000000000000	10227.00000000000000000000	0.00000000000000000000	0.00000000000000000000	0.00000000000000000000	2557.00000000000000000000	414.00000000000000000000	4.00000000000000000000	4.00000000000000000000	4.00000000000000000000	4.00000000000000000000	4.00000000000000000000	4.00000000000000000000	4.00000000000000000000	4.00000000000000000000	4.00000000000000000000	4.00000000000000000000	4.00000000000000000000	4.00000000000000000000	4.00000000000000000000	4.00000000000000000000	4.00000000000000000000	4.00000000000000000000
31.00000000000000000000	0.00000000000000000000	4179.48730468750000000000	4172.82031250000000000000	4162.56396484375000000000	4188.71777343750000000000	4169.23046875000000000000	4175.89746093750000000000	4166.15380859375000000000	4172.30761718750000000000	4176.41015625000000000000	4177.94873046875000000000	4187.17919921875000000000	4189.23046875000000000000	4174.87158203125000000000	4157.43603515625000000000	0.00000000000000000000	10247.00000000000000000000	10228.00000000000000000000	0.00000000000000000000	0.00000000000000000000	0.00000000000000000000	2557.00000000000000000000	422.00000000000000000000	4.00000000000000000000	4.00000000000000000000	4.00000000000000000000	4.00000000000000000000	4.00000000000000000000	4.00000000000000000000	4.00000000000000000000	4.00000000000000000000	4.00000000000000000000	4.00000000000000000000	4.00000000000000000000	4.00000000000000000000	4.00000000000000000000	4.00000000000000000000	4.00000000000000000000	4.00000000000000000000
32.00000000000000000000	0.00000000000000000000	4182.56396484375000000000	4188.20507812500000000000	4162.56396484375000000000	4203.07666015625000000000	4182.05126953125000000000	4170.76904296875000000000	4175.89746093750000000000	4186.66650390625000000000	4184.10253906250000000000	4200.51269531250000000000	4195.89746093750000000000	4196.92285156250000000000	4196.92285156250000000000	4171.79492187500000000000	0.00000000000000000000	10247.00000000000000000000	10228.00000000000000000000	0.00000000000000000000	0.00000000000000000000	0.00000000000000000000	2557.00000000000000000000	430.00000000000000000000	4.00000000000000000000	4.00000000000000000000	4.00000000000000000000	4.00000000000000000000	4.00000000000000000000	4.00000000000000000000	4.00000000000000000000	4.00000000000000000000	4.00000000000000000000	4.00000000000000000000	4.00000000000000000000	4.00000000000000000000	4.00000000000000000000	4.00000000000000000000	4.00000000000000000000	4.00000000000000000000
33.00000000000000000000	0.00000000000000000000	4168.20507812500000000000	4155.38427734375000000000	4167.17919921875000000000	4185.64111328125000000000	4144.10253906250000000000	4158.97412109375000000000	4147.69238281250000000000	4150.76904296875000000000	4161.53857421875000000000	4156.92285156250000000000	4174.35888671875000000000	4187.69238281250000000000	4160.00000000000000000000	4158.97412109375000000000	0.00000000000000000000	10247.00000000000000000000	10227.00000000000000000000	0.00000000000000000000	0.00000000000000000000	0.00000000000000000000	2557.00000000000000000000	437.00000000000000000000	4.00000000000000000000	4.00000000000000000000	4.00000000000000000000	4.00000000000000000000	4.00000000000000000000	4.00000000000000000000	4.00000000000000000000	4.00000000000000000000	4.00000000000000000000	4.00000000000000000000	4.00000000000000000000	4.00000000000000000000	4.00000000000000000000	4.00000000000000000000	4.00000000000000000000	4.00000000000000000000
34.00000000000000000000	0.00000000000000000000	4176.92285156250000000000	4181.53857421875000000000	4166.15380859375000000000	4196.92285156250000000000	4192.82031250000000000000	4180.51269531250000000000	4183.58984375000000000000	4181.02539062500000000000	4178.97412109375000000000	4185.64111328125000000000	4193.33300781250000000000	4191.79492187500000000000	4189.23046875000000000000	4168.20507812500000000000	0.00000000000000000000	10247.00000000000000000000	10227.00000000000000000000	0.00000000000000000000	0.00000000000000000000	0.00000000000000000000	2557.00000000000000000000	444.00000000000000000000	4.00000000000000000000	4.00000000000000000000	4.00000000000000000000	4.00000000000000000000	4.00000000000000000000	4.00000000000000000000	4.00000000000000000000	4.00000000000000000000	4.00000000000000000000	4.00000000000000000000	4.00000000000000000000	4.00000000000000000000	4.00000000000000000000	4.00000000000000000000	4.00000000000000000000	4.00000000000000000000
35.00000000000000000000	0.00000000000000000000	4175.38427734375000000000	4162.56396484375000000000	4179.48730468750000000000	4182.56396484375000000000	4173.84619140625000000000	4173.84619140625000000000	4171.79492187500000000000	4171.79492187500000000000	4176.92285156250000000000	4171.79492187500000000000	4190.25634765625000000000	4197.94873046875000000000	4174.35888671875000000000	4158.46142578125000000000	0.00000000000000000000	10248.00000000000000000000	10226.00000000000000000000	0.00000000000000000000	0.00000000000000000000	0.00000000000000000000	2557.00000000000000000000	453.00000000000000000000	4.00000000000000000000	4.00000000000000000000	4.00000000000000000000	4.00000000000000000000	4.00000000000000000000	4.00000000000000000000	4.00000000000000000000	4.00000000000000000000	4.00000000000000000000	4.00000000000000000000	4.00000000000000000000	4.00000000000000000000	4.00000000000000000000	4.00000000000000000000	4.00000000000000000000	4.00000000000000000000
36.00000000000000000000	0.00000000000000000000	4183.58984375000000000000	4179.48730468750000000000	4173.84619140625000000000	4186.66650390625000000000	4177.43603515625000000000	4181.53857421875000000000	4183.58984375000000000000	4180.51269531250000000000	4185.64111328125000000000	4192.82031250000000000000	4188.71777343750000000000	4197.94873046875000000000	4193.33300781250000000000	4168.20507812500000000000	0.00000000000000000000	10248.00000000000000000000	10226.00000000000000000000	0.00000000000000000000	0.00000000000000000000	0.00000000000000000000	2557.00000000000000000000	461.00000000000000000000	4.00000000000000000000	4.00000000000000000000	4.00000000000000000000	4.00000000000000000000	4.00000000000000000000	4.00000000000000000000	4.00000000000000000000	4.00000000000000000000	4.00000000000000000000	4.00000000000000000000	4.00000000000000000000	4.00000000000000000000	4.00000000000000000000	4.00000000000000000000	4.00000000000000000000	4.00000000000000000000
37.00000000000000000000	0.00000000000000000000	4190.25634765625000000000	4199.48730468750000000000	4168.20507812500000000000	4198.97412109375000000000	4203.07666015625000000000	4181.53857421875000000000	4186.66650390625000000000	4188.20507812500000000000	4184.10253906250000000000	4224.10253906250000000000	4196.92285156250000000000	4204.61523437500000000000	4221.53857421875000000000	4181.02539062500000000000	0.00000000000000000000	10248.00000000000000000000	10227.00000000000000000000	0.00000000000000000000	0.00000000000000000000	0.00000000000000000000	2557.00000000000000000000	469.00000000000000000000	4.00000000000000000000	4.00000000000000000000	4.00000000000000000000	4.00000000000000000000	4.00000000000000000000	4.00000000000000000000	4.00000000000000000000	4.00000000000000000000	4.00000000000000000000	4.00000000000000000000	4.00000000000000000000	4.00000000000000000000	4.00000000000000000000	4.00000000000000000000	4.00000000000000000000	4.00000000000000000000
38.00000000000000000000	0.00000000000000000000	4174.35888671875000000000	4159.48730468750000000000	4167.17919921875000000000	4172.82031250000000000000	4159.48730468750000000000	4162.05126953125000000000	4143.58984375000000000000	4146.66650390625000000000	4157.43603515625000000000	4165.12792968750000000000	4175.89746093750000000000	4195.38427734375000000000	4182.05126953125000000000	4158.97412109375000000000	0.00000000000000000000	10248.00000000000000000000	10227.00000000000000000000	0.00000000000000000000	0.00000000000000000000	0.00000000000000000000	2557.00000000000000000000	477.00000000000000000000	4.00000000000000000000	4.00000000000000000000	4.00000000000000000000	4.00000000000000000000	4.00000000000000000000	4.00000000000000000000	4.00000000000000000000	4.00000000000000000000	4.00000000000000000000	4.00000000000000000000	4.00000000000000000000	4.00000000000000000000	4.00000000000000000000	4.00000000000000000000	4.00000000000000000000	4.00000000000000000000
39.00000000000000000000	0.00000000000000000000	4184.61523437500000000000	4188.71777343750000000000	4166.66650390625000000000	4190.76904296875000000000	4185.12792968750000000000	4177.43603515625000000000	4175.89746093750000000000	4182.56396484375000000000	4183.07666015625000000000	4198.97412109375000000000	4195.89746093750000000000	4198.46142578125000000000	4215.89746093750000000000	4172.30761718750000000000	0.00000000000000000000	10248.00000000000000000000	10227.00000000000000000000	0.00000000000000000000	0.00000000000000000000	0.00000000000000000000	2557.00000000000000000000	485.00000000000000000000	4.00000000000000000000	4.00000000000000000000	4.00000000000000000000	4.00000000000000000000	4.00000000000000000000	4.00000000000000000000	4.00000000000000000000	4.00000000000000000000	4.00000000000000000000	4.00000000000000000000	4.00000000000000000000	4.00000000000000000000	4.00000000000000000000	4.00000000000000000000	4.00000000000000000000	4.00000000000000000000
40.00000000000000000000	0.00000000000000000000	4177.94873046875000000000	4166.15380859375000000000	4178.46142578125000000000	4181.53857421875000000000	4161.53857421875000000000	4170.76904296875000000000	4162.56396484375000000000	4174.35888671875000000000	4177.94873046875000000000	4200.00000000000000000000	4196.41015625000000000000	4200.51269531250000000000	4198.46142578125000000000	4171.28173828125000000000	0.00000000000000000000	10248.00000000000000000000	10227.00000000000000000000	0.00000000000000000000	0.00000000000000000000	0.00000000000000000000	2557.00000000000000000000	493.00000000000000000000	4.00000000000000000000	4.00000000000000000000	4.00000000000000000000	4.00000000000000000000	4.00000000000000000000	4.00000000000000000000	4.00000000000000000000	4.00000000000000000000	4.00000000000000000000	4.00000000000000000000	4.00000000000000000000	4.00000000000000000000	4.00000000000000000000	4.00000000000000000000	4.00000000000000000000	4.00000000000000000000
41.00000000000000000000	0.00000000000000000000	4175.89746093750000000000	4167.69238281250000000000	4170.76904296875000000000	4170.76904296875000000000	4165.12792968750000000000	4176.92285156250000000000	4167.69238281250000000000	4169.23046875000000000000	4173.33300781250000000000	4187.17919921875000000000	4187.69238281250000000000	4193.84619140625000000000	4189.23046875000000000000	4167.17919921875000000000	0.00000000000000000000	10247.00000000000000000000	10227.00000000000000000000	0.00000000000000000000	0.00000000000000000000	0.00000000000000000000	2557.00000000000000000000	500.00000000000000000000	4.00000000000000000000	4.00000000000000000000	4.00000000000000000000	4.00000000000000000000	4.00000000000000000000	4.00000000000000000000	4.00000000000000000000	4.00000000000000000000	4.00000000000000000000	4.00000000000000000000	4.00000000000000000000	4.00000000000000000000	4.00000000000000000000	4.00000000000000000000	4.00000000000000000000	4.00000000000000000000
42.00000000000000000000	0.00000000000000000000	4188.71777343750000000000	4199.48730468750000000000	4169.74365234375000000000	4182.56396484375000000000	4201.53857421875000000000	4185.12792968750000000000	4186.66650390625000000000	4185.12792968750000000000	4183.07666015625000000000	4198.46142578125000000000	4196.41015625000000000000	4203.07666015625000000000	4213.33300781250000000000	4173.84619140625000000000	0.00000000000000000000	10247.00000000000000000000	10227.00000000000000000000	0.00000000000000000000	0.00000000000000000000	0.00000000000000000000	2557.00000000000000000000	508.00000000000000000000	4.00000000000000000000	4.00000000000000000000	4.00000000000000000000	4.00000000000000000000	4.00000000000000000000	4.00000000000000000000	4.00000000000000000000	4.00000000000000000000	4.00000000000000000000	4.00000000000000000000	4.00000000000000000000	4.00000000000000000000	4.00000000000000000000	4.00000000000000000000	4.00000000000000000000	4.00000000000000000000
43.00000000000000000000	0.00000000000000000000	4180.51269531250000000000	4165.64111328125000000000	4175.38427734375000000000	4163.07666015625000000000	4160.00000000000000000000	4169.74365234375000000000	4154.87158203125000000000	4149.23046875000000000000	4162.56396484375000000000	4156.92285156250000000000	4180.00000000000000000000	4199.48730468750000000000	4180.51269531250000000000	4165.12792968750000000000	0.00000000000000000000	10248.00000000000000000000	10226.00000000000000000000	0.00000000000000000000	0.00000000000000000000	0.00000000000000000000	2557.00000000000000000000	516.00000000000000000000	4.00000000000000000000	4.00000000000000000000	4.00000000000000000000	4.00000000000000000000	4.00000000000000000000	4.00000000000000000000	4.00000000000000000000	4.00000000000000000000	4.00000000000000000000	4.00000000000000000000	4.00000000000000000000	4.00000000000000000000	4.00000000000000000000	4.00000000000000000000	4.00000000000000000000	4.00000000000000000000
44.00000000000000000000	0.00000000000000000000	4186.15380859375000000000	4193.33300781250000000000	4164.10253906250000000000	4182.56396484375000000000	4189.23046875000000000000	4182.56396484375000000000	4189.23046875000000000000	4186.15380859375000000000	4178.97412109375000000000	4203.58984375000000000000	4196.41015625000000000000	4198.46142578125000000000	4215.38427734375000000000	4181.53857421875000000000	0.00000000000000000000	10248.00000000000000000000	10226.00000000000000000000	0.00000000000000000000	0.00000000000000000000	0.00000000000000000000	2557.00000000000000000000	524.00000000000000000000	4.00000000000000000000	4.00000000000000000000	4.00000000000000000000	4.00000000000000000000	4.00000000000000000000	4.00000000000000000000	4.00000000000000000000	4.00000000000000000000	4.00000000000000000000	4.00000000000000000000	4.00000000000000000000	4.00000000000000000000	4.00000000000000000000	4.00000000000000000000	4.00000000000000000000	4.00000000000000000000
45.00000000000000000000	0.00000000000000000000	4173.84619140625000000000	4169.74365234375000000000	4165.12792968750000000000	4174.87158203125000000000	4165.12792968750000000000	4169.23046875000000000000	4171.28173828125000000000	4178.97412109375000000000	4174.35888671875000000000	4189.74365234375000000000	4191.79492187500000000000	4196.41015625000000000000	4195.38427734375000000000	4170.25634765625000000000	0.00000000000000000000	10247.00000000000000000000	10226.00000000000000000000	0.00000000000000000000	0.00000000000000000000	0.00000000000000000000	2557.00000000000000000000	532.00000000000000000000	4.00000000000000000000	4.00000000000000000000	4.00000000000000000000	4.00000000000000000000	4.00000000000000000000	4.00000000000000000000	4.00000000000000000000	4.00000000000000000000	4.00000000000000000000	4.00000000000000000000	4.00000000000000000000	4.00000000000000000000	4.00000000000000000000	4.00000000000000000000	4.00000000000000000000	4.00000000000000000000
46.00000000000000000000	0.00000000000000000000	4172.30761718750000000000	4158.97412109375000000000	4166.15380859375000000000	4161.02539062500000000000	4153.33300781250000000000	4169.74365234375000000000	4161.02539062500000000000	4166.15380859375000000000	4171.79492187500000000000	4165.12792968750000000000	4185.64111328125000000000	4192.30761718750000000000	4178.46142578125000000000	4160.51269531250000000000	0.00000000000000000000	10247.00000000000000000000	10226.00000000000000000000	0.00000000000000000000	0.00000000000000000000	0.00000000000000000000	2557.00000000000000000000	539.00000000000000000000	4.00000000000000000000	4.00000000000000000000	4.00000000000000000000	4.00000000000000000000	4.00000000000000000000	4.00000000000000000000	4.00000000000000000000	4.00000000000000000000	4.00000000000000000000	4.00000000000000000000	4.00000000000000000000	4.00000000000000000000	4.00000000000000000000	4.00000000000000000000	4.00000000000000000000	4.00000000000000000000
47.00000000000000000000	0.00000000000000000000	4188.20507812500000000000	4195.89746093750000000000	4173.33300781250000000000	4178.97412109375000000000	4197.94873046875000000000	4185.12792968750000000000	4193.33300781250000000000	4196.41015625000000000000	4185.12792968750000000000	4208.71777343750000000000	4203.58984375000000000000	4203.58984375000000000000	4212.82031250000000000000	4171.79492187500000000000	0.00000000000000000000	10247.00000000000000000000	10226.00000000000000000000	0.00000000000000000000	0.00000000000000000000	0.00000000000000000000	2557.00000000000000000000	547.00000000000000000000	4.00000000000000000000	4.00000000000000000000	4.00000000000000000000	4.00000000000000000000	4.00000000000000000000	4.00000000000000000000	4.00000000000000000000	4.00000000000000000000	4.00000000000000000000	4.00000000000000000000	4.00000000000000000000	4.00000000000000000000	4.00000000000000000000	4.00000000000000000000	4.00000000000000000000	4.00000000000000000000
48.00000000000000000000	0.00000000000000000000	4170.76904296875000000000	4151.79492187500000000000	4174.87158203125000000000	4157.94873046875000000000	4153.33300781250000000000	4168.20507812500000000000	4162.05126953125000000000	4159.48730468750000000000	4162.05126953125000000000	4169.23046875000000000000	4184.10253906250000000000	4194.87158203125000000000	4176.92285156250000000000	4153.33300781250000000000	0.00000000000000000000	10247.00000000000000000000	10226.00000000000000000000	0.00000000000000000000	0.00000000000000000000	0.00000000000000000000	2557.00000000000000000000	556.00000000000000000000	4.00000000000000000000	4.00000000000000000000	4.00000000000000000000	4.00000000000000000000	4.00000000000000000000	4.00000000000000000000	4.00000000000000000000	4.00000000000000000000	4.00000000000000000000	4.00000000000000000000	4.00000000000000000000	4.00000000000000000000	4.00000000000000000000	4.00000000000000000000	4.00000000000000000000	4.00000000000000000000
49.00000000000000000000	0.00000000000000000000	4172.82031250000000000000	4168.71777343750000000000	4157.43603515625000000000	4165.64111328125000000000	4173.84619140625000000000	4174.87158203125000000000	4175.38427734375000000000	4174.87158203125000000000	4175.89746093750000000000	4196.41015625000000000000	4191.79492187500000000000	4189.23046875000000000000	4201.53857421875000000000	4166.15380859375000000000	0.00000000000000000000	10246.00000000000000000000	10227.00000000000000000000	0.00000000000000000000	0.00000000000000000000	0.00000000000000000000	2557.00000000000000000000	563.00000000000000000000	4.00000000000000000000	4.00000000000000000000	4.00000000000000000000	4.00000000000000000000	4.00000000000000000000	4.00000000000000000000	4.00000000000000000000	4.00000000000000000000	4.00000000000000000000	4.00000000000000000000	4.00000000000000000000	4.00000000000000000000	4.00000000000000000000	4.00000000000000000000	4.00000000000000000000	4.00000000000000000000
50.00000000000000000000	0.00000000000000000000	4175.38427734375000000000	4168.71777343750000000000	4165.64111328125000000000	4164.10253906250000000000	4176.41015625000000000000	4170.25634765625000000000	4161.53857421875000000000	4172.30761718750000000000	4171.79492187500000000000	4198.46142578125000000000	4189.74365234375000000000	4196.41015625000000000000	4197.43603515625000000000	4171.28173828125000000000	0.00000000000000000000	10246.00000000000000000000	10227.00000000000000000000	0.00000000000000000000	0.00000000000000000000	0.00000000000000000000	2557.00000000000000000000	570.00000000000000000000	4.00000000000000000000	4.00000000000000000000	4.00000000000000000000	4.00000000000000000000	4.00000000000000000000	4.00000000000000000000	4.00000000000000000000	4.00000000000000000000	4.00000000000000000000	4.00000000000000000000	4.00000000000000000000	4.00000000000000000000	4.00000000000000000000	4.00000000000000000000	4.00000000000000000000	4.00000000000000000000
51.00000000000000000000	0.00000000000000000000	4177.94873046875000000000	4163.07666015625000000000	4172.30761718750000000000	4156.92285156250000000000	4164.61523437500000000000	4174.35888671875000000000	4164.61523437500000000000	4170.76904296875000000000	4167.17919921875000000000	4167.17919921875000000000	4183.58984375000000000000	4197.94873046875000000000	4185.12792968750000000000	4165.12792968750000000000	0.00000000000000000000	10247.00000000000000000000	10227.00000000000000000000	0.00000000000000000000	0.00000000000000000000	0.00000000000000000000	2557.00000000000000000000	579.00000000000000000000	4.00000000000000000000	4.00000000000000000000	4.00000000000000000000	4.00000000000000000000	4.00000000000000000000	4.00000000000000000000	4.00000000000000000000	4.00000000000000000000	4.00000000000000000000	4.00000000000000000000	4.00000000000000000000	4.00000000000000000000	4.00000000000000000000	4.00000000000000000000	4.00000000000000000000	4.00000000000000000000
52.00000000000000000000	0.00000000000000000000	4183.07666015625000000000	4188.20507812500000000000	4172.30761718750000000000	4172.82031250000000000000	4188.20507812500000000000	4184.61523437500000000000	4205.12792968750000000000	4208.20507812500000000000	4191.79492187500000000000	4205.64111328125000000000	4204.10253906250000000000	4203.07666015625000000000	4210.25634765625000000000	4170.25634765625000000000	0.00000000000000000000	10247.00000000000000000000	10227.00000000000000000000	0.00000000000000000000	0.00000000000000000000	0.00000000000000000000	2557.00000000000000000000	587.00000000000000000000	4.00000000000000000000	4.00000000000000000000	4.00000000000000000000	4.00000000000000000000	4.00000000000000000000	4.00000000000000000000	4.00000000000000000000	4.00000000000000000000	4.00000000000000000000	4.00000000000000000000	4.00000000000000000000	4.00000000000000000000	4.00000000000000000000	4.00000000000000000000	4.00000000000000000000	4.00000000000000000000
53.00000000000000000000	0.00000000000000000000	4167.17919921875000000000	4149.23046875000000000000	4178.97412109375000000000	4146.66650390625000000000	4151.28173828125000000000	4166.66650390625000000000	4171.79492187500000000000	4174.35888671875000000000	4175.89746093750000000000	4178.46142578125000000000	4183.07666015625000000000	4196.41015625000000000000	4163.58984375000000000000	4150.76904296875000000000	0.00000000000000000000	10247.00000000000000000000	10226.00000000000000000000	0.00000000000000000000	0.00000000000000000000	0.00000000000000000000	2557.00000000000000000000	595.00000000000000000000	4.00000000000000000000	4.00000000000000000000	4.00000000000000000000	4.00000000000000000000	4.00000000000000000000	4.00000000000000000000	4.00000000000000000000	4.00000000000000000000	4.00000000000000000000	4.00000000000000000000	4.00000000000000000000	4.00000000000000000000	4.00000000000000000000	4.00000000000000000000	4.00000000000000000000	4.00000000000000000000
54.00000000000000000000	0.00000000000000000000	4188.71777343750000000000	4188.71777343750000000000	4173.84619140625000000000	4160.51269531250000000000	4195.38427734375000000000	4186.15380859375000000000	4193.33300781250000000000	4197.43603515625000000000	4186.66650390625000000000	4200.51269531250000000000	4191.79492187500000000000	4208.20507812500000000000	4197.94873046875000000000	4166.15380859375000000000	0.00000000000000000000	10247.00000000000000000000	10226.00000000000000000000	0.00000000000000000000	0.00000000000000000000	0.00000000000000000000	2557.00000000000000000000	602.00000000000000000000	4.00000000000000000000	4.00000000000000000000	4.00000000000000000000	4.00000000000000000000	4.00000000000000000000	4.00000000000000000000	4.00000000000000000000	4.00000000000000000000	4.00000000000000000000	4.00000000000000000000	4.00000000000000000000	4.00000000000000000000	4.00000000000000000000	4.00000000000000000000	4.00000000000000000000	4.00000000000000000000
55.00000000000000000000	0.00000000000000000000	4190.25634765625000000000	4189.74365234375000000000	4171.28173828125000000000	4161.02539062500000000000	4189.23046875000000000000	4178.97412109375000000000	4182.05126953125000000000	4190.25634765625000000000	4178.97412109375000000000	4190.76904296875000000000	4194.35888671875000000000	4213.33300781250000000000	4203.07666015625000000000	4166.66650390625000000000	0.00000000000000000000	10245.00000000000000000000	10227.00000000000000000000	0.00000000000000000000	0.00000000000000000000	0.00000000000000000000	2557.00000000000000000000	611.00000000000000000000	4.00000000000000000000	4.00000000000000000000	4.00000000000000000000	4.00000000000000000000	4.00000000000000000000	4.00000000000000000000	4.00000000000000000000	4.00000000000000000000	4.00000000000000000000	4.00000000000000000000	4.00000000000000000000	4.00000000000000000000	4.00000000000000000000	4.00000000000000000000	4.00000000000000000000	4.00000000000000000000
56.00000000000000000000	0.00000000000000000000	4166.15380859375000000000	4147.69238281250000000000	4161.02539062500000000000	4132.30761718750000000000	4137.43603515625000000000	4160.51269531250000000000	4148.20507812500000000000	4151.79492187500000000000	4161.53857421875000000000	4149.74365234375000000000	4173.33300781250000000000	4190.25634765625000000000	4161.02539062500000000000	4147.17919921875000000000	0.00000000000000000000	10245.00000000000000000000	10227.00000000000000000000	0.00000000000000000000	0.00000000000000000000	0.00000000000000000000	2557.00000000000000000000	619.00000000000000000000	4.00000000000000000000	4.00000000000000000000	4.00000000000000000000	4.00000000000000000000	4.00000000000000000000	4.00000000000000000000	4.00000000000000000000	4.00000000000000000000	4.00000000000000000000	4.00000000000000000000	4.00000000000000000000	4.00000000000000000000	4.00000000000000000000	4.00000000000000000000	4.00000000000000000000	4.00000000000000000000
57.00000000000000000000	0.00000000000000000000	4175.38427734375000000000	4174.35888671875000000000	4164.10253906250000000000	4151.79492187500000000000	4165.64111328125000000000	4172.30761718750000000000	4172.82031250000000000000	4189.23046875000000000000	4183.07666015625000000000	4195.38427734375000000000	4191.28173828125000000000	4196.92285156250000000000	4194.35888671875000000000	4161.02539062500000000000	0.00000000000000000000	10245.00000000000000000000	10227.00000000000000000000	0.00000000000000000000	0.00000000000000000000	0.00000000000000000000	2557.00000000000000000000	626.00000000000000000000	4.00000000000000000000	4.00000000000000000000	4.00000000000000000000	4.00000000000000000000	4.00000000000000000000	4.00000000000000000000	4.00000000000000000000	4.00000000000000000000	4.00000000000000000000	4.00000000000000000000	4.00000000000000000000	4.00000000000000000000	4.00000000000000000000	4.00000000000000000000	4.00000000000000000000	4.00000000000000000000
58.00000000000000000000	0.00000000000000000000	4175.38427734375000000000	4152.30761718750000000000	4179.48730468750000000000	4146.15380859375000000000	4147.17919921875000000000	4164.61523437500000000000	4153.84619140625000000000	4177.43603515625000000000	4173.84619140625000000000	4177.94873046875000000000	4186.15380859375000000000	4205.12792968750000000000	4175.89746093750000000000	4157.43603515625000000000	0.00000000000000000000	10245.00000000000000000000	10227.00000000000000000000	0.00000000000000000000	0.00000000000000000000	0.00000000000000000000	2557.00000000000000000000	634.00000000000000000000	4.00000000000000000000	4.00000000000000000000	4.00000000000000000000	4.00000000000000000000	4.00000000000000000000	4.00000000000000000000	4.00000000000000000000	4.00000000000000000000	4.00000000000000000000	4.00000000000000000000	4.00000000000000000000	4.00000000000000000000	4.00000000000000000000	4.00000000000000000000	4.00000000000000000000	4.00000000000000000000
59.00000000000000000000	0.00000000000000000000	4185.12792968750000000000	4182.56396484375000000000	4173.33300781250000000000	4157.43603515625000000000	4187.17919921875000000000	4183.58984375000000000000	4187.17919921875000000000	4194.87158203125000000000	4183.58984375000000000000	4204.10253906250000000000	4196.41015625000000000000	4206.15380859375000000000	4194.35888671875000000000	4168.20507812500000000000	0.00000000000000000000	10246.00000000000000000000	10228.00000000000000000000	0.00000000000000000000	0.00000000000000000000	0.00000000000000000000	2557.00000000000000000000	642.00000000000000000000	4.00000000000000000000	4.00000000000000000000	4.00000000000000000000	4.00000000000000000000	4.00000000000000000000	4.00000000000000000000	4.00000000000000000000	4.00000000000000000000	4.00000000000000000000	4.00000000000000000000	4.00000000000000000000	4.00000000000000000000	4.00000000000000000000	4.00000000000000000000	4.00000000000000000000	4.00000000000000000000
60.00000000000000000000	0.00000000000000000000	4187.69238281250000000000	4189.23046875000000000000	4177.43603515625000000000	4158.46142578125000000000	4197.43603515625000000000	4183.07666015625000000000	4190.25634765625000000000	4190.25634765625000000000	4181.02539062500000000000	4206.66650390625000000000	4200.51269531250000000000	4209.23046875000000000000	4194.35888671875000000000	4164.10253906250000000000	0.00000000000000000000	10246.00000000000000000000	10228.00000000000000000000	0.00000000000000000000	0.00000000000000000000	0.00000000000000000000	2557.00000000000000000000	651.00000000000000000000	4.00000000000000000000	4.00000000000000000000	4.00000000000000000000	4.00000000000000000000	4.00000000000000000000	4.00000000000000000000	4.00000000000000000000	4.00000000000000000000	4.00000000000000000000	4.00000000000000000000	4.00000000000000000000	4.00000000000000000000	4.00000000000000000000	4.00000000000000000000	4.00000000000000000000	4.00000000000000000000
61.00000000000000000000	0.00000000000000000000	4177.94873046875000000000	4160.00000000000000000000	4174.35888671875000000000	4142.05126953125000000000	4163.07666015625000000000	4168.20507812500000000000	4161.53857421875000000000	4160.51269531250000000000	4165.64111328125000000000	4161.53857421875000000000	4183.07666015625000000000	4201.53857421875000000000	4169.23046875000000000000	4150.25634765625000000000	0.00000000000000000000	10246.00000000000000000000	10229.00000000000000000000	0.00000000000000000000	0.00000000000000000000	0.00000000000000000000	2557.00000000000000000000	658.00000000000000000000	4.00000000000000000000	4.00000000000000000000	4.00000000000000000000	4.00000000000000000000	4.00000000000000000000	4.00000000000000000000	4.00000000000000000000	4.00000000000000000000	4.00000000000000000000	4.00000000000000000000	4.00000000000000000000	4.00000000000000000000	4.00000000000000000000	4.00000000000000000000	4.00000000000000000000	4.00000000000000000000
62.00000000000000000000	0.00000000000000000000	4185.12792968750000000000	4196.41015625000000000000	4164.10253906250000000000	4166.15380859375000000000	4202.56396484375000000000	4178.97412109375000000000	4189.23046875000000000000	4196.92285156250000000000	4182.56396484375000000000	4198.46142578125000000000	4200.51269531250000000000	4205.64111328125000000000	4211.79492187500000000000	4174.87158203125000000000	0.00000000000000000000	10246.00000000000000000000	10229.00000000000000000000	0.00000000000000000000	0.00000000000000000000	0.00000000000000000000	2557.00000000000000000000	665.00000000000000000000	4.00000000000000000000	4.00000000000000000000	4.00000000000000000000	4.00000000000000000000	4.00000000000000000000	4.00000000000000000000	4.00000000000000000000	4.00000000000000000000	4.00000000000000000000	4.00000000000000000000	4.00000000000000000000	4.00000000000000000000	4.00000000000000000000	4.00000000000000000000	4.00000000000000000000	4.00000000000000000000
63.00000000000000000000	0.00000000000000000000	4171.79492187500000000000	4166.15380859375000000000	4170.76904296875000000000	4148.71777343750000000000	4167.69238281250000000000	4166.15380859375000000000	4160.00000000000000000000	4168.20507812500000000000	4167.17919921875000000000	4169.23046875000000000000	4189.23046875000000000000	4203.58984375000000000000	4184.61523437500000000000	4168.20507812500000000000	0.00000000000000000000	10248.00000000000000000000	10229.00000000000000000000	0.00000000000000000000	0.00000000000000000000	0.00000000000000000000	2557.00000000000000000000	674.00000000000000000000	4.00000000000000000000	4.00000000000000000000	4.00000000000000000000	4.00000000000000000000	4.00000000000000000000	4.00000000000000000000	4.00000000000000000000	4.00000000000000000000	4.00000000000000000000	4.00000000000000000000	4.00000000000000000000	4.00000000000000000000	4.00000000000000000000	4.00000000000000000000	4.00000000000000000000	4.00000000000000000000
64.00000000000000000000	0.00000000000000000000	4175.89746093750000000000	4170.76904296875000000000	4170.25634765625000000000	4147.69238281250000000000	4173.84619140625000000000	4176.92285156250000000000	4178.97412109375000000000	4176.92285156250000000000	4178.46142578125000000000	4186.66650390625000000000	4194.87158203125000000000	4204.61523437500000000000	4192.30761718750000000000	4166.66650390625000000000	1184.00000000000000000000	10248.00000000000000000000	10229.00000000000000000000	0.00000000000000000000	0.00000000000000000000	0.00000000000000000000	2557.00000000000000000000	681.00000000000000000000	4.00000000000000000000	4.00000000000000000000	4.00000000000000000000	4.00000000000000000000	4.00000000000000000000	4.00000000000000000000	4.00000000000000000000	4.00000000000000000000	4.00000000000000000000	4.00000000000000000000	4.00000000000000000000	4.00000000000000000000	4.00000000000000000000	4.00000000000000000000	4.00000000000000000000	4.00000000000000000000
65.00000000000000000000	0.00000000000000000000	4182.56396484375000000000	4178.97412109375000000000	4178.97412109375000000000	4159.48730468750000000000	4184.10253906250000000000	4179.48730468750000000000	4192.82031250000000000000	4194.35888671875000000000	4186.66650390625000000000	4215.89746093750000000000	4206.66650390625000000000	4211.79492187500000000000	4199.48730468750000000000	4167.69238281250000000000	2079.00000000000000000000	10250.00000000000000000000	10228.00000000000000000000	0.00000000000000000000	0.00000000000000000000	0.00000000000000000000	2557.00000000000000000000	689.00000000000000000000	4.00000000000000000000	4.00000000000000000000	4.00000000000000000000	4.00000000000000000000	4.00000000000000000000	4.00000000000000000000	4.00000000000000000000	4.00000000000000000000	4.00000000000000000000	4.00000000000000000000	4.00000000000000000000	4.00000000000000000000	4.00000000000000000000	4.00000000000000000000	4.00000000000000000000	4.00000000000000000000
66.00000000000000000000	0.00000000000000000000	4175.38427734375000000000	4157.43603515625000000000	4178.97412109375000000000	4145.12792968750000000000	4151.28173828125000000000	4170.25634765625000000000	4166.66650390625000000000	4166.66650390625000000000	4169.23046875000000000000	4179.48730468750000000000	4189.74365234375000000000	4204.61523437500000000000	4170.76904296875000000000	4160.00000000000000000000	2102.00000000000000000000	10250.00000000000000000000	10228.00000000000000000000	0.00000000000000000000	0.00000000000000000000	0.00000000000000000000	2557.00000000000000000000	697.00000000000000000000	4.00000000000000000000	4.00000000000000000000	4.00000000000000000000	4.00000000000000000000	4.00000000000000000000	4.00000000000000000000	4.00000000000000000000	4.00000000000000000000	4.00000000000000000000	4.00000000000000000000	4.00000000000000000000	4.00000000000000000000	4.00000000000000000000	4.00000000000000000000	4.00000000000000000000	4.00000000000000000000
67.00000000000000000000	0.00000000000000000000	4187.17919921875000000000	4193.33300781250000000000	4166.66650390625000000000	4157.43603515625000000000	4192.82031250000000000000	4184.10253906250000000000	4197.43603515625000000000	4195.38427734375000000000	4185.12792968750000000000	4211.79492187500000000000	4202.05126953125000000000	4209.23046875000000000000	4209.23046875000000000000	4179.48730468750000000000	3214.00000000000000000000	10250.00000000000000000000	10229.00000000000000000000	0.00000000000000000000	0.00000000000000000000	0.00000000000000000000	2557.00000000000000000000	705.00000000000000000000	4.00000000000000000000	4.00000000000000000000	4.00000000000000000000	4.00000000000000000000	4.00000000000000000000	4.00000000000000000000	4.00000000000000000000	4.00000000000000000000	4.00000000000000000000	4.00000000000000000000	4.00000000000000000000	4.00000000000000000000	4.00000000000000000000	4.00000000000000000000	4.00000000000000000000	4.00000000000000000000
68.00000000000000000000	0.00000000000000000000	4176.41015625000000000000	4154.87158203125000000000	4170.76904296875000000000	4132.82031250000000000000	4165.12792968750000000000	4166.66650390625000000000	4168.71777343750000000000	4170.25634765625000000000	4169.74365234375000000000	4178.97412109375000000000	4187.17919921875000000000	4206.66650390625000000000	4173.33300781250000000000	4161.02539062500000000000	3402.00000000000000000000	10250.00000000000000000000	10229.00000000000000000000	0.00000000000000000000	0.00000000000000000000	0.00000000000000000000	2557.00000000000000000000	713.00000000000000000000	4.00000000000000000000	4.00000000000000000000	4.00000000000000000000	4.00000000000000000000	4.00000000000000000000	4.00000000000000000000	4.00000000000000000000	4.00000000000000000000	4.00000000000000000000	4.00000000000000000000	4.00000000000000000000	4.00000000000000000000	4.00000000000000000000	4.00000000000000000000	4.00000000000000000000	4.00000000000000000000
69.00000000000000000000	0.00000000000000000000	4175.89746093750000000000	4163.58984375000000000000	4168.71777343750000000000	4137.43603515625000000000	4165.64111328125000000000	4170.25634765625000000000	4173.33300781250000000000	4176.92285156250000000000	4176.92285156250000000000	4171.28173828125000000000	4189.23046875000000000000	4201.02539062500000000000	4176.92285156250000000000	4157.43603515625000000000	1676.00000000000000000000	10251.00000000000000000000	10230.00000000000000000000	0.00000000000000000000	0.00000000000000000000	0.00000000000000000000	2557.00000000000000000000	722.00000000000000000000	4.00000000000000000000	4.00000000000000000000	4.00000000000000000000	4.00000000000000000000	4.00000000000000000000	4.00000000000000000000	4.00000000000000000000	4.00000000000000000000	4.00000000000000000000	4.00000000000000000000	4.00000000000000000000	4.00000000000000000000	4.00000000000000000000	4.00000000000000000000	4.00000000000000000000	4.00000000000000000000
70.00000000000000000000	0.00000000000000000000	4178.46142578125000000000	4188.71777343750000000000	4171.79492187500000000000	4163.58984375000000000000	4180.00000000000000000000	4174.35888671875000000000	4183.58984375000000000000	4192.30761718750000000000	4183.07666015625000000000	4188.71777343750000000000	4204.10253906250000000000	4208.20507812500000000000	4200.51269531250000000000	4168.71777343750000000000	3016.00000000000000000000	10251.00000000000000000000	10230.00000000000000000000	0.00000000000000000000	0.00000000000000000000	0.00000000000000000000	2557.00000000000000000000	729.00000000000000000000	4.00000000000000000000	4.00000000000000000000	4.00000000000000000000	4.00000000000000000000	4.00000000000000000000	4.00000000000000000000	4.00000000000000000000	4.00000000000000000000	4.00000000000000000000	4.00000000000000000000	4.00000000000000000000	4.00000000000000000000	4.00000000000000000000	4.00000000000000000000	4.00000000000000000000	4.00000000000000000000
71.00000000000000000000	0.00000000000000000000	4167.69238281250000000000	4158.46142578125000000000	4171.28173828125000000000	4153.84619140625000000000	4149.74365234375000000000	4164.61523437500000000000	4153.84619140625000000000	4156.41015625000000000000	4160.00000000000000000000	4147.17919921875000000000	4184.61523437500000000000	4200.00000000000000000000	4158.46142578125000000000	4154.87158203125000000000	2902.00000000000000000000	10252.00000000000000000000	10229.00000000000000000000	0.00000000000000000000	0.00000000000000000000	0.00000000000000000000	2557.00000000000000000000	737.00000000000000000000	4.00000000000000000000	4.00000000000000000000	4.00000000000000000000	4.00000000000000000000	4.00000000000000000000	4.00000000000000000000	4.00000000000000000000	4.00000000000000000000	4.00000000000000000000	4.00000000000000000000	4.00000000000000000000	4.00000000000000000000	4.00000000000000000000	4.00000000000000000000	4.00000000000000000000	4.00000000000000000000
72.00000000000000000000	0.00000000000000000000	4187.69238281250000000000	4210.25634765625000000000	4168.71777343750000000000	4186.15380859375000000000	4203.58984375000000000000	4184.61523437500000000000	4190.25634765625000000000	4192.30761718750000000000	4183.07666015625000000000	4196.41015625000000000000	4199.48730468750000000000	4205.64111328125000000000	4194.35888671875000000000	4170.76904296875000000000	1607.00000000000000000000	10252.00000000000000000000	10229.00000000000000000000	0.00000000000000000000	0.00000000000000000000	0.00000000000000000000	2557.00000000000000000000	745.00000000000000000000	4.00000000000000000000	4.00000000000000000000	4.00000000000000000000	4.00000000000000000000	4.00000000000000000000	4.00000000000000000000	4.00000000000000000000	4.00000000000000000000	4.00000000000000000000	4.00000000000000000000	4.00000000000000000000	4.00000000000000000000	4.00000000000000000000	4.00000000000000000000	4.00000000000000000000	4.00000000000000000000
73.00000000000000000000	0.00000000000000000000	4180.51269531250000000000	4197.43603515625000000000	4177.94873046875000000000	4191.79492187500000000000	4184.61523437500000000000	4171.79492187500000000000	4169.74365234375000000000	4171.28173828125000000000	4173.84619140625000000000	4184.10253906250000000000	4189.23046875000000000000	4206.15380859375000000000	4173.84619140625000000000	4163.58984375000000000000	3396.00000000000000000000	10251.00000000000000000000	10230.00000000000000000000	0.00000000000000000000	0.00000000000000000000	0.00000000000000000000	2557.00000000000000000000	752.00000000000000000000	4.00000000000000000000	4.00000000000000000000	4.00000000000000000000	4.00000000000000000000	4.00000000000000000000	4.00000000000000000000	4.00000000000000000000	4.00000000000000000000	4.00000000000000000000	4.00000000000000000000	4.00000000000000000000	4.00000000000000000000	4.00000000000000000000	4.00000000000000000000	4.00000000000000000000	4.00000000000000000000
74.00000000000000000000	0.00000000000000000000	4167.69238281250000000000	4178.46142578125000000000	4164.10253906250000000000	4191.28173828125000000000	4161.53857421875000000000	4167.69238281250000000000	4162.05126953125000000000	4157.94873046875000000000	4166.15380859375000000000	4163.58984375000000000000	4177.94873046875000000000	4192.82031250000000000000	4159.48730468750000000000	4157.94873046875000000000	3247.00000000000000000000	10251.00000000000000000000	10230.00000000000000000000	0.00000000000000000000	0.00000000000000000000	0.00000000000000000000	2557.00000000000000000000	760.00000000000000000000	4.00000000000000000000	4.00000000000000000000	4.00000000000000000000	4.00000000000000000000	4.00000000000000000000	4.00000000000000000000	4.00000000000000000000	4.00000000000000000000	4.00000000000000000000	4.00000000000000000000	4.00000000000000000000	4.00000000000000000000	4.00000000000000000000	4.00000000000000000000	4.00000000000000000000	4.00000000000000000000
75.00000000000000000000	0.00000000000000000000	4171.79492187500000000000	4191.79492187500000000000	4161.53857421875000000000	4207.17919921875000000000	4168.20507812500000000000	4168.20507812500000000000	4171.28173828125000000000	4179.48730468750000000000	4172.30761718750000000000	4170.76904296875000000000	4190.76904296875000000000	4194.87158203125000000000	4178.46142578125000000000	4165.12792968750000000000	2163.00000000000000000000	10248.00000000000000000000	10228.00000000000000000000	0.00000000000000000000	0.00000000000000000000	0.00000000000000000000	2557.00000000000000000000	769.00000000000000000000	4.00000000000000000000	4.00000000000000000000	4.00000000000000000000	4.00000000000000000000	4.00000000000000000000	4.00000000000000000000	4.00000000000000000000	4.00000000000000000000	4.00000000000000000000	4.00000000000000000000	4.00000000000000000000	4.00000000000000000000	4.00000000000000000000	4.00000000000000000000	4.00000000000000000000	4.00000000000000000000
76.00000000000000000000	0.00000000000000000000	4168.71777343750000000000	4168.20507812500000000000	4174.35888671875000000000	4194.35888671875000000000	4137.94873046875000000000	4156.41015625000000000000	4139.48730468750000000000	4147.69238281250000000000	4156.92285156250000000000	4124.10253906250000000000	4179.48730468750000000000	4190.25634765625000000000	4144.61523437500000000000	4154.35888671875000000000	1615.00000000000000000000	10248.00000000000000000000	10228.00000000000000000000	0.00000000000000000000	0.00000000000000000000	0.00000000000000000000	2557.00000000000000000000	777.00000000000000000000	4.00000000000000000000	4.00000000000000000000	4.00000000000000000000	4.00000000000000000000	4.00000000000000000000	4.00000000000000000000	4.00000000000000000000	4.00000000000000000000	4.00000000000000000000	4.00000000000000000000	4.00000000000000000000	4.00000000000000000000	4.00000000000000000000	4.00000000000000000000	4.00000000000000000000	4.00000000000000000000
77.00000000000000000000	0.00000000000000000000	4186.15380859375000000000	4212.82031250000000000000	4171.79492187500000000000	4216.92285156250000000000	4186.66650390625000000000	4174.35888671875000000000	4172.82031250000000000000	4172.30761718750000000000	4177.94873046875000000000	4173.33300781250000000000	4195.38427734375000000000	4195.89746093750000000000	4174.35888671875000000000	4171.79492187500000000000	1684.00000000000000000000	10245.00000000000000000000	10229.00000000000000000000	0.00000000000000000000	0.00000000000000000000	0.00000000000000000000	2557.00000000000000000000	784.00000000000000000000	4.00000000000000000000	4.00000000000000000000	4.00000000000000000000	4.00000000000000000000	4.00000000000000000000	4.00000000000000000000	4.00000000000000000000	4.00000000000000000000	4.00000000000000000000	4.00000000000000000000	4.00000000000000000000	4.00000000000000000000	4.00000000000000000000	4.00000000000000000000	4.00000000000000000000	4.00000000000000000000
78.00000000000000000000	0.00000000000000000000	4185.64111328125000000000	4203.58984375000000000000	4178.46142578125000000000	4212.82031250000000000000	4161.53857421875000000000	4162.56396484375000000000	4158.97412109375000000000	4158.46142578125000000000	4167.17919921875000000000	4164.61523437500000000000	4188.71777343750000000000	4203.58984375000000000000	4156.92285156250000000000	4167.17919921875000000000	3247.00000000000000000000	10245.00000000000000000000	10229.00000000000000000000	0.00000000000000000000	0.00000000000000000000	0.00000000000000000000	2557.00000000000000000000	791.00000000000000000000	4.00000000000000000000	4.00000000000000000000	4.00000000000000000000	4.00000000000000000000	4.00000000000000000000	4.00000000000000000000	4.00000000000000000000	4.00000000000000000000	4.00000000000000000000	4.00000000000000000000	4.00000000000000000000	4.00000000000000000000	4.00000000000000000000	4.00000000000000000000	4.00000000000000000000	4.00000000000000000000
79.00000000000000000000	0.00000000000000000000	4190.25634765625000000000	4206.66650390625000000000	4175.89746093750000000000	4214.35888671875000000000	4153.33300781250000000000	4163.07666015625000000000	4159.48730468750000000000	4152.30761718750000000000	4162.05126953125000000000	4139.48730468750000000000	4181.53857421875000000000	4203.07666015625000000000	4159.48730468750000000000	4169.74365234375000000000	2163.00000000000000000000	10243.00000000000000000000	10228.00000000000000000000	0.00000000000000000000	0.00000000000000000000	0.00000000000000000000	2557.00000000000000000000	800.00000000000000000000	4.00000000000000000000	4.00000000000000000000	4.00000000000000000000	4.00000000000000000000	4.00000000000000000000	4.00000000000000000000	4.00000000000000000000	4.00000000000000000000	4.00000000000000000000	4.00000000000000000000	4.00000000000000000000	4.00000000000000000000	4.00000000000000000000	4.00000000000000000000	4.00000000000000000000	4.00000000000000000000
80.00000000000000000000	0.00000000000000000000	4203.58984375000000000000	4240.00000000000000000000	4174.87158203125000000000	4235.38427734375000000000	4198.46142578125000000000	4170.25634765625000000000	4179.48730468750000000000	4174.35888671875000000000	4173.33300781250000000000	4171.28173828125000000000	4196.41015625000000000000	4211.79492187500000000000	4197.94873046875000000000	4188.71777343750000000000	1615.00000000000000000000	10243.00000000000000000000	10228.00000000000000000000	0.00000000000000000000	0.00000000000000000000	0.00000000000000000000	2557.00000000000000000000	808.00000000000000000000	4.00000000000000000000	4.00000000000000000000	4.00000000000000000000	4.00000000000000000000	4.00000000000000000000	4.00000000000000000000	4.00000000000000000000	4.00000000000000000000	4.00000000000000000000	4.00000000000000000000	4.00000000000000000000	4.00000000000000000000	4.00000000000000000000	4.00000000000000000000	4.00000000000000000000	4.00000000000000000000
81.00000000000000000000	0.00000000000000000000	4185.64111328125000000000	4201.53857421875000000000	4176.41015625000000000000	4208.71777343750000000000	4148.20507812500000000000	4150.25634765625000000000	4138.46142578125000000000	4137.94873046875000000000	4150.76904296875000000000	4122.56396484375000000000	4177.43603515625000000000	4202.05126953125000000000	4154.35888671875000000000	4169.74365234375000000000	1684.00000000000000000000	10243.00000000000000000000	10228.00000000000000000000	0.00000000000000000000	0.00000000000000000000	0.00000000000000000000	2557.00000000000000000000	815.00000000000000000000	4.00000000000000000000	4.00000000000000000000	4.00000000000000000000	4.00000000000000000000	4.00000000000000000000	4.00000000000000000000	4.00000000000000000000	4.00000000000000000000	4.00000000000000000000	4.00000000000000000000	4.00000000000000000000	4.00000000000000000000	4.00000000000000000000	4.00000000000000000000	4.00000000000000000000	4.00000000000000000000
82.00000000000000000000	0.00000000000000000000	4189.74365234375000000000	4225.64111328125000000000	4168.71777343750000000000	4219.48730468750000000000	4171.28173828125000000000	4167.69238281250000000000	4167.69238281250000000000	4168.71777343750000000000	4167.69238281250000000000	4142.05126953125000000000	4188.20507812500000000000	4201.53857421875000000000	4172.82031250000000000000	4171.79492187500000000000	3247.00000000000000000000	10243.00000000000000000000	10228.00000000000000000000	0.00000000000000000000	0.00000000000000000000	0.00000000000000000000	2557.00000000000000000000	823.00000000000000000000	4.00000000000000000000	4.00000000000000000000	4.00000000000000000000	4.00000000000000000000	4.00000000000000000000	4.00000000000000000000	4.00000000000000000000	4.00000000000000000000	4.00000000000000000000	4.00000000000000000000	4.00000000000000000000	4.00000000000000000000	4.00000000000000000000	4.00000000000000000000	4.00000000000000000000	4.00000000000000000000
83.00000000000000000000	0.00000000000000000000	4188.71777343750000000000	4211.79492187500000000000	4179.48730468750000000000	4211.79492187500000000000	4170.25634765625000000000	4162.05126953125000000000	4158.97412109375000000000	4162.56396484375000000000	4163.58984375000000000000	4146.15380859375000000000	4186.15380859375000000000	4207.17919921875000000000	4158.97412109375000000000	4162.56396484375000000000	2163.00000000000000000000	10243.00000000000000000000	10227.00000000000000000000	0.00000000000000000000	0.00000000000000000000	0.00000000000000000000	2557.00000000000000000000	831.00000000000000000000	4.00000000000000000000	4.00000000000000000000	4.00000000000000000000	4.00000000000000000000	4.00000000000000000000	4.00000000000000000000	4.00000000000000000000	4.00000000000000000000	4.00000000000000000000	4.00000000000000000000	4.00000000000000000000	4.00000000000000000000	4.00000000000000000000	4.00000000000000000000	4.00000000000000000000	4.00000000000000000000
89.00000000000000000000	0.00000000000000000000	4180.51269531250000000000	4181.02539062500000000000	4169.74365234375000000000	4178.97412109375000000000	4141.53857421875000000000	4156.92285156250000000000	4139.48730468750000000000	4138.97412109375000000000	4154.87158203125000000000	4121.02539062500000000000	4177.43603515625000000000	4198.46142578125000000000	4140.51269531250000000000	4163.07666015625000000000	1684.00000000000000000000	10249.00000000000000000000	10227.00000000000000000000	0.00000000000000000000	0.00000000000000000000	0.00000000000000000000	2557.00000000000000000000	839.00000000000000000000	4.00000000000000000000	4.00000000000000000000	4.00000000000000000000	4.00000000000000000000	4.00000000000000000000	4.00000000000000000000	4.00000000000000000000	4.00000000000000000000	4.00000000000000000000	4.00000000000000000000	4.00000000000000000000	4.00000000000000000000	4.00000000000000000000	4.00000000000000000000	4.00000000000000000000	4.00000000000000000000
90.00000000000000000000	0.00000000000000000000	4199.48730468750000000000	4224.61523437500000000000	4172.82031250000000000000	4193.84619140625000000000	4193.33300781250000000000	4175.38427734375000000000	4182.56396484375000000000	4177.94873046875000000000	4172.82031250000000000000	4167.17919921875000000000	4196.92285156250000000000	4210.76904296875000000000	4175.89746093750000000000	4178.46142578125000000000	3247.00000000000000000000	10249.00000000000000000000	10227.00000000000000000000	0.00000000000000000000	0.00000000000000000000	0.00000000000000000000	2557.00000000000000000000	848.00000000000000000000	4.00000000000000000000	4.00000000000000000000	4.00000000000000000000	4.00000000000000000000	4.00000000000000000000	4.00000000000000000000	4.00000000000000000000	4.00000000000000000000	4.00000000000000000000	4.00000000000000000000	4.00000000000000000000	4.00000000000000000000	4.00000000000000000000	4.00000000000000000000	4.00000000000000000000	4.00000000000000000000
91.00000000000000000000	0.00000000000000000000	4187.17919921875000000000	4192.82031250000000000000	4179.48730468750000000000	4168.20507812500000000000	4157.94873046875000000000	4158.97412109375000000000	4154.35888671875000000000	4147.17919921875000000000	4154.35888671875000000000	4132.82031250000000000000	4182.05126953125000000000	4205.64111328125000000000	4140.51269531250000000000	4156.92285156250000000000	2163.00000000000000000000	10250.00000000000000000000	10226.00000000000000000000	0.00000000000000000000	0.00000000000000000000	0.00000000000000000000	2557.00000000000000000000	856.00000000000000000000	4.00000000000000000000	4.00000000000000000000	4.00000000000000000000	4.00000000000000000000	4.00000000000000000000	4.00000000000000000000	4.00000000000000000000	4.00000000000000000000	4.00000000000000000000	4.00000000000000000000	4.00000000000000000000	4.00000000000000000000	4.00000000000000000000	4.00000000000000000000	4.00000000000000000000	4.00000000000000000000
92.00000000000000000000	0.00000000000000000000	4183.58984375000000000000	4202.56396484375000000000	4163.58984375000000000000	4171.28173828125000000000	4170.25634765625000000000	4167.69238281250000000000	4162.56396484375000000000	4157.43603515625000000000	4162.05126953125000000000	4149.74365234375000000000	4185.64111328125000000000	4197.43603515625000000000	4158.97412109375000000000	4162.05126953125000000000	1615.00000000000000000000	10250.00000000000000000000	10226.00000000000000000000	0.00000000000000000000	0.00000000000000000000	0.00000000000000000000	2557.00000000000000000000	865.00000000000000000000	4.00000000000000000000	4.00000000000000000000	4.00000000000000000000	4.00000000000000000000	4.00000000000000000000	4.00000000000000000000	4.00000000000000000000	4.00000000000000000000	4.00000000000000000000	4.00000000000000000000	4.00000000000000000000	4.00000000000000000000	4.00000000000000000000	4.00000000000000000000	4.00000000000000000000	4.00000000000000000000
93.00000000000000000000	0.00000000000000000000	4184.61523437500000000000	4202.56396484375000000000	4165.12792968750000000000	4174.35888671875000000000	4165.64111328125000000000	4166.66650390625000000000	4156.41015625000000000000	4161.53857421875000000000	4161.02539062500000000000	4156.41015625000000000000	4188.71777343750000000000	4201.53857421875000000000	4170.76904296875000000000	4170.25634765625000000000	1684.00000000000000000000	10250.00000000000000000000	10225.00000000000000000000	0.00000000000000000000	0.00000000000000000000	0.00000000000000000000	2557.00000000000000000000	873.00000000000000000000	4.00000000000000000000	4.00000000000000000000	4.00000000000000000000	4.00000000000000000000	4.00000000000000000000	4.00000000000000000000	4.00000000000000000000	4.00000000000000000000	4.00000000000000000000	4.00000000000000000000	4.00000000000000000000	4.00000000000000000000	4.00000000000000000000	4.00000000000000000000	4.00000000000000000000	4.00000000000000000000
94.00000000000000000000	0.00000000000000000000	4180.00000000000000000000	4183.07666015625000000000	4169.23046875000000000000	4150.76904296875000000000	4138.46142578125000000000	4161.53857421875000000000	4144.10253906250000000000	4141.02539062500000000000	4153.84619140625000000000	4126.66650390625000000000	4174.87158203125000000000	4195.89746093750000000000	4138.97412109375000000000	4157.94873046875000000000	3247.00000000000000000000	10250.00000000000000000000	10225.00000000000000000000	0.00000000000000000000	0.00000000000000000000	0.00000000000000000000	2557.00000000000000000000	881.00000000000000000000	4.00000000000000000000	4.00000000000000000000	4.00000000000000000000	4.00000000000000000000	4.00000000000000000000	4.00000000000000000000	4.00000000000000000000	4.00000000000000000000	4.00000000000000000000	4.00000000000000000000	4.00000000000000000000	4.00000000000000000000	4.00000000000000000000	4.00000000000000000000	4.00000000000000000000	4.00000000000000000000
95.00000000000000000000	0.00000000000000000000	4186.66650390625000000000	4215.38427734375000000000	4166.66650390625000000000	4160.00000000000000000000	4185.64111328125000000000	4176.92285156250000000000	4179.48730468750000000000	4178.46142578125000000000	4175.89746093750000000000	4171.79492187500000000000	4191.28173828125000000000	4198.97412109375000000000	4157.43603515625000000000	4162.56396484375000000000	2163.00000000000000000000	10251.00000000000000000000	10226.00000000000000000000	0.00000000000000000000	0.00000000000000000000	0.00000000000000000000	2557.00000000000000000000	890.00000000000000000000	4.00000000000000000000	4.00000000000000000000	4.00000000000000000000	4.00000000000000000000	4.00000000000000000000	4.00000000000000000000	4.00000000000000000000	4.00000000000000000000	4.00000000000000000000	4.00000000000000000000	4.00000000000000000000	4.00000000000000000000	4.00000000000000000000	4.00000000000000000000	4.00000000000000000000	4.00000000000000000000
96.00000000000000000000	0.00000000000000000000	4171.28173828125000000000	4178.97412109375000000000	4173.33300781250000000000	4142.05126953125000000000	4154.35888671875000000000	4164.10253906250000000000	4148.71777343750000000000	4149.74365234375000000000	4156.92285156250000000000	4131.28173828125000000000	4173.84619140625000000000	4190.25634765625000000000	4122.05126953125000000000	4149.23046875000000000000	1615.00000000000000000000	10251.00000000000000000000	10226.00000000000000000000	0.00000000000000000000	0.00000000000000000000	0.00000000000000000000	2557.00000000000000000000	898.00000000000000000000	4.00000000000000000000	4.00000000000000000000	4.00000000000000000000	4.00000000000000000000	4.00000000000000000000	4.00000000000000000000	4.00000000000000000000	4.00000000000000000000	4.00000000000000000000	4.00000000000000000000	4.00000000000000000000	4.00000000000000000000	4.00000000000000000000	4.00000000000000000000	4.00000000000000000000	4.00000000000000000000
97.00000000000000000000	0.00000000000000000000	4184.10253906250000000000	4204.10253906250000000000	4169.23046875000000000000	4154.87158203125000000000	4170.25634765625000000000	4172.82031250000000000000	4169.23046875000000000000	4157.94873046875000000000	4164.61523437500000000000	4140.51269531250000000000	4175.38427734375000000000	4189.74365234375000000000	4150.76904296875000000000	4163.58984375000000000000	1684.00000000000000000000	10248.00000000000000000000	10225.00000000000000000000	0.00000000000000000000	0.00000000000000000000	0.00000000000000000000	2557.00000000000000000000	906.00000000000000000000	4.00000000000000000000	4.00000000000000000000	4.00000000000000000000	4.00000000000000000000	4.00000000000000000000	4.00000000000000000000	4.00000000000000000000	4.00000000000000000000	4.00000000000000000000	4.00000000000000000000	4.00000000000000000000	4.00000000000000000000	4.00000000000000000000	4.00000000000000000000	4.00000000000000000000	4.00000000000000000000
98.00000000000000000000	0.00000000000000000000	4194.87158203125000000000	4220.00000000000000000000	4170.76904296875000000000	4165.64111328125000000000	4184.61523437500000000000	4170.76904296875000000000	4174.87158203125000000000	4164.10253906250000000000	4166.66650390625000000000	4166.15380859375000000000	4186.15380859375000000000	4200.00000000000000000000	4172.82031250000000000000	4174.35888671875000000000	3247.00000000000000000000	10248.00000000000000000000	10225.00000000000000000000	0.00000000000000000000	0.00000000000000000000	0.00000000000000000000	2557.00000000000000000000	914.00000000000000000000	4.00000000000000000000	4.00000000000000000000	4.00000000000000000000	4.00000000000000000000	4.00000000000000000000	4.00000000000000000000	4.00000000000000000000	4.00000000000000000000	4.00000000000000000000	4.00000000000000000000	4.00000000000000000000	4.00000000000000000000	4.00000000000000000000	4.00000000000000000000	4.00000000000000000000	4.00000000000000000000
99.00000000000000000000	0.00000000000000000000	4181.53857421875000000000	4180.00000000000000000000	4168.20507812500000000000	4140.51269531250000000000	4152.82031250000000000000	4158.97412109375000000000	4140.51269531250000000000	4133.33300781250000000000	4149.23046875000000000000	4124.61523437500000000000	4171.79492187500000000000	4189.74365234375000000000	4137.94873046875000000000	4164.10253906250000000000	2163.00000000000000000000	10248.00000000000000000000	10225.00000000000000000000	0.00000000000000000000	0.00000000000000000000	0.00000000000000000000	2557.00000000000000000000	921.00000000000000000000	4.00000000000000000000	4.00000000000000000000	4.00000000000000000000	4.00000000000000000000	4.00000000000000000000	4.00000000000000000000	4.00000000000000000000	4.00000000000000000000	4.00000000000000000000	4.00000000000000000000	4.00000000000000000000	4.00000000000000000000	4.00000000000000000000	4.00000000000000000000	4.00000000000000000000	4.00000000000000000000
100.00000000000000000000	0.00000000000000000000	4186.66650390625000000000	4207.17919921875000000000	4166.66650390625000000000	4162.56396484375000000000	4186.15380859375000000000	4171.28173828125000000000	4172.82031250000000000000	4172.82031250000000000000	4171.28173828125000000000	4160.00000000000000000000	4189.23046875000000000000	4194.87158203125000000000	4173.84619140625000000000	4179.48730468750000000000	1615.00000000000000000000	10248.00000000000000000000	10225.00000000000000000000	0.00000000000000000000	0.00000000000000000000	0.00000000000000000000	2557.00000000000000000000	928.00000000000000000000	4.00000000000000000000	4.00000000000000000000	4.00000000000000000000	4.00000000000000000000	4.00000000000000000000	4.00000000000000000000	4.00000000000000000000	4.00000000000000000000	4.00000000000000000000	4.00000000000000000000	4.00000000000000000000	4.00000000000000000000	4.00000000000000000000	4.00000000000000000000	4.00000000000000000000	4.00000000000000000000
101.00000000000000000000	0.00000000000000000000	4177.43603515625000000000	4182.05126953125000000000	4178.97412109375000000000	4160.00000000000000000000	4152.82031250000000000000	4156.92285156250000000000	4154.87158203125000000000	4154.35888671875000000000	4162.56396484375000000000	4145.12792968750000000000	4182.05126953125000000000	4198.97412109375000000000	4152.30761718750000000000	4168.20507812500000000000	1684.00000000000000000000	10248.00000000000000000000	10226.00000000000000000000	0.00000000000000000000	0.00000000000000000000	0.00000000000000000000	2557.00000000000000000000	936.00000000000000000000	4.00000000000000000000	4.00000000000000000000	4.00000000000000000000	4.00000000000000000000	4.00000000000000000000	4.00000000000000000000	4.00000000000000000000	4.00000000000000000000	4.00000000000000000000	4.00000000000000000000	4.00000000000000000000	4.00000000000000000000	4.00000000000000000000	4.00000000000000000000	4.00000000000000000000	4.00000000000000000000
102.00000000000000000000	0.00000000000000000000	4187.69238281250000000000	4200.00000000000000000000	4173.84619140625000000000	4162.05126953125000000000	4167.69238281250000000000	4169.74365234375000000000	4163.07666015625000000000	4155.89746093750000000000	4168.71777343750000000000	4158.46142578125000000000	4187.17919921875000000000	4196.41015625000000000000	4162.05126953125000000000	4174.35888671875000000000	3247.00000000000000000000	10248.00000000000000000000	10226.00000000000000000000	0.00000000000000000000	0.00000000000000000000	0.00000000000000000000	2557.00000000000000000000	943.00000000000000000000	4.00000000000000000000	4.00000000000000000000	4.00000000000000000000	4.00000000000000000000	4.00000000000000000000	4.00000000000000000000	4.00000000000000000000	4.00000000000000000000	4.00000000000000000000	4.00000000000000000000	4.00000000000000000000	4.00000000000000000000	4.00000000000000000000	4.00000000000000000000	4.00000000000000000000	4.00000000000000000000
103.00000000000000000000	0.00000000000000000000	4197.94873046875000000000	4217.94873046875000000000	4176.41015625000000000000	4165.64111328125000000000	4185.64111328125000000000	4172.82031250000000000000	4170.76904296875000000000	4165.64111328125000000000	4171.28173828125000000000	4177.94873046875000000000	4194.87158203125000000000	4200.51269531250000000000	4173.33300781250000000000	4178.46142578125000000000	2163.00000000000000000000	10247.00000000000000000000	10224.00000000000000000000	0.00000000000000000000	0.00000000000000000000	0.00000000000000000000	2557.00000000000000000000	950.00000000000000000000	4.00000000000000000000	4.00000000000000000000	4.00000000000000000000	4.00000000000000000000	4.00000000000000000000	4.00000000000000000000	4.00000000000000000000	4.00000000000000000000	4.00000000000000000000	4.00000000000000000000	4.00000000000000000000	4.00000000000000000000	4.00000000000000000000	4.00000000000000000000	4.00000000000000000000	4.00000000000000000000
104.00000000000000000000	0.00000000000000000000	4180.51269531250000000000	4181.53857421875000000000	4175.89746093750000000000	4149.23046875000000000000	4142.56396484375000000000	4155.89746093750000000000	4143.07666015625000000000	4136.92285156250000000000	4150.76904296875000000000	4128.20507812500000000000	4170.25634765625000000000	4193.84619140625000000000	4137.94873046875000000000	4158.97412109375000000000	1615.00000000000000000000	10247.00000000000000000000	10224.00000000000000000000	0.00000000000000000000	0.00000000000000000000	0.00000000000000000000	2557.00000000000000000000	958.00000000000000000000	4.00000000000000000000	4.00000000000000000000	4.00000000000000000000	4.00000000000000000000	4.00000000000000000000	4.00000000000000000000	4.00000000000000000000	4.00000000000000000000	4.00000000000000000000	4.00000000000000000000	4.00000000000000000000	4.00000000000000000000	4.00000000000000000000	4.00000000000000000000	4.00000000000000000000	4.00000000000000000000
105.00000000000000000000	0.00000000000000000000	4188.71777343750000000000	4216.41015625000000000000	4166.66650390625000000000	4177.43603515625000000000	4184.10253906250000000000	4171.28173828125000000000	4174.35888671875000000000	4173.33300781250000000000	4171.79492187500000000000	4168.20507812500000000000	4187.69238281250000000000	4200.00000000000000000000	4186.66650390625000000000	4180.00000000000000000000	1684.00000000000000000000	10247.00000000000000000000	10224.00000000000000000000	0.00000000000000000000	0.00000000000000000000	0.00000000000000000000	2557.00000000000000000000	965.00000000000000000000	4.00000000000000000000	4.00000000000000000000	4.00000000000000000000	4.00000000000000000000	4.00000000000000000000	4.00000000000000000000	4.00000000000000000000	4.00000000000000000000	4.00000000000000000000	4.00000000000000000000	4.00000000000000000000	4.00000000000000000000	4.00000000000000000000	4.00000000000000000000	4.00000000000000000000	4.00000000000000000000
106.00000000000000000000	0.00000000000000000000	4182.56396484375000000000	4191.28173828125000000000	4173.84619140625000000000	4164.10253906250000000000	4162.56396484375000000000	4157.94873046875000000000	4149.23046875000000000000	4154.35888671875000000000	4163.07666015625000000000	4152.30761718750000000000	4183.58984375000000000000	4197.43603515625000000000	4168.71777343750000000000	4176.92285156250000000000	3247.00000000000000000000	10247.00000000000000000000	10224.00000000000000000000	0.00000000000000000000	0.00000000000000000000	0.00000000000000000000	2557.00000000000000000000	972.00000000000000000000	4.00000000000000000000	4.00000000000000000000	4.00000000000000000000	4.00000000000000000000	4.00000000000000000000	4.00000000000000000000	4.00000000000000000000	4.00000000000000000000	4.00000000000000000000	4.00000000000000000000	4.00000000000000000000	4.00000000000000000000	4.00000000000000000000	4.00000000000000000000	4.00000000000000000000	4.00000000000000000000
107.00000000000000000000	0.00000000000000000000	4179.48730468750000000000	4188.20507812500000000000	4170.76904296875000000000	4155.89746093750000000000	4155.89746093750000000000	4161.02539062500000000000	4155.89746093750000000000	4156.41015625000000000000	4163.58984375000000000000	4145.64111328125000000000	4180.00000000000000000000	4189.74365234375000000000	4160.00000000000000000000	4170.25634765625000000000	2163.00000000000000000000	10247.00000000000000000000	10225.00000000000000000000	0.00000000000000000000	0.00000000000000000000	0.00000000000000000000	2557.00000000000000000000	980.00000000000000000000	4.00000000000000000000	4.00000000000000000000	4.00000000000000000000	4.00000000000000000000	4.00000000000000000000	4.00000000000000000000	4.00000000000000000000	4.00000000000000000000	4.00000000000000000000	4.00000000000000000000	4.00000000000000000000	4.00000000000000000000	4.00000000000000000000	4.00000000000000000000	4.00000000000000000000	4.00000000000000000000
108.00000000000000000000	0.00000000000000000000	4184.10253906250000000000	4209.23046875000000000000	4176.41015625000000000000	4168.71777343750000000000	4171.28173828125000000000	4169.23046875000000000000	4174.35888671875000000000	4175.89746093750000000000	4172.30761718750000000000	4171.79492187500000000000	4190.25634765625000000000	4197.43603515625000000000	4172.82031250000000000000	4171.79492187500000000000	1615.00000000000000000000	10247.00000000000000000000	10225.00000000000000000000	0.00000000000000000000	0.00000000000000000000	0.00000000000000000000	2557.00000000000000000000	988.00000000000000000000	4.00000000000000000000	4.00000000000000000000	4.00000000000000000000	4.00000000000000000000	4.00000000000000000000	4.00000000000000000000	4.00000000000000000000	4.00000000000000000000	4.00000000000000000000	4.00000000000000000000	4.00000000000000000000	4.00000000000000000000	4.00000000000000000000	4.00000000000000000000	4.00000000000000000000	4.00000000000000000000
109.00000000000000000000	0.00000000000000000000	4178.46142578125000000000	4178.97412109375000000000	4180.51269531250000000000	4147.69238281250000000000	4133.84619140625000000000	4158.46142578125000000000	4143.58984375000000000000	4137.43603515625000000000	4152.30761718750000000000	4131.79492187500000000000	4168.71777343750000000000	4190.25634765625000000000	4135.89746093750000000000	4156.92285156250000000000	1684.00000000000000000000	10245.00000000000000000000	10225.00000000000000000000	0.00000000000000000000	0.00000000000000000000	0.00000000000000000000	2557.00000000000000000000	997.00000000000000000000	4.00000000000000000000	4.00000000000000000000	4.00000000000000000000	4.00000000000000000000	4.00000000000000000000	4.00000000000000000000	4.00000000000000000000	4.00000000000000000000	4.00000000000000000000	4.00000000000000000000	4.00000000000000000000	4.00000000000000000000	4.00000000000000000000	4.00000000000000000000	4.00000000000000000000	4.00000000000000000000
110.00000000000000000000	0.00000000000000000000	4196.92285156250000000000	4218.46142578125000000000	4166.66650390625000000000	4166.15380859375000000000	4184.10253906250000000000	4172.82031250000000000000	4176.41015625000000000000	4169.23046875000000000000	4168.71777343750000000000	4166.15380859375000000000	4184.61523437500000000000	4195.38427734375000000000	4182.56396484375000000000	4177.43603515625000000000	3247.00000000000000000000	10245.00000000000000000000	10225.00000000000000000000	0.00000000000000000000	0.00000000000000000000	0.00000000000000000000	2558.00000000000000000000	5.00000000000000000000	4.00000000000000000000	4.00000000000000000000	4.00000000000000000000	4.00000000000000000000	4.00000000000000000000	4.00000000000000000000	4.00000000000000000000	4.00000000000000000000	4.00000000000000000000	4.00000000000000000000	4.00000000000000000000	4.00000000000000000000	4.00000000000000000000	4.00000000000000000000	4.00000000000000000000	4.00000000000000000000
111.00000000000000000000	0.00000000000000000000	4190.76904296875000000000	4198.46142578125000000000	4169.23046875000000000000	4157.94873046875000000000	4173.33300781250000000000	4158.46142578125000000000	4151.79492187500000000000	4155.89746093750000000000	4158.46142578125000000000	4146.66650390625000000000	4182.05126953125000000000	4199.48730468750000000000	4170.76904296875000000000	4172.82031250000000000000	2163.00000000000000000000	10246.00000000000000000000	10226.00000000000000000000	0.00000000000000000000	0.00000000000000000000	0.00000000000000000000	2558.00000000000000000000	13.00000000000000000000	4.00000000000000000000	4.00000000000000000000	4.00000000000000000000	4.00000000000000000000	4.00000000000000000000	4.00000000000000000000	4.00000000000000000000	4.00000000000000000000	4.00000000000000000000	4.00000000000000000000	4.00000000000000000000	4.00000000000000000000	4.00000000000000000000	4.00000000000000000000	4.00000000000000000000	4.00000000000000000000
112.00000000000000000000	0.00000000000000000000	4182.56396484375000000000	4187.69238281250000000000	4169.74365234375000000000	4148.71777343750000000000	4161.02539062500000000000	4162.56396484375000000000	4147.69238281250000000000	4151.28173828125000000000	4158.97412109375000000000	4138.46142578125000000000	4178.97412109375000000000	4191.79492187500000000000	4153.84619140625000000000	4160.00000000000000000000	1615.00000000000000000000	10246.00000000000000000000	10226.00000000000000000000	0.00000000000000000000	0.00000000000000000000	0.00000000000000000000	2558.00000000000000000000	22.00000000000000000000	4.00000000000000000000	4.00000000000000000000	4.00000000000000000000	4.00000000000000000000	4.00000000000000000000	4.00000000000000000000	4.00000000000000000000	4.00000000000000000000	4.00000000000000000000	4.00000000000000000000	4.00000000000000000000	4.00000000000000000000	4.00000000000000000000	4.00000000000000000000	4.00000000000000000000	4.00000000000000000000
113.00000000000000000000	0.00000000000000000000	4188.71777343750000000000	4211.28173828125000000000	4174.35888671875000000000	4164.61523437500000000000	4190.25634765625000000000	4177.43603515625000000000	4180.51269531250000000000	4185.64111328125000000000	4180.51269531250000000000	4188.20507812500000000000	4196.92285156250000000000	4196.41015625000000000000	4175.38427734375000000000	4162.56396484375000000000	1684.00000000000000000000	10248.00000000000000000000	10226.00000000000000000000	0.00000000000000000000	0.00000000000000000000	0.00000000000000000000	2558.00000000000000000000	30.00000000000000000000	4.00000000000000000000	4.00000000000000000000	4.00000000000000000000	4.00000000000000000000	4.00000000000000000000	4.00000000000000000000	4.00000000000000000000	4.00000000000000000000	4.00000000000000000000	4.00000000000000000000	4.00000000000000000000	4.00000000000000000000	4.00000000000000000000	4.00000000000000000000	4.00000000000000000000	4.00000000000000000000
114.00000000000000000000	0.00000000000000000000	4176.92285156250000000000	4174.35888671875000000000	4178.46142578125000000000	4143.58984375000000000000	4153.84619140625000000000	4165.12792968750000000000	4152.82031250000000000000	4154.87158203125000000000	4162.56396484375000000000	4154.87158203125000000000	4177.43603515625000000000	4191.28173828125000000000	4137.94873046875000000000	4148.71777343750000000000	3247.00000000000000000000	10248.00000000000000000000	10226.00000000000000000000	0.00000000000000000000	0.00000000000000000000	0.00000000000000000000	2558.00000000000000000000	38.00000000000000000000	4.00000000000000000000	4.00000000000000000000	4.00000000000000000000	4.00000000000000000000	4.00000000000000000000	4.00000000000000000000	4.00000000000000000000	4.00000000000000000000	4.00000000000000000000	4.00000000000000000000	4.00000000000000000000	4.00000000000000000000	4.00000000000000000000	4.00000000000000000000	4.00000000000000000000	4.00000000000000000000
115.00000000000000000000	0.00000000000000000000	4188.71777343750000000000	4208.71777343750000000000	4171.28173828125000000000	4157.94873046875000000000	4187.69238281250000000000	4180.51269531250000000000	4177.43603515625000000000	4171.79492187500000000000	4171.79492187500000000000	4178.97412109375000000000	4188.20507812500000000000	4196.41015625000000000000	4171.79492187500000000000	4166.66650390625000000000	2163.00000000000000000000	10248.00000000000000000000	10226.00000000000000000000	0.00000000000000000000	0.00000000000000000000	0.00000000000000000000	2558.00000000000000000000	47.00000000000000000000	4.00000000000000000000	4.00000000000000000000	4.00000000000000000000	4.00000000000000000000	4.00000000000000000000	4.00000000000000000000	4.00000000000000000000	4.00000000000000000000	4.00000000000000000000	4.00000000000000000000	4.00000000000000000000	4.00000000000000000000	4.00000000000000000000	4.00000000000000000000	4.00000000000000000000	4.00000000000000000000
116.00000000000000000000	0.00000000000000000000	4184.10253906250000000000	4201.53857421875000000000	4177.94873046875000000000	4154.87158203125000000000	4178.97412109375000000000	4171.28173828125000000000	4163.07666015625000000000	4158.97412109375000000000	4163.07666015625000000000	4166.66650390625000000000	4187.17919921875000000000	4200.51269531250000000000	4165.64111328125000000000	4165.12792968750000000000	1615.00000000000000000000	10248.00000000000000000000	10226.00000000000000000000	0.00000000000000000000	0.00000000000000000000	0.00000000000000000000	2558.00000000000000000000	55.00000000000000000000	4.00000000000000000000	4.00000000000000000000	4.00000000000000000000	4.00000000000000000000	4.00000000000000000000	4.00000000000000000000	4.00000000000000000000	4.00000000000000000000	4.00000000000000000000	4.00000000000000000000	4.00000000000000000000	4.00000000000000000000	4.00000000000000000000	4.00000000000000000000	4.00000000000000000000	4.00000000000000000000
117.00000000000000000000	0.00000000000000000000	4178.46142578125000000000	4187.17919921875000000000	4171.79492187500000000000	4144.61523437500000000000	4160.00000000000000000000	4163.58984375000000000000	4154.87158203125000000000	4151.79492187500000000000	4161.02539062500000000000	4135.89746093750000000000	4177.94873046875000000000	4188.71777343750000000000	4152.30761718750000000000	4158.97412109375000000000	1684.00000000000000000000	10249.00000000000000000000	10226.00000000000000000000	0.00000000000000000000	0.00000000000000000000	0.00000000000000000000	2558.00000000000000000000	63.00000000000000000000	4.00000000000000000000	4.00000000000000000000	4.00000000000000000000	4.00000000000000000000	4.00000000000000000000	4.00000000000000000000	4.00000000000000000000	4.00000000000000000000	4.00000000000000000000	4.00000000000000000000	4.00000000000000000000	4.00000000000000000000	4.00000000000000000000	4.00000000000000000000	4.00000000000000000000	4.00000000000000000000
118.00000000000000000000	0.00000000000000000000	4184.10253906250000000000	4208.71777343750000000000	4167.69238281250000000000	4159.48730468750000000000	4176.92285156250000000000	4168.71777343750000000000	4175.89746093750000000000	4181.53857421875000000000	4178.46142578125000000000	4163.07666015625000000000	4192.30761718750000000000	4190.76904296875000000000	4183.07666015625000000000	4174.35888671875000000000	3247.00000000000000000000	10249.00000000000000000000	10226.00000000000000000000	0.00000000000000000000	0.00000000000000000000	0.00000000000000000000	2558.00000000000000000000	71.00000000000000000000	4.00000000000000000000	4.00000000000000000000	4.00000000000000000000	4.00000000000000000000	4.00000000000000000000	4.00000000000000000000	4.00000000000000000000	4.00000000000000000000	4.00000000000000000000	4.00000000000000000000	4.00000000000000000000	4.00000000000000000000	4.00000000000000000000	4.00000000000000000000	4.00000000000000000000	4.00000000000000000000
119.00000000000000000000	0.00000000000000000000	4170.76904296875000000000	4173.84619140625000000000	4175.38427734375000000000	4137.94873046875000000000	4143.58984375000000000000	4158.46142578125000000000	4144.61523437500000000000	4150.25634765625000000000	4158.46142578125000000000	4141.53857421875000000000	4175.89746093750000000000	4187.69238281250000000000	4147.69238281250000000000	4163.58984375000000000000	2163.00000000000000000000	10250.00000000000000000000	10226.00000000000000000000	0.00000000000000000000	0.00000000000000000000	0.00000000000000000000	2558.00000000000000000000	78.00000000000000000000	4.00000000000000000000	4.00000000000000000000	4.00000000000000000000	4.00000000000000000000	4.00000000000000000000	4.00000000000000000000	4.00000000000000000000	4.00000000000000000000	4.00000000000000000000	4.00000000000000000000	4.00000000000000000000	4.00000000000000000000	4.00000000000000000000	4.00000000000000000000	4.00000000000000000000	4.00000000000000000000
120.00000000000000000000	0.00000000000000000000	4186.66650390625000000000	4211.28173828125000000000	4172.30761718750000000000	4148.20507812500000000000	4200.00000000000000000000	4180.00000000000000000000	4178.46142578125000000000	4175.89746093750000000000	4169.23046875000000000000	4182.05126953125000000000	4188.20507812500000000000	4193.33300781250000000000	4173.33300781250000000000	4176.41015625000000000000	1615.00000000000000000000	10250.00000000000000000000	10226.00000000000000000000	0.00000000000000000000	0.00000000000000000000	0.00000000000000000000	2558.00000000000000000000	85.00000000000000000000	4.00000000000000000000	4.00000000000000000000	4.00000000000000000000	4.00000000000000000000	4.00000000000000000000	4.00000000000000000000	4.00000000000000000000	4.00000000000000000000	4.00000000000000000000	4.00000000000000000000	4.00000000000000000000	4.00000000000000000000	4.00000000000000000000	4.00000000000000000000	4.00000000000000000000	4.00000000000000000000
121.00000000000000000000	0.00000000000000000000	4190.76904296875000000000	4211.28173828125000000000	4183.07666015625000000000	4147.17919921875000000000	4194.35888671875000000000	4176.92285156250000000000	4175.38427734375000000000	4168.20507812500000000000	4164.61523437500000000000	4173.33300781250000000000	4189.74365234375000000000	4199.48730468750000000000	4168.71777343750000000000	4173.33300781250000000000	1684.00000000000000000000	10250.00000000000000000000	10226.00000000000000000000	0.00000000000000000000	0.00000000000000000000	0.00000000000000000000	2558.00000000000000000000	93.00000000000000000000	4.00000000000000000000	4.00000000000000000000	4.00000000000000000000	4.00000000000000000000	4.00000000000000000000	4.00000000000000000000	4.00000000000000000000	4.00000000000000000000	4.00000000000000000000	4.00000000000000000000	4.00000000000000000000	4.00000000000000000000	4.00000000000000000000	4.00000000000000000000	4.00000000000000000000	4.00000000000000000000
122.00000000000000000000	0.00000000000000000000	4183.07666015625000000000	4191.79492187500000000000	4180.00000000000000000000	4135.89746093750000000000	4156.92285156250000000000	4168.20507812500000000000	4160.00000000000000000000	4145.12792968750000000000	4160.51269531250000000000	4142.56396484375000000000	4177.43603515625000000000	4194.35888671875000000000	4152.82031250000000000000	4164.61523437500000000000	3247.00000000000000000000	10250.00000000000000000000	10226.00000000000000000000	0.00000000000000000000	0.00000000000000000000	0.00000000000000000000	2558.00000000000000000000	100.00000000000000000000	4.00000000000000000000	4.00000000000000000000	4.00000000000000000000	4.00000000000000000000	4.00000000000000000000	4.00000000000000000000	4.00000000000000000000	4.00000000000000000000	4.00000000000000000000	4.00000000000000000000	4.00000000000000000000	4.00000000000000000000	4.00000000000000000000	4.00000000000000000000	4.00000000000000000000	4.00000000000000000000
123.00000000000000000000	0.00000000000000000000	4194.35888671875000000000	4220.51269531250000000000	4168.20507812500000000000	4150.25634765625000000000	4193.84619140625000000000	4172.82031250000000000000	4181.53857421875000000000	4177.94873046875000000000	4178.97412109375000000000	4185.64111328125000000000	4192.82031250000000000000	4200.51269531250000000000	4193.33300781250000000000	4182.56396484375000000000	2163.00000000000000000000	10250.00000000000000000000	10225.00000000000000000000	0.00000000000000000000	0.00000000000000000000	0.00000000000000000000	2558.00000000000000000000	108.00000000000000000000	4.00000000000000000000	4.00000000000000000000	4.00000000000000000000	4.00000000000000000000	4.00000000000000000000	4.00000000000000000000	4.00000000000000000000	4.00000000000000000000	4.00000000000000000000	4.00000000000000000000	4.00000000000000000000	4.00000000000000000000	4.00000000000000000000	4.00000000000000000000	4.00000000000000000000	4.00000000000000000000
124.00000000000000000000	0.00000000000000000000	4181.53857421875000000000	4182.56396484375000000000	4169.74365234375000000000	4116.92285156250000000000	4151.28173828125000000000	4155.89746093750000000000	4142.05126953125000000000	4150.25634765625000000000	4155.89746093750000000000	4152.30761718750000000000	4177.43603515625000000000	4195.38427734375000000000	4163.58984375000000000000	4168.20507812500000000000	1615.00000000000000000000	10250.00000000000000000000	10225.00000000000000000000	0.00000000000000000000	0.00000000000000000000	0.00000000000000000000	2558.00000000000000000000	115.00000000000000000000	4.00000000000000000000	4.00000000000000000000	4.00000000000000000000	4.00000000000000000000	4.00000000000000000000	4.00000000000000000000	4.00000000000000000000	4.00000000000000000000	4.00000000000000000000	4.00000000000000000000	4.00000000000000000000	4.00000000000000000000	4.00000000000000000000	4.00000000000000000000	4.00000000000000000000	4.00000000000000000000
125.00000000000000000000	0.00000000000000000000	4183.07666015625000000000	4197.43603515625000000000	4169.23046875000000000000	4115.89746093750000000000	4168.20507812500000000000	4172.30761718750000000000	4166.15380859375000000000	4169.74365234375000000000	4169.74365234375000000000	4172.30761718750000000000	4188.71777343750000000000	4196.41015625000000000000	4179.48730468750000000000	4172.82031250000000000000	1684.00000000000000000000	10248.00000000000000000000	10224.00000000000000000000	0.00000000000000000000	0.00000000000000000000	0.00000000000000000000	2558.00000000000000000000	123.00000000000000000000	4.00000000000000000000	4.00000000000000000000	4.00000000000000000000	4.00000000000000000000	4.00000000000000000000	4.00000000000000000000	4.00000000000000000000	4.00000000000000000000	4.00000000000000000000	4.00000000000000000000	4.00000000000000000000	4.00000000000000000000	4.00000000000000000000	4.00000000000000000000	4.00000000000000000000	4.00000000000000000000
126.00000000000000000000	0.00000000000000000000	4184.61523437500000000000	4194.35888671875000000000	4181.02539062500000000000	4115.38427734375000000000	4178.97412109375000000000	4169.74365234375000000000	4171.79492187500000000000	4171.28173828125000000000	4172.30761718750000000000	4176.41015625000000000000	4192.30761718750000000000	4200.51269531250000000000	4167.17919921875000000000	4173.33300781250000000000	3247.00000000000000000000	10248.00000000000000000000	10224.00000000000000000000	0.00000000000000000000	0.00000000000000000000	0.00000000000000000000	2558.00000000000000000000	131.00000000000000000000	4.00000000000000000000	4.00000000000000000000	4.00000000000000000000	4.00000000000000000000	4.00000000000000000000	4.00000000000000000000	4.00000000000000000000	4.00000000000000000000	4.00000000000000000000	4.00000000000000000000	4.00000000000000000000	4.00000000000000000000	4.00000000000000000000	4.00000000000000000000	4.00000000000000000000	4.00000000000000000000
127.00000000000000000000	0.00000000000000000000	4181.02539062500000000000	4181.02539062500000000000	4177.43603515625000000000	4100.51269531250000000000	4148.20507812500000000000	4163.58984375000000000000	4152.82031250000000000000	4149.23046875000000000000	4157.94873046875000000000	4149.74365234375000000000	4174.35888671875000000000	4190.25634765625000000000	4143.07666015625000000000	4165.64111328125000000000	49.00000000000000000000	10247.00000000000000000000	10226.00000000000000000000	0.00000000000000000000	0.00000000000000000000	0.00000000000000000000	2558.00000000000000000000	139.00000000000000000000	4.00000000000000000000	4.00000000000000000000	4.00000000000000000000	4.00000000000000000000	4.00000000000000000000	4.00000000000000000000	4.00000000000000000000	4.00000000000000000000	4.00000000000000000000	4.00000000000000000000	4.00000000000000000000	4.00000000000000000000	4.00000000000000000000	4.00000000000000000000	4.00000000000000000000	4.00000000000000000000
0.00000000000000000000	0.00000000000000000000	4196.41015625000000000000	4224.61523437500000000000	4169.74365234375000000000	4127.17919921875000000000	4176.92285156250000000000	4178.97412109375000000000	4182.56396484375000000000	4183.07666015625000000000	4177.94873046875000000000	4203.07666015625000000000	4194.35888671875000000000	4199.48730468750000000000	4194.87158203125000000000	4181.53857421875000000000	1164.00000000000000000000	10247.00000000000000000000	10226.00000000000000000000	0.00000000000000000000	0.00000000000000000000	0.00000000000000000000	2558.00000000000000000000	147.00000000000000000000	4.00000000000000000000	4.00000000000000000000	4.00000000000000000000	4.00000000000000000000	4.00000000000000000000	4.00000000000000000000	4.00000000000000000000	4.00000000000000000000	4.00000000000000000000	4.00000000000000000000	4.00000000000000000000	4.00000000000000000000	4.00000000000000000000	4.00000000000000000000	4.00000000000000000000	4.00000000000000000000
1.00000000000000000000	0.00000000000000000000	4189.23046875000000000000	4188.71777343750000000000	4178.46142578125000000000	4111.28173828125000000000	4160.51269531250000000000	4161.53857421875000000000	4154.35888671875000000000	4150.76904296875000000000	4160.51269531250000000000	4163.07666015625000000000	4181.02539062500000000000	4200.51269531250000000000	4166.15380859375000000000	4170.25634765625000000000	2088.00000000000000000000	10247.00000000000000000000	10227.00000000000000000000	0.00000000000000000000	0.00000000000000000000	0.00000000000000000000	2558.00000000000000000000	156.00000000000000000000	4.00000000000000000000	4.00000000000000000000	4.00000000000000000000	4.00000000000000000000	4.00000000000000000000	4.00000000000000000000	4.00000000000000000000	4.00000000000000000000	4.00000000000000000000	4.00000000000000000000	4.00000000000000000000	4.00000000000000000000	4.00000000000000000000	4.00000000000000000000	4.00000000000000000000	4.00000000000000000000
[truncated: 236 more rows]
