# Supplementary material for: Discriminating three motor imagery states of the same joint for brain-computer interface
Source: PeerJ. 2021 Aug 24;9:e12027. doi: 10.7717/peerj.12027 (PMC8395581; doi:10.7717/peerj.12027)
Supplement: Supplemental Information 1 [file peerj-09-12027-s001.zip › dataset/B/01-04-04.11.17.19.43.46.csv]

title:04	recorded:04.11.17 19.43.46	sampling:128	subject:01	labels:COUNTER INTERPOLATED AF3 F7 F3 FC5 T7 P7 O1 O2 P8 T8 FC6 F4 F8 AF4 RAW_CQ GYROX GYROY MARKER MARKER_HARDWARE SYNC TIME_STAMP_s TIME_STAMP_ms CQ_AF3 CQ_F7 CQ_F3 CQ_FC5 CQ_T7 CQ_P7 CQ_O1 CQ_O2 CQ_P8 CQ_T8 CQ_FC6 CQ_F4 CQ_F8 CQ_AF4 CQ_CMS CQ_DRL	chan:40	units:emotiv
35.00000000000000000000	0.00000000000000000000	4173.33300781250000000000	4177.43603515625000000000	4151.28173828125000000000	4177.94873046875000000000	4181.02539062500000000000	4176.41015625000000000000	4175.89746093750000000000	4181.53857421875000000000	4165.12792968750000000000	4167.69238281250000000000	4191.79492187500000000000	4193.84619140625000000000	4184.61523437500000000000	4176.41015625000000000000	0.00000000000000000000	10248.00000000000000000000	10228.00000000000000000000	0.00000000000000000000	0.00000000000000000000	0.00000000000000000000	1195.00000000000000000000	738.00000000000000000000	0.00000000000000000000	0.00000000000000000000	0.00000000000000000000	0.00000000000000000000	0.00000000000000000000	0.00000000000000000000	0.00000000000000000000	0.00000000000000000000	0.00000000000000000000	0.00000000000000000000	0.00000000000000000000	0.00000000000000000000	0.00000000000000000000	0.00000000000000000000	0.00000000000000000000	0.00000000000000000000
36.00000000000000000000	0.00000000000000000000	4171.79492187500000000000	4176.92285156250000000000	4146.66650390625000000000	4180.51269531250000000000	4195.89746093750000000000	4183.58984375000000000000	4187.17919921875000000000	4206.66650390625000000000	4168.71777343750000000000	4210.76904296875000000000	4200.00000000000000000000	4196.92285156250000000000	4190.25634765625000000000	4173.84619140625000000000	0.00000000000000000000	10248.00000000000000000000	10228.00000000000000000000	0.00000000000000000000	0.00000000000000000000	0.00000000000000000000	1195.00000000000000000000	746.00000000000000000000	0.00000000000000000000	0.00000000000000000000	0.00000000000000000000	0.00000000000000000000	0.00000000000000000000	0.00000000000000000000	0.00000000000000000000	0.00000000000000000000	0.00000000000000000000	0.00000000000000000000	0.00000000000000000000	0.00000000000000000000	0.00000000000000000000	0.00000000000000000000	0.00000000000000000000	0.00000000000000000000
37.00000000000000000000	0.00000000000000000000	4172.82031250000000000000	4164.61523437500000000000	4152.30761718750000000000	4167.17919921875000000000	4186.15380859375000000000	4178.46142578125000000000	4170.76904296875000000000	4184.61523437500000000000	4165.64111328125000000000	4198.97412109375000000000	4182.56396484375000000000	4189.23046875000000000000	4167.69238281250000000000	4167.17919921875000000000	0.00000000000000000000	10250.00000000000000000000	10230.00000000000000000000	0.00000000000000000000	0.00000000000000000000	0.00000000000000000000	1195.00000000000000000000	754.00000000000000000000	0.00000000000000000000	0.00000000000000000000	0.00000000000000000000	0.00000000000000000000	0.00000000000000000000	0.00000000000000000000	0.00000000000000000000	0.00000000000000000000	0.00000000000000000000	0.00000000000000000000	0.00000000000000000000	0.00000000000000000000	0.00000000000000000000	0.00000000000000000000	0.00000000000000000000	0.00000000000000000000
38.00000000000000000000	0.00000000000000000000	4182.05126953125000000000	4195.89746093750000000000	4153.84619140625000000000	4179.48730468750000000000	4196.41015625000000000000	4192.82031250000000000000	4190.76904296875000000000	4188.20507812500000000000	4171.79492187500000000000	4208.71777343750000000000	4190.76904296875000000000	4187.17919921875000000000	4186.15380859375000000000	4173.84619140625000000000	0.00000000000000000000	10250.00000000000000000000	10230.00000000000000000000	0.00000000000000000000	0.00000000000000000000	0.00000000000000000000	1195.00000000000000000000	762.00000000000000000000	0.00000000000000000000	0.00000000000000000000	0.00000000000000000000	0.00000000000000000000	0.00000000000000000000	0.00000000000000000000	0.00000000000000000000	0.00000000000000000000	0.00000000000000000000	0.00000000000000000000	0.00000000000000000000	0.00000000000000000000	0.00000000000000000000	0.00000000000000000000	0.00000000000000000000	0.00000000000000000000
39.00000000000000000000	0.00000000000000000000	4183.07666015625000000000	4191.28173828125000000000	4156.92285156250000000000	4182.05126953125000000000	4173.33300781250000000000	4183.58984375000000000000	4175.89746093750000000000	4167.69238281250000000000	4172.82031250000000000000	4192.82031250000000000000	4180.00000000000000000000	4184.61523437500000000000	4178.97412109375000000000	4173.33300781250000000000	0.00000000000000000000	10251.00000000000000000000	10230.00000000000000000000	0.00000000000000000000	0.00000000000000000000	0.00000000000000000000	1195.00000000000000000000	770.00000000000000000000	0.00000000000000000000	0.00000000000000000000	0.00000000000000000000	0.00000000000000000000	0.00000000000000000000	0.00000000000000000000	0.00000000000000000000	0.00000000000000000000	0.00000000000000000000	0.00000000000000000000	0.00000000000000000000	0.00000000000000000000	0.00000000000000000000	0.00000000000000000000	0.00000000000000000000	0.00000000000000000000
40.00000000000000000000	0.00000000000000000000	4172.82031250000000000000	4181.02539062500000000000	4146.66650390625000000000	4183.58984375000000000000	4176.41015625000000000000	4172.82031250000000000000	4162.05126953125000000000	4162.05126953125000000000	4171.79492187500000000000	4173.84619140625000000000	4177.94873046875000000000	4181.53857421875000000000	4177.43603515625000000000	4173.33300781250000000000	0.00000000000000000000	10251.00000000000000000000	10230.00000000000000000000	0.00000000000000000000	0.00000000000000000000	0.00000000000000000000	1195.00000000000000000000	778.00000000000000000000	0.00000000000000000000	0.00000000000000000000	0.00000000000000000000	0.00000000000000000000	0.00000000000000000000	0.00000000000000000000	0.00000000000000000000	0.00000000000000000000	0.00000000000000000000	0.00000000000000000000	0.00000000000000000000	0.00000000000000000000	0.00000000000000000000	0.00000000000000000000	0.00000000000000000000	0.00000000000000000000
41.00000000000000000000	0.00000000000000000000	4170.76904296875000000000	4180.00000000000000000000	4145.64111328125000000000	4194.35888671875000000000	4198.97412109375000000000	4170.76904296875000000000	4163.58984375000000000000	4182.56396484375000000000	4178.46142578125000000000	4177.94873046875000000000	4194.87158203125000000000	4192.82031250000000000000	4188.71777343750000000000	4185.12792968750000000000	0.00000000000000000000	10250.00000000000000000000	10228.00000000000000000000	0.00000000000000000000	0.00000000000000000000	0.00000000000000000000	1195.00000000000000000000	786.00000000000000000000	0.00000000000000000000	0.00000000000000000000	0.00000000000000000000	0.00000000000000000000	0.00000000000000000000	0.00000000000000000000	0.00000000000000000000	0.00000000000000000000	0.00000000000000000000	0.00000000000000000000	0.00000000000000000000	0.00000000000000000000	0.00000000000000000000	0.00000000000000000000	0.00000000000000000000	0.00000000000000000000
42.00000000000000000000	0.00000000000000000000	4170.25634765625000000000	4161.02539062500000000000	4148.20507812500000000000	4184.10253906250000000000	4145.64111328125000000000	4160.51269531250000000000	4149.23046875000000000000	4166.15380859375000000000	4167.69238281250000000000	4165.12792968750000000000	4178.97412109375000000000	4187.17919921875000000000	4165.64111328125000000000	4176.92285156250000000000	0.00000000000000000000	10250.00000000000000000000	10228.00000000000000000000	0.00000000000000000000	0.00000000000000000000	0.00000000000000000000	1195.00000000000000000000	795.00000000000000000000	0.00000000000000000000	0.00000000000000000000	0.00000000000000000000	0.00000000000000000000	0.00000000000000000000	0.00000000000000000000	0.00000000000000000000	0.00000000000000000000	0.00000000000000000000	0.00000000000000000000	0.00000000000000000000	0.00000000000000000000	0.00000000000000000000	0.00000000000000000000	0.00000000000000000000	0.00000000000000000000
43.00000000000000000000	0.00000000000000000000	4172.30761718750000000000	4187.17919921875000000000	4138.46142578125000000000	4198.46142578125000000000	4147.17919921875000000000	4177.43603515625000000000	4174.87158203125000000000	4185.64111328125000000000	4164.61523437500000000000	4200.00000000000000000000	4192.30761718750000000000	4187.69238281250000000000	4188.71777343750000000000	4172.82031250000000000000	0.00000000000000000000	10249.00000000000000000000	10225.00000000000000000000	0.00000000000000000000	0.00000000000000000000	0.00000000000000000000	1195.00000000000000000000	802.00000000000000000000	0.00000000000000000000	0.00000000000000000000	0.00000000000000000000	0.00000000000000000000	0.00000000000000000000	0.00000000000000000000	0.00000000000000000000	0.00000000000000000000	0.00000000000000000000	0.00000000000000000000	0.00000000000000000000	0.00000000000000000000	0.00000000000000000000	0.00000000000000000000	0.00000000000000000000	0.00000000000000000000
44.00000000000000000000	0.00000000000000000000	4166.66650390625000000000	4181.02539062500000000000	4140.00000000000000000000	4198.46142578125000000000	4182.05126953125000000000	4176.41015625000000000000	4172.30761718750000000000	4183.07666015625000000000	4166.66650390625000000000	4201.53857421875000000000	4193.33300781250000000000	4187.69238281250000000000	4181.53857421875000000000	4166.15380859375000000000	0.00000000000000000000	10249.00000000000000000000	10225.00000000000000000000	0.00000000000000000000	0.00000000000000000000	0.00000000000000000000	1195.00000000000000000000	810.00000000000000000000	0.00000000000000000000	0.00000000000000000000	0.00000000000000000000	0.00000000000000000000	0.00000000000000000000	0.00000000000000000000	0.00000000000000000000	0.00000000000000000000	0.00000000000000000000	0.00000000000000000000	0.00000000000000000000	0.00000000000000000000	0.00000000000000000000	0.00000000000000000000	0.00000000000000000000	0.00000000000000000000
45.00000000000000000000	0.00000000000000000000	4167.69238281250000000000	4177.43603515625000000000	4138.46142578125000000000	4188.71777343750000000000	4201.53857421875000000000	4177.43603515625000000000	4164.61523437500000000000	4167.69238281250000000000	4164.61523437500000000000	4180.51269531250000000000	4181.53857421875000000000	4174.87158203125000000000	4167.17919921875000000000	4163.07666015625000000000	0.00000000000000000000	10248.00000000000000000000	10224.00000000000000000000	0.00000000000000000000	0.00000000000000000000	0.00000000000000000000	1195.00000000000000000000	819.00000000000000000000	0.00000000000000000000	0.00000000000000000000	0.00000000000000000000	0.00000000000000000000	0.00000000000000000000	0.00000000000000000000	0.00000000000000000000	0.00000000000000000000	0.00000000000000000000	0.00000000000000000000	0.00000000000000000000	0.00000000000000000000	0.00000000000000000000	0.00000000000000000000	0.00000000000000000000	0.00000000000000000000
46.00000000000000000000	0.00000000000000000000	4183.58984375000000000000	4205.12792968750000000000	4146.66650390625000000000	4203.07666015625000000000	4205.12792968750000000000	4186.66650390625000000000	4172.82031250000000000000	4172.30761718750000000000	4173.84619140625000000000	4168.71777343750000000000	4193.33300781250000000000	4182.56396484375000000000	4191.28173828125000000000	4178.46142578125000000000	0.00000000000000000000	10248.00000000000000000000	10224.00000000000000000000	0.00000000000000000000	0.00000000000000000000	0.00000000000000000000	1195.00000000000000000000	827.00000000000000000000	0.00000000000000000000	0.00000000000000000000	0.00000000000000000000	0.00000000000000000000	0.00000000000000000000	0.00000000000000000000	0.00000000000000000000	0.00000000000000000000	0.00000000000000000000	0.00000000000000000000	0.00000000000000000000	0.00000000000000000000	0.00000000000000000000	0.00000000000000000000	0.00000000000000000000	0.00000000000000000000
47.00000000000000000000	0.00000000000000000000	4176.41015625000000000000	4181.02539062500000000000	4151.79492187500000000000	4191.28173828125000000000	4174.87158203125000000000	4169.74365234375000000000	4151.79492187500000000000	4147.69238281250000000000	4170.25634765625000000000	4131.28173828125000000000	4179.48730468750000000000	4181.53857421875000000000	4176.92285156250000000000	4174.35888671875000000000	0.00000000000000000000	10246.00000000000000000000	10224.00000000000000000000	0.00000000000000000000	0.00000000000000000000	0.00000000000000000000	1195.00000000000000000000	834.00000000000000000000	0.00000000000000000000	0.00000000000000000000	0.00000000000000000000	0.00000000000000000000	0.00000000000000000000	0.00000000000000000000	0.00000000000000000000	0.00000000000000000000	0.00000000000000000000	0.00000000000000000000	0.00000000000000000000	0.00000000000000000000	0.00000000000000000000	0.00000000000000000000	0.00000000000000000000	0.00000000000000000000
48.00000000000000000000	0.00000000000000000000	4165.12792968750000000000	4174.87158203125000000000	4138.46142578125000000000	4195.38427734375000000000	4183.58984375000000000000	4171.79492187500000000000	4165.12792968750000000000	4173.33300781250000000000	4170.76904296875000000000	4175.38427734375000000000	4190.25634765625000000000	4184.61523437500000000000	4191.79492187500000000000	4177.43603515625000000000	0.00000000000000000000	10246.00000000000000000000	10224.00000000000000000000	0.00000000000000000000	0.00000000000000000000	0.00000000000000000000	1195.00000000000000000000	841.00000000000000000000	0.00000000000000000000	0.00000000000000000000	0.00000000000000000000	0.00000000000000000000	0.00000000000000000000	0.00000000000000000000	0.00000000000000000000	0.00000000000000000000	0.00000000000000000000	0.00000000000000000000	0.00000000000000000000	0.00000000000000000000	0.00000000000000000000	0.00000000000000000000	0.00000000000000000000	0.00000000000000000000
49.00000000000000000000	0.00000000000000000000	4167.17919921875000000000	4169.74365234375000000000	4143.58984375000000000000	4203.58984375000000000000	4158.97412109375000000000	4166.15380859375000000000	4163.58984375000000000000	4185.12792968750000000000	4176.41015625000000000000	4200.00000000000000000000	4195.89746093750000000000	4193.33300781250000000000	4193.84619140625000000000	4183.58984375000000000000	0.00000000000000000000	10243.00000000000000000000	10225.00000000000000000000	0.00000000000000000000	0.00000000000000000000	0.00000000000000000000	1195.00000000000000000000	849.00000000000000000000	0.00000000000000000000	0.00000000000000000000	0.00000000000000000000	0.00000000000000000000	0.00000000000000000000	0.00000000000000000000	0.00000000000000000000	0.00000000000000000000	0.00000000000000000000	0.00000000000000000000	0.00000000000000000000	0.00000000000000000000	0.00000000000000000000	0.00000000000000000000	0.00000000000000000000	0.00000000000000000000
50.00000000000000000000	0.00000000000000000000	4167.17919921875000000000	4166.15380859375000000000	4143.58984375000000000000	4199.48730468750000000000	4146.15380859375000000000	4163.07666015625000000000	4158.46142578125000000000	4167.69238281250000000000	4165.12792968750000000000	4176.41015625000000000000	4185.12792968750000000000	4179.48730468750000000000	4173.33300781250000000000	4174.87158203125000000000	0.00000000000000000000	10243.00000000000000000000	10225.00000000000000000000	0.00000000000000000000	0.00000000000000000000	0.00000000000000000000	1195.00000000000000000000	857.00000000000000000000	0.00000000000000000000	0.00000000000000000000	0.00000000000000000000	0.00000000000000000000	0.00000000000000000000	0.00000000000000000000	0.00000000000000000000	0.00000000000000000000	0.00000000000000000000	0.00000000000000000000	0.00000000000000000000	0.00000000000000000000	0.00000000000000000000	0.00000000000000000000	0.00000000000000000000	0.00000000000000000000
51.00000000000000000000	0.00000000000000000000	4169.23046875000000000000	4182.56396484375000000000	4136.92285156250000000000	4203.58984375000000000000	4184.10253906250000000000	4176.41015625000000000000	4181.02539062500000000000	4176.92285156250000000000	4162.56396484375000000000	4192.82031250000000000000	4191.79492187500000000000	4175.38427734375000000000	4178.46142578125000000000	4171.28173828125000000000	0.00000000000000000000	10243.00000000000000000000	10226.00000000000000000000	0.00000000000000000000	0.00000000000000000000	0.00000000000000000000	1195.00000000000000000000	864.00000000000000000000	0.00000000000000000000	0.00000000000000000000	0.00000000000000000000	0.00000000000000000000	0.00000000000000000000	0.00000000000000000000	0.00000000000000000000	0.00000000000000000000	0.00000000000000000000	0.00000000000000000000	0.00000000000000000000	0.00000000000000000000	0.00000000000000000000	0.00000000000000000000	0.00000000000000000000	0.00000000000000000000
52.00000000000000000000	0.00000000000000000000	4167.17919921875000000000	4165.12792968750000000000	4141.02539062500000000000	4189.23046875000000000000	4163.58984375000000000000	4170.25634765625000000000	4167.69238281250000000000	4163.07666015625000000000	4164.10253906250000000000	4173.84619140625000000000	4176.41015625000000000000	4177.43603515625000000000	4158.97412109375000000000	4163.58984375000000000000	0.00000000000000000000	10243.00000000000000000000	10226.00000000000000000000	0.00000000000000000000	0.00000000000000000000	0.00000000000000000000	1195.00000000000000000000	872.00000000000000000000	0.00000000000000000000	0.00000000000000000000	0.00000000000000000000	0.00000000000000000000	0.00000000000000000000	0.00000000000000000000	0.00000000000000000000	0.00000000000000000000	0.00000000000000000000	0.00000000000000000000	0.00000000000000000000	0.00000000000000000000	0.00000000000000000000	0.00000000000000000000	0.00000000000000000000	0.00000000000000000000
53.00000000000000000000	0.00000000000000000000	4175.38427734375000000000	4185.64111328125000000000	4143.07666015625000000000	4200.51269531250000000000	4177.94873046875000000000	4181.53857421875000000000	4176.92285156250000000000	4179.48730468750000000000	4170.76904296875000000000	4175.38427734375000000000	4191.79492187500000000000	4184.61523437500000000000	4183.07666015625000000000	4173.33300781250000000000	0.00000000000000000000	10245.00000000000000000000	10225.00000000000000000000	0.00000000000000000000	0.00000000000000000000	0.00000000000000000000	1195.00000000000000000000	881.00000000000000000000	0.00000000000000000000	0.00000000000000000000	0.00000000000000000000	0.00000000000000000000	0.00000000000000000000	0.00000000000000000000	0.00000000000000000000	0.00000000000000000000	0.00000000000000000000	0.00000000000000000000	0.00000000000000000000	0.00000000000000000000	0.00000000000000000000	0.00000000000000000000	0.00000000000000000000	0.00000000000000000000
54.00000000000000000000	0.00000000000000000000	4180.00000000000000000000	4188.71777343750000000000	4150.25634765625000000000	4205.64111328125000000000	4185.64111328125000000000	4178.46142578125000000000	4174.35888671875000000000	4176.92285156250000000000	4172.82031250000000000000	4178.46142578125000000000	4196.92285156250000000000	4186.15380859375000000000	4194.35888671875000000000	4176.92285156250000000000	0.00000000000000000000	10245.00000000000000000000	10225.00000000000000000000	0.00000000000000000000	0.00000000000000000000	0.00000000000000000000	1195.00000000000000000000	889.00000000000000000000	0.00000000000000000000	0.00000000000000000000	0.00000000000000000000	0.00000000000000000000	0.00000000000000000000	0.00000000000000000000	0.00000000000000000000	0.00000000000000000000	0.00000000000000000000	0.00000000000000000000	0.00000000000000000000	0.00000000000000000000	0.00000000000000000000	0.00000000000000000000	0.00000000000000000000	0.00000000000000000000
55.00000000000000000000	0.00000000000000000000	4167.17919921875000000000	4170.76904296875000000000	4142.56396484375000000000	4191.79492187500000000000	4159.48730468750000000000	4166.66650390625000000000	4159.48730468750000000000	4161.53857421875000000000	4166.66650390625000000000	4162.56396484375000000000	4178.46142578125000000000	4174.87158203125000000000	4173.84619140625000000000	4166.66650390625000000000	0.00000000000000000000	10245.00000000000000000000	10225.00000000000000000000	0.00000000000000000000	0.00000000000000000000	0.00000000000000000000	1195.00000000000000000000	896.00000000000000000000	0.00000000000000000000	0.00000000000000000000	0.00000000000000000000	0.00000000000000000000	0.00000000000000000000	0.00000000000000000000	0.00000000000000000000	0.00000000000000000000	0.00000000000000000000	0.00000000000000000000	0.00000000000000000000	0.00000000000000000000	0.00000000000000000000	0.00000000000000000000	0.00000000000000000000	0.00000000000000000000
56.00000000000000000000	0.00000000000000000000	4164.61523437500000000000	4182.05126953125000000000	4135.89746093750000000000	4205.12792968750000000000	4176.92285156250000000000	4172.30761718750000000000	4172.30761718750000000000	4189.23046875000000000000	4172.30761718750000000000	4175.89746093750000000000	4197.43603515625000000000	4186.66650390625000000000	4191.28173828125000000000	4178.46142578125000000000	0.00000000000000000000	10245.00000000000000000000	10225.00000000000000000000	0.00000000000000000000	0.00000000000000000000	0.00000000000000000000	1195.00000000000000000000	904.00000000000000000000	0.00000000000000000000	0.00000000000000000000	0.00000000000000000000	0.00000000000000000000	0.00000000000000000000	0.00000000000000000000	0.00000000000000000000	0.00000000000000000000	0.00000000000000000000	0.00000000000000000000	0.00000000000000000000	0.00000000000000000000	0.00000000000000000000	0.00000000000000000000	0.00000000000000000000	0.00000000000000000000
57.00000000000000000000	0.00000000000000000000	4162.05126953125000000000	4157.43603515625000000000	4144.61523437500000000000	4194.35888671875000000000	4140.51269531250000000000	4161.53857421875000000000	4162.05126953125000000000	4177.94873046875000000000	4167.17919921875000000000	4151.79492187500000000000	4187.69238281250000000000	4186.66650390625000000000	4172.82031250000000000000	4176.92285156250000000000	0.00000000000000000000	10247.00000000000000000000	10228.00000000000000000000	0.00000000000000000000	0.00000000000000000000	0.00000000000000000000	1195.00000000000000000000	912.00000000000000000000	0.00000000000000000000	0.00000000000000000000	0.00000000000000000000	0.00000000000000000000	0.00000000000000000000	0.00000000000000000000	0.00000000000000000000	0.00000000000000000000	0.00000000000000000000	0.00000000000000000000	0.00000000000000000000	0.00000000000000000000	0.00000000000000000000	0.00000000000000000000	0.00000000000000000000	0.00000000000000000000
58.00000000000000000000	0.00000000000000000000	4163.58984375000000000000	4168.71777343750000000000	4141.02539062500000000000	4185.12792968750000000000	4125.12792968750000000000	4175.38427734375000000000	4183.07666015625000000000	4185.64111328125000000000	4166.66650390625000000000	4177.43603515625000000000	4186.66650390625000000000	4178.97412109375000000000	4170.76904296875000000000	4168.71777343750000000000	0.00000000000000000000	10247.00000000000000000000	10228.00000000000000000000	0.00000000000000000000	0.00000000000000000000	0.00000000000000000000	1195.00000000000000000000	920.00000000000000000000	0.00000000000000000000	0.00000000000000000000	0.00000000000000000000	0.00000000000000000000	0.00000000000000000000	0.00000000000000000000	0.00000000000000000000	0.00000000000000000000	0.00000000000000000000	0.00000000000000000000	0.00000000000000000000	0.00000000000000000000	0.00000000000000000000	0.00000000000000000000	0.00000000000000000000	0.00000000000000000000
59.00000000000000000000	0.00000000000000000000	4170.76904296875000000000	4183.07666015625000000000	4143.58984375000000000000	4185.12792968750000000000	4172.30761718750000000000	4181.53857421875000000000	4190.76904296875000000000	4197.94873046875000000000	4174.87158203125000000000	4209.23046875000000000000	4194.87158203125000000000	4184.10253906250000000000	4176.41015625000000000000	4170.25634765625000000000	0.00000000000000000000	10249.00000000000000000000	10227.00000000000000000000	0.00000000000000000000	0.00000000000000000000	0.00000000000000000000	1195.00000000000000000000	928.00000000000000000000	0.00000000000000000000	0.00000000000000000000	0.00000000000000000000	0.00000000000000000000	0.00000000000000000000	0.00000000000000000000	0.00000000000000000000	0.00000000000000000000	0.00000000000000000000	0.00000000000000000000	0.00000000000000000000	0.00000000000000000000	0.00000000000000000000	0.00000000000000000000	0.00000000000000000000	0.00000000000000000000
60.00000000000000000000	0.00000000000000000000	4170.76904296875000000000	4166.66650390625000000000	4141.53857421875000000000	4175.38427734375000000000	4212.30761718750000000000	4167.69238281250000000000	4169.74365234375000000000	4181.02539062500000000000	4169.74365234375000000000	4182.56396484375000000000	4183.58984375000000000000	4176.92285156250000000000	4170.76904296875000000000	4169.74365234375000000000	0.00000000000000000000	10249.00000000000000000000	10227.00000000000000000000	0.00000000000000000000	0.00000000000000000000	0.00000000000000000000	1195.00000000000000000000	936.00000000000000000000	0.00000000000000000000	0.00000000000000000000	0.00000000000000000000	0.00000000000000000000	0.00000000000000000000	0.00000000000000000000	0.00000000000000000000	0.00000000000000000000	0.00000000000000000000	0.00000000000000000000	0.00000000000000000000	0.00000000000000000000	0.00000000000000000000	0.00000000000000000000	0.00000000000000000000	0.00000000000000000000
61.00000000000000000000	0.00000000000000000000	4181.02539062500000000000	4188.20507812500000000000	4143.07666015625000000000	4190.25634765625000000000	4217.43603515625000000000	4174.87158203125000000000	4183.07666015625000000000	4193.84619140625000000000	4176.41015625000000000000	4192.30761718750000000000	4196.92285156250000000000	4181.53857421875000000000	4198.46142578125000000000	4180.51269531250000000000	0.00000000000000000000	10248.00000000000000000000	10227.00000000000000000000	0.00000000000000000000	0.00000000000000000000	0.00000000000000000000	1195.00000000000000000000	944.00000000000000000000	0.00000000000000000000	0.00000000000000000000	0.00000000000000000000	0.00000000000000000000	0.00000000000000000000	0.00000000000000000000	0.00000000000000000000	0.00000000000000000000	0.00000000000000000000	0.00000000000000000000	0.00000000000000000000	0.00000000000000000000	0.00000000000000000000	0.00000000000000000000	0.00000000000000000000	0.00000000000000000000
62.00000000000000000000	0.00000000000000000000	4184.61523437500000000000	4183.07666015625000000000	4155.89746093750000000000	4183.07666015625000000000	4167.17919921875000000000	4172.30761718750000000000	4172.82031250000000000000	4183.07666015625000000000	4177.43603515625000000000	4181.53857421875000000000	4189.74365234375000000000	4186.66650390625000000000	4183.58984375000000000000	4178.46142578125000000000	0.00000000000000000000	10248.00000000000000000000	10227.00000000000000000000	0.00000000000000000000	0.00000000000000000000	0.00000000000000000000	1195.00000000000000000000	952.00000000000000000000	0.00000000000000000000	0.00000000000000000000	0.00000000000000000000	0.00000000000000000000	0.00000000000000000000	0.00000000000000000000	0.00000000000000000000	0.00000000000000000000	0.00000000000000000000	0.00000000000000000000	0.00000000000000000000	0.00000000000000000000	0.00000000000000000000	0.00000000000000000000	0.00000000000000000000	0.00000000000000000000
63.00000000000000000000	0.00000000000000000000	4176.41015625000000000000	4181.02539062500000000000	4146.15380859375000000000	4177.94873046875000000000	4178.46142578125000000000	4176.92285156250000000000	4180.00000000000000000000	4196.92285156250000000000	4171.28173828125000000000	4184.10253906250000000000	4200.00000000000000000000	4187.69238281250000000000	4185.12792968750000000000	4176.92285156250000000000	0.00000000000000000000	10248.00000000000000000000	10226.00000000000000000000	0.00000000000000000000	0.00000000000000000000	0.00000000000000000000	1195.00000000000000000000	961.00000000000000000000	0.00000000000000000000	0.00000000000000000000	0.00000000000000000000	0.00000000000000000000	0.00000000000000000000	0.00000000000000000000	0.00000000000000000000	0.00000000000000000000	0.00000000000000000000	0.00000000000000000000	0.00000000000000000000	0.00000000000000000000	0.00000000000000000000	0.00000000000000000000	0.00000000000000000000	0.00000000000000000000
64.00000000000000000000	0.00000000000000000000	4170.76904296875000000000	4176.92285156250000000000	4143.07666015625000000000	4186.66650390625000000000	4187.17919921875000000000	4173.33300781250000000000	4183.58984375000000000000	4211.28173828125000000000	4172.30761718750000000000	4185.12792968750000000000	4211.28173828125000000000	4196.92285156250000000000	4196.41015625000000000000	4182.05126953125000000000	860.00000000000000000000	10248.00000000000000000000	10226.00000000000000000000	0.00000000000000000000	0.00000000000000000000	0.00000000000000000000	1195.00000000000000000000	968.00000000000000000000	4.00000000000000000000	0.00000000000000000000	0.00000000000000000000	0.00000000000000000000	0.00000000000000000000	0.00000000000000000000	0.00000000000000000000	0.00000000000000000000	0.00000000000000000000	0.00000000000000000000	0.00000000000000000000	0.00000000000000000000	0.00000000000000000000	0.00000000000000000000	0.00000000000000000000	0.00000000000000000000
65.00000000000000000000	0.00000000000000000000	4164.61523437500000000000	4160.00000000000000000000	4144.61523437500000000000	4173.84619140625000000000	4165.12792968750000000000	4165.64111328125000000000	4166.66650390625000000000	4182.56396484375000000000	4164.61523437500000000000	4166.15380859375000000000	4185.12792968750000000000	4185.12792968750000000000	4171.79492187500000000000	4172.82031250000000000000	1035.00000000000000000000	10250.00000000000000000000	10228.00000000000000000000	0.00000000000000000000	0.00000000000000000000	0.00000000000000000000	1195.00000000000000000000	976.00000000000000000000	4.00000000000000000000	4.00000000000000000000	0.00000000000000000000	0.00000000000000000000	0.00000000000000000000	0.00000000000000000000	0.00000000000000000000	0.00000000000000000000	0.00000000000000000000	0.00000000000000000000	0.00000000000000000000	0.00000000000000000000	0.00000000000000000000	0.00000000000000000000	0.00000000000000000000	0.00000000000000000000
66.00000000000000000000	0.00000000000000000000	4171.79492187500000000000	4180.51269531250000000000	4140.51269531250000000000	4176.41015625000000000000	4202.05126953125000000000	4184.61523437500000000000	4188.20507812500000000000	4190.25634765625000000000	4165.64111328125000000000	4212.30761718750000000000	4190.25634765625000000000	4180.00000000000000000000	4177.94873046875000000000	4167.17919921875000000000	1112.00000000000000000000	10250.00000000000000000000	10228.00000000000000000000	0.00000000000000000000	0.00000000000000000000	0.00000000000000000000	1195.00000000000000000000	984.00000000000000000000	4.00000000000000000000	4.00000000000000000000	4.00000000000000000000	0.00000000000000000000	0.00000000000000000000	0.00000000000000000000	0.00000000000000000000	0.00000000000000000000	0.00000000000000000000	0.00000000000000000000	0.00000000000000000000	0.00000000000000000000	0.00000000000000000000	0.00000000000000000000	4.00000000000000000000	0.00000000000000000000
67.00000000000000000000	0.00000000000000000000	4172.82031250000000000000	4167.17919921875000000000	4146.66650390625000000000	4172.82031250000000000000	4184.61523437500000000000	4177.94873046875000000000	4177.94873046875000000000	4176.92285156250000000000	4166.66650390625000000000	4201.02539062500000000000	4183.58984375000000000000	4178.97412109375000000000	4161.02539062500000000000	4162.05126953125000000000	1598.00000000000000000000	10250.00000000000000000000	10229.00000000000000000000	0.00000000000000000000	0.00000000000000000000	0.00000000000000000000	1195.00000000000000000000	991.00000000000000000000	4.00000000000000000000	4.00000000000000000000	4.00000000000000000000	4.00000000000000000000	0.00000000000000000000	0.00000000000000000000	0.00000000000000000000	0.00000000000000000000	0.00000000000000000000	0.00000000000000000000	0.00000000000000000000	0.00000000000000000000	0.00000000000000000000	0.00000000000000000000	4.00000000000000000000	4.00000000000000000000
68.00000000000000000000	0.00000000000000000000	4172.30761718750000000000	4171.28173828125000000000	4145.12792968750000000000	4179.48730468750000000000	4166.15380859375000000000	4170.76904296875000000000	4171.28173828125000000000	4174.35888671875000000000	4168.20507812500000000000	4172.82031250000000000000	4184.61523437500000000000	4179.48730468750000000000	4170.76904296875000000000	4170.76904296875000000000	1684.00000000000000000000	10250.00000000000000000000	10229.00000000000000000000	0.00000000000000000000	0.00000000000000000000	0.00000000000000000000	1195.00000000000000000000	998.00000000000000000000	4.00000000000000000000	4.00000000000000000000	4.00000000000000000000	4.00000000000000000000	4.00000000000000000000	0.00000000000000000000	0.00000000000000000000	0.00000000000000000000	0.00000000000000000000	0.00000000000000000000	0.00000000000000000000	0.00000000000000000000	0.00000000000000000000	0.00000000000000000000	4.00000000000000000000	4.00000000000000000000
69.00000000000000000000	0.00000000000000000000	4178.46142578125000000000	4184.61523437500000000000	4148.20507812500000000000	4193.33300781250000000000	4172.82031250000000000000	4167.69238281250000000000	4168.20507812500000000000	4179.48730468750000000000	4174.87158203125000000000	4174.87158203125000000000	4195.38427734375000000000	4187.69238281250000000000	4190.76904296875000000000	4180.00000000000000000000	1178.00000000000000000000	10249.00000000000000000000	10231.00000000000000000000	0.00000000000000000000	0.00000000000000000000	0.00000000000000000000	1196.00000000000000000000	6.00000000000000000000	4.00000000000000000000	4.00000000000000000000	4.00000000000000000000	4.00000000000000000000	4.00000000000000000000	4.00000000000000000000	0.00000000000000000000	0.00000000000000000000	0.00000000000000000000	0.00000000000000000000	0.00000000000000000000	0.00000000000000000000	0.00000000000000000000	0.00000000000000000000	4.00000000000000000000	4.00000000000000000000
70.00000000000000000000	0.00000000000000000000	4169.23046875000000000000	4159.48730468750000000000	4145.12792968750000000000	4176.92285156250000000000	4155.38427734375000000000	4158.46142578125000000000	4151.28173828125000000000	4153.84619140625000000000	4167.69238281250000000000	4138.97412109375000000000	4180.51269531250000000000	4176.92285156250000000000	4162.56396484375000000000	4167.69238281250000000000	1390.00000000000000000000	10249.00000000000000000000	10231.00000000000000000000	0.00000000000000000000	0.00000000000000000000	0.00000000000000000000	1196.00000000000000000000	14.00000000000000000000	4.00000000000000000000	4.00000000000000000000	4.00000000000000000000	4.00000000000000000000	4.00000000000000000000	4.00000000000000000000	4.00000000000000000000	0.00000000000000000000	0.00000000000000000000	0.00000000000000000000	0.00000000000000000000	0.00000000000000000000	0.00000000000000000000	0.00000000000000000000	4.00000000000000000000	4.00000000000000000000
71.00000000000000000000	0.00000000000000000000	4160.51269531250000000000	4168.71777343750000000000	4130.25634765625000000000	4177.43603515625000000000	4184.10253906250000000000	4170.76904296875000000000	4175.89746093750000000000	4181.02539062500000000000	4165.64111328125000000000	4158.97412109375000000000	4194.35888671875000000000	4178.46142578125000000000	4170.25634765625000000000	4171.28173828125000000000	1492.00000000000000000000	10250.00000000000000000000	10230.00000000000000000000	0.00000000000000000000	0.00000000000000000000	0.00000000000000000000	1196.00000000000000000000	21.00000000000000000000	4.00000000000000000000	4.00000000000000000000	4.00000000000000000000	4.00000000000000000000	4.00000000000000000000	4.00000000000000000000	4.00000000000000000000	4.00000000000000000000	0.00000000000000000000	0.00000000000000000000	0.00000000000000000000	0.00000000000000000000	0.00000000000000000000	0.00000000000000000000	4.00000000000000000000	4.00000000000000000000
72.00000000000000000000	0.00000000000000000000	4154.35888671875000000000	4153.33300781250000000000	4133.33300781250000000000	4171.28173828125000000000	4162.05126953125000000000	4158.97412109375000000000	4165.12792968750000000000	4178.97412109375000000000	4162.56396484375000000000	4172.82031250000000000000	4182.05126953125000000000	4178.46142578125000000000	4151.79492187500000000000	4164.61523437500000000000	1049.00000000000000000000	10250.00000000000000000000	10230.00000000000000000000	0.00000000000000000000	0.00000000000000000000	0.00000000000000000000	1196.00000000000000000000	29.00000000000000000000	4.00000000000000000000	4.00000000000000000000	4.00000000000000000000	4.00000000000000000000	4.00000000000000000000	4.00000000000000000000	4.00000000000000000000	4.00000000000000000000	4.00000000000000000000	0.00000000000000000000	0.00000000000000000000	0.00000000000000000000	0.00000000000000000000	0.00000000000000000000	4.00000000000000000000	4.00000000000000000000
73.00000000000000000000	0.00000000000000000000	4153.84619140625000000000	4151.79492187500000000000	4135.89746093750000000000	4168.71777343750000000000	4128.71777343750000000000	4161.02539062500000000000	4161.53857421875000000000	4161.02539062500000000000	4162.56396484375000000000	4164.10253906250000000000	4167.69238281250000000000	4166.66650390625000000000	4142.56396484375000000000	4154.35888671875000000000	1569.00000000000000000000	10248.00000000000000000000	10230.00000000000000000000	0.00000000000000000000	0.00000000000000000000	0.00000000000000000000	1196.00000000000000000000	38.00000000000000000000	4.00000000000000000000	4.00000000000000000000	4.00000000000000000000	4.00000000000000000000	4.00000000000000000000	4.00000000000000000000	4.00000000000000000000	4.00000000000000000000	4.00000000000000000000	4.00000000000000000000	0.00000000000000000000	0.00000000000000000000	0.00000000000000000000	0.00000000000000000000	4.00000000000000000000	4.00000000000000000000
74.00000000000000000000	0.00000000000000000000	4164.61523437500000000000	4172.30761718750000000000	4141.02539062500000000000	4178.97412109375000000000	4146.66650390625000000000	4176.41015625000000000000	4178.97412109375000000000	4167.69238281250000000000	4173.84619140625000000000	4168.71777343750000000000	4180.00000000000000000000	4171.28173828125000000000	4165.12792968750000000000	4162.05126953125000000000	1631.00000000000000000000	10248.00000000000000000000	10230.00000000000000000000	0.00000000000000000000	0.00000000000000000000	0.00000000000000000000	1196.00000000000000000000	46.00000000000000000000	4.00000000000000000000	4.00000000000000000000	4.00000000000000000000	4.00000000000000000000	4.00000000000000000000	4.00000000000000000000	4.00000000000000000000	4.00000000000000000000	4.00000000000000000000	4.00000000000000000000	4.00000000000000000000	0.00000000000000000000	0.00000000000000000000	0.00000000000000000000	4.00000000000000000000	4.00000000000000000000
75.00000000000000000000	0.00000000000000000000	4164.10253906250000000000	4151.28173828125000000000	4144.10253906250000000000	4166.66650390625000000000	4155.38427734375000000000	4167.17919921875000000000	4160.51269531250000000000	4153.33300781250000000000	4170.25634765625000000000	4148.71777343750000000000	4165.64111328125000000000	4168.20507812500000000000	4149.74365234375000000000	4157.94873046875000000000	1421.00000000000000000000	10248.00000000000000000000	10229.00000000000000000000	0.00000000000000000000	0.00000000000000000000	0.00000000000000000000	1196.00000000000000000000	54.00000000000000000000	4.00000000000000000000	4.00000000000000000000	4.00000000000000000000	4.00000000000000000000	4.00000000000000000000	4.00000000000000000000	4.00000000000000000000	4.00000000000000000000	4.00000000000000000000	4.00000000000000000000	4.00000000000000000000	4.00000000000000000000	0.00000000000000000000	0.00000000000000000000	4.00000000000000000000	4.00000000000000000000
76.00000000000000000000	0.00000000000000000000	4163.58984375000000000000	4163.58984375000000000000	4138.46142578125000000000	4176.41015625000000000000	4191.28173828125000000000	4173.33300781250000000000	4167.69238281250000000000	4175.38427734375000000000	4171.28173828125000000000	4166.15380859375000000000	4182.05126953125000000000	4174.35888671875000000000	4168.20507812500000000000	4166.15380859375000000000	1345.00000000000000000000	10248.00000000000000000000	10229.00000000000000000000	0.00000000000000000000	0.00000000000000000000	0.00000000000000000000	1196.00000000000000000000	61.00000000000000000000	4.00000000000000000000	4.00000000000000000000	4.00000000000000000000	4.00000000000000000000	4.00000000000000000000	4.00000000000000000000	4.00000000000000000000	4.00000000000000000000	4.00000000000000000000	4.00000000000000000000	4.00000000000000000000	4.00000000000000000000	4.00000000000000000000	0.00000000000000000000	4.00000000000000000000	4.00000000000000000000
77.00000000000000000000	0.00000000000000000000	4161.02539062500000000000	4155.89746093750000000000	4144.61523437500000000000	4175.89746093750000000000	4165.12792968750000000000	4159.48730468750000000000	4155.89746093750000000000	4170.76904296875000000000	4172.30761718750000000000	4152.30761718750000000000	4185.64111328125000000000	4183.07666015625000000000	4167.69238281250000000000	4173.33300781250000000000	1466.00000000000000000000	10249.00000000000000000000	10228.00000000000000000000	0.00000000000000000000	0.00000000000000000000	0.00000000000000000000	1196.00000000000000000000	70.00000000000000000000	4.00000000000000000000	4.00000000000000000000	4.00000000000000000000	4.00000000000000000000	4.00000000000000000000	4.00000000000000000000	4.00000000000000000000	4.00000000000000000000	4.00000000000000000000	4.00000000000000000000	4.00000000000000000000	4.00000000000000000000	4.00000000000000000000	4.00000000000000000000	4.00000000000000000000	4.00000000000000000000
78.00000000000000000000	0.00000000000000000000	4158.46142578125000000000	4147.17919921875000000000	4138.97412109375000000000	4166.15380859375000000000	4140.00000000000000000000	4154.87158203125000000000	4154.35888671875000000000	4161.53857421875000000000	4165.64111328125000000000	4149.23046875000000000000	4176.92285156250000000000	4175.89746093750000000000	4158.46142578125000000000	4164.10253906250000000000	1631.00000000000000000000	10249.00000000000000000000	10228.00000000000000000000	0.00000000000000000000	0.00000000000000000000	0.00000000000000000000	1196.00000000000000000000	78.00000000000000000000	4.00000000000000000000	4.00000000000000000000	4.00000000000000000000	4.00000000000000000000	4.00000000000000000000	4.00000000000000000000	4.00000000000000000000	4.00000000000000000000	4.00000000000000000000	4.00000000000000000000	4.00000000000000000000	4.00000000000000000000	4.00000000000000000000	4.00000000000000000000	4.00000000000000000000	4.00000000000000000000
79.00000000000000000000	0.00000000000000000000	4164.10253906250000000000	4166.15380859375000000000	4133.84619140625000000000	4178.46142578125000000000	4181.02539062500000000000	4174.35888671875000000000	4177.94873046875000000000	4188.20507812500000000000	4170.76904296875000000000	4187.17919921875000000000	4191.28173828125000000000	4177.43603515625000000000	4172.30761718750000000000	4163.58984375000000000000	1421.00000000000000000000	10248.00000000000000000000	10228.00000000000000000000	0.00000000000000000000	0.00000000000000000000	0.00000000000000000000	1196.00000000000000000000	85.00000000000000000000	4.00000000000000000000	4.00000000000000000000	4.00000000000000000000	4.00000000000000000000	4.00000000000000000000	4.00000000000000000000	4.00000000000000000000	4.00000000000000000000	4.00000000000000000000	4.00000000000000000000	4.00000000000000000000	4.00000000000000000000	4.00000000000000000000	4.00000000000000000000	4.00000000000000000000	4.00000000000000000000
80.00000000000000000000	0.00000000000000000000	4158.97412109375000000000	4148.71777343750000000000	4135.89746093750000000000	4167.17919921875000000000	4171.28173828125000000000	4165.12792968750000000000	4160.00000000000000000000	4172.82031250000000000000	4163.07666015625000000000	4161.02539062500000000000	4175.89746093750000000000	4169.74365234375000000000	4146.66650390625000000000	4155.89746093750000000000	1345.00000000000000000000	10248.00000000000000000000	10228.00000000000000000000	0.00000000000000000000	0.00000000000000000000	0.00000000000000000000	1196.00000000000000000000	93.00000000000000000000	4.00000000000000000000	4.00000000000000000000	4.00000000000000000000	4.00000000000000000000	4.00000000000000000000	4.00000000000000000000	4.00000000000000000000	4.00000000000000000000	4.00000000000000000000	4.00000000000000000000	4.00000000000000000000	4.00000000000000000000	4.00000000000000000000	4.00000000000000000000	4.00000000000000000000	4.00000000000000000000
81.00000000000000000000	0.00000000000000000000	4161.53857421875000000000	4164.10253906250000000000	4129.74365234375000000000	4171.79492187500000000000	4181.02539062500000000000	4168.71777343750000000000	4167.69238281250000000000	4175.89746093750000000000	4160.00000000000000000000	4163.58984375000000000000	4180.51269531250000000000	4167.17919921875000000000	4157.43603515625000000000	4156.92285156250000000000	1466.00000000000000000000	10249.00000000000000000000	10228.00000000000000000000	0.00000000000000000000	0.00000000000000000000	0.00000000000000000000	1196.00000000000000000000	101.00000000000000000000	4.00000000000000000000	4.00000000000000000000	4.00000000000000000000	4.00000000000000000000	4.00000000000000000000	4.00000000000000000000	4.00000000000000000000	4.00000000000000000000	4.00000000000000000000	4.00000000000000000000	4.00000000000000000000	4.00000000000000000000	4.00000000000000000000	4.00000000000000000000	4.00000000000000000000	4.00000000000000000000
82.00000000000000000000	0.00000000000000000000	4170.25634765625000000000	4167.17919921875000000000	4139.48730468750000000000	4176.41015625000000000000	4185.64111328125000000000	4170.76904296875000000000	4169.74365234375000000000	4164.10253906250000000000	4169.23046875000000000000	4153.33300781250000000000	4180.51269531250000000000	4168.71777343750000000000	4162.05126953125000000000	4160.51269531250000000000	1631.00000000000000000000	10249.00000000000000000000	10228.00000000000000000000	0.00000000000000000000	0.00000000000000000000	0.00000000000000000000	1196.00000000000000000000	109.00000000000000000000	4.00000000000000000000	4.00000000000000000000	4.00000000000000000000	4.00000000000000000000	4.00000000000000000000	4.00000000000000000000	4.00000000000000000000	4.00000000000000000000	4.00000000000000000000	4.00000000000000000000	4.00000000000000000000	4.00000000000000000000	4.00000000000000000000	4.00000000000000000000	4.00000000000000000000	4.00000000000000000000
83.00000000000000000000	0.00000000000000000000	4167.17919921875000000000	4156.92285156250000000000	4140.00000000000000000000	4170.76904296875000000000	4159.48730468750000000000	4166.66650390625000000000	4163.07666015625000000000	4147.17919921875000000000	4169.74365234375000000000	4126.66650390625000000000	4173.33300781250000000000	4161.53857421875000000000	4156.41015625000000000000	4162.05126953125000000000	1421.00000000000000000000	10249.00000000000000000000	10227.00000000000000000000	0.00000000000000000000	0.00000000000000000000	0.00000000000000000000	1196.00000000000000000000	116.00000000000000000000	4.00000000000000000000	4.00000000000000000000	4.00000000000000000000	4.00000000000000000000	4.00000000000000000000	4.00000000000000000000	4.00000000000000000000	4.00000000000000000000	4.00000000000000000000	4.00000000000000000000	4.00000000000000000000	4.00000000000000000000	4.00000000000000000000	4.00000000000000000000	4.00000000000000000000	4.00000000000000000000
84.00000000000000000000	0.00000000000000000000	4166.66650390625000000000	4171.28173828125000000000	4134.87158203125000000000	4188.20507812500000000000	4151.79492187500000000000	4167.17919921875000000000	4169.23046875000000000000	4172.82031250000000000000	4174.35888671875000000000	4162.05126953125000000000	4192.30761718750000000000	4176.92285156250000000000	4180.51269531250000000000	4175.89746093750000000000	1345.00000000000000000000	10249.00000000000000000000	10227.00000000000000000000	0.00000000000000000000	0.00000000000000000000	0.00000000000000000000	1196.00000000000000000000	124.00000000000000000000	4.00000000000000000000	4.00000000000000000000	4.00000000000000000000	4.00000000000000000000	4.00000000000000000000	4.00000000000000000000	4.00000000000000000000	4.00000000000000000000	4.00000000000000000000	4.00000000000000000000	4.00000000000000000000	4.00000000000000000000	4.00000000000000000000	4.00000000000000000000	4.00000000000000000000	4.00000000000000000000
85.00000000000000000000	0.00000000000000000000	4160.51269531250000000000	4153.84619140625000000000	4138.46142578125000000000	4180.00000000000000000000	4149.74365234375000000000	4154.35888671875000000000	4147.69238281250000000000	4162.56396484375000000000	4170.76904296875000000000	4161.53857421875000000000	4174.87158203125000000000	4177.43603515625000000000	4160.00000000000000000000	4166.15380859375000000000	1466.00000000000000000000	10250.00000000000000000000	10226.00000000000000000000	0.00000000000000000000	0.00000000000000000000	0.00000000000000000000	1196.00000000000000000000	132.00000000000000000000	4.00000000000000000000	4.00000000000000000000	4.00000000000000000000	4.00000000000000000000	4.00000000000000000000	4.00000000000000000000	4.00000000000000000000	4.00000000000000000000	4.00000000000000000000	4.00000000000000000000	4.00000000000000000000	4.00000000000000000000	4.00000000000000000000	4.00000000000000000000	4.00000000000000000000	4.00000000000000000000
86.00000000000000000000	0.00000000000000000000	4159.48730468750000000000	4167.17919921875000000000	4131.28173828125000000000	4180.00000000000000000000	4177.94873046875000000000	4165.64111328125000000000	4165.64111328125000000000	4176.92285156250000000000	4167.17919921875000000000	4165.12792968750000000000	4180.00000000000000000000	4165.64111328125000000000	4163.58984375000000000000	4156.92285156250000000000	1631.00000000000000000000	10250.00000000000000000000	10226.00000000000000000000	0.00000000000000000000	0.00000000000000000000	0.00000000000000000000	1196.00000000000000000000	141.00000000000000000000	4.00000000000000000000	4.00000000000000000000	4.00000000000000000000	4.00000000000000000000	4.00000000000000000000	4.00000000000000000000	4.00000000000000000000	4.00000000000000000000	4.00000000000000000000	4.00000000000000000000	4.00000000000000000000	4.00000000000000000000	4.00000000000000000000	4.00000000000000000000	4.00000000000000000000	4.00000000000000000000
87.00000000000000000000	0.00000000000000000000	4162.05126953125000000000	4167.69238281250000000000	4133.33300781250000000000	4184.10253906250000000000	4144.61523437500000000000	4165.64111328125000000000	4170.76904296875000000000	4183.58984375000000000000	4164.61523437500000000000	4164.10253906250000000000	4187.69238281250000000000	4167.17919921875000000000	4163.58984375000000000000	4158.97412109375000000000	1421.00000000000000000000	10249.00000000000000000000	10227.00000000000000000000	0.00000000000000000000	0.00000000000000000000	0.00000000000000000000	1196.00000000000000000000	148.00000000000000000000	4.00000000000000000000	4.00000000000000000000	4.00000000000000000000	4.00000000000000000000	4.00000000000000000000	4.00000000000000000000	4.00000000000000000000	4.00000000000000000000	4.00000000000000000000	4.00000000000000000000	4.00000000000000000000	4.00000000000000000000	4.00000000000000000000	4.00000000000000000000	4.00000000000000000000	4.00000000000000000000
88.00000000000000000000	0.00000000000000000000	4162.56396484375000000000	4149.23046875000000000000	4136.41015625000000000000	4171.28173828125000000000	4125.64111328125000000000	4158.97412109375000000000	4154.35888671875000000000	4158.46142578125000000000	4158.97412109375000000000	4154.35888671875000000000	4168.71777343750000000000	4162.56396484375000000000	4143.58984375000000000000	4153.84619140625000000000	1345.00000000000000000000	10249.00000000000000000000	10227.00000000000000000000	0.00000000000000000000	0.00000000000000000000	0.00000000000000000000	1196.00000000000000000000	157.00000000000000000000	4.00000000000000000000	4.00000000000000000000	4.00000000000000000000	4.00000000000000000000	4.00000000000000000000	4.00000000000000000000	4.00000000000000000000	4.00000000000000000000	4.00000000000000000000	4.00000000000000000000	4.00000000000000000000	4.00000000000000000000	4.00000000000000000000	4.00000000000000000000	4.00000000000000000000	4.00000000000000000000
89.00000000000000000000	0.00000000000000000000	4175.38427734375000000000	4180.00000000000000000000	4140.00000000000000000000	4181.02539062500000000000	4201.53857421875000000000	4172.30761718750000000000	4167.17919921875000000000	4162.56396484375000000000	4170.76904296875000000000	4174.35888671875000000000	4176.92285156250000000000	4165.64111328125000000000	4163.07666015625000000000	4160.51269531250000000000	1466.00000000000000000000	10248.00000000000000000000	10228.00000000000000000000	0.00000000000000000000	0.00000000000000000000	0.00000000000000000000	1196.00000000000000000000	165.00000000000000000000	4.00000000000000000000	4.00000000000000000000	4.00000000000000000000	4.00000000000000000000	4.00000000000000000000	4.00000000000000000000	4.00000000000000000000	4.00000000000000000000	4.00000000000000000000	4.00000000000000000000	4.00000000000000000000	4.00000000000000000000	4.00000000000000000000	4.00000000000000000000	4.00000000000000000000	4.00000000000000000000
90.00000000000000000000	0.00000000000000000000	4174.87158203125000000000	4176.41015625000000000000	4147.69238281250000000000	4180.00000000000000000000	4195.38427734375000000000	4163.58984375000000000000	4149.74365234375000000000	4145.12792968750000000000	4168.20507812500000000000	4142.56396484375000000000	4168.71777343750000000000	4164.61523437500000000000	4150.76904296875000000000	4162.05126953125000000000	1631.00000000000000000000	10248.00000000000000000000	10228.00000000000000000000	0.00000000000000000000	0.00000000000000000000	0.00000000000000000000	1196.00000000000000000000	174.00000000000000000000	4.00000000000000000000	4.00000000000000000000	4.00000000000000000000	4.00000000000000000000	4.00000000000000000000	4.00000000000000000000	4.00000000000000000000	4.00000000000000000000	4.00000000000000000000	4.00000000000000000000	4.00000000000000000000	4.00000000000000000000	4.00000000000000000000	4.00000000000000000000	4.00000000000000000000	4.00000000000000000000
91.00000000000000000000	0.00000000000000000000	4163.07666015625000000000	4173.33300781250000000000	4137.94873046875000000000	4183.58984375000000000000	4152.30761718750000000000	4164.61523437500000000000	4153.84619140625000000000	4157.94873046875000000000	4165.12792968750000000000	4147.69238281250000000000	4182.05126953125000000000	4170.25634765625000000000	4164.10253906250000000000	4170.76904296875000000000	1421.00000000000000000000	10246.00000000000000000000	10228.00000000000000000000	0.00000000000000000000	0.00000000000000000000	0.00000000000000000000	1196.00000000000000000000	181.00000000000000000000	4.00000000000000000000	4.00000000000000000000	4.00000000000000000000	4.00000000000000000000	4.00000000000000000000	4.00000000000000000000	4.00000000000000000000	4.00000000000000000000	4.00000000000000000000	4.00000000000000000000	4.00000000000000000000	4.00000000000000000000	4.00000000000000000000	4.00000000000000000000	4.00000000000000000000	4.00000000000000000000
92.00000000000000000000	0.00000000000000000000	4162.05126953125000000000	4167.69238281250000000000	4138.97412109375000000000	4183.07666015625000000000	4141.02539062500000000000	4158.46142578125000000000	4154.87158203125000000000	4169.74365234375000000000	4174.35888671875000000000	4166.66650390625000000000	4192.82031250000000000000	4180.51269531250000000000	4178.97412109375000000000	4176.92285156250000000000	1345.00000000000000000000	10246.00000000000000000000	10228.00000000000000000000	0.00000000000000000000	0.00000000000000000000	0.00000000000000000000	1196.00000000000000000000	189.00000000000000000000	4.00000000000000000000	4.00000000000000000000	4.00000000000000000000	4.00000000000000000000	4.00000000000000000000	4.00000000000000000000	4.00000000000000000000	4.00000000000000000000	4.00000000000000000000	4.00000000000000000000	4.00000000000000000000	4.00000000000000000000	4.00000000000000000000	4.00000000000000000000	4.00000000000000000000	4.00000000000000000000
93.00000000000000000000	0.00000000000000000000	4163.07666015625000000000	4154.87158203125000000000	4142.56396484375000000000	4168.71777343750000000000	4161.02539062500000000000	4153.84619140625000000000	4148.20507812500000000000	4151.79492187500000000000	4166.15380859375000000000	4139.48730468750000000000	4172.82031250000000000000	4168.71777343750000000000	4156.92285156250000000000	4164.61523437500000000000	1466.00000000000000000000	10247.00000000000000000000	10228.00000000000000000000	0.00000000000000000000	0.00000000000000000000	0.00000000000000000000	1196.00000000000000000000	196.00000000000000000000	4.00000000000000000000	4.00000000000000000000	4.00000000000000000000	4.00000000000000000000	4.00000000000000000000	4.00000000000000000000	4.00000000000000000000	4.00000000000000000000	4.00000000000000000000	4.00000000000000000000	4.00000000000000000000	4.00000000000000000000	4.00000000000000000000	4.00000000000000000000	4.00000000000000000000	4.00000000000000000000
94.00000000000000000000	0.00000000000000000000	4164.61523437500000000000	4174.35888671875000000000	4137.94873046875000000000	4180.00000000000000000000	4208.71777343750000000000	4178.46142578125000000000	4175.89746093750000000000	4173.84619140625000000000	4161.53857421875000000000	4159.48730468750000000000	4183.58984375000000000000	4168.71777343750000000000	4161.02539062500000000000	4162.56396484375000000000	1631.00000000000000000000	10247.00000000000000000000	10228.00000000000000000000	0.00000000000000000000	0.00000000000000000000	0.00000000000000000000	1196.00000000000000000000	203.00000000000000000000	4.00000000000000000000	4.00000000000000000000	4.00000000000000000000	4.00000000000000000000	4.00000000000000000000	4.00000000000000000000	4.00000000000000000000	4.00000000000000000000	4.00000000000000000000	4.00000000000000000000	4.00000000000000000000	4.00000000000000000000	4.00000000000000000000	4.00000000000000000000	4.00000000000000000000	4.00000000000000000000
95.00000000000000000000	0.00000000000000000000	4161.02539062500000000000	4155.38427734375000000000	4140.00000000000000000000	4172.82031250000000000000	4176.92285156250000000000	4169.74365234375000000000	4161.53857421875000000000	4160.51269531250000000000	4160.51269531250000000000	4149.23046875000000000000	4171.28173828125000000000	4166.15380859375000000000	4137.94873046875000000000	4153.33300781250000000000	1421.00000000000000000000	10247.00000000000000000000	10228.00000000000000000000	0.00000000000000000000	0.00000000000000000000	0.00000000000000000000	1196.00000000000000000000	211.00000000000000000000	4.00000000000000000000	4.00000000000000000000	4.00000000000000000000	4.00000000000000000000	4.00000000000000000000	4.00000000000000000000	4.00000000000000000000	4.00000000000000000000	4.00000000000000000000	4.00000000000000000000	4.00000000000000000000	4.00000000000000000000	4.00000000000000000000	4.00000000000000000000	4.00000000000000000000	4.00000000000000000000
96.00000000000000000000	0.00000000000000000000	4167.17919921875000000000	4168.71777343750000000000	4137.43603515625000000000	4174.35888671875000000000	4167.69238281250000000000	4165.64111328125000000000	4160.00000000000000000000	4157.94873046875000000000	4167.17919921875000000000	4148.20507812500000000000	4169.74365234375000000000	4161.53857421875000000000	4148.20507812500000000000	4155.89746093750000000000	1345.00000000000000000000	10247.00000000000000000000	10228.00000000000000000000	0.00000000000000000000	0.00000000000000000000	0.00000000000000000000	1196.00000000000000000000	218.00000000000000000000	4.00000000000000000000	4.00000000000000000000	4.00000000000000000000	4.00000000000000000000	4.00000000000000000000	4.00000000000000000000	4.00000000000000000000	4.00000000000000000000	4.00000000000000000000	4.00000000000000000000	4.00000000000000000000	4.00000000000000000000	4.00000000000000000000	4.00000000000000000000	4.00000000000000000000	4.00000000000000000000
97.00000000000000000000	0.00000000000000000000	4175.89746093750000000000	4188.20507812500000000000	4146.15380859375000000000	4183.07666015625000000000	4191.28173828125000000000	4170.76904296875000000000	4164.10253906250000000000	4163.07666015625000000000	4175.89746093750000000000	4164.61523437500000000000	4182.56396484375000000000	4171.28173828125000000000	4169.23046875000000000000	4169.23046875000000000000	1466.00000000000000000000	10247.00000000000000000000	10227.00000000000000000000	0.00000000000000000000	0.00000000000000000000	0.00000000000000000000	1196.00000000000000000000	226.00000000000000000000	4.00000000000000000000	4.00000000000000000000	4.00000000000000000000	4.00000000000000000000	4.00000000000000000000	4.00000000000000000000	4.00000000000000000000	4.00000000000000000000	4.00000000000000000000	4.00000000000000000000	4.00000000000000000000	4.00000000000000000000	4.00000000000000000000	4.00000000000000000000	4.00000000000000000000	4.00000000000000000000
98.00000000000000000000	0.00000000000000000000	4165.12792968750000000000	4158.46142578125000000000	4145.12792968750000000000	4165.12792968750000000000	4166.15380859375000000000	4161.53857421875000000000	4145.64111328125000000000	4137.43603515625000000000	4165.64111328125000000000	4131.28173828125000000000	4165.12792968750000000000	4165.12792968750000000000	4143.07666015625000000000	4156.92285156250000000000	1631.00000000000000000000	10247.00000000000000000000	10227.00000000000000000000	0.00000000000000000000	0.00000000000000000000	0.00000000000000000000	1196.00000000000000000000	235.00000000000000000000	4.00000000000000000000	4.00000000000000000000	4.00000000000000000000	4.00000000000000000000	4.00000000000000000000	4.00000000000000000000	4.00000000000000000000	4.00000000000000000000	4.00000000000000000000	4.00000000000000000000	4.00000000000000000000	4.00000000000000000000	4.00000000000000000000	4.00000000000000000000	4.00000000000000000000	4.00000000000000000000
99.00000000000000000000	0.00000000000000000000	4159.48730468750000000000	4160.51269531250000000000	4131.28173828125000000000	4172.30761718750000000000	4162.56396484375000000000	4164.61523437500000000000	4155.38427734375000000000	4159.48730468750000000000	4163.58984375000000000000	4136.92285156250000000000	4177.94873046875000000000	4168.20507812500000000000	4155.89746093750000000000	4157.94873046875000000000	1421.00000000000000000000	10248.00000000000000000000	10227.00000000000000000000	0.00000000000000000000	0.00000000000000000000	0.00000000000000000000	1196.00000000000000000000	243.00000000000000000000	4.00000000000000000000	4.00000000000000000000	4.00000000000000000000	4.00000000000000000000	4.00000000000000000000	4.00000000000000000000	4.00000000000000000000	4.00000000000000000000	4.00000000000000000000	4.00000000000000000000	4.00000000000000000000	4.00000000000000000000	4.00000000000000000000	4.00000000000000000000	4.00000000000000000000	4.00000000000000000000
100.00000000000000000000	0.00000000000000000000	4156.41015625000000000000	4147.17919921875000000000	4138.46142578125000000000	4168.71777343750000000000	4141.53857421875000000000	4149.74365234375000000000	4141.02539062500000000000	4156.41015625000000000000	4166.15380859375000000000	4136.41015625000000000000	4174.35888671875000000000	4171.28173828125000000000	4147.17919921875000000000	4163.07666015625000000000	1345.00000000000000000000	10248.00000000000000000000	10227.00000000000000000000	0.00000000000000000000	0.00000000000000000000	0.00000000000000000000	1196.00000000000000000000	252.00000000000000000000	4.00000000000000000000	4.00000000000000000000	4.00000000000000000000	4.00000000000000000000	4.00000000000000000000	4.00000000000000000000	4.00000000000000000000	4.00000000000000000000	4.00000000000000000000	4.00000000000000000000	4.00000000000000000000	4.00000000000000000000	4.00000000000000000000	4.00000000000000000000	4.00000000000000000000	4.00000000000000000000
101.00000000000000000000	0.00000000000000000000	4156.92285156250000000000	4152.82031250000000000000	4138.97412109375000000000	4163.07666015625000000000	4147.17919921875000000000	4155.89746093750000000000	4152.82031250000000000000	4153.84619140625000000000	4167.17919921875000000000	4146.15380859375000000000	4169.74365234375000000000	4166.66650390625000000000	4144.10253906250000000000	4162.56396484375000000000	1466.00000000000000000000	10249.00000000000000000000	10228.00000000000000000000	0.00000000000000000000	0.00000000000000000000	0.00000000000000000000	1196.00000000000000000000	260.00000000000000000000	4.00000000000000000000	4.00000000000000000000	4.00000000000000000000	4.00000000000000000000	4.00000000000000000000	4.00000000000000000000	4.00000000000000000000	4.00000000000000000000	4.00000000000000000000	4.00000000000000000000	4.00000000000000000000	4.00000000000000000000	4.00000000000000000000	4.00000000000000000000	4.00000000000000000000	4.00000000000000000000
102.00000000000000000000	0.00000000000000000000	4165.12792968750000000000	4171.28173828125000000000	4143.07666015625000000000	4174.87158203125000000000	4151.79492187500000000000	4173.33300781250000000000	4177.43603515625000000000	4170.76904296875000000000	4169.74365234375000000000	4169.23046875000000000000	4180.00000000000000000000	4173.33300781250000000000	4155.89746093750000000000	4163.58984375000000000000	1631.00000000000000000000	10249.00000000000000000000	10228.00000000000000000000	0.00000000000000000000	0.00000000000000000000	0.00000000000000000000	1196.00000000000000000000	268.00000000000000000000	4.00000000000000000000	4.00000000000000000000	4.00000000000000000000	4.00000000000000000000	4.00000000000000000000	4.00000000000000000000	4.00000000000000000000	4.00000000000000000000	4.00000000000000000000	4.00000000000000000000	4.00000000000000000000	4.00000000000000000000	4.00000000000000000000	4.00000000000000000000	4.00000000000000000000	4.00000000000000000000
103.00000000000000000000	0.00000000000000000000	4161.53857421875000000000	4155.89746093750000000000	4146.15380859375000000000	4162.56396484375000000000	4129.74365234375000000000	4163.07666015625000000000	4160.51269531250000000000	4154.87158203125000000000	4161.53857421875000000000	4143.07666015625000000000	4167.17919921875000000000	4166.66650390625000000000	4136.92285156250000000000	4154.87158203125000000000	1421.00000000000000000000	10247.00000000000000000000	10227.00000000000000000000	0.00000000000000000000	0.00000000000000000000	0.00000000000000000000	1196.00000000000000000000	276.00000000000000000000	4.00000000000000000000	4.00000000000000000000	4.00000000000000000000	4.00000000000000000000	4.00000000000000000000	4.00000000000000000000	4.00000000000000000000	4.00000000000000000000	4.00000000000000000000	4.00000000000000000000	4.00000000000000000000	4.00000000000000000000	4.00000000000000000000	4.00000000000000000000	4.00000000000000000000	4.00000000000000000000
104.00000000000000000000	0.00000000000000000000	4166.66650390625000000000	4173.84619140625000000000	4142.05126953125000000000	4165.64111328125000000000	4192.82031250000000000000	4167.69238281250000000000	4170.25634765625000000000	4174.35888671875000000000	4171.28173828125000000000	4149.74365234375000000000	4182.56396484375000000000	4170.76904296875000000000	4165.12792968750000000000	4165.12792968750000000000	1345.00000000000000000000	10247.00000000000000000000	10227.00000000000000000000	0.00000000000000000000	0.00000000000000000000	0.00000000000000000000	1196.00000000000000000000	283.00000000000000000000	4.00000000000000000000	4.00000000000000000000	4.00000000000000000000	4.00000000000000000000	4.00000000000000000000	4.00000000000000000000	4.00000000000000000000	4.00000000000000000000	4.00000000000000000000	4.00000000000000000000	4.00000000000000000000	4.00000000000000000000	4.00000000000000000000	4.00000000000000000000	4.00000000000000000000	4.00000000000000000000
105.00000000000000000000	0.00000000000000000000	4170.25634765625000000000	4164.61523437500000000000	4152.30761718750000000000	4164.61523437500000000000	4198.97412109375000000000	4162.05126953125000000000	4159.48730468750000000000	4167.69238281250000000000	4178.97412109375000000000	4137.94873046875000000000	4175.89746093750000000000	4175.38427734375000000000	4162.05126953125000000000	4166.66650390625000000000	1466.00000000000000000000	10247.00000000000000000000	10226.00000000000000000000	0.00000000000000000000	0.00000000000000000000	0.00000000000000000000	1196.00000000000000000000	291.00000000000000000000	4.00000000000000000000	4.00000000000000000000	4.00000000000000000000	4.00000000000000000000	4.00000000000000000000	4.00000000000000000000	4.00000000000000000000	4.00000000000000000000	4.00000000000000000000	4.00000000000000000000	4.00000000000000000000	4.00000000000000000000	4.00000000000000000000	4.00000000000000000000	4.00000000000000000000	4.00000000000000000000
105.00000000000000000000	0.00000000000000000000	4170.25634765625000000000	4164.61523437500000000000	4152.30761718750000000000	4164.61523437500000000000	4198.97412109375000000000	4162.05126953125000000000	4159.48730468750000000000	4167.69238281250000000000	4178.97412109375000000000	4137.94873046875000000000	4175.89746093750000000000	4175.38427734375000000000	4162.05126953125000000000	4166.66650390625000000000	1466.00000000000000000000	10247.00000000000000000000	10226.00000000000000000000	0.00000000000000000000	0.00000000000000000000	0.00000000000000000000	1196.00000000000000000000	300.00000000000000000000	4.00000000000000000000	4.00000000000000000000	4.00000000000000000000	4.00000000000000000000	4.00000000000000000000	4.00000000000000000000	4.00000000000000000000	4.00000000000000000000	4.00000000000000000000	4.00000000000000000000	4.00000000000000000000	4.00000000000000000000	4.00000000000000000000	4.00000000000000000000	4.00000000000000000000	4.00000000000000000000
106.00000000000000000000	0.00000000000000000000	4163.07666015625000000000	4155.38427734375000000000	4147.69238281250000000000	4158.97412109375000000000	4157.43603515625000000000	4158.46142578125000000000	4155.89746093750000000000	4162.56396484375000000000	4167.69238281250000000000	4144.10253906250000000000	4167.17919921875000000000	4167.69238281250000000000	4147.17919921875000000000	4157.94873046875000000000	1631.00000000000000000000	10247.00000000000000000000	10226.00000000000000000000	0.00000000000000000000	0.00000000000000000000	0.00000000000000000000	1196.00000000000000000000	307.00000000000000000000	4.00000000000000000000	4.00000000000000000000	4.00000000000000000000	4.00000000000000000000	4.00000000000000000000	4.00000000000000000000	4.00000000000000000000	4.00000000000000000000	4.00000000000000000000	4.00000000000000000000	4.00000000000000000000	4.00000000000000000000	4.00000000000000000000	4.00000000000000000000	4.00000000000000000000	4.00000000000000000000
107.00000000000000000000	0.00000000000000000000	4160.51269531250000000000	4162.05126953125000000000	4140.51269531250000000000	4165.12792968750000000000	4164.10253906250000000000	4164.10253906250000000000	4171.79492187500000000000	4190.25634765625000000000	4166.15380859375000000000	4186.66650390625000000000	4184.10253906250000000000	4178.46142578125000000000	4162.05126953125000000000	4166.15380859375000000000	1421.00000000000000000000	10248.00000000000000000000	10231.00000000000000000000	0.00000000000000000000	0.00000000000000000000	0.00000000000000000000	1196.00000000000000000000	314.00000000000000000000	4.00000000000000000000	4.00000000000000000000	4.00000000000000000000	4.00000000000000000000	4.00000000000000000000	4.00000000000000000000	4.00000000000000000000	4.00000000000000000000	4.00000000000000000000	4.00000000000000000000	4.00000000000000000000	4.00000000000000000000	4.00000000000000000000	4.00000000000000000000	4.00000000000000000000	4.00000000000000000000
108.00000000000000000000	0.00000000000000000000	4153.33300781250000000000	4140.00000000000000000000	4140.51269531250000000000	4151.79492187500000000000	4150.25634765625000000000	4157.94873046875000000000	4158.46142578125000000000	4170.25634765625000000000	4160.51269531250000000000	4157.43603515625000000000	4165.64111328125000000000	4172.82031250000000000000	4142.05126953125000000000	4161.02539062500000000000	1345.00000000000000000000	10248.00000000000000000000	10231.00000000000000000000	0.00000000000000000000	0.00000000000000000000	0.00000000000000000000	1196.00000000000000000000	322.00000000000000000000	4.00000000000000000000	4.00000000000000000000	4.00000000000000000000	4.00000000000000000000	4.00000000000000000000	4.00000000000000000000	4.00000000000000000000	4.00000000000000000000	4.00000000000000000000	4.00000000000000000000	4.00000000000000000000	4.00000000000000000000	4.00000000000000000000	4.00000000000000000000	4.00000000000000000000	4.00000000000000000000
109.00000000000000000000	0.00000000000000000000	4157.94873046875000000000	4161.53857421875000000000	4137.43603515625000000000	4161.02539062500000000000	4174.87158203125000000000	4173.84619140625000000000	4175.38427734375000000000	4172.82031250000000000000	4163.58984375000000000000	4159.48730468750000000000	4171.28173828125000000000	4165.64111328125000000000	4150.76904296875000000000	4157.94873046875000000000	1466.00000000000000000000	10249.00000000000000000000	10233.00000000000000000000	0.00000000000000000000	0.00000000000000000000	0.00000000000000000000	1196.00000000000000000000	329.00000000000000000000	4.00000000000000000000	4.00000000000000000000	4.00000000000000000000	4.00000000000000000000	4.00000000000000000000	4.00000000000000000000	4.00000000000000000000	4.00000000000000000000	4.00000000000000000000	4.00000000000000000000	4.00000000000000000000	4.00000000000000000000	4.00000000000000000000	4.00000000000000000000	4.00000000000000000000	4.00000000000000000000
110.00000000000000000000	0.00000000000000000000	4163.58984375000000000000	4163.58984375000000000000	4147.17919921875000000000	4161.53857421875000000000	4172.30761718750000000000	4173.33300781250000000000	4177.94873046875000000000	4168.20507812500000000000	4167.17919921875000000000	4172.30761718750000000000	4171.28173828125000000000	4169.23046875000000000000	4151.28173828125000000000	4154.87158203125000000000	1631.00000000000000000000	10249.00000000000000000000	10233.00000000000000000000	0.00000000000000000000	0.00000000000000000000	0.00000000000000000000	1196.00000000000000000000	336.00000000000000000000	4.00000000000000000000	4.00000000000000000000	4.00000000000000000000	4.00000000000000000000	4.00000000000000000000	4.00000000000000000000	4.00000000000000000000	4.00000000000000000000	4.00000000000000000000	4.00000000000000000000	4.00000000000000000000	4.00000000000000000000	4.00000000000000000000	4.00000000000000000000	4.00000000000000000000	4.00000000000000000000
111.00000000000000000000	0.00000000000000000000	4158.46142578125000000000	4155.89746093750000000000	4145.64111328125000000000	4151.79492187500000000000	4145.64111328125000000000	4168.20507812500000000000	4173.84619140625000000000	4158.97412109375000000000	4162.56396484375000000000	4161.02539062500000000000	4166.66650390625000000000	4166.15380859375000000000	4153.84619140625000000000	4153.84619140625000000000	1421.00000000000000000000	10249.00000000000000000000	10231.00000000000000000000	0.00000000000000000000	0.00000000000000000000	0.00000000000000000000	1196.00000000000000000000	344.00000000000000000000	4.00000000000000000000	4.00000000000000000000	4.00000000000000000000	4.00000000000000000000	4.00000000000000000000	4.00000000000000000000	4.00000000000000000000	4.00000000000000000000	4.00000000000000000000	4.00000000000000000000	4.00000000000000000000	4.00000000000000000000	4.00000000000000000000	4.00000000000000000000	4.00000000000000000000	4.00000000000000000000
112.00000000000000000000	0.00000000000000000000	4161.53857421875000000000	4168.71777343750000000000	4144.10253906250000000000	4164.61523437500000000000	4175.38427734375000000000	4169.23046875000000000000	4176.41015625000000000000	4172.30761718750000000000	4175.38427734375000000000	4166.66650390625000000000	4185.12792968750000000000	4175.38427734375000000000	4181.53857421875000000000	4168.20507812500000000000	1345.00000000000000000000	10249.00000000000000000000	10231.00000000000000000000	0.00000000000000000000	0.00000000000000000000	0.00000000000000000000	1196.00000000000000000000	351.00000000000000000000	4.00000000000000000000	4.00000000000000000000	4.00000000000000000000	4.00000000000000000000	4.00000000000000000000	4.00000000000000000000	4.00000000000000000000	4.00000000000000000000	4.00000000000000000000	4.00000000000000000000	4.00000000000000000000	4.00000000000000000000	4.00000000000000000000	4.00000000000000000000	4.00000000000000000000	4.00000000000000000000
113.00000000000000000000	0.00000000000000000000	4162.56396484375000000000	4147.17919921875000000000	4149.23046875000000000000	4155.89746093750000000000	4190.76904296875000000000	4157.43603515625000000000	4147.69238281250000000000	4152.30761718750000000000	4177.43603515625000000000	4147.69238281250000000000	4170.76904296875000000000	4177.43603515625000000000	4164.10253906250000000000	4165.64111328125000000000	1466.00000000000000000000	10249.00000000000000000000	10232.00000000000000000000	0.00000000000000000000	0.00000000000000000000	0.00000000000000000000	1196.00000000000000000000	358.00000000000000000000	4.00000000000000000000	4.00000000000000000000	4.00000000000000000000	4.00000000000000000000	4.00000000000000000000	4.00000000000000000000	4.00000000000000000000	4.00000000000000000000	4.00000000000000000000	4.00000000000000000000	4.00000000000000000000	4.00000000000000000000	4.00000000000000000000	4.00000000000000000000	4.00000000000000000000	4.00000000000000000000
114.00000000000000000000	0.00000000000000000000	4164.10253906250000000000	4160.51269531250000000000	4143.58984375000000000000	4156.92285156250000000000	4193.84619140625000000000	4169.74365234375000000000	4163.07666015625000000000	4172.30761718750000000000	4168.71777343750000000000	4163.07666015625000000000	4183.07666015625000000000	4178.97412109375000000000	4173.33300781250000000000	4165.12792968750000000000	1631.00000000000000000000	10249.00000000000000000000	10232.00000000000000000000	0.00000000000000000000	0.00000000000000000000	0.00000000000000000000	1196.00000000000000000000	366.00000000000000000000	4.00000000000000000000	4.00000000000000000000	4.00000000000000000000	4.00000000000000000000	4.00000000000000000000	4.00000000000000000000	4.00000000000000000000	4.00000000000000000000	4.00000000000000000000	4.00000000000000000000	4.00000000000000000000	4.00000000000000000000	4.00000000000000000000	4.00000000000000000000	4.00000000000000000000	4.00000000000000000000
115.00000000000000000000	0.00000000000000000000	4161.53857421875000000000	4159.48730468750000000000	4146.66650390625000000000	4155.38427734375000000000	4148.71777343750000000000	4164.61523437500000000000	4164.61523437500000000000	4178.97412109375000000000	4164.10253906250000000000	4157.43603515625000000000	4190.76904296875000000000	4181.02539062500000000000	4170.25634765625000000000	4165.12792968750000000000	1421.00000000000000000000	10250.00000000000000000000	10232.00000000000000000000	0.00000000000000000000	0.00000000000000000000	0.00000000000000000000	1196.00000000000000000000	374.00000000000000000000	4.00000000000000000000	4.00000000000000000000	4.00000000000000000000	4.00000000000000000000	4.00000000000000000000	4.00000000000000000000	4.00000000000000000000	4.00000000000000000000	4.00000000000000000000	4.00000000000000000000	4.00000000000000000000	4.00000000000000000000	4.00000000000000000000	4.00000000000000000000	4.00000000000000000000	4.00000000000000000000
116.00000000000000000000	0.00000000000000000000	4157.94873046875000000000	4151.28173828125000000000	4145.12792968750000000000	4151.28173828125000000000	4141.53857421875000000000	4161.02539062500000000000	4157.43603515625000000000	4162.56396484375000000000	4165.12792968750000000000	4155.89746093750000000000	4175.38427734375000000000	4175.89746093750000000000	4156.92285156250000000000	4163.58984375000000000000	1345.00000000000000000000	10250.00000000000000000000	10232.00000000000000000000	0.00000000000000000000	0.00000000000000000000	0.00000000000000000000	1196.00000000000000000000	382.00000000000000000000	4.00000000000000000000	4.00000000000000000000	4.00000000000000000000	4.00000000000000000000	4.00000000000000000000	4.00000000000000000000	4.00000000000000000000	4.00000000000000000000	4.00000000000000000000	4.00000000000000000000	4.00000000000000000000	4.00000000000000000000	4.00000000000000000000	4.00000000000000000000	4.00000000000000000000	4.00000000000000000000
117.00000000000000000000	0.00000000000000000000	4171.28173828125000000000	4179.48730468750000000000	4148.20507812500000000000	4171.79492187500000000000	4180.51269531250000000000	4182.56396484375000000000	4183.07666015625000000000	4178.97412109375000000000	4174.35888671875000000000	4200.51269531250000000000	4183.07666015625000000000	4184.61523437500000000000	4178.97412109375000000000	4171.79492187500000000000	1466.00000000000000000000	10251.00000000000000000000	10234.00000000000000000000	0.00000000000000000000	0.00000000000000000000	0.00000000000000000000	1196.00000000000000000000	391.00000000000000000000	4.00000000000000000000	4.00000000000000000000	4.00000000000000000000	4.00000000000000000000	4.00000000000000000000	4.00000000000000000000	4.00000000000000000000	4.00000000000000000000	4.00000000000000000000	4.00000000000000000000	4.00000000000000000000	4.00000000000000000000	4.00000000000000000000	4.00000000000000000000	4.00000000000000000000	4.00000000000000000000
118.00000000000000000000	0.00000000000000000000	4170.25634765625000000000	4161.53857421875000000000	4155.89746093750000000000	4162.05126953125000000000	4152.82031250000000000000	4170.25634765625000000000	4165.12792968750000000000	4154.87158203125000000000	4166.15380859375000000000	4161.53857421875000000000	4166.15380859375000000000	4175.89746093750000000000	4154.35888671875000000000	4162.05126953125000000000	1631.00000000000000000000	10251.00000000000000000000	10234.00000000000000000000	0.00000000000000000000	0.00000000000000000000	0.00000000000000000000	1196.00000000000000000000	399.00000000000000000000	4.00000000000000000000	4.00000000000000000000	4.00000000000000000000	4.00000000000000000000	4.00000000000000000000	4.00000000000000000000	4.00000000000000000000	4.00000000000000000000	4.00000000000000000000	4.00000000000000000000	4.00000000000000000000	4.00000000000000000000	4.00000000000000000000	4.00000000000000000000	4.00000000000000000000	4.00000000000000000000
119.00000000000000000000	0.00000000000000000000	4161.02539062500000000000	4164.10253906250000000000	4145.12792968750000000000	4162.56396484375000000000	4179.48730468750000000000	4166.66650390625000000000	4161.02539062500000000000	4155.38427734375000000000	4167.17919921875000000000	4146.66650390625000000000	4172.30761718750000000000	4171.79492187500000000000	4162.56396484375000000000	4165.64111328125000000000	1421.00000000000000000000	10253.00000000000000000000	10233.00000000000000000000	0.00000000000000000000	0.00000000000000000000	0.00000000000000000000	1196.00000000000000000000	407.00000000000000000000	4.00000000000000000000	4.00000000000000000000	4.00000000000000000000	4.00000000000000000000	4.00000000000000000000	4.00000000000000000000	4.00000000000000000000	4.00000000000000000000	4.00000000000000000000	4.00000000000000000000	4.00000000000000000000	4.00000000000000000000	4.00000000000000000000	4.00000000000000000000	4.00000000000000000000	4.00000000000000000000
120.00000000000000000000	0.00000000000000000000	4161.53857421875000000000	4166.66650390625000000000	4149.74365234375000000000	4175.89746093750000000000	4200.51269531250000000000	4166.66650390625000000000	4158.46142578125000000000	4161.53857421875000000000	4178.97412109375000000000	4159.48730468750000000000	4179.48730468750000000000	4183.58984375000000000000	4176.41015625000000000000	4176.41015625000000000000	1345.00000000000000000000	10253.00000000000000000000	10233.00000000000000000000	0.00000000000000000000	0.00000000000000000000	0.00000000000000000000	1196.00000000000000000000	416.00000000000000000000	4.00000000000000000000	4.00000000000000000000	4.00000000000000000000	4.00000000000000000000	4.00000000000000000000	4.00000000000000000000	4.00000000000000000000	4.00000000000000000000	4.00000000000000000000	4.00000000000000000000	4.00000000000000000000	4.00000000000000000000	4.00000000000000000000	4.00000000000000000000	4.00000000000000000000	4.00000000000000000000
121.00000000000000000000	0.00000000000000000000	4160.51269531250000000000	4155.89746093750000000000	4153.33300781250000000000	4168.71777343750000000000	4166.15380859375000000000	4164.61523437500000000000	4152.82031250000000000000	4153.84619140625000000000	4168.71777343750000000000	4140.00000000000000000000	4164.61523437500000000000	4175.89746093750000000000	4156.92285156250000000000	4166.15380859375000000000	1466.00000000000000000000	10251.00000000000000000000	10231.00000000000000000000	0.00000000000000000000	0.00000000000000000000	0.00000000000000000000	1196.00000000000000000000	424.00000000000000000000	4.00000000000000000000	4.00000000000000000000	4.00000000000000000000	4.00000000000000000000	4.00000000000000000000	4.00000000000000000000	4.00000000000000000000	4.00000000000000000000	4.00000000000000000000	4.00000000000000000000	4.00000000000000000000	4.00000000000000000000	4.00000000000000000000	4.00000000000000000000	4.00000000000000000000	4.00000000000000000000
122.00000000000000000000	0.00000000000000000000	4161.02539062500000000000	4173.33300781250000000000	4145.64111328125000000000	4174.87158203125000000000	4178.46142578125000000000	4175.38427734375000000000	4173.84619140625000000000	4178.97412109375000000000	4165.12792968750000000000	4156.41015625000000000000	4184.10253906250000000000	4176.92285156250000000000	4172.82031250000000000000	4165.64111328125000000000	1631.00000000000000000000	10251.00000000000000000000	10231.00000000000000000000	0.00000000000000000000	0.00000000000000000000	0.00000000000000000000	1196.00000000000000000000	432.00000000000000000000	4.00000000000000000000	4.00000000000000000000	4.00000000000000000000	4.00000000000000000000	4.00000000000000000000	4.00000000000000000000	4.00000000000000000000	4.00000000000000000000	4.00000000000000000000	4.00000000000000000000	4.00000000000000000000	4.00000000000000000000	4.00000000000000000000	4.00000000000000000000	4.00000000000000000000	4.00000000000000000000
123.00000000000000000000	0.00000000000000000000	4158.46142578125000000000	4153.33300781250000000000	4149.23046875000000000000	4166.15380859375000000000	4170.76904296875000000000	4161.02539062500000000000	4154.87158203125000000000	4152.82031250000000000000	4163.58984375000000000000	4136.41015625000000000000	4177.94873046875000000000	4175.89746093750000000000	4160.00000000000000000000	4161.02539062500000000000	1421.00000000000000000000	10250.00000000000000000000	10229.00000000000000000000	0.00000000000000000000	0.00000000000000000000	0.00000000000000000000	1196.00000000000000000000	439.00000000000000000000	4.00000000000000000000	4.00000000000000000000	4.00000000000000000000	4.00000000000000000000	4.00000000000000000000	4.00000000000000000000	4.00000000000000000000	4.00000000000000000000	4.00000000000000000000	4.00000000000000000000	4.00000000000000000000	4.00000000000000000000	4.00000000000000000000	4.00000000000000000000	4.00000000000000000000	4.00000000000000000000
124.00000000000000000000	0.00000000000000000000	4164.61523437500000000000	4164.61523437500000000000	4149.23046875000000000000	4172.82031250000000000000	4176.92285156250000000000	4169.74365234375000000000	4160.00000000000000000000	4142.56396484375000000000	4164.10253906250000000000	4133.84619140625000000000	4171.79492187500000000000	4169.23046875000000000000	4161.53857421875000000000	4160.51269531250000000000	1345.00000000000000000000	10250.00000000000000000000	10229.00000000000000000000	0.00000000000000000000	0.00000000000000000000	0.00000000000000000000	1196.00000000000000000000	447.00000000000000000000	4.00000000000000000000	4.00000000000000000000	4.00000000000000000000	4.00000000000000000000	4.00000000000000000000	4.00000000000000000000	4.00000000000000000000	4.00000000000000000000	4.00000000000000000000	4.00000000000000000000	4.00000000000000000000	4.00000000000000000000	4.00000000000000000000	4.00000000000000000000	4.00000000000000000000	4.00000000000000000000
125.00000000000000000000	0.00000000000000000000	4168.71777343750000000000	4182.05126953125000000000	4154.35888671875000000000	4182.56396484375000000000	4184.61523437500000000000	4177.94873046875000000000	4170.25634765625000000000	4148.71777343750000000000	4168.20507812500000000000	4148.71777343750000000000	4169.74365234375000000000	4169.23046875000000000000	4161.53857421875000000000	4160.51269531250000000000	1466.00000000000000000000	10245.00000000000000000000	10228.00000000000000000000	0.00000000000000000000	0.00000000000000000000	0.00000000000000000000	1196.00000000000000000000	455.00000000000000000000	4.00000000000000000000	4.00000000000000000000	4.00000000000000000000	4.00000000000000000000	4.00000000000000000000	4.00000000000000000000	4.00000000000000000000	4.00000000000000000000	4.00000000000000000000	4.00000000000000000000	4.00000000000000000000	4.00000000000000000000	4.00000000000000000000	4.00000000000000000000	4.00000000000000000000	4.00000000000000000000
126.00000000000000000000	0.00000000000000000000	4160.00000000000000000000	4162.05126953125000000000	4153.84619140625000000000	4168.71777343750000000000	4148.20507812500000000000	4160.51269531250000000000	4154.35888671875000000000	4133.84619140625000000000	4162.05126953125000000000	4139.48730468750000000000	4155.38427734375000000000	4162.56396484375000000000	4144.10253906250000000000	4154.87158203125000000000	1631.00000000000000000000	10245.00000000000000000000	10228.00000000000000000000	0.00000000000000000000	0.00000000000000000000	0.00000000000000000000	1196.00000000000000000000	462.00000000000000000000	4.00000000000000000000	4.00000000000000000000	4.00000000000000000000	4.00000000000000000000	4.00000000000000000000	4.00000000000000000000	4.00000000000000000000	4.00000000000000000000	4.00000000000000000000	4.00000000000000000000	4.00000000000000000000	4.00000000000000000000	4.00000000000000000000	4.00000000000000000000	4.00000000000000000000	4.00000000000000000000
127.00000000000000000000	0.00000000000000000000	4165.12792968750000000000	4173.33300781250000000000	4150.76904296875000000000	4183.58984375000000000000	4163.58984375000000000000	4162.56396484375000000000	4165.12792968750000000000	4160.51269531250000000000	4173.33300781250000000000	4168.20507812500000000000	4180.51269531250000000000	4177.43603515625000000000	4180.51269531250000000000	4173.84619140625000000000	50.00000000000000000000	10246.00000000000000000000	10227.00000000000000000000	0.00000000000000000000	0.00000000000000000000	0.00000000000000000000	1196.00000000000000000000	470.00000000000000000000	4.00000000000000000000	4.00000000000000000000	4.00000000000000000000	4.00000000000000000000	4.00000000000000000000	4.00000000000000000000	4.00000000000000000000	4.00000000000000000000	4.00000000000000000000	4.00000000000000000000	4.00000000000000000000	4.00000000000000000000	4.00000000000000000000	4.00000000000000000000	4.00000000000000000000	4.00000000000000000000
0.00000000000000000000	0.00000000000000000000	4168.20507812500000000000	4166.15380859375000000000	4158.97412109375000000000	4186.15380859375000000000	4159.48730468750000000000	4155.89746093750000000000	4151.79492187500000000000	4158.46142578125000000000	4176.41015625000000000000	4154.87158203125000000000	4177.43603515625000000000	4185.64111328125000000000	4178.46142578125000000000	4178.97412109375000000000	847.00000000000000000000	10246.00000000000000000000	10227.00000000000000000000	0.00000000000000000000	0.00000000000000000000	0.00000000000000000000	1196.00000000000000000000	477.00000000000000000000	4.00000000000000000000	4.00000000000000000000	4.00000000000000000000	4.00000000000000000000	4.00000000000000000000	4.00000000000000000000	4.00000000000000000000	4.00000000000000000000	4.00000000000000000000	4.00000000000000000000	4.00000000000000000000	4.00000000000000000000	4.00000000000000000000	4.00000000000000000000	4.00000000000000000000	4.00000000000000000000
1.00000000000000000000	0.00000000000000000000	4167.17919921875000000000	4174.87158203125000000000	4152.82031250000000000000	4186.66650390625000000000	4138.97412109375000000000	4164.10253906250000000000	4161.53857421875000000000	4164.61523437500000000000	4165.12792968750000000000	4152.30761718750000000000	4176.41015625000000000000	4178.97412109375000000000	4172.82031250000000000000	4169.74365234375000000000	1019.00000000000000000000	10245.00000000000000000000	10228.00000000000000000000	0.00000000000000000000	0.00000000000000000000	0.00000000000000000000	1196.00000000000000000000	484.00000000000000000000	4.00000000000000000000	4.00000000000000000000	4.00000000000000000000	4.00000000000000000000	4.00000000000000000000	4.00000000000000000000	4.00000000000000000000	4.00000000000000000000	4.00000000000000000000	4.00000000000000000000	4.00000000000000000000	4.00000000000000000000	4.00000000000000000000	4.00000000000000000000	4.00000000000000000000	4.00000000000000000000
2.00000000000000000000	0.00000000000000000000	4167.69238281250000000000	4178.46142578125000000000	4152.82031250000000000000	4190.76904296875000000000	4141.53857421875000000000	4171.79492187500000000000	4180.00000000000000000000	4180.00000000000000000000	4163.58984375000000000000	4171.79492187500000000000	4190.25634765625000000000	4185.12792968750000000000	4176.92285156250000000000	4172.30761718750000000000	1093.00000000000000000000	10245.00000000000000000000	10228.00000000000000000000	0.00000000000000000000	0.00000000000000000000	0.00000000000000000000	1196.00000000000000000000	492.00000000000000000000	4.00000000000000000000	4.00000000000000000000	4.00000000000000000000	4.00000000000000000000	4.00000000000000000000	4.00000000000000000000	4.00000000000000000000	4.00000000000000000000	4.00000000000000000000	4.00000000000000000000	4.00000000000000000000	4.00000000000000000000	4.00000000000000000000	4.00000000000000000000	4.00000000000000000000	4.00000000000000000000
3.00000000000000000000	0.00000000000000000000	4162.05126953125000000000	4157.43603515625000000000	4154.87158203125000000000	4175.38427734375000000000	4166.66650390625000000000	4166.15380859375000000000	4169.74365234375000000000	4162.56396484375000000000	4164.61523437500000000000	4160.51269531250000000000	4176.41015625000000000000	4180.51269531250000000000	4157.43603515625000000000	4168.71777343750000000000	1569.00000000000000000000	10244.00000000000000000000	10228.00000000000000000000	0.00000000000000000000	0.00000000000000000000	0.00000000000000000000	1196.00000000000000000000	499.00000000000000000000	4.00000000000000000000	4.00000000000000000000	4.00000000000000000000	4.00000000000000000000	4.00000000000000000000	4.00000000000000000000	4.00000000000000000000	4.00000000000000000000	4.00000000000000000000	4.00000000000000000000	4.00000000000000000000	4.00000000000000000000	4.00000000000000000000	4.00000000000000000000	4.00000000000000000000	4.00000000000000000000
4.00000000000000000000	0.00000000000000000000	4177.43603515625000000000	4190.76904296875000000000	4154.35888671875000000000	4188.71777343750000000000	4210.25634765625000000000	4184.61523437500000000000	4186.15380859375000000000	4179.48730468750000000000	4176.41015625000000000000	4193.33300781250000000000	4191.28173828125000000000	4185.64111328125000000000	4185.12792968750000000000	4176.41015625000000000000	1665.00000000000000000000	10244.00000000000000000000	10228.00000000000000000000	0.00000000000000000000	0.00000000000000000000	0.00000000000000000000	1196.00000000000000000000	507.00000000000000000000	4.00000000000000000000	4.00000000000000000000	4.00000000000000000000	4.00000000000000000000	4.00000000000000000000	4.00000000000000000000	4.00000000000000000000	4.00000000000000000000	4.00000000000000000000	4.00000000000000000000	4.00000000000000000000	4.00000000000000000000	4.00000000000000000000	4.00000000000000000000	4.00000000000000000000	4.00000000000000000000
5.00000000000000000000	0.00000000000000000000	4186.15380859375000000000	4188.71777343750000000000	4166.15380859375000000000	4189.74365234375000000000	4150.25634765625000000000	4179.48730468750000000000	4175.89746093750000000000	4168.20507812500000000000	4174.35888671875000000000	4171.28173828125000000000	4187.69238281250000000000	4191.79492187500000000000	4185.64111328125000000000	4178.97412109375000000000	1148.00000000000000000000	10246.00000000000000000000	10225.00000000000000000000	0.00000000000000000000	0.00000000000000000000	0.00000000000000000000	1196.00000000000000000000	516.00000000000000000000	4.00000000000000000000	4.00000000000000000000	4.00000000000000000000	4.00000000000000000000	4.00000000000000000000	4.00000000000000000000	4.00000000000000000000	4.00000000000000000000	4.00000000000000000000	4.00000000000000000000	4.00000000000000000000	4.00000000000000000000	4.00000000000000000000	4.00000000000000000000	4.00000000000000000000	4.00000000000000000000
6.00000000000000000000	0.00000000000000000000	4169.74365234375000000000	4170.25634765625000000000	4157.43603515625000000000	4182.05126953125000000000	4135.38427734375000000000	4170.76904296875000000000	4171.28173828125000000000	4165.12792968750000000000	4166.66650390625000000000	4147.17919921875000000000	4184.10253906250000000000	4185.64111328125000000000	4184.61523437500000000000	4179.48730468750000000000	1383.00000000000000000000	10246.00000000000000000000	10225.00000000000000000000	0.00000000000000000000	0.00000000000000000000	0.00000000000000000000	1196.00000000000000000000	524.00000000000000000000	4.00000000000000000000	4.00000000000000000000	4.00000000000000000000	4.00000000000000000000	4.00000000000000000000	4.00000000000000000000	4.00000000000000000000	4.00000000000000000000	4.00000000000000000000	4.00000000000000000000	4.00000000000000000000	4.00000000000000000000	4.00000000000000000000	4.00000000000000000000	4.00000000000000000000	4.00000000000000000000
7.00000000000000000000	0.00000000000000000000	4159.48730468750000000000	4166.15380859375000000000	4147.69238281250000000000	4183.58984375000000000000	4205.64111328125000000000	4165.64111328125000000000	4170.76904296875000000000	4182.05126953125000000000	4173.33300781250000000000	4178.46142578125000000000	4192.82031250000000000000	4190.76904296875000000000	4193.33300781250000000000	4183.58984375000000000000	1524.00000000000000000000	10247.00000000000000000000	10227.00000000000000000000	0.00000000000000000000	0.00000000000000000000	0.00000000000000000000	1196.00000000000000000000	532.00000000000000000000	4.00000000000000000000	4.00000000000000000000	4.00000000000000000000	4.00000000000000000000	4.00000000000000000000	4.00000000000000000000	4.00000000000000000000	4.00000000000000000000	4.00000000000000000000	4.00000000000000000000	4.00000000000000000000	4.00000000000000000000	4.00000000000000000000	4.00000000000000000000	4.00000000000000000000	4.00000000000000000000
8.00000000000000000000	0.00000000000000000000	4155.89746093750000000000	4147.69238281250000000000	4149.74365234375000000000	4167.69238281250000000000	4198.97412109375000000000	4153.84619140625000000000	4150.76904296875000000000	4160.00000000000000000000	4167.17919921875000000000	4161.53857421875000000000	4172.30761718750000000000	4182.56396484375000000000	4162.56396484375000000000	4171.28173828125000000000	1038.00000000000000000000	10247.00000000000000000000	10227.00000000000000000000	0.00000000000000000000	0.00000000000000000000	0.00000000000000000000	1196.00000000000000000000	541.00000000000000000000	4.00000000000000000000	4.00000000000000000000	4.00000000000000000000	4.00000000000000000000	4.00000000000000000000	4.00000000000000000000	4.00000000000000000000	4.00000000000000000000	4.00000000000000000000	4.00000000000000000000	4.00000000000000000000	4.00000000000000000000	4.00000000000000000000	4.00000000000000000000	4.00000000000000000000	4.00000000000000000000
9.00000000000000000000	0.00000000000000000000	4161.02539062500000000000	4168.71777343750000000000	4149.23046875000000000000	4175.38427734375000000000	4194.87158203125000000000	4173.84619140625000000000	4180.51269531250000000000	4176.92285156250000000000	4164.61523437500000000000	4162.56396484375000000000	4186.15380859375000000000	4177.94873046875000000000	4175.38427734375000000000	4169.74365234375000000000	1583.00000000000000000000	10249.00000000000000000000	10228.00000000000000000000	0.00000000000000000000	0.00000000000000000000	0.00000000000000000000	1196.00000000000000000000	549.00000000000000000000	4.00000000000000000000	4.00000000000000000000	4.00000000000000000000	4.00000000000000000000	4.00000000000000000000	4.00000000000000000000	4.00000000000000000000	4.00000000000000000000	4.00000000000000000000	4.00000000000000000000	4.00000000000000000000	4.00000000000000000000	4.00000000000000000000	4.00000000000000000000	4.00000000000000000000	4.00000000000000000000
10.00000000000000000000	0.00000000000000000000	4164.10253906250000000000	4159.48730468750000000000	4155.89746093750000000000	4172.82031250000000000000	4177.43603515625000000000	4173.33300781250000000000	4181.02539062500000000000	4172.82031250000000000000	4164.61523437500000000000	4164.61523437500000000000	4182.05126953125000000000	4178.46142578125000000000	4167.69238281250000000000	4165.64111328125000000000	1792.00000000000000000000	10249.00000000000000000000	10228.00000000000000000000	0.00000000000000000000	0.00000000000000000000	0.00000000000000000000	1196.00000000000000000000	558.00000000000000000000	4.00000000000000000000	4.00000000000000000000	4.00000000000000000000	4.00000000000000000000	4.00000000000000000000	4.00000000000000000000	4.00000000000000000000	4.00000000000000000000	4.00000000000000000000	4.00000000000000000000	4.00000000000000000000	4.00000000000000000000	4.00000000000000000000	4.00000000000000000000	4.00000000000000000000	4.00000000000000000000
11.00000000000000000000	0.00000000000000000000	4164.10253906250000000000	4152.82031250000000000000	4150.76904296875000000000	4165.12792968750000000000	4154.35888671875000000000	4167.69238281250000000000	4170.25634765625000000000	4161.53857421875000000000	4164.61523437500000000000	4174.87158203125000000000	4170.76904296875000000000	4172.30761718750000000000	4158.97412109375000000000	4161.02539062500000000000	1431.00000000000000000000	10248.00000000000000000000	10226.00000000000000000000	0.00000000000000000000	0.00000000000000000000	0.00000000000000000000	1196.00000000000000000000	566.00000000000000000000	4.00000000000000000000	4.00000000000000000000	4.00000000000000000000	4.00000000000000000000	4.00000000000000000000	4.00000000000000000000	4.00000000000000000000	4.00000000000000000000	4.00000000000000000000	4.00000000000000000000	4.00000000000000000000	4.00000000000000000000	4.00000000000000000000	4.00000000000000000000	4.00000000000000000000	4.00000000000000000000
12.00000000000000000000	0.00000000000000000000	4172.82031250000000000000	4177.43603515625000000000	4153.33300781250000000000	4179.48730468750000000000	4159.48730468750000000000	4171.79492187500000000000	4176.92285156250000000000	4173.33300781250000000000	4172.30761718750000000000	4188.71777343750000000000	4186.66650390625000000000	4176.92285156250000000000	4185.12792968750000000000	4169.74365234375000000000	1364.00000000000000000000	10248.00000000000000000000	10226.00000000000000000000	0.00000000000000000000	0.00000000000000000000	0.00000000000000000000	1196.00000000000000000000	574.00000000000000000000	4.00000000000000000000	4.00000000000000000000	4.00000000000000000000	4.00000000000000000000	4.00000000000000000000	4.00000000000000000000	4.00000000000000000000	4.00000000000000000000	4.00000000000000000000	4.00000000000000000000	4.00000000000000000000	4.00000000000000000000	4.00000000000000000000	4.00000000000000000000	4.00000000000000000000	4.00000000000000000000
13.00000000000000000000	0.00000000000000000000	4166.66650390625000000000	4160.51269531250000000000	4157.43603515625000000000	4162.56396484375000000000	4160.00000000000000000000	4160.00000000000000000000	4156.92285156250000000000	4150.76904296875000000000	4167.17919921875000000000	4151.28173828125000000000	4174.35888671875000000000	4170.25634765625000000000	4170.25634765625000000000	4165.64111328125000000000	1476.00000000000000000000	10249.00000000000000000000	10225.00000000000000000000	0.00000000000000000000	0.00000000000000000000	0.00000000000000000000	1196.00000000000000000000	583.00000000000000000000	4.00000000000000000000	4.00000000000000000000	4.00000000000000000000	4.00000000000000000000	4.00000000000000000000	4.00000000000000000000	4.00000000000000000000	4.00000000000000000000	4.00000000000000000000	4.00000000000000000000	4.00000000000000000000	4.00000000000000000000	4.00000000000000000000	4.00000000000000000000	4.00000000000000000000	4.00000000000000000000
14.00000000000000000000	0.00000000000000000000	4161.53857421875000000000	4167.17919921875000000000	4145.64111328125000000000	4160.51269531250000000000	4189.23046875000000000000	4168.20507812500000000000	4167.17919921875000000000	4171.79492187500000000000	4168.71777343750000000000	4172.30761718750000000000	4188.71777343750000000000	4174.35888671875000000000	4182.05126953125000000000	4173.84619140625000000000	1792.00000000000000000000	10249.00000000000000000000	10225.00000000000000000000	0.00000000000000000000	0.00000000000000000000	0.00000000000000000000	1196.00000000000000000000	590.00000000000000000000	4.00000000000000000000	4.00000000000000000000	4.00000000000000000000	4.00000000000000000000	4.00000000000000000000	4.00000000000000000000	4.00000000000000000000	4.00000000000000000000	4.00000000000000000000	4.00000000000000000000	4.00000000000000000000	4.00000000000000000000	4.00000000000000000000	4.00000000000000000000	4.00000000000000000000	4.00000000000000000000
15.00000000000000000000	0.00000000000000000000	4160.00000000000000000000	4157.43603515625000000000	4147.17919921875000000000	4165.64111328125000000000	4167.69238281250000000000	4158.97412109375000000000	4160.00000000000000000000	4177.43603515625000000000	4171.79492187500000000000	4181.02539062500000000000	4192.82031250000000000000	4183.58984375000000000000	4182.05126953125000000000	4179.48730468750000000000	1431.00000000000000000000	10248.00000000000000000000	10226.00000000000000000000	0.00000000000000000000	0.00000000000000000000	0.00000000000000000000	1196.00000000000000000000	597.00000000000000000000	4.00000000000000000000	4.00000000000000000000	4.00000000000000000000	4.00000000000000000000	4.00000000000000000000	4.00000000000000000000	4.00000000000000000000	4.00000000000000000000	4.00000000000000000000	4.00000000000000000000	4.00000000000000000000	4.00000000000000000000	4.00000000000000000000	4.00000000000000000000	4.00000000000000000000	4.00000000000000000000
16.00000000000000000000	0.00000000000000000000	4155.38427734375000000000	4147.17919921875000000000	4147.69238281250000000000	4159.48730468750000000000	4147.69238281250000000000	4155.38427734375000000000	4156.92285156250000000000	4161.53857421875000000000	4165.12792968750000000000	4165.12792968750000000000	4177.94873046875000000000	4173.33300781250000000000	4170.25634765625000000000	4169.23046875000000000000	0.00000000000000000000	10248.00000000000000000000	10226.00000000000000000000	0.00000000000000000000	0.00000000000000000000	0.00000000000000000000	1196.00000000000000000000	605.00000000000000000000	4.00000000000000000000	4.00000000000000000000	4.00000000000000000000	4.00000000000000000000	4.00000000000000000000	4.00000000000000000000	4.00000000000000000000	4.00000000000000000000	4.00000000000000000000	4.00000000000000000000	4.00000000000000000000	4.00000000000000000000	4.00000000000000000000	4.00000000000000000000	4.00000000000000000000	4.00000000000000000000
17.00000000000000000000	0.00000000000000000000	4160.51269531250000000000	4169.74365234375000000000	4147.69238281250000000000	4167.17919921875000000000	4176.92285156250000000000	4175.89746093750000000000	4178.97412109375000000000	4176.92285156250000000000	4168.20507812500000000000	4191.79492187500000000000	4186.66650390625000000000	4170.25634765625000000000	4178.97412109375000000000	4167.17919921875000000000	0.00000000000000000000	10249.00000000000000000000	10225.00000000000000000000	0.00000000000000000000	0.00000000000000000000	0.00000000000000000000	1196.00000000000000000000	612.00000000000000000000	4.00000000000000000000	4.00000000000000000000	4.00000000000000000000	4.00000000000000000000	4.00000000000000000000	4.00000000000000000000	4.00000000000000000000	4.00000000000000000000	4.00000000000000000000	4.00000000000000000000	4.00000000000000000000	4.00000000000000000000	4.00000000000000000000	4.00000000000000000000	4.00000000000000000000	4.00000000000000000000
18.00000000000000000000	0.00000000000000000000	4160.51269531250000000000	4153.84619140625000000000	4148.20507812500000000000	4153.84619140625000000000	4160.51269531250000000000	4165.12792968750000000000	4157.94873046875000000000	4155.89746093750000000000	4164.61523437500000000000	4174.87158203125000000000	4168.20507812500000000000	4160.51269531250000000000	4150.76904296875000000000	4156.92285156250000000000	0.00000000000000000000	10249.00000000000000000000	10225.00000000000000000000	0.00000000000000000000	0.00000000000000000000	0.00000000000000000000	1196.00000000000000000000	619.00000000000000000000	4.00000000000000000000	4.00000000000000000000	4.00000000000000000000	4.00000000000000000000	4.00000000000000000000	4.00000000000000000000	4.00000000000000000000	4.00000000000000000000	4.00000000000000000000	4.00000000000000000000	4.00000000000000000000	4.00000000000000000000	4.00000000000000000000	4.00000000000000000000	4.00000000000000000000	4.00000000000000000000
19.00000000000000000000	0.00000000000000000000	4166.66650390625000000000	4167.69238281250000000000	4144.61523437500000000000	4161.02539062500000000000	4155.89746093750000000000	4162.56396484375000000000	4162.56396484375000000000	4161.53857421875000000000	4167.17919921875000000000	4176.41015625000000000000	4173.33300781250000000000	4164.10253906250000000000	4169.23046875000000000000	4163.07666015625000000000	0.00000000000000000000	10248.00000000000000000000	10226.00000000000000000000	0.00000000000000000000	0.00000000000000000000	0.00000000000000000000	1196.00000000000000000000	627.00000000000000000000	4.00000000000000000000	4.00000000000000000000	4.00000000000000000000	4.00000000000000000000	4.00000000000000000000	4.00000000000000000000	4.00000000000000000000	4.00000000000000000000	4.00000000000000000000	4.00000000000000000000	4.00000000000000000000	4.00000000000000000000	4.00000000000000000000	4.00000000000000000000	4.00000000000000000000	4.00000000000000000000
20.00000000000000000000	0.00000000000000000000	4171.79492187500000000000	4172.30761718750000000000	4157.94873046875000000000	4171.28173828125000000000	4134.35888671875000000000	4162.05126953125000000000	4159.48730468750000000000	4158.97412109375000000000	4174.87158203125000000000	4168.71777343750000000000	4178.46142578125000000000	4174.35888671875000000000	4182.56396484375000000000	4172.30761718750000000000	0.00000000000000000000	10248.00000000000000000000	10226.00000000000000000000	0.00000000000000000000	0.00000000000000000000	0.00000000000000000000	1196.00000000000000000000	634.00000000000000000000	4.00000000000000000000	4.00000000000000000000	4.00000000000000000000	4.00000000000000000000	4.00000000000000000000	4.00000000000000000000	4.00000000000000000000	4.00000000000000000000	4.00000000000000000000	4.00000000000000000000	4.00000000000000000000	4.00000000000000000000	4.00000000000000000000	4.00000000000000000000	4.00000000000000000000	4.00000000000000000000
21.00000000000000000000	0.00000000000000000000	4162.05126953125000000000	4155.38427734375000000000	4151.28173828125000000000	4160.51269531250000000000	4135.89746093750000000000	4160.51269531250000000000	4149.74365234375000000000	4144.61523437500000000000	4166.66650390625000000000	4148.20507812500000000000	4166.66650390625000000000	4163.58984375000000000000	4163.07666015625000000000	4165.12792968750000000000	0.00000000000000000000	10248.00000000000000000000	10226.00000000000000000000	0.00000000000000000000	0.00000000000000000000	0.00000000000000000000	1196.00000000000000000000	643.00000000000000000000	4.00000000000000000000	4.00000000000000000000	4.00000000000000000000	4.00000000000000000000	4.00000000000000000000	4.00000000000000000000	4.00000000000000000000	4.00000000000000000000	4.00000000000000000000	4.00000000000000000000	4.00000000000000000000	4.00000000000000000000	4.00000000000000000000	4.00000000000000000000	4.00000000000000000000	4.00000000000000000000
22.00000000000000000000	0.00000000000000000000	4157.43603515625000000000	4161.53857421875000000000	4137.43603515625000000000	4164.61523437500000000000	4190.25634765625000000000	4164.61523437500000000000	4165.12792968750000000000	4175.38427734375000000000	4166.66650390625000000000	4176.41015625000000000000	4185.12792968750000000000	4170.76904296875000000000	4174.35888671875000000000	4168.20507812500000000000	0.00000000000000000000	10248.00000000000000000000	10226.00000000000000000000	0.00000000000000000000	0.00000000000000000000	0.00000000000000000000	1196.00000000000000000000	650.00000000000000000000	4.00000000000000000000	4.00000000000000000000	4.00000000000000000000	4.00000000000000000000	4.00000000000000000000	4.00000000000000000000	4.00000000000000000000	4.00000000000000000000	4.00000000000000000000	4.00000000000000000000	4.00000000000000000000	4.00000000000000000000	4.00000000000000000000	4.00000000000000000000	4.00000000000000000000	4.00000000000000000000
23.00000000000000000000	0.00000000000000000000	4153.84619140625000000000	4138.46142578125000000000	4147.17919921875000000000	4154.87158203125000000000	4157.94873046875000000000	4151.79492187500000000000	4149.74365234375000000000	4165.64111328125000000000	4165.12792968750000000000	4155.38427734375000000000	4177.94873046875000000000	4176.92285156250000000000	4157.94873046875000000000	4165.64111328125000000000	0.00000000000000000000	10248.00000000000000000000	10225.00000000000000000000	0.00000000000000000000	0.00000000000000000000	0.00000000000000000000	1196.00000000000000000000	658.00000000000000000000	4.00000000000000000000	4.00000000000000000000	4.00000000000000000000	4.00000000000000000000	4.00000000000000000000	4.00000000000000000000	4.00000000000000000000	4.00000000000000000000	4.00000000000000000000	4.00000000000000000000	4.00000000000000000000	4.00000000000000000000	4.00000000000000000000	4.00000000000000000000	4.00000000000000000000	4.00000000000000000000
24.00000000000000000000	0.00000000000000000000	4162.56396484375000000000	4158.97412109375000000000	4150.76904296875000000000	4167.17919921875000000000	4149.74365234375000000000	4168.20507812500000000000	4170.25634765625000000000	4168.71777343750000000000	4166.15380859375000000000	4166.15380859375000000000	4181.53857421875000000000	4172.30761718750000000000	4168.71777343750000000000	4168.71777343750000000000	0.00000000000000000000	10248.00000000000000000000	10225.00000000000000000000	0.00000000000000000000	0.00000000000000000000	0.00000000000000000000	1196.00000000000000000000	667.00000000000000000000	4.00000000000000000000	4.00000000000000000000	4.00000000000000000000	4.00000000000000000000	4.00000000000000000000	4.00000000000000000000	4.00000000000000000000	4.00000000000000000000	4.00000000000000000000	4.00000000000000000000	4.00000000000000000000	4.00000000000000000000	4.00000000000000000000	4.00000000000000000000	4.00000000000000000000	4.00000000000000000000
25.00000000000000000000	0.00000000000000000000	4172.82031250000000000000	4175.38427734375000000000	4152.82031250000000000000	4177.94873046875000000000	4176.41015625000000000000	4176.92285156250000000000	4183.58984375000000000000	4173.84619140625000000000	4169.74365234375000000000	4195.89746093750000000000	4181.53857421875000000000	4172.82031250000000000000	4169.74365234375000000000	4169.74365234375000000000	0.00000000000000000000	10248.00000000000000000000	10226.00000000000000000000	0.00000000000000000000	0.00000000000000000000	0.00000000000000000000	1196.00000000000000000000	675.00000000000000000000	4.00000000000000000000	4.00000000000000000000	4.00000000000000000000	4.00000000000000000000	4.00000000000000000000	4.00000000000000000000	4.00000000000000000000	4.00000000000000000000	4.00000000000000000000	4.00000000000000000000	4.00000000000000000000	4.00000000000000000000	4.00000000000000000000	4.00000000000000000000	4.00000000000000000000	4.00000000000000000000
26.00000000000000000000	0.00000000000000000000	4172.82031250000000000000	4162.05126953125000000000	4151.28173828125000000000	4168.20507812500000000000	4158.97412109375000000000	4167.17919921875000000000	4162.56396484375000000000	4156.41015625000000000000	4164.10253906250000000000	4175.38427734375000000000	4168.20507812500000000000	4168.71777343750000000000	4156.41015625000000000000	4165.12792968750000000000	0.00000000000000000000	10248.00000000000000000000	10226.00000000000000000000	0.00000000000000000000	0.00000000000000000000	0.00000000000000000000	1196.00000000000000000000	684.00000000000000000000	4.00000000000000000000	4.00000000000000000000	4.00000000000000000000	4.00000000000000000000	4.00000000000000000000	4.00000000000000000000	4.00000000000000000000	4.00000000000000000000	4.00000000000000000000	4.00000000000000000000	4.00000000000000000000	4.00000000000000000000	4.00000000000000000000	4.00000000000000000000	4.00000000000000000000	4.00000000000000000000
27.00000000000000000000	0.00000000000000000000	4177.94873046875000000000	4182.56396484375000000000	4151.28173828125000000000	4184.10253906250000000000	4165.12792968750000000000	4172.82031250000000000000	4171.28173828125000000000	4171.79492187500000000000	4172.82031250000000000000	4175.38427734375000000000	4189.74365234375000000000	4178.46142578125000000000	4195.89746093750000000000	4183.07666015625000000000	0.00000000000000000000	10248.00000000000000000000	10226.00000000000000000000	0.00000000000000000000	0.00000000000000000000	0.00000000000000000000	1196.00000000000000000000	692.00000000000000000000	4.00000000000000000000	4.00000000000000000000	4.00000000000000000000	4.00000000000000000000	4.00000000000000000000	4.00000000000000000000	4.00000000000000000000	4.00000000000000000000	4.00000000000000000000	4.00000000000000000000	4.00000000000000000000	4.00000000000000000000	4.00000000000000000000	4.00000000000000000000	4.00000000000000000000	4.00000000000000000000
28.00000000000000000000	0.00000000000000000000	4172.30761718750000000000	4165.12792968750000000000	4156.41015625000000000000	4178.46142578125000000000	4165.12792968750000000000	4162.05126953125000000000	4158.97412109375000000000	4152.82031250000000000000	4171.79492187500000000000	4151.79492187500000000000	4177.94873046875000000000	4174.87158203125000000000	4180.00000000000000000000	4180.00000000000000000000	0.00000000000000000000	10248.00000000000000000000	10226.00000000000000000000	0.00000000000000000000	0.00000000000000000000	0.00000000000000000000	1196.00000000000000000000	700.00000000000000000000	4.00000000000000000000	4.00000000000000000000	4.00000000000000000000	4.00000000000000000000	4.00000000000000000000	4.00000000000000000000	4.00000000000000000000	4.00000000000000000000	4.00000000000000000000	4.00000000000000000000	4.00000000000000000000	4.00000000000000000000	4.00000000000000000000	4.00000000000000000000	4.00000000000000000000	4.00000000000000000000
29.00000000000000000000	0.00000000000000000000	4167.69238281250000000000	4162.05126953125000000000	4148.71777343750000000000	4174.35888671875000000000	4169.74365234375000000000	4168.20507812500000000000	4165.12792968750000000000	4163.07666015625000000000	4164.10253906250000000000	4170.76904296875000000000	4175.38427734375000000000	4169.74365234375000000000	4166.15380859375000000000	4171.28173828125000000000	0.00000000000000000000	10248.00000000000000000000	10227.00000000000000000000	0.00000000000000000000	0.00000000000000000000	0.00000000000000000000	1196.00000000000000000000	709.00000000000000000000	4.00000000000000000000	4.00000000000000000000	4.00000000000000000000	4.00000000000000000000	4.00000000000000000000	4.00000000000000000000	4.00000000000000000000	4.00000000000000000000	4.00000000000000000000	4.00000000000000000000	4.00000000000000000000	4.00000000000000000000	4.00000000000000000000	4.00000000000000000000	4.00000000000000000000	4.00000000000000000000
30.00000000000000000000	0.00000000000000000000	4168.20507812500000000000	4166.15380859375000000000	4148.71777343750000000000	4180.00000000000000000000	4148.20507812500000000000	4169.23046875000000000000	4168.71777343750000000000	4188.71777343750000000000	4166.15380859375000000000	4195.38427734375000000000	4189.23046875000000000000	4182.05126953125000000000	4175.38427734375000000000	4177.94873046875000000000	0.00000000000000000000	10248.00000000000000000000	10227.00000000000000000000	0.00000000000000000000	0.00000000000000000000	0.00000000000000000000	1196.00000000000000000000	716.00000000000000000000	4.00000000000000000000	4.00000000000000000000	4.00000000000000000000	4.00000000000000000000	4.00000000000000000000	4.00000000000000000000	4.00000000000000000000	4.00000000000000000000	4.00000000000000000000	4.00000000000000000000	4.00000000000000000000	4.00000000000000000000	4.00000000000000000000	4.00000000000000000000	4.00000000000000000000	4.00000000000000000000
31.00000000000000000000	0.00000000000000000000	4161.53857421875000000000	4150.76904296875000000000	4147.17919921875000000000	4168.71777343750000000000	4143.58984375000000000000	4161.02539062500000000000	4156.92285156250000000000	4168.71777343750000000000	4162.05126953125000000000	4161.02539062500000000000	4174.35888671875000000000	4171.79492187500000000000	4160.51269531250000000000	4171.28173828125000000000	0.00000000000000000000	10248.00000000000000000000	10227.00000000000000000000	0.00000000000000000000	0.00000000000000000000	0.00000000000000000000	1196.00000000000000000000	723.00000000000000000000	4.00000000000000000000	4.00000000000000000000	4.00000000000000000000	4.00000000000000000000	4.00000000000000000000	4.00000000000000000000	4.00000000000000000000	4.00000000000000000000	4.00000000000000000000	4.00000000000000000000	4.00000000000000000000	4.00000000000000000000	4.00000000000000000000	4.00000000000000000000	4.00000000000000000000	4.00000000000000000000
32.00000000000000000000	0.00000000000000000000	4169.23046875000000000000	4171.28173828125000000000	4144.61523437500000000000	4177.94873046875000000000	4218.97412109375000000000	4185.64111328125000000000	4184.10253906250000000000	4175.89746093750000000000	4166.66650390625000000000	4182.05126953125000000000	4183.07666015625000000000	4167.69238281250000000000	4173.33300781250000000000	4169.23046875000000000000	0.00000000000000000000	10248.00000000000000000000	10227.00000000000000000000	0.00000000000000000000	0.00000000000000000000	0.00000000000000000000	1196.00000000000000000000	731.00000000000000000000	4.00000000000000000000	4.00000000000000000000	4.00000000000000000000	4.00000000000000000000	4.00000000000000000000	4.00000000000000000000	4.00000000000000000000	4.00000000000000000000	4.00000000000000000000	4.00000000000000000000	4.00000000000000000000	4.00000000000000000000	4.00000000000000000000	4.00000000000000000000	4.00000000000000000000	4.00000000000000000000
33.00000000000000000000	0.00000000000000000000	4172.30761718750000000000	4161.02539062500000000000	4154.35888671875000000000	4173.84619140625000000000	4200.00000000000000000000	4181.02539062500000000000	4174.87158203125000000000	4160.51269531250000000000	4167.17919921875000000000	4165.12792968750000000000	4173.33300781250000000000	4169.74365234375000000000	4159.48730468750000000000	4166.66650390625000000000	0.00000000000000000000	10248.00000000000000000000	10227.00000000000000000000	0.00000000000000000000	0.00000000000000000000	0.00000000000000000000	1196.00000000000000000000	738.00000000000000000000	4.00000000000000000000	4.00000000000000000000	4.00000000000000000000	4.00000000000000000000	4.00000000000000000000	4.00000000000000000000	4.00000000000000000000	4.00000000000000000000	4.00000000000000000000	4.00000000000000000000	4.00000000000000000000	4.00000000000000000000	4.00000000000000000000	4.00000000000000000000	4.00000000000000000000	4.00000000000000000000
34.00000000000000000000	0.00000000000000000000	4163.58984375000000000000	4157.94873046875000000000	4148.71777343750000000000	4171.79492187500000000000	4157.94873046875000000000	4167.17919921875000000000	4165.64111328125000000000	4159.48730468750000000000	4166.66650390625000000000	4134.87158203125000000000	4171.79492187500000000000	4169.23046875000000000000	4165.64111328125000000000	4171.28173828125000000000	0.00000000000000000000	10248.00000000000000000000	10227.00000000000000000000	0.00000000000000000000	0.00000000000000000000	0.00000000000000000000	1196.00000000000000000000	745.00000000000000000000	4.00000000000000000000	4.00000000000000000000	4.00000000000000000000	4.00000000000000000000	4.00000000000000000000	4.00000000000000000000	4.00000000000000000000	4.00000000000000000000	4.00000000000000000000	4.00000000000000000000	4.00000000000000000000	4.00000000000000000000	4.00000000000000000000	4.00000000000000000000	4.00000000000000000000	4.00000000000000000000
35.00000000000000000000	0.00000000000000000000	4167.17919921875000000000	4163.58984375000000000000	4151.28173828125000000000	4180.00000000000000000000	4157.43603515625000000000	4162.05126953125000000000	4162.05126953125000000000	4168.71777343750000000000	4174.35888671875000000000	4148.71777343750000000000	4186.15380859375000000000	4177.94873046875000000000	4186.66650390625000000000	4182.56396484375000000000	0.00000000000000000000	10248.00000000000000000000	10227.00000000000000000000	0.00000000000000000000	0.00000000000000000000	0.00000000000000000000	1196.00000000000000000000	753.00000000000000000000	4.00000000000000000000	4.00000000000000000000	4.00000000000000000000	4.00000000000000000000	4.00000000000000000000	4.00000000000000000000	4.00000000000000000000	4.00000000000000000000	4.00000000000000000000	4.00000000000000000000	4.00000000000000000000	4.00000000000000000000	4.00000000000000000000	4.00000000000000000000	4.00000000000000000000	4.00000000000000000000
36.00000000000000000000	0.00000000000000000000	4167.69238281250000000000	4147.17919921875000000000	4155.38427734375000000000	4169.74365234375000000000	4128.20507812500000000000	4155.89746093750000000000	4146.15380859375000000000	4151.79492187500000000000	4169.23046875000000000000	4162.05126953125000000000	4172.30761718750000000000	4172.82031250000000000000	4162.05126953125000000000	4175.38427734375000000000	0.00000000000000000000	10248.00000000000000000000	10227.00000000000000000000	0.00000000000000000000	0.00000000000000000000	0.00000000000000000000	1196.00000000000000000000	760.00000000000000000000	4.00000000000000000000	4.00000000000000000000	4.00000000000000000000	4.00000000000000000000	4.00000000000000000000	4.00000000000000000000	4.00000000000000000000	4.00000000000000000000	4.00000000000000000000	4.00000000000000000000	4.00000000000000000000	4.00000000000000000000	4.00000000000000000000	4.00000000000000000000	4.00000000000000000000	4.00000000000000000000
37.00000000000000000000	0.00000000000000000000	4163.58984375000000000000	4165.64111328125000000000	4144.61523437500000000000	4178.97412109375000000000	4154.87158203125000000000	4170.76904296875000000000	4169.74365234375000000000	4180.51269531250000000000	4170.25634765625000000000	4207.17919921875000000000	4184.61523437500000000000	4174.35888671875000000000	4168.20507812500000000000	4173.84619140625000000000	0.00000000000000000000	10247.00000000000000000000	10226.00000000000000000000	0.00000000000000000000	0.00000000000000000000	0.00000000000000000000	1196.00000000000000000000	768.00000000000000000000	4.00000000000000000000	4.00000000000000000000	4.00000000000000000000	4.00000000000000000000	4.00000000000000000000	4.00000000000000000000	4.00000000000000000000	4.00000000000000000000	4.00000000000000000000	4.00000000000000000000	4.00000000000000000000	4.00000000000000000000	4.00000000000000000000	4.00000000000000000000	4.00000000000000000000	4.00000000000000000000
38.00000000000000000000	0.00000000000000000000	4157.94873046875000000000	4151.28173828125000000000	4145.64111328125000000000	4171.79492187500000000000	4180.51269531250000000000	4166.15380859375000000000	4162.56396484375000000000	4174.87158203125000000000	4169.23046875000000000000	4189.23046875000000000000	4177.94873046875000000000	4170.25634765625000000000	4155.38427734375000000000	4165.64111328125000000000	0.00000000000000000000	10247.00000000000000000000	10226.00000000000000000000	0.00000000000000000000	0.00000000000000000000	0.00000000000000000000	1196.00000000000000000000	776.00000000000000000000	4.00000000000000000000	4.00000000000000000000	4.00000000000000000000	4.00000000000000000000	4.00000000000000000000	4.00000000000000000000	4.00000000000000000000	4.00000000000000000000	4.00000000000000000000	4.00000000000000000000	4.00000000000000000000	4.00000000000000000000	4.00000000000000000000	4.00000000000000000000	4.00000000000000000000	4.00000000000000000000
39.00000000000000000000	0.00000000000000000000	4161.53857421875000000000	4148.71777343750000000000	4143.07666015625000000000	4167.17919921875000000000	4185.64111328125000000000	4171.79492187500000000000	4162.05126953125000000000	4160.51269531250000000000	4164.61523437500000000000	4167.69238281250000000000	4172.30761718750000000000	4160.51269531250000000000	4152.30761718750000000000	4163.07666015625000000000	0.00000000000000000000	10249.00000000000000000000	10227.00000000000000000000	0.00000000000000000000	0.00000000000000000000	0.00000000000000000000	1196.00000000000000000000	784.00000000000000000000	4.00000000000000000000	4.00000000000000000000	4.00000000000000000000	4.00000000000000000000	4.00000000000000000000	4.00000000000000000000	4.00000000000000000000	4.00000000000000000000	4.00000000000000000000	4.00000000000000000000	4.00000000000000000000	4.00000000000000000000	4.00000000000000000000	4.00000000000000000000	4.00000000000000000000	4.00000000000000000000
40.00000000000000000000	0.00000000000000000000	4172.30761718750000000000	4175.38427734375000000000	4149.23046875000000000000	4185.12792968750000000000	4186.15380859375000000000	4180.00000000000000000000	4178.97412109375000000000	4169.74365234375000000000	4171.28173828125000000000	4189.74365234375000000000	4185.64111328125000000000	4168.71777343750000000000	4172.30761718750000000000	4174.35888671875000000000	0.00000000000000000000	10249.00000000000000000000	10227.00000000000000000000	0.00000000000000000000	0.00000000000000000000	0.00000000000000000000	1196.00000000000000000000	793.00000000000000000000	4.00000000000000000000	4.00000000000000000000	4.00000000000000000000	4.00000000000000000000	4.00000000000000000000	4.00000000000000000000	4.00000000000000000000	4.00000000000000000000	4.00000000000000000000	4.00000000000000000000	4.00000000000000000000	4.00000000000000000000	4.00000000000000000000	4.00000000000000000000	4.00000000000000000000	4.00000000000000000000
41.00000000000000000000	0.00000000000000000000	4169.74365234375000000000	4162.56396484375000000000	4159.48730468750000000000	4175.89746093750000000000	4152.82031250000000000000	4163.58984375000000000000	4160.00000000000000000000	4147.69238281250000000000	4166.66650390625000000000	4167.69238281250000000000	4170.25634765625000000000	4165.64111328125000000000	4156.92285156250000000000	4168.71777343750000000000	0.00000000000000000000	10248.00000000000000000000	10228.00000000000000000000	0.00000000000000000000	0.00000000000000000000	0.00000000000000000000	1196.00000000000000000000	801.00000000000000000000	4.00000000000000000000	4.00000000000000000000	4.00000000000000000000	4.00000000000000000000	4.00000000000000000000	4.00000000000000000000	4.00000000000000000000	4.00000000000000000000	4.00000000000000000000	4.00000000000000000000	4.00000000000000000000	4.00000000000000000000	4.00000000000000000000	4.00000000000000000000	4.00000000000000000000	4.00000000000000000000
42.00000000000000000000	0.00000000000000000000	4170.76904296875000000000	4174.87158203125000000000	4152.82031250000000000000	4180.00000000000000000000	4167.69238281250000000000	4168.71777343750000000000	4166.15380859375000000000	4165.64111328125000000000	4170.25634765625000000000	4172.82031250000000000000	4187.69238281250000000000	4170.76904296875000000000	4182.56396484375000000000	4176.92285156250000000000	0.00000000000000000000	10248.00000000000000000000	10228.00000000000000000000	0.00000000000000000000	0.00000000000000000000	0.00000000000000000000	1196.00000000000000000000	809.00000000000000000000	4.00000000000000000000	4.00000000000000000000	4.00000000000000000000	4.00000000000000000000	4.00000000000000000000	4.00000000000000000000	4.00000000000000000000	4.00000000000000000000	4.00000000000000000000	4.00000000000000000000	4.00000000000000000000	4.00000000000000000000	4.00000000000000000000	4.00000000000000000000	4.00000000000000000000	4.00000000000000000000
43.00000000000000000000	0.00000000000000000000	4166.15380859375000000000	4162.56396484375000000000	4152.82031250000000000000	4176.92285156250000000000	4161.53857421875000000000	4159.48730468750000000000	4151.28173828125000000000	4161.53857421875000000000	4175.89746093750000000000	4161.53857421875000000000	4188.71777343750000000000	4178.46142578125000000000	4182.56396484375000000000	4182.05126953125000000000	0.00000000000000000000	10247.00000000000000000000	10227.00000000000000000000	0.00000000000000000000	0.00000000000000000000	0.00000000000000000000	1196.00000000000000000000	816.00000000000000000000	4.00000000000000000000	4.00000000000000000000	4.00000000000000000000	4.00000000000000000000	4.00000000000000000000	4.00000000000000000000	4.00000000000000000000	4.00000000000000000000	4.00000000000000000000	4.00000000000000000000	4.00000000000000000000	4.00000000000000000000	4.00000000000000000000	4.00000000000000000000	4.00000000000000000000	4.00000000000000000000
44.00000000000000000000	0.00000000000000000000	4158.46142578125000000000	4154.35888671875000000000	4149.74365234375000000000	4170.25634765625000000000	4150.25634765625000000000	4155.38427734375000000000	4146.15380859375000000000	4148.20507812500000000000	4167.17919921875000000000	4156.41015625000000000000	4173.84619140625000000000	4169.23046875000000000000	4167.17919921875000000000	4171.28173828125000000000	0.00000000000000000000	10247.00000000000000000000	10227.00000000000000000000	0.00000000000000000000	0.00000000000000000000	0.00000000000000000000	1196.00000000000000000000	824.00000000000000000000	4.00000000000000000000	4.00000000000000000000	4.00000000000000000000	4.00000000000000000000	4.00000000000000000000	4.00000000000000000000	4.00000000000000000000	4.00000000000000000000	4.00000000000000000000	4.00000000000000000000	4.00000000000000000000	4.00000000000000000000	4.00000000000000000000	4.00000000000000000000	4.00000000000000000000	4.00000000000000000000
45.00000000000000000000	0.00000000000000000000	4164.61523437500000000000	4174.35888671875000000000	4151.79492187500000000000	4184.10253906250000000000	4170.25634765625000000000	4171.79492187500000000000	4170.76904296875000000000	4173.33300781250000000000	4168.20507812500000000000	4195.89746093750000000000	4190.76904296875000000000	4175.38427734375000000000	4179.48730468750000000000	4171.79492187500000000000	0.00000000000000000000	10246.00000000000000000000	10229.00000000000000000000	0.00000000000000000000	0.00000000000000000000	0.00000000000000000000	1196.00000000000000000000	833.00000000000000000000	4.00000000000000000000	4.00000000000000000000	4.00000000000000000000	4.00000000000000000000	4.00000000000000000000	4.00000000000000000000	4.00000000000000000000	4.00000000000000000000	4.00000000000000000000	4.00000000000000000000	4.00000000000000000000	4.00000000000000000000	4.00000000000000000000	4.00000000000000000000	4.00000000000000000000	4.00000000000000000000
46.00000000000000000000	0.00000000000000000000	4163.58984375000000000000	4157.43603515625000000000	4154.35888671875000000000	4171.79492187500000000000	4155.38427734375000000000	4167.69238281250000000000	4157.43603515625000000000	4160.00000000000000000000	4165.12792968750000000000	4181.02539062500000000000	4180.00000000000000000000	4172.30761718750000000000	4157.43603515625000000000	4164.10253906250000000000	0.00000000000000000000	10246.00000000000000000000	10229.00000000000000000000	0.00000000000000000000	0.00000000000000000000	0.00000000000000000000	1196.00000000000000000000	840.00000000000000000000	4.00000000000000000000	4.00000000000000000000	4.00000000000000000000	4.00000000000000000000	4.00000000000000000000	4.00000000000000000000	4.00000000000000000000	4.00000000000000000000	4.00000000000000000000	4.00000000000000000000	4.00000000000000000000	4.00000000000000000000	4.00000000000000000000	4.00000000000000000000	4.00000000000000000000	4.00000000000000000000
47.00000000000000000000	0.00000000000000000000	4170.76904296875000000000	4176.41015625000000000000	4150.25634765625000000000	4177.94873046875000000000	4176.92285156250000000000	4175.38427734375000000000	4167.17919921875000000000	4161.53857421875000000000	4168.71777343750000000000	4184.61523437500000000000	4182.05126953125000000000	4168.71777343750000000000	4171.79492187500000000000	4163.07666015625000000000	0.00000000000000000000	10246.00000000000000000000	10226.00000000000000000000	0.00000000000000000000	0.00000000000000000000	0.00000000000000000000	1196.00000000000000000000	848.00000000000000000000	4.00000000000000000000	4.00000000000000000000	4.00000000000000000000	4.00000000000000000000	4.00000000000000000000	4.00000000000000000000	4.00000000000000000000	4.00000000000000000000	4.00000000000000000000	4.00000000000000000000	4.00000000000000000000	4.00000000000000000000	4.00000000000000000000	4.00000000000000000000	4.00000000000000000000	4.00000000000000000000
48.00000000000000000000	0.00000000000000000000	4180.51269531250000000000	4180.00000000000000000000	4162.05126953125000000000	4184.61523437500000000000	4175.89746093750000000000	4172.30761718750000000000	4165.64111328125000000000	4150.25634765625000000000	4173.84619140625000000000	4173.33300781250000000000	4177.94873046875000000000	4171.28173828125000000000	4173.84619140625000000000	4165.12792968750000000000	0.00000000000000000000	10246.00000000000000000000	10226.00000000000000000000	0.00000000000000000000	0.00000000000000000000	0.00000000000000000000	1196.00000000000000000000	857.00000000000000000000	4.00000000000000000000	4.00000000000000000000	4.00000000000000000000	4.00000000000000000000	4.00000000000000000000	4.00000000000000000000	4.00000000000000000000	4.00000000000000000000	4.00000000000000000000	4.00000000000000000000	4.00000000000000000000	4.00000000000000000000	4.00000000000000000000	4.00000000000000000000	4.00000000000000000000	4.00000000000000000000
49.00000000000000000000	0.00000000000000000000	4169.74365234375000000000	4167.69238281250000000000	4158.46142578125000000000	4172.82031250000000000000	4151.79492187500000000000	4167.69238281250000000000	4157.94873046875000000000	4138.46142578125000000000	4167.69238281250000000000	4143.07666015625000000000	4172.30761718750000000000	4164.10253906250000000000	4165.12792968750000000000	4166.15380859375000000000	0.00000000000000000000	10245.00000000000000000000	10228.00000000000000000000	0.00000000000000000000	0.00000000000000000000	0.00000000000000000000	1196.00000000000000000000	865.00000000000000000000	4.00000000000000000000	4.00000000000000000000	4.00000000000000000000	4.00000000000000000000	4.00000000000000000000	4.00000000000000000000	4.00000000000000000000	4.00000000000000000000	4.00000000000000000000	4.00000000000000000000	4.00000000000000000000	4.00000000000000000000	4.00000000000000000000	4.00000000000000000000	4.00000000000000000000	4.00000000000000000000
50.00000000000000000000	0.00000000000000000000	4164.10253906250000000000	4176.92285156250000000000	4148.71777343750000000000	4178.46142578125000000000	4169.23046875000000000000	4172.30761718750000000000	4166.15380859375000000000	4166.66650390625000000000	4172.82031250000000000000	4168.20507812500000000000	4193.33300781250000000000	4174.87158203125000000000	4188.71777343750000000000	4176.41015625000000000000	0.00000000000000000000	10245.00000000000000000000	10228.00000000000000000000	0.00000000000000000000	0.00000000000000000000	0.00000000000000000000	1196.00000000000000000000	872.00000000000000000000	4.00000000000000000000	4.00000000000000000000	4.00000000000000000000	4.00000000000000000000	4.00000000000000000000	4.00000000000000000000	4.00000000000000000000	4.00000000000000000000	4.00000000000000000000	4.00000000000000000000	4.00000000000000000000	4.00000000000000000000	4.00000000000000000000	4.00000000000000000000	4.00000000000000000000	4.00000000000000000000
51.00000000000000000000	0.00000000000000000000	4162.56396484375000000000	4153.84619140625000000000	4152.30761718750000000000	4168.71777343750000000000	4149.74365234375000000000	4157.43603515625000000000	4145.64111328125000000000	4156.41015625000000000000	4168.20507812500000000000	4167.69238281250000000000	4176.92285156250000000000	4176.92285156250000000000	4166.66650390625000000000	4168.20507812500000000000	0.00000000000000000000	10246.00000000000000000000	10227.00000000000000000000	0.00000000000000000000	0.00000000000000000000	0.00000000000000000000	1196.00000000000000000000	880.00000000000000000000	4.00000000000000000000	4.00000000000000000000	4.00000000000000000000	4.00000000000000000000	4.00000000000000000000	4.00000000000000000000	4.00000000000000000000	4.00000000000000000000	4.00000000000000000000	4.00000000000000000000	4.00000000000000000000	4.00000000000000000000	4.00000000000000000000	4.00000000000000000000	4.00000000000000000000	4.00000000000000000000
52.00000000000000000000	0.00000000000000000000	4164.61523437500000000000	4167.17919921875000000000	4147.69238281250000000000	4176.92285156250000000000	4145.64111328125000000000	4170.25634765625000000000	4169.23046875000000000000	4168.71777343750000000000	4166.15380859375000000000	4181.53857421875000000000	4181.53857421875000000000	4173.33300781250000000000	4172.30761718750000000000	4168.71777343750000000000	0.00000000000000000000	10246.00000000000000000000	10227.00000000000000000000	0.00000000000000000000	0.00000000000000000000	0.00000000000000000000	1196.00000000000000000000	887.00000000000000000000	4.00000000000000000000	4.00000000000000000000	4.00000000000000000000	4.00000000000000000000	4.00000000000000000000	4.00000000000000000000	4.00000000000000000000	4.00000000000000000000	4.00000000000000000000	4.00000000000000000000	4.00000000000000000000	4.00000000000000000000	4.00000000000000000000	4.00000000000000000000	4.00000000000000000000	4.00000000000000000000
53.00000000000000000000	0.00000000000000000000	4166.66650390625000000000	4175.38427734375000000000	4151.28173828125000000000	4183.58984375000000000000	4158.46142578125000000000	4177.43603515625000000000	4178.97412109375000000000	4175.89746093750000000000	4170.25634765625000000000	4189.23046875000000000000	4189.74365234375000000000	4178.97412109375000000000	4177.94873046875000000000	4172.30761718750000000000	0.00000000000000000000	10244.00000000000000000000	10226.00000000000000000000	0.00000000000000000000	0.00000000000000000000	0.00000000000000000000	1196.00000000000000000000	896.00000000000000000000	4.00000000000000000000	4.00000000000000000000	4.00000000000000000000	4.00000000000000000000	4.00000000000000000000	4.00000000000000000000	4.00000000000000000000	4.00000000000000000000	4.00000000000000000000	4.00000000000000000000	4.00000000000000000000	4.00000000000000000000	4.00000000000000000000	4.00000000000000000000	4.00000000000000000000	4.00000000000000000000
54.00000000000000000000	0.00000000000000000000	4167.17919921875000000000	4170.25634765625000000000	4153.84619140625000000000	4172.30761718750000000000	4184.10253906250000000000	4172.82031250000000000000	4158.97412109375000000000	4158.97412109375000000000	4166.15380859375000000000	4183.58984375000000000000	4176.92285156250000000000	4174.35888671875000000000	4168.71777343750000000000	4165.64111328125000000000	0.00000000000000000000	10244.00000000000000000000	10226.00000000000000000000	0.00000000000000000000	0.00000000000000000000	0.00000000000000000000	1196.00000000000000000000	903.00000000000000000000	4.00000000000000000000	4.00000000000000000000	4.00000000000000000000	4.00000000000000000000	4.00000000000000000000	4.00000000000000000000	4.00000000000000000000	4.00000000000000000000	4.00000000000000000000	4.00000000000000000000	4.00000000000000000000	4.00000000000000000000	4.00000000000000000000	4.00000000000000000000	4.00000000000000000000	4.00000000000000000000
55.00000000000000000000	0.00000000000000000000	4182.05126953125000000000	4203.07666015625000000000	4158.46142578125000000000	4185.12792968750000000000	4204.10253906250000000000	4183.07666015625000000000	4170.76904296875000000000	4170.76904296875000000000	4173.84619140625000000000	4205.12792968750000000000	4192.82031250000000000000	4180.51269531250000000000	4197.43603515625000000000	4176.92285156250000000000	0.00000000000000000000	10243.00000000000000000000	10225.00000000000000000000	0.00000000000000000000	0.00000000000000000000	0.00000000000000000000	1196.00000000000000000000	911.00000000000000000000	4.00000000000000000000	4.00000000000000000000	4.00000000000000000000	4.00000000000000000000	4.00000000000000000000	4.00000000000000000000	4.00000000000000000000	4.00000000000000000000	4.00000000000000000000	4.00000000000000000000	4.00000000000000000000	4.00000000000000000000	4.00000000000000000000	4.00000000000000000000	4.00000000000000000000	4.00000000000000000000
56.00000000000000000000	0.00000000000000000000	4184.10253906250000000000	4188.71777343750000000000	4163.58984375000000000000	4180.51269531250000000000	4158.97412109375000000000	4175.38427734375000000000	4160.51269531250000000000	4154.35888671875000000000	4173.33300781250000000000	4176.41015625000000000000	4187.17919921875000000000	4180.51269531250000000000	4186.15380859375000000000	4174.35888671875000000000	0.00000000000000000000	10243.00000000000000000000	10225.00000000000000000000	0.00000000000000000000	0.00000000000000000000	0.00000000000000000000	1196.00000000000000000000	919.00000000000000000000	4.00000000000000000000	4.00000000000000000000	4.00000000000000000000	4.00000000000000000000	4.00000000000000000000	4.00000000000000000000	4.00000000000000000000	4.00000000000000000000	4.00000000000000000000	4.00000000000000000000	4.00000000000000000000	4.00000000000000000000	4.00000000000000000000	4.00000000000000000000	4.00000000000000000000	4.00000000000000000000
57.00000000000000000000	0.00000000000000000000	4173.33300781250000000000	4183.07666015625000000000	4148.20507812500000000000	4178.46142578125000000000	4189.74365234375000000000	4178.46142578125000000000	4167.17919921875000000000	4170.76904296875000000000	4170.25634765625000000000	4195.38427734375000000000	4195.38427734375000000000	4181.53857421875000000000	4191.79492187500000000000	4174.35888671875000000000	0.00000000000000000000	10244.00000000000000000000	10228.00000000000000000000	0.00000000000000000000	0.00000000000000000000	0.00000000000000000000	1196.00000000000000000000	928.00000000000000000000	4.00000000000000000000	4.00000000000000000000	4.00000000000000000000	4.00000000000000000000	4.00000000000000000000	4.00000000000000000000	4.00000000000000000000	4.00000000000000000000	4.00000000000000000000	4.00000000000000000000	4.00000000000000000000	4.00000000000000000000	4.00000000000000000000	4.00000000000000000000	4.00000000000000000000	4.00000000000000000000
58.00000000000000000000	0.00000000000000000000	4167.17919921875000000000	4181.53857421875000000000	4148.71777343750000000000	4180.51269531250000000000	4218.46142578125000000000	4170.25634765625000000000	4163.58984375000000000000	4183.07666015625000000000	4172.30761718750000000000	4218.46142578125000000000	4202.56396484375000000000	4190.76904296875000000000	4197.94873046875000000000	4184.61523437500000000000	0.00000000000000000000	10244.00000000000000000000	10228.00000000000000000000	0.00000000000000000000	0.00000000000000000000	0.00000000000000000000	1196.00000000000000000000	936.00000000000000000000	4.00000000000000000000	4.00000000000000000000	4.00000000000000000000	4.00000000000000000000	4.00000000000000000000	4.00000000000000000000	4.00000000000000000000	4.00000000000000000000	4.00000000000000000000	4.00000000000000000000	4.00000000000000000000	4.00000000000000000000	4.00000000000000000000	4.00000000000000000000	4.00000000000000000000	4.00000000000000000000
59.00000000000000000000	0.00000000000000000000	4165.12792968750000000000	4167.17919921875000000000	4155.38427734375000000000	4170.25634765625000000000	4167.69238281250000000000	4162.56396484375000000000	4154.87158203125000000000	4160.00000000000000000000	4165.12792968750000000000	4180.00000000000000000000	4185.12792968750000000000	4182.05126953125000000000	4174.35888671875000000000	4175.89746093750000000000	0.00000000000000000000	10248.00000000000000000000	10228.00000000000000000000	0.00000000000000000000	0.00000000000000000000	0.00000000000000000000	1196.00000000000000000000	944.00000000000000000000	4.00000000000000000000	4.00000000000000000000	4.00000000000000000000	4.00000000000000000000	4.00000000000000000000	4.00000000000000000000	4.00000000000000000000	4.00000000000000000000	4.00000000000000000000	4.00000000000000000000	4.00000000000000000000	4.00000000000000000000	4.00000000000000000000	4.00000000000000000000	4.00000000000000000000	4.00000000000000000000
60.00000000000000000000	0.00000000000000000000	4176.41015625000000000000	4188.71777343750000000000	4151.79492187500000000000	4184.61523437500000000000	4177.43603515625000000000	4185.12792968750000000000	4187.17919921875000000000	4180.51269531250000000000	4168.20507812500000000000	4197.43603515625000000000	4195.89746093750000000000	4182.05126953125000000000	4187.17919921875000000000	4171.79492187500000000000	0.00000000000000000000	10248.00000000000000000000	10228.00000000000000000000	0.00000000000000000000	0.00000000000000000000	0.00000000000000000000	1196.00000000000000000000	952.00000000000000000000	4.00000000000000000000	4.00000000000000000000	4.00000000000000000000	4.00000000000000000000	4.00000000000000000000	4.00000000000000000000	4.00000000000000000000	4.00000000000000000000	4.00000000000000000000	4.00000000000000000000	4.00000000000000000000	4.00000000000000000000	4.00000000000000000000	4.00000000000000000000	4.00000000000000000000	4.00000000000000000000
61.00000000000000000000	0.00000000000000000000	4176.41015625000000000000	4181.02539062500000000000	4153.33300781250000000000	4180.00000000000000000000	4171.79492187500000000000	4173.84619140625000000000	4173.84619140625000000000	4169.23046875000000000000	4166.15380859375000000000	4191.79492187500000000000	4183.07666015625000000000	4180.00000000000000000000	4173.84619140625000000000	4165.64111328125000000000	0.00000000000000000000	10250.00000000000000000000	10228.00000000000000000000	0.00000000000000000000	0.00000000000000000000	0.00000000000000000000	1196.00000000000000000000	961.00000000000000000000	4.00000000000000000000	4.00000000000000000000	4.00000000000000000000	4.00000000000000000000	4.00000000000000000000	4.00000000000000000000	4.00000000000000000000	4.00000000000000000000	4.00000000000000000000	4.00000000000000000000	4.00000000000000000000	4.00000000000000000000	4.00000000000000000000	4.00000000000000000000	4.00000000000000000000	4.00000000000000000000
62.00000000000000000000	0.00000000000000000000	4176.41015625000000000000	4195.38427734375000000000	4151.79492187500000000000	4180.51269531250000000000	4180.00000000000000000000	4171.79492187500000000000	4170.25634765625000000000	4164.10253906250000000000	4165.64111328125000000000	4178.46142578125000000000	4184.61523437500000000000	4175.38427734375000000000	4182.56396484375000000000	4170.25634765625000000000	0.00000000000000000000	10250.00000000000000000000	10228.00000000000000000000	0.00000000000000000000	0.00000000000000000000	0.00000000000000000000	1196.00000000000000000000	968.00000000000000000000	4.00000000000000000000	4.00000000000000000000	4.00000000000000000000	4.00000000000000000000	4.00000000000000000000	4.00000000000000000000	4.00000000000000000000	4.00000000000000000000	4.00000000000000000000	4.00000000000000000000	4.00000000000000000000	4.00000000000000000000	4.00000000000000000000	4.00000000000000000000	4.00000000000000000000	4.00000000000000000000
63.00000000000000000000	0.00000000000000000000	4185.12792968750000000000	4206.15380859375000000000	4161.53857421875000000000	4189.74365234375000000000	4204.61523437500000000000	4178.97412109375000000000	4173.84619140625000000000	4168.71777343750000000000	4176.41015625000000000000	4175.89746093750000000000	4196.92285156250000000000	4182.05126953125000000000	4197.43603515625000000000	4181.02539062500000000000	0.00000000000000000000	10249.00000000000000000000	10228.00000000000000000000	0.00000000000000000000	0.00000000000000000000	0.00000000000000000000	1196.00000000000000000000	975.00000000000000000000	4.00000000000000000000	4.00000000000000000000	4.00000000000000000000	4.00000000000000000000	4.00000000000000000000	4.00000000000000000000	4.00000000000000000000	4.00000000000000000000	4.00000000000000000000	4.00000000000000000000	4.00000000000000000000	4.00000000000000000000	4.00000000000000000000	4.00000000000000000000	4.00000000000000000000	4.00000000000000000000
64.00000000000000000000	0.00000000000000000000	4178.97412109375000000000	4178.97412109375000000000	4161.02539062500000000000	4176.92285156250000000000	4172.30761718750000000000	4168.71777343750000000000	4157.94873046875000000000	4153.33300781250000000000	4172.82031250000000000000	4166.15380859375000000000	4183.07666015625000000000	4178.97412109375000000000	4180.51269531250000000000	4174.35888671875000000000	844.00000000000000000000	10249.00000000000000000000	10228.00000000000000000000	0.00000000000000000000	0.00000000000000000000	0.00000000000000000000	1196.00000000000000000000	983.00000000000000000000	4.00000000000000000000	4.00000000000000000000	4.00000000000000000000	4.00000000000000000000	4.00000000000000000000	4.00000000000000000000	4.00000000000000000000	4.00000000000000000000	4.00000000000000000000	4.00000000000000000000	4.00000000000000000000	4.00000000000000000000	4.00000000000000000000	4.00000000000000000000	4.00000000000000000000	4.00000000000000000000
65.00000000000000000000	0.00000000000000000000	4173.84619140625000000000	4188.20507812500000000000	4150.25634765625000000000	4186.66650390625000000000	4170.25634765625000000000	4172.82031250000000000000	4174.35888671875000000000	4184.61523437500000000000	4172.30761718750000000000	4211.79492187500000000000	4205.64111328125000000000	4189.74365234375000000000	4209.74365234375000000000	4180.51269531250000000000	1020.00000000000000000000	10251.00000000000000000000	10228.00000000000000000000	0.00000000000000000000	0.00000000000000000000	0.00000000000000000000	1196.00000000000000000000	990.00000000000000000000	4.00000000000000000000	4.00000000000000000000	4.00000000000000000000	4.00000000000000000000	4.00000000000000000000	4.00000000000000000000	4.00000000000000000000	4.00000000000000000000	4.00000000000000000000	4.00000000000000000000	4.00000000000000000000	4.00000000000000000000	4.00000000000000000000	4.00000000000000000000	4.00000000000000000000	4.00000000000000000000
66.00000000000000000000	0.00000000000000000000	4170.76904296875000000000	4170.76904296875000000000	4158.46142578125000000000	4184.10253906250000000000	4169.74365234375000000000	4165.12792968750000000000	4164.10253906250000000000	4177.94873046875000000000	4167.69238281250000000000	4204.61523437500000000000	4201.53857421875000000000	4188.71777343750000000000	4200.00000000000000000000	4178.46142578125000000000	1095.00000000000000000000	10251.00000000000000000000	10228.00000000000000000000	0.00000000000000000000	0.00000000000000000000	0.00000000000000000000	1196.00000000000000000000	997.00000000000000000000	4.00000000000000000000	4.00000000000000000000	4.00000000000000000000	4.00000000000000000000	4.00000000000000000000	4.00000000000000000000	4.00000000000000000000	4.00000000000000000000	4.00000000000000000000	4.00000000000000000000	4.00000000000000000000	4.00000000000000000000	4.00000000000000000000	4.00000000000000000000	4.00000000000000000000	4.00000000000000000000
67.00000000000000000000	0.00000000000000000000	4173.33300781250000000000	4175.38427734375000000000	4158.46142578125000000000	4183.58984375000000000000	4169.23046875000000000000	4175.38427734375000000000	4173.84619140625000000000	4167.17919921875000000000	4162.05126953125000000000	4198.97412109375000000000	4190.76904296875000000000	4172.30761718750000000000	4185.64111328125000000000	4170.25634765625000000000	1569.00000000000000000000	10251.00000000000000000000	10230.00000000000000000000	0.00000000000000000000	0.00000000000000000000	0.00000000000000000000	1197.00000000000000000000	5.00000000000000000000	4.00000000000000000000	4.00000000000000000000	4.00000000000000000000	4.00000000000000000000	4.00000000000000000000	4.00000000000000000000	4.00000000000000000000	4.00000000000000000000	4.00000000000000000000	4.00000000000000000000	4.00000000000000000000	4.00000000000000000000	4.00000000000000000000	4.00000000000000000000	4.00000000000000000000	4.00000000000000000000
68.00000000000000000000	0.00000000000000000000	4181.53857421875000000000	4198.97412109375000000000	4160.51269531250000000000	4197.43603515625000000000	4153.84619140625000000000	4188.71777343750000000000	4193.84619140625000000000	4178.46142578125000000000	4168.71777343750000000000	4213.84619140625000000000	4197.43603515625000000000	4175.89746093750000000000	4194.35888671875000000000	4169.74365234375000000000	1687.00000000000000000000	10251.00000000000000000000	10230.00000000000000000000	0.00000000000000000000	0.00000000000000000000	0.00000000000000000000	1197.00000000000000000000	12.00000000000000000000	4.00000000000000000000	4.00000000000000000000	4.00000000000000000000	4.00000000000000000000	4.00000000000000000000	4.00000000000000000000	4.00000000000000000000	4.00000000000000000000	4.00000000000000000000	4.00000000000000000000	4.00000000000000000000	4.00000000000000000000	4.00000000000000000000	4.00000000000000000000	4.00000000000000000000	4.00000000000000000000
69.00000000000000000000	0.00000000000000000000	4174.87158203125000000000	4176.92285156250000000000	4160.00000000000000000000	4183.58984375000000000000	4147.69238281250000000000	4172.82031250000000000000	4171.79492187500000000000	4156.92285156250000000000	4166.66650390625000000000	4172.82031250000000000000	4182.05126953125000000000	4174.87158203125000000000	4175.38427734375000000000	4162.56396484375000000000	1154.00000000000000000000	10252.00000000000000000000	10230.00000000000000000000	0.00000000000000000000	0.00000000000000000000	0.00000000000000000000	1197.00000000000000000000	20.00000000000000000000	4.00000000000000000000	4.00000000000000000000	4.00000000000000000000	4.00000000000000000000	4.00000000000000000000	4.00000000000000000000	4.00000000000000000000	4.00000000000000000000	4.00000000000000000000	4.00000000000000000000	4.00000000000000000000	4.00000000000000000000	4.00000000000000000000	4.00000000000000000000	4.00000000000000000000	4.00000000000000000000
70.00000000000000000000	0.00000000000000000000	4178.97412109375000000000	4186.66650390625000000000	4155.89746093750000000000	4191.79492187500000000000	4205.12792968750000000000	4172.30761718750000000000	4172.30761718750000000000	4169.23046875000000000000	4172.30761718750000000000	4183.07666015625000000000	4196.41015625000000000000	4181.53857421875000000000	4200.00000000000000000000	4176.41015625000000000000	1411.00000000000000000000	10252.00000000000000000000	10230.00000000000000000000	0.00000000000000000000	0.00000000000000000000	0.00000000000000000000	1197.00000000000000000000	28.00000000000000000000	4.00000000000000000000	4.00000000000000000000	4.00000000000000000000	4.00000000000000000000	4.00000000000000000000	4.00000000000000000000	4.00000000000000000000	4.00000000000000000000	4.00000000000000000000	4.00000000000000000000	4.00000000000000000000	4.00000000000000000000	4.00000000000000000000	4.00000000000000000000	4.00000000000000000000	4.00000000000000000000
71.00000000000000000000	0.00000000000000000000	4182.56396484375000000000	4180.51269531250000000000	4165.12792968750000000000	4197.43603515625000000000	4174.35888671875000000000	4165.12792968750000000000	4158.97412109375000000000	4161.53857421875000000000	4173.33300781250000000000	4177.94873046875000000000	4191.79492187500000000000	4184.61523437500000000000	4195.89746093750000000000	4182.05126953125000000000	1523.00000000000000000000	10251.00000000000000000000	10230.00000000000000000000	0.00000000000000000000	0.00000000000000000000	0.00000000000000000000	1197.00000000000000000000	36.00000000000000000000	4.00000000000000000000	4.00000000000000000000	4.00000000000000000000	4.00000000000000000000	4.00000000000000000000	4.00000000000000000000	4.00000000000000000000	4.00000000000000000000	4.00000000000000000000	4.00000000000000000000	4.00000000000000000000	4.00000000000000000000	4.00000000000000000000	4.00000000000000000000	4.00000000000000000000	4.00000000000000000000
72.00000000000000000000	0.00000000000000000000	4169.74365234375000000000	4171.28173828125000000000	4153.33300781250000000000	4189.74365234375000000000	4152.30761718750000000000	4164.61523437500000000000	4158.97412109375000000000	4158.97412109375000000000	4166.15380859375000000000	4164.10253906250000000000	4183.58984375000000000000	4174.35888671875000000000	4180.51269531250000000000	4173.84619140625000000000	1038.00000000000000000000	10251.00000000000000000000	10230.00000000000000000000	0.00000000000000000000	0.00000000000000000000	0.00000000000000000000	1197.00000000000000000000	44.00000000000000000000	4.00000000000000000000	4.00000000000000000000	4.00000000000000000000	4.00000000000000000000	4.00000000000000000000	4.00000000000000000000	4.00000000000000000000	4.00000000000000000000	4.00000000000000000000	4.00000000000000000000	4.00000000000000000000	4.00000000000000000000	4.00000000000000000000	4.00000000000000000000	4.00000000000000000000	4.00000000000000000000
73.00000000000000000000	0.00000000000000000000	4165.12792968750000000000	4175.89746093750000000000	4143.58984375000000000000	4192.30761718750000000000	4175.89746093750000000000	4166.15380859375000000000	4168.71777343750000000000	4184.61523437500000000000	4172.30761718750000000000	4193.33300781250000000000	4201.02539062500000000000	4180.00000000000000000000	4189.74365234375000000000	4176.41015625000000000000	1596.00000000000000000000	10247.00000000000000000000	10228.00000000000000000000	0.00000000000000000000	0.00000000000000000000	0.00000000000000000000	1197.00000000000000000000	53.00000000000000000000	4.00000000000000000000	4.00000000000000000000	4.00000000000000000000	4.00000000000000000000	4.00000000000000000000	4.00000000000000000000	4.00000000000000000000	4.00000000000000000000	4.00000000000000000000	4.00000000000000000000	4.00000000000000000000	4.00000000000000000000	4.00000000000000000000	4.00000000000000000000	4.00000000000000000000	4.00000000000000000000
74.00000000000000000000	0.00000000000000000000	4164.10253906250000000000	4161.53857421875000000000	4150.25634765625000000000	4184.10253906250000000000	4118.46142578125000000000	4155.38427734375000000000	4150.25634765625000000000	4165.64111328125000000000	4168.20507812500000000000	4186.66650390625000000000	4186.15380859375000000000	4176.92285156250000000000	4166.15380859375000000000	4170.25634765625000000000	1692.00000000000000000000	10247.00000000000000000000	10228.00000000000000000000	0.00000000000000000000	0.00000000000000000000	0.00000000000000000000	1197.00000000000000000000	61.00000000000000000000	4.00000000000000000000	4.00000000000000000000	4.00000000000000000000	4.00000000000000000000	4.00000000000000000000	4.00000000000000000000	4.00000000000000000000	4.00000000000000000000	4.00000000000000000000	4.00000000000000000000	4.00000000000000000000	4.00000000000000000000	4.00000000000000000000	4.00000000000000000000	4.00000000000000000000	4.00000000000000000000
75.00000000000000000000	0.00000000000000000000	4171.79492187500000000000	4188.20507812500000000000	4149.74365234375000000000	4197.94873046875000000000	4134.87158203125000000000	4174.87158203125000000000	4174.35888671875000000000	4170.76904296875000000000	4168.71777343750000000000	4196.92285156250000000000	4190.76904296875000000000	4175.89746093750000000000	4177.94873046875000000000	4173.84619140625000000000	1413.00000000000000000000	10245.00000000000000000000	10226.00000000000000000000	0.00000000000000000000	0.00000000000000000000	0.00000000000000000000	1197.00000000000000000000	69.00000000000000000000	4.00000000000000000000	4.00000000000000000000	4.00000000000000000000	4.00000000000000000000	4.00000000000000000000	4.00000000000000000000	4.00000000000000000000	4.00000000000000000000	4.00000000000000000000	4.00000000000000000000	4.00000000000000000000	4.00000000000000000000	4.00000000000000000000	4.00000000000000000000	4.00000000000000000000	4.00000000000000000000
76.00000000000000000000	0.00000000000000000000	4176.41015625000000000000	4185.12792968750000000000	4156.41015625000000000000	4194.87158203125000000000	4186.66650390625000000000	4177.43603515625000000000	4172.82031250000000000000	4164.10253906250000000000	4171.79492187500000000000	4185.12792968750000000000	4186.66650390625000000000	4173.84619140625000000000	4173.33300781250000000000	4172.30761718750000000000	1358.00000000000000000000	10245.00000000000000000000	10226.00000000000000000000	0.00000000000000000000	0.00000000000000000000	0.00000000000000000000	1197.00000000000000000000	78.00000000000000000000	4.00000000000000000000	4.00000000000000000000	4.00000000000000000000	4.00000000000000000000	4.00000000000000000000	4.00000000000000000000	4.00000000000000000000	4.00000000000000000000	4.00000000000000000000	4.00000000000000000000	4.00000000000000000000	4.00000000000000000000	4.00000000000000000000	4.00000000000000000000	4.00000000000000000000	4.00000000000000000000
77.00000000000000000000	0.00000000000000000000	4173.33300781250000000000	4173.84619140625000000000	4155.38427734375000000000	4185.12792968750000000000	4182.56396484375000000000	4167.69238281250000000000	4158.97412109375000000000	4157.43603515625000000000	4168.71777343750000000000	4179.48730468750000000000	4176.41015625000000000000	4165.12792968750000000000	4168.71777343750000000000	4166.15380859375000000000	1466.00000000000000000000	10242.00000000000000000000	10228.00000000000000000000	0.00000000000000000000	0.00000000000000000000	0.00000000000000000000	1197.00000000000000000000	86.00000000000000000000	4.00000000000000000000	4.00000000000000000000	4.00000000000000000000	4.00000000000000000000	4.00000000000000000000	4.00000000000000000000	4.00000000000000000000	4.00000000000000000000	4.00000000000000000000	4.00000000000000000000	4.00000000000000000000	4.00000000000000000000	4.00000000000000000000	4.00000000000000000000	4.00000000000000000000	4.00000000000000000000
78.00000000000000000000	0.00000000000000000000	4174.35888671875000000000	4191.28173828125000000000	4155.38427734375000000000	4202.56396484375000000000	4169.74365234375000000000	4168.20507812500000000000	4169.23046875000000000000	4175.89746093750000000000	4175.89746093750000000000	4191.79492187500000000000	4194.35888671875000000000	4178.97412109375000000000	4195.38427734375000000000	4180.51269531250000000000	1692.00000000000000000000	10242.00000000000000000000	10228.00000000000000000000	0.00000000000000000000	0.00000000000000000000	0.00000000000000000000	1197.00000000000000000000	94.00000000000000000000	4.00000000000000000000	4.00000000000000000000	4.00000000000000000000	4.00000000000000000000	4.00000000000000000000	4.00000000000000000000	4.00000000000000000000	4.00000000000000000000	4.00000000000000000000	4.00000000000000000000	4.00000000000000000000	4.00000000000000000000	4.00000000000000000000	4.00000000000000000000	4.00000000000000000000	4.00000000000000000000
79.00000000000000000000	0.00000000000000000000	4169.23046875000000000000	4173.33300781250000000000	4159.48730468750000000000	4192.30761718750000000000	4140.00000000000000000000	4159.48730468750000000000	4151.79492187500000000000	4152.82031250000000000000	4170.76904296875000000000	4145.64111328125000000000	4181.53857421875000000000	4180.51269531250000000000	4174.35888671875000000000	4178.97412109375000000000	1413.00000000000000000000	10243.00000000000000000000	10228.00000000000000000000	0.00000000000000000000	0.00000000000000000000	0.00000000000000000000	1197.00000000000000000000	102.00000000000000000000	4.00000000000000000000	4.00000000000000000000	4.00000000000000000000	4.00000000000000000000	4.00000000000000000000	4.00000000000000000000	4.00000000000000000000	4.00000000000000000000	4.00000000000000000000	4.00000000000000000000	4.00000000000000000000	4.00000000000000000000	4.00000000000000000000	4.00000000000000000000	4.00000000000000000000	4.00000000000000000000
80.00000000000000000000	0.00000000000000000000	4168.20507812500000000000	4181.02539062500000000000	4148.71777343750000000000	4191.79492187500000000000	4153.33300781250000000000	4169.74365234375000000000	4166.66650390625000000000	4171.79492187500000000000	4166.66650390625000000000	4171.79492187500000000000	4186.66650390625000000000	4173.33300781250000000000	4173.84619140625000000000	4173.33300781250000000000	1358.00000000000000000000	10243.00000000000000000000	10228.00000000000000000000	0.00000000000000000000	0.00000000000000000000	0.00000000000000000000	1197.00000000000000000000	109.00000000000000000000	4.00000000000000000000	4.00000000000000000000	4.00000000000000000000	4.00000000000000000000	4.00000000000000000000	4.00000000000000000000	4.00000000000000000000	4.00000000000000000000	4.00000000000000000000	4.00000000000000000000	4.00000000000000000000	4.00000000000000000000	4.00000000000000000000	4.00000000000000000000	4.00000000000000000000	4.00000000000000000000
81.00000000000000000000	0.00000000000000000000	4164.61523437500000000000	4170.25634765625000000000	4148.71777343750000000000	4188.71777343750000000000	4137.94873046875000000000	4163.58984375000000000000	4167.17919921875000000000	4185.12792968750000000000	4166.15380859375000000000	4205.12792968750000000000	4185.64111328125000000000	4174.87158203125000000000	4166.15380859375000000000	4167.69238281250000000000	1466.00000000000000000000	10243.00000000000000000000	10228.00000000000000000000	0.00000000000000000000	0.00000000000000000000	0.00000000000000000000	1197.00000000000000000000	117.00000000000000000000	4.00000000000000000000	4.00000000000000000000	4.00000000000000000000	4.00000000000000000000	4.00000000000000000000	4.00000000000000000000	4.00000000000000000000	4.00000000000000000000	4.00000000000000000000	4.00000000000000000000	4.00000000000000000000	4.00000000000000000000	4.00000000000000000000	4.00000000000000000000	4.00000000000000000000	4.00000000000000000000
82.00000000000000000000	0.00000000000000000000	4162.05126953125000000000	4159.48730468750000000000	4150.76904296875000000000	4180.00000000000000000000	4113.84619140625000000000	4162.05126953125000000000	4159.48730468750000000000	4167.17919921875000000000	4161.02539062500000000000	4174.35888671875000000000	4171.28173828125000000000	4169.74365234375000000000	4155.89746093750000000000	4163.58984375000000000000	1692.00000000000000000000	10243.00000000000000000000	10228.00000000000000000000	0.00000000000000000000	0.00000000000000000000	0.00000000000000000000	1197.00000000000000000000	124.00000000000000000000	4.00000000000000000000	4.00000000000000000000	4.00000000000000000000	4.00000000000000000000	4.00000000000000000000	4.00000000000000000000	4.00000000000000000000	4.00000000000000000000	4.00000000000000000000	4.00000000000000000000	4.00000000000000000000	4.00000000000000000000	4.00000000000000000000	4.00000000000000000000	4.00000000000000000000	4.00000000000000000000
83.00000000000000000000	0.00000000000000000000	4176.41015625000000000000	4191.28173828125000000000	4153.84619140625000000000	4194.87158203125000000000	4157.43603515625000000000	4186.15380859375000000000	4181.02539062500000000000	4173.84619140625000000000	4170.76904296875000000000	4177.43603515625000000000	4182.56396484375000000000	4170.25634765625000000000	4174.87158203125000000000	4170.25634765625000000000	1413.00000000000000000000	10244.00000000000000000000	10227.00000000000000000000	0.00000000000000000000	0.00000000000000000000	0.00000000000000000000	1197.00000000000000000000	132.00000000000000000000	4.00000000000000000000	4.00000000000000000000	4.00000000000000000000	4.00000000000000000000	4.00000000000000000000	4.00000000000000000000	4.00000000000000000000	4.00000000000000000000	4.00000000000000000000	4.00000000000000000000	4.00000000000000000000	4.00000000000000000000	4.00000000000000000000	4.00000000000000000000	4.00000000000000000000	4.00000000000000000000
84.00000000000000000000	0.00000000000000000000	4177.43603515625000000000	4173.84619140625000000000	4159.48730468750000000000	4182.05126953125000000000	4157.94873046875000000000	4173.84619140625000000000	4164.61523437500000000000	4151.28173828125000000000	4170.25634765625000000000	4167.69238281250000000000	4164.10253906250000000000	4164.10253906250000000000	4152.82031250000000000000	4162.56396484375000000000	1358.00000000000000000000	10244.00000000000000000000	10227.00000000000000000000	0.00000000000000000000	0.00000000000000000000	0.00000000000000000000	1197.00000000000000000000	140.00000000000000000000	4.00000000000000000000	4.00000000000000000000	4.00000000000000000000	4.00000000000000000000	4.00000000000000000000	4.00000000000000000000	4.00000000000000000000	4.00000000000000000000	4.00000000000000000000	4.00000000000000000000	4.00000000000000000000	4.00000000000000000000	4.00000000000000000000	4.00000000000000000000	4.00000000000000000000	4.00000000000000000000
85.00000000000000000000	0.00000000000000000000	4170.76904296875000000000	4168.71777343750000000000	4156.41015625000000000000	4180.51269531250000000000	4146.66650390625000000000	4167.17919921875000000000	4163.58984375000000000000	4161.53857421875000000000	4169.74365234375000000000	4179.48730468750000000000	4172.82031250000000000000	4171.28173828125000000000	4169.23046875000000000000	4169.74365234375000000000	1466.00000000000000000000	10247.00000000000000000000	10228.00000000000000000000	0.00000000000000000000	0.00000000000000000000	0.00000000000000000000	1197.00000000000000000000	148.00000000000000000000	4.00000000000000000000	4.00000000000000000000	4.00000000000000000000	4.00000000000000000000	4.00000000000000000000	4.00000000000000000000	4.00000000000000000000	4.00000000000000000000	4.00000000000000000000	4.00000000000000000000	4.00000000000000000000	4.00000000000000000000	4.00000000000000000000	4.00000000000000000000	4.00000000000000000000	4.00000000000000000000
86.00000000000000000000	0.00000000000000000000	4170.76904296875000000000	4165.64111328125000000000	4162.56396484375000000000	4185.12792968750000000000	4132.30761718750000000000	4165.12792968750000000000	4155.38427734375000000000	4166.15380859375000000000	4174.87158203125000000000	4170.76904296875000000000	4183.58984375000000000000	4181.02539062500000000000	4180.00000000000000000000	4177.94873046875000000000	1692.00000000000000000000	10247.00000000000000000000	10228.00000000000000000000	0.00000000000000000000	0.00000000000000000000	0.00000000000000000000	1197.00000000000000000000	156.00000000000000000000	4.00000000000000000000	4.00000000000000000000	4.00000000000000000000	4.00000000000000000000	4.00000000000000000000	4.00000000000000000000	4.00000000000000000000	4.00000000000000000000	4.00000000000000000000	4.00000000000000000000	4.00000000000000000000	4.00000000000000000000	4.00000000000000000000	4.00000000000000000000	4.00000000000000000000	4.00000000000000000000
87.00000000000000000000	0.00000000000000000000	4164.61523437500000000000	4152.82031250000000000000	4153.33300781250000000000	4169.23046875000000000000	4134.87158203125000000000	4162.56396484375000000000	4148.20507812500000000000	4149.74365234375000000000	4164.10253906250000000000	4131.79492187500000000000	4165.12792968750000000000	4162.05126953125000000000	4152.30761718750000000000	4162.05126953125000000000	1413.00000000000000000000	10248.00000000000000000000	10228.00000000000000000000	0.00000000000000000000	0.00000000000000000000	0.00000000000000000000	1197.00000000000000000000	164.00000000000000000000	4.00000000000000000000	4.00000000000000000000	4.00000000000000000000	4.00000000000000000000	4.00000000000000000000	4.00000000000000000000	4.00000000000000000000	4.00000000000000000000	4.00000000000000000000	4.00000000000000000000	4.00000000000000000000	4.00000000000000000000	4.00000000000000000000	4.00000000000000000000	4.00000000000000000000	4.00000000000000000000
88.00000000000000000000	0.00000000000000000000	4158.97412109375000000000	4165.12792968750000000000	4139.48730468750000000000	4173.33300781250000000000	4170.25634765625000000000	4173.84619140625000000000	4171.79492187500000000000	4175.89746093750000000000	4161.53857421875000000000	4159.48730468750000000000	4175.38427734375000000000	4160.00000000000000000000	4158.97412109375000000000	4157.94873046875000000000	1358.00000000000000000000	10248.00000000000000000000	10228.00000000000000000000	0.00000000000000000000	0.00000000000000000000	0.00000000000000000000	1197.00000000000000000000	172.00000000000000000000	4.00000000000000000000	4.00000000000000000000	4.00000000000000000000	4.00000000000000000000	4.00000000000000000000	4.00000000000000000000	4.00000000000000000000	4.00000000000000000000	4.00000000000000000000	4.00000000000000000000	4.00000000000000000000	4.00000000000000000000	4.00000000000000000000	4.00000000000000000000	4.00000000000000000000	4.00000000000000000000
89.00000000000000000000	0.00000000000000000000	4153.84619140625000000000	4140.51269531250000000000	4144.61523437500000000000	4162.05126953125000000000	4133.84619140625000000000	4161.53857421875000000000	4150.25634765625000000000	4163.07666015625000000000	4161.02539062500000000000	4170.25634765625000000000	4161.53857421875000000000	4160.51269531250000000000	4134.35888671875000000000	4153.84619140625000000000	1466.00000000000000000000	10250.00000000000000000000	10225.00000000000000000000	0.00000000000000000000	0.00000000000000000000	0.00000000000000000000	1197.00000000000000000000	180.00000000000000000000	4.00000000000000000000	4.00000000000000000000	4.00000000000000000000	4.00000000000000000000	4.00000000000000000000	4.00000000000000000000	4.00000000000000000000	4.00000000000000000000	4.00000000000000000000	4.00000000000000000000	4.00000000000000000000	4.00000000000000000000	4.00000000000000000000	4.00000000000000000000	4.00000000000000000000	4.00000000000000000000
90.00000000000000000000	0.00000000000000000000	4168.20507812500000000000	4160.00000000000000000000	4146.66650390625000000000	4165.64111328125000000000	4133.33300781250000000000	4171.79492187500000000000	4155.38427734375000000000	4164.61523437500000000000	4167.17919921875000000000	4175.38427734375000000000	4162.05126953125000000000	4158.46142578125000000000	4141.53857421875000000000	4157.94873046875000000000	1692.00000000000000000000	10250.00000000000000000000	10225.00000000000000000000	0.00000000000000000000	0.00000000000000000000	0.00000000000000000000	1197.00000000000000000000	187.00000000000000000000	4.00000000000000000000	4.00000000000000000000	4.00000000000000000000	4.00000000000000000000	4.00000000000000000000	4.00000000000000000000	4.00000000000000000000	4.00000000000000000000	4.00000000000000000000	4.00000000000000000000	4.00000000000000000000	4.00000000000000000000	4.00000000000000000000	4.00000000000000000000	4.00000000000000000000	4.00000000000000000000
91.00000000000000000000	0.00000000000000000000	4182.56396484375000000000	4184.10253906250000000000	4157.94873046875000000000	4178.97412109375000000000	4169.23046875000000000000	4182.05126953125000000000	4170.25634765625000000000	4169.74365234375000000000	4174.87158203125000000000	4173.84619140625000000000	4172.30761718750000000000	4166.66650390625000000000	4163.58984375000000000000	4167.17919921875000000000	1413.00000000000000000000	10250.00000000000000000000	10226.00000000000000000000	0.00000000000000000000	0.00000000000000000000	0.00000000000000000000	1197.00000000000000000000	194.00000000000000000000	4.00000000000000000000	4.00000000000000000000	4.00000000000000000000	4.00000000000000000000	4.00000000000000000000	4.00000000000000000000	4.00000000000000000000	4.00000000000000000000	4.00000000000000000000	4.00000000000000000000	4.00000000000000000000	4.00000000000000000000	4.00000000000000000000	4.00000000000000000000	4.00000000000000000000	4.00000000000000000000
92.00000000000000000000	0.00000000000000000000	4166.66650390625000000000	4158.46142578125000000000	4158.46142578125000000000	4166.15380859375000000000	4145.12792968750000000000	4168.71777343750000000000	4157.43603515625000000000	4147.17919921875000000000	4164.61523437500000000000	4158.46142578125000000000	4161.02539062500000000000	4161.53857421875000000000	4152.82031250000000000000	4164.10253906250000000000	1358.00000000000000000000	10250.00000000000000000000	10226.00000000000000000000	0.00000000000000000000	0.00000000000000000000	0.00000000000000000000	1197.00000000000000000000	202.00000000000000000000	4.00000000000000000000	4.00000000000000000000	4.00000000000000000000	4.00000000000000000000	4.00000000000000000000	4.00000000000000000000	4.00000000000000000000	4.00000000000000000000	4.00000000000000000000	4.00000000000000000000	4.00000000000000000000	4.00000000000000000000	4.00000000000000000000	4.00000000000000000000	4.00000000000000000000	4.00000000000000000000
93.00000000000000000000	0.00000000000000000000	4160.51269531250000000000	4166.66650390625000000000	4150.76904296875000000000	4171.79492187500000000000	4135.38427734375000000000	4166.15380859375000000000	4161.02539062500000000000	4168.20507812500000000000	4169.23046875000000000000	4187.17919921875000000000	4178.46142578125000000000	4169.23046875000000000000	4177.94873046875000000000	4174.87158203125000000000	1466.00000000000000000000	10250.00000000000000000000	10227.00000000000000000000	0.00000000000000000000	0.00000000000000000000	0.00000000000000000000	1197.00000000000000000000	211.00000000000000000000	4.00000000000000000000	4.00000000000000000000	4.00000000000000000000	4.00000000000000000000	4.00000000000000000000	4.00000000000000000000	4.00000000000000000000	4.00000000000000000000	4.00000000000000000000	4.00000000000000000000	4.00000000000000000000	4.00000000000000000000	4.00000000000000000000	4.00000000000000000000	4.00000000000000000000	4.00000000000000000000
94.00000000000000000000	0.00000000000000000000	4166.66650390625000000000	4161.02539062500000000000	4159.48730468750000000000	4168.20507812500000000000	4125.64111328125000000000	4154.87158203125000000000	4142.05126953125000000000	4160.00000000000000000000	4172.82031250000000000000	4169.74365234375000000000	4171.79492187500000000000	4174.35888671875000000000	4171.28173828125000000000	4176.92285156250000000000	1692.00000000000000000000	10250.00000000000000000000	10227.00000000000000000000	0.00000000000000000000	0.00000000000000000000	0.00000000000000000000	1197.00000000000000000000	218.00000000000000000000	4.00000000000000000000	4.00000000000000000000	4.00000000000000000000	4.00000000000000000000	4.00000000000000000000	4.00000000000000000000	4.00000000000000000000	4.00000000000000000000	4.00000000000000000000	4.00000000000000000000	4.00000000000000000000	4.00000000000000000000	4.00000000000000000000	4.00000000000000000000	4.00000000000000000000	4.00000000000000000000
95.00000000000000000000	0.00000000000000000000	4167.17919921875000000000	4167.69238281250000000000	4160.00000000000000000000	4168.20507812500000000000	4141.02539062500000000000	4169.74365234375000000000	4159.48730468750000000000	4165.64111328125000000000	4166.15380859375000000000	4172.82031250000000000000	4170.76904296875000000000	4168.20507812500000000000	4168.71777343750000000000	4173.33300781250000000000	1413.00000000000000000000	10250.00000000000000000000	10226.00000000000000000000	0.00000000000000000000	0.00000000000000000000	0.00000000000000000000	1197.00000000000000000000	226.00000000000000000000	4.00000000000000000000	4.00000000000000000000	4.00000000000000000000	4.00000000000000000000	4.00000000000000000000	4.00000000000000000000	4.00000000000000000000	4.00000000000000000000	4.00000000000000000000	4.00000000000000000000	4.00000000000000000000	4.00000000000000000000	4.00000000000000000000	4.00000000000000000000	4.00000000000000000000	4.00000000000000000000
96.00000000000000000000	0.00000000000000000000	4162.05126953125000000000	4171.79492187500000000000	4160.51269531250000000000	4174.35888671875000000000	4148.71777343750000000000	4180.00000000000000000000	4176.41015625000000000000	4183.58984375000000000000	4166.15380859375000000000	4192.82031250000000000000	4180.51269531250000000000	4170.76904296875000000000	4169.23046875000000000000	4170.76904296875000000000	1358.00000000000000000000	10250.00000000000000000000	10226.00000000000000000000	0.00000000000000000000	0.00000000000000000000	0.00000000000000000000	1197.00000000000000000000	234.00000000000000000000	4.00000000000000000000	4.00000000000000000000	4.00000000000000000000	4.00000000000000000000	4.00000000000000000000	4.00000000000000000000	4.00000000000000000000	4.00000000000000000000	4.00000000000000000000	4.00000000000000000000	4.00000000000000000000	4.00000000000000000000	4.00000000000000000000	4.00000000000000000000	4.00000000000000000000	4.00000000000000000000
97.00000000000000000000	0.00000000000000000000	4159.48730468750000000000	4155.38427734375000000000	4158.97412109375000000000	4160.00000000000000000000	4141.02539062500000000000	4168.20507812500000000000	4152.82031250000000000000	4157.94873046875000000000	4162.56396484375000000000	4168.71777343750000000000	4163.58984375000000000000	4163.07666015625000000000	4144.61523437500000000000	4161.53857421875000000000	1466.00000000000000000000	10249.00000000000000000000	10225.00000000000000000000	0.00000000000000000000	0.00000000000000000000	0.00000000000000000000	1197.00000000000000000000	242.00000000000000000000	4.00000000000000000000	4.00000000000000000000	4.00000000000000000000	4.00000000000000000000	4.00000000000000000000	4.00000000000000000000	4.00000000000000000000	4.00000000000000000000	4.00000000000000000000	4.00000000000000000000	4.00000000000000000000	4.00000000000000000000	4.00000000000000000000	4.00000000000000000000	4.00000000000000000000	4.00000000000000000000
98.00000000000000000000	0.00000000000000000000	4174.35888671875000000000	4184.61523437500000000000	4158.97412109375000000000	4171.79492187500000000000	4187.69238281250000000000	4182.56396484375000000000	4166.15380859375000000000	4165.64111328125000000000	4172.82031250000000000000	4192.82031250000000000000	4173.33300781250000000000	4167.69238281250000000000	4168.71777343750000000000	4174.87158203125000000000	1692.00000000000000000000	10249.00000000000000000000	10225.00000000000000000000	0.00000000000000000000	0.00000000000000000000	0.00000000000000000000	1197.00000000000000000000	250.00000000000000000000	4.00000000000000000000	4.00000000000000000000	4.00000000000000000000	4.00000000000000000000	4.00000000000000000000	4.00000000000000000000	4.00000000000000000000	4.00000000000000000000	4.00000000000000000000	4.00000000000000000000	4.00000000000000000000	4.00000000000000000000	4.00000000000000000000	4.00000000000000000000	4.00000000000000000000	4.00000000000000000000
99.00000000000000000000	0.00000000000000000000	4175.89746093750000000000	4175.38427734375000000000	4171.28173828125000000000	4168.71777343750000000000	4178.46142578125000000000	4177.94873046875000000000	4159.48730468750000000000	4154.87158203125000000000	4174.35888671875000000000	4173.84619140625000000000	4163.07666015625000000000	4168.20507812500000000000	4157.94873046875000000000	4174.35888671875000000000	1413.00000000000000000000	10249.00000000000000000000	10224.00000000000000000000	0.00000000000000000000	0.00000000000000000000	0.00000000000000000000	1197.00000000000000000000	258.00000000000000000000	4.00000000000000000000	4.00000000000000000000	4.00000000000000000000	4.00000000000000000000	4.00000000000000000000	4.00000000000000000000	4.00000000000000000000	4.00000000000000000000	4.00000000000000000000	4.00000000000000000000	4.00000000000000000000	4.00000000000000000000	4.00000000000000000000	4.00000000000000000000	4.00000000000000000000	4.00000000000000000000
100.00000000000000000000	0.00000000000000000000	4163.07666015625000000000	4163.58984375000000000000	4159.48730468750000000000	4164.61523437500000000000	4159.48730468750000000000	4170.76904296875000000000	4155.38427734375000000000	4152.30761718750000000000	4164.61523437500000000000	4154.87158203125000000000	4160.00000000000000000000	4162.05126953125000000000	4146.66650390625000000000	4165.64111328125000000000	1358.00000000000000000000	10249.00000000000000000000	10224.00000000000000000000	0.00000000000000000000	0.00000000000000000000	0.00000000000000000000	1197.00000000000000000000	266.00000000000000000000	4.00000000000000000000	4.00000000000000000000	4.00000000000000000000	4.00000000000000000000	4.00000000000000000000	4.00000000000000000000	4.00000000000000000000	4.00000000000000000000	4.00000000000000000000	4.00000000000000000000	4.00000000000000000000	4.00000000000000000000	4.00000000000000000000	4.00000000000000000000	4.00000000000000000000	4.00000000000000000000
101.00000000000000000000	0.00000000000000000000	4161.02539062500000000000	4171.79492187500000000000	4151.28173828125000000000	4176.41015625000000000000	4157.43603515625000000000	4166.66650390625000000000	4158.46142578125000000000	4164.10253906250000000000	4167.69238281250000000000	4176.41015625000000000000	4177.94873046875000000000	4172.30761718750000000000	4161.02539062500000000000	4174.87158203125000000000	1466.00000000000000000000	10248.00000000000000000000	10225.00000000000000000000	0.00000000000000000000	0.00000000000000000000	0.00000000000000000000	1197.00000000000000000000	275.00000000000000000000	4.00000000000000000000	4.00000000000000000000	4.00000000000000000000	4.00000000000000000000	4.00000000000000000000	4.00000000000000000000	4.00000000000000000000	4.00000000000000000000	4.00000000000000000000	4.00000000000000000000	4.00000000000000000000	4.00000000000000000000	4.00000000000000000000	4.00000000000000000000	4.00000000000000000000	4.00000000000000000000
102.00000000000000000000	0.00000000000000000000	4159.48730468750000000000	4155.38427734375000000000	4156.92285156250000000000	4164.10253906250000000000	4129.23046875000000000000	4157.94873046875000000000	4143.07666015625000000000	4142.05126953125000000000	4165.12792968750000000000	4140.00000000000000000000	4161.02539062500000000000	4164.61523437500000000000	4145.12792968750000000000	4169.74365234375000000000	1692.00000000000000000000	10248.00000000000000000000	10225.00000000000000000000	0.00000000000000000000	0.00000000000000000000	0.00000000000000000000	1197.00000000000000000000	282.00000000000000000000	4.00000000000000000000	4.00000000000000000000	4.00000000000000000000	4.00000000000000000000	4.00000000000000000000	4.00000000000000000000	4.00000000000000000000	4.00000000000000000000	4.00000000000000000000	4.00000000000000000000	4.00000000000000000000	4.00000000000000000000	4.00000000000000000000	4.00000000000000000000	4.00000000000000000000	4.00000000000000000000
103.00000000000000000000	0.00000000000000000000	4164.61523437500000000000	4174.35888671875000000000	4154.87158203125000000000	4170.76904296875000000000	4157.94873046875000000000	4177.43603515625000000000	4169.74365234375000000000	4162.56396484375000000000	4167.17919921875000000000	4156.41015625000000000000	4169.74365234375000000000	4159.48730468750000000000	4162.56396484375000000000	4167.69238281250000000000	1413.00000000000000000000	10247.00000000000000000000	10224.00000000000000000000	0.00000000000000000000	0.00000000000000000000	0.00000000000000000000	1197.00000000000000000000	289.00000000000000000000	4.00000000000000000000	4.00000000000000000000	4.00000000000000000000	4.00000000000000000000	4.00000000000000000000	4.00000000000000000000	4.00000000000000000000	4.00000000000000000000	4.00000000000000000000	4.00000000000000000000	4.00000000000000000000	4.00000000000000000000	4.00000000000000000000	4.00000000000000000000	4.00000000000000000000	4.00000000000000000000
104.00000000000000000000	0.00000000000000000000	4167.17919921875000000000	4168.20507812500000000000	4159.48730468750000000000	4168.71777343750000000000	4147.17919921875000000000	4174.35888671875000000000	4165.12792968750000000000	4156.92285156250000000000	4166.66650390625000000000	4177.43603515625000000000	4165.64111328125000000000	4161.53857421875000000000	4151.79492187500000000000	4163.07666015625000000000	1358.00000000000000000000	10247.00000000000000000000	10224.00000000000000000000	0.00000000000000000000	0.00000000000000000000	0.00000000000000000000	1197.00000000000000000000	297.00000000000000000000	4.00000000000000000000	4.00000000000000000000	4.00000000000000000000	4.00000000000000000000	4.00000000000000000000	4.00000000000000000000	4.00000000000000000000	4.00000000000000000000	4.00000000000000000000	4.00000000000000000000	4.00000000000000000000	4.00000000000000000000	4.00000000000000000000	4.00000000000000000000	4.00000000000000000000	4.00000000000000000000
105.00000000000000000000	0.00000000000000000000	4169.23046875000000000000	4172.30761718750000000000	4160.00000000000000000000	4162.56396484375000000000	4141.53857421875000000000	4170.25634765625000000000	4151.28173828125000000000	4145.64111328125000000000	4164.10253906250000000000	4167.69238281250000000000	4158.46142578125000000000	4156.41015625000000000000	4144.10253906250000000000	4163.07666015625000000000	1466.00000000000000000000	10248.00000000000000000000	10225.00000000000000000000	0.00000000000000000000	0.00000000000000000000	0.00000000000000000000	1197.00000000000000000000	305.00000000000000000000	4.00000000000000000000	4.00000000000000000000	4.00000000000000000000	4.00000000000000000000	4.00000000000000000000	4.00000000000000000000	4.00000000000000000000	4.00000000000000000000	4.00000000000000000000	4.00000000000000000000	4.00000000000000000000	4.00000000000000000000	4.00000000000000000000	4.00000000000000000000	4.00000000000000000000	4.00000000000000000000
106.00000000000000000000	0.00000000000000000000	4183.07666015625000000000	4203.07666015625000000000	4170.25634765625000000000	4180.00000000000000000000	4166.66650390625000000000	4175.38427734375000000000	4161.02539062500000000000	4165.12792968750000000000	4174.35888671875000000000	4173.33300781250000000000	4179.48730468750000000000	4167.17919921875000000000	4178.97412109375000000000	4181.53857421875000000000	1692.00000000000000000000	10248.00000000000000000000	10225.00000000000000000000	0.00000000000000000000	0.00000000000000000000	0.00000000000000000000	1197.00000000000000000000	312.00000000000000000000	4.00000000000000000000	4.00000000000000000000	4.00000000000000000000	4.00000000000000000000	4.00000000000000000000	4.00000000000000000000	4.00000000000000000000	4.00000000000000000000	4.00000000000000000000	4.00000000000000000000	4.00000000000000000000	4.00000000000000000000	4.00000000000000000000	4.00000000000000000000	4.00000000000000000000	4.00000000000000000000
107.00000000000000000000	0.00000000000000000000	4180.00000000000000000000	4181.53857421875000000000	4173.84619140625000000000	4171.79492187500000000000	4136.41015625000000000000	4162.05126953125000000000	4147.17919921875000000000	4148.20507812500000000000	4171.28173828125000000000	4154.35888671875000000000	4168.20507812500000000000	4165.12792968750000000000	4168.20507812500000000000	4181.53857421875000000000	1413.00000000000000000000	10246.00000000000000000000	10225.00000000000000000000	0.00000000000000000000	0.00000000000000000000	0.00000000000000000000	1197.00000000000000000000	320.00000000000000000000	4.00000000000000000000	4.00000000000000000000	4.00000000000000000000	4.00000000000000000000	4.00000000000000000000	4.00000000000000000000	4.00000000000000000000	4.00000000000000000000	4.00000000000000000000	4.00000000000000000000	4.00000000000000000000	4.00000000000000000000	4.00000000000000000000	4.00000000000000000000	4.00000000000000000000	4.00000000000000000000
108.00000000000000000000	0.00000000000000000000	4170.25634765625000000000	4177.94873046875000000000	4156.41015625000000000000	4168.20507812500000000000	4151.28173828125000000000	4169.23046875000000000000	4160.00000000000000000000	4165.64111328125000000000	4168.20507812500000000000	4179.48730468750000000000	4178.46142578125000000000	4165.12792968750000000000	4171.28173828125000000000	4180.00000000000000000000	1358.00000000000000000000	10246.00000000000000000000	10225.00000000000000000000	0.00000000000000000000	0.00000000000000000000	0.00000000000000000000	1197.00000000000000000000	328.00000000000000000000	4.00000000000000000000	4.00000000000000000000	4.00000000000000000000	4.00000000000000000000	4.00000000000000000000	4.00000000000000000000	4.00000000000000000000	4.00000000000000000000	4.00000000000000000000	4.00000000000000000000	4.00000000000000000000	4.00000000000000000000	4.00000000000000000000	4.00000000000000000000	4.00000000000000000000	4.00000000000000000000
109.00000000000000000000	0.00000000000000000000	4163.58984375000000000000	4165.12792968750000000000	4157.94873046875000000000	4164.10253906250000000000	4126.66650390625000000000	4158.97412109375000000000	4151.79492187500000000000	4168.20507812500000000000	4164.10253906250000000000	4171.79492187500000000000	4177.43603515625000000000	4167.69238281250000000000	4162.05126953125000000000	4175.89746093750000000000	1466.00000000000000000000	10247.00000000000000000000	10225.00000000000000000000	0.00000000000000000000	0.00000000000000000000	0.00000000000000000000	1197.00000000000000000000	337.00000000000000000000	4.00000000000000000000	4.00000000000000000000	4.00000000000000000000	4.00000000000000000000	4.00000000000000000000	4.00000000000000000000	4.00000000000000000000	4.00000000000000000000	4.00000000000000000000	4.00000000000000000000	4.00000000000000000000	4.00000000000000000000	4.00000000000000000000	4.00000000000000000000	4.00000000000000000000	4.00000000000000000000
110.00000000000000000000	0.00000000000000000000	4162.05126953125000000000	4157.43603515625000000000	4158.46142578125000000000	4158.97412109375000000000	4090.25634765625000000000	4153.33300781250000000000	4149.23046875000000000000	4151.28173828125000000000	4158.97412109375000000000	4138.97412109375000000000	4161.53857421875000000000	4154.35888671875000000000	4150.76904296875000000000	4165.12792968750000000000	1692.00000000000000000000	10247.00000000000000000000	10225.00000000000000000000	0.00000000000000000000	0.00000000000000000000	0.00000000000000000000	1197.00000000000000000000	345.00000000000000000000	4.00000000000000000000	4.00000000000000000000	4.00000000000000000000	4.00000000000000000000	4.00000000000000000000	4.00000000000000000000	4.00000000000000000000	4.00000000000000000000	4.00000000000000000000	4.00000000000000000000	4.00000000000000000000	4.00000000000000000000	4.00000000000000000000	4.00000000000000000000	4.00000000000000000000	4.00000000000000000000
111.00000000000000000000	0.00000000000000000000	4170.25634765625000000000	4177.43603515625000000000	4153.84619140625000000000	4167.69238281250000000000	4155.38427734375000000000	4175.89746093750000000000	4177.43603515625000000000	4163.07666015625000000000	4169.74365234375000000000	4168.71777343750000000000	4171.79492187500000000000	4154.87158203125000000000	4162.05126953125000000000	4165.64111328125000000000	1413.00000000000000000000	10246.00000000000000000000	10225.00000000000000000000	0.00000000000000000000	0.00000000000000000000	0.00000000000000000000	1197.00000000000000000000	353.00000000000000000000	4.00000000000000000000	4.00000000000000000000	4.00000000000000000000	4.00000000000000000000	4.00000000000000000000	4.00000000000000000000	4.00000000000000000000	4.00000000000000000000	4.00000000000000000000	4.00000000000000000000	4.00000000000000000000	4.00000000000000000000	4.00000000000000000000	4.00000000000000000000	4.00000000000000000000	4.00000000000000000000
112.00000000000000000000	0.00000000000000000000	4167.17919921875000000000	4159.48730468750000000000	4156.92285156250000000000	4151.28173828125000000000	4185.64111328125000000000	4171.28173828125000000000	4164.10253906250000000000	4147.17919921875000000000	4168.71777343750000000000	4174.35888671875000000000	4157.43603515625000000000	4152.30761718750000000000	4136.92285156250000000000	4161.02539062500000000000	1358.00000000000000000000	10246.00000000000000000000	10225.00000000000000000000	0.00000000000000000000	0.00000000000000000000	0.00000000000000000000	1197.00000000000000000000	362.00000000000000000000	4.00000000000000000000	4.00000000000000000000	4.00000000000000000000	4.00000000000000000000	4.00000000000000000000	4.00000000000000000000	4.00000000000000000000	4.00000000000000000000	4.00000000000000000000	4.00000000000000000000	4.00000000000000000000	4.00000000000000000000	4.00000000000000000000	4.00000000000000000000	4.00000000000000000000	4.00000000000000000000
113.00000000000000000000	0.00000000000000000000	4173.33300781250000000000	4176.41015625000000000000	4160.00000000000000000000	4158.97412109375000000000	4165.64111328125000000000	4170.25634765625000000000	4168.71777343750000000000	4165.64111328125000000000	4170.25634765625000000000	4179.48730468750000000000	4172.30761718750000000000	4160.51269531250000000000	4164.10253906250000000000	4174.87158203125000000000	1466.00000000000000000000	10248.00000000000000000000	10226.00000000000000000000	0.00000000000000000000	0.00000000000000000000	0.00000000000000000000	1197.00000000000000000000	370.00000000000000000000	4.00000000000000000000	4.00000000000000000000	4.00000000000000000000	4.00000000000000000000	4.00000000000000000000	4.00000000000000000000	4.00000000000000000000	4.00000000000000000000	4.00000000000000000000	4.00000000000000000000	4.00000000000000000000	4.00000000000000000000	4.00000000000000000000	4.00000000000000000000	4.00000000000000000000	4.00000000000000000000
114.00000000000000000000	0.00000000000000000000	4181.02539062500000000000	4181.02539062500000000000	4171.79492187500000000000	4168.71777343750000000000	4137.43603515625000000000	4166.15380859375000000000	4163.07666015625000000000	4167.69238281250000000000	4177.94873046875000000000	4160.51269531250000000000	4184.10253906250000000000	4174.87158203125000000000	4185.12792968750000000000	4188.71777343750000000000	1692.00000000000000000000	10248.00000000000000000000	10226.00000000000000000000	0.00000000000000000000	0.00000000000000000000	0.00000000000000000000	1197.00000000000000000000	377.00000000000000000000	4.00000000000000000000	4.00000000000000000000	4.00000000000000000000	4.00000000000000000000	4.00000000000000000000	4.00000000000000000000	4.00000000000000000000	4.00000000000000000000	4.00000000000000000000	4.00000000000000000000	4.00000000000000000000	4.00000000000000000000	4.00000000000000000000	4.00000000000000000000	4.00000000000000000000	4.00000000000000000000
115.00000000000000000000	0.00000000000000000000	4169.74365234375000000000	4163.58984375000000000000	4164.61523437500000000000	4156.92285156250000000000	4148.20507812500000000000	4164.10253906250000000000	4150.76904296875000000000	4148.71777343750000000000	4171.28173828125000000000	4151.28173828125000000000	4168.71777343750000000000	4162.56396484375000000000	4164.10253906250000000000	4180.00000000000000000000	1413.00000000000000000000	10249.00000000000000000000	10226.00000000000000000000	0.00000000000000000000	0.00000000000000000000	0.00000000000000000000	1197.00000000000000000000	386.00000000000000000000	4.00000000000000000000	4.00000000000000000000	4.00000000000000000000	4.00000000000000000000	4.00000000000000000000	4.00000000000000000000	4.00000000000000000000	4.00000000000000000000	4.00000000000000000000	4.00000000000000000000	4.00000000000000000000	4.00000000000000000000	4.00000000000000000000	4.00000000000000000000	4.00000000000000000000	4.00000000000000000000
116.00000000000000000000	0.00000000000000000000	4163.58984375000000000000	4169.74365234375000000000	4153.33300781250000000000	4163.07666015625000000000	4170.76904296875000000000	4170.25634765625000000000	4165.64111328125000000000	4178.46142578125000000000	4168.71777343750000000000	4188.20507812500000000000	4179.48730468750000000000	4163.58984375000000000000	4170.25634765625000000000	4176.92285156250000000000	1358.00000000000000000000	10249.00000000000000000000	10226.00000000000000000000	0.00000000000000000000	0.00000000000000000000	0.00000000000000000000	1197.00000000000000000000	394.00000000000000000000	4.00000000000000000000	4.00000000000000000000	4.00000000000000000000	4.00000000000000000000	4.00000000000000000000	4.00000000000000000000	4.00000000000000000000	4.00000000000000000000	4.00000000000000000000	4.00000000000000000000	4.00000000000000000000	4.00000000000000000000	4.00000000000000000000	4.00000000000000000000	4.00000000000000000000	4.00000000000000000000
117.00000000000000000000	0.00000000000000000000	4162.05126953125000000000	4149.23046875000000000000	4157.94873046875000000000	4153.33300781250000000000	4131.79492187500000000000	4156.41015625000000000000	4151.79492187500000000000	4170.25634765625000000000	4164.61523437500000000000	4167.69238281250000000000	4168.20507812500000000000	4165.12792968750000000000	4153.33300781250000000000	4170.76904296875000000000	1466.00000000000000000000	10250.00000000000000000000	10226.00000000000000000000	0.00000000000000000000	0.00000000000000000000	0.00000000000000000000	1197.00000000000000000000	402.00000000000000000000	4.00000000000000000000	4.00000000000000000000	4.00000000000000000000	4.00000000000000000000	4.00000000000000000000	4.00000000000000000000	4.00000000000000000000	4.00000000000000000000	4.00000000000000000000	4.00000000000000000000	4.00000000000000000000	4.00000000000000000000	4.00000000000000000000	4.00000000000000000000	4.00000000000000000000	4.00000000000000000000
118.00000000000000000000	0.00000000000000000000	4168.71777343750000000000	4168.71777343750000000000	4155.89746093750000000000	4156.92285156250000000000	4160.00000000000000000000	4173.33300781250000000000	4172.82031250000000000000	4166.15380859375000000000	4168.20507812500000000000	4181.02539062500000000000	4171.28173828125000000000	4161.53857421875000000000	4161.53857421875000000000	4169.74365234375000000000	1692.00000000000000000000	10250.00000000000000000000	10226.00000000000000000000	0.00000000000000000000	0.00000000000000000000	0.00000000000000000000	1197.00000000000000000000	410.00000000000000000000	4.00000000000000000000	4.00000000000000000000	4.00000000000000000000	4.00000000000000000000	4.00000000000000000000	4.00000000000000000000	4.00000000000000000000	4.00000000000000000000	4.00000000000000000000	4.00000000000000000000	4.00000000000000000000	4.00000000000000000000	4.00000000000000000000	4.00000000000000000000	4.00000000000000000000	4.00000000000000000000
119.00000000000000000000	0.00000000000000000000	4176.92285156250000000000	4176.92285156250000000000	4161.02539062500000000000	4161.53857421875000000000	4185.64111328125000000000	4182.56396484375000000000	4181.02539062500000000000	4164.10253906250000000000	4171.28173828125000000000	4188.71777343750000000000	4170.76904296875000000000	4160.51269531250000000000	4155.38427734375000000000	4167.17919921875000000000	1413.00000000000000000000	10249.00000000000000000000	10227.00000000000000000000	0.00000000000000000000	0.00000000000000000000	0.00000000000000000000	1197.00000000000000000000	417.00000000000000000000	4.00000000000000000000	4.00000000000000000000	4.00000000000000000000	4.00000000000000000000	4.00000000000000000000	4.00000000000000000000	4.00000000000000000000	4.00000000000000000000	4.00000000000000000000	4.00000000000000000000	4.00000000000000000000	4.00000000000000000000	4.00000000000000000000	4.00000000000000000000	4.00000000000000000000	4.00000000000000000000
120.00000000000000000000	0.00000000000000000000	4168.71777343750000000000	4155.38427734375000000000	4160.51269531250000000000	4147.69238281250000000000	4137.43603515625000000000	4163.07666015625000000000	4157.94873046875000000000	4150.25634765625000000000	4162.05126953125000000000	4159.48730468750000000000	4155.38427734375000000000	4152.30761718750000000000	4141.02539062500000000000	4161.53857421875000000000	1358.00000000000000000000	10249.00000000000000000000	10227.00000000000000000000	0.00000000000000000000	0.00000000000000000000	0.00000000000000000000	1197.00000000000000000000	424.00000000000000000000	4.00000000000000000000	4.00000000000000000000	4.00000000000000000000	4.00000000000000000000	4.00000000000000000000	4.00000000000000000000	4.00000000000000000000	4.00000000000000000000	4.00000000000000000000	4.00000000000000000000	4.00000000000000000000	4.00000000000000000000	4.00000000000000000000	4.00000000000000000000	4.00000000000000000000	4.00000000000000000000
121.00000000000000000000	0.00000000000000000000	4168.71777343750000000000	4175.89746093750000000000	4158.97412109375000000000	4164.61523437500000000000	4127.69238281250000000000	4165.64111328125000000000	4167.69238281250000000000	4173.84619140625000000000	4172.82031250000000000000	4174.35888671875000000000	4178.46142578125000000000	4167.69238281250000000000	4182.05126953125000000000	4182.56396484375000000000	1466.00000000000000000000	10249.00000000000000000000	10227.00000000000000000000	0.00000000000000000000	0.00000000000000000000	0.00000000000000000000	1197.00000000000000000000	432.00000000000000000000	4.00000000000000000000	4.00000000000000000000	4.00000000000000000000	4.00000000000000000000	4.00000000000000000000	4.00000000000000000000	4.00000000000000000000	4.00000000000000000000	4.00000000000000000000	4.00000000000000000000	4.00000000000000000000	4.00000000000000000000	4.00000000000000000000	4.00000000000000000000	4.00000000000000000000	4.00000000000000000000
122.00000000000000000000	0.00000000000000000000	4169.74365234375000000000	4164.61523437500000000000	4169.74365234375000000000	4162.05126953125000000000	4124.10253906250000000000	4162.05126953125000000000	4158.46142578125000000000	4164.10253906250000000000	4174.87158203125000000000	4151.79492187500000000000	4172.82031250000000000000	4173.33300781250000000000	4167.17919921875000000000	4182.56396484375000000000	1692.00000000000000000000	10249.00000000000000000000	10227.00000000000000000000	0.00000000000000000000	0.00000000000000000000	0.00000000000000000000	1197.00000000000000000000	439.00000000000000000000	4.00000000000000000000	4.00000000000000000000	4.00000000000000000000	4.00000000000000000000	4.00000000000000000000	4.00000000000000000000	4.00000000000000000000	4.00000000000000000000	4.00000000000000000000	4.00000000000000000000	4.00000000000000000000	4.00000000000000000000	4.00000000000000000000	4.00000000000000000000	4.00000000000000000000	4.00000000000000000000
123.00000000000000000000	0.00000000000000000000	4166.66650390625000000000	4160.00000000000000000000	4160.51269531250000000000	4153.33300781250000000000	4155.89746093750000000000	4169.23046875000000000000	4169.23046875000000000000	4179.48730468750000000000	4166.15380859375000000000	4163.07666015625000000000	4174.35888671875000000000	4162.56396484375000000000	4155.89746093750000000000	4167.69238281250000000000	1413.00000000000000000000	10248.00000000000000000000	10227.00000000000000000000	0.00000000000000000000	0.00000000000000000000	0.00000000000000000000	1197.00000000000000000000	446.00000000000000000000	4.00000000000000000000	4.00000000000000000000	4.00000000000000000000	4.00000000000000000000	4.00000000000000000000	4.00000000000000000000	4.00000000000000000000	4.00000000000000000000	4.00000000000000000000	4.00000000000000000000	4.00000000000000000000	4.00000000000000000000	4.00000000000000000000	4.00000000000000000000	4.00000000000000000000	4.00000000000000000000
124.00000000000000000000	0.00000000000000000000	4162.05126953125000000000	4157.43603515625000000000	4155.38427734375000000000	4153.84619140625000000000	4150.76904296875000000000	4168.71777343750000000000	4175.38427734375000000000	4197.43603515625000000000	4165.64111328125000000000	4197.94873046875000000000	4185.12792968750000000000	4165.64111328125000000000	4163.58984375000000000000	4166.15380859375000000000	1358.00000000000000000000	10248.00000000000000000000	10227.00000000000000000000	0.00000000000000000000	0.00000000000000000000	0.00000000000000000000	1197.00000000000000000000	455.00000000000000000000	4.00000000000000000000	4.00000000000000000000	4.00000000000000000000	4.00000000000000000000	4.00000000000000000000	4.00000000000000000000	4.00000000000000000000	4.00000000000000000000	4.00000000000000000000	4.00000000000000000000	4.00000000000000000000	4.00000000000000000000	4.00000000000000000000	4.00000000000000000000	4.00000000000000000000	4.00000000000000000000
125.00000000000000000000	0.00000000000000000000	4158.97412109375000000000	4144.10253906250000000000	4158.46142578125000000000	4145.12792968750000000000	4103.58984375000000000000	4162.05126953125000000000	4160.51269531250000000000	4168.71777343750000000000	4162.05126953125000000000	4178.97412109375000000000	4168.71777343750000000000	4160.00000000000000000000	4146.15380859375000000000	4163.58984375000000000000	1466.00000000000000000000	10246.00000000000000000000	10227.00000000000000000000	0.00000000000000000000	0.00000000000000000000	0.00000000000000000000	1197.00000000000000000000	463.00000000000000000000	4.00000000000000000000	4.00000000000000000000	4.00000000000000000000	4.00000000000000000000	4.00000000000000000000	4.00000000000000000000	4.00000000000000000000	4.00000000000000000000	4.00000000000000000000	4.00000000000000000000	4.00000000000000000000	4.00000000000000000000	4.00000000000000000000	4.00000000000000000000	4.00000000000000000000	4.00000000000000000000
126.00000000000000000000	0.00000000000000000000	4171.79492187500000000000	4173.33300781250000000000	4160.00000000000000000000	4159.48730468750000000000	4155.89746093750000000000	4182.05126953125000000000	4182.05126953125000000000	4174.35888671875000000000	4168.71777343750000000000	4193.84619140625000000000	4177.94873046875000000000	4160.51269531250000000000	4164.10253906250000000000	4170.25634765625000000000	1692.00000000000000000000	10246.00000000000000000000	10227.00000000000000000000	0.00000000000000000000	0.00000000000000000000	0.00000000000000000000	1197.00000000000000000000	471.00000000000000000000	4.00000000000000000000	4.00000000000000000000	4.00000000000000000000	4.00000000000000000000	4.00000000000000000000	4.00000000000000000000	4.00000000000000000000	4.00000000000000000000	4.00000000000000000000	4.00000000000000000000	4.00000000000000000000	4.00000000000000000000	4.00000000000000000000	4.00000000000000000000	4.00000000000000000000	4.00000000000000000000
127.00000000000000000000	0.00000000000000000000	4174.35888671875000000000	4168.20507812500000000000	4167.17919921875000000000	4156.41015625000000000000	4172.30761718750000000000	4177.94873046875000000000	4173.84619140625000000000	4160.51269531250000000000	4169.23046875000000000000	4175.38427734375000000000	4166.15380859375000000000	4156.92285156250000000000	4150.25634765625000000000	4164.10253906250000000000	50.00000000000000000000	10247.00000000000000000000	10228.00000000000000000000	0.00000000000000000000	0.00000000000000000000	0.00000000000000000000	1197.00000000000000000000	479.00000000000000000000	4.00000000000000000000	4.00000000000000000000	4.00000000000000000000	4.00000000000000000000	4.00000000000000000000	4.00000000000000000000	4.00000000000000000000	4.00000000000000000000	4.00000000000000000000	4.00000000000000000000	4.00000000000000000000	4.00000000000000000000	4.00000000000000000000	4.00000000000000000000	4.00000000000000000000	4.00000000000000000000
0.00000000000000000000	0.00000000000000000000	4167.17919921875000000000	4167.17919921875000000000	4160.51269531250000000000	4155.89746093750000000000	4152.30761718750000000000	4175.89746093750000000000	4170.76904296875000000000	4160.00000000000000000000	4166.15380859375000000000	4147.17919921875000000000	4166.66650390625000000000	4154.87158203125000000000	4151.28173828125000000000	4165.64111328125000000000	863.00000000000000000000	10247.00000000000000000000	10228.00000000000000000000	0.00000000000000000000	0.00000000000000000000	0.00000000000000000000	1197.00000000000000000000	488.00000000000000000000	4.00000000000000000000	4.00000000000000000000	4.00000000000000000000	4.00000000000000000000	4.00000000000000000000	4.00000000000000000000	4.00000000000000000000	4.00000000000000000000	4.00000000000000000000	4.00000000000000000000	4.00000000000000000000	4.00000000000000000000	4.00000000000000000000	4.00000000000000000000	4.00000000000000000000	4.00000000000000000000
1.00000000000000000000	0.00000000000000000000	4167.69238281250000000000	4172.30761718750000000000	4163.07666015625000000000	4164.10253906250000000000	4155.38427734375000000000	4171.79492187500000000000	4167.69238281250000000000	4170.25634765625000000000	4174.35888671875000000000	4147.17919921875000000000	4182.56396484375000000000	4169.23046875000000000000	4173.33300781250000000000	4178.46142578125000000000	1036.00000000000000000000	10247.00000000000000000000	10227.00000000000000000000	0.00000000000000000000	0.00000000000000000000	0.00000000000000000000	1197.00000000000000000000	496.00000000000000000000	4.00000000000000000000	4.00000000000000000000	4.00000000000000000000	4.00000000000000000000	4.00000000000000000000	4.00000000000000000000	4.00000000000000000000	4.00000000000000000000	4.00000000000000000000	4.00000000000000000000	4.00000000000000000000	4.00000000000000000000	4.00000000000000000000	4.00000000000000000000	4.00000000000000000000	4.00000000000000000000
2.00000000000000000000	0.00000000000000000000	4162.56396484375000000000	4151.28173828125000000000	4164.61523437500000000000	4148.71777343750000000000	4145.64111328125000000000	4158.97412109375000000000	4150.76904296875000000000	4155.89746093750000000000	4167.17919921875000000000	4153.33300781250000000000	4166.66650390625000000000	4165.12792968750000000000	4155.38427734375000000000	4168.71777343750000000000	1118.00000000000000000000	10247.00000000000000000000	10227.00000000000000000000	0.00000000000000000000	0.00000000000000000000	0.00000000000000000000	1197.00000000000000000000	503.00000000000000000000	4.00000000000000000000	4.00000000000000000000	4.00000000000000000000	4.00000000000000000000	4.00000000000000000000	4.00000000000000000000	4.00000000000000000000	4.00000000000000000000	4.00000000000000000000	4.00000000000000000000	4.00000000000000000000	4.00000000000000000000	4.00000000000000000000	4.00000000000000000000	4.00000000000000000000	4.00000000000000000000
3.00000000000000000000	0.00000000000000000000	4163.07666015625000000000	4168.71777343750000000000	4155.38427734375000000000	4157.94873046875000000000	4162.05126953125000000000	4177.94873046875000000000	4181.02539062500000000000	4186.66650390625000000000	4162.56396484375000000000	4210.25634765625000000000	4178.46142578125000000000	4163.58984375000000000000	4164.10253906250000000000	4167.69238281250000000000	1608.00000000000000000000	10245.00000000000000000000	10228.00000000000000000000	0.00000000000000000000	0.00000000000000000000	0.00000000000000000000	1197.00000000000000000000	511.00000000000000000000	4.00000000000000000000	4.00000000000000000000	4.00000000000000000000	4.00000000000000000000	4.00000000000000000000	4.00000000000000000000	4.00000000000000000000	4.00000000000000000000	4.00000000000000000000	4.00000000000000000000	4.00000000000000000000	4.00000000000000000000	4.00000000000000000000	4.00000000000000000000	4.00000000000000000000	4.00000000000000000000
4.00000000000000000000	0.00000000000000000000	4164.61523437500000000000	4157.94873046875000000000	4160.51269531250000000000	4155.38427734375000000000	4149.23046875000000000000	4173.33300781250000000000	4173.33300781250000000000	4177.43603515625000000000	4161.53857421875000000000	4198.46142578125000000000	4171.79492187500000000000	4163.07666015625000000000	4146.66650390625000000000	4165.64111328125000000000	1684.00000000000000000000	10245.00000000000000000000	10228.00000000000000000000	0.00000000000000000000	0.00000000000000000000	0.00000000000000000000	1197.00000000000000000000	519.00000000000000000000	4.00000000000000000000	4.00000000000000000000	4.00000000000000000000	4.00000000000000000000	4.00000000000000000000	4.00000000000000000000	4.00000000000000000000	4.00000000000000000000	4.00000000000000000000	4.00000000000000000000	4.00000000000000000000	4.00000000000000000000	4.00000000000000000000	4.00000000000000000000	4.00000000000000000000	4.00000000000000000000
5.00000000000000000000	0.00000000000000000000	4169.23046875000000000000	4165.64111328125000000000	4161.02539062500000000000	4152.30761718750000000000	4143.58984375000000000000	4168.71777343750000000000	4165.64111328125000000000	4158.46142578125000000000	4163.58984375000000000000	4166.15380859375000000000	4164.61523437500000000000	4160.00000000000000000000	4144.61523437500000000000	4164.10253906250000000000	1174.00000000000000000000	10245.00000000000000000000	10226.00000000000000000000	0.00000000000000000000	0.00000000000000000000	0.00000000000000000000	1197.00000000000000000000	527.00000000000000000000	4.00000000000000000000	4.00000000000000000000	4.00000000000000000000	4.00000000000000000000	4.00000000000000000000	4.00000000000000000000	4.00000000000000000000	4.00000000000000000000	4.00000000000000000000	4.00000000000000000000	4.00000000000000000000	4.00000000000000000000	4.00000000000000000000	4.00000000000000000000	4.00000000000000000000	4.00000000000000000000
6.00000000000000000000	0.00000000000000000000	4183.07666015625000000000	4198.46142578125000000000	4167.17919921875000000000	4168.20507812500000000000	4136.41015625000000000000	4176.41015625000000000000	4180.00000000000000000000	4167.17919921875000000000	4172.30761718750000000000	4185.12792968750000000000	4179.48730468750000000000	4168.71777343750000000000	4172.82031250000000000000	4173.84619140625000000000	1386.00000000000000000000	10245.00000000000000000000	10226.00000000000000000000	0.00000000000000000000	0.00000000000000000000	0.00000000000000000000	1197.00000000000000000000	535.00000000000000000000	4.00000000000000000000	4.00000000000000000000	4.00000000000000000000	4.00000000000000000000	4.00000000000000000000	4.00000000000000000000	4.00000000000000000000	4.00000000000000000000	4.00000000000000000000	4.00000000000000000000	4.00000000000000000000	4.00000000000000000000	4.00000000000000000000	4.00000000000000000000	4.00000000000000000000	4.00000000000000000000
7.00000000000000000000	0.00000000000000000000	4176.92285156250000000000	4170.76904296875000000000	4169.23046875000000000000	4152.30761718750000000000	4116.41015625000000000000	4165.64111328125000000000	4160.00000000000000000000	4148.71777343750000000000	4165.64111328125000000000	4171.79492187500000000000	4165.12792968750000000000	4161.53857421875000000000	4157.94873046875000000000	4171.28173828125000000000	1506.00000000000000000000	10247.00000000000000000000	10229.00000000000000000000	0.00000000000000000000	0.00000000000000000000	0.00000000000000000000	1197.00000000000000000000	542.00000000000000000000	4.00000000000000000000	4.00000000000000000000	4.00000000000000000000	4.00000000000000000000	4.00000000000000000000	4.00000000000000000000	4.00000000000000000000	4.00000000000000000000	4.00000000000000000000	4.00000000000000000000	4.00000000000000000000	4.00000000000000000000	4.00000000000000000000	4.00000000000000000000	4.00000000000000000000	4.00000000000000000000
8.00000000000000000000	0.00000000000000000000	4171.28173828125000000000	4170.76904296875000000000	4160.00000000000000000000	4153.84619140625000000000	4181.53857421875000000000	4170.25634765625000000000	4168.71777343750000000000	4172.82031250000000000000	4170.76904296875000000000	4181.02539062500000000000	4184.61523437500000000000	4170.25634765625000000000	4181.53857421875000000000	4182.56396484375000000000	1052.00000000000000000000	10247.00000000000000000000	10229.00000000000000000000	0.00000000000000000000	0.00000000000000000000	0.00000000000000000000	1197.00000000000000000000	550.00000000000000000000	4.00000000000000000000	4.00000000000000000000	4.00000000000000000000	4.00000000000000000000	4.00000000000000000000	4.00000000000000000000	4.00000000000000000000	4.00000000000000000000	4.00000000000000000000	4.00000000000000000000	4.00000000000000000000	4.00000000000000000000	4.00000000000000000000	4.00000000000000000000	4.00000000000000000000	4.00000000000000000000
9.00000000000000000000	0.00000000000000000000	4174.35888671875000000000	4173.33300781250000000000	4167.17919921875000000000	4159.48730468750000000000	4190.76904296875000000000	4165.12792968750000000000	4166.66650390625000000000	4183.58984375000000000000	4178.97412109375000000000	4167.69238281250000000000	4192.30761718750000000000	4185.64111328125000000000	4188.71777343750000000000	4189.74365234375000000000	1577.00000000000000000000	10248.00000000000000000000	10229.00000000000000000000	0.00000000000000000000	0.00000000000000000000	0.00000000000000000000	1197.00000000000000000000	558.00000000000000000000	4.00000000000000000000	4.00000000000000000000	4.00000000000000000000	4.00000000000000000000	4.00000000000000000000	4.00000000000000000000	4.00000000000000000000	4.00000000000000000000	4.00000000000000000000	4.00000000000000000000	4.00000000000000000000	4.00000000000000000000	4.00000000000000000000	4.00000000000000000000	4.00000000000000000000	4.00000000000000000000
10.00000000000000000000	0.00000000000000000000	4173.84619140625000000000	4175.38427734375000000000	4164.10253906250000000000	4159.48730468750000000000	4157.94873046875000000000	4169.74365234375000000000	4169.74365234375000000000	4180.51269531250000000000	4166.66650390625000000000	4170.25634765625000000000	4181.53857421875000000000	4175.89746093750000000000	4175.89746093750000000000	4177.43603515625000000000	1651.00000000000000000000	10248.00000000000000000000	10229.00000000000000000000	0.00000000000000000000	0.00000000000000000000	0.00000000000000000000	1197.00000000000000000000	566.00000000000000000000	4.00000000000000000000	4.00000000000000000000	4.00000000000000000000	4.00000000000000000000	4.00000000000000000000	4.00000000000000000000	4.00000000000000000000	4.00000000000000000000	4.00000000000000000000	4.00000000000000000000	4.00000000000000000000	4.00000000000000000000	4.00000000000000000000	4.00000000000000000000	4.00000000000000000000	4.00000000000000000000
11.00000000000000000000	0.00000000000000000000	4171.79492187500000000000	4184.10253906250000000000	4158.97412109375000000000	4167.69238281250000000000	4188.71777343750000000000	4184.61523437500000000000	4185.64111328125000000000	4194.87158203125000000000	4162.05126953125000000000	4219.48730468750000000000	4188.20507812500000000000	4170.76904296875000000000	4178.46142578125000000000	4172.82031250000000000000	1424.00000000000000000000	10250.00000000000000000000	10228.00000000000000000000	0.00000000000000000000	0.00000000000000000000	0.00000000000000000000	1197.00000000000000000000	573.00000000000000000000	4.00000000000000000000	4.00000000000000000000	4.00000000000000000000	4.00000000000000000000	4.00000000000000000000	4.00000000000000000000	4.00000000000000000000	4.00000000000000000000	4.00000000000000000000	4.00000000000000000000	4.00000000000000000000	4.00000000000000000000	4.00000000000000000000	4.00000000000000000000	4.00000000000000000000	4.00000000000000000000
12.00000000000000000000	0.00000000000000000000	4166.66650390625000000000	4163.07666015625000000000	4163.58984375000000000000	4148.71777343750000000000	4173.84619140625000000000	4173.33300781250000000000	4168.20507812500000000000	4168.20507812500000000000	4162.05126953125000000000	4191.28173828125000000000	4168.71777343750000000000	4164.61523437500000000000	4151.79492187500000000000	4166.15380859375000000000	1351.00000000000000000000	10250.00000000000000000000	10228.00000000000000000000	0.00000000000000000000	0.00000000000000000000	0.00000000000000000000	1197.00000000000000000000	581.00000000000000000000	4.00000000000000000000	4.00000000000000000000	4.00000000000000000000	4.00000000000000000000	4.00000000000000000000	4.00000000000000000000	4.00000000000000000000	4.00000000000000000000	4.00000000000000000000	4.00000000000000000000	4.00000000000000000000	4.00000000000000000000	4.00000000000000000000	4.00000000000000000000	4.00000000000000000000	4.00000000000000000000
13.00000000000000000000	0.00000000000000000000	4180.00000000000000000000	4192.82031250000000000000	4164.61523437500000000000	4158.46142578125000000000	4154.35888671875000000000	4181.53857421875000000000	4180.51269531250000000000	4172.30761718750000000000	4171.28173828125000000000	4180.00000000000000000000	4177.94873046875000000000	4170.25634765625000000000	4172.82031250000000000000	4175.89746093750000000000	1467.00000000000000000000	10250.00000000000000000000	10228.00000000000000000000	0.00000000000000000000	0.00000000000000000000	0.00000000000000000000	1197.00000000000000000000	590.00000000000000000000	4.00000000000000000000	4.00000000000000000000	4.00000000000000000000	4.00000000000000000000	4.00000000000000000000	4.00000000000000000000	4.00000000000000000000	4.00000000000000000000	4.00000000000000000000	4.00000000000000000000	4.00000000000000000000	4.00000000000000000000	4.00000000000000000000	4.00000000000000000000	4.00000000000000000000	4.00000000000000000000
14.00000000000000000000	0.00000000000000000000	4190.76904296875000000000	4201.02539062500000000000	4174.35888671875000000000	4170.76904296875000000000	4161.53857421875000000000	4180.00000000000000000000	4172.30761718750000000000	4168.71777343750000000000	4174.87158203125000000000	4184.10253906250000000000	4178.97412109375000000000	4177.94873046875000000000	4179.48730468750000000000	4183.07666015625000000000	1651.00000000000000000000	10250.00000000000000000000	10228.00000000000000000000	0.00000000000000000000	0.00000000000000000000	0.00000000000000000000	1197.00000000000000000000	597.00000000000000000000	4.00000000000000000000	4.00000000000000000000	4.00000000000000000000	4.00000000000000000000	4.00000000000000000000	4.00000000000000000000	4.00000000000000000000	4.00000000000000000000	4.00000000000000000000	4.00000000000000000000	4.00000000000000000000	4.00000000000000000000	4.00000000000000000000	4.00000000000000000000	4.00000000000000000000	4.00000000000000000000
15.00000000000000000000	0.00000000000000000000	4179.48730468750000000000	4181.02539062500000000000	4167.69238281250000000000	4158.46142578125000000000	4192.30761718750000000000	4173.84619140625000000000	4161.02539062500000000000	4160.51269531250000000000	4166.66650390625000000000	4169.74365234375000000000	4166.66650390625000000000	4169.23046875000000000000	4163.58984375000000000000	4176.41015625000000000000	1424.00000000000000000000	10250.00000000000000000000	10228.00000000000000000000	0.00000000000000000000	0.00000000000000000000	0.00000000000000000000	1197.00000000000000000000	604.00000000000000000000	4.00000000000000000000	4.00000000000000000000	4.00000000000000000000	4.00000000000000000000	4.00000000000000000000	4.00000000000000000000	4.00000000000000000000	4.00000000000000000000	4.00000000000000000000	4.00000000000000000000	4.00000000000000000000	4.00000000000000000000	4.00000000000000000000	4.00000000000000000000	4.00000000000000000000	4.00000000000000000000
16.00000000000000000000	0.00000000000000000000	4173.33300781250000000000	4187.17919921875000000000	4158.46142578125000000000	4164.10253906250000000000	4194.35888671875000000000	4176.92285156250000000000	4178.97412109375000000000	4185.12792968750000000000	4171.79492187500000000000	4170.76904296875000000000	4188.20507812500000000000	4178.46142578125000000000	4183.07666015625000000000	4187.17919921875000000000	0.00000000000000000000	10250.00000000000000000000	10228.00000000000000000000	0.00000000000000000000	0.00000000000000000000	0.00000000000000000000	1197.00000000000000000000	613.00000000000000000000	4.00000000000000000000	4.00000000000000000000	4.00000000000000000000	4.00000000000000000000	4.00000000000000000000	4.00000000000000000000	4.00000000000000000000	4.00000000000000000000	4.00000000000000000000	4.00000000000000000000	4.00000000000000000000	4.00000000000000000000	4.00000000000000000000	4.00000000000000000000	4.00000000000000000000	4.00000000000000000000
17.00000000000000000000	0.00000000000000000000	4168.20507812500000000000	4164.61523437500000000000	4164.10253906250000000000	4158.46142578125000000000	4130.25634765625000000000	4161.02539062500000000000	4160.00000000000000000000	4163.58984375000000000000	4167.69238281250000000000	4148.71777343750000000000	4178.97412109375000000000	4178.46142578125000000000	4170.76904296875000000000	4183.07666015625000000000	0.00000000000000000000	10251.00000000000000000000	10228.00000000000000000000	0.00000000000000000000	0.00000000000000000000	0.00000000000000000000	1197.00000000000000000000	621.00000000000000000000	4.00000000000000000000	4.00000000000000000000	4.00000000000000000000	4.00000000000000000000	4.00000000000000000000	4.00000000000000000000	4.00000000000000000000	4.00000000000000000000	4.00000000000000000000	4.00000000000000000000	4.00000000000000000000	4.00000000000000000000	4.00000000000000000000	4.00000000000000000000	4.00000000000000000000	4.00000000000000000000
18.00000000000000000000	0.00000000000000000000	4170.25634765625000000000	4178.46142578125000000000	4158.46142578125000000000	4168.20507812500000000000	4168.20507812500000000000	4172.82031250000000000000	4173.33300781250000000000	4172.30761718750000000000	4166.66650390625000000000	4180.00000000000000000000	4181.53857421875000000000	4171.28173828125000000000	4174.87158203125000000000	4174.35888671875000000000	0.00000000000000000000	10251.00000000000000000000	10228.00000000000000000000	0.00000000000000000000	0.00000000000000000000	0.00000000000000000000	1197.00000000000000000000	629.00000000000000000000	4.00000000000000000000	4.00000000000000000000	4.00000000000000000000	4.00000000000000000000	4.00000000000000000000	4.00000000000000000000	4.00000000000000000000	4.00000000000000000000	4.00000000000000000000	4.00000000000000000000	4.00000000000000000000	4.00000000000000000000	4.00000000000000000000	4.00000000000000000000	4.00000000000000000000	4.00000000000000000000
19.00000000000000000000	0.00000000000000000000	4170.25634765625000000000	4185.12792968750000000000	4157.94873046875000000000	4173.33300781250000000000	4195.89746093750000000000	4178.46142578125000000000	4180.51269531250000000000	4184.61523437500000000000	4169.23046875000000000000	4196.92285156250000000000	4183.07666015625000000000	4170.25634765625000000000	4163.07666015625000000000	4167.69238281250000000000	0.00000000000000000000	10252.00000000000000000000	10229.00000000000000000000	0.00000000000000000000	0.00000000000000000000	0.00000000000000000000	1197.00000000000000000000	637.00000000000000000000	4.00000000000000000000	4.00000000000000000000	4.00000000000000000000	4.00000000000000000000	4.00000000000000000000	4.00000000000000000000	4.00000000000000000000	4.00000000000000000000	4.00000000000000000000	4.00000000000000000000	4.00000000000000000000	4.00000000000000000000	4.00000000000000000000	4.00000000000000000000	4.00000000000000000000	4.00000000000000000000
20.00000000000000000000	0.00000000000000000000	4160.51269531250000000000	4168.20507812500000000000	4155.89746093750000000000	4161.02539062500000000000	4153.84619140625000000000	4169.74365234375000000000	4163.58984375000000000000	4164.10253906250000000000	4161.02539062500000000000	4172.30761718750000000000	4165.64111328125000000000	4159.48730468750000000000	4145.12792968750000000000	4161.53857421875000000000	0.00000000000000000000	10252.00000000000000000000	10229.00000000000000000000	0.00000000000000000000	0.00000000000000000000	0.00000000000000000000	1197.00000000000000000000	646.00000000000000000000	4.00000000000000000000	4.00000000000000000000	4.00000000000000000000	4.00000000000000000000	4.00000000000000000000	4.00000000000000000000	4.00000000000000000000	4.00000000000000000000	4.00000000000000000000	4.00000000000000000000	4.00000000000000000000	4.00000000000000000000	4.00000000000000000000	4.00000000000000000000	4.00000000000000000000	4.00000000000000000000
21.00000000000000000000	0.00000000000000000000	4169.74365234375000000000	4183.07666015625000000000	4156.41015625000000000000	4172.30761718750000000000	4174.87158203125000000000	4175.38427734375000000000	4171.28173828125000000000	4167.69238281250000000000	4169.74365234375000000000	4180.00000000000000000000	4174.87158203125000000000	4163.07666015625000000000	4172.82031250000000000000	4172.30761718750000000000	0.00000000000000000000	10251.00000000000000000000	10229.00000000000000000000	0.00000000000000000000	0.00000000000000000000	0.00000000000000000000	1197.00000000000000000000	654.00000000000000000000	4.00000000000000000000	4.00000000000000000000	4.00000000000000000000	4.00000000000000000000	4.00000000000000000000	4.00000000000000000000	4.00000000000000000000	4.00000000000000000000	4.00000000000000000000	4.00000000000000000000	4.00000000000000000000	4.00000000000000000000	4.00000000000000000000	4.00000000000000000000	4.00000000000000000000	4.00000000000000000000
22.00000000000000000000	0.00000000000000000000	4176.41015625000000000000	4173.84619140625000000000	4164.61523437500000000000	4169.74365234375000000000	4165.12792968750000000000	4163.07666015625000000000	4156.92285156250000000000	4147.17919921875000000000	4173.33300781250000000000	4147.17919921875000000000	4163.07666015625000000000	4164.61523437500000000000	4156.41015625000000000000	4169.23046875000000000000	0.00000000000000000000	10251.00000000000000000000	10229.00000000000000000000	0.00000000000000000000	0.00000000000000000000	0.00000000000000000000	1197.00000000000000000000	661.00000000000000000000	4.00000000000000000000	4.00000000000000000000	4.00000000000000000000	4.00000000000000000000	4.00000000000000000000	4.00000000000000000000	4.00000000000000000000	4.00000000000000000000	4.00000000000000000000	4.00000000000000000000	4.00000000000000000000	4.00000000000000000000	4.00000000000000000000	4.00000000000000000000	4.00000000000000000000	4.00000000000000000000
23.00000000000000000000	0.00000000000000000000	4170.76904296875000000000	4182.56396484375000000000	4154.35888671875000000000	4176.92285156250000000000	4158.46142578125000000000	4167.69238281250000000000	4164.61523437500000000000	4164.61523437500000000000	4169.23046875000000000000	4152.82031250000000000000	4171.79492187500000000000	4168.20507812500000000000	4164.10253906250000000000	4170.76904296875000000000	0.00000000000000000000	10249.00000000000000000000	10228.00000000000000000000	0.00000000000000000000	0.00000000000000000000	0.00000000000000000000	1197.00000000000000000000	669.00000000000000000000	4.00000000000000000000	4.00000000000000000000	4.00000000000000000000	4.00000000000000000000	4.00000000000000000000	4.00000000000000000000	4.00000000000000000000	4.00000000000000000000	4.00000000000000000000	4.00000000000000000000	4.00000000000000000000	4.00000000000000000000	4.00000000000000000000	4.00000000000000000000	4.00000000000000000000	4.00000000000000000000
24.00000000000000000000	0.00000000000000000000	4166.15380859375000000000	4177.43603515625000000000	4153.33300781250000000000	4182.05126953125000000000	4154.35888671875000000000	4166.15380859375000000000	4163.07666015625000000000	4181.53857421875000000000	4169.74365234375000000000	4172.30761718750000000000	4183.07666015625000000000	4177.43603515625000000000	4176.41015625000000000000	4177.94873046875000000000	0.00000000000000000000	10249.00000000000000000000	10228.00000000000000000000	0.00000000000000000000	0.00000000000000000000	0.00000000000000000000	1197.00000000000000000000	676.00000000000000000000	4.00000000000000000000	4.00000000000000000000	4.00000000000000000000	4.00000000000000000000	4.00000000000000000000	4.00000000000000000000	4.00000000000000000000	4.00000000000000000000	4.00000000000000000000	4.00000000000000000000	4.00000000000000000000	4.00000000000000000000	4.00000000000000000000	4.00000000000000000000	4.00000000000000000000	4.00000000000000000000
25.00000000000000000000	0.00000000000000000000	4163.58984375000000000000	4164.10253906250000000000	4156.92285156250000000000	4168.71777343750000000000	4141.02539062500000000000	4159.48730468750000000000	4154.87158203125000000000	4157.94873046875000000000	4164.10253906250000000000	4160.00000000000000000000	4169.74365234375000000000	4166.15380859375000000000	4155.89746093750000000000	4170.25634765625000000000	0.00000000000000000000	10243.00000000000000000000	10227.00000000000000000000	0.00000000000000000000	0.00000000000000000000	0.00000000000000000000	1197.00000000000000000000	683.00000000000000000000	4.00000000000000000000	4.00000000000000000000	4.00000000000000000000	4.00000000000000000000	4.00000000000000000000	4.00000000000000000000	4.00000000000000000000	4.00000000000000000000	4.00000000000000000000	4.00000000000000000000	4.00000000000000000000	4.00000000000000000000	4.00000000000000000000	4.00000000000000000000	4.00000000000000000000	4.00000000000000000000
26.00000000000000000000	0.00000000000000000000	4176.41015625000000000000	4200.51269531250000000000	4154.87158203125000000000	4185.64111328125000000000	4167.69238281250000000000	4181.53857421875000000000	4184.61523437500000000000	4173.33300781250000000000	4167.69238281250000000000	4192.82031250000000000000	4185.64111328125000000000	4166.15380859375000000000	4172.30761718750000000000	4174.87158203125000000000	0.00000000000000000000	10243.00000000000000000000	10227.00000000000000000000	0.00000000000000000000	0.00000000000000000000	0.00000000000000000000	1197.00000000000000000000	691.00000000000000000000	4.00000000000000000000	4.00000000000000000000	4.00000000000000000000	4.00000000000000000000	4.00000000000000000000	4.00000000000000000000	4.00000000000000000000	4.00000000000000000000	4.00000000000000000000	4.00000000000000000000	4.00000000000000000000	4.00000000000000000000	4.00000000000000000000	4.00000000000000000000	4.00000000000000000000	4.00000000000000000000
27.00000000000000000000	0.00000000000000000000	4176.41015625000000000000	4188.20507812500000000000	4158.97412109375000000000	4184.61523437500000000000	4134.87158203125000000000	4174.87158203125000000000	4171.79492187500000000000	4163.07666015625000000000	4165.12792968750000000000	4160.51269531250000000000	4173.33300781250000000000	4164.10253906250000000000	4158.97412109375000000000	4170.76904296875000000000	0.00000000000000000000	10243.00000000000000000000	10226.00000000000000000000	0.00000000000000000000	0.00000000000000000000	0.00000000000000000000	1197.00000000000000000000	698.00000000000000000000	4.00000000000000000000	4.00000000000000000000	4.00000000000000000000	4.00000000000000000000	4.00000000000000000000	4.00000000000000000000	4.00000000000000000000	4.00000000000000000000	4.00000000000000000000	4.00000000000000000000	4.00000000000000000000	4.00000000000000000000	4.00000000000000000000	4.00000000000000000000	4.00000000000000000000	4.00000000000000000000
28.00000000000000000000	0.00000000000000000000	4168.71777343750000000000	4182.05126953125000000000	4153.84619140625000000000	4178.97412109375000000000	4134.87158203125000000000	4167.17919921875000000000	4168.71777343750000000000	4157.94873046875000000000	4164.61523437500000000000	4137.94873046875000000000	4168.20507812500000000000	4157.94873046875000000000	4164.10253906250000000000	4168.71777343750000000000	0.00000000000000000000	10243.00000000000000000000	10226.00000000000000000000	0.00000000000000000000	0.00000000000000000000	0.00000000000000000000	1197.00000000000000000000	706.00000000000000000000	4.00000000000000000000	4.00000000000000000000	4.00000000000000000000	4.00000000000000000000	4.00000000000000000000	4.00000000000000000000	4.00000000000000000000	4.00000000000000000000	4.00000000000000000000	4.00000000000000000000	4.00000000000000000000	4.00000000000000000000	4.00000000000000000000	4.00000000000000000000	4.00000000000000000000	4.00000000000000000000
29.00000000000000000000	0.00000000000000000000	4171.79492187500000000000	4189.23046875000000000000	4158.46142578125000000000	4180.00000000000000000000	4184.61523437500000000000	4166.15380859375000000000	4165.12792968750000000000	4156.92285156250000000000	4174.87158203125000000000	4165.12792968750000000000	4177.43603515625000000000	4165.12792968750000000000	4177.94873046875000000000	4178.46142578125000000000	0.00000000000000000000	10243.00000000000000000000	10229.00000000000000000000	0.00000000000000000000	0.00000000000000000000	0.00000000000000000000	1197.00000000000000000000	715.00000000000000000000	4.00000000000000000000	4.00000000000000000000	4.00000000000000000000	4.00000000000000000000	4.00000000000000000000	4.00000000000000000000	4.00000000000000000000	4.00000000000000000000	4.00000000000000000000	4.00000000000000000000	4.00000000000000000000	4.00000000000000000000	4.00000000000000000000	4.00000000000000000000	4.00000000000000000000	4.00000000000000000000
30.00000000000000000000	0.00000000000000000000	4168.71777343750000000000	4170.76904296875000000000	4158.46142578125000000000	4168.71777343750000000000	4184.61523437500000000000	4158.97412109375000000000	4141.53857421875000000000	4137.94873046875000000000	4167.69238281250000000000	4150.25634765625000000000	4165.64111328125000000000	4160.00000000000000000000	4156.41015625000000000000	4173.33300781250000000000	0.00000000000000000000	10243.00000000000000000000	10229.00000000000000000000	0.00000000000000000000	0.00000000000000000000	0.00000000000000000000	1197.00000000000000000000	722.00000000000000000000	4.00000000000000000000	4.00000000000000000000	4.00000000000000000000	4.00000000000000000000	4.00000000000000000000	4.00000000000000000000	4.00000000000000000000	4.00000000000000000000	4.00000000000000000000	4.00000000000000000000	4.00000000000000000000	4.00000000000000000000	4.00000000000000000000	4.00000000000000000000	4.00000000000000000000	4.00000000000000000000
31.00000000000000000000	0.00000000000000000000	4167.69238281250000000000	4182.05126953125000000000	4149.74365234375000000000	4181.02539062500000000000	4172.30761718750000000000	4166.15380859375000000000	4156.92285156250000000000	4167.69238281250000000000	4164.61523437500000000000	4160.51269531250000000000	4180.00000000000000000000	4164.61523437500000000000	4171.79492187500000000000	4175.38427734375000000000	0.00000000000000000000	10244.00000000000000000000	10229.00000000000000000000	0.00000000000000000000	0.00000000000000000000	0.00000000000000000000	1197.00000000000000000000	730.00000000000000000000	4.00000000000000000000	4.00000000000000000000	4.00000000000000000000	4.00000000000000000000	4.00000000000000000000	4.00000000000000000000	4.00000000000000000000	4.00000000000000000000	4.00000000000000000000	4.00000000000000000000	4.00000000000000000000	4.00000000000000000000	4.00000000000000000000	4.00000000000000000000	4.00000000000000000000	4.00000000000000000000
32.00000000000000000000	0.00000000000000000000	4163.07666015625000000000	4165.64111328125000000000	4154.87158203125000000000	4172.82031250000000000000	4141.02539062500000000000	4153.84619140625000000000	4146.66650390625000000000	4158.97412109375000000000	4164.10253906250000000000	4151.28173828125000000000	4168.20507812500000000000	4167.69238281250000000000	4156.92285156250000000000	4170.76904296875000000000	0.00000000000000000000	10244.00000000000000000000	10229.00000000000000000000	0.00000000000000000000	0.00000000000000000000	0.00000000000000000000	1197.00000000000000000000	739.00000000000000000000	4.00000000000000000000	4.00000000000000000000	4.00000000000000000000	4.00000000000000000000	4.00000000000000000000	4.00000000000000000000	4.00000000000000000000	4.00000000000000000000	4.00000000000000000000	4.00000000000000000000	4.00000000000000000000	4.00000000000000000000	4.00000000000000000000	4.00000000000000000000	4.00000000000000000000	4.00000000000000000000
33.00000000000000000000	0.00000000000000000000	4164.61523437500000000000	4169.74365234375000000000	4153.33300781250000000000	4166.15380859375000000000	4148.20507812500000000000	4165.12792968750000000000	4154.87158203125000000000	4150.25634765625000000000	4165.64111328125000000000	4155.38427734375000000000	4164.61523437500000000000	4162.05126953125000000000	4151.79492187500000000000	4167.17919921875000000000	0.00000000000000000000	10245.00000000000000000000	10228.00000000000000000000	0.00000000000000000000	0.00000000000000000000	0.00000000000000000000	1197.00000000000000000000	747.00000000000000000000	4.00000000000000000000	4.00000000000000000000	4.00000000000000000000	4.00000000000000000000	4.00000000000000000000	4.00000000000000000000	4.00000000000000000000	4.00000000000000000000	4.00000000000000000000	4.00000000000000000000	4.00000000000000000000	4.00000000000000000000	4.00000000000000000000	4.00000000000000000000	4.00000000000000000000	4.00000000000000000000
34.00000000000000000000	0.00000000000000000000	4176.92285156250000000000	4187.69238281250000000000	4156.41015625000000000000	4179.48730468750000000000	4151.28173828125000000000	4182.05126953125000000000	4173.33300781250000000000	4164.10253906250000000000	4170.25634765625000000000	4170.76904296875000000000	4176.92285156250000000000	4167.69238281250000000000	4166.15380859375000000000	4170.76904296875000000000	0.00000000000000000000	10245.00000000000000000000	10228.00000000000000000000	0.00000000000000000000	0.00000000000000000000	0.00000000000000000000	1197.00000000000000000000	755.00000000000000000000	4.00000000000000000000	4.00000000000000000000	4.00000000000000000000	4.00000000000000000000	4.00000000000000000000	4.00000000000000000000	4.00000000000000000000	4.00000000000000000000	4.00000000000000000000	4.00000000000000000000	4.00000000000000000000	4.00000000000000000000	4.00000000000000000000	4.00000000000000000000	4.00000000000000000000	4.00000000000000000000
35.00000000000000000000	0.00000000000000000000	4170.76904296875000000000	4165.64111328125000000000	4156.92285156250000000000	4164.61523437500000000000	4124.10253906250000000000	4164.61523437500000000000	4150.25634765625000000000	4145.12792968750000000000	4164.10253906250000000000	4131.79492187500000000000	4156.92285156250000000000	4157.43603515625000000000	4151.79492187500000000000	4162.05126953125000000000	0.00000000000000000000	10247.00000000000000000000	10228.00000000000000000000	0.00000000000000000000	0.00000000000000000000	0.00000000000000000000	1197.00000000000000000000	764.00000000000000000000	4.00000000000000000000	4.00000000000000000000	4.00000000000000000000	4.00000000000000000000	4.00000000000000000000	4.00000000000000000000	4.00000000000000000000	4.00000000000000000000	4.00000000000000000000	4.00000000000000000000	4.00000000000000000000	4.00000000000000000000	4.00000000000000000000	4.00000000000000000000	4.00000000000000000000	4.00000000000000000000
36.00000000000000000000	0.00000000000000000000	4167.69238281250000000000	4177.94873046875000000000	4152.30761718750000000000	4169.23046875000000000000	4162.56396484375000000000	4165.12792968750000000000	4151.79492187500000000000	4159.48730468750000000000	4172.30761718750000000000	4140.00000000000000000000	4173.84619140625000000000	4160.00000000000000000000	4180.51269531250000000000	4172.82031250000000000000	0.00000000000000000000	10247.00000000000000000000	10228.00000000000000000000	0.00000000000000000000	0.00000000000000000000	0.00000000000000000000	1197.00000000000000000000	772.00000000000000000000	4.00000000000000000000	4.00000000000000000000	4.00000000000000000000	4.00000000000000000000	4.00000000000000000000	4.00000000000000000000	4.00000000000000000000	4.00000000000000000000	4.00000000000000000000	4.00000000000000000000	4.00000000000000000000	4.00000000000000000000	4.00000000000000000000	4.00000000000000000000	4.00000000000000000000	4.00000000000000000000
37.00000000000000000000	0.00000000000000000000	4171.79492187500000000000	4171.79492187500000000000	4162.56396484375000000000	4170.25634765625000000000	4162.56396484375000000000	4156.92285156250000000000	4138.97412109375000000000	4152.82031250000000000000	4175.89746093750000000000	4145.12792968750000000000	4177.43603515625000000000	4171.28173828125000000000	4179.48730468750000000000	4180.00000000000000000000	0.00000000000000000000	10248.00000000000000000000	10229.00000000000000000000	0.00000000000000000000	0.00000000000000000000	0.00000000000000000000	1197.00000000000000000000	780.00000000000000000000	4.00000000000000000000	4.00000000000000000000	4.00000000000000000000	4.00000000000000000000	4.00000000000000000000	4.00000000000000000000	4.00000000000000000000	4.00000000000000000000	4.00000000000000000000	4.00000000000000000000	4.00000000000000000000	4.00000000000000000000	4.00000000000000000000	4.00000000000000000000	4.00000000000000000000	4.00000000000000000000
38.00000000000000000000	0.00000000000000000000	4170.25634765625000000000	4171.28173828125000000000	4156.92285156250000000000	4165.12792968750000000000	4143.58984375000000000000	4157.43603515625000000000	4142.56396484375000000000	4156.92285156250000000000	4167.17919921875000000000	4153.84619140625000000000	4169.23046875000000000000	4169.74365234375000000000	4168.20507812500000000000	4175.89746093750000000000	0.00000000000000000000	10248.00000000000000000000	10229.00000000000000000000	0.00000000000000000000	0.00000000000000000000	0.00000000000000000000	1197.00000000000000000000	789.00000000000000000000	4.00000000000000000000	4.00000000000000000000	4.00000000000000000000	4.00000000000000000000	4.00000000000000000000	4.00000000000000000000	4.00000000000000000000	4.00000000000000000000	4.00000000000000000000	4.00000000000000000000	4.00000000000000000000	4.00000000000000000000	4.00000000000000000000	4.00000000000000000000	4.00000000000000000000	4.00000000000000000000
39.00000000000000000000	0.00000000000000000000	4165.64111328125000000000	4182.05126953125000000000	4152.30761718750000000000	4172.82031250000000000000	4155.38427734375000000000	4167.17919921875000000000	4163.07666015625000000000	4185.12792968750000000000	4169.23046875000000000000	4189.74365234375000000000	4181.53857421875000000000	4174.35888671875000000000	4176.92285156250000000000	4174.87158203125000000000	0.00000000000000000000	10249.00000000000000000000	10229.00000000000000000000	0.00000000000000000000	0.00000000000000000000	0.00000000000000000000	1197.00000000000000000000	797.00000000000000000000	4.00000000000000000000	4.00000000000000000000	4.00000000000000000000	4.00000000000000000000	4.00000000000000000000	4.00000000000000000000	4.00000000000000000000	4.00000000000000000000	4.00000000000000000000	4.00000000000000000000	4.00000000000000000000	4.00000000000000000000	4.00000000000000000000	4.00000000000000000000	4.00000000000000000000	4.00000000000000000000
40.00000000000000000000	0.00000000000000000000	4160.00000000000000000000	4163.58984375000000000000	4155.89746093750000000000	4160.51269531250000000000	4126.15380859375000000000	4159.48730468750000000000	4151.79492187500000000000	4158.46142578125000000000	4163.58984375000000000000	4165.12792968750000000000	4167.17919921875000000000	4164.61523437500000000000	4151.28173828125000000000	4162.56396484375000000000	0.00000000000000000000	10249.00000000000000000000	10229.00000000000000000000	0.00000000000000000000	0.00000000000000000000	0.00000000000000000000	1197.00000000000000000000	805.00000000000000000000	4.00000000000000000000	4.00000000000000000000	4.00000000000000000000	4.00000000000000000000	4.00000000000000000000	4.00000000000000000000	4.00000000000000000000	4.00000000000000000000	4.00000000000000000000	4.00000000000000000000	4.00000000000000000000	4.00000000000000000000	4.00000000000000000000	4.00000000000000000000	4.00000000000000000000	4.00000000000000000000
41.00000000000000000000	0.00000000000000000000	4171.28173828125000000000	4187.69238281250000000000	4152.82031250000000000000	4166.66650390625000000000	4137.43603515625000000000	4174.87158203125000000000	4169.23046875000000000000	4160.51269531250000000000	4166.66650390625000000000	4164.10253906250000000000	4176.41015625000000000000	4162.05126953125000000000	4167.17919921875000000000	4168.20507812500000000000	0.00000000000000000000	10250.00000000000000000000	10228.00000000000000000000	0.00000000000000000000	0.00000000000000000000	0.00000000000000000000	1197.00000000000000000000	814.00000000000000000000	4.00000000000000000000	4.00000000000000000000	4.00000000000000000000	4.00000000000000000000	4.00000000000000000000	4.00000000000000000000	4.00000000000000000000	4.00000000000000000000	4.00000000000000000000	4.00000000000000000000	4.00000000000000000000	4.00000000000000000000	4.00000000000000000000	4.00000000000000000000	4.00000000000000000000	4.00000000000000000000
42.00000000000000000000	0.00000000000000000000	4177.94873046875000000000	4186.15380859375000000000	4162.56396484375000000000	4161.53857421875000000000	4171.28173828125000000000	4173.33300781250000000000	4165.12792968750000000000	4155.38427734375000000000	4171.79492187500000000000	4156.41015625000000000000	4170.25634765625000000000	4165.12792968750000000000	4165.64111328125000000000	4170.76904296875000000000	0.00000000000000000000	10250.00000000000000000000	10228.00000000000000000000	0.00000000000000000000	0.00000000000000000000	0.00000000000000000000	1197.00000000000000000000	821.00000000000000000000	4.00000000000000000000	4.00000000000000000000	4.00000000000000000000	4.00000000000000000000	4.00000000000000000000	4.00000000000000000000	4.00000000000000000000	4.00000000000000000000	4.00000000000000000000	4.00000000000000000000	4.00000000000000000000	4.00000000000000000000	4.00000000000000000000	4.00000000000000000000	4.00000000000000000000	4.00000000000000000000
43.00000000000000000000	0.00000000000000000000	4169.23046875000000000000	4173.33300781250000000000	4161.53857421875000000000	4151.28173828125000000000	4176.41015625000000000000	4167.17919921875000000000	4154.35888671875000000000	4148.20507812500000000000	4168.71777343750000000000	4142.56396484375000000000	4163.07666015625000000000	4163.58984375000000000000	4161.53857421875000000000	4168.71777343750000000000	0.00000000000000000000	10248.00000000000000000000	10227.00000000000000000000	0.00000000000000000000	0.00000000000000000000	0.00000000000000000000	1197.00000000000000000000	829.00000000000000000000	4.00000000000000000000	4.00000000000000000000	4.00000000000000000000	4.00000000000000000000	4.00000000000000000000	4.00000000000000000000	4.00000000000000000000	4.00000000000000000000	4.00000000000000000000	4.00000000000000000000	4.00000000000000000000	4.00000000000000000000	4.00000000000000000000	4.00000000000000000000	4.00000000000000000000	4.00000000000000000000
44.00000000000000000000	0.00000000000000000000	4169.74365234375000000000	4189.74365234375000000000	4158.46142578125000000000	4163.58984375000000000000	4143.07666015625000000000	4168.71777343750000000000	4160.00000000000000000000	4167.69238281250000000000	4174.87158203125000000000	4163.58984375000000000000	4188.20507812500000000000	4176.41015625000000000000	4193.33300781250000000000	4184.61523437500000000000	0.00000000000000000000	10248.00000000000000000000	10227.00000000000000000000	0.00000000000000000000	0.00000000000000000000	0.00000000000000000000	1197.00000000000000000000	836.00000000000000000000	4.00000000000000000000	4.00000000000000000000	4.00000000000000000000	4.00000000000000000000	4.00000000000000000000	4.00000000000000000000	4.00000000000000000000	4.00000000000000000000	4.00000000000000000000	4.00000000000000000000	4.00000000000000000000	4.00000000000000000000	4.00000000000000000000	4.00000000000000000000	4.00000000000000000000	4.00000000000000000000
45.00000000000000000000	0.00000000000000000000	4165.12792968750000000000	4168.20507812500000000000	4156.92285156250000000000	4147.69238281250000000000	4110.25634765625000000000	4152.82031250000000000000	4136.41015625000000000000	4150.25634765625000000000	4168.71777343750000000000	4154.35888671875000000000	4171.79492187500000000000	4170.76904296875000000000	4170.25634765625000000000	4177.94873046875000000000	0.00000000000000000000	10248.00000000000000000000	10228.00000000000000000000	0.00000000000000000000	0.00000000000000000000	0.00000000000000000000	1197.00000000000000000000	843.00000000000000000000	4.00000000000000000000	4.00000000000000000000	4.00000000000000000000	4.00000000000000000000	4.00000000000000000000	4.00000000000000000000	4.00000000000000000000	4.00000000000000000000	4.00000000000000000000	4.00000000000000000000	4.00000000000000000000	4.00000000000000000000	4.00000000000000000000	4.00000000000000000000	4.00000000000000000000	4.00000000000000000000
46.00000000000000000000	0.00000000000000000000	4163.07666015625000000000	4174.35888671875000000000	4147.69238281250000000000	4148.20507812500000000000	4176.92285156250000000000	4163.07666015625000000000	4151.79492187500000000000	4169.23046875000000000000	4167.17919921875000000000	4184.10253906250000000000	4171.79492187500000000000	4164.10253906250000000000	4164.10253906250000000000	4170.76904296875000000000	0.00000000000000000000	10248.00000000000000000000	10228.00000000000000000000	0.00000000000000000000	0.00000000000000000000	0.00000000000000000000	1197.00000000000000000000	851.00000000000000000000	4.00000000000000000000	4.00000000000000000000	4.00000000000000000000	4.00000000000000000000	4.00000000000000000000	4.00000000000000000000	4.00000000000000000000	4.00000000000000000000	4.00000000000000000000	4.00000000000000000000	4.00000000000000000000	4.00000000000000000000	4.00000000000000000000	4.00000000000000000000	4.00000000000000000000	4.00000000000000000000
47.00000000000000000000	0.00000000000000000000	4165.64111328125000000000	4172.82031250000000000000	4154.87158203125000000000	4156.92285156250000000000	4182.56396484375000000000	4164.10253906250000000000	4156.92285156250000000000	4174.87158203125000000000	4169.74365234375000000000	4186.66650390625000000000	4174.87158203125000000000	4173.33300781250000000000	4161.02539062500000000000	4172.30761718750000000000	0.00000000000000000000	10250.00000000000000000000	10227.00000000000000000000	0.00000000000000000000	0.00000000000000000000	0.00000000000000000000	1197.00000000000000000000	858.00000000000000000000	4.00000000000000000000	4.00000000000000000000	4.00000000000000000000	4.00000000000000000000	4.00000000000000000000	4.00000000000000000000	4.00000000000000000000	4.00000000000000000000	4.00000000000000000000	4.00000000000000000000	4.00000000000000000000	4.00000000000000000000	4.00000000000000000000	4.00000000000000000000	4.00000000000000000000	4.00000000000000000000
48.00000000000000000000	0.00000000000000000000	4170.25634765625000000000	4170.76904296875000000000	4155.38427734375000000000	4158.46142578125000000000	4140.51269531250000000000	4162.05126953125000000000	4153.33300781250000000000	4155.38427734375000000000	4164.10253906250000000000	4155.89746093750000000000	4165.12792968750000000000	4174.35888671875000000000	4154.87158203125000000000	4171.28173828125000000000	0.00000000000000000000	10250.00000000000000000000	10227.00000000000000000000	0.00000000000000000000	0.00000000000000000000	0.00000000000000000000	1197.00000000000000000000	866.00000000000000000000	4.00000000000000000000	4.00000000000000000000	4.00000000000000000000	4.00000000000000000000	4.00000000000000000000	4.00000000000000000000	4.00000000000000000000	4.00000000000000000000	4.00000000000000000000	4.00000000000000000000	4.00000000000000000000	4.00000000000000000000	4.00000000000000000000	4.00000000000000000000	4.00000000000000000000	4.00000000000000000000
49.00000000000000000000	0.00000000000000000000	4182.56396484375000000000	4195.38427734375000000000	4156.92285156250000000000	4171.79492187500000000000	4175.38427734375000000000	4176.41015625000000000000	4174.35888671875000000000	4166.66650390625000000000	4172.30761718750000000000	4174.35888671875000000000	4177.94873046875000000000	4176.92285156250000000000	4175.38427734375000000000	4176.92285156250000000000	0.00000000000000000000	10249.00000000000000000000	10226.00000000000000000000	0.00000000000000000000	0.00000000000000000000	0.00000000000000000000	1197.00000000000000000000	874.00000000000000000000	4.00000000000000000000	4.00000000000000000000	4.00000000000000000000	4.00000000000000000000	4.00000000000000000000	4.00000000000000000000	4.00000000000000000000	4.00000000000000000000	4.00000000000000000000	4.00000000000000000000	4.00000000000000000000	4.00000000000000000000	4.00000000000000000000	4.00000000000000000000	4.00000000000000000000	4.00000000000000000000
50.00000000000000000000	0.00000000000000000000	4177.94873046875000000000	4171.28173828125000000000	4163.58984375000000000000	4156.41015625000000000000	4164.61523437500000000000	4165.12792968750000000000	4152.82031250000000000000	4146.66650390625000000000	4171.79492187500000000000	4154.35888671875000000000	4163.07666015625000000000	4167.69238281250000000000	4152.82031250000000000000	4167.69238281250000000000	0.00000000000000000000	10249.00000000000000000000	10226.00000000000000000000	0.00000000000000000000	0.00000000000000000000	0.00000000000000000000	1197.00000000000000000000	881.00000000000000000000	4.00000000000000000000	4.00000000000000000000	4.00000000000000000000	4.00000000000000000000	4.00000000000000000000	4.00000000000000000000	4.00000000000000000000	4.00000000000000000000	4.00000000000000000000	4.00000000000000000000	4.00000000000000000000	4.00000000000000000000	4.00000000000000000000	4.00000000000000000000	4.00000000000000000000	4.00000000000000000000
51.00000000000000000000	0.00000000000000000000	4170.25634765625000000000	4173.33300781250000000000	4153.84619140625000000000	4158.46142578125000000000	4153.84619140625000000000	4165.12792968750000000000	4151.79492187500000000000	4157.94873046875000000000	4169.23046875000000000000	4145.64111328125000000000	4172.82031250000000000000	4171.79492187500000000000	4168.20507812500000000000	4171.28173828125000000000	0.00000000000000000000	10248.00000000000000000000	10225.00000000000000000000	0.00000000000000000000	0.00000000000000000000	0.00000000000000000000	1197.00000000000000000000	889.00000000000000000000	4.00000000000000000000	4.00000000000000000000	4.00000000000000000000	4.00000000000000000000	4.00000000000000000000	4.00000000000000000000	4.00000000000000000000	4.00000000000000000000	4.00000000000000000000	4.00000000000000000000	4.00000000000000000000	4.00000000000000000000	4.00000000000000000000	4.00000000000000000000	4.00000000000000000000	4.00000000000000000000
52.00000000000000000000	0.00000000000000000000	4169.74365234375000000000	4174.87158203125000000000	4156.92285156250000000000	4166.66650390625000000000	4143.07666015625000000000	4160.00000000000000000000	4147.17919921875000000000	4165.64111328125000000000	4174.35888671875000000000	4147.17919921875000000000	4181.53857421875000000000	4185.12792968750000000000	4182.05126953125000000000	4183.07666015625000000000	0.00000000000000000000	10248.00000000000000000000	10225.00000000000000000000	0.00000000000000000000	0.00000000000000000000	0.00000000000000000000	1197.00000000000000000000	896.00000000000000000000	4.00000000000000000000	4.00000000000000000000	4.00000000000000000000	4.00000000000000000000	4.00000000000000000000	4.00000000000000000000	4.00000000000000000000	4.00000000000000000000	4.00000000000000000000	4.00000000000000000000	4.00000000000000000000	4.00000000000000000000	4.00000000000000000000	4.00000000000000000000	4.00000000000000000000	4.00000000000000000000
53.00000000000000000000	0.00000000000000000000	4166.15380859375000000000	4160.00000000000000000000	4156.41015625000000000000	4158.97412109375000000000	4117.43603515625000000000	4154.87158203125000000000	4141.53857421875000000000	4150.76904296875000000000	4169.23046875000000000000	4161.02539062500000000000	4165.64111328125000000000	4172.82031250000000000000	4163.58984375000000000000	4172.82031250000000000000	0.00000000000000000000	10248.00000000000000000000	10225.00000000000000000000	0.00000000000000000000	0.00000000000000000000	0.00000000000000000000	1197.00000000000000000000	904.00000000000000000000	4.00000000000000000000	4.00000000000000000000	4.00000000000000000000	4.00000000000000000000	4.00000000000000000000	4.00000000000000000000	4.00000000000000000000	4.00000000000000000000	4.00000000000000000000	4.00000000000000000000	4.00000000000000000000	4.00000000000000000000	4.00000000000000000000	4.00000000000000000000	4.00000000000000000000	4.00000000000000000000
54.00000000000000000000	0.00000000000000000000	4167.17919921875000000000	4179.48730468750000000000	4146.15380859375000000000	4171.28173828125000000000	4145.64111328125000000000	4172.30761718750000000000	4172.82031250000000000000	4177.43603515625000000000	4168.71777343750000000000	4202.05126953125000000000	4180.51269531250000000000	4171.79492187500000000000	4174.87158203125000000000	4165.12792968750000000000	0.00000000000000000000	10248.00000000000000000000	10225.00000000000000000000	0.00000000000000000000	0.00000000000000000000	0.00000000000000000000	1197.00000000000000000000	912.00000000000000000000	4.00000000000000000000	4.00000000000000000000	4.00000000000000000000	4.00000000000000000000	4.00000000000000000000	4.00000000000000000000	4.00000000000000000000	4.00000000000000000000	4.00000000000000000000	4.00000000000000000000	4.00000000000000000000	4.00000000000000000000	4.00000000000000000000	4.00000000000000000000	4.00000000000000000000	4.00000000000000000000
55.00000000000000000000	0.00000000000000000000	4161.53857421875000000000	4163.07666015625000000000	4148.71777343750000000000	4161.02539062500000000000	4144.61523437500000000000	4164.10253906250000000000	4158.46142578125000000000	4164.61523437500000000000	4164.10253906250000000000	4165.12792968750000000000	4169.74365234375000000000	4171.28173828125000000000	4154.87158203125000000000	4158.46142578125000000000	0.00000000000000000000	10246.00000000000000000000	10226.00000000000000000000	0.00000000000000000000	0.00000000000000000000	0.00000000000000000000	1197.00000000000000000000	920.00000000000000000000	4.00000000000000000000	4.00000000000000000000	4.00000000000000000000	4.00000000000000000000	4.00000000000000000000	4.00000000000000000000	4.00000000000000000000	4.00000000000000000000	4.00000000000000000000	4.00000000000000000000	4.00000000000000000000	4.00000000000000000000	4.00000000000000000000	4.00000000000000000000	4.00000000000000000000	4.00000000000000000000
56.00000000000000000000	0.00000000000000000000	4169.74365234375000000000	4177.43603515625000000000	4153.33300781250000000000	4164.10253906250000000000	4149.74365234375000000000	4171.28173828125000000000	4158.97412109375000000000	4160.51269531250000000000	4168.20507812500000000000	4164.10253906250000000000	4170.25634765625000000000	4168.20507812500000000000	4165.64111328125000000000	4168.20507812500000000000	0.00000000000000000000	10246.00000000000000000000	10226.00000000000000000000	0.00000000000000000000	0.00000000000000000000	0.00000000000000000000	1197.00000000000000000000	929.00000000000000000000	4.00000000000000000000	4.00000000000000000000	4.00000000000000000000	4.00000000000000000000	4.00000000000000000000	4.00000000000000000000	4.00000000000000000000	4.00000000000000000000	4.00000000000000000000	4.00000000000000000000	4.00000000000000000000	4.00000000000000000000	4.00000000000000000000	4.00000000000000000000	4.00000000000000000000	4.00000000000000000000
57.00000000000000000000	0.00000000000000000000	4183.58984375000000000000	4194.87158203125000000000	4165.12792968750000000000	4179.48730468750000000000	4153.84619140625000000000	4179.48730468750000000000	4171.28173828125000000000	4166.15380859375000000000	4178.46142578125000000000	4183.58984375000000000000	4177.43603515625000000000	4174.35888671875000000000	4180.51269531250000000000	4175.38427734375000000000	0.00000000000000000000	10248.00000000000000000000	10226.00000000000000000000	0.00000000000000000000	0.00000000000000000000	0.00000000000000000000	1197.00000000000000000000	937.00000000000000000000	4.00000000000000000000	4.00000000000000000000	4.00000000000000000000	4.00000000000000000000	4.00000000000000000000	4.00000000000000000000	4.00000000000000000000	4.00000000000000000000	4.00000000000000000000	4.00000000000000000000	4.00000000000000000000	4.00000000000000000000	4.00000000000000000000	4.00000000000000000000	4.00000000000000000000	4.00000000000000000000
58.00000000000000000000	0.00000000000000000000	4171.28173828125000000000	4171.79492187500000000000	4161.53857421875000000000	4166.66650390625000000000	4149.23046875000000000000	4169.74365234375000000000	4161.02539062500000000000	4154.87158203125000000000	4169.74365234375000000000	4146.66650390625000000000	4164.61523437500000000000	4168.71777343750000000000	4161.02539062500000000000	4166.15380859375000000000	0.00000000000000000000	10248.00000000000000000000	10226.00000000000000000000	0.00000000000000000000	0.00000000000000000000	0.00000000000000000000	1197.00000000000000000000	944.00000000000000000000	4.00000000000000000000	4.00000000000000000000	4.00000000000000000000	4.00000000000000000000	4.00000000000000000000	4.00000000000000000000	4.00000000000000000000	4.00000000000000000000	4.00000000000000000000	4.00000000000000000000	4.00000000000000000000	4.00000000000000000000	4.00000000000000000000	4.00000000000000000000	4.00000000000000000000	4.00000000000000000000
59.00000000000000000000	0.00000000000000000000	4162.56396484375000000000	4177.94873046875000000000	4152.30761718750000000000	4172.82031250000000000000	4183.58984375000000000000	4169.74365234375000000000	4167.69238281250000000000	4180.51269531250000000000	4170.76904296875000000000	4167.69238281250000000000	4183.07666015625000000000	4177.43603515625000000000	4180.00000000000000000000	4176.92285156250000000000	0.00000000000000000000	10246.00000000000000000000	10225.00000000000000000000	0.00000000000000000000	0.00000000000000000000	0.00000000000000000000	1197.00000000000000000000	952.00000000000000000000	4.00000000000000000000	4.00000000000000000000	4.00000000000000000000	4.00000000000000000000	4.00000000000000000000	4.00000000000000000000	4.00000000000000000000	4.00000000000000000000	4.00000000000000000000	4.00000000000000000000	4.00000000000000000000	4.00000000000000000000	4.00000000000000000000	4.00000000000000000000	4.00000000000000000000	4.00000000000000000000
60.00000000000000000000	0.00000000000000000000	4162.05126953125000000000	4162.05126953125000000000	4160.00000000000000000000	4169.74365234375000000000	4165.64111328125000000000	4152.82031250000000000000	4148.71777343750000000000	4169.74365234375000000000	4170.76904296875000000000	4175.89746093750000000000	4171.79492187500000000000	4179.48730468750000000000	4164.10253906250000000000	4176.41015625000000000000	0.00000000000000000000	10246.00000000000000000000	10225.00000000000000000000	0.00000000000000000000	0.00000000000000000000	0.00000000000000000000	1197.00000000000000000000	960.00000000000000000000	4.00000000000000000000	4.00000000000000000000	4.00000000000000000000	4.00000000000000000000	4.00000000000000000000	4.00000000000000000000	4.00000000000000000000	4.00000000000000000000	4.00000000000000000000	4.00000000000000000000	4.00000000000000000000	4.00000000000000000000	4.00000000000000000000	4.00000000000000000000	4.00000000000000000000	4.00000000000000000000
61.00000000000000000000	0.00000000000000000000	4160.00000000000000000000	4163.07666015625000000000	4152.82031250000000000000	4162.05126953125000000000	4149.74365234375000000000	4161.02539062500000000000	4161.53857421875000000000	4163.58984375000000000000	4161.53857421875000000000	4172.30761718750000000000	4162.56396484375000000000	4164.61523437500000000000	4154.87158203125000000000	4160.00000000000000000000	0.00000000000000000000	10247.00000000000000000000	10223.00000000000000000000	0.00000000000000000000	0.00000000000000000000	0.00000000000000000000	1197.00000000000000000000	968.00000000000000000000	4.00000000000000000000	4.00000000000000000000	4.00000000000000000000	4.00000000000000000000	4.00000000000000000000	4.00000000000000000000	4.00000000000000000000	4.00000000000000000000	4.00000000000000000000	4.00000000000000000000	4.00000000000000000000	4.00000000000000000000	4.00000000000000000000	4.00000000000000000000	4.00000000000000000000	4.00000000000000000000
62.00000000000000000000	0.00000000000000000000	4158.46142578125000000000	4168.20507812500000000000	4147.17919921875000000000	4164.10253906250000000000	4140.00000000000000000000	4175.38427734375000000000	4174.35888671875000000000	4168.71777343750000000000	4161.02539062500000000000	4178.46142578125000000000	4167.69238281250000000000	4162.56396484375000000000	4154.87158203125000000000	4156.41015625000000000000	0.00000000000000000000	10247.00000000000000000000	10223.00000000000000000000	0.00000000000000000000	0.00000000000000000000	0.00000000000000000000	1197.00000000000000000000	975.00000000000000000000	4.00000000000000000000	4.00000000000000000000	4.00000000000000000000	4.00000000000000000000	4.00000000000000000000	4.00000000000000000000	4.00000000000000000000	4.00000000000000000000	4.00000000000000000000	4.00000000000000000000	4.00000000000000000000	4.00000000000000000000	4.00000000000000000000	4.00000000000000000000	4.00000000000000000000	4.00000000000000000000
63.00000000000000000000	0.00000000000000000000	4157.43603515625000000000	4151.28173828125000000000	4150.25634765625000000000	4155.89746093750000000000	4133.33300781250000000000	4167.17919921875000000000	4153.33300781250000000000	4151.28173828125000000000	4162.05126953125000000000	4159.48730468750000000000	4151.79492187500000000000	4158.46142578125000000000	4133.84619140625000000000	4157.94873046875000000000	0.00000000000000000000	10248.00000000000000000000	10226.00000000000000000000	0.00000000000000000000	0.00000000000000000000	0.00000000000000000000	1197.00000000000000000000	982.00000000000000000000	4.00000000000000000000	4.00000000000000000000	4.00000000000000000000	4.00000000000000000000	4.00000000000000000000	4.00000000000000000000	4.00000000000000000000	4.00000000000000000000	4.00000000000000000000	4.00000000000000000000	4.00000000000000000000	4.00000000000000000000	4.00000000000000000000	4.00000000000000000000	4.00000000000000000000	4.00000000000000000000
64.00000000000000000000	0.00000000000000000000	4173.84619140625000000000	4176.92285156250000000000	4155.38427734375000000000	4165.64111328125000000000	4193.33300781250000000000	4173.84619140625000000000	4167.17919921875000000000	4167.69238281250000000000	4174.35888671875000000000	4173.33300781250000000000	4169.74365234375000000000	4167.69238281250000000000	4166.15380859375000000000	4172.82031250000000000000	845.00000000000000000000	10248.00000000000000000000	10226.00000000000000000000	0.00000000000000000000	0.00000000000000000000	0.00000000000000000000	1197.00000000000000000000	990.00000000000000000000	4.00000000000000000000	4.00000000000000000000	4.00000000000000000000	4.00000000000000000000	4.00000000000000000000	4.00000000000000000000	4.00000000000000000000	4.00000000000000000000	4.00000000000000000000	4.00000000000000000000	4.00000000000000000000	4.00000000000000000000	4.00000000000000000000	4.00000000000000000000	4.00000000000000000000	4.00000000000000000000
65.00000000000000000000	0.00000000000000000000	4178.46142578125000000000	4168.20507812500000000000	4165.12792968750000000000	4160.00000000000000000000	4179.48730468750000000000	4165.12792968750000000000	4154.35888671875000000000	4152.30761718750000000000	4175.89746093750000000000	4156.41015625000000000000	4168.20507812500000000000	4173.84619140625000000000	4168.71777343750000000000	4172.30761718750000000000	1031.00000000000000000000	10248.00000000000000000000	10225.00000000000000000000	0.00000000000000000000	0.00000000000000000000	0.00000000000000000000	1197.00000000000000000000	999.00000000000000000000	4.00000000000000000000	4.00000000000000000000	4.00000000000000000000	4.00000000000000000000	4.00000000000000000000	4.00000000000000000000	4.00000000000000000000	4.00000000000000000000	4.00000000000000000000	4.00000000000000000000	4.00000000000000000000	4.00000000000000000000	4.00000000000000000000	4.00000000000000000000	4.00000000000000000000	4.00000000000000000000
66.00000000000000000000	0.00000000000000000000	4168.20507812500000000000	4160.00000000000000000000	4156.41015625000000000000	4160.00000000000000000000	4146.66650390625000000000	4162.05126953125000000000	4153.33300781250000000000	4157.43603515625000000000	4168.71777343750000000000	4156.92285156250000000000	4171.28173828125000000000	4171.28173828125000000000	4168.71777343750000000000	4170.76904296875000000000	1090.00000000000000000000	10248.00000000000000000000	10225.00000000000000000000	0.00000000000000000000	0.00000000000000000000	0.00000000000000000000	1198.00000000000000000000	6.00000000000000000000	4.00000000000000000000	4.00000000000000000000	4.00000000000000000000	4.00000000000000000000	4.00000000000000000000	4.00000000000000000000	4.00000000000000000000	4.00000000000000000000	4.00000000000000000000	4.00000000000000000000	4.00000000000000000000	4.00000000000000000000	4.00000000000000000000	4.00000000000000000000	4.00000000000000000000	4.00000000000000000000
67.00000000000000000000	0.00000000000000000000	4167.17919921875000000000	4166.66650390625000000000	4156.41015625000000000000	4170.76904296875000000000	4151.79492187500000000000	4160.51269531250000000000	4164.61523437500000000000	4187.17919921875000000000	4171.79492187500000000000	4172.82031250000000000000	4188.71777343750000000000	4181.53857421875000000000	4187.17919921875000000000	4181.53857421875000000000	1576.00000000000000000000	10249.00000000000000000000	10227.00000000000000000000	0.00000000000000000000	0.00000000000000000000	0.00000000000000000000	1198.00000000000000000000	14.00000000000000000000	4.00000000000000000000	4.00000000000000000000	4.00000000000000000000	4.00000000000000000000	4.00000000000000000000	4.00000000000000000000	4.00000000000000000000	4.00000000000000000000	4.00000000000000000000	4.00000000000000000000	4.00000000000000000000	4.00000000000000000000	4.00000000000000000000	4.00000000000000000000	4.00000000000000000000	4.00000000000000000000
68.00000000000000000000	0.00000000000000000000	4162.05126953125000000000	4147.69238281250000000000	4161.53857421875000000000	4154.35888671875000000000	4130.25634765625000000000	4153.84619140625000000000	4151.79492187500000000000	4163.58984375000000000000	4164.61523437500000000000	4146.15380859375000000000	4165.64111328125000000000	4174.87158203125000000000	4162.56396484375000000000	4172.82031250000000000000	1658.00000000000000000000	10249.00000000000000000000	10227.00000000000000000000	0.00000000000000000000	0.00000000000000000000	0.00000000000000000000	1198.00000000000000000000	22.00000000000000000000	4.00000000000000000000	4.00000000000000000000	4.00000000000000000000	4.00000000000000000000	4.00000000000000000000	4.00000000000000000000	4.00000000000000000000	4.00000000000000000000	4.00000000000000000000	4.00000000000000000000	4.00000000000000000000	4.00000000000000000000	4.00000000000000000000	4.00000000000000000000	4.00000000000000000000	4.00000000000000000000
69.00000000000000000000	0.00000000000000000000	4166.66650390625000000000	4170.76904296875000000000	4156.41015625000000000000	4162.05126953125000000000	4148.71777343750000000000	4177.94873046875000000000	4175.38427734375000000000	4170.76904296875000000000	4165.12792968750000000000	4184.10253906250000000000	4170.25634765625000000000	4173.33300781250000000000	4169.23046875000000000000	4169.74365234375000000000	1159.00000000000000000000	10250.00000000000000000000	10226.00000000000000000000	0.00000000000000000000	0.00000000000000000000	0.00000000000000000000	1198.00000000000000000000	30.00000000000000000000	4.00000000000000000000	4.00000000000000000000	4.00000000000000000000	4.00000000000000000000	4.00000000000000000000	4.00000000000000000000	4.00000000000000000000	4.00000000000000000000	4.00000000000000000000	4.00000000000000000000	4.00000000000000000000	4.00000000000000000000	4.00000000000000000000	4.00000000000000000000	4.00000000000000000000	4.00000000000000000000
70.00000000000000000000	0.00000000000000000000	4172.82031250000000000000	4167.69238281250000000000	4163.58984375000000000000	4161.53857421875000000000	4139.48730468750000000000	4173.33300781250000000000	4168.20507812500000000000	4162.56396484375000000000	4167.17919921875000000000	4186.66650390625000000000	4167.69238281250000000000	4172.30761718750000000000	4159.48730468750000000000	4166.66650390625000000000	1396.00000000000000000000	10250.00000000000000000000	10226.00000000000000000000	0.00000000000000000000	0.00000000000000000000	0.00000000000000000000	1198.00000000000000000000	38.00000000000000000000	4.00000000000000000000	4.00000000000000000000	4.00000000000000000000	4.00000000000000000000	4.00000000000000000000	4.00000000000000000000	4.00000000000000000000	4.00000000000000000000	4.00000000000000000000	4.00000000000000000000	4.00000000000000000000	4.00000000000000000000	4.00000000000000000000	4.00000000000000000000	4.00000000000000000000	4.00000000000000000000
71.00000000000000000000	0.00000000000000000000	4170.76904296875000000000	4163.07666015625000000000	4162.56396484375000000000	4152.82031250000000000000	4141.53857421875000000000	4163.07666015625000000000	4154.87158203125000000000	4150.25634765625000000000	4164.61523437500000000000	4148.71777343750000000000	4156.92285156250000000000	4164.61523437500000000000	4153.84619140625000000000	4164.10253906250000000000	1528.00000000000000000000	10247.00000000000000000000	10228.00000000000000000000	0.00000000000000000000	0.00000000000000000000	0.00000000000000000000	1198.00000000000000000000	46.00000000000000000000	4.00000000000000000000	4.00000000000000000000	4.00000000000000000000	4.00000000000000000000	4.00000000000000000000	4.00000000000000000000	4.00000000000000000000	4.00000000000000000000	4.00000000000000000000	4.00000000000000000000	4.00000000000000000000	4.00000000000000000000	4.00000000000000000000	4.00000000000000000000	4.00000000000000000000	4.00000000000000000000
72.00000000000000000000	0.00000000000000000000	4172.82031250000000000000	4183.58984375000000000000	4163.58984375000000000000	4165.12792968750000000000	4185.64111328125000000000	4169.74365234375000000000	4163.58984375000000000000	4164.61523437500000000000	4173.84619140625000000000	4156.41015625000000000000	4168.71777343750000000000	4176.41015625000000000000	4176.92285156250000000000	4180.00000000000000000000	1042.00000000000000000000	10247.00000000000000000000	10228.00000000000000000000	0.00000000000000000000	0.00000000000000000000	0.00000000000000000000	1198.00000000000000000000	55.00000000000000000000	4.00000000000000000000	4.00000000000000000000	4.00000000000000000000	4.00000000000000000000	4.00000000000000000000	4.00000000000000000000	4.00000000000000000000	4.00000000000000000000	4.00000000000000000000	4.00000000000000000000	4.00000000000000000000	4.00000000000000000000	4.00000000000000000000	4.00000000000000000000	4.00000000000000000000	4.00000000000000000000
73.00000000000000000000	0.00000000000000000000	4169.23046875000000000000	4162.56396484375000000000	4168.20507812500000000000	4158.97412109375000000000	4161.53857421875000000000	4161.53857421875000000000	4151.79492187500000000000	4149.23046875000000000000	4172.82031250000000000000	4149.74365234375000000000	4158.46142578125000000000	4174.87158203125000000000	4157.94873046875000000000	4179.48730468750000000000	1572.00000000000000000000	10248.00000000000000000000	10228.00000000000000000000	0.00000000000000000000	0.00000000000000000000	0.00000000000000000000	1198.00000000000000000000	63.00000000000000000000	4.00000000000000000000	4.00000000000000000000	4.00000000000000000000	4.00000000000000000000	4.00000000000000000000	4.00000000000000000000	4.00000000000000000000	4.00000000000000000000	4.00000000000000000000	4.00000000000000000000	4.00000000000000000000	4.00000000000000000000	4.00000000000000000000	4.00000000000000000000	4.00000000000000000000	4.00000000000000000000
74.00000000000000000000	0.00000000000000000000	4169.74365234375000000000	4165.64111328125000000000	4159.48730468750000000000	4164.10253906250000000000	4161.02539062500000000000	4169.23046875000000000000	4170.25634765625000000000	4173.84619140625000000000	4169.74365234375000000000	4169.74365234375000000000	4174.35888671875000000000	4174.87158203125000000000	4169.74365234375000000000	4178.97412109375000000000	1662.00000000000000000000	10248.00000000000000000000	10228.00000000000000000000	0.00000000000000000000	0.00000000000000000000	0.00000000000000000000	1198.00000000000000000000	70.00000000000000000000	4.00000000000000000000	4.00000000000000000000	4.00000000000000000000	4.00000000000000000000	4.00000000000000000000	4.00000000000000000000	4.00000000000000000000	4.00000000000000000000	4.00000000000000000000	4.00000000000000000000	4.00000000000000000000	4.00000000000000000000	4.00000000000000000000	4.00000000000000000000	4.00000000000000000000	4.00000000000000000000
75.00000000000000000000	0.00000000000000000000	4166.15380859375000000000	4158.97412109375000000000	4161.53857421875000000000	4158.46142578125000000000	4157.94873046875000000000	4161.53857421875000000000	4162.56396484375000000000	4176.92285156250000000000	4164.10253906250000000000	4167.69238281250000000000	4175.89746093750000000000	4181.02539062500000000000	4165.64111328125000000000	4177.43603515625000000000	1443.00000000000000000000	10247.00000000000000000000	10227.00000000000000000000	0.00000000000000000000	0.00000000000000000000	0.00000000000000000000	1198.00000000000000000000	78.00000000000000000000	4.00000000000000000000	4.00000000000000000000	4.00000000000000000000	4.00000000000000000000	4.00000000000000000000	4.00000000000000000000	4.00000000000000000000	4.00000000000000000000	4.00000000000000000000	4.00000000000000000000	4.00000000000000000000	4.00000000000000000000	4.00000000000000000000	4.00000000000000000000	4.00000000000000000000	4.00000000000000000000
76.00000000000000000000	0.00000000000000000000	4160.51269531250000000000	4159.48730468750000000000	4160.51269531250000000000	4151.79492187500000000000	4150.25634765625000000000	4160.51269531250000000000	4152.82031250000000000000	4154.87158203125000000000	4161.02539062500000000000	4155.38427734375000000000	4161.53857421875000000000	4173.84619140625000000000	4152.30761718750000000000	4174.35888671875000000000	1364.00000000000000000000	10247.00000000000000000000	10227.00000000000000000000	0.00000000000000000000	0.00000000000000000000	0.00000000000000000000	1198.00000000000000000000	86.00000000000000000000	4.00000000000000000000	4.00000000000000000000	4.00000000000000000000	4.00000000000000000000	4.00000000000000000000	4.00000000000000000000	4.00000000000000000000	4.00000000000000000000	4.00000000000000000000	4.00000000000000000000	4.00000000000000000000	4.00000000000000000000	4.00000000000000000000	4.00000000000000000000	4.00000000000000000000	4.00000000000000000000
77.00000000000000000000	0.00000000000000000000	4177.43603515625000000000	4187.17919921875000000000	4164.10253906250000000000	4168.20507812500000000000	4183.58984375000000000000	4181.53857421875000000000	4175.89746093750000000000	4164.61523437500000000000	4172.82031250000000000000	4179.48730468750000000000	4173.84619140625000000000	4176.41015625000000000000	4170.25634765625000000000	4182.05126953125000000000	1483.00000000000000000000	10246.00000000000000000000	10228.00000000000000000000	0.00000000000000000000	0.00000000000000000000	0.00000000000000000000	1198.00000000000000000000	94.00000000000000000000	4.00000000000000000000	4.00000000000000000000	4.00000000000000000000	4.00000000000000000000	4.00000000000000000000	4.00000000000000000000	4.00000000000000000000	4.00000000000000000000	4.00000000000000000000	4.00000000000000000000	4.00000000000000000000	4.00000000000000000000	4.00000000000000000000	4.00000000000000000000	4.00000000000000000000	4.00000000000000000000
78.00000000000000000000	0.00000000000000000000	4184.10253906250000000000	4169.23046875000000000000	4168.71777343750000000000	4152.82031250000000000000	4170.25634765625000000000	4170.76904296875000000000	4161.02539062500000000000	4150.25634765625000000000	4166.66650390625000000000	4160.00000000000000000000	4161.02539062500000000000	4171.28173828125000000000	4153.33300781250000000000	4174.87158203125000000000	1662.00000000000000000000	10246.00000000000000000000	10228.00000000000000000000	0.00000000000000000000	0.00000000000000000000	0.00000000000000000000	1198.00000000000000000000	102.00000000000000000000	4.00000000000000000000	4.00000000000000000000	4.00000000000000000000	4.00000000000000000000	4.00000000000000000000	4.00000000000000000000	4.00000000000000000000	4.00000000000000000000	4.00000000000000000000	4.00000000000000000000	4.00000000000000000000	4.00000000000000000000	4.00000000000000000000	4.00000000000000000000	4.00000000000000000000	4.00000000000000000000
79.00000000000000000000	0.00000000000000000000	4180.00000000000000000000	4180.00000000000000000000	4162.05126953125000000000	4155.38427734375000000000	4153.84619140625000000000	4165.64111328125000000000	4160.51269531250000000000	4163.07666015625000000000	4166.15380859375000000000	4174.35888671875000000000	4171.28173828125000000000	4174.35888671875000000000	4173.33300781250000000000	4182.56396484375000000000	1443.00000000000000000000	10247.00000000000000000000	10228.00000000000000000000	0.00000000000000000000	0.00000000000000000000	0.00000000000000000000	1198.00000000000000000000	109.00000000000000000000	4.00000000000000000000	4.00000000000000000000	4.00000000000000000000	4.00000000000000000000	4.00000000000000000000	4.00000000000000000000	4.00000000000000000000	4.00000000000000000000	4.00000000000000000000	4.00000000000000000000	4.00000000000000000000	4.00000000000000000000	4.00000000000000000000	4.00000000000000000000	4.00000000000000000000	4.00000000000000000000
80.00000000000000000000	0.00000000000000000000	4179.48730468750000000000	4182.05126953125000000000	4171.28173828125000000000	4163.58984375000000000000	4134.35888671875000000000	4162.05126953125000000000	4152.30761718750000000000	4158.46142578125000000000	4175.38427734375000000000	4165.64111328125000000000	4175.89746093750000000000	4183.58984375000000000000	4182.05126953125000000000	4192.82031250000000000000	1364.00000000000000000000	10247.00000000000000000000	10228.00000000000000000000	0.00000000000000000000	0.00000000000000000000	0.00000000000000000000	1198.00000000000000000000	116.00000000000000000000	4.00000000000000000000	4.00000000000000000000	4.00000000000000000000	4.00000000000000000000	4.00000000000000000000	4.00000000000000000000	4.00000000000000000000	4.00000000000000000000	4.00000000000000000000	4.00000000000000000000	4.00000000000000000000	4.00000000000000000000	4.00000000000000000000	4.00000000000000000000	4.00000000000000000000	4.00000000000000000000
81.00000000000000000000	0.00000000000000000000	4173.84619140625000000000	4163.07666015625000000000	4166.66650390625000000000	4148.20507812500000000000	4143.07666015625000000000	4163.07666015625000000000	4147.17919921875000000000	4142.05126953125000000000	4166.66650390625000000000	4131.79492187500000000000	4158.97412109375000000000	4169.74365234375000000000	4159.48730468750000000000	4181.02539062500000000000	1483.00000000000000000000	10245.00000000000000000000	10228.00000000000000000000	0.00000000000000000000	0.00000000000000000000	0.00000000000000000000	1198.00000000000000000000	125.00000000000000000000	4.00000000000000000000	4.00000000000000000000	4.00000000000000000000	4.00000000000000000000	4.00000000000000000000	4.00000000000000000000	4.00000000000000000000	4.00000000000000000000	4.00000000000000000000	4.00000000000000000000	4.00000000000000000000	4.00000000000000000000	4.00000000000000000000	4.00000000000000000000	4.00000000000000000000	4.00000000000000000000
82.00000000000000000000	0.00000000000000000000	4168.71777343750000000000	4168.20507812500000000000	4154.87158203125000000000	4154.35888671875000000000	4179.48730468750000000000	4169.74365234375000000000	4168.71777343750000000000	4176.41015625000000000000	4165.12792968750000000000	4173.33300781250000000000	4171.79492187500000000000	4169.74365234375000000000	4168.71777343750000000000	4179.48730468750000000000	1662.00000000000000000000	10245.00000000000000000000	10228.00000000000000000000	0.00000000000000000000	0.00000000000000000000	0.00000000000000000000	1198.00000000000000000000	132.00000000000000000000	4.00000000000000000000	4.00000000000000000000	4.00000000000000000000	4.00000000000000000000	4.00000000000000000000	4.00000000000000000000	4.00000000000000000000	4.00000000000000000000	4.00000000000000000000	4.00000000000000000000	4.00000000000000000000	4.00000000000000000000	4.00000000000000000000	4.00000000000000000000	4.00000000000000000000	4.00000000000000000000
83.00000000000000000000	0.00000000000000000000	4160.51269531250000000000	4152.30761718750000000000	4161.53857421875000000000	4150.25634765625000000000	4130.76904296875000000000	4157.43603515625000000000	4154.35888671875000000000	4167.17919921875000000000	4165.12792968750000000000	4163.07666015625000000000	4162.56396484375000000000	4171.79492187500000000000	4152.30761718750000000000	4175.89746093750000000000	1443.00000000000000000000	10246.00000000000000000000	10227.00000000000000000000	0.00000000000000000000	0.00000000000000000000	0.00000000000000000000	1198.00000000000000000000	140.00000000000000000000	4.00000000000000000000	4.00000000000000000000	4.00000000000000000000	4.00000000000000000000	4.00000000000000000000	4.00000000000000000000	4.00000000000000000000	4.00000000000000000000	4.00000000000000000000	4.00000000000000000000	4.00000000000000000000	4.00000000000000000000	4.00000000000000000000	4.00000000000000000000	4.00000000000000000000	4.00000000000000000000
84.00000000000000000000	0.00000000000000000000	4170.76904296875000000000	4176.92285156250000000000	4161.53857421875000000000	4156.92285156250000000000	4138.46142578125000000000	4175.38427734375000000000	4167.69238281250000000000	4164.10253906250000000000	4169.74365234375000000000	4154.87158203125000000000	4168.71777343750000000000	4171.28173828125000000000	4167.17919921875000000000	4178.46142578125000000000	1364.00000000000000000000	10246.00000000000000000000	10227.00000000000000000000	0.00000000000000000000	0.00000000000000000000	0.00000000000000000000	1198.00000000000000000000	149.00000000000000000000	4.00000000000000000000	4.00000000000000000000	4.00000000000000000000	4.00000000000000000000	4.00000000000000000000	4.00000000000000000000	4.00000000000000000000	4.00000000000000000000	4.00000000000000000000	4.00000000000000000000	4.00000000000000000000	4.00000000000000000000	4.00000000000000000000	4.00000000000000000000	4.00000000000000000000	4.00000000000000000000
85.00000000000000000000	0.00000000000000000000	4183.58984375000000000000	4187.17919921875000000000	4164.61523437500000000000	4161.53857421875000000000	4190.25634765625000000000	4180.51269531250000000000	4174.87158203125000000000	4164.61523437500000000000	4173.33300781250000000000	4172.82031250000000000000	4172.82031250000000000000	4171.28173828125000000000	4174.35888671875000000000	4180.51269531250000000000	1483.00000000000000000000	10245.00000000000000000000	10226.00000000000000000000	0.00000000000000000000	0.00000000000000000000	0.00000000000000000000	1198.00000000000000000000	157.00000000000000000000	4.00000000000000000000	4.00000000000000000000	4.00000000000000000000	4.00000000000000000000	4.00000000000000000000	4.00000000000000000000	4.00000000000000000000	4.00000000000000000000	4.00000000000000000000	4.00000000000000000000	4.00000000000000000000	4.00000000000000000000	4.00000000000000000000	4.00000000000000000000	4.00000000000000000000	4.00000000000000000000
86.00000000000000000000	0.00000000000000000000	4172.82031250000000000000	4161.02539062500000000000	4163.07666015625000000000	4145.64111328125000000000	4183.07666015625000000000	4161.02539062500000000000	4156.92285156250000000000	4149.23046875000000000000	4165.64111328125000000000	4170.25634765625000000000	4157.94873046875000000000	4162.05126953125000000000	4155.89746093750000000000	4176.41015625000000000000	1662.00000000000000000000	10245.00000000000000000000	10226.00000000000000000000	0.00000000000000000000	0.00000000000000000000	0.00000000000000000000	1198.00000000000000000000	164.00000000000000000000	4.00000000000000000000	4.00000000000000000000	4.00000000000000000000	4.00000000000000000000	4.00000000000000000000	4.00000000000000000000	4.00000000000000000000	4.00000000000000000000	4.00000000000000000000	4.00000000000000000000	4.00000000000000000000	4.00000000000000000000	4.00000000000000000000	4.00000000000000000000	4.00000000000000000000	4.00000000000000000000
87.00000000000000000000	0.00000000000000000000	4168.20507812500000000000	4175.89746093750000000000	4160.00000000000000000000	4156.41015625000000000000	4176.92285156250000000000	4163.07666015625000000000	4162.05126953125000000000	4169.23046875000000000000	4173.84619140625000000000	4188.20507812500000000000	4176.41015625000000000000	4173.84619140625000000000	4181.02539062500000000000	4189.23046875000000000000	1443.00000000000000000000	10247.00000000000000000000	10227.00000000000000000000	0.00000000000000000000	0.00000000000000000000	0.00000000000000000000	1198.00000000000000000000	172.00000000000000000000	4.00000000000000000000	4.00000000000000000000	4.00000000000000000000	4.00000000000000000000	4.00000000000000000000	4.00000000000000000000	4.00000000000000000000	4.00000000000000000000	4.00000000000000000000	4.00000000000000000000	4.00000000000000000000	4.00000000000000000000	4.00000000000000000000	4.00000000000000000000	4.00000000000000000000	4.00000000000000000000
88.00000000000000000000	0.00000000000000000000	4167.17919921875000000000	4168.20507812500000000000	4166.66650390625000000000	4154.35888671875000000000	4148.20507812500000000000	4150.25634765625000000000	4142.05126953125000000000	4153.33300781250000000000	4173.33300781250000000000	4162.05126953125000000000	4162.56396484375000000000	4174.87158203125000000000	4166.15380859375000000000	4184.10253906250000000000	1364.00000000000000000000	10247.00000000000000000000	10227.00000000000000000000	0.00000000000000000000	0.00000000000000000000	0.00000000000000000000	1198.00000000000000000000	181.00000000000000000000	4.00000000000000000000	4.00000000000000000000	4.00000000000000000000	4.00000000000000000000	4.00000000000000000000	4.00000000000000000000	4.00000000000000000000	4.00000000000000000000	4.00000000000000000000	4.00000000000000000000	4.00000000000000000000	4.00000000000000000000	4.00000000000000000000	4.00000000000000000000	4.00000000000000000000	4.00000000000000000000
89.00000000000000000000	0.00000000000000000000	4166.15380859375000000000	4174.87158203125000000000	4161.02539062500000000000	4154.35888671875000000000	4146.66650390625000000000	4160.51269531250000000000	4158.97412109375000000000	4160.51269531250000000000	4165.64111328125000000000	4168.20507812500000000000	4163.07666015625000000000	4166.15380859375000000000	4163.07666015625000000000	4174.87158203125000000000	1483.00000000000000000000	10248.00000000000000000000	10229.00000000000000000000	0.00000000000000000000	0.00000000000000000000	0.00000000000000000000	1198.00000000000000000000	189.00000000000000000000	4.00000000000000000000	4.00000000000000000000	4.00000000000000000000	4.00000000000000000000	4.00000000000000000000	4.00000000000000000000	4.00000000000000000000	4.00000000000000000000	4.00000000000000000000	4.00000000000000000000	4.00000000000000000000	4.00000000000000000000	4.00000000000000000000	4.00000000000000000000	4.00000000000000000000	4.00000000000000000000
90.00000000000000000000	0.00000000000000000000	4165.64111328125000000000	4174.87158203125000000000	4160.00000000000000000000	4157.94873046875000000000	4153.84619140625000000000	4173.84619140625000000000	4176.92285156250000000000	4181.53857421875000000000	4167.69238281250000000000	4192.30761718750000000000	4178.46142578125000000000	4171.79492187500000000000	4171.79492187500000000000	4176.41015625000000000000	1662.00000000000000000000	10248.00000000000000000000	10229.00000000000000000000	0.00000000000000000000	0.00000000000000000000	0.00000000000000000000	1198.00000000000000000000	196.00000000000000000000	4.00000000000000000000	4.00000000000000000000	4.00000000000000000000	4.00000000000000000000	4.00000000000000000000	4.00000000000000000000	4.00000000000000000000	4.00000000000000000000	4.00000000000000000000	4.00000000000000000000	4.00000000000000000000	4.00000000000000000000	4.00000000000000000000	4.00000000000000000000	4.00000000000000000000	4.00000000000000000000
91.00000000000000000000	0.00000000000000000000	4165.12792968750000000000	4157.43603515625000000000	4161.02539062500000000000	4145.12792968750000000000	4155.89746093750000000000	4168.20507812500000000000	4160.51269531250000000000	4168.20507812500000000000	4166.66650390625000000000	4172.30761718750000000000	4166.15380859375000000000	4168.71777343750000000000	4156.92285156250000000000	4174.35888671875000000000	1443.00000000000000000000	10249.00000000000000000000	10230.00000000000000000000	0.00000000000000000000	0.00000000000000000000	0.00000000000000000000	1198.00000000000000000000	205.00000000000000000000	4.00000000000000000000	4.00000000000000000000	4.00000000000000000000	4.00000000000000000000	4.00000000000000000000	4.00000000000000000000	4.00000000000000000000	4.00000000000000000000	4.00000000000000000000	4.00000000000000000000	4.00000000000000000000	4.00000000000000000000	4.00000000000000000000	4.00000000000000000000	4.00000000000000000000	4.00000000000000000000
92.00000000000000000000	0.00000000000000000000	4181.02539062500000000000	4189.23046875000000000000	4164.61523437500000000000	4158.97412109375000000000	4183.07666015625000000000	4182.05126953125000000000	4178.46142578125000000000	4181.02539062500000000000	4171.79492187500000000000	4181.02539062500000000000	4180.51269531250000000000	4174.35888671875000000000	4182.05126953125000000000	4183.58984375000000000000	1364.00000000000000000000	10249.00000000000000000000	10230.00000000000000000000	0.00000000000000000000	0.00000000000000000000	0.00000000000000000000	1198.00000000000000000000	213.00000000000000000000	4.00000000000000000000	4.00000000000000000000	4.00000000000000000000	4.00000000000000000000	4.00000000000000000000	4.00000000000000000000	4.00000000000000000000	4.00000000000000000000	4.00000000000000000000	4.00000000000000000000	4.00000000000000000000	4.00000000000000000000	4.00000000000000000000	4.00000000000000000000	4.00000000000000000000	4.00000000000000000000
93.00000000000000000000	0.00000000000000000000	4181.02539062500000000000	4177.94873046875000000000	4172.82031250000000000000	4154.35888671875000000000	4150.76904296875000000000	4173.33300781250000000000	4167.17919921875000000000	4158.97412109375000000000	4168.71777343750000000000	4159.48730468750000000000	4170.76904296875000000000	4174.35888671875000000000	4171.79492187500000000000	4177.94873046875000000000	1483.00000000000000000000	10251.00000000000000000000	10227.00000000000000000000	0.00000000000000000000	0.00000000000000000000	0.00000000000000000000	1198.00000000000000000000	221.00000000000000000000	4.00000000000000000000	4.00000000000000000000	4.00000000000000000000	4.00000000000000000000	4.00000000000000000000	4.00000000000000000000	4.00000000000000000000	4.00000000000000000000	4.00000000000000000000	4.00000000000000000000	4.00000000000000000000	4.00000000000000000000	4.00000000000000000000	4.00000000000000000000	4.00000000000000000000	4.00000000000000000000
94.00000000000000000000	0.00000000000000000000	4166.15380859375000000000	4164.10253906250000000000	4159.48730468750000000000	4148.71777343750000000000	4168.20507812500000000000	4168.71777343750000000000	4159.48730468750000000000	4160.00000000000000000000	4167.69238281250000000000	4168.71777343750000000000	4165.12792968750000000000	4169.74365234375000000000	4172.30761718750000000000	4177.43603515625000000000	1662.00000000000000000000	10251.00000000000000000000	10227.00000000000000000000	0.00000000000000000000	0.00000000000000000000	0.00000000000000000000	1198.00000000000000000000	229.00000000000000000000	4.00000000000000000000	4.00000000000000000000	4.00000000000000000000	4.00000000000000000000	4.00000000000000000000	4.00000000000000000000	4.00000000000000000000	4.00000000000000000000	4.00000000000000000000	4.00000000000000000000	4.00000000000000000000	4.00000000000000000000	4.00000000000000000000	4.00000000000000000000	4.00000000000000000000	4.00000000000000000000
95.00000000000000000000	0.00000000000000000000	4168.20507812500000000000	4171.79492187500000000000	4159.48730468750000000000	4157.43603515625000000000	4208.20507812500000000000	4168.71777343750000000000	4161.53857421875000000000	4183.07666015625000000000	4176.41015625000000000000	4196.41015625000000000000	4178.46142578125000000000	4181.02539062500000000000	4189.74365234375000000000	4188.71777343750000000000	1443.00000000000000000000	10252.00000000000000000000	10228.00000000000000000000	0.00000000000000000000	0.00000000000000000000	0.00000000000000000000	1198.00000000000000000000	236.00000000000000000000	4.00000000000000000000	4.00000000000000000000	4.00000000000000000000	4.00000000000000000000	4.00000000000000000000	4.00000000000000000000	4.00000000000000000000	4.00000000000000000000	4.00000000000000000000	4.00000000000000000000	4.00000000000000000000	4.00000000000000000000	4.00000000000000000000	4.00000000000000000000	4.00000000000000000000	4.00000000000000000000
96.00000000000000000000	0.00000000000000000000	4170.25634765625000000000	4160.00000000000000000000	4165.12792968750000000000	4148.20507812500000000000	4168.20507812500000000000	4157.94873046875000000000	4150.25634765625000000000	4161.53857421875000000000	4165.64111328125000000000	4163.58984375000000000000	4166.15380859375000000000	4173.84619140625000000000	4167.69238281250000000000	4180.51269531250000000000	1364.00000000000000000000	10252.00000000000000000000	10228.00000000000000000000	0.00000000000000000000	0.00000000000000000000	0.00000000000000000000	1198.00000000000000000000	243.00000000000000000000	4.00000000000000000000	4.00000000000000000000	4.00000000000000000000	4.00000000000000000000	4.00000000000000000000	4.00000000000000000000	4.00000000000000000000	4.00000000000000000000	4.00000000000000000000	4.00000000000000000000	4.00000000000000000000	4.00000000000000000000	4.00000000000000000000	4.00000000000000000000	4.00000000000000000000	4.00000000000000000000
97.00000000000000000000	0.00000000000000000000	4168.71777343750000000000	4176.92285156250000000000	4151.79492187500000000000	4156.92285156250000000000	4160.51269531250000000000	4170.76904296875000000000	4172.30761718750000000000	4175.89746093750000000000	4163.58984375000000000000	4180.00000000000000000000	4172.30761718750000000000	4168.71777343750000000000	4171.28173828125000000000	4177.43603515625000000000	1483.00000000000000000000	10251.00000000000000000000	10229.00000000000000000000	0.00000000000000000000	0.00000000000000000000	0.00000000000000000000	1198.00000000000000000000	251.00000000000000000000	4.00000000000000000000	4.00000000000000000000	4.00000000000000000000	4.00000000000000000000	4.00000000000000000000	4.00000000000000000000	4.00000000000000000000	4.00000000000000000000	4.00000000000000000000	4.00000000000000000000	4.00000000000000000000	4.00000000000000000000	4.00000000000000000000	4.00000000000000000000	4.00000000000000000000	4.00000000000000000000
98.00000000000000000000	0.00000000000000000000	4161.53857421875000000000	4160.51269531250000000000	4148.71777343750000000000	4148.71777343750000000000	4137.94873046875000000000	4165.64111328125000000000	4157.94873046875000000000	4167.69238281250000000000	4165.12792968750000000000	4177.94873046875000000000	4156.92285156250000000000	4166.15380859375000000000	4147.69238281250000000000	4166.15380859375000000000	1662.00000000000000000000	10251.00000000000000000000	10229.00000000000000000000	0.00000000000000000000	0.00000000000000000000	0.00000000000000000000	1198.00000000000000000000	258.00000000000000000000	4.00000000000000000000	4.00000000000000000000	4.00000000000000000000	4.00000000000000000000	4.00000000000000000000	4.00000000000000000000	4.00000000000000000000	4.00000000000000000000	4.00000000000000000000	4.00000000000000000000	4.00000000000000000000	4.00000000000000000000	4.00000000000000000000	4.00000000000000000000	4.00000000000000000000	4.00000000000000000000
99.00000000000000000000	0.00000000000000000000	4162.56396484375000000000	4156.92285156250000000000	4148.20507812500000000000	4143.07666015625000000000	4145.12792968750000000000	4163.58984375000000000000	4151.28173828125000000000	4153.33300781250000000000	4162.56396484375000000000	4154.35888671875000000000	4148.71777343750000000000	4159.48730468750000000000	4143.58984375000000000000	4160.51269531250000000000	1443.00000000000000000000	10252.00000000000000000000	10230.00000000000000000000	0.00000000000000000000	0.00000000000000000000	0.00000000000000000000	1198.00000000000000000000	266.00000000000000000000	4.00000000000000000000	4.00000000000000000000	4.00000000000000000000	4.00000000000000000000	4.00000000000000000000	4.00000000000000000000	4.00000000000000000000	4.00000000000000000000	4.00000000000000000000	4.00000000000000000000	4.00000000000000000000	4.00000000000000000000	4.00000000000000000000	4.00000000000000000000	4.00000000000000000000	4.00000000000000000000
100.00000000000000000000	0.00000000000000000000	4177.43603515625000000000	4178.46142578125000000000	4155.38427734375000000000	4158.97412109375000000000	4198.97412109375000000000	4169.23046875000000000000	4162.05126953125000000000	4157.43603515625000000000	4172.82031250000000000000	4150.76904296875000000000	4163.58984375000000000000	4166.66650390625000000000	4170.25634765625000000000	4175.38427734375000000000	1364.00000000000000000000	10252.00000000000000000000	10230.00000000000000000000	0.00000000000000000000	0.00000000000000000000	0.00000000000000000000	1198.00000000000000000000	274.00000000000000000000	4.00000000000000000000	4.00000000000000000000	4.00000000000000000000	4.00000000000000000000	4.00000000000000000000	4.00000000000000000000	4.00000000000000000000	4.00000000000000000000	4.00000000000000000000	4.00000000000000000000	4.00000000000000000000	4.00000000000000000000	4.00000000000000000000	4.00000000000000000000	4.00000000000000000000	4.00000000000000000000
101.00000000000000000000	0.00000000000000000000	4174.35888671875000000000	4165.12792968750000000000	4160.00000000000000000000	4155.38427734375000000000	4173.84619140625000000000	4162.05126953125000000000	4144.61523437500000000000	4138.97412109375000000000	4170.76904296875000000000	4123.58984375000000000000	4149.23046875000000000000	4162.56396484375000000000	4155.38427734375000000000	4175.38427734375000000000	1483.00000000000000000000	10249.00000000000000000000	10228.00000000000000000000	0.00000000000000000000	0.00000000000000000000	0.00000000000000000000	1198.00000000000000000000	283.00000000000000000000	4.00000000000000000000	4.00000000000000000000	4.00000000000000000000	4.00000000000000000000	4.00000000000000000000	4.00000000000000000000	4.00000000000000000000	4.00000000000000000000	4.00000000000000000000	4.00000000000000000000	4.00000000000000000000	4.00000000000000000000	4.00000000000000000000	4.00000000000000000000	4.00000000000000000000	4.00000000000000000000
102.00000000000000000000	0.00000000000000000000	4168.20507812500000000000	4177.94873046875000000000	4149.74365234375000000000	4168.20507812500000000000	4143.58984375000000000000	4168.71777343750000000000	4156.92285156250000000000	4166.15380859375000000000	4170.25634765625000000000	4155.38427734375000000000	4163.58984375000000000000	4170.25634765625000000000	4176.41015625000000000000	4182.05126953125000000000	1662.00000000000000000000	10249.00000000000000000000	10228.00000000000000000000	0.00000000000000000000	0.00000000000000000000	0.00000000000000000000	1198.00000000000000000000	291.00000000000000000000	4.00000000000000000000	4.00000000000000000000	4.00000000000000000000	4.00000000000000000000	4.00000000000000000000	4.00000000000000000000	4.00000000000000000000	4.00000000000000000000	4.00000000000000000000	4.00000000000000000000	4.00000000000000000000	4.00000000000000000000	4.00000000000000000000	4.00000000000000000000	4.00000000000000000000	4.00000000000000000000
103.00000000000000000000	0.00000000000000000000	4163.58984375000000000000	4160.51269531250000000000	4151.79492187500000000000	4165.12792968750000000000	4131.79492187500000000000	4153.84619140625000000000	4145.64111328125000000000	4168.20507812500000000000	4172.30761718750000000000	4168.20507812500000000000	4162.05126953125000000000	4174.35888671875000000000	4170.76904296875000000000	4182.05126953125000000000	1443.00000000000000000000	10247.00000000000000000000	10228.00000000000000000000	0.00000000000000000000	0.00000000000000000000	0.00000000000000000000	1198.00000000000000000000	299.00000000000000000000	4.00000000000000000000	4.00000000000000000000	4.00000000000000000000	4.00000000000000000000	4.00000000000000000000	4.00000000000000000000	4.00000000000000000000	4.00000000000000000000	4.00000000000000000000	4.00000000000000000000	4.00000000000000000000	4.00000000000000000000	4.00000000000000000000	4.00000000000000000000	4.00000000000000000000	4.00000000000000000000
104.00000000000000000000	0.00000000000000000000	4161.53857421875000000000	4152.30761718750000000000	4148.20507812500000000000	4155.89746093750000000000	4160.00000000000000000000	4156.41015625000000000000	4147.17919921875000000000	4162.56396484375000000000	4165.64111328125000000000	4164.61523437500000000000	4150.76904296875000000000	4158.97412109375000000000	4153.33300781250000000000	4170.25634765625000000000	1364.00000000000000000000	10247.00000000000000000000	10228.00000000000000000000	0.00000000000000000000	0.00000000000000000000	0.00000000000000000000	1198.00000000000000000000	308.00000000000000000000	4.00000000000000000000	4.00000000000000000000	4.00000000000000000000	4.00000000000000000000	4.00000000000000000000	4.00000000000000000000	4.00000000000000000000	4.00000000000000000000	4.00000000000000000000	4.00000000000000000000	4.00000000000000000000	4.00000000000000000000	4.00000000000000000000	4.00000000000000000000	4.00000000000000000000	4.00000000000000000000
105.00000000000000000000	0.00000000000000000000	4166.66650390625000000000	4181.53857421875000000000	4148.71777343750000000000	4172.82031250000000000000	4185.64111328125000000000	4179.48730468750000000000	4174.87158203125000000000	4184.61523437500000000000	4167.69238281250000000000	4189.74365234375000000000	4163.07666015625000000000	4164.61523437500000000000	4166.15380859375000000000	4170.76904296875000000000	1483.00000000000000000000	10243.00000000000000000000	10227.00000000000000000000	0.00000000000000000000	0.00000000000000000000	0.00000000000000000000	1198.00000000000000000000	316.00000000000000000000	4.00000000000000000000	4.00000000000000000000	4.00000000000000000000	4.00000000000000000000	4.00000000000000000000	4.00000000000000000000	4.00000000000000000000	4.00000000000000000000	4.00000000000000000000	4.00000000000000000000	4.00000000000000000000	4.00000000000000000000	4.00000000000000000000	4.00000000000000000000	4.00000000000000000000	4.00000000000000000000
106.00000000000000000000	0.00000000000000000000	4162.05126953125000000000	4169.74365234375000000000	4153.84619140625000000000	4165.64111328125000000000	4146.66650390625000000000	4170.25634765625000000000	4157.94873046875000000000	4157.43603515625000000000	4163.58984375000000000000	4160.00000000000000000000	4141.02539062500000000000	4161.53857421875000000000	4139.48730468750000000000	4161.53857421875000000000	1662.00000000000000000000	10243.00000000000000000000	10227.00000000000000000000	0.00000000000000000000	0.00000000000000000000	0.00000000000000000000	1198.00000000000000000000	323.00000000000000000000	4.00000000000000000000	4.00000000000000000000	4.00000000000000000000	4.00000000000000000000	4.00000000000000000000	4.00000000000000000000	4.00000000000000000000	4.00000000000000000000	4.00000000000000000000	4.00000000000000000000	4.00000000000000000000	4.00000000000000000000	4.00000000000000000000	4.00000000000000000000	4.00000000000000000000	4.00000000000000000000
107.00000000000000000000	0.00000000000000000000	4167.69238281250000000000	4182.05126953125000000000	4147.69238281250000000000	4166.15380859375000000000	4166.15380859375000000000	4170.25634765625000000000	4163.58984375000000000000	4153.84619140625000000000	4167.17919921875000000000	4153.33300781250000000000	4144.61523437500000000000	4156.41015625000000000000	4152.82031250000000000000	4164.61523437500000000000	1443.00000000000000000000	10242.00000000000000000000	10228.00000000000000000000	0.00000000000000000000	0.00000000000000000000	0.00000000000000000000	1198.00000000000000000000	331.00000000000000000000	4.00000000000000000000	4.00000000000000000000	4.00000000000000000000	4.00000000000000000000	4.00000000000000000000	4.00000000000000000000	4.00000000000000000000	4.00000000000000000000	4.00000000000000000000	4.00000000000000000000	4.00000000000000000000	4.00000000000000000000	4.00000000000000000000	4.00000000000000000000	4.00000000000000000000	4.00000000000000000000
108.00000000000000000000	0.00000000000000000000	4173.84619140625000000000	4175.89746093750000000000	4154.87158203125000000000	4167.17919921875000000000	4169.74365234375000000000	4164.10253906250000000000	4156.92285156250000000000	4147.17919921875000000000	4171.79492187500000000000	4134.87158203125000000000	4148.71777343750000000000	4160.51269531250000000000	4160.00000000000000000000	4172.30761718750000000000	1364.00000000000000000000	10242.00000000000000000000	10228.00000000000000000000	0.00000000000000000000	0.00000000000000000000	0.00000000000000000000	1198.00000000000000000000	338.00000000000000000000	4.00000000000000000000	4.00000000000000000000	4.00000000000000000000	4.00000000000000000000	4.00000000000000000000	4.00000000000000000000	4.00000000000000000000	4.00000000000000000000	4.00000000000000000000	4.00000000000000000000	4.00000000000000000000	4.00000000000000000000	4.00000000000000000000	4.00000000000000000000	4.00000000000000000000	4.00000000000000000000
109.00000000000000000000	0.00000000000000000000	4161.02539062500000000000	4154.35888671875000000000	4148.20507812500000000000	4160.00000000000000000000	4138.97412109375000000000	4159.48730468750000000000	4144.10253906250000000000	4138.46142578125000000000	4164.10253906250000000000	4112.30761718750000000000	4136.92285156250000000000	4155.38427734375000000000	4144.10253906250000000000	4166.15380859375000000000	1483.00000000000000000000	10242.00000000000000000000	10228.00000000000000000000	0.00000000000000000000	0.00000000000000000000	0.00000000000000000000	1198.00000000000000000000	346.00000000000000000000	4.00000000000000000000	4.00000000000000000000	4.00000000000000000000	4.00000000000000000000	4.00000000000000000000	4.00000000000000000000	4.00000000000000000000	4.00000000000000000000	4.00000000000000000000	4.00000000000000000000	4.00000000000000000000	4.00000000000000000000	4.00000000000000000000	4.00000000000000000000	4.00000000000000000000	4.00000000000000000000
110.00000000000000000000	0.00000000000000000000	4151.28173828125000000000	4158.46142578125000000000	4140.00000000000000000000	4166.66650390625000000000	4158.46142578125000000000	4165.12792968750000000000	4152.30761718750000000000	4164.10253906250000000000	4168.20507812500000000000	4144.10253906250000000000	4152.82031250000000000000	4161.53857421875000000000	4154.35888671875000000000	4168.20507812500000000000	1662.00000000000000000000	10242.00000000000000000000	10228.00000000000000000000	0.00000000000000000000	0.00000000000000000000	0.00000000000000000000	1198.00000000000000000000	353.00000000000000000000	4.00000000000000000000	4.00000000000000000000	4.00000000000000000000	4.00000000000000000000	4.00000000000000000000	4.00000000000000000000	4.00000000000000000000	4.00000000000000000000	4.00000000000000000000	4.00000000000000000000	4.00000000000000000000	4.00000000000000000000	4.00000000000000000000	4.00000000000000000000	4.00000000000000000000	4.00000000000000000000
111.00000000000000000000	0.00000000000000000000	4151.79492187500000000000	4144.61523437500000000000	4150.25634765625000000000	4158.97412109375000000000	4134.87158203125000000000	4152.30761718750000000000	4136.92285156250000000000	4152.30761718750000000000	4166.15380859375000000000	4141.02539062500000000000	4143.07666015625000000000	4163.07666015625000000000	4140.00000000000000000000	4166.66650390625000000000	1443.00000000000000000000	10243.00000000000000000000	10228.00000000000000000000	0.00000000000000000000	0.00000000000000000000	0.00000000000000000000	1198.00000000000000000000	360.00000000000000000000	4.00000000000000000000	4.00000000000000000000	4.00000000000000000000	4.00000000000000000000	4.00000000000000000000	4.00000000000000000000	4.00000000000000000000	4.00000000000000000000	4.00000000000000000000	4.00000000000000000000	4.00000000000000000000	4.00000000000000000000	4.00000000000000000000	4.00000000000000000000	4.00000000000000000000	4.00000000000000000000
112.00000000000000000000	0.00000000000000000000	4168.20507812500000000000	4175.38427734375000000000	4150.25634765625000000000	4171.28173828125000000000	4110.76904296875000000000	4166.15380859375000000000	4158.97412109375000000000	4165.12792968750000000000	4165.64111328125000000000	4168.71777343750000000000	4152.30761718750000000000	4164.10253906250000000000	4158.46142578125000000000	4172.82031250000000000000	1364.00000000000000000000	10243.00000000000000000000	10228.00000000000000000000	0.00000000000000000000	0.00000000000000000000	0.00000000000000000000	1198.00000000000000000000	368.00000000000000000000	4.00000000000000000000	4.00000000000000000000	4.00000000000000000000	4.00000000000000000000	4.00000000000000000000	4.00000000000000000000	4.00000000000000000000	4.00000000000000000000	4.00000000000000000000	4.00000000000000000000	4.00000000000000000000	4.00000000000000000000	4.00000000000000000000	4.00000000000000000000	4.00000000000000000000	4.00000000000000000000
113.00000000000000000000	0.00000000000000000000	4175.38427734375000000000	4181.53857421875000000000	4153.33300781250000000000	4173.33300781250000000000	4124.61523437500000000000	4173.33300781250000000000	4169.23046875000000000000	4171.79492187500000000000	4167.17919921875000000000	4186.15380859375000000000	4157.43603515625000000000	4167.17919921875000000000	4162.05126953125000000000	4172.30761718750000000000	1483.00000000000000000000	10247.00000000000000000000	10228.00000000000000000000	0.00000000000000000000	0.00000000000000000000	0.00000000000000000000	1198.00000000000000000000	377.00000000000000000000	4.00000000000000000000	4.00000000000000000000	4.00000000000000000000	4.00000000000000000000	4.00000000000000000000	4.00000000000000000000	4.00000000000000000000	4.00000000000000000000	4.00000000000000000000	4.00000000000000000000	4.00000000000000000000	4.00000000000000000000	4.00000000000000000000	4.00000000000000000000	4.00000000000000000000	4.00000000000000000000
114.00000000000000000000	0.00000000000000000000	4165.64111328125000000000	4158.46142578125000000000	4153.84619140625000000000	4156.92285156250000000000	4171.79492187500000000000	4165.64111328125000000000	4155.38427734375000000000	4155.89746093750000000000	4163.58984375000000000000	4159.48730468750000000000	4144.10253906250000000000	4158.46142578125000000000	4147.69238281250000000000	4165.64111328125000000000	1662.00000000000000000000	10247.00000000000000000000	10228.00000000000000000000	0.00000000000000000000	0.00000000000000000000	0.00000000000000000000	1198.00000000000000000000	384.00000000000000000000	4.00000000000000000000	4.00000000000000000000	4.00000000000000000000	4.00000000000000000000	4.00000000000000000000	4.00000000000000000000	4.00000000000000000000	4.00000000000000000000	4.00000000000000000000	4.00000000000000000000	4.00000000000000000000	4.00000000000000000000	4.00000000000000000000	4.00000000000000000000	4.00000000000000000000	4.00000000000000000000
115.00000000000000000000	0.00000000000000000000	4174.35888671875000000000	4181.53857421875000000000	4158.97412109375000000000	4174.35888671875000000000	4212.30761718750000000000	4171.79492187500000000000	4163.58984375000000000000	4170.76904296875000000000	4174.87158203125000000000	4161.53857421875000000000	4161.53857421875000000000	4166.66650390625000000000	4176.92285156250000000000	4181.02539062500000000000	1443.00000000000000000000	10248.00000000000000000000	10230.00000000000000000000	0.00000000000000000000	0.00000000000000000000	0.00000000000000000000	1198.00000000000000000000	392.00000000000000000000	4.00000000000000000000	4.00000000000000000000	4.00000000000000000000	4.00000000000000000000	4.00000000000000000000	4.00000000000000000000	4.00000000000000000000	4.00000000000000000000	4.00000000000000000000	4.00000000000000000000	4.00000000000000000000	4.00000000000000000000	4.00000000000000000000	4.00000000000000000000	4.00000000000000000000	4.00000000000000000000
116.00000000000000000000	0.00000000000000000000	4176.92285156250000000000	4176.41015625000000000000	4166.15380859375000000000	4170.25634765625000000000	4167.69238281250000000000	4161.02539062500000000000	4148.20507812500000000000	4151.79492187500000000000	4172.82031250000000000000	4129.74365234375000000000	4151.28173828125000000000	4167.17919921875000000000	4162.05126953125000000000	4180.51269531250000000000	1364.00000000000000000000	10248.00000000000000000000	10230.00000000000000000000	0.00000000000000000000	0.00000000000000000000	0.00000000000000000000	1198.00000000000000000000	400.00000000000000000000	4.00000000000000000000	4.00000000000000000000	4.00000000000000000000	4.00000000000000000000	4.00000000000000000000	4.00000000000000000000	4.00000000000000000000	4.00000000000000000000	4.00000000000000000000	4.00000000000000000000	4.00000000000000000000	4.00000000000000000000	4.00000000000000000000	4.00000000000000000000	4.00000000000000000000	4.00000000000000000000
117.00000000000000000000	0.00000000000000000000	4167.17919921875000000000	4173.84619140625000000000	4150.25634765625000000000	4166.15380859375000000000	4157.94873046875000000000	4164.10253906250000000000	4158.46142578125000000000	4167.69238281250000000000	4165.64111328125000000000	4143.58984375000000000000	4157.94873046875000000000	4166.15380859375000000000	4162.56396484375000000000	4175.38427734375000000000	1483.00000000000000000000	10251.00000000000000000000	10229.00000000000000000000	0.00000000000000000000	0.00000000000000000000	0.00000000000000000000	1198.00000000000000000000	409.00000000000000000000	4.00000000000000000000	4.00000000000000000000	4.00000000000000000000	4.00000000000000000000	4.00000000000000000000	4.00000000000000000000	4.00000000000000000000	4.00000000000000000000	4.00000000000000000000	4.00000000000000000000	4.00000000000000000000	4.00000000000000000000	4.00000000000000000000	4.00000000000000000000	4.00000000000000000000	4.00000000000000000000
118.00000000000000000000	0.00000000000000000000	4162.05126953125000000000	4161.53857421875000000000	4147.69238281250000000000	4168.20507812500000000000	4149.74365234375000000000	4157.94873046875000000000	4160.00000000000000000000	4188.71777343750000000000	4167.17919921875000000000	4183.58984375000000000000	4167.69238281250000000000	4178.46142578125000000000	4174.35888671875000000000	4177.94873046875000000000	1662.00000000000000000000	10251.00000000000000000000	10229.00000000000000000000	0.00000000000000000000	0.00000000000000000000	0.00000000000000000000	1198.00000000000000000000	416.00000000000000000000	4.00000000000000000000	4.00000000000000000000	4.00000000000000000000	4.00000000000000000000	4.00000000000000000000	4.00000000000000000000	4.00000000000000000000	4.00000000000000000000	4.00000000000000000000	4.00000000000000000000	4.00000000000000000000	4.00000000000000000000	4.00000000000000000000	4.00000000000000000000	4.00000000000000000000	4.00000000000000000000
119.00000000000000000000	0.00000000000000000000	4158.46142578125000000000	4150.25634765625000000000	4152.82031250000000000000	4155.89746093750000000000	4129.74365234375000000000	4152.30761718750000000000	4152.30761718750000000000	4166.66650390625000000000	4163.07666015625000000000	4179.48730468750000000000	4150.76904296875000000000	4170.76904296875000000000	4161.02539062500000000000	4171.79492187500000000000	1443.00000000000000000000	10251.00000000000000000000	10228.00000000000000000000	0.00000000000000000000	0.00000000000000000000	0.00000000000000000000	1198.00000000000000000000	425.00000000000000000000	4.00000000000000000000	4.00000000000000000000	4.00000000000000000000	4.00000000000000000000	4.00000000000000000000	4.00000000000000000000	4.00000000000000000000	4.00000000000000000000	4.00000000000000000000	4.00000000000000000000	4.00000000000000000000	4.00000000000000000000	4.00000000000000000000	4.00000000000000000000	4.00000000000000000000	4.00000000000000000000
120.00000000000000000000	0.00000000000000000000	4167.17919921875000000000	4187.17919921875000000000	4152.82031250000000000000	4164.10253906250000000000	4180.51269531250000000000	4180.00000000000000000000	4180.51269531250000000000	4173.33300781250000000000	4165.64111328125000000000	4188.71777343750000000000	4158.97412109375000000000	4162.05126953125000000000	4164.61523437500000000000	4171.28173828125000000000	1364.00000000000000000000	10251.00000000000000000000	10228.00000000000000000000	0.00000000000000000000	0.00000000000000000000	0.00000000000000000000	1198.00000000000000000000	433.00000000000000000000	4.00000000000000000000	4.00000000000000000000	4.00000000000000000000	4.00000000000000000000	4.00000000000000000000	4.00000000000000000000	4.00000000000000000000	4.00000000000000000000	4.00000000000000000000	4.00000000000000000000	4.00000000000000000000	4.00000000000000000000	4.00000000000000000000	4.00000000000000000000	4.00000000000000000000	4.00000000000000000000
121.00000000000000000000	0.00000000000000000000	4172.30761718750000000000	4174.87158203125000000000	4157.43603515625000000000	4155.89746093750000000000	4161.53857421875000000000	4173.84619140625000000000	4162.56396484375000000000	4154.87158203125000000000	4162.05126953125000000000	4151.28173828125000000000	4145.64111328125000000000	4159.48730468750000000000	4140.00000000000000000000	4163.07666015625000000000	1483.00000000000000000000	10250.00000000000000000000	10227.00000000000000000000	0.00000000000000000000	0.00000000000000000000	0.00000000000000000000	1198.00000000000000000000	440.00000000000000000000	4.00000000000000000000	4.00000000000000000000	4.00000000000000000000	4.00000000000000000000	4.00000000000000000000	4.00000000000000000000	4.00000000000000000000	4.00000000000000000000	4.00000000000000000000	4.00000000000000000000	4.00000000000000000000	4.00000000000000000000	4.00000000000000000000	4.00000000000000000000	4.00000000000000000000	4.00000000000000000000
122.00000000000000000000	0.00000000000000000000	4172.82031250000000000000	4168.20507812500000000000	4154.87158203125000000000	4155.89746093750000000000	4140.51269531250000000000	4162.56396484375000000000	4152.82031250000000000000	4152.82031250000000000000	4166.15380859375000000000	4146.66650390625000000000	4151.28173828125000000000	4170.25634765625000000000	4164.10253906250000000000	4170.76904296875000000000	1662.00000000000000000000	10250.00000000000000000000	10227.00000000000000000000	0.00000000000000000000	0.00000000000000000000	0.00000000000000000000	1198.00000000000000000000	448.00000000000000000000	4.00000000000000000000	4.00000000000000000000	4.00000000000000000000	4.00000000000000000000	4.00000000000000000000	4.00000000000000000000	4.00000000000000000000	4.00000000000000000000	4.00000000000000000000	4.00000000000000000000	4.00000000000000000000	4.00000000000000000000	4.00000000000000000000	4.00000000000000000000	4.00000000000000000000	4.00000000000000000000
123.00000000000000000000	0.00000000000000000000	4176.41015625000000000000	4181.02539062500000000000	4163.07666015625000000000	4165.12792968750000000000	4160.00000000000000000000	4160.00000000000000000000	4155.89746093750000000000	4159.48730468750000000000	4179.48730468750000000000	4172.30761718750000000000	4166.66650390625000000000	4184.10253906250000000000	4198.97412109375000000000	4189.23046875000000000000	1443.00000000000000000000	10250.00000000000000000000	10227.00000000000000000000	0.00000000000000000000	0.00000000000000000000	0.00000000000000000000	1198.00000000000000000000	455.00000000000000000000	4.00000000000000000000	4.00000000000000000000	4.00000000000000000000	4.00000000000000000000	4.00000000000000000000	4.00000000000000000000	4.00000000000000000000	4.00000000000000000000	4.00000000000000000000	4.00000000000000000000	4.00000000000000000000	4.00000000000000000000	4.00000000000000000000	4.00000000000000000000	4.00000000000000000000	4.00000000000000000000
124.00000000000000000000	0.00000000000000000000	4170.25634765625000000000	4172.30761718750000000000	4163.58984375000000000000	4153.84619140625000000000	4153.84619140625000000000	4157.94873046875000000000	4144.10253906250000000000	4147.17919921875000000000	4168.20507812500000000000	4152.82031250000000000000	4149.74365234375000000000	4170.76904296875000000000	4171.79492187500000000000	4177.43603515625000000000	1364.00000000000000000000	10250.00000000000000000000	10227.00000000000000000000	0.00000000000000000000	0.00000000000000000000	0.00000000000000000000	1198.00000000000000000000	462.00000000000000000000	4.00000000000000000000	4.00000000000000000000	4.00000000000000000000	4.00000000000000000000	4.00000000000000000000	4.00000000000000000000	4.00000000000000000000	4.00000000000000000000	4.00000000000000000000	4.00000000000000000000	4.00000000000000000000	4.00000000000000000000	4.00000000000000000000	4.00000000000000000000	4.00000000000000000000	4.00000000000000000000
125.00000000000000000000	0.00000000000000000000	4167.69238281250000000000	4184.61523437500000000000	4154.87158203125000000000	4163.58984375000000000000	4176.92285156250000000000	4169.74365234375000000000	4167.17919921875000000000	4185.12792968750000000000	4165.64111328125000000000	4173.84619140625000000000	4166.15380859375000000000	4177.43603515625000000000	4175.38427734375000000000	4175.38427734375000000000	1483.00000000000000000000	10250.00000000000000000000	10227.00000000000000000000	0.00000000000000000000	0.00000000000000000000	0.00000000000000000000	1198.00000000000000000000	471.00000000000000000000	4.00000000000000000000	4.00000000000000000000	4.00000000000000000000	4.00000000000000000000	4.00000000000000000000	4.00000000000000000000	4.00000000000000000000	4.00000000000000000000	4.00000000000000000000	4.00000000000000000000	4.00000000000000000000	4.00000000000000000000	4.00000000000000000000	4.00000000000000000000	4.00000000000000000000	4.00000000000000000000
126.00000000000000000000	0.00000000000000000000	4164.10253906250000000000	4164.10253906250000000000	4163.07666015625000000000	4162.56396484375000000000	4151.79492187500000000000	4155.89746093750000000000	4158.97412109375000000000	4181.53857421875000000000	4168.71777343750000000000	4175.89746093750000000000	4160.51269531250000000000	4185.64111328125000000000	4162.56396484375000000000	4177.43603515625000000000	1662.00000000000000000000	10250.00000000000000000000	10227.00000000000000000000	0.00000000000000000000	0.00000000000000000000	0.00000000000000000000	1198.00000000000000000000	478.00000000000000000000	4.00000000000000000000	4.00000000000000000000	4.00000000000000000000	4.00000000000000000000	4.00000000000000000000	4.00000000000000000000	4.00000000000000000000	4.00000000000000000000	4.00000000000000000000	4.00000000000000000000	4.00000000000000000000	4.00000000000000000000	4.00000000000000000000	4.00000000000000000000	4.00000000000000000000	4.00000000000000000000
127.00000000000000000000	0.00000000000000000000	4168.20507812500000000000	4170.25634765625000000000	4160.51269531250000000000	4163.07666015625000000000	4135.89746093750000000000	4164.10253906250000000000	4157.94873046875000000000	4168.20507812500000000000	4165.12792968750000000000	4178.46142578125000000000	4151.28173828125000000000	4173.33300781250000000000	4160.51269531250000000000	4172.30761718750000000000	50.00000000000000000000	10248.00000000000000000000	10227.00000000000000000000	0.00000000000000000000	0.00000000000000000000	0.00000000000000000000	1198.00000000000000000000	487.00000000000000000000	4.00000000000000000000	4.00000000000000000000	4.00000000000000000000	4.00000000000000000000	4.00000000000000000000	4.00000000000000000000	4.00000000000000000000	4.00000000000000000000	4.00000000000000000000	4.00000000000000000000	4.00000000000000000000	4.00000000000000000000	4.00000000000000000000	4.00000000000000000000	4.00000000000000000000	4.00000000000000000000
0.00000000000000000000	0.00000000000000000000	4180.00000000000000000000	4189.23046875000000000000	4162.05126953125000000000	4168.71777343750000000000	4164.61523437500000000000	4180.00000000000000000000	4168.71777343750000000000	4173.33300781250000000000	4168.71777343750000000000	4189.74365234375000000000	4161.02539062500000000000	4171.28173828125000000000	4172.30761718750000000000	4171.28173828125000000000	852.00000000000000000000	10248.00000000000000000000	10227.00000000000000000000	0.00000000000000000000	0.00000000000000000000	0.00000000000000000000	1198.00000000000000000000	495.00000000000000000000	4.00000000000000000000	4.00000000000000000000	4.00000000000000000000	4.00000000000000000000	4.00000000000000000000	4.00000000000000000000	4.00000000000000000000	4.00000000000000000000	4.00000000000000000000	4.00000000000000000000	4.00000000000000000000	4.00000000000000000000	4.00000000000000000000	4.00000000000000000000	4.00000000000000000000	4.00000000000000000000
1.00000000000000000000	0.00000000000000000000	4173.84619140625000000000	4163.07666015625000000000	4166.15380859375000000000	4155.38427734375000000000	4169.74365234375000000000	4165.12792968750000000000	4156.41015625000000000000	4152.30761718750000000000	4165.64111328125000000000	4161.53857421875000000000	4146.15380859375000000000	4167.69238281250000000000	4155.38427734375000000000	4168.71777343750000000000	1026.00000000000000000000	10248.00000000000000000000	10226.00000000000000000000	0.00000000000000000000	0.00000000000000000000	0.00000000000000000000	1198.00000000000000000000	503.00000000000000000000	4.00000000000000000000	4.00000000000000000000	4.00000000000000000000	4.00000000000000000000	4.00000000000000000000	4.00000000000000000000	4.00000000000000000000	4.00000000000000000000	4.00000000000000000000	4.00000000000000000000	4.00000000000000000000	4.00000000000000000000	4.00000000000000000000	4.00000000000000000000	4.00000000000000000000	4.00000000000000000000
2.00000000000000000000	0.00000000000000000000	4173.33300781250000000000	4176.92285156250000000000	4161.02539062500000000000	4172.30761718750000000000	4182.05126953125000000000	4164.61523437500000000000	4169.74365234375000000000	4168.20507812500000000000	4172.30761718750000000000	4174.87158203125000000000	4160.51269531250000000000	4180.00000000000000000000	4183.07666015625000000000	4185.12792968750000000000	1096.00000000000000000000	10248.00000000000000000000	10226.00000000000000000000	0.00000000000000000000	0.00000000000000000000	0.00000000000000000000	1198.00000000000000000000	511.00000000000000000000	4.00000000000000000000	4.00000000000000000000	4.00000000000000000000	4.00000000000000000000	4.00000000000000000000	4.00000000000000000000	4.00000000000000000000	4.00000000000000000000	4.00000000000000000000	4.00000000000000000000	4.00000000000000000000	4.00000000000000000000	4.00000000000000000000	4.00000000000000000000	4.00000000000000000000	4.00000000000000000000
3.00000000000000000000	0.00000000000000000000	4174.87158203125000000000	4169.74365234375000000000	4165.64111328125000000000	4173.84619140625000000000	4154.35888671875000000000	4152.82031250000000000000	4149.23046875000000000000	4156.92285156250000000000	4173.84619140625000000000	4162.05126953125000000000	4156.41015625000000000000	4186.15380859375000000000	4172.82031250000000000000	4185.64111328125000000000	1583.00000000000000000000	10247.00000000000000000000	10225.00000000000000000000	0.00000000000000000000	0.00000000000000000000	0.00000000000000000000	1198.00000000000000000000	518.00000000000000000000	4.00000000000000000000	4.00000000000000000000	4.00000000000000000000	4.00000000000000000000	4.00000000000000000000	4.00000000000000000000	4.00000000000000000000	4.00000000000000000000	4.00000000000000000000	4.00000000000000000000	4.00000000000000000000	4.00000000000000000000	4.00000000000000000000	4.00000000000000000000	4.00000000000000000000	4.00000000000000000000
4.00000000000000000000	0.00000000000000000000	4166.66650390625000000000	4156.92285156250000000000	4159.48730468750000000000	4161.02539062500000000000	4152.82031250000000000000	4153.33300781250000000000	4146.15380859375000000000	4153.33300781250000000000	4163.58984375000000000000	4152.30761718750000000000	4142.05126953125000000000	4173.33300781250000000000	4146.66650390625000000000	4170.25634765625000000000	1665.00000000000000000000	10247.00000000000000000000	10225.00000000000000000000	0.00000000000000000000	0.00000000000000000000	0.00000000000000000000	1198.00000000000000000000	527.00000000000000000000	4.00000000000000000000	4.00000000000000000000	4.00000000000000000000	4.00000000000000000000	4.00000000000000000000	4.00000000000000000000	4.00000000000000000000	4.00000000000000000000	4.00000000000000000000	4.00000000000000000000	4.00000000000000000000	4.00000000000000000000	4.00000000000000000000	4.00000000000000000000	4.00000000000000000000	4.00000000000000000000
5.00000000000000000000	0.00000000000000000000	4165.64111328125000000000	4164.10253906250000000000	4154.87158203125000000000	4168.71777343750000000000	4165.64111328125000000000	4164.61523437500000000000	4166.15380859375000000000	4178.97412109375000000000	4162.56396484375000000000	4160.00000000000000000000	4152.30761718750000000000	4177.43603515625000000000	4153.84619140625000000000	4169.74365234375000000000	1175.00000000000000000000	10246.00000000000000000000	10225.00000000000000000000	0.00000000000000000000	0.00000000000000000000	0.00000000000000000000	1198.00000000000000000000	535.00000000000000000000	4.00000000000000000000	4.00000000000000000000	4.00000000000000000000	4.00000000000000000000	4.00000000000000000000	4.00000000000000000000	4.00000000000000000000	4.00000000000000000000	4.00000000000000000000	4.00000000000000000000	4.00000000000000000000	4.00000000000000000000	4.00000000000000000000	4.00000000000000000000	4.00000000000000000000	4.00000000000000000000
6.00000000000000000000	0.00000000000000000000	4165.64111328125000000000	4149.23046875000000000000	4157.43603515625000000000	4157.43603515625000000000	4136.92285156250000000000	4154.35888671875000000000	4150.25634765625000000000	4159.48730468750000000000	4162.56396484375000000000	4128.71777343750000000000	4143.58984375000000000000	4178.46142578125000000000	4144.61523437500000000000	4168.20507812500000000000	1408.00000000000000000000	10246.00000000000000000000	10225.00000000000000000000	0.00000000000000000000	0.00000000000000000000	0.00000000000000000000	1198.00000000000000000000	543.00000000000000000000	4.00000000000000000000	4.00000000000000000000	4.00000000000000000000	4.00000000000000000000	4.00000000000000000000	4.00000000000000000000	4.00000000000000000000	4.00000000000000000000	4.00000000000000000000	4.00000000000000000000	4.00000000000000000000	4.00000000000000000000	4.00000000000000000000	4.00000000000000000000	4.00000000000000000000	4.00000000000000000000
7.00000000000000000000	0.00000000000000000000	4178.46142578125000000000	4177.94873046875000000000	4161.53857421875000000000	4163.07666015625000000000	4154.87158203125000000000	4168.71777343750000000000	4169.23046875000000000000	4169.23046875000000000000	4173.33300781250000000000	4164.61523437500000000000	4158.97412109375000000000	4180.00000000000000000000	4170.76904296875000000000	4178.46142578125000000000	1527.00000000000000000000	10244.00000000000000000000	10225.00000000000000000000	0.00000000000000000000	0.00000000000000000000	0.00000000000000000000	1198.00000000000000000000	550.00000000000000000000	4.00000000000000000000	4.00000000000000000000	4.00000000000000000000	4.00000000000000000000	4.00000000000000000000	4.00000000000000000000	4.00000000000000000000	4.00000000000000000000	4.00000000000000000000	4.00000000000000000000	4.00000000000000000000	4.00000000000000000000	4.00000000000000000000	4.00000000000000000000	4.00000000000000000000	4.00000000000000000000
8.00000000000000000000	0.00000000000000000000	4184.61523437500000000000	4179.48730468750000000000	4172.30761718750000000000	4164.10253906250000000000	4141.53857421875000000000	4166.15380859375000000000	4166.15380859375000000000	4164.61523437500000000000	4176.41015625000000000000	4172.82031250000000000000	4151.28173828125000000000	4179.48730468750000000000	4164.61523437500000000000	4177.43603515625000000000	1036.00000000000000000000	10244.00000000000000000000	10225.00000000000000000000	0.00000000000000000000	0.00000000000000000000	0.00000000000000000000	1198.00000000000000000000	558.00000000000000000000	4.00000000000000000000	4.00000000000000000000	4.00000000000000000000	4.00000000000000000000	4.00000000000000000000	4.00000000000000000000	4.00000000000000000000	4.00000000000000000000	4.00000000000000000000	4.00000000000000000000	4.00000000000000000000	4.00000000000000000000	4.00000000000000000000	4.00000000000000000000	4.00000000000000000000	4.00000000000000000000
9.00000000000000000000	0.00000000000000000000	4172.30761718750000000000	4164.61523437500000000000	4163.07666015625000000000	4158.46142578125000000000	4141.02539062500000000000	4157.94873046875000000000	4155.38427734375000000000	4155.89746093750000000000	4166.66650390625000000000	4149.23046875000000000000	4138.46142578125000000000	4171.79492187500000000000	4150.25634765625000000000	4169.23046875000000000000	1605.00000000000000000000	10245.00000000000000000000	10225.00000000000000000000	0.00000000000000000000	0.00000000000000000000	0.00000000000000000000	1198.00000000000000000000	566.00000000000000000000	4.00000000000000000000	4.00000000000000000000	4.00000000000000000000	4.00000000000000000000	4.00000000000000000000	4.00000000000000000000	4.00000000000000000000	4.00000000000000000000	4.00000000000000000000	4.00000000000000000000	4.00000000000000000000	4.00000000000000000000	4.00000000000000000000	4.00000000000000000000	4.00000000000000000000	4.00000000000000000000
10.00000000000000000000	0.00000000000000000000	4167.69238281250000000000	4172.30761718750000000000	4161.02539062500000000000	4170.25634765625000000000	4178.97412109375000000000	4163.07666015625000000000	4163.58984375000000000000	4176.41015625000000000000	4171.79492187500000000000	4177.43603515625000000000	4158.97412109375000000000	4183.07666015625000000000	4173.84619140625000000000	4175.89746093750000000000	1632.00000000000000000000	10245.00000000000000000000	10225.00000000000000000000	0.00000000000000000000	0.00000000000000000000	0.00000000000000000000	1198.00000000000000000000	573.00000000000000000000	4.00000000000000000000	4.00000000000000000000	4.00000000000000000000	4.00000000000000000000	4.00000000000000000000	4.00000000000000000000	4.00000000000000000000	4.00000000000000000000	4.00000000000000000000	4.00000000000000000000	4.00000000000000000000	4.00000000000000000000	4.00000000000000000000	4.00000000000000000000	4.00000000000000000000	4.00000000000000000000
11.00000000000000000000	0.00000000000000000000	4161.53857421875000000000	4152.30761718750000000000	4168.20507812500000000000	4155.89746093750000000000	4155.89746093750000000000	4150.76904296875000000000	4144.61523437500000000000	4155.89746093750000000000	4168.20507812500000000000	4161.53857421875000000000	4147.17919921875000000000	4178.97412109375000000000	4155.38427734375000000000	4169.23046875000000000000	1422.00000000000000000000	10248.00000000000000000000	10226.00000000000000000000	0.00000000000000000000	0.00000000000000000000	0.00000000000000000000	1198.00000000000000000000	582.00000000000000000000	4.00000000000000000000	4.00000000000000000000	4.00000000000000000000	4.00000000000000000000	4.00000000000000000000	4.00000000000000000000	4.00000000000000000000	4.00000000000000000000	4.00000000000000000000	4.00000000000000000000	4.00000000000000000000	4.00000000000000000000	4.00000000000000000000	4.00000000000000000000	4.00000000000000000000	4.00000000000000000000
12.00000000000000000000	0.00000000000000000000	4162.56396484375000000000	4168.71777343750000000000	4158.46142578125000000000	4163.07666015625000000000	4154.35888671875000000000	4162.56396484375000000000	4164.10253906250000000000	4172.82031250000000000000	4165.64111328125000000000	4158.97412109375000000000	4159.48730468750000000000	4175.89746093750000000000	4166.15380859375000000000	4171.79492187500000000000	1362.00000000000000000000	10248.00000000000000000000	10226.00000000000000000000	0.00000000000000000000	0.00000000000000000000	0.00000000000000000000	1198.00000000000000000000	590.00000000000000000000	4.00000000000000000000	4.00000000000000000000	4.00000000000000000000	4.00000000000000000000	4.00000000000000000000	4.00000000000000000000	4.00000000000000000000	4.00000000000000000000	4.00000000000000000000	4.00000000000000000000	4.00000000000000000000	4.00000000000000000000	4.00000000000000000000	4.00000000000000000000	4.00000000000000000000	4.00000000000000000000
13.00000000000000000000	0.00000000000000000000	4166.15380859375000000000	4169.74365234375000000000	4161.53857421875000000000	4170.25634765625000000000	4142.05126953125000000000	4166.66650390625000000000	4169.74365234375000000000	4184.61523437500000000000	4167.17919921875000000000	4168.71777343750000000000	4166.15380859375000000000	4183.58984375000000000000	4169.23046875000000000000	4175.89746093750000000000	1474.00000000000000000000	10248.00000000000000000000	10225.00000000000000000000	0.00000000000000000000	0.00000000000000000000	0.00000000000000000000	1198.00000000000000000000	598.00000000000000000000	4.00000000000000000000	4.00000000000000000000	4.00000000000000000000	4.00000000000000000000	4.00000000000000000000	4.00000000000000000000	4.00000000000000000000	4.00000000000000000000	4.00000000000000000000	4.00000000000000000000	4.00000000000000000000	4.00000000000000000000	4.00000000000000000000	4.00000000000000000000	4.00000000000000000000	4.00000000000000000000
14.00000000000000000000	0.00000000000000000000	4166.66650390625000000000	4165.12792968750000000000	4162.56396484375000000000	4158.46142578125000000000	4138.97412109375000000000	4164.61523437500000000000	4157.94873046875000000000	4165.12792968750000000000	4164.61523437500000000000	4169.23046875000000000000	4147.69238281250000000000	4176.41015625000000000000	4153.33300781250000000000	4168.20507812500000000000	1632.00000000000000000000	10248.00000000000000000000	10225.00000000000000000000	0.00000000000000000000	0.00000000000000000000	0.00000000000000000000	1198.00000000000000000000	607.00000000000000000000	4.00000000000000000000	4.00000000000000000000	4.00000000000000000000	4.00000000000000000000	4.00000000000000000000	4.00000000000000000000	4.00000000000000000000	4.00000000000000000000	4.00000000000000000000	4.00000000000000000000	4.00000000000000000000	4.00000000000000000000	4.00000000000000000000	4.00000000000000000000	4.00000000000000000000	4.00000000000000000000
15.00000000000000000000	0.00000000000000000000	4177.94873046875000000000	4193.33300781250000000000	4164.61523437500000000000	4171.28173828125000000000	4196.92285156250000000000	4174.35888671875000000000	4168.71777343750000000000	4165.64111328125000000000	4174.35888671875000000000	4171.79492187500000000000	4152.82031250000000000000	4177.43603515625000000000	4168.20507812500000000000	4169.74365234375000000000	1422.00000000000000000000	10249.00000000000000000000	10224.00000000000000000000	0.00000000000000000000	0.00000000000000000000	0.00000000000000000000	1198.00000000000000000000	615.00000000000000000000	4.00000000000000000000	4.00000000000000000000	4.00000000000000000000	4.00000000000000000000	4.00000000000000000000	4.00000000000000000000	4.00000000000000000000	4.00000000000000000000	4.00000000000000000000	4.00000000000000000000	4.00000000000000000000	4.00000000000000000000	4.00000000000000000000	4.00000000000000000000	4.00000000000000000000	4.00000000000000000000
16.00000000000000000000	0.00000000000000000000	4178.97412109375000000000	4178.46142578125000000000	4175.38427734375000000000	4167.69238281250000000000	4194.87158203125000000000	4165.12792968750000000000	4153.33300781250000000000	4142.56396484375000000000	4172.82031250000000000000	4127.69238281250000000000	4142.05126953125000000000	4175.89746093750000000000	4154.35888671875000000000	4167.17919921875000000000	0.00000000000000000000	10249.00000000000000000000	10224.00000000000000000000	0.00000000000000000000	0.00000000000000000000	0.00000000000000000000	1198.00000000000000000000	623.00000000000000000000	4.00000000000000000000	4.00000000000000000000	4.00000000000000000000	4.00000000000000000000	4.00000000000000000000	4.00000000000000000000	4.00000000000000000000	4.00000000000000000000	4.00000000000000000000	4.00000000000000000000	4.00000000000000000000	4.00000000000000000000	4.00000000000000000000	4.00000000000000000000	4.00000000000000000000	4.00000000000000000000
17.00000000000000000000	0.00000000000000000000	4177.43603515625000000000	4184.10253906250000000000	4167.17919921875000000000	4169.74365234375000000000	4172.30761718750000000000	4170.76904296875000000000	4164.10253906250000000000	4166.66650390625000000000	4171.28173828125000000000	4155.89746093750000000000	4158.97412109375000000000	4185.64111328125000000000	4175.38427734375000000000	4182.56396484375000000000	0.00000000000000000000	10249.00000000000000000000	10225.00000000000000000000	0.00000000000000000000	0.00000000000000000000	0.00000000000000000000	1198.00000000000000000000	632.00000000000000000000	4.00000000000000000000	4.00000000000000000000	4.00000000000000000000	4.00000000000000000000	4.00000000000000000000	4.00000000000000000000	4.00000000000000000000	4.00000000000000000000	4.00000000000000000000	4.00000000000000000000	4.00000000000000000000	4.00000000000000000000	4.00000000000000000000	4.00000000000000000000	4.00000000000000000000	4.00000000000000000000
18.00000000000000000000	0.00000000000000000000	4174.35888671875000000000	4180.00000000000000000000	4167.69238281250000000000	4172.30761718750000000000	4135.38427734375000000000	4164.10253906250000000000	4161.02539062500000000000	4181.02539062500000000000	4173.33300781250000000000	4185.12792968750000000000	4168.71777343750000000000	4195.89746093750000000000	4185.64111328125000000000	4191.79492187500000000000	0.00000000000000000000	10249.00000000000000000000	10225.00000000000000000000	0.00000000000000000000	0.00000000000000000000	0.00000000000000000000	1198.00000000000000000000	639.00000000000000000000	4.00000000000000000000	4.00000000000000000000	4.00000000000000000000	4.00000000000000000000	4.00000000000000000000	4.00000000000000000000	4.00000000000000000000	4.00000000000000000000	4.00000000000000000000	4.00000000000000000000	4.00000000000000000000	4.00000000000000000000	4.00000000000000000000	4.00000000000000000000	4.00000000000000000000	4.00000000000000000000
19.00000000000000000000	0.00000000000000000000	4162.05126953125000000000	4155.38427734375000000000	4165.64111328125000000000	4164.10253906250000000000	4131.79492187500000000000	4156.41015625000000000000	4148.71777343750000000000	4152.82031250000000000000	4166.15380859375000000000	4147.17919921875000000000	4149.23046875000000000000	4177.43603515625000000000	4161.02539062500000000000	4173.33300781250000000000	0.00000000000000000000	10247.00000000000000000000	10224.00000000000000000000	0.00000000000000000000	0.00000000000000000000	0.00000000000000000000	1198.00000000000000000000	647.00000000000000000000	4.00000000000000000000	4.00000000000000000000	4.00000000000000000000	4.00000000000000000000	4.00000000000000000000	4.00000000000000000000	4.00000000000000000000	4.00000000000000000000	4.00000000000000000000	4.00000000000000000000	4.00000000000000000000	4.00000000000000000000	4.00000000000000000000	4.00000000000000000000	4.00000000000000000000	4.00000000000000000000
20.00000000000000000000	0.00000000000000000000	4163.58984375000000000000	4170.25634765625000000000	4157.43603515625000000000	4172.82031250000000000000	4205.64111328125000000000	4175.38427734375000000000	4172.82031250000000000000	4164.61523437500000000000	4169.23046875000000000000	4162.56396484375000000000	4159.48730468750000000000	4176.92285156250000000000	4168.71777343750000000000	4168.71777343750000000000	0.00000000000000000000	10247.00000000000000000000	10224.00000000000000000000	0.00000000000000000000	0.00000000000000000000	0.00000000000000000000	1198.00000000000000000000	654.00000000000000000000	4.00000000000000000000	4.00000000000000000000	4.00000000000000000000	4.00000000000000000000	4.00000000000000000000	4.00000000000000000000	4.00000000000000000000	4.00000000000000000000	4.00000000000000000000	4.00000000000000000000	4.00000000000000000000	4.00000000000000000000	4.00000000000000000000	4.00000000000000000000	4.00000000000000000000	4.00000000000000000000
21.00000000000000000000	0.00000000000000000000	4165.12792968750000000000	4158.46142578125000000000	4160.00000000000000000000	4160.00000000000000000000	4203.58984375000000000000	4169.23046875000000000000	4158.46142578125000000000	4154.87158203125000000000	4164.61523437500000000000	4163.58984375000000000000	4145.64111328125000000000	4180.51269531250000000000	4144.61523437500000000000	4162.56396484375000000000	0.00000000000000000000	10247.00000000000000000000	10225.00000000000000000000	0.00000000000000000000	0.00000000000000000000	0.00000000000000000000	1198.00000000000000000000	662.00000000000000000000	4.00000000000000000000	4.00000000000000000000	4.00000000000000000000	4.00000000000000000000	4.00000000000000000000	4.00000000000000000000	4.00000000000000000000	4.00000000000000000000	4.00000000000000000000	4.00000000000000000000	4.00000000000000000000	4.00000000000000000000	4.00000000000000000000	4.00000000000000000000	4.00000000000000000000	4.00000000000000000000
22.00000000000000000000	0.00000000000000000000	4167.17919921875000000000	4172.30761718750000000000	4162.05126953125000000000	4163.58984375000000000000	4186.66650390625000000000	4171.79492187500000000000	4160.51269531250000000000	4160.00000000000000000000	4165.64111328125000000000	4171.79492187500000000000	4146.66650390625000000000	4175.89746093750000000000	4156.92285156250000000000	4165.12792968750000000000	0.00000000000000000000	10247.00000000000000000000	10225.00000000000000000000	0.00000000000000000000	0.00000000000000000000	0.00000000000000000000	1198.00000000000000000000	670.00000000000000000000	4.00000000000000000000	4.00000000000000000000	4.00000000000000000000	4.00000000000000000000	4.00000000000000000000	4.00000000000000000000	4.00000000000000000000	4.00000000000000000000	4.00000000000000000000	4.00000000000000000000	4.00000000000000000000	4.00000000000000000000	4.00000000000000000000	4.00000000000000000000	4.00000000000000000000	4.00000000000000000000
23.00000000000000000000	0.00000000000000000000	4175.89746093750000000000	4187.69238281250000000000	4171.79492187500000000000	4179.48730468750000000000	4183.58984375000000000000	4173.84619140625000000000	4165.64111328125000000000	4160.51269531250000000000	4175.89746093750000000000	4180.00000000000000000000	4156.41015625000000000000	4180.51269531250000000000	4176.92285156250000000000	4176.41015625000000000000	0.00000000000000000000	10248.00000000000000000000	10225.00000000000000000000	0.00000000000000000000	0.00000000000000000000	0.00000000000000000000	1198.00000000000000000000	677.00000000000000000000	4.00000000000000000000	4.00000000000000000000	4.00000000000000000000	4.00000000000000000000	4.00000000000000000000	4.00000000000000000000	4.00000000000000000000	4.00000000000000000000	4.00000000000000000000	4.00000000000000000000	4.00000000000000000000	4.00000000000000000000	4.00000000000000000000	4.00000000000000000000	4.00000000000000000000	4.00000000000000000000
24.00000000000000000000	0.00000000000000000000	4172.82031250000000000000	4169.23046875000000000000	4166.66650390625000000000	4168.71777343750000000000	4156.41015625000000000000	4163.07666015625000000000	4153.33300781250000000000	4142.56396484375000000000	4167.17919921875000000000	4151.28173828125000000000	4143.07666015625000000000	4177.43603515625000000000	4155.89746093750000000000	4172.30761718750000000000	0.00000000000000000000	10248.00000000000000000000	10225.00000000000000000000	0.00000000000000000000	0.00000000000000000000	0.00000000000000000000	1198.00000000000000000000	684.00000000000000000000	4.00000000000000000000	4.00000000000000000000	4.00000000000000000000	4.00000000000000000000	4.00000000000000000000	4.00000000000000000000	4.00000000000000000000	4.00000000000000000000	4.00000000000000000000	4.00000000000000000000	4.00000000000000000000	4.00000000000000000000	4.00000000000000000000	4.00000000000000000000	4.00000000000000000000	4.00000000000000000000
25.00000000000000000000	0.00000000000000000000	4167.69238281250000000000	4174.87158203125000000000	4156.41015625000000000000	4168.71777343750000000000	4176.41015625000000000000	4167.17919921875000000000	4166.15380859375000000000	4174.35888671875000000000	4168.71777343750000000000	4166.15380859375000000000	4161.02539062500000000000	4185.12792968750000000000	4174.87158203125000000000	4178.97412109375000000000	0.00000000000000000000	10245.00000000000000000000	10226.00000000000000000000	0.00000000000000000000	0.00000000000000000000	0.00000000000000000000	1198.00000000000000000000	692.00000000000000000000	4.00000000000000000000	4.00000000000000000000	4.00000000000000000000	4.00000000000000000000	4.00000000000000000000	4.00000000000000000000	4.00000000000000000000	4.00000000000000000000	4.00000000000000000000	4.00000000000000000000	4.00000000000000000000	4.00000000000000000000	4.00000000000000000000	4.00000000000000000000	4.00000000000000000000	4.00000000000000000000
26.00000000000000000000	0.00000000000000000000	4160.51269531250000000000	4158.97412109375000000000	4166.15380859375000000000	4158.46142578125000000000	4165.64111328125000000000	4158.46142578125000000000	4153.33300781250000000000	4168.20507812500000000000	4169.74365234375000000000	4165.12792968750000000000	4154.87158203125000000000	4187.69238281250000000000	4168.20507812500000000000	4177.43603515625000000000	0.00000000000000000000	10245.00000000000000000000	10226.00000000000000000000	0.00000000000000000000	0.00000000000000000000	0.00000000000000000000	1198.00000000000000000000	700.00000000000000000000	4.00000000000000000000	4.00000000000000000000	4.00000000000000000000	4.00000000000000000000	4.00000000000000000000	4.00000000000000000000	4.00000000000000000000	4.00000000000000000000	4.00000000000000000000	4.00000000000000000000	4.00000000000000000000	4.00000000000000000000	4.00000000000000000000	4.00000000000000000000	4.00000000000000000000	4.00000000000000000000
27.00000000000000000000	0.00000000000000000000	4166.15380859375000000000	4171.79492187500000000000	4163.07666015625000000000	4161.02539062500000000000	4146.66650390625000000000	4169.74365234375000000000	4165.12792968750000000000	4164.61523437500000000000	4163.58984375000000000000	4183.58984375000000000000	4152.82031250000000000000	4181.53857421875000000000	4164.10253906250000000000	4170.76904296875000000000	0.00000000000000000000	10246.00000000000000000000	10229.00000000000000000000	0.00000000000000000000	0.00000000000000000000	0.00000000000000000000	1198.00000000000000000000	707.00000000000000000000	4.00000000000000000000	4.00000000000000000000	4.00000000000000000000	4.00000000000000000000	4.00000000000000000000	4.00000000000000000000	4.00000000000000000000	4.00000000000000000000	4.00000000000000000000	4.00000000000000000000	4.00000000000000000000	4.00000000000000000000	4.00000000000000000000	4.00000000000000000000	4.00000000000000000000	4.00000000000000000000
28.00000000000000000000	0.00000000000000000000	4174.87158203125000000000	4180.51269531250000000000	4161.53857421875000000000	4165.12792968750000000000	4150.25634765625000000000	4178.97412109375000000000	4176.92285156250000000000	4175.89746093750000000000	4165.12792968750000000000	4187.69238281250000000000	4161.02539062500000000000	4182.05126953125000000000	4165.12792968750000000000	4168.71777343750000000000	0.00000000000000000000	10246.00000000000000000000	10229.00000000000000000000	0.00000000000000000000	0.00000000000000000000	0.00000000000000000000	1198.00000000000000000000	716.00000000000000000000	4.00000000000000000000	4.00000000000000000000	4.00000000000000000000	4.00000000000000000000	4.00000000000000000000	4.00000000000000000000	4.00000000000000000000	4.00000000000000000000	4.00000000000000000000	4.00000000000000000000	4.00000000000000000000	4.00000000000000000000	4.00000000000000000000	4.00000000000000000000	4.00000000000000000000	4.00000000000000000000
29.00000000000000000000	0.00000000000000000000	4169.74365234375000000000	4155.38427734375000000000	4166.15380859375000000000	4143.07666015625000000000	4163.07666015625000000000	4164.61523437500000000000	4151.28173828125000000000	4152.82031250000000000000	4162.05126953125000000000	4137.94873046875000000000	4141.02539062500000000000	4171.28173828125000000000	4147.17919921875000000000	4165.12792968750000000000	0.00000000000000000000	10246.00000000000000000000	10229.00000000000000000000	0.00000000000000000000	0.00000000000000000000	0.00000000000000000000	1198.00000000000000000000	724.00000000000000000000	4.00000000000000000000	4.00000000000000000000	4.00000000000000000000	4.00000000000000000000	4.00000000000000000000	4.00000000000000000000	4.00000000000000000000	4.00000000000000000000	4.00000000000000000000	4.00000000000000000000	4.00000000000000000000	4.00000000000000000000	4.00000000000000000000	4.00000000000000000000	4.00000000000000000000	4.00000000000000000000
30.00000000000000000000	0.00000000000000000000	4180.00000000000000000000	4185.12792968750000000000	4171.79492187500000000000	4159.48730468750000000000	4207.17919921875000000000	4172.30761718750000000000	4158.46142578125000000000	4162.05126953125000000000	4172.30761718750000000000	4155.89746093750000000000	4153.84619140625000000000	4178.46142578125000000000	4181.53857421875000000000	4181.02539062500000000000	0.00000000000000000000	10246.00000000000000000000	10229.00000000000000000000	0.00000000000000000000	0.00000000000000000000	0.00000000000000000000	1198.00000000000000000000	732.00000000000000000000	4.00000000000000000000	4.00000000000000000000	4.00000000000000000000	4.00000000000000000000	4.00000000000000000000	4.00000000000000000000	4.00000000000000000000	4.00000000000000000000	4.00000000000000000000	4.00000000000000000000	4.00000000000000000000	4.00000000000000000000	4.00000000000000000000	4.00000000000000000000	4.00000000000000000000	4.00000000000000000000
31.00000000000000000000	0.00000000000000000000	4184.61523437500000000000	4183.07666015625000000000	4181.02539062500000000000	4169.74365234375000000000	4170.76904296875000000000	4165.64111328125000000000	4150.25634765625000000000	4153.33300781250000000000	4176.92285156250000000000	4155.89746093750000000000	4151.79492187500000000000	4183.58984375000000000000	4178.46142578125000000000	4182.56396484375000000000	0.00000000000000000000	10247.00000000000000000000	10228.00000000000000000000	0.00000000000000000000	0.00000000000000000000	0.00000000000000000000	1198.00000000000000000000	741.00000000000000000000	4.00000000000000000000	4.00000000000000000000	4.00000000000000000000	4.00000000000000000000	4.00000000000000000000	4.00000000000000000000	4.00000000000000000000	4.00000000000000000000	4.00000000000000000000	4.00000000000000000000	4.00000000000000000000	4.00000000000000000000	4.00000000000000000000	4.00000000000000000000	4.00000000000000000000	4.00000000000000000000
32.00000000000000000000	0.00000000000000000000	4170.25634765625000000000	4166.66650390625000000000	4168.20507812500000000000	4162.05126953125000000000	4151.28173828125000000000	4165.12792968750000000000	4153.84619140625000000000	4161.02539062500000000000	4170.25634765625000000000	4162.05126953125000000000	4151.79492187500000000000	4177.43603515625000000000	4166.66650390625000000000	4171.28173828125000000000	0.00000000000000000000	10247.00000000000000000000	10228.00000000000000000000	0.00000000000000000000	0.00000000000000000000	0.00000000000000000000	1198.00000000000000000000	749.00000000000000000000	4.00000000000000000000	4.00000000000000000000	4.00000000000000000000	4.00000000000000000000	4.00000000000000000000	4.00000000000000000000	4.00000000000000000000	4.00000000000000000000	4.00000000000000000000	4.00000000000000000000	4.00000000000000000000	4.00000000000000000000	4.00000000000000000000	4.00000000000000000000	4.00000000000000000000	4.00000000000000000000
33.00000000000000000000	0.00000000000000000000	4164.10253906250000000000	4168.71777343750000000000	4164.61523437500000000000	4164.10253906250000000000	4177.43603515625000000000	4168.20507812500000000000	4162.05126953125000000000	4185.12792968750000000000	4171.79492187500000000000	4200.00000000000000000000	4166.66650390625000000000	4188.71777343750000000000	4177.43603515625000000000	4175.89746093750000000000	0.00000000000000000000	10247.00000000000000000000	10231.00000000000000000000	0.00000000000000000000	0.00000000000000000000	0.00000000000000000000	1198.00000000000000000000	757.00000000000000000000	4.00000000000000000000	4.00000000000000000000	4.00000000000000000000	4.00000000000000000000	4.00000000000000000000	4.00000000000000000000	4.00000000000000000000	4.00000000000000000000	4.00000000000000000000	4.00000000000000000000	4.00000000000000000000	4.00000000000000000000	4.00000000000000000000	4.00000000000000000000	4.00000000000000000000	4.00000000000000000000
34.00000000000000000000	0.00000000000000000000	4164.61523437500000000000	4157.94873046875000000000	4174.87158203125000000000	4156.92285156250000000000	4146.66650390625000000000	4158.97412109375000000000	4145.64111328125000000000	4162.05126953125000000000	4165.64111328125000000000	4177.43603515625000000000	4149.23046875000000000000	4183.58984375000000000000	4157.94873046875000000000	4172.82031250000000000000	0.00000000000000000000	10247.00000000000000000000	10231.00000000000000000000	0.00000000000000000000	0.00000000000000000000	0.00000000000000000000	1198.00000000000000000000	765.00000000000000000000	4.00000000000000000000	4.00000000000000000000	4.00000000000000000000	4.00000000000000000000	4.00000000000000000000	4.00000000000000000000	4.00000000000000000000	4.00000000000000000000	4.00000000000000000000	4.00000000000000000000	4.00000000000000000000	4.00000000000000000000	4.00000000000000000000	4.00000000000000000000	4.00000000000000000000	4.00000000000000000000
35.00000000000000000000	0.00000000000000000000	4174.87158203125000000000	4183.58984375000000000000	4173.84619140625000000000	4169.74365234375000000000	4172.30761718750000000000	4178.46142578125000000000	4172.82031250000000000000	4172.82031250000000000000	4170.76904296875000000000	4187.69238281250000000000	4156.92285156250000000000	4177.94873046875000000000	4168.71777343750000000000	4173.84619140625000000000	0.00000000000000000000	10248.00000000000000000000	10231.00000000000000000000	0.00000000000000000000	0.00000000000000000000	0.00000000000000000000	1198.00000000000000000000	772.00000000000000000000	4.00000000000000000000	4.00000000000000000000	4.00000000000000000000	4.00000000000000000000	4.00000000000000000000	4.00000000000000000000	4.00000000000000000000	4.00000000000000000000	4.00000000000000000000	4.00000000000000000000	4.00000000000000000000	4.00000000000000000000	4.00000000000000000000	4.00000000000000000000	4.00000000000000000000	4.00000000000000000000
36.00000000000000000000	0.00000000000000000000	4178.97412109375000000000	4177.94873046875000000000	4177.94873046875000000000	4167.17919921875000000000	4191.28173828125000000000	4176.92285156250000000000	4170.25634765625000000000	4165.64111328125000000000	4173.33300781250000000000	4182.05126953125000000000	4155.89746093750000000000	4178.97412109375000000000	4159.48730468750000000000	4168.71777343750000000000	0.00000000000000000000	10248.00000000000000000000	10231.00000000000000000000	0.00000000000000000000	0.00000000000000000000	0.00000000000000000000	1198.00000000000000000000	781.00000000000000000000	4.00000000000000000000	4.00000000000000000000	4.00000000000000000000	4.00000000000000000000	4.00000000000000000000	4.00000000000000000000	4.00000000000000000000	4.00000000000000000000	4.00000000000000000000	4.00000000000000000000	4.00000000000000000000	4.00000000000000000000	4.00000000000000000000	4.00000000000000000000	4.00000000000000000000	4.00000000000000000000
37.00000000000000000000	0.00000000000000000000	4175.38427734375000000000	4171.28173828125000000000	4178.97412109375000000000	4164.61523437500000000000	4169.74365234375000000000	4166.15380859375000000000	4154.87158203125000000000	4153.33300781250000000000	4166.66650390625000000000	4152.30761718750000000000	4154.87158203125000000000	4180.00000000000000000000	4167.69238281250000000000	4170.25634765625000000000	0.00000000000000000000	10248.00000000000000000000	10230.00000000000000000000	0.00000000000000000000	0.00000000000000000000	0.00000000000000000000	1198.00000000000000000000	788.00000000000000000000	4.00000000000000000000	4.00000000000000000000	4.00000000000000000000	4.00000000000000000000	4.00000000000000000000	4.00000000000000000000	4.00000000000000000000	4.00000000000000000000	4.00000000000000000000	4.00000000000000000000	4.00000000000000000000	4.00000000000000000000	4.00000000000000000000	4.00000000000000000000	4.00000000000000000000	4.00000000000000000000
38.00000000000000000000	0.00000000000000000000	4177.94873046875000000000	4180.51269531250000000000	4183.07666015625000000000	4178.46142578125000000000	4166.15380859375000000000	4166.66650390625000000000	4154.87158203125000000000	4162.56396484375000000000	4172.30761718750000000000	4157.43603515625000000000	4170.25634765625000000000	4187.17919921875000000000	4193.84619140625000000000	4183.07666015625000000000	0.00000000000000000000	10248.00000000000000000000	10230.00000000000000000000	0.00000000000000000000	0.00000000000000000000	0.00000000000000000000	1198.00000000000000000000	796.00000000000000000000	4.00000000000000000000	4.00000000000000000000	4.00000000000000000000	4.00000000000000000000	4.00000000000000000000	4.00000000000000000000	4.00000000000000000000	4.00000000000000000000	4.00000000000000000000	4.00000000000000000000	4.00000000000000000000	4.00000000000000000000	4.00000000000000000000	4.00000000000000000000	4.00000000000000000000	4.00000000000000000000
39.00000000000000000000	0.00000000000000000000	4168.71777343750000000000	4151.28173828125000000000	4181.02539062500000000000	4158.97412109375000000000	4158.97412109375000000000	4156.41015625000000000000	4136.41015625000000000000	4141.02539062500000000000	4169.74365234375000000000	4160.00000000000000000000	4148.71777343750000000000	4175.38427734375000000000	4159.48730468750000000000	4170.76904296875000000000	0.00000000000000000000	10249.00000000000000000000	10231.00000000000000000000	0.00000000000000000000	0.00000000000000000000	0.00000000000000000000	1198.00000000000000000000	803.00000000000000000000	4.00000000000000000000	4.00000000000000000000	4.00000000000000000000	4.00000000000000000000	4.00000000000000000000	4.00000000000000000000	4.00000000000000000000	4.00000000000000000000	4.00000000000000000000	4.00000000000000000000	4.00000000000000000000	4.00000000000000000000	4.00000000000000000000	4.00000000000000000000	4.00000000000000000000	4.00000000000000000000
40.00000000000000000000	0.00000000000000000000	4164.61523437500000000000	4162.05126953125000000000	4169.74365234375000000000	4163.07666015625000000000	4167.17919921875000000000	4164.10253906250000000000	4156.41015625000000000000	4164.10253906250000000000	4168.20507812500000000000	4187.69238281250000000000	4156.92285156250000000000	4178.46142578125000000000	4166.15380859375000000000	4170.25634765625000000000	0.00000000000000000000	10249.00000000000000000000	10231.00000000000000000000	0.00000000000000000000	0.00000000000000000000	0.00000000000000000000	1198.00000000000000000000	811.00000000000000000000	4.00000000000000000000	4.00000000000000000000	4.00000000000000000000	4.00000000000000000000	4.00000000000000000000	4.00000000000000000000	4.00000000000000000000	4.00000000000000000000	4.00000000000000000000	4.00000000000000000000	4.00000000000000000000	4.00000000000000000000	4.00000000000000000000	4.00000000000000000000	4.00000000000000000000	4.00000000000000000000
41.00000000000000000000	0.00000000000000000000	4162.56396484375000000000	4161.53857421875000000000	4177.94873046875000000000	4169.74365234375000000000	4137.43603515625000000000	4160.51269531250000000000	4154.35888671875000000000	4173.33300781250000000000	4169.23046875000000000000	4172.30761718750000000000	4162.05126953125000000000	4191.79492187500000000000	4169.74365234375000000000	4174.35888671875000000000	0.00000000000000000000	10247.00000000000000000000	10231.00000000000000000000	0.00000000000000000000	0.00000000000000000000	0.00000000000000000000	1198.00000000000000000000	820.00000000000000000000	4.00000000000000000000	4.00000000000000000000	4.00000000000000000000	4.00000000000000000000	4.00000000000000000000	4.00000000000000000000	4.00000000000000000000	4.00000000000000000000	4.00000000000000000000	4.00000000000000000000	4.00000000000000000000	4.00000000000000000000	4.00000000000000000000	4.00000000000000000000	4.00000000000000000000	4.00000000000000000000
42.00000000000000000000	0.00000000000000000000	4157.94873046875000000000	4156.41015625000000000000	4174.87158203125000000000	4155.89746093750000000000	4148.71777343750000000000	4165.12792968750000000000	4153.33300781250000000000	4162.56396484375000000000	4165.12792968750000000000	4163.58984375000000000000	4153.84619140625000000000	4183.07666015625000000000	4157.43603515625000000000	4166.15380859375000000000	0.00000000000000000000	10247.00000000000000000000	10231.00000000000000000000	0.00000000000000000000	0.00000000000000000000	0.00000000000000000000	1198.00000000000000000000	827.00000000000000000000	4.00000000000000000000	4.00000000000000000000	4.00000000000000000000	4.00000000000000000000	4.00000000000000000000	4.00000000000000000000	4.00000000000000000000	4.00000000000000000000	4.00000000000000000000	4.00000000000000000000	4.00000000000000000000	4.00000000000000000000	4.00000000000000000000	4.00000000000000000000	4.00000000000000000000	4.00000000000000000000
43.00000000000000000000	0.00000000000000000000	4168.71777343750000000000	4177.94873046875000000000	4172.30761718750000000000	4162.05126953125000000000	4208.71777343750000000000	4180.00000000000000000000	4175.89746093750000000000	4171.79492187500000000000	4167.69238281250000000000	4192.30761718750000000000	4164.61523437500000000000	4181.53857421875000000000	4168.20507812500000000000	4166.66650390625000000000	0.00000000000000000000	10247.00000000000000000000	10230.00000000000000000000	0.00000000000000000000	0.00000000000000000000	0.00000000000000000000	1198.00000000000000000000	835.00000000000000000000	4.00000000000000000000	4.00000000000000000000	4.00000000000000000000	4.00000000000000000000	4.00000000000000000000	4.00000000000000000000	4.00000000000000000000	4.00000000000000000000	4.00000000000000000000	4.00000000000000000000	4.00000000000000000000	4.00000000000000000000	4.00000000000000000000	4.00000000000000000000	4.00000000000000000000	4.00000000000000000000
44.00000000000000000000	0.00000000000000000000	4168.71777343750000000000	4161.53857421875000000000	4179.48730468750000000000	4161.02539062500000000000	4166.66650390625000000000	4162.05126953125000000000	4154.87158203125000000000	4144.10253906250000000000	4161.53857421875000000000	4147.69238281250000000000	4144.61523437500000000000	4175.38427734375000000000	4146.15380859375000000000	4161.02539062500000000000	0.00000000000000000000	10247.00000000000000000000	10230.00000000000000000000	0.00000000000000000000	0.00000000000000000000	0.00000000000000000000	1198.00000000000000000000	843.00000000000000000000	4.00000000000000000000	4.00000000000000000000	4.00000000000000000000	4.00000000000000000000	4.00000000000000000000	4.00000000000000000000	4.00000000000000000000	4.00000000000000000000	4.00000000000000000000	4.00000000000000000000	4.00000000000000000000	4.00000000000000000000	4.00000000000000000000	4.00000000000000000000	4.00000000000000000000	4.00000000000000000000
45.00000000000000000000	0.00000000000000000000	4164.10253906250000000000	4170.25634765625000000000	4173.84619140625000000000	4170.76904296875000000000	4130.76904296875000000000	4163.58984375000000000000	4156.92285156250000000000	4151.28173828125000000000	4167.17919921875000000000	4144.10253906250000000000	4152.30761718750000000000	4176.41015625000000000000	4165.12792968750000000000	4170.25634765625000000000	0.00000000000000000000	10248.00000000000000000000	10232.00000000000000000000	0.00000000000000000000	0.00000000000000000000	0.00000000000000000000	1198.00000000000000000000	851.00000000000000000000	4.00000000000000000000	4.00000000000000000000	4.00000000000000000000	4.00000000000000000000	4.00000000000000000000	4.00000000000000000000	4.00000000000000000000	4.00000000000000000000	4.00000000000000000000	4.00000000000000000000	4.00000000000000000000	4.00000000000000000000	4.00000000000000000000	4.00000000000000000000	4.00000000000000000000	4.00000000000000000000
46.00000000000000000000	0.00000000000000000000	4164.10253906250000000000	4166.66650390625000000000	4177.43603515625000000000	4167.17919921875000000000	4150.76904296875000000000	4161.02539062500000000000	4149.23046875000000000000	4154.35888671875000000000	4176.92285156250000000000	4165.64111328125000000000	4159.48730468750000000000	4187.17919921875000000000	4177.94873046875000000000	4181.53857421875000000000	0.00000000000000000000	10248.00000000000000000000	10232.00000000000000000000	0.00000000000000000000	0.00000000000000000000	0.00000000000000000000	1198.00000000000000000000	859.00000000000000000000	4.00000000000000000000	4.00000000000000000000	4.00000000000000000000	4.00000000000000000000	4.00000000000000000000	4.00000000000000000000	4.00000000000000000000	4.00000000000000000000	4.00000000000000000000	4.00000000000000000000	4.00000000000000000000	4.00000000000000000000	4.00000000000000000000	4.00000000000000000000	4.00000000000000000000	4.00000000000000000000
47.00000000000000000000	0.00000000000000000000	4162.05126953125000000000	4154.35888671875000000000	4178.46142578125000000000	4154.87158203125000000000	4188.71777343750000000000	4157.94873046875000000000	4138.46142578125000000000	4148.71777343750000000000	4166.66650390625000000000	4171.28173828125000000000	4149.74365234375000000000	4183.58984375000000000000	4166.66650390625000000000	4176.41015625000000000000	0.00000000000000000000	10249.00000000000000000000	10231.00000000000000000000	0.00000000000000000000	0.00000000000000000000	0.00000000000000000000	1198.00000000000000000000	866.00000000000000000000	4.00000000000000000000	4.00000000000000000000	4.00000000000000000000	4.00000000000000000000	4.00000000000000000000	4.00000000000000000000	4.00000000000000000000	4.00000000000000000000	4.00000000000000000000	4.00000000000000000000	4.00000000000000000000	4.00000000000000000000	4.00000000000000000000	4.00000000000000000000	4.00000000000000000000	4.00000000000000000000
48.00000000000000000000	0.00000000000000000000	4167.17919921875000000000	4174.35888671875000000000	4174.87158203125000000000	4169.74365234375000000000	4213.84619140625000000000	4172.30761718750000000000	4166.66650390625000000000	4183.58984375000000000000	4165.64111328125000000000	4203.58984375000000000000	4170.25634765625000000000	4189.23046875000000000000	4185.64111328125000000000	4177.94873046875000000000	0.00000000000000000000	10249.00000000000000000000	10231.00000000000000000000	0.00000000000000000000	0.00000000000000000000	0.00000000000000000000	1198.00000000000000000000	875.00000000000000000000	4.00000000000000000000	4.00000000000000000000	4.00000000000000000000	4.00000000000000000000	4.00000000000000000000	4.00000000000000000000	4.00000000000000000000	4.00000000000000000000	4.00000000000000000000	4.00000000000000000000	4.00000000000000000000	4.00000000000000000000	4.00000000000000000000	4.00000000000000000000	4.00000000000000000000	4.00000000000000000000
49.00000000000000000000	0.00000000000000000000	4165.64111328125000000000	4155.89746093750000000000	4174.87158203125000000000	4160.51269531250000000000	4165.12792968750000000000	4163.58984375000000000000	4160.51269531250000000000	4169.23046875000000000000	4164.10253906250000000000	4179.48730468750000000000	4161.02539062500000000000	4186.66650390625000000000	4167.17919921875000000000	4171.28173828125000000000	0.00000000000000000000	10247.00000000000000000000	10231.00000000000000000000	0.00000000000000000000	0.00000000000000000000	0.00000000000000000000	1198.00000000000000000000	883.00000000000000000000	4.00000000000000000000	4.00000000000000000000	4.00000000000000000000	4.00000000000000000000	4.00000000000000000000	4.00000000000000000000	4.00000000000000000000	4.00000000000000000000	4.00000000000000000000	4.00000000000000000000	4.00000000000000000000	4.00000000000000000000	4.00000000000000000000	4.00000000000000000000	4.00000000000000000000	4.00000000000000000000
50.00000000000000000000	0.00000000000000000000	4172.82031250000000000000	4174.87158203125000000000	4170.76904296875000000000	4165.12792968750000000000	4167.17919921875000000000	4174.87158203125000000000	4170.76904296875000000000	4168.20507812500000000000	4167.17919921875000000000	4182.05126953125000000000	4164.10253906250000000000	4184.61523437500000000000	4174.35888671875000000000	4173.33300781250000000000	0.00000000000000000000	10247.00000000000000000000	10231.00000000000000000000	0.00000000000000000000	0.00000000000000000000	0.00000000000000000000	1198.00000000000000000000	891.00000000000000000000	4.00000000000000000000	4.00000000000000000000	4.00000000000000000000	4.00000000000000000000	4.00000000000000000000	4.00000000000000000000	4.00000000000000000000	4.00000000000000000000	4.00000000000000000000	4.00000000000000000000	4.00000000000000000000	4.00000000000000000000	4.00000000000000000000	4.00000000000000000000	4.00000000000000000000	4.00000000000000000000
51.00000000000000000000	0.00000000000000000000	4183.58984375000000000000	4192.82031250000000000000	4181.53857421875000000000	4174.35888671875000000000	4198.46142578125000000000	4179.48730468750000000000	4173.84619140625000000000	4169.23046875000000000000	4173.84619140625000000000	4193.84619140625000000000	4166.15380859375000000000	4188.71777343750000000000	4178.46142578125000000000	4176.41015625000000000000	0.00000000000000000000	10248.00000000000000000000	10229.00000000000000000000	0.00000000000000000000	0.00000000000000000000	0.00000000000000000000	1198.00000000000000000000	898.00000000000000000000	4.00000000000000000000	4.00000000000000000000	4.00000000000000000000	4.00000000000000000000	4.00000000000000000000	4.00000000000000000000	4.00000000000000000000	4.00000000000000000000	4.00000000000000000000	4.00000000000000000000	4.00000000000000000000	4.00000000000000000000	4.00000000000000000000	4.00000000000000000000	4.00000000000000000000	4.00000000000000000000
52.00000000000000000000	0.00000000000000000000	4173.33300781250000000000	4169.74365234375000000000	4180.51269531250000000000	4160.00000000000000000000	4180.00000000000000000000	4165.64111328125000000000	4157.43603515625000000000	4147.69238281250000000000	4167.17919921875000000000	4170.25634765625000000000	4150.76904296875000000000	4180.51269531250000000000	4161.53857421875000000000	4168.71777343750000000000	0.00000000000000000000	10248.00000000000000000000	10229.00000000000000000000	0.00000000000000000000	0.00000000000000000000	0.00000000000000000000	1198.00000000000000000000	905.00000000000000000000	4.00000000000000000000	4.00000000000000000000	4.00000000000000000000	4.00000000000000000000	4.00000000000000000000	4.00000000000000000000	4.00000000000000000000	4.00000000000000000000	4.00000000000000000000	4.00000000000000000000	4.00000000000000000000	4.00000000000000000000	4.00000000000000000000	4.00000000000000000000	4.00000000000000000000	4.00000000000000000000
53.00000000000000000000	0.00000000000000000000	4169.23046875000000000000	4177.43603515625000000000	4171.79492187500000000000	4171.79492187500000000000	4149.23046875000000000000	4165.12792968750000000000	4166.15380859375000000000	4170.25634765625000000000	4171.79492187500000000000	4178.97412109375000000000	4171.28173828125000000000	4189.74365234375000000000	4190.76904296875000000000	4184.61523437500000000000	0.00000000000000000000	10251.00000000000000000000	10231.00000000000000000000	0.00000000000000000000	0.00000000000000000000	0.00000000000000000000	1198.00000000000000000000	913.00000000000000000000	4.00000000000000000000	4.00000000000000000000	4.00000000000000000000	4.00000000000000000000	4.00000000000000000000	4.00000000000000000000	4.00000000000000000000	4.00000000000000000000	4.00000000000000000000	4.00000000000000000000	4.00000000000000000000	4.00000000000000000000	4.00000000000000000000	4.00000000000000000000	4.00000000000000000000	4.00000000000000000000
[truncated: 364 more rows]
