# Supplementary material for: Discriminating three motor imagery states of the same joint for brain-computer interface
Source: PeerJ. 2021 Aug 24;9:e12027. doi: 10.7717/peerj.12027 (PMC8395581; doi:10.7717/peerj.12027)
Supplement: Supplemental Information 1 [file peerj-09-12027-s001.zip › dataset/B/01-04-04.11.17.19.48.30.csv]

title:04	recorded:04.11.17 19.48.30	sampling:128	subject:01	labels:COUNTER INTERPOLATED AF3 F7 F3 FC5 T7 P7 O1 O2 P8 T8 FC6 F4 F8 AF4 RAW_CQ GYROX GYROY MARKER MARKER_HARDWARE SYNC TIME_STAMP_s TIME_STAMP_ms CQ_AF3 CQ_F7 CQ_F3 CQ_FC5 CQ_T7 CQ_P7 CQ_O1 CQ_O2 CQ_P8 CQ_T8 CQ_FC6 CQ_F4 CQ_F8 CQ_AF4 CQ_CMS CQ_DRL	chan:40	units:emotiv
0.00000000000000000000	0.00000000000000000000	4151.79492187500000000000	4143.58984375000000000000	4167.17919921875000000000	4166.15380859375000000000	4132.30761718750000000000	4157.94873046875000000000	4143.58984375000000000000	4161.02539062500000000000	4175.89746093750000000000	4163.58984375000000000000	4194.35888671875000000000	4210.25634765625000000000	4158.46142578125000000000	4180.00000000000000000000	872.00000000000000000000	10247.00000000000000000000	10224.00000000000000000000	0.00000000000000000000	0.00000000000000000000	0.00000000000000000000	1478.00000000000000000000	891.00000000000000000000	4.00000000000000000000	0.00000000000000000000	0.00000000000000000000	0.00000000000000000000	0.00000000000000000000	0.00000000000000000000	0.00000000000000000000	0.00000000000000000000	0.00000000000000000000	0.00000000000000000000	0.00000000000000000000	0.00000000000000000000	0.00000000000000000000	0.00000000000000000000	0.00000000000000000000	0.00000000000000000000
1.00000000000000000000	0.00000000000000000000	4145.12792968750000000000	4126.66650390625000000000	4164.10253906250000000000	4152.30761718750000000000	4116.92285156250000000000	4149.74365234375000000000	4125.12792968750000000000	4133.84619140625000000000	4167.17919921875000000000	4130.76904296875000000000	4170.25634765625000000000	4194.35888671875000000000	4130.25634765625000000000	4163.58984375000000000000	1098.00000000000000000000	10246.00000000000000000000	10224.00000000000000000000	0.00000000000000000000	0.00000000000000000000	0.00000000000000000000	1478.00000000000000000000	898.00000000000000000000	4.00000000000000000000	4.00000000000000000000	0.00000000000000000000	0.00000000000000000000	0.00000000000000000000	0.00000000000000000000	0.00000000000000000000	0.00000000000000000000	0.00000000000000000000	0.00000000000000000000	0.00000000000000000000	0.00000000000000000000	0.00000000000000000000	0.00000000000000000000	0.00000000000000000000	0.00000000000000000000
2.00000000000000000000	0.00000000000000000000	4152.30761718750000000000	4154.35888671875000000000	4158.97412109375000000000	4164.10253906250000000000	4140.00000000000000000000	4165.12792968750000000000	4156.92285156250000000000	4155.38427734375000000000	4169.23046875000000000000	4152.30761718750000000000	4185.12792968750000000000	4193.84619140625000000000	4140.00000000000000000000	4160.00000000000000000000	1197.00000000000000000000	10246.00000000000000000000	10224.00000000000000000000	0.00000000000000000000	0.00000000000000000000	0.00000000000000000000	1478.00000000000000000000	905.00000000000000000000	4.00000000000000000000	4.00000000000000000000	4.00000000000000000000	0.00000000000000000000	0.00000000000000000000	0.00000000000000000000	0.00000000000000000000	0.00000000000000000000	0.00000000000000000000	0.00000000000000000000	0.00000000000000000000	0.00000000000000000000	0.00000000000000000000	0.00000000000000000000	4.00000000000000000000	0.00000000000000000000
3.00000000000000000000	0.00000000000000000000	4140.00000000000000000000	4125.64111328125000000000	4157.94873046875000000000	4142.05126953125000000000	4115.38427734375000000000	4154.35888671875000000000	4131.28173828125000000000	4131.79492187500000000000	4165.12792968750000000000	4127.17919921875000000000	4164.10253906250000000000	4180.51269531250000000000	4099.48730468750000000000	4138.97412109375000000000	1723.00000000000000000000	10245.00000000000000000000	10226.00000000000000000000	0.00000000000000000000	0.00000000000000000000	0.00000000000000000000	1478.00000000000000000000	913.00000000000000000000	4.00000000000000000000	4.00000000000000000000	4.00000000000000000000	4.00000000000000000000	0.00000000000000000000	0.00000000000000000000	0.00000000000000000000	0.00000000000000000000	0.00000000000000000000	0.00000000000000000000	0.00000000000000000000	0.00000000000000000000	0.00000000000000000000	0.00000000000000000000	4.00000000000000000000	4.00000000000000000000
4.00000000000000000000	0.00000000000000000000	4143.58984375000000000000	4132.30761718750000000000	4154.35888671875000000000	4141.02539062500000000000	4137.94873046875000000000	4158.97412109375000000000	4136.41015625000000000000	4133.33300781250000000000	4169.23046875000000000000	4123.58984375000000000000	4160.51269531250000000000	4173.33300781250000000000	4111.79492187500000000000	4143.07666015625000000000	1800.00000000000000000000	10245.00000000000000000000	10226.00000000000000000000	0.00000000000000000000	0.00000000000000000000	0.00000000000000000000	1478.00000000000000000000	920.00000000000000000000	4.00000000000000000000	4.00000000000000000000	4.00000000000000000000	4.00000000000000000000	4.00000000000000000000	0.00000000000000000000	0.00000000000000000000	0.00000000000000000000	0.00000000000000000000	0.00000000000000000000	0.00000000000000000000	0.00000000000000000000	0.00000000000000000000	0.00000000000000000000	4.00000000000000000000	4.00000000000000000000
5.00000000000000000000	0.00000000000000000000	4156.41015625000000000000	4149.74365234375000000000	4162.56396484375000000000	4156.92285156250000000000	4149.23046875000000000000	4161.53857421875000000000	4147.69238281250000000000	4138.46142578125000000000	4176.92285156250000000000	4130.25634765625000000000	4170.25634765625000000000	4181.53857421875000000000	4139.48730468750000000000	4155.89746093750000000000	1124.00000000000000000000	10248.00000000000000000000	10225.00000000000000000000	0.00000000000000000000	0.00000000000000000000	0.00000000000000000000	1478.00000000000000000000	928.00000000000000000000	4.00000000000000000000	4.00000000000000000000	4.00000000000000000000	4.00000000000000000000	4.00000000000000000000	4.00000000000000000000	0.00000000000000000000	0.00000000000000000000	0.00000000000000000000	0.00000000000000000000	0.00000000000000000000	0.00000000000000000000	0.00000000000000000000	0.00000000000000000000	4.00000000000000000000	4.00000000000000000000
6.00000000000000000000	0.00000000000000000000	4143.58984375000000000000	4124.10253906250000000000	4162.05126953125000000000	4141.53857421875000000000	4107.69238281250000000000	4152.30761718750000000000	4127.69238281250000000000	4116.92285156250000000000	4170.76904296875000000000	4111.28173828125000000000	4155.89746093750000000000	4173.84619140625000000000	4109.74365234375000000000	4144.61523437500000000000	1564.00000000000000000000	10248.00000000000000000000	10225.00000000000000000000	0.00000000000000000000	0.00000000000000000000	0.00000000000000000000	1478.00000000000000000000	937.00000000000000000000	4.00000000000000000000	4.00000000000000000000	4.00000000000000000000	4.00000000000000000000	4.00000000000000000000	4.00000000000000000000	4.00000000000000000000	0.00000000000000000000	0.00000000000000000000	0.00000000000000000000	0.00000000000000000000	0.00000000000000000000	0.00000000000000000000	0.00000000000000000000	4.00000000000000000000	4.00000000000000000000
7.00000000000000000000	0.00000000000000000000	4137.94873046875000000000	4139.48730468750000000000	4157.94873046875000000000	4152.30761718750000000000	4130.76904296875000000000	4160.51269531250000000000	4145.64111328125000000000	4158.46142578125000000000	4172.82031250000000000000	4150.76904296875000000000	4176.92285156250000000000	4183.07666015625000000000	4130.25634765625000000000	4156.41015625000000000000	1679.00000000000000000000	10248.00000000000000000000	10225.00000000000000000000	0.00000000000000000000	0.00000000000000000000	0.00000000000000000000	1478.00000000000000000000	945.00000000000000000000	4.00000000000000000000	4.00000000000000000000	4.00000000000000000000	4.00000000000000000000	4.00000000000000000000	4.00000000000000000000	4.00000000000000000000	4.00000000000000000000	0.00000000000000000000	0.00000000000000000000	0.00000000000000000000	0.00000000000000000000	0.00000000000000000000	0.00000000000000000000	4.00000000000000000000	4.00000000000000000000
8.00000000000000000000	0.00000000000000000000	4135.89746093750000000000	4128.71777343750000000000	4161.02539062500000000000	4145.12792968750000000000	4115.38427734375000000000	4145.12792968750000000000	4125.12792968750000000000	4144.61523437500000000000	4169.74365234375000000000	4125.12792968750000000000	4167.17919921875000000000	4178.97412109375000000000	4122.05126953125000000000	4151.79492187500000000000	871.00000000000000000000	10248.00000000000000000000	10225.00000000000000000000	0.00000000000000000000	0.00000000000000000000	0.00000000000000000000	1478.00000000000000000000	953.00000000000000000000	4.00000000000000000000	4.00000000000000000000	4.00000000000000000000	4.00000000000000000000	4.00000000000000000000	4.00000000000000000000	4.00000000000000000000	4.00000000000000000000	4.00000000000000000000	0.00000000000000000000	0.00000000000000000000	0.00000000000000000000	0.00000000000000000000	0.00000000000000000000	4.00000000000000000000	4.00000000000000000000
9.00000000000000000000	0.00000000000000000000	4147.17919921875000000000	4151.79492187500000000000	4159.48730468750000000000	4147.17919921875000000000	4124.10253906250000000000	4157.94873046875000000000	4136.92285156250000000000	4131.79492187500000000000	4168.71777343750000000000	4120.51269531250000000000	4164.10253906250000000000	4173.33300781250000000000	4126.15380859375000000000	4147.69238281250000000000	1752.00000000000000000000	10249.00000000000000000000	10224.00000000000000000000	0.00000000000000000000	0.00000000000000000000	0.00000000000000000000	1478.00000000000000000000	962.00000000000000000000	4.00000000000000000000	4.00000000000000000000	4.00000000000000000000	4.00000000000000000000	4.00000000000000000000	4.00000000000000000000	4.00000000000000000000	4.00000000000000000000	4.00000000000000000000	4.00000000000000000000	0.00000000000000000000	0.00000000000000000000	0.00000000000000000000	0.00000000000000000000	4.00000000000000000000	4.00000000000000000000
10.00000000000000000000	0.00000000000000000000	4156.92285156250000000000	4175.38427734375000000000	4164.61523437500000000000	4159.48730468750000000000	4132.30761718750000000000	4171.28173828125000000000	4152.82031250000000000000	4144.61523437500000000000	4168.71777343750000000000	4154.87158203125000000000	4173.84619140625000000000	4178.97412109375000000000	4134.35888671875000000000	4149.74365234375000000000	1806.00000000000000000000	10249.00000000000000000000	10224.00000000000000000000	0.00000000000000000000	0.00000000000000000000	0.00000000000000000000	1478.00000000000000000000	970.00000000000000000000	4.00000000000000000000	4.00000000000000000000	4.00000000000000000000	4.00000000000000000000	4.00000000000000000000	4.00000000000000000000	4.00000000000000000000	4.00000000000000000000	4.00000000000000000000	4.00000000000000000000	4.00000000000000000000	0.00000000000000000000	0.00000000000000000000	0.00000000000000000000	4.00000000000000000000	4.00000000000000000000
11.00000000000000000000	0.00000000000000000000	4151.79492187500000000000	4152.30761718750000000000	4166.15380859375000000000	4146.66650390625000000000	4098.97412109375000000000	4150.76904296875000000000	4126.15380859375000000000	4127.69238281250000000000	4166.15380859375000000000	4128.20507812500000000000	4158.97412109375000000000	4172.30761718750000000000	4121.02539062500000000000	4146.15380859375000000000	1546.00000000000000000000	10250.00000000000000000000	10226.00000000000000000000	0.00000000000000000000	0.00000000000000000000	0.00000000000000000000	1478.00000000000000000000	978.00000000000000000000	4.00000000000000000000	4.00000000000000000000	4.00000000000000000000	4.00000000000000000000	4.00000000000000000000	4.00000000000000000000	4.00000000000000000000	4.00000000000000000000	4.00000000000000000000	4.00000000000000000000	4.00000000000000000000	4.00000000000000000000	0.00000000000000000000	0.00000000000000000000	4.00000000000000000000	4.00000000000000000000
12.00000000000000000000	0.00000000000000000000	4166.66650390625000000000	4182.56396484375000000000	4169.74365234375000000000	4167.17919921875000000000	4139.48730468750000000000	4158.46142578125000000000	4144.61523437500000000000	4150.25634765625000000000	4176.92285156250000000000	4139.48730468750000000000	4182.05126953125000000000	4188.20507812500000000000	4169.74365234375000000000	4170.25634765625000000000	1365.00000000000000000000	10250.00000000000000000000	10226.00000000000000000000	0.00000000000000000000	0.00000000000000000000	0.00000000000000000000	1478.00000000000000000000	985.00000000000000000000	4.00000000000000000000	4.00000000000000000000	4.00000000000000000000	4.00000000000000000000	4.00000000000000000000	4.00000000000000000000	4.00000000000000000000	4.00000000000000000000	4.00000000000000000000	4.00000000000000000000	4.00000000000000000000	4.00000000000000000000	4.00000000000000000000	0.00000000000000000000	4.00000000000000000000	4.00000000000000000000
13.00000000000000000000	0.00000000000000000000	4167.69238281250000000000	4173.33300781250000000000	4176.41015625000000000000	4167.17919921875000000000	4124.61523437500000000000	4153.33300781250000000000	4127.69238281250000000000	4130.25634765625000000000	4174.35888671875000000000	4116.41015625000000000000	4174.87158203125000000000	4183.07666015625000000000	4158.46142578125000000000	4166.15380859375000000000	1556.00000000000000000000	10252.00000000000000000000	10227.00000000000000000000	0.00000000000000000000	0.00000000000000000000	0.00000000000000000000	1478.00000000000000000000	993.00000000000000000000	4.00000000000000000000	4.00000000000000000000	4.00000000000000000000	4.00000000000000000000	4.00000000000000000000	4.00000000000000000000	4.00000000000000000000	4.00000000000000000000	4.00000000000000000000	4.00000000000000000000	4.00000000000000000000	4.00000000000000000000	4.00000000000000000000	4.00000000000000000000	4.00000000000000000000	4.00000000000000000000
14.00000000000000000000	0.00000000000000000000	4158.46142578125000000000	4166.66650390625000000000	4164.61523437500000000000	4166.15380859375000000000	4107.69238281250000000000	4150.76904296875000000000	4125.12792968750000000000	4130.76904296875000000000	4168.20507812500000000000	4123.58984375000000000000	4168.71777343750000000000	4173.33300781250000000000	4151.28173828125000000000	4161.02539062500000000000	1806.00000000000000000000	10252.00000000000000000000	10227.00000000000000000000	0.00000000000000000000	0.00000000000000000000	0.00000000000000000000	1478.00000000000000000000	1000.00000000000000000000	4.00000000000000000000	4.00000000000000000000	4.00000000000000000000	4.00000000000000000000	4.00000000000000000000	4.00000000000000000000	4.00000000000000000000	4.00000000000000000000	4.00000000000000000000	4.00000000000000000000	4.00000000000000000000	4.00000000000000000000	4.00000000000000000000	4.00000000000000000000	4.00000000000000000000	4.00000000000000000000
15.00000000000000000000	0.00000000000000000000	4151.79492187500000000000	4166.66650390625000000000	4160.51269531250000000000	4178.46142578125000000000	4122.56396484375000000000	4152.30761718750000000000	4135.38427734375000000000	4158.46142578125000000000	4170.25634765625000000000	4153.33300781250000000000	4181.02539062500000000000	4187.17919921875000000000	4165.12792968750000000000	4165.64111328125000000000	1546.00000000000000000000	10252.00000000000000000000	10228.00000000000000000000	0.00000000000000000000	0.00000000000000000000	0.00000000000000000000	1479.00000000000000000000	7.00000000000000000000	4.00000000000000000000	4.00000000000000000000	4.00000000000000000000	4.00000000000000000000	4.00000000000000000000	4.00000000000000000000	4.00000000000000000000	4.00000000000000000000	4.00000000000000000000	4.00000000000000000000	4.00000000000000000000	4.00000000000000000000	4.00000000000000000000	4.00000000000000000000	4.00000000000000000000	4.00000000000000000000
16.00000000000000000000	0.00000000000000000000	4142.56396484375000000000	4136.92285156250000000000	4160.00000000000000000000	4161.53857421875000000000	4094.87158203125000000000	4145.12792968750000000000	4113.33300781250000000000	4126.15380859375000000000	4163.07666015625000000000	4105.12792968750000000000	4161.02539062500000000000	4174.87158203125000000000	4124.61523437500000000000	4148.71777343750000000000	0.00000000000000000000	10252.00000000000000000000	10228.00000000000000000000	0.00000000000000000000	0.00000000000000000000	0.00000000000000000000	1479.00000000000000000000	15.00000000000000000000	4.00000000000000000000	4.00000000000000000000	4.00000000000000000000	4.00000000000000000000	4.00000000000000000000	4.00000000000000000000	4.00000000000000000000	4.00000000000000000000	4.00000000000000000000	4.00000000000000000000	4.00000000000000000000	4.00000000000000000000	4.00000000000000000000	4.00000000000000000000	4.00000000000000000000	4.00000000000000000000
17.00000000000000000000	0.00000000000000000000	4157.43603515625000000000	4174.87158203125000000000	4157.94873046875000000000	4171.28173828125000000000	4136.41015625000000000000	4166.15380859375000000000	4141.53857421875000000000	4133.84619140625000000000	4167.69238281250000000000	4130.25634765625000000000	4171.79492187500000000000	4170.76904296875000000000	4140.00000000000000000000	4154.87158203125000000000	0.00000000000000000000	10251.00000000000000000000	10226.00000000000000000000	0.00000000000000000000	0.00000000000000000000	0.00000000000000000000	1479.00000000000000000000	23.00000000000000000000	4.00000000000000000000	4.00000000000000000000	4.00000000000000000000	4.00000000000000000000	4.00000000000000000000	4.00000000000000000000	4.00000000000000000000	4.00000000000000000000	4.00000000000000000000	4.00000000000000000000	4.00000000000000000000	4.00000000000000000000	4.00000000000000000000	4.00000000000000000000	4.00000000000000000000	4.00000000000000000000
18.00000000000000000000	0.00000000000000000000	4144.61523437500000000000	4151.79492187500000000000	4155.38427734375000000000	4158.46142578125000000000	4123.58984375000000000000	4149.74365234375000000000	4116.92285156250000000000	4104.61523437500000000000	4165.12792968750000000000	4123.07666015625000000000	4152.30761718750000000000	4155.38427734375000000000	4119.48730468750000000000	4137.94873046875000000000	0.00000000000000000000	10251.00000000000000000000	10226.00000000000000000000	0.00000000000000000000	0.00000000000000000000	0.00000000000000000000	1479.00000000000000000000	31.00000000000000000000	4.00000000000000000000	4.00000000000000000000	4.00000000000000000000	4.00000000000000000000	4.00000000000000000000	4.00000000000000000000	4.00000000000000000000	4.00000000000000000000	4.00000000000000000000	4.00000000000000000000	4.00000000000000000000	4.00000000000000000000	4.00000000000000000000	4.00000000000000000000	4.00000000000000000000	4.00000000000000000000
19.00000000000000000000	0.00000000000000000000	4116.92285156250000000000	4097.94873046875000000000	4137.94873046875000000000	4134.35888671875000000000	4062.56396484375000000000	4121.53857421875000000000	4076.92309570312500000000	4065.64086914062500000000	4157.94873046875000000000	4069.23071289062500000000	4124.61523437500000000000	4130.25634765625000000000	4086.15380859375000000000	4115.89746093750000000000	0.00000000000000000000	10249.00000000000000000000	10226.00000000000000000000	0.00000000000000000000	0.00000000000000000000	0.00000000000000000000	1479.00000000000000000000	40.00000000000000000000	4.00000000000000000000	4.00000000000000000000	4.00000000000000000000	4.00000000000000000000	4.00000000000000000000	4.00000000000000000000	4.00000000000000000000	4.00000000000000000000	4.00000000000000000000	4.00000000000000000000	4.00000000000000000000	4.00000000000000000000	4.00000000000000000000	4.00000000000000000000	4.00000000000000000000	4.00000000000000000000
20.00000000000000000000	0.00000000000000000000	4118.46142578125000000000	4095.38452148437500000000	4135.38427734375000000000	4138.46142578125000000000	4053.84594726562500000000	4115.38427734375000000000	4071.79467773437500000000	4072.30761718750000000000	4164.10253906250000000000	4059.48706054687500000000	4133.33300781250000000000	4135.38427734375000000000	4096.41015625000000000000	4126.66650390625000000000	0.00000000000000000000	10249.00000000000000000000	10226.00000000000000000000	0.00000000000000000000	0.00000000000000000000	0.00000000000000000000	1479.00000000000000000000	48.00000000000000000000	4.00000000000000000000	4.00000000000000000000	4.00000000000000000000	4.00000000000000000000	4.00000000000000000000	4.00000000000000000000	4.00000000000000000000	4.00000000000000000000	4.00000000000000000000	4.00000000000000000000	4.00000000000000000000	4.00000000000000000000	4.00000000000000000000	4.00000000000000000000	4.00000000000000000000	4.00000000000000000000
21.00000000000000000000	0.00000000000000000000	4113.33300781250000000000	4070.25634765625000000000	4140.00000000000000000000	4118.97412109375000000000	4034.87158203125000000000	4105.64111328125000000000	4048.20507812500000000000	4055.38452148437500000000	4163.07666015625000000000	4022.05126953125000000000	4116.41015625000000000000	4128.20507812500000000000	4069.74340820312500000000	4117.43603515625000000000	0.00000000000000000000	10244.00000000000000000000	10228.00000000000000000000	0.00000000000000000000	0.00000000000000000000	0.00000000000000000000	1479.00000000000000000000	56.00000000000000000000	4.00000000000000000000	4.00000000000000000000	4.00000000000000000000	4.00000000000000000000	4.00000000000000000000	4.00000000000000000000	4.00000000000000000000	4.00000000000000000000	4.00000000000000000000	4.00000000000000000000	4.00000000000000000000	4.00000000000000000000	4.00000000000000000000	4.00000000000000000000	4.00000000000000000000	4.00000000000000000000
22.00000000000000000000	0.00000000000000000000	4113.84619140625000000000	4083.07690429687500000000	4134.35888671875000000000	4126.66650390625000000000	4046.15380859375000000000	4117.43603515625000000000	4072.82031250000000000000	4086.66650390625000000000	4164.61523437500000000000	4037.94873046875000000000	4126.66650390625000000000	4127.69238281250000000000	4077.43579101562500000000	4115.38427734375000000000	0.00000000000000000000	10244.00000000000000000000	10228.00000000000000000000	0.00000000000000000000	0.00000000000000000000	0.00000000000000000000	1479.00000000000000000000	65.00000000000000000000	4.00000000000000000000	4.00000000000000000000	4.00000000000000000000	4.00000000000000000000	4.00000000000000000000	4.00000000000000000000	4.00000000000000000000	4.00000000000000000000	4.00000000000000000000	4.00000000000000000000	4.00000000000000000000	4.00000000000000000000	4.00000000000000000000	4.00000000000000000000	4.00000000000000000000	4.00000000000000000000
23.00000000000000000000	0.00000000000000000000	4109.74365234375000000000	4070.76904296875000000000	4132.30761718750000000000	4126.66650390625000000000	4023.07690429687500000000	4111.28173828125000000000	4068.20507812500000000000	4082.05126953125000000000	4161.53857421875000000000	4040.00000000000000000000	4122.56396484375000000000	4128.20507812500000000000	4057.94873046875000000000	4108.71777343750000000000	0.00000000000000000000	10243.00000000000000000000	10228.00000000000000000000	0.00000000000000000000	0.00000000000000000000	0.00000000000000000000	1479.00000000000000000000	73.00000000000000000000	4.00000000000000000000	4.00000000000000000000	4.00000000000000000000	4.00000000000000000000	4.00000000000000000000	4.00000000000000000000	4.00000000000000000000	4.00000000000000000000	4.00000000000000000000	4.00000000000000000000	4.00000000000000000000	4.00000000000000000000	4.00000000000000000000	4.00000000000000000000	4.00000000000000000000	4.00000000000000000000
24.00000000000000000000	0.00000000000000000000	4104.10253906250000000000	4059.48706054687500000000	4127.69238281250000000000	4108.20507812500000000000	4022.56396484375000000000	4112.30761718750000000000	4056.92309570312500000000	4055.38452148437500000000	4158.97412109375000000000	4029.23071289062500000000	4107.17919921875000000000	4117.94873046875000000000	4036.41015625000000000000	4097.94873046875000000000	0.00000000000000000000	10243.00000000000000000000	10228.00000000000000000000	0.00000000000000000000	0.00000000000000000000	0.00000000000000000000	1479.00000000000000000000	81.00000000000000000000	4.00000000000000000000	4.00000000000000000000	4.00000000000000000000	4.00000000000000000000	4.00000000000000000000	4.00000000000000000000	4.00000000000000000000	4.00000000000000000000	4.00000000000000000000	4.00000000000000000000	4.00000000000000000000	4.00000000000000000000	4.00000000000000000000	4.00000000000000000000	4.00000000000000000000	4.00000000000000000000
25.00000000000000000000	0.00000000000000000000	4113.33300781250000000000	4085.64086914062500000000	4133.33300781250000000000	4115.38427734375000000000	4057.94873046875000000000	4127.17919921875000000000	4077.94873046875000000000	4070.25634765625000000000	4167.69238281250000000000	4057.43579101562500000000	4120.00000000000000000000	4118.46142578125000000000	4058.97436523437500000000	4105.64111328125000000000	0.00000000000000000000	10242.00000000000000000000	10229.00000000000000000000	0.00000000000000000000	0.00000000000000000000	0.00000000000000000000	1479.00000000000000000000	89.00000000000000000000	4.00000000000000000000	4.00000000000000000000	4.00000000000000000000	4.00000000000000000000	4.00000000000000000000	4.00000000000000000000	4.00000000000000000000	4.00000000000000000000	4.00000000000000000000	4.00000000000000000000	4.00000000000000000000	4.00000000000000000000	4.00000000000000000000	4.00000000000000000000	4.00000000000000000000	4.00000000000000000000
26.00000000000000000000	0.00000000000000000000	4103.07666015625000000000	4052.30761718750000000000	4137.94873046875000000000	4099.48730468750000000000	4016.41015625000000000000	4106.66650390625000000000	4050.25634765625000000000	4040.00000000000000000000	4162.05126953125000000000	4021.02563476562500000000	4096.92285156250000000000	4106.15380859375000000000	4032.82031250000000000000	4093.84594726562500000000	0.00000000000000000000	10242.00000000000000000000	10229.00000000000000000000	0.00000000000000000000	0.00000000000000000000	0.00000000000000000000	1479.00000000000000000000	97.00000000000000000000	4.00000000000000000000	4.00000000000000000000	4.00000000000000000000	4.00000000000000000000	4.00000000000000000000	4.00000000000000000000	4.00000000000000000000	4.00000000000000000000	4.00000000000000000000	4.00000000000000000000	4.00000000000000000000	4.00000000000000000000	4.00000000000000000000	4.00000000000000000000	4.00000000000000000000	4.00000000000000000000
27.00000000000000000000	0.00000000000000000000	4071.79467773437500000000	4016.92309570312500000000	4112.30761718750000000000	4078.97436523437500000000	3986.15380859375000000000	4077.43579101562500000000	4016.41015625000000000000	4019.48706054687500000000	4151.79492187500000000000	3983.07690429687500000000	4076.92309570312500000000	4085.12817382812500000000	4009.74340820312500000000	4072.30761718750000000000	0.00000000000000000000	10242.00000000000000000000	10229.00000000000000000000	0.00000000000000000000	0.00000000000000000000	0.00000000000000000000	1479.00000000000000000000	104.00000000000000000000	4.00000000000000000000	4.00000000000000000000	4.00000000000000000000	4.00000000000000000000	4.00000000000000000000	4.00000000000000000000	4.00000000000000000000	4.00000000000000000000	4.00000000000000000000	4.00000000000000000000	4.00000000000000000000	4.00000000000000000000	4.00000000000000000000	4.00000000000000000000	4.00000000000000000000	4.00000000000000000000
28.00000000000000000000	0.00000000000000000000	3999.48706054687500000000	3905.12817382812500000000	4064.61523437500000000000	4006.66650390625000000000	3867.17944335937500000000	4010.25634765625000000000	3909.74340820312500000000	3932.30761718750000000000	4131.28173828125000000000	3867.17944335937500000000	4010.25634765625000000000	4017.94873046875000000000	3906.66650390625000000000	4003.07690429687500000000	0.00000000000000000000	10242.00000000000000000000	10229.00000000000000000000	0.00000000000000000000	0.00000000000000000000	0.00000000000000000000	1479.00000000000000000000	111.00000000000000000000	4.00000000000000000000	4.00000000000000000000	4.00000000000000000000	4.00000000000000000000	4.00000000000000000000	4.00000000000000000000	4.00000000000000000000	4.00000000000000000000	4.00000000000000000000	4.00000000000000000000	4.00000000000000000000	4.00000000000000000000	4.00000000000000000000	4.00000000000000000000	4.00000000000000000000	4.00000000000000000000
29.00000000000000000000	0.00000000000000000000	3932.82031250000000000000	3790.76904296875000000000	4020.00000000000000000000	3918.97436523437500000000	3725.64086914062500000000	3959.48706054687500000000	3818.97436523437500000000	3826.66650390625000000000	4123.07666015625000000000	3738.97436523437500000000	3929.74340820312500000000	3943.58959960937500000000	3785.12817382812500000000	3936.92309570312500000000	0.00000000000000000000	10244.00000000000000000000	10227.00000000000000000000	0.00000000000000000000	0.00000000000000000000	0.00000000000000000000	1479.00000000000000000000	119.00000000000000000000	4.00000000000000000000	4.00000000000000000000	4.00000000000000000000	4.00000000000000000000	4.00000000000000000000	4.00000000000000000000	4.00000000000000000000	4.00000000000000000000	4.00000000000000000000	4.00000000000000000000	4.00000000000000000000	4.00000000000000000000	4.00000000000000000000	4.00000000000000000000	4.00000000000000000000	4.00000000000000000000
30.00000000000000000000	0.00000000000000000000	3925.64086914062500000000	3789.23071289062500000000	4013.84594726562500000000	3905.12817382812500000000	3726.66650390625000000000	3971.79467773437500000000	3836.41015625000000000000	3827.17944335937500000000	4138.46142578125000000000	3739.48706054687500000000	3925.64086914062500000000	3938.46142578125000000000	3775.38452148437500000000	3932.82031250000000000000	0.00000000000000000000	10244.00000000000000000000	10227.00000000000000000000	0.00000000000000000000	0.00000000000000000000	0.00000000000000000000	1479.00000000000000000000	126.00000000000000000000	4.00000000000000000000	4.00000000000000000000	4.00000000000000000000	4.00000000000000000000	4.00000000000000000000	4.00000000000000000000	4.00000000000000000000	4.00000000000000000000	4.00000000000000000000	4.00000000000000000000	4.00000000000000000000	4.00000000000000000000	4.00000000000000000000	4.00000000000000000000	4.00000000000000000000	4.00000000000000000000
31.00000000000000000000	0.00000000000000000000	3906.66650390625000000000	3745.64086914062500000000	4012.30761718750000000000	3874.35888671875000000000	3692.82031250000000000000	3953.84594726562500000000	3796.41015625000000000000	3790.76904296875000000000	4130.25634765625000000000	3680.00000000000000000000	3893.84594726562500000000	3914.87158203125000000000	3724.10253906250000000000	3903.07690429687500000000	0.00000000000000000000	10244.00000000000000000000	10227.00000000000000000000	0.00000000000000000000	0.00000000000000000000	0.00000000000000000000	1479.00000000000000000000	134.00000000000000000000	4.00000000000000000000	4.00000000000000000000	4.00000000000000000000	4.00000000000000000000	4.00000000000000000000	4.00000000000000000000	4.00000000000000000000	4.00000000000000000000	4.00000000000000000000	4.00000000000000000000	4.00000000000000000000	4.00000000000000000000	4.00000000000000000000	4.00000000000000000000	4.00000000000000000000	4.00000000000000000000
32.00000000000000000000	0.00000000000000000000	3892.82031250000000000000	3733.84594726562500000000	4004.10253906250000000000	3856.41015625000000000000	3667.17944335937500000000	3941.02563476562500000000	3766.66650390625000000000	3764.61523437500000000000	4133.33300781250000000000	3637.94873046875000000000	3877.43579101562500000000	3887.17944335937500000000	3703.07690429687500000000	3888.71777343750000000000	0.00000000000000000000	10244.00000000000000000000	10227.00000000000000000000	0.00000000000000000000	0.00000000000000000000	0.00000000000000000000	1479.00000000000000000000	143.00000000000000000000	4.00000000000000000000	4.00000000000000000000	4.00000000000000000000	4.00000000000000000000	4.00000000000000000000	4.00000000000000000000	4.00000000000000000000	4.00000000000000000000	4.00000000000000000000	4.00000000000000000000	4.00000000000000000000	4.00000000000000000000	4.00000000000000000000	4.00000000000000000000	4.00000000000000000000	4.00000000000000000000
33.00000000000000000000	0.00000000000000000000	3915.89746093750000000000	3766.66650390625000000000	4032.30761718750000000000	3875.38452148437500000000	3687.69213867187500000000	3955.38452148437500000000	3786.66650390625000000000	3780.00000000000000000000	4154.35888671875000000000	3668.71777343750000000000	3895.38452148437500000000	3907.17944335937500000000	3737.94873046875000000000	3920.51269531250000000000	0.00000000000000000000	10247.00000000000000000000	10228.00000000000000000000	0.00000000000000000000	0.00000000000000000000	0.00000000000000000000	1479.00000000000000000000	151.00000000000000000000	4.00000000000000000000	4.00000000000000000000	4.00000000000000000000	4.00000000000000000000	4.00000000000000000000	4.00000000000000000000	4.00000000000000000000	4.00000000000000000000	4.00000000000000000000	4.00000000000000000000	4.00000000000000000000	4.00000000000000000000	4.00000000000000000000	4.00000000000000000000	4.00000000000000000000	4.00000000000000000000
34.00000000000000000000	0.00000000000000000000	3933.33325195312500000000	3787.69213867187500000000	4054.35888671875000000000	3895.38452148437500000000	3711.79467773437500000000	3978.97436523437500000000	3823.58959960937500000000	3811.79467773437500000000	4156.92285156250000000000	3705.64086914062500000000	3911.28198242187500000000	3933.84594726562500000000	3766.66650390625000000000	3946.15380859375000000000	0.00000000000000000000	10247.00000000000000000000	10228.00000000000000000000	0.00000000000000000000	0.00000000000000000000	0.00000000000000000000	1479.00000000000000000000	159.00000000000000000000	4.00000000000000000000	4.00000000000000000000	4.00000000000000000000	4.00000000000000000000	4.00000000000000000000	4.00000000000000000000	4.00000000000000000000	4.00000000000000000000	4.00000000000000000000	4.00000000000000000000	4.00000000000000000000	4.00000000000000000000	4.00000000000000000000	4.00000000000000000000	4.00000000000000000000	4.00000000000000000000
35.00000000000000000000	0.00000000000000000000	3960.51269531250000000000	3848.71777343750000000000	4071.28198242187500000000	3948.20507812500000000000	3791.28198242187500000000	4020.00000000000000000000	3898.46142578125000000000	3901.53833007812500000000	4164.10253906250000000000	3793.84594726562500000000	3968.20507812500000000000	3980.51269531250000000000	3843.07690429687500000000	3987.69213867187500000000	0.00000000000000000000	10248.00000000000000000000	10227.00000000000000000000	0.00000000000000000000	0.00000000000000000000	0.00000000000000000000	1479.00000000000000000000	168.00000000000000000000	4.00000000000000000000	4.00000000000000000000	4.00000000000000000000	4.00000000000000000000	4.00000000000000000000	4.00000000000000000000	4.00000000000000000000	4.00000000000000000000	4.00000000000000000000	4.00000000000000000000	4.00000000000000000000	4.00000000000000000000	4.00000000000000000000	4.00000000000000000000	4.00000000000000000000	4.00000000000000000000
36.00000000000000000000	0.00000000000000000000	3998.46142578125000000000	3895.89746093750000000000	4108.20507812500000000000	3988.20507812500000000000	3853.84594726562500000000	4042.56396484375000000000	3946.15380859375000000000	3953.84594726562500000000	4173.84619140625000000000	3853.84594726562500000000	4007.17944335937500000000	4021.02563476562500000000	3896.92309570312500000000	4025.12817382812500000000	0.00000000000000000000	10248.00000000000000000000	10227.00000000000000000000	0.00000000000000000000	0.00000000000000000000	0.00000000000000000000	1479.00000000000000000000	176.00000000000000000000	4.00000000000000000000	4.00000000000000000000	4.00000000000000000000	4.00000000000000000000	4.00000000000000000000	4.00000000000000000000	4.00000000000000000000	4.00000000000000000000	4.00000000000000000000	4.00000000000000000000	4.00000000000000000000	4.00000000000000000000	4.00000000000000000000	4.00000000000000000000	4.00000000000000000000	4.00000000000000000000
37.00000000000000000000	0.00000000000000000000	4030.76904296875000000000	3963.07690429687500000000	4125.12792968750000000000	4024.61523437500000000000	3928.71777343750000000000	4077.43579101562500000000	4009.23071289062500000000	4001.02563476562500000000	4174.35888671875000000000	3926.66650390625000000000	4038.46142578125000000000	4041.02563476562500000000	3951.28198242187500000000	4048.20507812500000000000	0.00000000000000000000	10248.00000000000000000000	10225.00000000000000000000	0.00000000000000000000	0.00000000000000000000	0.00000000000000000000	1479.00000000000000000000	184.00000000000000000000	4.00000000000000000000	4.00000000000000000000	4.00000000000000000000	4.00000000000000000000	4.00000000000000000000	4.00000000000000000000	4.00000000000000000000	4.00000000000000000000	4.00000000000000000000	4.00000000000000000000	4.00000000000000000000	4.00000000000000000000	4.00000000000000000000	4.00000000000000000000	4.00000000000000000000	4.00000000000000000000
38.00000000000000000000	0.00000000000000000000	4042.05126953125000000000	3990.76904296875000000000	4131.79492187500000000000	4044.10253906250000000000	3961.53833007812500000000	4094.35888671875000000000	4029.23071289062500000000	4021.02563476562500000000	4165.64111328125000000000	3970.25634765625000000000	4049.74340820312500000000	4048.20507812500000000000	3964.61523437500000000000	4044.10253906250000000000	0.00000000000000000000	10248.00000000000000000000	10225.00000000000000000000	0.00000000000000000000	0.00000000000000000000	0.00000000000000000000	1479.00000000000000000000	193.00000000000000000000	4.00000000000000000000	4.00000000000000000000	4.00000000000000000000	4.00000000000000000000	4.00000000000000000000	4.00000000000000000000	4.00000000000000000000	4.00000000000000000000	4.00000000000000000000	4.00000000000000000000	4.00000000000000000000	4.00000000000000000000	4.00000000000000000000	4.00000000000000000000	4.00000000000000000000	4.00000000000000000000
39.00000000000000000000	0.00000000000000000000	4047.17944335937500000000	3990.25634765625000000000	4142.56396484375000000000	4047.17944335937500000000	3964.10253906250000000000	4092.82031250000000000000	4023.58959960937500000000	4020.00000000000000000000	4162.56396484375000000000	3964.61523437500000000000	4048.71777343750000000000	4051.28198242187500000000	3965.12817382812500000000	4045.12817382812500000000	0.00000000000000000000	10249.00000000000000000000	10225.00000000000000000000	0.00000000000000000000	0.00000000000000000000	0.00000000000000000000	1479.00000000000000000000	201.00000000000000000000	4.00000000000000000000	4.00000000000000000000	4.00000000000000000000	4.00000000000000000000	4.00000000000000000000	4.00000000000000000000	4.00000000000000000000	4.00000000000000000000	4.00000000000000000000	4.00000000000000000000	4.00000000000000000000	4.00000000000000000000	4.00000000000000000000	4.00000000000000000000	4.00000000000000000000	4.00000000000000000000
40.00000000000000000000	0.00000000000000000000	4064.61523437500000000000	4034.35888671875000000000	4148.20507812500000000000	4076.41015625000000000000	4016.92309570312500000000	4107.17919921875000000000	4061.02563476562500000000	4061.02563476562500000000	4169.74365234375000000000	4002.56396484375000000000	4082.05126953125000000000	4069.23071289062500000000	4025.64086914062500000000	4075.38452148437500000000	0.00000000000000000000	10249.00000000000000000000	10225.00000000000000000000	0.00000000000000000000	0.00000000000000000000	0.00000000000000000000	1479.00000000000000000000	209.00000000000000000000	4.00000000000000000000	4.00000000000000000000	4.00000000000000000000	4.00000000000000000000	4.00000000000000000000	4.00000000000000000000	4.00000000000000000000	4.00000000000000000000	4.00000000000000000000	4.00000000000000000000	4.00000000000000000000	4.00000000000000000000	4.00000000000000000000	4.00000000000000000000	4.00000000000000000000	4.00000000000000000000
41.00000000000000000000	0.00000000000000000000	4054.35888671875000000000	4005.12817382812500000000	4142.56396484375000000000	4060.51269531250000000000	3990.25634765625000000000	4088.71777343750000000000	4029.74340820312500000000	4026.15380859375000000000	4162.05126953125000000000	3964.61523437500000000000	4063.07690429687500000000	4054.87158203125000000000	4002.56396484375000000000	4062.05126953125000000000	0.00000000000000000000	10248.00000000000000000000	10226.00000000000000000000	0.00000000000000000000	0.00000000000000000000	0.00000000000000000000	1479.00000000000000000000	217.00000000000000000000	4.00000000000000000000	4.00000000000000000000	4.00000000000000000000	4.00000000000000000000	4.00000000000000000000	4.00000000000000000000	4.00000000000000000000	4.00000000000000000000	4.00000000000000000000	4.00000000000000000000	4.00000000000000000000	4.00000000000000000000	4.00000000000000000000	4.00000000000000000000	4.00000000000000000000	4.00000000000000000000
42.00000000000000000000	0.00000000000000000000	4059.48706054687500000000	4010.25634765625000000000	4139.48730468750000000000	4062.56396484375000000000	4002.56396484375000000000	4092.82031250000000000000	4032.82031250000000000000	4034.35888671875000000000	4165.64111328125000000000	3978.97436523437500000000	4067.17944335937500000000	4060.00000000000000000000	4007.17944335937500000000	4067.69213867187500000000	0.00000000000000000000	10248.00000000000000000000	10226.00000000000000000000	0.00000000000000000000	0.00000000000000000000	0.00000000000000000000	1479.00000000000000000000	225.00000000000000000000	4.00000000000000000000	4.00000000000000000000	4.00000000000000000000	4.00000000000000000000	4.00000000000000000000	4.00000000000000000000	4.00000000000000000000	4.00000000000000000000	4.00000000000000000000	4.00000000000000000000	4.00000000000000000000	4.00000000000000000000	4.00000000000000000000	4.00000000000000000000	4.00000000000000000000	4.00000000000000000000
43.00000000000000000000	0.00000000000000000000	4070.25634765625000000000	4035.89721679687500000000	4148.20507812500000000000	4088.20507812500000000000	4031.79467773437500000000	4098.46142578125000000000	4057.43579101562500000000	4078.97436523437500000000	4168.71777343750000000000	4042.56396484375000000000	4094.87158203125000000000	4085.12817382812500000000	4041.02563476562500000000	4089.74340820312500000000	0.00000000000000000000	10248.00000000000000000000	10227.00000000000000000000	0.00000000000000000000	0.00000000000000000000	0.00000000000000000000	1479.00000000000000000000	232.00000000000000000000	4.00000000000000000000	4.00000000000000000000	4.00000000000000000000	4.00000000000000000000	4.00000000000000000000	4.00000000000000000000	4.00000000000000000000	4.00000000000000000000	4.00000000000000000000	4.00000000000000000000	4.00000000000000000000	4.00000000000000000000	4.00000000000000000000	4.00000000000000000000	4.00000000000000000000	4.00000000000000000000
44.00000000000000000000	0.00000000000000000000	4048.20507812500000000000	3995.38452148437500000000	4138.46142578125000000000	4063.07690429687500000000	3975.89721679687500000000	4081.53833007812500000000	4030.25634765625000000000	4041.02563476562500000000	4153.84619140625000000000	4001.53833007812500000000	4064.10253906250000000000	4055.89721679687500000000	3993.84594726562500000000	4064.10253906250000000000	0.00000000000000000000	10248.00000000000000000000	10227.00000000000000000000	0.00000000000000000000	0.00000000000000000000	0.00000000000000000000	1479.00000000000000000000	239.00000000000000000000	4.00000000000000000000	4.00000000000000000000	4.00000000000000000000	4.00000000000000000000	4.00000000000000000000	4.00000000000000000000	4.00000000000000000000	4.00000000000000000000	4.00000000000000000000	4.00000000000000000000	4.00000000000000000000	4.00000000000000000000	4.00000000000000000000	4.00000000000000000000	4.00000000000000000000	4.00000000000000000000
45.00000000000000000000	0.00000000000000000000	4049.74340820312500000000	4006.66650390625000000000	4125.64111328125000000000	4061.02563476562500000000	3985.64086914062500000000	4098.97412109375000000000	4050.76904296875000000000	4039.48706054687500000000	4161.02539062500000000000	3993.33325195312500000000	4062.56396484375000000000	4040.00000000000000000000	3986.15380859375000000000	4056.41015625000000000000	0.00000000000000000000	10247.00000000000000000000	10228.00000000000000000000	0.00000000000000000000	0.00000000000000000000	0.00000000000000000000	1479.00000000000000000000	247.00000000000000000000	4.00000000000000000000	4.00000000000000000000	4.00000000000000000000	4.00000000000000000000	4.00000000000000000000	4.00000000000000000000	4.00000000000000000000	4.00000000000000000000	4.00000000000000000000	4.00000000000000000000	4.00000000000000000000	4.00000000000000000000	4.00000000000000000000	4.00000000000000000000	4.00000000000000000000	4.00000000000000000000
46.00000000000000000000	0.00000000000000000000	4052.30761718750000000000	3998.97436523437500000000	4133.33300781250000000000	4056.92309570312500000000	3987.69213867187500000000	4096.41015625000000000000	4043.58959960937500000000	4032.82031250000000000000	4164.61523437500000000000	3988.71777343750000000000	4055.38452148437500000000	4041.02563476562500000000	3972.82031250000000000000	4052.82031250000000000000	0.00000000000000000000	10247.00000000000000000000	10228.00000000000000000000	0.00000000000000000000	0.00000000000000000000	0.00000000000000000000	1479.00000000000000000000	254.00000000000000000000	4.00000000000000000000	4.00000000000000000000	4.00000000000000000000	4.00000000000000000000	4.00000000000000000000	4.00000000000000000000	4.00000000000000000000	4.00000000000000000000	4.00000000000000000000	4.00000000000000000000	4.00000000000000000000	4.00000000000000000000	4.00000000000000000000	4.00000000000000000000	4.00000000000000000000	4.00000000000000000000
47.00000000000000000000	0.00000000000000000000	4057.43579101562500000000	4006.15380859375000000000	4139.48730468750000000000	4063.07690429687500000000	4005.64086914062500000000	4094.35888671875000000000	4042.05126953125000000000	4043.58959960937500000000	4164.61523437500000000000	4005.64086914062500000000	4060.00000000000000000000	4047.69213867187500000000	3993.84594726562500000000	4065.64086914062500000000	0.00000000000000000000	10247.00000000000000000000	10228.00000000000000000000	0.00000000000000000000	0.00000000000000000000	0.00000000000000000000	1479.00000000000000000000	261.00000000000000000000	4.00000000000000000000	4.00000000000000000000	4.00000000000000000000	4.00000000000000000000	4.00000000000000000000	4.00000000000000000000	4.00000000000000000000	4.00000000000000000000	4.00000000000000000000	4.00000000000000000000	4.00000000000000000000	4.00000000000000000000	4.00000000000000000000	4.00000000000000000000	4.00000000000000000000	4.00000000000000000000
48.00000000000000000000	0.00000000000000000000	4073.33325195312500000000	4036.92309570312500000000	4148.71777343750000000000	4087.17944335937500000000	4031.79467773437500000000	4099.48730468750000000000	4054.87158203125000000000	4069.74340820312500000000	4172.30761718750000000000	4031.79467773437500000000	4086.15380859375000000000	4066.66650390625000000000	4038.97436523437500000000	4091.79467773437500000000	0.00000000000000000000	10247.00000000000000000000	10228.00000000000000000000	0.00000000000000000000	0.00000000000000000000	0.00000000000000000000	1479.00000000000000000000	269.00000000000000000000	4.00000000000000000000	4.00000000000000000000	4.00000000000000000000	4.00000000000000000000	4.00000000000000000000	4.00000000000000000000	4.00000000000000000000	4.00000000000000000000	4.00000000000000000000	4.00000000000000000000	4.00000000000000000000	4.00000000000000000000	4.00000000000000000000	4.00000000000000000000	4.00000000000000000000	4.00000000000000000000
49.00000000000000000000	0.00000000000000000000	4070.76904296875000000000	4022.56396484375000000000	4149.74365234375000000000	4078.46142578125000000000	4001.02563476562500000000	4090.25634765625000000000	4037.94873046875000000000	4054.87158203125000000000	4166.66650390625000000000	4000.51269531250000000000	4077.94873046875000000000	4066.66650390625000000000	4020.51269531250000000000	4085.64086914062500000000	0.00000000000000000000	10244.00000000000000000000	10227.00000000000000000000	0.00000000000000000000	0.00000000000000000000	0.00000000000000000000	1479.00000000000000000000	276.00000000000000000000	4.00000000000000000000	4.00000000000000000000	4.00000000000000000000	4.00000000000000000000	4.00000000000000000000	4.00000000000000000000	4.00000000000000000000	4.00000000000000000000	4.00000000000000000000	4.00000000000000000000	4.00000000000000000000	4.00000000000000000000	4.00000000000000000000	4.00000000000000000000	4.00000000000000000000	4.00000000000000000000
50.00000000000000000000	0.00000000000000000000	4080.00000000000000000000	4048.71777343750000000000	4145.12792968750000000000	4093.84594726562500000000	4034.35888671875000000000	4110.25634765625000000000	4073.33325195312500000000	4093.84594726562500000000	4164.61523437500000000000	4048.20507812500000000000	4101.02539062500000000000	4076.92309570312500000000	4045.64086914062500000000	4093.33325195312500000000	0.00000000000000000000	10244.00000000000000000000	10227.00000000000000000000	0.00000000000000000000	0.00000000000000000000	0.00000000000000000000	1479.00000000000000000000	283.00000000000000000000	4.00000000000000000000	4.00000000000000000000	4.00000000000000000000	4.00000000000000000000	4.00000000000000000000	4.00000000000000000000	4.00000000000000000000	4.00000000000000000000	4.00000000000000000000	4.00000000000000000000	4.00000000000000000000	4.00000000000000000000	4.00000000000000000000	4.00000000000000000000	4.00000000000000000000	4.00000000000000000000
51.00000000000000000000	0.00000000000000000000	4080.00000000000000000000	4039.48706054687500000000	4149.74365234375000000000	4092.30761718750000000000	4035.38452148437500000000	4109.23046875000000000000	4071.28198242187500000000	4095.89721679687500000000	4161.53857421875000000000	4060.00000000000000000000	4101.02539062500000000000	4074.35888671875000000000	4040.00000000000000000000	4090.76904296875000000000	0.00000000000000000000	10246.00000000000000000000	10227.00000000000000000000	0.00000000000000000000	0.00000000000000000000	0.00000000000000000000	1479.00000000000000000000	292.00000000000000000000	4.00000000000000000000	4.00000000000000000000	4.00000000000000000000	4.00000000000000000000	4.00000000000000000000	4.00000000000000000000	4.00000000000000000000	4.00000000000000000000	4.00000000000000000000	4.00000000000000000000	4.00000000000000000000	4.00000000000000000000	4.00000000000000000000	4.00000000000000000000	4.00000000000000000000	4.00000000000000000000
52.00000000000000000000	0.00000000000000000000	4077.94873046875000000000	4039.48706054687500000000	4150.76904296875000000000	4083.58959960937500000000	4041.02563476562500000000	4113.33300781250000000000	4073.33325195312500000000	4087.17944335937500000000	4161.53857421875000000000	4040.51269531250000000000	4092.30761718750000000000	4066.66650390625000000000	4032.82031250000000000000	4088.20507812500000000000	0.00000000000000000000	10246.00000000000000000000	10227.00000000000000000000	0.00000000000000000000	0.00000000000000000000	0.00000000000000000000	1479.00000000000000000000	300.00000000000000000000	4.00000000000000000000	4.00000000000000000000	4.00000000000000000000	4.00000000000000000000	4.00000000000000000000	4.00000000000000000000	4.00000000000000000000	4.00000000000000000000	4.00000000000000000000	4.00000000000000000000	4.00000000000000000000	4.00000000000000000000	4.00000000000000000000	4.00000000000000000000	4.00000000000000000000	4.00000000000000000000
53.00000000000000000000	0.00000000000000000000	4097.43603515625000000000	4078.46142578125000000000	4159.48730468750000000000	4104.61523437500000000000	4084.61523437500000000000	4131.28173828125000000000	4101.53857421875000000000	4107.69238281250000000000	4168.20507812500000000000	4075.38452148437500000000	4112.82031250000000000000	4080.51269531250000000000	4067.17944335937500000000	4101.02539062500000000000	0.00000000000000000000	10245.00000000000000000000	10228.00000000000000000000	0.00000000000000000000	0.00000000000000000000	0.00000000000000000000	1479.00000000000000000000	309.00000000000000000000	4.00000000000000000000	4.00000000000000000000	4.00000000000000000000	4.00000000000000000000	4.00000000000000000000	4.00000000000000000000	4.00000000000000000000	4.00000000000000000000	4.00000000000000000000	4.00000000000000000000	4.00000000000000000000	4.00000000000000000000	4.00000000000000000000	4.00000000000000000000	4.00000000000000000000	4.00000000000000000000
54.00000000000000000000	0.00000000000000000000	4095.89721679687500000000	4059.48706054687500000000	4160.51269531250000000000	4095.89721679687500000000	4050.25634765625000000000	4117.94873046875000000000	4076.41015625000000000000	4073.84594726562500000000	4159.48730468750000000000	4052.30761718750000000000	4093.33325195312500000000	4068.71777343750000000000	4046.15380859375000000000	4091.28198242187500000000	0.00000000000000000000	10245.00000000000000000000	10228.00000000000000000000	0.00000000000000000000	0.00000000000000000000	0.00000000000000000000	1479.00000000000000000000	317.00000000000000000000	4.00000000000000000000	4.00000000000000000000	4.00000000000000000000	4.00000000000000000000	4.00000000000000000000	4.00000000000000000000	4.00000000000000000000	4.00000000000000000000	4.00000000000000000000	4.00000000000000000000	4.00000000000000000000	4.00000000000000000000	4.00000000000000000000	4.00000000000000000000	4.00000000000000000000	4.00000000000000000000
55.00000000000000000000	0.00000000000000000000	4087.17944335937500000000	4070.25634765625000000000	4148.20507812500000000000	4101.53857421875000000000	4050.76904296875000000000	4117.94873046875000000000	4083.07690429687500000000	4086.66650390625000000000	4162.05126953125000000000	4043.07690429687500000000	4101.02539062500000000000	4071.28198242187500000000	4062.05126953125000000000	4102.05126953125000000000	0.00000000000000000000	10244.00000000000000000000	10228.00000000000000000000	0.00000000000000000000	0.00000000000000000000	0.00000000000000000000	1479.00000000000000000000	325.00000000000000000000	4.00000000000000000000	4.00000000000000000000	4.00000000000000000000	4.00000000000000000000	4.00000000000000000000	4.00000000000000000000	4.00000000000000000000	4.00000000000000000000	4.00000000000000000000	4.00000000000000000000	4.00000000000000000000	4.00000000000000000000	4.00000000000000000000	4.00000000000000000000	4.00000000000000000000	4.00000000000000000000
56.00000000000000000000	0.00000000000000000000	4071.28198242187500000000	4050.76904296875000000000	4145.64111328125000000000	4095.89721679687500000000	4035.89721679687500000000	4099.48730468750000000000	4058.97436523437500000000	4081.02563476562500000000	4164.61523437500000000000	4022.56396484375000000000	4100.51269531250000000000	4075.38452148437500000000	4054.87158203125000000000	4099.48730468750000000000	0.00000000000000000000	10244.00000000000000000000	10228.00000000000000000000	0.00000000000000000000	0.00000000000000000000	0.00000000000000000000	1479.00000000000000000000	334.00000000000000000000	4.00000000000000000000	4.00000000000000000000	4.00000000000000000000	4.00000000000000000000	4.00000000000000000000	4.00000000000000000000	4.00000000000000000000	4.00000000000000000000	4.00000000000000000000	4.00000000000000000000	4.00000000000000000000	4.00000000000000000000	4.00000000000000000000	4.00000000000000000000	4.00000000000000000000	4.00000000000000000000
57.00000000000000000000	0.00000000000000000000	4061.02563476562500000000	4023.07690429687500000000	4136.92285156250000000000	4075.89721679687500000000	4011.79467773437500000000	4088.71777343750000000000	4035.38452148437500000000	4058.97436523437500000000	4158.97412109375000000000	4021.02563476562500000000	4082.56396484375000000000	4058.46142578125000000000	4025.12817382812500000000	4079.48706054687500000000	0.00000000000000000000	10245.00000000000000000000	10228.00000000000000000000	0.00000000000000000000	0.00000000000000000000	0.00000000000000000000	1479.00000000000000000000	342.00000000000000000000	4.00000000000000000000	4.00000000000000000000	4.00000000000000000000	4.00000000000000000000	4.00000000000000000000	4.00000000000000000000	4.00000000000000000000	4.00000000000000000000	4.00000000000000000000	4.00000000000000000000	4.00000000000000000000	4.00000000000000000000	4.00000000000000000000	4.00000000000000000000	4.00000000000000000000	4.00000000000000000000
58.00000000000000000000	0.00000000000000000000	4066.15380859375000000000	4042.05126953125000000000	4131.79492187500000000000	4083.58959960937500000000	4035.89721679687500000000	4106.15380859375000000000	4065.64086914062500000000	4086.15380859375000000000	4158.97412109375000000000	4071.79467773437500000000	4090.76904296875000000000	4059.48706054687500000000	4033.33325195312500000000	4079.48706054687500000000	0.00000000000000000000	10245.00000000000000000000	10228.00000000000000000000	0.00000000000000000000	0.00000000000000000000	0.00000000000000000000	1479.00000000000000000000	350.00000000000000000000	4.00000000000000000000	4.00000000000000000000	4.00000000000000000000	4.00000000000000000000	4.00000000000000000000	4.00000000000000000000	4.00000000000000000000	4.00000000000000000000	4.00000000000000000000	4.00000000000000000000	4.00000000000000000000	4.00000000000000000000	4.00000000000000000000	4.00000000000000000000	4.00000000000000000000	4.00000000000000000000
59.00000000000000000000	0.00000000000000000000	4059.48706054687500000000	4024.61523437500000000000	4133.33300781250000000000	4068.71777343750000000000	4015.38452148437500000000	4099.48730468750000000000	4054.35888671875000000000	4067.17944335937500000000	4154.87158203125000000000	4040.00000000000000000000	4075.38452148437500000000	4052.30761718750000000000	4008.71777343750000000000	4067.17944335937500000000	0.00000000000000000000	10246.00000000000000000000	10229.00000000000000000000	0.00000000000000000000	0.00000000000000000000	0.00000000000000000000	1479.00000000000000000000	358.00000000000000000000	4.00000000000000000000	4.00000000000000000000	4.00000000000000000000	4.00000000000000000000	4.00000000000000000000	4.00000000000000000000	4.00000000000000000000	4.00000000000000000000	4.00000000000000000000	4.00000000000000000000	4.00000000000000000000	4.00000000000000000000	4.00000000000000000000	4.00000000000000000000	4.00000000000000000000	4.00000000000000000000
60.00000000000000000000	0.00000000000000000000	4072.30761718750000000000	4051.28198242187500000000	4135.38427734375000000000	4078.97436523437500000000	4040.51269531250000000000	4109.74365234375000000000	4065.64086914062500000000	4072.30761718750000000000	4162.56396484375000000000	4041.53833007812500000000	4083.58959960937500000000	4055.89721679687500000000	4035.89721679687500000000	4077.43579101562500000000	0.00000000000000000000	10246.00000000000000000000	10229.00000000000000000000	0.00000000000000000000	0.00000000000000000000	0.00000000000000000000	1479.00000000000000000000	365.00000000000000000000	4.00000000000000000000	4.00000000000000000000	4.00000000000000000000	4.00000000000000000000	4.00000000000000000000	4.00000000000000000000	4.00000000000000000000	4.00000000000000000000	4.00000000000000000000	4.00000000000000000000	4.00000000000000000000	4.00000000000000000000	4.00000000000000000000	4.00000000000000000000	4.00000000000000000000	4.00000000000000000000
61.00000000000000000000	0.00000000000000000000	4082.05126953125000000000	4054.87158203125000000000	4145.12792968750000000000	4085.64086914062500000000	4049.74340820312500000000	4108.71777343750000000000	4060.00000000000000000000	4066.15380859375000000000	4164.61523437500000000000	4046.15380859375000000000	4073.84594726562500000000	4059.48706054687500000000	4041.53833007812500000000	4082.05126953125000000000	0.00000000000000000000	10247.00000000000000000000	10229.00000000000000000000	0.00000000000000000000	0.00000000000000000000	0.00000000000000000000	1479.00000000000000000000	373.00000000000000000000	4.00000000000000000000	4.00000000000000000000	4.00000000000000000000	4.00000000000000000000	4.00000000000000000000	4.00000000000000000000	4.00000000000000000000	4.00000000000000000000	4.00000000000000000000	4.00000000000000000000	4.00000000000000000000	4.00000000000000000000	4.00000000000000000000	4.00000000000000000000	4.00000000000000000000	4.00000000000000000000
62.00000000000000000000	0.00000000000000000000	4074.87158203125000000000	4035.38452148437500000000	4143.58984375000000000000	4074.87158203125000000000	4035.38452148437500000000	4101.53857421875000000000	4053.84594726562500000000	4052.30761718750000000000	4160.51269531250000000000	4028.20507812500000000000	4060.51269531250000000000	4055.38452148437500000000	4027.69213867187500000000	4079.48706054687500000000	0.00000000000000000000	10247.00000000000000000000	10229.00000000000000000000	0.00000000000000000000	0.00000000000000000000	0.00000000000000000000	1479.00000000000000000000	380.00000000000000000000	4.00000000000000000000	4.00000000000000000000	4.00000000000000000000	4.00000000000000000000	4.00000000000000000000	4.00000000000000000000	4.00000000000000000000	4.00000000000000000000	4.00000000000000000000	4.00000000000000000000	4.00000000000000000000	4.00000000000000000000	4.00000000000000000000	4.00000000000000000000	4.00000000000000000000	4.00000000000000000000
63.00000000000000000000	0.00000000000000000000	4082.05126953125000000000	4065.64086914062500000000	4142.56396484375000000000	4097.43603515625000000000	4063.58959960937500000000	4110.25634765625000000000	4079.48706054687500000000	4092.30761718750000000000	4169.23046875000000000000	4064.61523437500000000000	4100.51269531250000000000	4078.46142578125000000000	4074.87158203125000000000	4105.64111328125000000000	0.00000000000000000000	10246.00000000000000000000	10230.00000000000000000000	0.00000000000000000000	0.00000000000000000000	0.00000000000000000000	1479.00000000000000000000	388.00000000000000000000	4.00000000000000000000	4.00000000000000000000	4.00000000000000000000	4.00000000000000000000	4.00000000000000000000	4.00000000000000000000	4.00000000000000000000	4.00000000000000000000	4.00000000000000000000	4.00000000000000000000	4.00000000000000000000	4.00000000000000000000	4.00000000000000000000	4.00000000000000000000	4.00000000000000000000	4.00000000000000000000
64.00000000000000000000	0.00000000000000000000	4078.97436523437500000000	4049.23071289062500000000	4146.15380859375000000000	4093.84594726562500000000	4041.02563476562500000000	4099.48730468750000000000	4053.84594726562500000000	4074.87158203125000000000	4163.58984375000000000000	4041.02563476562500000000	4091.28198242187500000000	4078.97436523437500000000	4060.51269531250000000000	4103.58984375000000000000	903.00000000000000000000	10246.00000000000000000000	10230.00000000000000000000	0.00000000000000000000	0.00000000000000000000	0.00000000000000000000	1479.00000000000000000000	395.00000000000000000000	4.00000000000000000000	4.00000000000000000000	4.00000000000000000000	4.00000000000000000000	4.00000000000000000000	4.00000000000000000000	4.00000000000000000000	4.00000000000000000000	4.00000000000000000000	4.00000000000000000000	4.00000000000000000000	4.00000000000000000000	4.00000000000000000000	4.00000000000000000000	4.00000000000000000000	4.00000000000000000000
65.00000000000000000000	0.00000000000000000000	4083.58959960937500000000	4064.61523437500000000000	4145.12792968750000000000	4093.84594726562500000000	4061.53833007812500000000	4114.87158203125000000000	4078.46142578125000000000	4086.15380859375000000000	4160.00000000000000000000	4059.48706054687500000000	4088.20507812500000000000	4075.89721679687500000000	4061.02563476562500000000	4105.12792968750000000000	1119.00000000000000000000	10246.00000000000000000000	10230.00000000000000000000	0.00000000000000000000	0.00000000000000000000	0.00000000000000000000	1479.00000000000000000000	402.00000000000000000000	4.00000000000000000000	4.00000000000000000000	4.00000000000000000000	4.00000000000000000000	4.00000000000000000000	4.00000000000000000000	4.00000000000000000000	4.00000000000000000000	4.00000000000000000000	4.00000000000000000000	4.00000000000000000000	4.00000000000000000000	4.00000000000000000000	4.00000000000000000000	4.00000000000000000000	4.00000000000000000000
66.00000000000000000000	0.00000000000000000000	4089.74340820312500000000	4074.35888671875000000000	4150.76904296875000000000	4087.69213867187500000000	4072.82031250000000000000	4119.48730468750000000000	4094.35888671875000000000	4101.02539062500000000000	4160.00000000000000000000	4084.61523437500000000000	4097.43603515625000000000	4080.00000000000000000000	4061.53833007812500000000	4103.07666015625000000000	1259.00000000000000000000	10246.00000000000000000000	10230.00000000000000000000	0.00000000000000000000	0.00000000000000000000	0.00000000000000000000	1479.00000000000000000000	410.00000000000000000000	4.00000000000000000000	4.00000000000000000000	4.00000000000000000000	4.00000000000000000000	4.00000000000000000000	4.00000000000000000000	4.00000000000000000000	4.00000000000000000000	4.00000000000000000000	4.00000000000000000000	4.00000000000000000000	4.00000000000000000000	4.00000000000000000000	4.00000000000000000000	4.00000000000000000000	4.00000000000000000000
67.00000000000000000000	0.00000000000000000000	4088.20507812500000000000	4055.89721679687500000000	4148.71777343750000000000	4071.28198242187500000000	4055.89721679687500000000	4106.66650390625000000000	4068.71777343750000000000	4076.92309570312500000000	4158.97412109375000000000	4052.82031250000000000000	4085.12817382812500000000	4072.30761718750000000000	4046.15380859375000000000	4091.79467773437500000000	1798.00000000000000000000	10246.00000000000000000000	10231.00000000000000000000	0.00000000000000000000	0.00000000000000000000	0.00000000000000000000	1479.00000000000000000000	418.00000000000000000000	4.00000000000000000000	4.00000000000000000000	4.00000000000000000000	4.00000000000000000000	4.00000000000000000000	4.00000000000000000000	4.00000000000000000000	4.00000000000000000000	4.00000000000000000000	4.00000000000000000000	4.00000000000000000000	4.00000000000000000000	4.00000000000000000000	4.00000000000000000000	4.00000000000000000000	4.00000000000000000000
68.00000000000000000000	0.00000000000000000000	4108.20507812500000000000	4090.76904296875000000000	4158.46142578125000000000	4100.51269531250000000000	4097.94873046875000000000	4119.48730468750000000000	4090.25634765625000000000	4096.41015625000000000000	4171.28173828125000000000	4077.43579101562500000000	4103.07666015625000000000	4087.69213867187500000000	4089.23071289062500000000	4115.89746093750000000000	1893.00000000000000000000	10246.00000000000000000000	10231.00000000000000000000	0.00000000000000000000	0.00000000000000000000	0.00000000000000000000	1479.00000000000000000000	426.00000000000000000000	4.00000000000000000000	4.00000000000000000000	4.00000000000000000000	4.00000000000000000000	4.00000000000000000000	4.00000000000000000000	4.00000000000000000000	4.00000000000000000000	4.00000000000000000000	4.00000000000000000000	4.00000000000000000000	4.00000000000000000000	4.00000000000000000000	4.00000000000000000000	4.00000000000000000000	4.00000000000000000000
69.00000000000000000000	0.00000000000000000000	4110.76904296875000000000	4079.48706054687500000000	4169.74365234375000000000	4102.05126953125000000000	4067.69213867187500000000	4110.76904296875000000000	4078.46142578125000000000	4078.97436523437500000000	4168.71777343750000000000	4066.15380859375000000000	4095.38452148437500000000	4091.28198242187500000000	4079.48706054687500000000	4116.41015625000000000000	1171.00000000000000000000	10246.00000000000000000000	10231.00000000000000000000	0.00000000000000000000	0.00000000000000000000	0.00000000000000000000	1479.00000000000000000000	434.00000000000000000000	4.00000000000000000000	4.00000000000000000000	4.00000000000000000000	4.00000000000000000000	4.00000000000000000000	4.00000000000000000000	4.00000000000000000000	4.00000000000000000000	4.00000000000000000000	4.00000000000000000000	4.00000000000000000000	4.00000000000000000000	4.00000000000000000000	4.00000000000000000000	4.00000000000000000000	4.00000000000000000000
70.00000000000000000000	0.00000000000000000000	4106.66650390625000000000	4081.53833007812500000000	4158.97412109375000000000	4103.58984375000000000000	4062.05126953125000000000	4115.89746093750000000000	4086.15380859375000000000	4089.74340820312500000000	4164.61523437500000000000	4071.28198242187500000000	4107.17919921875000000000	4093.33325195312500000000	4090.25634765625000000000	4115.38427734375000000000	1549.00000000000000000000	10246.00000000000000000000	10231.00000000000000000000	0.00000000000000000000	0.00000000000000000000	0.00000000000000000000	1479.00000000000000000000	442.00000000000000000000	4.00000000000000000000	4.00000000000000000000	4.00000000000000000000	4.00000000000000000000	4.00000000000000000000	4.00000000000000000000	4.00000000000000000000	4.00000000000000000000	4.00000000000000000000	4.00000000000000000000	4.00000000000000000000	4.00000000000000000000	4.00000000000000000000	4.00000000000000000000	4.00000000000000000000	4.00000000000000000000
71.00000000000000000000	0.00000000000000000000	4103.07666015625000000000	4081.02563476562500000000	4159.48730468750000000000	4112.30761718750000000000	4084.61523437500000000000	4117.43603515625000000000	4090.25634765625000000000	4115.38427734375000000000	4165.64111328125000000000	4087.17944335937500000000	4121.53857421875000000000	4104.10253906250000000000	4108.20507812500000000000	4123.07666015625000000000	1619.00000000000000000000	10247.00000000000000000000	10230.00000000000000000000	0.00000000000000000000	0.00000000000000000000	0.00000000000000000000	1479.00000000000000000000	450.00000000000000000000	4.00000000000000000000	4.00000000000000000000	4.00000000000000000000	4.00000000000000000000	4.00000000000000000000	4.00000000000000000000	4.00000000000000000000	4.00000000000000000000	4.00000000000000000000	4.00000000000000000000	4.00000000000000000000	4.00000000000000000000	4.00000000000000000000	4.00000000000000000000	4.00000000000000000000	4.00000000000000000000
72.00000000000000000000	0.00000000000000000000	4093.84594726562500000000	4054.87158203125000000000	4157.94873046875000000000	4095.89721679687500000000	4066.66650390625000000000	4107.17919921875000000000	4076.41015625000000000000	4095.38452148437500000000	4162.05126953125000000000	4070.25634765625000000000	4098.97412109375000000000	4092.82031250000000000000	4074.87158203125000000000	4110.76904296875000000000	886.00000000000000000000	10247.00000000000000000000	10230.00000000000000000000	0.00000000000000000000	0.00000000000000000000	0.00000000000000000000	1479.00000000000000000000	459.00000000000000000000	4.00000000000000000000	4.00000000000000000000	4.00000000000000000000	4.00000000000000000000	4.00000000000000000000	4.00000000000000000000	4.00000000000000000000	4.00000000000000000000	4.00000000000000000000	4.00000000000000000000	4.00000000000000000000	4.00000000000000000000	4.00000000000000000000	4.00000000000000000000	4.00000000000000000000	4.00000000000000000000
73.00000000000000000000	0.00000000000000000000	4107.69238281250000000000	4092.82031250000000000000	4152.82031250000000000000	4107.69238281250000000000	4100.51269531250000000000	4130.76904296875000000000	4114.35888671875000000000	4111.79492187500000000000	4166.66650390625000000000	4113.33300781250000000000	4112.30761718750000000000	4096.41015625000000000000	4087.69213867187500000000	4114.35888671875000000000	1716.00000000000000000000	10248.00000000000000000000	10228.00000000000000000000	0.00000000000000000000	0.00000000000000000000	0.00000000000000000000	1479.00000000000000000000	467.00000000000000000000	4.00000000000000000000	4.00000000000000000000	4.00000000000000000000	4.00000000000000000000	4.00000000000000000000	4.00000000000000000000	4.00000000000000000000	4.00000000000000000000	4.00000000000000000000	4.00000000000000000000	4.00000000000000000000	4.00000000000000000000	4.00000000000000000000	4.00000000000000000000	4.00000000000000000000	4.00000000000000000000
74.00000000000000000000	0.00000000000000000000	4110.25634765625000000000	4084.10253906250000000000	4159.48730468750000000000	4102.56396484375000000000	4085.12817382812500000000	4125.64111328125000000000	4094.87158203125000000000	4088.20507812500000000000	4162.05126953125000000000	4098.97412109375000000000	4101.53857421875000000000	4088.71777343750000000000	4072.30761718750000000000	4104.10253906250000000000	1802.00000000000000000000	10248.00000000000000000000	10228.00000000000000000000	0.00000000000000000000	0.00000000000000000000	0.00000000000000000000	1479.00000000000000000000	475.00000000000000000000	4.00000000000000000000	4.00000000000000000000	4.00000000000000000000	4.00000000000000000000	4.00000000000000000000	4.00000000000000000000	4.00000000000000000000	4.00000000000000000000	4.00000000000000000000	4.00000000000000000000	4.00000000000000000000	4.00000000000000000000	4.00000000000000000000	4.00000000000000000000	4.00000000000000000000	4.00000000000000000000
75.00000000000000000000	0.00000000000000000000	4111.79492187500000000000	4081.02563476562500000000	4159.48730468750000000000	4105.12792968750000000000	4072.82031250000000000000	4117.43603515625000000000	4080.00000000000000000000	4079.48706054687500000000	4163.07666015625000000000	4081.53833007812500000000	4097.43603515625000000000	4086.66650390625000000000	4083.07690429687500000000	4110.25634765625000000000	1544.00000000000000000000	10249.00000000000000000000	10229.00000000000000000000	0.00000000000000000000	0.00000000000000000000	0.00000000000000000000	1479.00000000000000000000	484.00000000000000000000	4.00000000000000000000	4.00000000000000000000	4.00000000000000000000	4.00000000000000000000	4.00000000000000000000	4.00000000000000000000	4.00000000000000000000	4.00000000000000000000	4.00000000000000000000	4.00000000000000000000	4.00000000000000000000	4.00000000000000000000	4.00000000000000000000	4.00000000000000000000	4.00000000000000000000	4.00000000000000000000
76.00000000000000000000	0.00000000000000000000	4116.92285156250000000000	4092.30761718750000000000	4161.53857421875000000000	4117.94873046875000000000	4078.46142578125000000000	4114.87158203125000000000	4083.58959960937500000000	4088.20507812500000000000	4169.23046875000000000000	4090.25634765625000000000	4111.28173828125000000000	4102.05126953125000000000	4108.71777343750000000000	4126.66650390625000000000	1355.00000000000000000000	10249.00000000000000000000	10229.00000000000000000000	0.00000000000000000000	0.00000000000000000000	0.00000000000000000000	1479.00000000000000000000	491.00000000000000000000	4.00000000000000000000	4.00000000000000000000	4.00000000000000000000	4.00000000000000000000	4.00000000000000000000	4.00000000000000000000	4.00000000000000000000	4.00000000000000000000	4.00000000000000000000	4.00000000000000000000	4.00000000000000000000	4.00000000000000000000	4.00000000000000000000	4.00000000000000000000	4.00000000000000000000	4.00000000000000000000
77.00000000000000000000	0.00000000000000000000	4104.61523437500000000000	4065.12817382812500000000	4158.97412109375000000000	4098.97412109375000000000	4053.33325195312500000000	4105.12792968750000000000	4062.05126953125000000000	4066.66650390625000000000	4162.05126953125000000000	4060.51269531250000000000	4094.35888671875000000000	4095.89721679687500000000	4080.00000000000000000000	4115.38427734375000000000	1547.00000000000000000000	10249.00000000000000000000	10230.00000000000000000000	0.00000000000000000000	0.00000000000000000000	0.00000000000000000000	1479.00000000000000000000	499.00000000000000000000	4.00000000000000000000	4.00000000000000000000	4.00000000000000000000	4.00000000000000000000	4.00000000000000000000	4.00000000000000000000	4.00000000000000000000	4.00000000000000000000	4.00000000000000000000	4.00000000000000000000	4.00000000000000000000	4.00000000000000000000	4.00000000000000000000	4.00000000000000000000	4.00000000000000000000	4.00000000000000000000
78.00000000000000000000	0.00000000000000000000	4110.25634765625000000000	4086.15380859375000000000	4153.33300781250000000000	4111.28173828125000000000	4087.69213867187500000000	4123.07666015625000000000	4087.17944335937500000000	4111.28173828125000000000	4163.58984375000000000000	4100.00000000000000000000	4113.33300781250000000000	4104.10253906250000000000	4097.43603515625000000000	4121.02539062500000000000	1802.00000000000000000000	10249.00000000000000000000	10230.00000000000000000000	0.00000000000000000000	0.00000000000000000000	0.00000000000000000000	1479.00000000000000000000	507.00000000000000000000	4.00000000000000000000	4.00000000000000000000	4.00000000000000000000	4.00000000000000000000	4.00000000000000000000	4.00000000000000000000	4.00000000000000000000	4.00000000000000000000	4.00000000000000000000	4.00000000000000000000	4.00000000000000000000	4.00000000000000000000	4.00000000000000000000	4.00000000000000000000	4.00000000000000000000	4.00000000000000000000
79.00000000000000000000	0.00000000000000000000	4107.69238281250000000000	4069.74340820312500000000	4153.33300781250000000000	4107.17919921875000000000	4079.48706054687500000000	4117.43603515625000000000	4079.48706054687500000000	4112.82031250000000000000	4160.51269531250000000000	4104.10253906250000000000	4111.28173828125000000000	4104.10253906250000000000	4085.12817382812500000000	4112.30761718750000000000	1544.00000000000000000000	10249.00000000000000000000	10229.00000000000000000000	0.00000000000000000000	0.00000000000000000000	0.00000000000000000000	1479.00000000000000000000	514.00000000000000000000	4.00000000000000000000	4.00000000000000000000	4.00000000000000000000	4.00000000000000000000	4.00000000000000000000	4.00000000000000000000	4.00000000000000000000	4.00000000000000000000	4.00000000000000000000	4.00000000000000000000	4.00000000000000000000	4.00000000000000000000	4.00000000000000000000	4.00000000000000000000	4.00000000000000000000	4.00000000000000000000
80.00000000000000000000	0.00000000000000000000	4108.20507812500000000000	4075.89721679687500000000	4152.30761718750000000000	4103.07666015625000000000	4080.51269531250000000000	4124.10253906250000000000	4092.82031250000000000000	4104.10253906250000000000	4162.56396484375000000000	4100.51269531250000000000	4108.20507812500000000000	4100.00000000000000000000	4085.64086914062500000000	4113.33300781250000000000	1355.00000000000000000000	10249.00000000000000000000	10229.00000000000000000000	0.00000000000000000000	0.00000000000000000000	0.00000000000000000000	1479.00000000000000000000	521.00000000000000000000	4.00000000000000000000	4.00000000000000000000	4.00000000000000000000	4.00000000000000000000	4.00000000000000000000	4.00000000000000000000	4.00000000000000000000	4.00000000000000000000	4.00000000000000000000	4.00000000000000000000	4.00000000000000000000	4.00000000000000000000	4.00000000000000000000	4.00000000000000000000	4.00000000000000000000	4.00000000000000000000
81.00000000000000000000	0.00000000000000000000	4124.61523437500000000000	4113.33300781250000000000	4163.58984375000000000000	4127.17919921875000000000	4112.82031250000000000000	4142.05126953125000000000	4119.48730468750000000000	4118.97412109375000000000	4170.76904296875000000000	4126.66650390625000000000	4121.53857421875000000000	4108.20507812500000000000	4110.76904296875000000000	4128.20507812500000000000	1547.00000000000000000000	10251.00000000000000000000	10229.00000000000000000000	0.00000000000000000000	0.00000000000000000000	0.00000000000000000000	1479.00000000000000000000	529.00000000000000000000	4.00000000000000000000	4.00000000000000000000	4.00000000000000000000	4.00000000000000000000	4.00000000000000000000	4.00000000000000000000	4.00000000000000000000	4.00000000000000000000	4.00000000000000000000	4.00000000000000000000	4.00000000000000000000	4.00000000000000000000	4.00000000000000000000	4.00000000000000000000	4.00000000000000000000	4.00000000000000000000
82.00000000000000000000	0.00000000000000000000	4117.94873046875000000000	4081.53833007812500000000	4164.10253906250000000000	4114.35888671875000000000	4084.10253906250000000000	4124.10253906250000000000	4085.12817382812500000000	4083.58959960937500000000	4160.00000000000000000000	4086.15380859375000000000	4095.38452148437500000000	4093.33325195312500000000	4078.97436523437500000000	4113.84619140625000000000	1802.00000000000000000000	10251.00000000000000000000	10229.00000000000000000000	0.00000000000000000000	0.00000000000000000000	0.00000000000000000000	1479.00000000000000000000	537.00000000000000000000	4.00000000000000000000	4.00000000000000000000	4.00000000000000000000	4.00000000000000000000	4.00000000000000000000	4.00000000000000000000	4.00000000000000000000	4.00000000000000000000	4.00000000000000000000	4.00000000000000000000	4.00000000000000000000	4.00000000000000000000	4.00000000000000000000	4.00000000000000000000	4.00000000000000000000	4.00000000000000000000
83.00000000000000000000	0.00000000000000000000	4114.35888671875000000000	4090.25634765625000000000	4155.38427734375000000000	4118.97412109375000000000	4097.43603515625000000000	4121.53857421875000000000	4093.84594726562500000000	4105.64111328125000000000	4163.07666015625000000000	4092.82031250000000000000	4109.74365234375000000000	4102.05126953125000000000	4105.12792968750000000000	4125.64111328125000000000	1544.00000000000000000000	10249.00000000000000000000	10227.00000000000000000000	0.00000000000000000000	0.00000000000000000000	0.00000000000000000000	1479.00000000000000000000	545.00000000000000000000	4.00000000000000000000	4.00000000000000000000	4.00000000000000000000	4.00000000000000000000	4.00000000000000000000	4.00000000000000000000	4.00000000000000000000	4.00000000000000000000	4.00000000000000000000	4.00000000000000000000	4.00000000000000000000	4.00000000000000000000	4.00000000000000000000	4.00000000000000000000	4.00000000000000000000	4.00000000000000000000
84.00000000000000000000	0.00000000000000000000	4109.23046875000000000000	4082.05126953125000000000	4160.00000000000000000000	4119.48730468750000000000	4086.15380859375000000000	4109.74365234375000000000	4086.15380859375000000000	4109.74365234375000000000	4168.20507812500000000000	4092.30761718750000000000	4115.38427734375000000000	4107.17919921875000000000	4110.76904296875000000000	4128.71777343750000000000	1355.00000000000000000000	10249.00000000000000000000	10227.00000000000000000000	0.00000000000000000000	0.00000000000000000000	0.00000000000000000000	1479.00000000000000000000	552.00000000000000000000	4.00000000000000000000	4.00000000000000000000	4.00000000000000000000	4.00000000000000000000	4.00000000000000000000	4.00000000000000000000	4.00000000000000000000	4.00000000000000000000	4.00000000000000000000	4.00000000000000000000	4.00000000000000000000	4.00000000000000000000	4.00000000000000000000	4.00000000000000000000	4.00000000000000000000	4.00000000000000000000
85.00000000000000000000	0.00000000000000000000	4100.51269531250000000000	4066.15380859375000000000	4152.82031250000000000000	4107.17919921875000000000	4078.97436523437500000000	4114.35888671875000000000	4086.66650390625000000000	4106.66650390625000000000	4162.05126953125000000000	4071.79467773437500000000	4105.64111328125000000000	4092.82031250000000000000	4091.28198242187500000000	4116.92285156250000000000	1547.00000000000000000000	10249.00000000000000000000	10226.00000000000000000000	0.00000000000000000000	0.00000000000000000000	0.00000000000000000000	1479.00000000000000000000	561.00000000000000000000	4.00000000000000000000	4.00000000000000000000	4.00000000000000000000	4.00000000000000000000	4.00000000000000000000	4.00000000000000000000	4.00000000000000000000	4.00000000000000000000	4.00000000000000000000	4.00000000000000000000	4.00000000000000000000	4.00000000000000000000	4.00000000000000000000	4.00000000000000000000	4.00000000000000000000	4.00000000000000000000
86.00000000000000000000	0.00000000000000000000	4103.07666015625000000000	4078.97436523437500000000	4152.30761718750000000000	4115.38427734375000000000	4105.64111328125000000000	4133.33300781250000000000	4116.92285156250000000000	4148.20507812500000000000	4162.56396484375000000000	4067.17944335937500000000	4118.97412109375000000000	4104.61523437500000000000	4098.46142578125000000000	4121.02539062500000000000	1802.00000000000000000000	10249.00000000000000000000	10226.00000000000000000000	0.00000000000000000000	0.00000000000000000000	0.00000000000000000000	1479.00000000000000000000	569.00000000000000000000	4.00000000000000000000	4.00000000000000000000	4.00000000000000000000	4.00000000000000000000	4.00000000000000000000	4.00000000000000000000	4.00000000000000000000	4.00000000000000000000	4.00000000000000000000	4.00000000000000000000	4.00000000000000000000	4.00000000000000000000	4.00000000000000000000	4.00000000000000000000	4.00000000000000000000	4.00000000000000000000
87.00000000000000000000	0.00000000000000000000	4100.51269531250000000000	4063.58959960937500000000	4157.94873046875000000000	4105.12792968750000000000	4078.97436523437500000000	4123.58984375000000000000	4105.64111328125000000000	4138.46142578125000000000	4163.07666015625000000000	4058.97436523437500000000	4107.17919921875000000000	4108.71777343750000000000	4077.43579101562500000000	4115.38427734375000000000	1544.00000000000000000000	10248.00000000000000000000	10225.00000000000000000000	0.00000000000000000000	0.00000000000000000000	0.00000000000000000000	1479.00000000000000000000	577.00000000000000000000	4.00000000000000000000	4.00000000000000000000	4.00000000000000000000	4.00000000000000000000	4.00000000000000000000	4.00000000000000000000	4.00000000000000000000	4.00000000000000000000	4.00000000000000000000	4.00000000000000000000	4.00000000000000000000	4.00000000000000000000	4.00000000000000000000	4.00000000000000000000	4.00000000000000000000	4.00000000000000000000
88.00000000000000000000	0.00000000000000000000	4118.97412109375000000000	4098.46142578125000000000	4157.94873046875000000000	4120.51269531250000000000	4118.46142578125000000000	4139.48730468750000000000	4130.25634765625000000000	4144.10253906250000000000	4172.30761718750000000000	4158.97412109375000000000	4124.61523437500000000000	4113.84619140625000000000	4110.76904296875000000000	4129.23046875000000000000	1355.00000000000000000000	10248.00000000000000000000	10225.00000000000000000000	0.00000000000000000000	0.00000000000000000000	0.00000000000000000000	1479.00000000000000000000	585.00000000000000000000	4.00000000000000000000	4.00000000000000000000	4.00000000000000000000	4.00000000000000000000	4.00000000000000000000	4.00000000000000000000	4.00000000000000000000	4.00000000000000000000	4.00000000000000000000	4.00000000000000000000	4.00000000000000000000	4.00000000000000000000	4.00000000000000000000	4.00000000000000000000	4.00000000000000000000	4.00000000000000000000
89.00000000000000000000	0.00000000000000000000	4125.12792968750000000000	4101.02539062500000000000	4163.07666015625000000000	4122.05126953125000000000	4128.71777343750000000000	4138.97412109375000000000	4121.02539062500000000000	4126.66650390625000000000	4168.20507812500000000000	4170.76904296875000000000	4120.51269531250000000000	4107.17919921875000000000	4111.79492187500000000000	4128.20507812500000000000	1547.00000000000000000000	10247.00000000000000000000	10227.00000000000000000000	0.00000000000000000000	0.00000000000000000000	0.00000000000000000000	1479.00000000000000000000	594.00000000000000000000	4.00000000000000000000	4.00000000000000000000	4.00000000000000000000	4.00000000000000000000	4.00000000000000000000	4.00000000000000000000	4.00000000000000000000	4.00000000000000000000	4.00000000000000000000	4.00000000000000000000	4.00000000000000000000	4.00000000000000000000	4.00000000000000000000	4.00000000000000000000	4.00000000000000000000	4.00000000000000000000
90.00000000000000000000	0.00000000000000000000	4112.82031250000000000000	4085.12817382812500000000	4159.48730468750000000000	4111.79492187500000000000	4093.84594726562500000000	4128.71777343750000000000	4104.10253906250000000000	4115.38427734375000000000	4161.53857421875000000000	4092.30761718750000000000	4106.15380859375000000000	4098.97412109375000000000	4098.46142578125000000000	4120.51269531250000000000	1802.00000000000000000000	10247.00000000000000000000	10227.00000000000000000000	0.00000000000000000000	0.00000000000000000000	0.00000000000000000000	1479.00000000000000000000	601.00000000000000000000	4.00000000000000000000	4.00000000000000000000	4.00000000000000000000	4.00000000000000000000	4.00000000000000000000	4.00000000000000000000	4.00000000000000000000	4.00000000000000000000	4.00000000000000000000	4.00000000000000000000	4.00000000000000000000	4.00000000000000000000	4.00000000000000000000	4.00000000000000000000	4.00000000000000000000	4.00000000000000000000
91.00000000000000000000	0.00000000000000000000	4115.89746093750000000000	4104.61523437500000000000	4158.46142578125000000000	4131.28173828125000000000	4104.61523437500000000000	4133.33300781250000000000	4120.00000000000000000000	4151.28173828125000000000	4170.76904296875000000000	4117.43603515625000000000	4133.84619140625000000000	4122.56396484375000000000	4135.89746093750000000000	4140.51269531250000000000	1544.00000000000000000000	10247.00000000000000000000	10228.00000000000000000000	0.00000000000000000000	0.00000000000000000000	0.00000000000000000000	1479.00000000000000000000	609.00000000000000000000	4.00000000000000000000	4.00000000000000000000	4.00000000000000000000	4.00000000000000000000	4.00000000000000000000	4.00000000000000000000	4.00000000000000000000	4.00000000000000000000	4.00000000000000000000	4.00000000000000000000	4.00000000000000000000	4.00000000000000000000	4.00000000000000000000	4.00000000000000000000	4.00000000000000000000	4.00000000000000000000
92.00000000000000000000	0.00000000000000000000	4116.92285156250000000000	4083.58959960937500000000	4166.15380859375000000000	4119.48730468750000000000	4095.89721679687500000000	4123.07666015625000000000	4095.89721679687500000000	4132.30761718750000000000	4168.20507812500000000000	4126.15380859375000000000	4123.58984375000000000000	4122.56396484375000000000	4118.46142578125000000000	4139.48730468750000000000	1355.00000000000000000000	10247.00000000000000000000	10228.00000000000000000000	0.00000000000000000000	0.00000000000000000000	0.00000000000000000000	1479.00000000000000000000	617.00000000000000000000	4.00000000000000000000	4.00000000000000000000	4.00000000000000000000	4.00000000000000000000	4.00000000000000000000	4.00000000000000000000	4.00000000000000000000	4.00000000000000000000	4.00000000000000000000	4.00000000000000000000	4.00000000000000000000	4.00000000000000000000	4.00000000000000000000	4.00000000000000000000	4.00000000000000000000	4.00000000000000000000
93.00000000000000000000	0.00000000000000000000	4133.84619140625000000000	4118.97412109375000000000	4169.23046875000000000000	4133.84619140625000000000	4145.12792968750000000000	4146.15380859375000000000	4133.33300781250000000000	4154.35888671875000000000	4167.69238281250000000000	4158.46142578125000000000	4137.94873046875000000000	4126.66650390625000000000	4138.46142578125000000000	4145.12792968750000000000	1547.00000000000000000000	10247.00000000000000000000	10228.00000000000000000000	0.00000000000000000000	0.00000000000000000000	0.00000000000000000000	1479.00000000000000000000	624.00000000000000000000	4.00000000000000000000	4.00000000000000000000	4.00000000000000000000	4.00000000000000000000	4.00000000000000000000	4.00000000000000000000	4.00000000000000000000	4.00000000000000000000	4.00000000000000000000	4.00000000000000000000	4.00000000000000000000	4.00000000000000000000	4.00000000000000000000	4.00000000000000000000	4.00000000000000000000	4.00000000000000000000
94.00000000000000000000	0.00000000000000000000	4138.46142578125000000000	4135.89746093750000000000	4170.25634765625000000000	4146.66650390625000000000	4150.76904296875000000000	4155.38427734375000000000	4155.89746093750000000000	4170.76904296875000000000	4167.17919921875000000000	4178.97412109375000000000	4150.76904296875000000000	4138.46142578125000000000	4147.69238281250000000000	4142.56396484375000000000	1802.00000000000000000000	10247.00000000000000000000	10228.00000000000000000000	0.00000000000000000000	0.00000000000000000000	0.00000000000000000000	1479.00000000000000000000	631.00000000000000000000	4.00000000000000000000	4.00000000000000000000	4.00000000000000000000	4.00000000000000000000	4.00000000000000000000	4.00000000000000000000	4.00000000000000000000	4.00000000000000000000	4.00000000000000000000	4.00000000000000000000	4.00000000000000000000	4.00000000000000000000	4.00000000000000000000	4.00000000000000000000	4.00000000000000000000	4.00000000000000000000
95.00000000000000000000	0.00000000000000000000	4130.25634765625000000000	4116.92285156250000000000	4164.61523437500000000000	4133.33300781250000000000	4122.56396484375000000000	4146.15380859375000000000	4137.43603515625000000000	4152.82031250000000000000	4163.07666015625000000000	4155.38427734375000000000	4134.35888671875000000000	4126.66650390625000000000	4133.84619140625000000000	4136.41015625000000000000	1544.00000000000000000000	10249.00000000000000000000	10229.00000000000000000000	0.00000000000000000000	0.00000000000000000000	0.00000000000000000000	1479.00000000000000000000	639.00000000000000000000	4.00000000000000000000	4.00000000000000000000	4.00000000000000000000	4.00000000000000000000	4.00000000000000000000	4.00000000000000000000	4.00000000000000000000	4.00000000000000000000	4.00000000000000000000	4.00000000000000000000	4.00000000000000000000	4.00000000000000000000	4.00000000000000000000	4.00000000000000000000	4.00000000000000000000	4.00000000000000000000
96.00000000000000000000	0.00000000000000000000	4147.69238281250000000000	4147.69238281250000000000	4170.76904296875000000000	4152.30761718750000000000	4175.38427734375000000000	4157.94873046875000000000	4153.33300781250000000000	4170.76904296875000000000	4173.33300781250000000000	4180.51269531250000000000	4149.74365234375000000000	4131.79492187500000000000	4172.30761718750000000000	4153.84619140625000000000	1355.00000000000000000000	10249.00000000000000000000	10229.00000000000000000000	0.00000000000000000000	0.00000000000000000000	0.00000000000000000000	1479.00000000000000000000	646.00000000000000000000	4.00000000000000000000	4.00000000000000000000	4.00000000000000000000	4.00000000000000000000	4.00000000000000000000	4.00000000000000000000	4.00000000000000000000	4.00000000000000000000	4.00000000000000000000	4.00000000000000000000	4.00000000000000000000	4.00000000000000000000	4.00000000000000000000	4.00000000000000000000	4.00000000000000000000	4.00000000000000000000
97.00000000000000000000	0.00000000000000000000	4144.61523437500000000000	4133.84619140625000000000	4175.89746093750000000000	4145.64111328125000000000	4162.05126953125000000000	4147.17919921875000000000	4131.79492187500000000000	4148.20507812500000000000	4169.74365234375000000000	4151.28173828125000000000	4138.46142578125000000000	4131.79492187500000000000	4153.84619140625000000000	4144.61523437500000000000	1547.00000000000000000000	10251.00000000000000000000	10229.00000000000000000000	0.00000000000000000000	0.00000000000000000000	0.00000000000000000000	1479.00000000000000000000	654.00000000000000000000	4.00000000000000000000	4.00000000000000000000	4.00000000000000000000	4.00000000000000000000	4.00000000000000000000	4.00000000000000000000	4.00000000000000000000	4.00000000000000000000	4.00000000000000000000	4.00000000000000000000	4.00000000000000000000	4.00000000000000000000	4.00000000000000000000	4.00000000000000000000	4.00000000000000000000	4.00000000000000000000
98.00000000000000000000	0.00000000000000000000	4130.76904296875000000000	4132.30761718750000000000	4161.53857421875000000000	4145.12792968750000000000	4144.61523437500000000000	4143.07666015625000000000	4133.84619140625000000000	4160.51269531250000000000	4163.07666015625000000000	4153.33300781250000000000	4145.12792968750000000000	4131.28173828125000000000	4156.41015625000000000000	4145.12792968750000000000	1802.00000000000000000000	10251.00000000000000000000	10229.00000000000000000000	0.00000000000000000000	0.00000000000000000000	0.00000000000000000000	1479.00000000000000000000	661.00000000000000000000	4.00000000000000000000	4.00000000000000000000	4.00000000000000000000	4.00000000000000000000	4.00000000000000000000	4.00000000000000000000	4.00000000000000000000	4.00000000000000000000	4.00000000000000000000	4.00000000000000000000	4.00000000000000000000	4.00000000000000000000	4.00000000000000000000	4.00000000000000000000	4.00000000000000000000	4.00000000000000000000
99.00000000000000000000	0.00000000000000000000	4117.94873046875000000000	4114.35888671875000000000	4152.30761718750000000000	4147.69238281250000000000	4129.74365234375000000000	4133.84619140625000000000	4123.58984375000000000000	4163.07666015625000000000	4162.05126953125000000000	4166.15380859375000000000	4145.64111328125000000000	4125.64111328125000000000	4152.30761718750000000000	4146.15380859375000000000	1544.00000000000000000000	10250.00000000000000000000	10229.00000000000000000000	0.00000000000000000000	0.00000000000000000000	0.00000000000000000000	1479.00000000000000000000	670.00000000000000000000	4.00000000000000000000	4.00000000000000000000	4.00000000000000000000	4.00000000000000000000	4.00000000000000000000	4.00000000000000000000	4.00000000000000000000	4.00000000000000000000	4.00000000000000000000	4.00000000000000000000	4.00000000000000000000	4.00000000000000000000	4.00000000000000000000	4.00000000000000000000	4.00000000000000000000	4.00000000000000000000
100.00000000000000000000	0.00000000000000000000	4103.07666015625000000000	4083.07690429687500000000	4145.64111328125000000000	4126.15380859375000000000	4106.66650390625000000000	4125.64111328125000000000	4101.53857421875000000000	4123.58984375000000000000	4156.41015625000000000000	4123.07666015625000000000	4113.33300781250000000000	4104.61523437500000000000	4109.23046875000000000000	4123.58984375000000000000	1355.00000000000000000000	10250.00000000000000000000	10229.00000000000000000000	0.00000000000000000000	0.00000000000000000000	0.00000000000000000000	1479.00000000000000000000	678.00000000000000000000	4.00000000000000000000	4.00000000000000000000	4.00000000000000000000	4.00000000000000000000	4.00000000000000000000	4.00000000000000000000	4.00000000000000000000	4.00000000000000000000	4.00000000000000000000	4.00000000000000000000	4.00000000000000000000	4.00000000000000000000	4.00000000000000000000	4.00000000000000000000	4.00000000000000000000	4.00000000000000000000
101.00000000000000000000	0.00000000000000000000	4107.69238281250000000000	4108.71777343750000000000	4145.12792968750000000000	4129.74365234375000000000	4139.48730468750000000000	4142.05126953125000000000	4130.25634765625000000000	4138.97412109375000000000	4161.02539062500000000000	4137.94873046875000000000	4120.51269531250000000000	4103.07666015625000000000	4113.84619140625000000000	4117.43603515625000000000	1547.00000000000000000000	10253.00000000000000000000	10229.00000000000000000000	0.00000000000000000000	0.00000000000000000000	0.00000000000000000000	1479.00000000000000000000	686.00000000000000000000	4.00000000000000000000	4.00000000000000000000	4.00000000000000000000	4.00000000000000000000	4.00000000000000000000	4.00000000000000000000	4.00000000000000000000	4.00000000000000000000	4.00000000000000000000	4.00000000000000000000	4.00000000000000000000	4.00000000000000000000	4.00000000000000000000	4.00000000000000000000	4.00000000000000000000	4.00000000000000000000
102.00000000000000000000	0.00000000000000000000	4101.02539062500000000000	4078.46142578125000000000	4146.15380859375000000000	4115.38427734375000000000	4106.15380859375000000000	4125.12792968750000000000	4105.64111328125000000000	4118.46142578125000000000	4158.97412109375000000000	4118.46142578125000000000	4107.17919921875000000000	4086.15380859375000000000	4083.07690429687500000000	4101.53857421875000000000	1802.00000000000000000000	10253.00000000000000000000	10229.00000000000000000000	0.00000000000000000000	0.00000000000000000000	0.00000000000000000000	1479.00000000000000000000	695.00000000000000000000	4.00000000000000000000	4.00000000000000000000	4.00000000000000000000	4.00000000000000000000	4.00000000000000000000	4.00000000000000000000	4.00000000000000000000	4.00000000000000000000	4.00000000000000000000	4.00000000000000000000	4.00000000000000000000	4.00000000000000000000	4.00000000000000000000	4.00000000000000000000	4.00000000000000000000	4.00000000000000000000
103.00000000000000000000	0.00000000000000000000	4101.02539062500000000000	4076.41015625000000000000	4138.97412109375000000000	4117.43603515625000000000	4090.76904296875000000000	4123.07666015625000000000	4094.87158203125000000000	4115.89746093750000000000	4162.05126953125000000000	4102.56396484375000000000	4105.64111328125000000000	4082.56396484375000000000	4094.87158203125000000000	4109.23046875000000000000	1544.00000000000000000000	10253.00000000000000000000	10229.00000000000000000000	0.00000000000000000000	0.00000000000000000000	0.00000000000000000000	1479.00000000000000000000	703.00000000000000000000	4.00000000000000000000	4.00000000000000000000	4.00000000000000000000	4.00000000000000000000	4.00000000000000000000	4.00000000000000000000	4.00000000000000000000	4.00000000000000000000	4.00000000000000000000	4.00000000000000000000	4.00000000000000000000	4.00000000000000000000	4.00000000000000000000	4.00000000000000000000	4.00000000000000000000	4.00000000000000000000
104.00000000000000000000	0.00000000000000000000	4105.12792968750000000000	4091.28198242187500000000	4146.66650390625000000000	4126.15380859375000000000	4097.43603515625000000000	4125.64111328125000000000	4095.89721679687500000000	4123.07666015625000000000	4167.69238281250000000000	4095.38452148437500000000	4110.25634765625000000000	4095.89721679687500000000	4116.92285156250000000000	4122.05126953125000000000	1355.00000000000000000000	10253.00000000000000000000	10229.00000000000000000000	0.00000000000000000000	0.00000000000000000000	0.00000000000000000000	1479.00000000000000000000	711.00000000000000000000	4.00000000000000000000	4.00000000000000000000	4.00000000000000000000	4.00000000000000000000	4.00000000000000000000	4.00000000000000000000	4.00000000000000000000	4.00000000000000000000	4.00000000000000000000	4.00000000000000000000	4.00000000000000000000	4.00000000000000000000	4.00000000000000000000	4.00000000000000000000	4.00000000000000000000	4.00000000000000000000
105.00000000000000000000	0.00000000000000000000	4090.76904296875000000000	4063.07690429687500000000	4142.56396484375000000000	4105.12792968750000000000	4073.33325195312500000000	4113.33300781250000000000	4078.46142578125000000000	4098.46142578125000000000	4160.00000000000000000000	4073.84594726562500000000	4089.74340820312500000000	4083.07690429687500000000	4082.05126953125000000000	4104.10253906250000000000	1547.00000000000000000000	10251.00000000000000000000	10227.00000000000000000000	0.00000000000000000000	0.00000000000000000000	0.00000000000000000000	1479.00000000000000000000	719.00000000000000000000	4.00000000000000000000	4.00000000000000000000	4.00000000000000000000	4.00000000000000000000	4.00000000000000000000	4.00000000000000000000	4.00000000000000000000	4.00000000000000000000	4.00000000000000000000	4.00000000000000000000	4.00000000000000000000	4.00000000000000000000	4.00000000000000000000	4.00000000000000000000	4.00000000000000000000	4.00000000000000000000
106.00000000000000000000	0.00000000000000000000	4089.74340820312500000000	4077.43579101562500000000	4131.28173828125000000000	4117.43603515625000000000	4093.84594726562500000000	4122.05126953125000000000	4102.05126953125000000000	4137.94873046875000000000	4162.56396484375000000000	4124.61523437500000000000	4109.23046875000000000000	4089.74340820312500000000	4100.51269531250000000000	4110.76904296875000000000	1802.00000000000000000000	10251.00000000000000000000	10227.00000000000000000000	0.00000000000000000000	0.00000000000000000000	0.00000000000000000000	1479.00000000000000000000	727.00000000000000000000	4.00000000000000000000	4.00000000000000000000	4.00000000000000000000	4.00000000000000000000	4.00000000000000000000	4.00000000000000000000	4.00000000000000000000	4.00000000000000000000	4.00000000000000000000	4.00000000000000000000	4.00000000000000000000	4.00000000000000000000	4.00000000000000000000	4.00000000000000000000	4.00000000000000000000	4.00000000000000000000
107.00000000000000000000	0.00000000000000000000	4083.07690429687500000000	4060.00000000000000000000	4136.41015625000000000000	4113.84619140625000000000	4067.69213867187500000000	4110.76904296875000000000	4082.56396484375000000000	4132.30761718750000000000	4158.97412109375000000000	4111.79492187500000000000	4101.02539062500000000000	4089.74340820312500000000	4084.61523437500000000000	4106.15380859375000000000	1544.00000000000000000000	10249.00000000000000000000	10226.00000000000000000000	0.00000000000000000000	0.00000000000000000000	0.00000000000000000000	1479.00000000000000000000	734.00000000000000000000	4.00000000000000000000	4.00000000000000000000	4.00000000000000000000	4.00000000000000000000	4.00000000000000000000	4.00000000000000000000	4.00000000000000000000	4.00000000000000000000	4.00000000000000000000	4.00000000000000000000	4.00000000000000000000	4.00000000000000000000	4.00000000000000000000	4.00000000000000000000	4.00000000000000000000	4.00000000000000000000
108.00000000000000000000	0.00000000000000000000	4087.17944335937500000000	4068.71777343750000000000	4138.97412109375000000000	4111.28173828125000000000	4076.92309570312500000000	4117.43603515625000000000	4088.20507812500000000000	4113.33300781250000000000	4159.48730468750000000000	4092.30761718750000000000	4093.33325195312500000000	4081.53833007812500000000	4072.30761718750000000000	4101.02539062500000000000	1355.00000000000000000000	10249.00000000000000000000	10226.00000000000000000000	0.00000000000000000000	0.00000000000000000000	0.00000000000000000000	1479.00000000000000000000	742.00000000000000000000	4.00000000000000000000	4.00000000000000000000	4.00000000000000000000	4.00000000000000000000	4.00000000000000000000	4.00000000000000000000	4.00000000000000000000	4.00000000000000000000	4.00000000000000000000	4.00000000000000000000	4.00000000000000000000	4.00000000000000000000	4.00000000000000000000	4.00000000000000000000	4.00000000000000000000	4.00000000000000000000
109.00000000000000000000	0.00000000000000000000	4102.05126953125000000000	4093.84594726562500000000	4144.61523437500000000000	4123.58984375000000000000	4107.69238281250000000000	4131.28173828125000000000	4106.66650390625000000000	4115.89746093750000000000	4167.17919921875000000000	4101.02539062500000000000	4102.05126953125000000000	4084.61523437500000000000	4082.05126953125000000000	4104.61523437500000000000	1547.00000000000000000000	10246.00000000000000000000	10225.00000000000000000000	0.00000000000000000000	0.00000000000000000000	0.00000000000000000000	1479.00000000000000000000	750.00000000000000000000	4.00000000000000000000	4.00000000000000000000	4.00000000000000000000	4.00000000000000000000	4.00000000000000000000	4.00000000000000000000	4.00000000000000000000	4.00000000000000000000	4.00000000000000000000	4.00000000000000000000	4.00000000000000000000	4.00000000000000000000	4.00000000000000000000	4.00000000000000000000	4.00000000000000000000	4.00000000000000000000
110.00000000000000000000	0.00000000000000000000	4092.30761718750000000000	4065.12817382812500000000	4145.12792968750000000000	4107.69238281250000000000	4065.12817382812500000000	4116.41015625000000000000	4077.94873046875000000000	4088.20507812500000000000	4160.51269531250000000000	4061.53833007812500000000	4081.53833007812500000000	4072.30761718750000000000	4060.51269531250000000000	4095.38452148437500000000	1802.00000000000000000000	10246.00000000000000000000	10225.00000000000000000000	0.00000000000000000000	0.00000000000000000000	0.00000000000000000000	1479.00000000000000000000	758.00000000000000000000	4.00000000000000000000	4.00000000000000000000	4.00000000000000000000	4.00000000000000000000	4.00000000000000000000	4.00000000000000000000	4.00000000000000000000	4.00000000000000000000	4.00000000000000000000	4.00000000000000000000	4.00000000000000000000	4.00000000000000000000	4.00000000000000000000	4.00000000000000000000	4.00000000000000000000	4.00000000000000000000
111.00000000000000000000	0.00000000000000000000	4095.38452148437500000000	4082.05126953125000000000	4142.05126953125000000000	4116.92285156250000000000	4073.84594726562500000000	4116.92285156250000000000	4090.25634765625000000000	4111.79492187500000000000	4164.61523437500000000000	4085.12817382812500000000	4102.05126953125000000000	4083.07690429687500000000	4095.38452148437500000000	4112.82031250000000000000	1544.00000000000000000000	10245.00000000000000000000	10224.00000000000000000000	0.00000000000000000000	0.00000000000000000000	0.00000000000000000000	1479.00000000000000000000	765.00000000000000000000	4.00000000000000000000	4.00000000000000000000	4.00000000000000000000	4.00000000000000000000	4.00000000000000000000	4.00000000000000000000	4.00000000000000000000	4.00000000000000000000	4.00000000000000000000	4.00000000000000000000	4.00000000000000000000	4.00000000000000000000	4.00000000000000000000	4.00000000000000000000	4.00000000000000000000	4.00000000000000000000
112.00000000000000000000	0.00000000000000000000	4093.33325195312500000000	4064.61523437500000000000	4146.15380859375000000000	4103.58984375000000000000	4066.15380859375000000000	4102.56396484375000000000	4072.30761718750000000000	4102.05126953125000000000	4165.12792968750000000000	4081.02563476562500000000	4101.53857421875000000000	4083.07690429687500000000	4088.71777343750000000000	4112.30761718750000000000	1355.00000000000000000000	10245.00000000000000000000	10224.00000000000000000000	0.00000000000000000000	0.00000000000000000000	0.00000000000000000000	1479.00000000000000000000	773.00000000000000000000	4.00000000000000000000	4.00000000000000000000	4.00000000000000000000	4.00000000000000000000	4.00000000000000000000	4.00000000000000000000	4.00000000000000000000	4.00000000000000000000	4.00000000000000000000	4.00000000000000000000	4.00000000000000000000	4.00000000000000000000	4.00000000000000000000	4.00000000000000000000	4.00000000000000000000	4.00000000000000000000
113.00000000000000000000	0.00000000000000000000	4089.23071289062500000000	4054.87158203125000000000	4140.51269531250000000000	4086.15380859375000000000	4063.58959960937500000000	4104.10253906250000000000	4068.20507812500000000000	4098.97412109375000000000	4162.56396484375000000000	4074.87158203125000000000	4092.30761718750000000000	4071.79467773437500000000	4073.84594726562500000000	4104.61523437500000000000	1547.00000000000000000000	10244.00000000000000000000	10226.00000000000000000000	0.00000000000000000000	0.00000000000000000000	0.00000000000000000000	1479.00000000000000000000	781.00000000000000000000	4.00000000000000000000	4.00000000000000000000	4.00000000000000000000	4.00000000000000000000	4.00000000000000000000	4.00000000000000000000	4.00000000000000000000	4.00000000000000000000	4.00000000000000000000	4.00000000000000000000	4.00000000000000000000	4.00000000000000000000	4.00000000000000000000	4.00000000000000000000	4.00000000000000000000	4.00000000000000000000
114.00000000000000000000	0.00000000000000000000	4094.87158203125000000000	4073.33325195312500000000	4139.48730468750000000000	4098.97412109375000000000	4076.92309570312500000000	4116.92285156250000000000	4089.23071289062500000000	4123.07666015625000000000	4161.02539062500000000000	4105.64111328125000000000	4105.12792968750000000000	4077.94873046875000000000	4088.71777343750000000000	4108.71777343750000000000	1802.00000000000000000000	10244.00000000000000000000	10226.00000000000000000000	0.00000000000000000000	0.00000000000000000000	0.00000000000000000000	1479.00000000000000000000	789.00000000000000000000	4.00000000000000000000	4.00000000000000000000	4.00000000000000000000	4.00000000000000000000	4.00000000000000000000	4.00000000000000000000	4.00000000000000000000	4.00000000000000000000	4.00000000000000000000	4.00000000000000000000	4.00000000000000000000	4.00000000000000000000	4.00000000000000000000	4.00000000000000000000	4.00000000000000000000	4.00000000000000000000
115.00000000000000000000	0.00000000000000000000	4086.66650390625000000000	4049.23071289062500000000	4139.48730468750000000000	4084.61523437500000000000	4045.64086914062500000000	4102.56396484375000000000	4066.15380859375000000000	4094.87158203125000000000	4153.33300781250000000000	4077.43579101562500000000	4085.64086914062500000000	4065.64086914062500000000	4057.94873046875000000000	4093.84594726562500000000	1544.00000000000000000000	10245.00000000000000000000	10226.00000000000000000000	0.00000000000000000000	0.00000000000000000000	0.00000000000000000000	1479.00000000000000000000	797.00000000000000000000	4.00000000000000000000	4.00000000000000000000	4.00000000000000000000	4.00000000000000000000	4.00000000000000000000	4.00000000000000000000	4.00000000000000000000	4.00000000000000000000	4.00000000000000000000	4.00000000000000000000	4.00000000000000000000	4.00000000000000000000	4.00000000000000000000	4.00000000000000000000	4.00000000000000000000	4.00000000000000000000
116.00000000000000000000	0.00000000000000000000	4100.00000000000000000000	4077.43579101562500000000	4141.53857421875000000000	4093.33325195312500000000	4083.07690429687500000000	4115.38427734375000000000	4088.71777343750000000000	4113.33300781250000000000	4165.64111328125000000000	4086.66650390625000000000	4098.46142578125000000000	4069.23071289062500000000	4080.00000000000000000000	4102.05126953125000000000	1355.00000000000000000000	10245.00000000000000000000	10226.00000000000000000000	0.00000000000000000000	0.00000000000000000000	0.00000000000000000000	1479.00000000000000000000	805.00000000000000000000	4.00000000000000000000	4.00000000000000000000	4.00000000000000000000	4.00000000000000000000	4.00000000000000000000	4.00000000000000000000	4.00000000000000000000	4.00000000000000000000	4.00000000000000000000	4.00000000000000000000	4.00000000000000000000	4.00000000000000000000	4.00000000000000000000	4.00000000000000000000	4.00000000000000000000	4.00000000000000000000
117.00000000000000000000	0.00000000000000000000	4104.10253906250000000000	4076.41015625000000000000	4149.74365234375000000000	4093.33325195312500000000	4077.43579101562500000000	4113.33300781250000000000	4082.56396484375000000000	4102.05126953125000000000	4167.69238281250000000000	4066.66650390625000000000	4096.41015625000000000000	4070.25634765625000000000	4083.07690429687500000000	4102.05126953125000000000	1547.00000000000000000000	10246.00000000000000000000	10225.00000000000000000000	0.00000000000000000000	0.00000000000000000000	0.00000000000000000000	1479.00000000000000000000	812.00000000000000000000	4.00000000000000000000	4.00000000000000000000	4.00000000000000000000	4.00000000000000000000	4.00000000000000000000	4.00000000000000000000	4.00000000000000000000	4.00000000000000000000	4.00000000000000000000	4.00000000000000000000	4.00000000000000000000	4.00000000000000000000	4.00000000000000000000	4.00000000000000000000	4.00000000000000000000	4.00000000000000000000
118.00000000000000000000	0.00000000000000000000	4090.76904296875000000000	4055.89721679687500000000	4143.07666015625000000000	4080.51269531250000000000	4053.33325195312500000000	4105.64111328125000000000	4067.17944335937500000000	4083.58959960937500000000	4162.56396484375000000000	4052.82031250000000000000	4089.74340820312500000000	4062.05126953125000000000	4078.97436523437500000000	4098.97412109375000000000	1802.00000000000000000000	10246.00000000000000000000	10225.00000000000000000000	0.00000000000000000000	0.00000000000000000000	0.00000000000000000000	1479.00000000000000000000	819.00000000000000000000	4.00000000000000000000	4.00000000000000000000	4.00000000000000000000	4.00000000000000000000	4.00000000000000000000	4.00000000000000000000	4.00000000000000000000	4.00000000000000000000	4.00000000000000000000	4.00000000000000000000	4.00000000000000000000	4.00000000000000000000	4.00000000000000000000	4.00000000000000000000	4.00000000000000000000	4.00000000000000000000
119.00000000000000000000	0.00000000000000000000	4092.82031250000000000000	4067.69213867187500000000	4141.53857421875000000000	4089.23071289062500000000	4087.69213867187500000000	4112.30761718750000000000	4080.00000000000000000000	4118.97412109375000000000	4170.76904296875000000000	4095.89721679687500000000	4112.30761718750000000000	4077.94873046875000000000	4106.66650390625000000000	4117.94873046875000000000	1544.00000000000000000000	10247.00000000000000000000	10227.00000000000000000000	0.00000000000000000000	0.00000000000000000000	0.00000000000000000000	1479.00000000000000000000	828.00000000000000000000	4.00000000000000000000	4.00000000000000000000	4.00000000000000000000	4.00000000000000000000	4.00000000000000000000	4.00000000000000000000	4.00000000000000000000	4.00000000000000000000	4.00000000000000000000	4.00000000000000000000	4.00000000000000000000	4.00000000000000000000	4.00000000000000000000	4.00000000000000000000	4.00000000000000000000	4.00000000000000000000
120.00000000000000000000	0.00000000000000000000	4092.30761718750000000000	4048.20507812500000000000	4146.15380859375000000000	4076.92309570312500000000	4066.15380859375000000000	4102.56396484375000000000	4060.51269531250000000000	4105.12792968750000000000	4164.10253906250000000000	4072.30761718750000000000	4093.33325195312500000000	4072.30761718750000000000	4080.00000000000000000000	4112.30761718750000000000	1355.00000000000000000000	10247.00000000000000000000	10227.00000000000000000000	0.00000000000000000000	0.00000000000000000000	0.00000000000000000000	1479.00000000000000000000	836.00000000000000000000	4.00000000000000000000	4.00000000000000000000	4.00000000000000000000	4.00000000000000000000	4.00000000000000000000	4.00000000000000000000	4.00000000000000000000	4.00000000000000000000	4.00000000000000000000	4.00000000000000000000	4.00000000000000000000	4.00000000000000000000	4.00000000000000000000	4.00000000000000000000	4.00000000000000000000	4.00000000000000000000
121.00000000000000000000	0.00000000000000000000	4097.94873046875000000000	4076.41015625000000000000	4145.12792968750000000000	4090.25634765625000000000	4076.41015625000000000000	4121.02539062500000000000	4091.79467773437500000000	4117.94873046875000000000	4162.56396484375000000000	4099.48730468750000000000	4105.12792968750000000000	4070.25634765625000000000	4095.89721679687500000000	4114.35888671875000000000	1547.00000000000000000000	10250.00000000000000000000	10225.00000000000000000000	0.00000000000000000000	0.00000000000000000000	0.00000000000000000000	1479.00000000000000000000	844.00000000000000000000	4.00000000000000000000	4.00000000000000000000	4.00000000000000000000	4.00000000000000000000	4.00000000000000000000	4.00000000000000000000	4.00000000000000000000	4.00000000000000000000	4.00000000000000000000	4.00000000000000000000	4.00000000000000000000	4.00000000000000000000	4.00000000000000000000	4.00000000000000000000	4.00000000000000000000	4.00000000000000000000
122.00000000000000000000	0.00000000000000000000	4096.41015625000000000000	4077.94873046875000000000	4149.74365234375000000000	4091.28198242187500000000	4085.12817382812500000000	4122.56396484375000000000	4098.97412109375000000000	4117.43603515625000000000	4162.56396484375000000000	4120.00000000000000000000	4110.76904296875000000000	4073.84594726562500000000	4091.79467773437500000000	4107.69238281250000000000	1802.00000000000000000000	10250.00000000000000000000	10225.00000000000000000000	0.00000000000000000000	0.00000000000000000000	0.00000000000000000000	1479.00000000000000000000	852.00000000000000000000	4.00000000000000000000	4.00000000000000000000	4.00000000000000000000	4.00000000000000000000	4.00000000000000000000	4.00000000000000000000	4.00000000000000000000	4.00000000000000000000	4.00000000000000000000	4.00000000000000000000	4.00000000000000000000	4.00000000000000000000	4.00000000000000000000	4.00000000000000000000	4.00000000000000000000	4.00000000000000000000
123.00000000000000000000	0.00000000000000000000	4101.02539062500000000000	4071.79467773437500000000	4148.20507812500000000000	4082.05126953125000000000	4085.12817382812500000000	4114.35888671875000000000	4083.07690429687500000000	4104.10253906250000000000	4159.48730468750000000000	4088.71777343750000000000	4093.84594726562500000000	4068.20507812500000000000	4072.82031250000000000000	4104.61523437500000000000	1544.00000000000000000000	10251.00000000000000000000	10223.00000000000000000000	0.00000000000000000000	0.00000000000000000000	0.00000000000000000000	1479.00000000000000000000	861.00000000000000000000	4.00000000000000000000	4.00000000000000000000	4.00000000000000000000	4.00000000000000000000	4.00000000000000000000	4.00000000000000000000	4.00000000000000000000	4.00000000000000000000	4.00000000000000000000	4.00000000000000000000	4.00000000000000000000	4.00000000000000000000	4.00000000000000000000	4.00000000000000000000	4.00000000000000000000	4.00000000000000000000
124.00000000000000000000	0.00000000000000000000	4121.53857421875000000000	4113.33300781250000000000	4155.89746093750000000000	4110.25634765625000000000	4100.00000000000000000000	4122.05126953125000000000	4096.92285156250000000000	4122.05126953125000000000	4167.69238281250000000000	4101.53857421875000000000	4114.35888671875000000000	4081.02563476562500000000	4110.76904296875000000000	4128.71777343750000000000	1355.00000000000000000000	10251.00000000000000000000	10223.00000000000000000000	0.00000000000000000000	0.00000000000000000000	0.00000000000000000000	1479.00000000000000000000	869.00000000000000000000	4.00000000000000000000	4.00000000000000000000	4.00000000000000000000	4.00000000000000000000	4.00000000000000000000	4.00000000000000000000	4.00000000000000000000	4.00000000000000000000	4.00000000000000000000	4.00000000000000000000	4.00000000000000000000	4.00000000000000000000	4.00000000000000000000	4.00000000000000000000	4.00000000000000000000	4.00000000000000000000
125.00000000000000000000	0.00000000000000000000	4114.35888671875000000000	4092.30761718750000000000	4161.53857421875000000000	4100.51269531250000000000	4061.02563476562500000000	4109.23046875000000000000	4075.38452148437500000000	4095.89721679687500000000	4165.12792968750000000000	4085.64086914062500000000	4106.66650390625000000000	4077.43579101562500000000	4097.43603515625000000000	4120.51269531250000000000	1547.00000000000000000000	10249.00000000000000000000	10226.00000000000000000000	0.00000000000000000000	0.00000000000000000000	0.00000000000000000000	1479.00000000000000000000	877.00000000000000000000	4.00000000000000000000	4.00000000000000000000	4.00000000000000000000	4.00000000000000000000	4.00000000000000000000	4.00000000000000000000	4.00000000000000000000	4.00000000000000000000	4.00000000000000000000	4.00000000000000000000	4.00000000000000000000	4.00000000000000000000	4.00000000000000000000	4.00000000000000000000	4.00000000000000000000	4.00000000000000000000
126.00000000000000000000	0.00000000000000000000	4108.71777343750000000000	4089.23071289062500000000	4151.28173828125000000000	4094.87158203125000000000	4088.71777343750000000000	4118.46142578125000000000	4090.25634765625000000000	4121.53857421875000000000	4164.10253906250000000000	4099.48730468750000000000	4112.82031250000000000000	4083.07690429687500000000	4107.17919921875000000000	4120.51269531250000000000	1802.00000000000000000000	10249.00000000000000000000	10226.00000000000000000000	0.00000000000000000000	0.00000000000000000000	0.00000000000000000000	1479.00000000000000000000	886.00000000000000000000	4.00000000000000000000	4.00000000000000000000	4.00000000000000000000	4.00000000000000000000	4.00000000000000000000	4.00000000000000000000	4.00000000000000000000	4.00000000000000000000	4.00000000000000000000	4.00000000000000000000	4.00000000000000000000	4.00000000000000000000	4.00000000000000000000	4.00000000000000000000	4.00000000000000000000	4.00000000000000000000
127.00000000000000000000	0.00000000000000000000	4103.07666015625000000000	4078.97436523437500000000	4151.79492187500000000000	4095.89721679687500000000	4097.94873046875000000000	4112.30761718750000000000	4084.10253906250000000000	4134.87158203125000000000	4164.10253906250000000000	4090.25634765625000000000	4113.33300781250000000000	4089.23071289062500000000	4106.66650390625000000000	4122.56396484375000000000	50.00000000000000000000	10250.00000000000000000000	10227.00000000000000000000	0.00000000000000000000	0.00000000000000000000	0.00000000000000000000	1479.00000000000000000000	894.00000000000000000000	4.00000000000000000000	4.00000000000000000000	4.00000000000000000000	4.00000000000000000000	4.00000000000000000000	4.00000000000000000000	4.00000000000000000000	4.00000000000000000000	4.00000000000000000000	4.00000000000000000000	4.00000000000000000000	4.00000000000000000000	4.00000000000000000000	4.00000000000000000000	4.00000000000000000000	4.00000000000000000000
0.00000000000000000000	0.00000000000000000000	4093.84594726562500000000	4063.07690429687500000000	4149.23046875000000000000	4086.15380859375000000000	4068.20507812500000000000	4102.05126953125000000000	4070.25634765625000000000	4105.64111328125000000000	4161.02539062500000000000	4078.46142578125000000000	4100.00000000000000000000	4073.84594726562500000000	4081.53833007812500000000	4110.25634765625000000000	861.00000000000000000000	10250.00000000000000000000	10227.00000000000000000000	0.00000000000000000000	0.00000000000000000000	0.00000000000000000000	1479.00000000000000000000	902.00000000000000000000	4.00000000000000000000	4.00000000000000000000	4.00000000000000000000	4.00000000000000000000	4.00000000000000000000	4.00000000000000000000	4.00000000000000000000	4.00000000000000000000	4.00000000000000000000	4.00000000000000000000	4.00000000000000000000	4.00000000000000000000	4.00000000000000000000	4.00000000000000000000	4.00000000000000000000	4.00000000000000000000
1.00000000000000000000	0.00000000000000000000	4108.71777343750000000000	4101.02539062500000000000	4150.25634765625000000000	4102.05126953125000000000	4104.61523437500000000000	4128.20507812500000000000	4108.20507812500000000000	4133.84619140625000000000	4164.61523437500000000000	4143.58984375000000000000	4120.51269531250000000000	4081.02563476562500000000	4104.61523437500000000000	4115.89746093750000000000	1087.00000000000000000000	10249.00000000000000000000	10226.00000000000000000000	0.00000000000000000000	0.00000000000000000000	0.00000000000000000000	1479.00000000000000000000	910.00000000000000000000	4.00000000000000000000	4.00000000000000000000	4.00000000000000000000	4.00000000000000000000	4.00000000000000000000	4.00000000000000000000	4.00000000000000000000	4.00000000000000000000	4.00000000000000000000	4.00000000000000000000	4.00000000000000000000	4.00000000000000000000	4.00000000000000000000	4.00000000000000000000	4.00000000000000000000	4.00000000000000000000
2.00000000000000000000	0.00000000000000000000	4111.79492187500000000000	4086.66650390625000000000	4156.41015625000000000000	4090.76904296875000000000	4088.71777343750000000000	4126.66650390625000000000	4093.33325195312500000000	4122.56396484375000000000	4160.51269531250000000000	4110.76904296875000000000	4106.66650390625000000000	4075.38452148437500000000	4084.61523437500000000000	4106.66650390625000000000	1184.00000000000000000000	10249.00000000000000000000	10226.00000000000000000000	0.00000000000000000000	0.00000000000000000000	0.00000000000000000000	1479.00000000000000000000	918.00000000000000000000	4.00000000000000000000	4.00000000000000000000	4.00000000000000000000	4.00000000000000000000	4.00000000000000000000	4.00000000000000000000	4.00000000000000000000	4.00000000000000000000	4.00000000000000000000	4.00000000000000000000	4.00000000000000000000	4.00000000000000000000	4.00000000000000000000	4.00000000000000000000	4.00000000000000000000	4.00000000000000000000
3.00000000000000000000	0.00000000000000000000	4115.38427734375000000000	4098.46142578125000000000	4155.38427734375000000000	4096.41015625000000000000	4097.43603515625000000000	4124.61523437500000000000	4096.92285156250000000000	4121.02539062500000000000	4168.71777343750000000000	4091.28198242187500000000	4112.82031250000000000000	4074.87158203125000000000	4103.07666015625000000000	4117.94873046875000000000	1549.00000000000000000000	10250.00000000000000000000	10228.00000000000000000000	0.00000000000000000000	0.00000000000000000000	0.00000000000000000000	1479.00000000000000000000	925.00000000000000000000	4.00000000000000000000	4.00000000000000000000	4.00000000000000000000	4.00000000000000000000	4.00000000000000000000	4.00000000000000000000	4.00000000000000000000	4.00000000000000000000	4.00000000000000000000	4.00000000000000000000	4.00000000000000000000	4.00000000000000000000	4.00000000000000000000	4.00000000000000000000	4.00000000000000000000	4.00000000000000000000
4.00000000000000000000	0.00000000000000000000	4120.00000000000000000000	4109.23046875000000000000	4164.10253906250000000000	4109.74365234375000000000	4116.92285156250000000000	4116.92285156250000000000	4094.35888671875000000000	4121.53857421875000000000	4173.84619140625000000000	4118.46142578125000000000	4122.05126953125000000000	4087.69213867187500000000	4123.07666015625000000000	4131.28173828125000000000	1827.00000000000000000000	10250.00000000000000000000	10228.00000000000000000000	0.00000000000000000000	0.00000000000000000000	0.00000000000000000000	1479.00000000000000000000	932.00000000000000000000	4.00000000000000000000	4.00000000000000000000	4.00000000000000000000	4.00000000000000000000	4.00000000000000000000	4.00000000000000000000	4.00000000000000000000	4.00000000000000000000	4.00000000000000000000	4.00000000000000000000	4.00000000000000000000	4.00000000000000000000	4.00000000000000000000	4.00000000000000000000	4.00000000000000000000	4.00000000000000000000
5.00000000000000000000	0.00000000000000000000	4111.28173828125000000000	4088.20507812500000000000	4160.51269531250000000000	4096.41015625000000000000	4093.84594726562500000000	4107.17919921875000000000	4072.30761718750000000000	4109.74365234375000000000	4162.05126953125000000000	4103.58984375000000000000	4104.61523437500000000000	4078.97436523437500000000	4095.38452148437500000000	4117.94873046875000000000	1118.00000000000000000000	10250.00000000000000000000	10227.00000000000000000000	0.00000000000000000000	0.00000000000000000000	0.00000000000000000000	1479.00000000000000000000	940.00000000000000000000	4.00000000000000000000	4.00000000000000000000	4.00000000000000000000	4.00000000000000000000	4.00000000000000000000	4.00000000000000000000	4.00000000000000000000	4.00000000000000000000	4.00000000000000000000	4.00000000000000000000	4.00000000000000000000	4.00000000000000000000	4.00000000000000000000	4.00000000000000000000	4.00000000000000000000	4.00000000000000000000
6.00000000000000000000	0.00000000000000000000	4114.87158203125000000000	4111.79492187500000000000	4152.30761718750000000000	4110.76904296875000000000	4110.25634765625000000000	4120.51269531250000000000	4102.56396484375000000000	4151.28173828125000000000	4165.12792968750000000000	4129.23046875000000000000	4126.15380859375000000000	4088.20507812500000000000	4119.48730468750000000000	4127.17919921875000000000	1567.00000000000000000000	10250.00000000000000000000	10227.00000000000000000000	0.00000000000000000000	0.00000000000000000000	0.00000000000000000000	1479.00000000000000000000	947.00000000000000000000	4.00000000000000000000	4.00000000000000000000	4.00000000000000000000	4.00000000000000000000	4.00000000000000000000	4.00000000000000000000	4.00000000000000000000	4.00000000000000000000	4.00000000000000000000	4.00000000000000000000	4.00000000000000000000	4.00000000000000000000	4.00000000000000000000	4.00000000000000000000	4.00000000000000000000	4.00000000000000000000
7.00000000000000000000	0.00000000000000000000	4104.10253906250000000000	4086.66650390625000000000	4153.33300781250000000000	4102.05126953125000000000	4085.64086914062500000000	4109.23046875000000000000	4085.64086914062500000000	4132.82031250000000000000	4163.07666015625000000000	4109.74365234375000000000	4115.38427734375000000000	4085.64086914062500000000	4100.51269531250000000000	4121.53857421875000000000	1661.00000000000000000000	10250.00000000000000000000	10226.00000000000000000000	0.00000000000000000000	0.00000000000000000000	0.00000000000000000000	1479.00000000000000000000	955.00000000000000000000	4.00000000000000000000	4.00000000000000000000	4.00000000000000000000	4.00000000000000000000	4.00000000000000000000	4.00000000000000000000	4.00000000000000000000	4.00000000000000000000	4.00000000000000000000	4.00000000000000000000	4.00000000000000000000	4.00000000000000000000	4.00000000000000000000	4.00000000000000000000	4.00000000000000000000	4.00000000000000000000
8.00000000000000000000	0.00000000000000000000	4107.17919921875000000000	4099.48730468750000000000	4152.30761718750000000000	4104.61523437500000000000	4100.00000000000000000000	4123.07666015625000000000	4095.38452148437500000000	4124.61523437500000000000	4163.07666015625000000000	4111.79492187500000000000	4110.76904296875000000000	4079.48706054687500000000	4100.51269531250000000000	4121.53857421875000000000	866.00000000000000000000	10250.00000000000000000000	10226.00000000000000000000	0.00000000000000000000	0.00000000000000000000	0.00000000000000000000	1479.00000000000000000000	963.00000000000000000000	4.00000000000000000000	4.00000000000000000000	4.00000000000000000000	4.00000000000000000000	4.00000000000000000000	4.00000000000000000000	4.00000000000000000000	4.00000000000000000000	4.00000000000000000000	4.00000000000000000000	4.00000000000000000000	4.00000000000000000000	4.00000000000000000000	4.00000000000000000000	4.00000000000000000000	4.00000000000000000000
9.00000000000000000000	0.00000000000000000000	4126.15380859375000000000	4130.25634765625000000000	4156.92285156250000000000	4120.00000000000000000000	4125.12792968750000000000	4137.94873046875000000000	4116.41015625000000000000	4136.41015625000000000000	4166.66650390625000000000	4133.33300781250000000000	4122.56396484375000000000	4083.58959960937500000000	4117.43603515625000000000	4126.15380859375000000000	1764.00000000000000000000	10249.00000000000000000000	10226.00000000000000000000	0.00000000000000000000	0.00000000000000000000	0.00000000000000000000	1479.00000000000000000000	971.00000000000000000000	4.00000000000000000000	4.00000000000000000000	4.00000000000000000000	4.00000000000000000000	4.00000000000000000000	4.00000000000000000000	4.00000000000000000000	4.00000000000000000000	4.00000000000000000000	4.00000000000000000000	4.00000000000000000000	4.00000000000000000000	4.00000000000000000000	4.00000000000000000000	4.00000000000000000000	4.00000000000000000000
10.00000000000000000000	0.00000000000000000000	4118.97412109375000000000	4102.05126953125000000000	4157.43603515625000000000	4102.05126953125000000000	4086.15380859375000000000	4118.46142578125000000000	4089.23071289062500000000	4112.30761718750000000000	4160.51269531250000000000	4092.82031250000000000000	4106.15380859375000000000	4074.87158203125000000000	4098.97412109375000000000	4119.48730468750000000000	1787.00000000000000000000	10249.00000000000000000000	10226.00000000000000000000	0.00000000000000000000	0.00000000000000000000	0.00000000000000000000	1479.00000000000000000000	980.00000000000000000000	4.00000000000000000000	4.00000000000000000000	4.00000000000000000000	4.00000000000000000000	4.00000000000000000000	4.00000000000000000000	4.00000000000000000000	4.00000000000000000000	4.00000000000000000000	4.00000000000000000000	4.00000000000000000000	4.00000000000000000000	4.00000000000000000000	4.00000000000000000000	4.00000000000000000000	4.00000000000000000000
11.00000000000000000000	0.00000000000000000000	4124.10253906250000000000	4121.53857421875000000000	4161.02539062500000000000	4117.43603515625000000000	4109.74365234375000000000	4118.97412109375000000000	4100.51269531250000000000	4140.00000000000000000000	4169.23046875000000000000	4114.35888671875000000000	4129.74365234375000000000	4089.74340820312500000000	4139.48730468750000000000	4143.07666015625000000000	1534.00000000000000000000	10248.00000000000000000000	10226.00000000000000000000	0.00000000000000000000	0.00000000000000000000	0.00000000000000000000	1479.00000000000000000000	988.00000000000000000000	4.00000000000000000000	4.00000000000000000000	4.00000000000000000000	4.00000000000000000000	4.00000000000000000000	4.00000000000000000000	4.00000000000000000000	4.00000000000000000000	4.00000000000000000000	4.00000000000000000000	4.00000000000000000000	4.00000000000000000000	4.00000000000000000000	4.00000000000000000000	4.00000000000000000000	4.00000000000000000000
12.00000000000000000000	0.00000000000000000000	4126.15380859375000000000	4115.89746093750000000000	4166.66650390625000000000	4116.41015625000000000000	4111.28173828125000000000	4113.33300781250000000000	4091.79467773437500000000	4135.38427734375000000000	4170.25634765625000000000	4125.64111328125000000000	4128.20507812500000000000	4092.30761718750000000000	4131.79492187500000000000	4142.56396484375000000000	1364.00000000000000000000	10248.00000000000000000000	10226.00000000000000000000	0.00000000000000000000	0.00000000000000000000	0.00000000000000000000	1479.00000000000000000000	996.00000000000000000000	4.00000000000000000000	4.00000000000000000000	4.00000000000000000000	4.00000000000000000000	4.00000000000000000000	4.00000000000000000000	4.00000000000000000000	4.00000000000000000000	4.00000000000000000000	4.00000000000000000000	4.00000000000000000000	4.00000000000000000000	4.00000000000000000000	4.00000000000000000000	4.00000000000000000000	4.00000000000000000000
13.00000000000000000000	0.00000000000000000000	4119.48730468750000000000	4111.79492187500000000000	4156.92285156250000000000	4107.69238281250000000000	4115.38427734375000000000	4123.07666015625000000000	4103.58984375000000000000	4145.64111328125000000000	4163.07666015625000000000	4138.46142578125000000000	4122.56396484375000000000	4086.66650390625000000000	4114.87158203125000000000	4129.74365234375000000000	1550.00000000000000000000	10247.00000000000000000000	10226.00000000000000000000	0.00000000000000000000	0.00000000000000000000	0.00000000000000000000	1480.00000000000000000000	3.00000000000000000000	4.00000000000000000000	4.00000000000000000000	4.00000000000000000000	4.00000000000000000000	4.00000000000000000000	4.00000000000000000000	4.00000000000000000000	4.00000000000000000000	4.00000000000000000000	4.00000000000000000000	4.00000000000000000000	4.00000000000000000000	4.00000000000000000000	4.00000000000000000000	4.00000000000000000000	4.00000000000000000000
14.00000000000000000000	0.00000000000000000000	4112.30761718750000000000	4112.30761718750000000000	4155.38427734375000000000	4114.87158203125000000000	4125.12792968750000000000	4128.20507812500000000000	4115.38427734375000000000	4168.71777343750000000000	4157.94873046875000000000	4146.66650390625000000000	4132.82031250000000000000	4093.33325195312500000000	4121.53857421875000000000	4126.66650390625000000000	1787.00000000000000000000	10247.00000000000000000000	10226.00000000000000000000	0.00000000000000000000	0.00000000000000000000	0.00000000000000000000	1480.00000000000000000000	10.00000000000000000000	4.00000000000000000000	4.00000000000000000000	4.00000000000000000000	4.00000000000000000000	4.00000000000000000000	4.00000000000000000000	4.00000000000000000000	4.00000000000000000000	4.00000000000000000000	4.00000000000000000000	4.00000000000000000000	4.00000000000000000000	4.00000000000000000000	4.00000000000000000000	4.00000000000000000000	4.00000000000000000000
15.00000000000000000000	0.00000000000000000000	4104.10253906250000000000	4084.10253906250000000000	4153.84619140625000000000	4101.02539062500000000000	4089.74340820312500000000	4111.79492187500000000000	4086.66650390625000000000	4132.30761718750000000000	4153.33300781250000000000	4100.00000000000000000000	4114.87158203125000000000	4079.48706054687500000000	4095.38452148437500000000	4112.82031250000000000000	1534.00000000000000000000	10248.00000000000000000000	10227.00000000000000000000	0.00000000000000000000	0.00000000000000000000	0.00000000000000000000	1480.00000000000000000000	18.00000000000000000000	4.00000000000000000000	4.00000000000000000000	4.00000000000000000000	4.00000000000000000000	4.00000000000000000000	4.00000000000000000000	4.00000000000000000000	4.00000000000000000000	4.00000000000000000000	4.00000000000000000000	4.00000000000000000000	4.00000000000000000000	4.00000000000000000000	4.00000000000000000000	4.00000000000000000000	4.00000000000000000000
16.00000000000000000000	0.00000000000000000000	4126.15380859375000000000	4123.07666015625000000000	4156.41015625000000000000	4118.46142578125000000000	4128.20507812500000000000	4131.28173828125000000000	4115.89746093750000000000	4148.71777343750000000000	4168.20507812500000000000	4137.43603515625000000000	4128.71777343750000000000	4086.66650390625000000000	4124.61523437500000000000	4126.15380859375000000000	0.00000000000000000000	10248.00000000000000000000	10227.00000000000000000000	0.00000000000000000000	0.00000000000000000000	0.00000000000000000000	1480.00000000000000000000	25.00000000000000000000	4.00000000000000000000	4.00000000000000000000	4.00000000000000000000	4.00000000000000000000	4.00000000000000000000	4.00000000000000000000	4.00000000000000000000	4.00000000000000000000	4.00000000000000000000	4.00000000000000000000	4.00000000000000000000	4.00000000000000000000	4.00000000000000000000	4.00000000000000000000	4.00000000000000000000	4.00000000000000000000
17.00000000000000000000	0.00000000000000000000	4133.84619140625000000000	4126.15380859375000000000	4168.71777343750000000000	4122.56396484375000000000	4127.17919921875000000000	4130.25634765625000000000	4111.28173828125000000000	4144.61523437500000000000	4168.20507812500000000000	4141.02539062500000000000	4121.53857421875000000000	4090.76904296875000000000	4120.51269531250000000000	4127.69238281250000000000	0.00000000000000000000	10248.00000000000000000000	10227.00000000000000000000	0.00000000000000000000	0.00000000000000000000	0.00000000000000000000	1480.00000000000000000000	33.00000000000000000000	4.00000000000000000000	4.00000000000000000000	4.00000000000000000000	4.00000000000000000000	4.00000000000000000000	4.00000000000000000000	4.00000000000000000000	4.00000000000000000000	4.00000000000000000000	4.00000000000000000000	4.00000000000000000000	4.00000000000000000000	4.00000000000000000000	4.00000000000000000000	4.00000000000000000000	4.00000000000000000000
18.00000000000000000000	0.00000000000000000000	4122.05126953125000000000	4112.82031250000000000000	4163.07666015625000000000	4116.92285156250000000000	4106.15380859375000000000	4120.00000000000000000000	4100.51269531250000000000	4139.48730468750000000000	4161.53857421875000000000	4115.89746093750000000000	4119.48730468750000000000	4086.66650390625000000000	4118.97412109375000000000	4131.28173828125000000000	0.00000000000000000000	10248.00000000000000000000	10227.00000000000000000000	0.00000000000000000000	0.00000000000000000000	0.00000000000000000000	1480.00000000000000000000	42.00000000000000000000	4.00000000000000000000	4.00000000000000000000	4.00000000000000000000	4.00000000000000000000	4.00000000000000000000	4.00000000000000000000	4.00000000000000000000	4.00000000000000000000	4.00000000000000000000	4.00000000000000000000	4.00000000000000000000	4.00000000000000000000	4.00000000000000000000	4.00000000000000000000	4.00000000000000000000	4.00000000000000000000
19.00000000000000000000	0.00000000000000000000	4125.12792968750000000000	4122.56396484375000000000	4160.51269531250000000000	4130.25634765625000000000	4120.51269531250000000000	4121.02539062500000000000	4110.25634765625000000000	4168.71777343750000000000	4168.71777343750000000000	4140.00000000000000000000	4147.17919921875000000000	4102.05126953125000000000	4152.30761718750000000000	4152.30761718750000000000	0.00000000000000000000	10249.00000000000000000000	10225.00000000000000000000	0.00000000000000000000	0.00000000000000000000	0.00000000000000000000	1480.00000000000000000000	50.00000000000000000000	4.00000000000000000000	4.00000000000000000000	4.00000000000000000000	4.00000000000000000000	4.00000000000000000000	4.00000000000000000000	4.00000000000000000000	4.00000000000000000000	4.00000000000000000000	4.00000000000000000000	4.00000000000000000000	4.00000000000000000000	4.00000000000000000000	4.00000000000000000000	4.00000000000000000000	4.00000000000000000000
20.00000000000000000000	0.00000000000000000000	4121.02539062500000000000	4099.48730468750000000000	4162.56396484375000000000	4116.41015625000000000000	4098.97412109375000000000	4110.25634765625000000000	4087.17944335937500000000	4146.15380859375000000000	4165.64111328125000000000	4121.53857421875000000000	4129.74365234375000000000	4096.92285156250000000000	4128.20507812500000000000	4143.58984375000000000000	0.00000000000000000000	10249.00000000000000000000	10225.00000000000000000000	0.00000000000000000000	0.00000000000000000000	0.00000000000000000000	1480.00000000000000000000	57.00000000000000000000	4.00000000000000000000	4.00000000000000000000	4.00000000000000000000	4.00000000000000000000	4.00000000000000000000	4.00000000000000000000	4.00000000000000000000	4.00000000000000000000	4.00000000000000000000	4.00000000000000000000	4.00000000000000000000	4.00000000000000000000	4.00000000000000000000	4.00000000000000000000	4.00000000000000000000	4.00000000000000000000
21.00000000000000000000	0.00000000000000000000	4125.12792968750000000000	4126.15380859375000000000	4157.94873046875000000000	4125.12792968750000000000	4133.84619140625000000000	4127.17919921875000000000	4120.51269531250000000000	4161.02539062500000000000	4163.58984375000000000000	4142.05126953125000000000	4135.89746093750000000000	4099.48730468750000000000	4135.89746093750000000000	4143.58984375000000000000	0.00000000000000000000	10248.00000000000000000000	10225.00000000000000000000	0.00000000000000000000	0.00000000000000000000	0.00000000000000000000	1480.00000000000000000000	66.00000000000000000000	4.00000000000000000000	4.00000000000000000000	4.00000000000000000000	4.00000000000000000000	4.00000000000000000000	4.00000000000000000000	4.00000000000000000000	4.00000000000000000000	4.00000000000000000000	4.00000000000000000000	4.00000000000000000000	4.00000000000000000000	4.00000000000000000000	4.00000000000000000000	4.00000000000000000000	4.00000000000000000000
22.00000000000000000000	0.00000000000000000000	4123.07666015625000000000	4121.02539062500000000000	4162.56396484375000000000	4124.61523437500000000000	4130.25634765625000000000	4126.66650390625000000000	4124.10253906250000000000	4160.51269531250000000000	4160.51269531250000000000	4143.07666015625000000000	4134.87158203125000000000	4096.92285156250000000000	4118.97412109375000000000	4135.38427734375000000000	0.00000000000000000000	10248.00000000000000000000	10225.00000000000000000000	0.00000000000000000000	0.00000000000000000000	0.00000000000000000000	1480.00000000000000000000	73.00000000000000000000	4.00000000000000000000	4.00000000000000000000	4.00000000000000000000	4.00000000000000000000	4.00000000000000000000	4.00000000000000000000	4.00000000000000000000	4.00000000000000000000	4.00000000000000000000	4.00000000000000000000	4.00000000000000000000	4.00000000000000000000	4.00000000000000000000	4.00000000000000000000	4.00000000000000000000	4.00000000000000000000
23.00000000000000000000	0.00000000000000000000	4124.10253906250000000000	4117.43603515625000000000	4163.58984375000000000000	4118.97412109375000000000	4115.89746093750000000000	4128.71777343750000000000	4113.33300781250000000000	4147.17919921875000000000	4161.02539062500000000000	4134.87158203125000000000	4129.74365234375000000000	4088.20507812500000000000	4110.25634765625000000000	4129.23046875000000000000	0.00000000000000000000	10248.00000000000000000000	10225.00000000000000000000	0.00000000000000000000	0.00000000000000000000	0.00000000000000000000	1480.00000000000000000000	81.00000000000000000000	4.00000000000000000000	4.00000000000000000000	4.00000000000000000000	4.00000000000000000000	4.00000000000000000000	4.00000000000000000000	4.00000000000000000000	4.00000000000000000000	4.00000000000000000000	4.00000000000000000000	4.00000000000000000000	4.00000000000000000000	4.00000000000000000000	4.00000000000000000000	4.00000000000000000000	4.00000000000000000000
24.00000000000000000000	0.00000000000000000000	4142.56396484375000000000	4154.87158203125000000000	4168.20507812500000000000	4139.48730468750000000000	4151.79492187500000000000	4143.07666015625000000000	4131.79492187500000000000	4164.10253906250000000000	4169.74365234375000000000	4163.07666015625000000000	4147.17919921875000000000	4101.02539062500000000000	4149.74365234375000000000	4146.15380859375000000000	0.00000000000000000000	10248.00000000000000000000	10225.00000000000000000000	0.00000000000000000000	0.00000000000000000000	0.00000000000000000000	1480.00000000000000000000	88.00000000000000000000	4.00000000000000000000	4.00000000000000000000	4.00000000000000000000	4.00000000000000000000	4.00000000000000000000	4.00000000000000000000	4.00000000000000000000	4.00000000000000000000	4.00000000000000000000	4.00000000000000000000	4.00000000000000000000	4.00000000000000000000	4.00000000000000000000	4.00000000000000000000	4.00000000000000000000	4.00000000000000000000
25.00000000000000000000	0.00000000000000000000	4135.38427734375000000000	4128.20507812500000000000	4172.30761718750000000000	4124.10253906250000000000	4127.69238281250000000000	4126.66650390625000000000	4109.74365234375000000000	4140.00000000000000000000	4163.58984375000000000000	4133.33300781250000000000	4126.15380859375000000000	4091.28198242187500000000	4127.17919921875000000000	4141.02539062500000000000	0.00000000000000000000	10248.00000000000000000000	10225.00000000000000000000	0.00000000000000000000	0.00000000000000000000	0.00000000000000000000	1480.00000000000000000000	97.00000000000000000000	4.00000000000000000000	4.00000000000000000000	4.00000000000000000000	4.00000000000000000000	4.00000000000000000000	4.00000000000000000000	4.00000000000000000000	4.00000000000000000000	4.00000000000000000000	4.00000000000000000000	4.00000000000000000000	4.00000000000000000000	4.00000000000000000000	4.00000000000000000000	4.00000000000000000000	4.00000000000000000000
26.00000000000000000000	0.00000000000000000000	4132.30761718750000000000	4129.74365234375000000000	4168.71777343750000000000	4125.64111328125000000000	4136.41015625000000000000	4132.82031250000000000000	4126.66650390625000000000	4166.15380859375000000000	4165.12792968750000000000	4145.64111328125000000000	4143.07666015625000000000	4094.35888671875000000000	4141.53857421875000000000	4152.82031250000000000000	0.00000000000000000000	10248.00000000000000000000	10225.00000000000000000000	0.00000000000000000000	0.00000000000000000000	0.00000000000000000000	1480.00000000000000000000	104.00000000000000000000	4.00000000000000000000	4.00000000000000000000	4.00000000000000000000	4.00000000000000000000	4.00000000000000000000	4.00000000000000000000	4.00000000000000000000	4.00000000000000000000	4.00000000000000000000	4.00000000000000000000	4.00000000000000000000	4.00000000000000000000	4.00000000000000000000	4.00000000000000000000	4.00000000000000000000	4.00000000000000000000
27.00000000000000000000	0.00000000000000000000	4130.25634765625000000000	4124.61523437500000000000	4169.23046875000000000000	4130.25634765625000000000	4127.69238281250000000000	4130.25634765625000000000	4125.12792968750000000000	4177.94873046875000000000	4166.15380859375000000000	4144.10253906250000000000	4154.87158203125000000000	4107.17919921875000000000	4147.69238281250000000000	4158.97412109375000000000	0.00000000000000000000	10246.00000000000000000000	10225.00000000000000000000	0.00000000000000000000	0.00000000000000000000	0.00000000000000000000	1480.00000000000000000000	113.00000000000000000000	4.00000000000000000000	4.00000000000000000000	4.00000000000000000000	4.00000000000000000000	4.00000000000000000000	4.00000000000000000000	4.00000000000000000000	4.00000000000000000000	4.00000000000000000000	4.00000000000000000000	4.00000000000000000000	4.00000000000000000000	4.00000000000000000000	4.00000000000000000000	4.00000000000000000000	4.00000000000000000000
28.00000000000000000000	0.00000000000000000000	4125.64111328125000000000	4115.89746093750000000000	4162.05126953125000000000	4125.64111328125000000000	4110.25634765625000000000	4124.10253906250000000000	4119.48730468750000000000	4162.56396484375000000000	4163.07666015625000000000	4128.71777343750000000000	4136.92285156250000000000	4097.94873046875000000000	4129.74365234375000000000	4150.76904296875000000000	0.00000000000000000000	10246.00000000000000000000	10225.00000000000000000000	0.00000000000000000000	0.00000000000000000000	0.00000000000000000000	1480.00000000000000000000	120.00000000000000000000	4.00000000000000000000	4.00000000000000000000	4.00000000000000000000	4.00000000000000000000	4.00000000000000000000	4.00000000000000000000	4.00000000000000000000	4.00000000000000000000	4.00000000000000000000	4.00000000000000000000	4.00000000000000000000	4.00000000000000000000	4.00000000000000000000	4.00000000000000000000	4.00000000000000000000	4.00000000000000000000
29.00000000000000000000	0.00000000000000000000	4137.94873046875000000000	4148.71777343750000000000	4163.07666015625000000000	4139.48730468750000000000	4157.94873046875000000000	4144.10253906250000000000	4152.82031250000000000000	4184.61523437500000000000	4168.20507812500000000000	4175.38427734375000000000	4149.74365234375000000000	4096.92285156250000000000	4145.12792968750000000000	4151.28173828125000000000	0.00000000000000000000	10246.00000000000000000000	10224.00000000000000000000	0.00000000000000000000	0.00000000000000000000	0.00000000000000000000	1480.00000000000000000000	128.00000000000000000000	4.00000000000000000000	4.00000000000000000000	4.00000000000000000000	4.00000000000000000000	4.00000000000000000000	4.00000000000000000000	4.00000000000000000000	4.00000000000000000000	4.00000000000000000000	4.00000000000000000000	4.00000000000000000000	4.00000000000000000000	4.00000000000000000000	4.00000000000000000000	4.00000000000000000000	4.00000000000000000000
30.00000000000000000000	0.00000000000000000000	4134.87158203125000000000	4128.20507812500000000000	4168.20507812500000000000	4117.94873046875000000000	4150.76904296875000000000	4138.46142578125000000000	4130.25634765625000000000	4157.94873046875000000000	4164.10253906250000000000	4160.51269531250000000000	4134.35888671875000000000	4089.23071289062500000000	4113.33300781250000000000	4132.82031250000000000000	0.00000000000000000000	10246.00000000000000000000	10224.00000000000000000000	0.00000000000000000000	0.00000000000000000000	0.00000000000000000000	1480.00000000000000000000	137.00000000000000000000	4.00000000000000000000	4.00000000000000000000	4.00000000000000000000	4.00000000000000000000	4.00000000000000000000	4.00000000000000000000	4.00000000000000000000	4.00000000000000000000	4.00000000000000000000	4.00000000000000000000	4.00000000000000000000	4.00000000000000000000	4.00000000000000000000	4.00000000000000000000	4.00000000000000000000	4.00000000000000000000
31.00000000000000000000	0.00000000000000000000	4143.07666015625000000000	4146.66650390625000000000	4168.20507812500000000000	4127.17919921875000000000	4158.46142578125000000000	4143.58984375000000000000	4132.82031250000000000000	4163.58984375000000000000	4167.69238281250000000000	4158.46142578125000000000	4141.02539062500000000000	4098.46142578125000000000	4137.94873046875000000000	4147.69238281250000000000	0.00000000000000000000	10246.00000000000000000000	10223.00000000000000000000	0.00000000000000000000	0.00000000000000000000	0.00000000000000000000	1480.00000000000000000000	145.00000000000000000000	4.00000000000000000000	4.00000000000000000000	4.00000000000000000000	4.00000000000000000000	4.00000000000000000000	4.00000000000000000000	4.00000000000000000000	4.00000000000000000000	4.00000000000000000000	4.00000000000000000000	4.00000000000000000000	4.00000000000000000000	4.00000000000000000000	4.00000000000000000000	4.00000000000000000000	4.00000000000000000000
32.00000000000000000000	0.00000000000000000000	4151.28173828125000000000	4160.00000000000000000000	4175.89746093750000000000	4148.20507812500000000000	4161.53857421875000000000	4140.51269531250000000000	4132.82031250000000000000	4166.66650390625000000000	4170.25634765625000000000	4148.20507812500000000000	4152.30761718750000000000	4107.17919921875000000000	4164.10253906250000000000	4164.10253906250000000000	0.00000000000000000000	10246.00000000000000000000	10223.00000000000000000000	0.00000000000000000000	0.00000000000000000000	0.00000000000000000000	1480.00000000000000000000	153.00000000000000000000	4.00000000000000000000	4.00000000000000000000	4.00000000000000000000	4.00000000000000000000	4.00000000000000000000	4.00000000000000000000	4.00000000000000000000	4.00000000000000000000	4.00000000000000000000	4.00000000000000000000	4.00000000000000000000	4.00000000000000000000	4.00000000000000000000	4.00000000000000000000	4.00000000000000000000	4.00000000000000000000
33.00000000000000000000	0.00000000000000000000	4144.10253906250000000000	4143.07666015625000000000	4169.74365234375000000000	4134.87158203125000000000	4152.82031250000000000000	4136.41015625000000000000	4124.10253906250000000000	4156.92285156250000000000	4166.66650390625000000000	4140.00000000000000000000	4147.17919921875000000000	4097.94873046875000000000	4143.58984375000000000000	4152.30761718750000000000	0.00000000000000000000	10245.00000000000000000000	10222.00000000000000000000	0.00000000000000000000	0.00000000000000000000	0.00000000000000000000	1480.00000000000000000000	161.00000000000000000000	4.00000000000000000000	4.00000000000000000000	4.00000000000000000000	4.00000000000000000000	4.00000000000000000000	4.00000000000000000000	4.00000000000000000000	4.00000000000000000000	4.00000000000000000000	4.00000000000000000000	4.00000000000000000000	4.00000000000000000000	4.00000000000000000000	4.00000000000000000000	4.00000000000000000000	4.00000000000000000000
34.00000000000000000000	0.00000000000000000000	4148.71777343750000000000	4167.69238281250000000000	4164.61523437500000000000	4147.69238281250000000000	4181.53857421875000000000	4152.82031250000000000000	4155.38427734375000000000	4203.58984375000000000000	4171.28173828125000000000	4214.87158203125000000000	4173.84619140625000000000	4114.87158203125000000000	4167.17919921875000000000	4163.58984375000000000000	0.00000000000000000000	10245.00000000000000000000	10222.00000000000000000000	0.00000000000000000000	0.00000000000000000000	0.00000000000000000000	1480.00000000000000000000	168.00000000000000000000	4.00000000000000000000	4.00000000000000000000	4.00000000000000000000	4.00000000000000000000	4.00000000000000000000	4.00000000000000000000	4.00000000000000000000	4.00000000000000000000	4.00000000000000000000	4.00000000000000000000	4.00000000000000000000	4.00000000000000000000	4.00000000000000000000	4.00000000000000000000	4.00000000000000000000	4.00000000000000000000
35.00000000000000000000	0.00000000000000000000	4138.97412109375000000000	4142.56396484375000000000	4167.69238281250000000000	4143.07666015625000000000	4144.61523437500000000000	4138.46142578125000000000	4132.82031250000000000000	4186.15380859375000000000	4165.64111328125000000000	4194.87158203125000000000	4161.02539062500000000000	4115.38427734375000000000	4149.74365234375000000000	4161.53857421875000000000	0.00000000000000000000	10246.00000000000000000000	10224.00000000000000000000	0.00000000000000000000	0.00000000000000000000	0.00000000000000000000	1480.00000000000000000000	176.00000000000000000000	4.00000000000000000000	4.00000000000000000000	4.00000000000000000000	4.00000000000000000000	4.00000000000000000000	4.00000000000000000000	4.00000000000000000000	4.00000000000000000000	4.00000000000000000000	4.00000000000000000000	4.00000000000000000000	4.00000000000000000000	4.00000000000000000000	4.00000000000000000000	4.00000000000000000000	4.00000000000000000000
36.00000000000000000000	0.00000000000000000000	4143.58984375000000000000	4152.30761718750000000000	4162.56396484375000000000	4143.58984375000000000000	4161.02539062500000000000	4144.10253906250000000000	4145.64111328125000000000	4184.10253906250000000000	4167.17919921875000000000	4178.46142578125000000000	4160.00000000000000000000	4109.74365234375000000000	4153.33300781250000000000	4161.53857421875000000000	0.00000000000000000000	10246.00000000000000000000	10224.00000000000000000000	0.00000000000000000000	0.00000000000000000000	0.00000000000000000000	1480.00000000000000000000	183.00000000000000000000	4.00000000000000000000	4.00000000000000000000	4.00000000000000000000	4.00000000000000000000	4.00000000000000000000	4.00000000000000000000	4.00000000000000000000	4.00000000000000000000	4.00000000000000000000	4.00000000000000000000	4.00000000000000000000	4.00000000000000000000	4.00000000000000000000	4.00000000000000000000	4.00000000000000000000	4.00000000000000000000
37.00000000000000000000	0.00000000000000000000	4160.51269531250000000000	4175.38427734375000000000	4172.30761718750000000000	4151.79492187500000000000	4186.66650390625000000000	4154.35888671875000000000	4166.15380859375000000000	4199.48730468750000000000	4168.71777343750000000000	4204.61523437500000000000	4171.79492187500000000000	4115.89746093750000000000	4163.58984375000000000000	4162.05126953125000000000	0.00000000000000000000	10248.00000000000000000000	10224.00000000000000000000	0.00000000000000000000	0.00000000000000000000	0.00000000000000000000	1480.00000000000000000000	191.00000000000000000000	4.00000000000000000000	4.00000000000000000000	4.00000000000000000000	4.00000000000000000000	4.00000000000000000000	4.00000000000000000000	4.00000000000000000000	4.00000000000000000000	4.00000000000000000000	4.00000000000000000000	4.00000000000000000000	4.00000000000000000000	4.00000000000000000000	4.00000000000000000000	4.00000000000000000000	4.00000000000000000000
38.00000000000000000000	0.00000000000000000000	4156.92285156250000000000	4157.43603515625000000000	4179.48730468750000000000	4143.07666015625000000000	4156.92285156250000000000	4144.10253906250000000000	4144.61523437500000000000	4177.94873046875000000000	4160.00000000000000000000	4178.46142578125000000000	4162.56396484375000000000	4111.28173828125000000000	4153.33300781250000000000	4155.89746093750000000000	0.00000000000000000000	10248.00000000000000000000	10224.00000000000000000000	0.00000000000000000000	0.00000000000000000000	0.00000000000000000000	1480.00000000000000000000	198.00000000000000000000	4.00000000000000000000	4.00000000000000000000	4.00000000000000000000	4.00000000000000000000	4.00000000000000000000	4.00000000000000000000	4.00000000000000000000	4.00000000000000000000	4.00000000000000000000	4.00000000000000000000	4.00000000000000000000	4.00000000000000000000	4.00000000000000000000	4.00000000000000000000	4.00000000000000000000	4.00000000000000000000
39.00000000000000000000	0.00000000000000000000	4160.51269531250000000000	4179.48730468750000000000	4177.43603515625000000000	4161.53857421875000000000	4187.69238281250000000000	4150.25634765625000000000	4157.94873046875000000000	4198.46142578125000000000	4170.25634765625000000000	4194.35888671875000000000	4184.61523437500000000000	4126.66650390625000000000	4195.89746093750000000000	4180.00000000000000000000	0.00000000000000000000	10247.00000000000000000000	10224.00000000000000000000	0.00000000000000000000	0.00000000000000000000	0.00000000000000000000	1480.00000000000000000000	207.00000000000000000000	4.00000000000000000000	4.00000000000000000000	4.00000000000000000000	4.00000000000000000000	4.00000000000000000000	4.00000000000000000000	4.00000000000000000000	4.00000000000000000000	4.00000000000000000000	4.00000000000000000000	4.00000000000000000000	4.00000000000000000000	4.00000000000000000000	4.00000000000000000000	4.00000000000000000000	4.00000000000000000000
40.00000000000000000000	0.00000000000000000000	4160.00000000000000000000	4162.05126953125000000000	4180.00000000000000000000	4153.84619140625000000000	4177.43603515625000000000	4137.43603515625000000000	4141.02539062500000000000	4184.10253906250000000000	4172.82031250000000000000	4184.61523437500000000000	4172.82031250000000000000	4128.71777343750000000000	4180.00000000000000000000	4176.41015625000000000000	0.00000000000000000000	10247.00000000000000000000	10224.00000000000000000000	0.00000000000000000000	0.00000000000000000000	0.00000000000000000000	1480.00000000000000000000	214.00000000000000000000	4.00000000000000000000	4.00000000000000000000	4.00000000000000000000	4.00000000000000000000	4.00000000000000000000	4.00000000000000000000	4.00000000000000000000	4.00000000000000000000	4.00000000000000000000	4.00000000000000000000	4.00000000000000000000	4.00000000000000000000	4.00000000000000000000	4.00000000000000000000	4.00000000000000000000	4.00000000000000000000
41.00000000000000000000	0.00000000000000000000	4158.46142578125000000000	4162.56396484375000000000	4176.41015625000000000000	4148.20507812500000000000	4177.94873046875000000000	4142.56396484375000000000	4151.28173828125000000000	4190.25634765625000000000	4165.64111328125000000000	4191.79492187500000000000	4171.79492187500000000000	4126.15380859375000000000	4172.30761718750000000000	4167.69238281250000000000	0.00000000000000000000	10249.00000000000000000000	10225.00000000000000000000	0.00000000000000000000	0.00000000000000000000	0.00000000000000000000	1480.00000000000000000000	223.00000000000000000000	4.00000000000000000000	4.00000000000000000000	4.00000000000000000000	4.00000000000000000000	4.00000000000000000000	4.00000000000000000000	4.00000000000000000000	4.00000000000000000000	4.00000000000000000000	4.00000000000000000000	4.00000000000000000000	4.00000000000000000000	4.00000000000000000000	4.00000000000000000000	4.00000000000000000000	4.00000000000000000000
42.00000000000000000000	0.00000000000000000000	4153.33300781250000000000	4170.76904296875000000000	4175.38427734375000000000	4154.87158203125000000000	4192.30761718750000000000	4152.30761718750000000000	4161.53857421875000000000	4212.30761718750000000000	4164.61523437500000000000	4213.84619140625000000000	4185.12792968750000000000	4135.38427734375000000000	4182.56396484375000000000	4172.82031250000000000000	0.00000000000000000000	10249.00000000000000000000	10225.00000000000000000000	0.00000000000000000000	0.00000000000000000000	0.00000000000000000000	1480.00000000000000000000	231.00000000000000000000	4.00000000000000000000	4.00000000000000000000	4.00000000000000000000	4.00000000000000000000	4.00000000000000000000	4.00000000000000000000	4.00000000000000000000	4.00000000000000000000	4.00000000000000000000	4.00000000000000000000	4.00000000000000000000	4.00000000000000000000	4.00000000000000000000	4.00000000000000000000	4.00000000000000000000	4.00000000000000000000
43.00000000000000000000	0.00000000000000000000	4145.12792968750000000000	4152.82031250000000000000	4172.30761718750000000000	4138.97412109375000000000	4168.71777343750000000000	4144.61523437500000000000	4144.10253906250000000000	4188.71777343750000000000	4162.56396484375000000000	4184.10253906250000000000	4168.20507812500000000000	4126.66650390625000000000	4153.33300781250000000000	4162.05126953125000000000	0.00000000000000000000	10250.00000000000000000000	10224.00000000000000000000	0.00000000000000000000	0.00000000000000000000	0.00000000000000000000	1480.00000000000000000000	239.00000000000000000000	4.00000000000000000000	4.00000000000000000000	4.00000000000000000000	4.00000000000000000000	4.00000000000000000000	4.00000000000000000000	4.00000000000000000000	4.00000000000000000000	4.00000000000000000000	4.00000000000000000000	4.00000000000000000000	4.00000000000000000000	4.00000000000000000000	4.00000000000000000000	4.00000000000000000000	4.00000000000000000000
44.00000000000000000000	0.00000000000000000000	4165.12792968750000000000	4195.38427734375000000000	4173.84619140625000000000	4150.25634765625000000000	4198.97412109375000000000	4161.53857421875000000000	4177.94873046875000000000	4207.69238281250000000000	4171.79492187500000000000	4211.79492187500000000000	4183.07666015625000000000	4132.82031250000000000000	4177.43603515625000000000	4169.74365234375000000000	0.00000000000000000000	10250.00000000000000000000	10224.00000000000000000000	0.00000000000000000000	0.00000000000000000000	0.00000000000000000000	1480.00000000000000000000	247.00000000000000000000	4.00000000000000000000	4.00000000000000000000	4.00000000000000000000	4.00000000000000000000	4.00000000000000000000	4.00000000000000000000	4.00000000000000000000	4.00000000000000000000	4.00000000000000000000	4.00000000000000000000	4.00000000000000000000	4.00000000000000000000	4.00000000000000000000	4.00000000000000000000	4.00000000000000000000	4.00000000000000000000
45.00000000000000000000	0.00000000000000000000	4167.69238281250000000000	4187.17919921875000000000	4181.02539062500000000000	4140.00000000000000000000	4189.74365234375000000000	4157.94873046875000000000	4164.10253906250000000000	4188.71777343750000000000	4171.28173828125000000000	4204.10253906250000000000	4169.74365234375000000000	4130.25634765625000000000	4165.64111328125000000000	4163.58984375000000000000	0.00000000000000000000	10248.00000000000000000000	10222.00000000000000000000	0.00000000000000000000	0.00000000000000000000	0.00000000000000000000	1480.00000000000000000000	255.00000000000000000000	4.00000000000000000000	4.00000000000000000000	4.00000000000000000000	4.00000000000000000000	4.00000000000000000000	4.00000000000000000000	4.00000000000000000000	4.00000000000000000000	4.00000000000000000000	4.00000000000000000000	4.00000000000000000000	4.00000000000000000000	4.00000000000000000000	4.00000000000000000000	4.00000000000000000000	4.00000000000000000000
46.00000000000000000000	0.00000000000000000000	4160.00000000000000000000	4173.33300781250000000000	4173.84619140625000000000	4138.46142578125000000000	4186.15380859375000000000	4157.43603515625000000000	4156.92285156250000000000	4183.58984375000000000000	4169.74365234375000000000	4192.30761718750000000000	4165.64111328125000000000	4127.69238281250000000000	4165.12792968750000000000	4169.74365234375000000000	0.00000000000000000000	10248.00000000000000000000	10222.00000000000000000000	0.00000000000000000000	0.00000000000000000000	0.00000000000000000000	1480.00000000000000000000	263.00000000000000000000	4.00000000000000000000	4.00000000000000000000	4.00000000000000000000	4.00000000000000000000	4.00000000000000000000	4.00000000000000000000	4.00000000000000000000	4.00000000000000000000	4.00000000000000000000	4.00000000000000000000	4.00000000000000000000	4.00000000000000000000	4.00000000000000000000	4.00000000000000000000	4.00000000000000000000	4.00000000000000000000
47.00000000000000000000	0.00000000000000000000	4164.10253906250000000000	4188.71777343750000000000	4175.89746093750000000000	4160.51269531250000000000	4192.30761718750000000000	4157.43603515625000000000	4168.71777343750000000000	4211.79492187500000000000	4173.84619140625000000000	4207.17919921875000000000	4191.79492187500000000000	4144.61523437500000000000	4196.41015625000000000000	4191.28173828125000000000	0.00000000000000000000	10244.00000000000000000000	10222.00000000000000000000	0.00000000000000000000	0.00000000000000000000	0.00000000000000000000	1480.00000000000000000000	272.00000000000000000000	4.00000000000000000000	4.00000000000000000000	4.00000000000000000000	4.00000000000000000000	4.00000000000000000000	4.00000000000000000000	4.00000000000000000000	4.00000000000000000000	4.00000000000000000000	4.00000000000000000000	4.00000000000000000000	4.00000000000000000000	4.00000000000000000000	4.00000000000000000000	4.00000000000000000000	4.00000000000000000000
48.00000000000000000000	0.00000000000000000000	4154.35888671875000000000	4165.64111328125000000000	4174.35888671875000000000	4142.05126953125000000000	4157.43603515625000000000	4141.53857421875000000000	4148.20507812500000000000	4190.76904296875000000000	4165.64111328125000000000	4175.89746093750000000000	4173.33300781250000000000	4134.35888671875000000000	4170.25634765625000000000	4174.87158203125000000000	0.00000000000000000000	10244.00000000000000000000	10222.00000000000000000000	0.00000000000000000000	0.00000000000000000000	0.00000000000000000000	1480.00000000000000000000	279.00000000000000000000	4.00000000000000000000	4.00000000000000000000	4.00000000000000000000	4.00000000000000000000	4.00000000000000000000	4.00000000000000000000	4.00000000000000000000	4.00000000000000000000	4.00000000000000000000	4.00000000000000000000	4.00000000000000000000	4.00000000000000000000	4.00000000000000000000	4.00000000000000000000	4.00000000000000000000	4.00000000000000000000
49.00000000000000000000	0.00000000000000000000	4156.92285156250000000000	4182.05126953125000000000	4164.10253906250000000000	4147.69238281250000000000	4197.94873046875000000000	4160.00000000000000000000	4176.92285156250000000000	4213.84619140625000000000	4166.66650390625000000000	4212.82031250000000000000	4177.94873046875000000000	4131.28173828125000000000	4176.41015625000000000000	4168.71777343750000000000	0.00000000000000000000	10243.00000000000000000000	10223.00000000000000000000	0.00000000000000000000	0.00000000000000000000	0.00000000000000000000	1480.00000000000000000000	287.00000000000000000000	4.00000000000000000000	4.00000000000000000000	4.00000000000000000000	4.00000000000000000000	4.00000000000000000000	4.00000000000000000000	4.00000000000000000000	4.00000000000000000000	4.00000000000000000000	4.00000000000000000000	4.00000000000000000000	4.00000000000000000000	4.00000000000000000000	4.00000000000000000000	4.00000000000000000000	4.00000000000000000000
50.00000000000000000000	0.00000000000000000000	4155.89746093750000000000	4170.25634765625000000000	4168.71777343750000000000	4147.17919921875000000000	4202.05126953125000000000	4160.00000000000000000000	4169.74365234375000000000	4210.76904296875000000000	4166.15380859375000000000	4212.30761718750000000000	4175.89746093750000000000	4129.23046875000000000000	4157.94873046875000000000	4162.56396484375000000000	0.00000000000000000000	10243.00000000000000000000	10223.00000000000000000000	0.00000000000000000000	0.00000000000000000000	0.00000000000000000000	1480.00000000000000000000	294.00000000000000000000	4.00000000000000000000	4.00000000000000000000	4.00000000000000000000	4.00000000000000000000	4.00000000000000000000	4.00000000000000000000	4.00000000000000000000	4.00000000000000000000	4.00000000000000000000	4.00000000000000000000	4.00000000000000000000	4.00000000000000000000	4.00000000000000000000	4.00000000000000000000	4.00000000000000000000	4.00000000000000000000
51.00000000000000000000	0.00000000000000000000	4157.94873046875000000000	4177.94873046875000000000	4173.33300781250000000000	4144.61523437500000000000	4193.84619140625000000000	4157.43603515625000000000	4163.07666015625000000000	4201.02539062500000000000	4167.17919921875000000000	4182.05126953125000000000	4174.87158203125000000000	4129.74365234375000000000	4158.97412109375000000000	4164.10253906250000000000	0.00000000000000000000	10242.00000000000000000000	10225.00000000000000000000	0.00000000000000000000	0.00000000000000000000	0.00000000000000000000	1480.00000000000000000000	301.00000000000000000000	4.00000000000000000000	4.00000000000000000000	4.00000000000000000000	4.00000000000000000000	4.00000000000000000000	4.00000000000000000000	4.00000000000000000000	4.00000000000000000000	4.00000000000000000000	4.00000000000000000000	4.00000000000000000000	4.00000000000000000000	4.00000000000000000000	4.00000000000000000000	4.00000000000000000000	4.00000000000000000000
52.00000000000000000000	0.00000000000000000000	4175.89746093750000000000	4214.87158203125000000000	4182.05126953125000000000	4169.23046875000000000000	4225.12792968750000000000	4165.64111328125000000000	4184.61523437500000000000	4217.43603515625000000000	4173.33300781250000000000	4205.64111328125000000000	4192.82031250000000000000	4147.17919921875000000000	4201.02539062500000000000	4178.46142578125000000000	0.00000000000000000000	10242.00000000000000000000	10225.00000000000000000000	0.00000000000000000000	0.00000000000000000000	0.00000000000000000000	1480.00000000000000000000	309.00000000000000000000	4.00000000000000000000	4.00000000000000000000	4.00000000000000000000	4.00000000000000000000	4.00000000000000000000	4.00000000000000000000	4.00000000000000000000	4.00000000000000000000	4.00000000000000000000	4.00000000000000000000	4.00000000000000000000	4.00000000000000000000	4.00000000000000000000	4.00000000000000000000	4.00000000000000000000	4.00000000000000000000
53.00000000000000000000	0.00000000000000000000	4169.74365234375000000000	4186.66650390625000000000	4184.10253906250000000000	4161.02539062500000000000	4197.94873046875000000000	4154.87158203125000000000	4166.15380859375000000000	4191.28173828125000000000	4166.66650390625000000000	4198.46142578125000000000	4178.97412109375000000000	4140.51269531250000000000	4183.58984375000000000000	4172.82031250000000000000	0.00000000000000000000	10248.00000000000000000000	10225.00000000000000000000	0.00000000000000000000	0.00000000000000000000	0.00000000000000000000	1480.00000000000000000000	317.00000000000000000000	4.00000000000000000000	4.00000000000000000000	4.00000000000000000000	4.00000000000000000000	4.00000000000000000000	4.00000000000000000000	4.00000000000000000000	4.00000000000000000000	4.00000000000000000000	4.00000000000000000000	4.00000000000000000000	4.00000000000000000000	4.00000000000000000000	4.00000000000000000000	4.00000000000000000000	4.00000000000000000000
54.00000000000000000000	0.00000000000000000000	4168.71777343750000000000	4195.89746093750000000000	4175.38427734375000000000	4170.25634765625000000000	4212.82031250000000000000	4163.07666015625000000000	4184.61523437500000000000	4220.51269531250000000000	4172.30761718750000000000	4229.23046875000000000000	4201.02539062500000000000	4153.33300781250000000000	4205.64111328125000000000	4187.17919921875000000000	0.00000000000000000000	10248.00000000000000000000	10225.00000000000000000000	0.00000000000000000000	0.00000000000000000000	0.00000000000000000000	1480.00000000000000000000	324.00000000000000000000	4.00000000000000000000	4.00000000000000000000	4.00000000000000000000	4.00000000000000000000	4.00000000000000000000	4.00000000000000000000	4.00000000000000000000	4.00000000000000000000	4.00000000000000000000	4.00000000000000000000	4.00000000000000000000	4.00000000000000000000	4.00000000000000000000	4.00000000000000000000	4.00000000000000000000	4.00000000000000000000
55.00000000000000000000	0.00000000000000000000	4166.15380859375000000000	4187.69238281250000000000	4174.87158203125000000000	4168.71777343750000000000	4204.61523437500000000000	4149.74365234375000000000	4174.35888671875000000000	4227.17919921875000000000	4172.30761718750000000000	4225.12792968750000000000	4202.05126953125000000000	4162.05126953125000000000	4205.12792968750000000000	4186.66650390625000000000	0.00000000000000000000	10247.00000000000000000000	10225.00000000000000000000	0.00000000000000000000	0.00000000000000000000	0.00000000000000000000	1480.00000000000000000000	333.00000000000000000000	4.00000000000000000000	4.00000000000000000000	4.00000000000000000000	4.00000000000000000000	4.00000000000000000000	4.00000000000000000000	4.00000000000000000000	4.00000000000000000000	4.00000000000000000000	4.00000000000000000000	4.00000000000000000000	4.00000000000000000000	4.00000000000000000000	4.00000000000000000000	4.00000000000000000000	4.00000000000000000000
56.00000000000000000000	0.00000000000000000000	4162.56396484375000000000	4177.43603515625000000000	4171.79492187500000000000	4157.43603515625000000000	4193.84619140625000000000	4147.17919921875000000000	4171.28173828125000000000	4206.66650390625000000000	4163.07666015625000000000	4214.87158203125000000000	4184.61523437500000000000	4145.64111328125000000000	4187.17919921875000000000	4175.38427734375000000000	0.00000000000000000000	10247.00000000000000000000	10225.00000000000000000000	0.00000000000000000000	0.00000000000000000000	0.00000000000000000000	1480.00000000000000000000	340.00000000000000000000	4.00000000000000000000	4.00000000000000000000	4.00000000000000000000	4.00000000000000000000	4.00000000000000000000	4.00000000000000000000	4.00000000000000000000	4.00000000000000000000	4.00000000000000000000	4.00000000000000000000	4.00000000000000000000	4.00000000000000000000	4.00000000000000000000	4.00000000000000000000	4.00000000000000000000	4.00000000000000000000
57.00000000000000000000	0.00000000000000000000	4173.84619140625000000000	4208.20507812500000000000	4176.92285156250000000000	4173.84619140625000000000	4235.89746093750000000000	4171.79492187500000000000	4209.23046875000000000000	4230.76904296875000000000	4166.15380859375000000000	4257.94873046875000000000	4202.05126953125000000000	4151.79492187500000000000	4202.05126953125000000000	4183.58984375000000000000	0.00000000000000000000	10249.00000000000000000000	10226.00000000000000000000	0.00000000000000000000	0.00000000000000000000	0.00000000000000000000	1480.00000000000000000000	349.00000000000000000000	4.00000000000000000000	4.00000000000000000000	4.00000000000000000000	4.00000000000000000000	4.00000000000000000000	4.00000000000000000000	4.00000000000000000000	4.00000000000000000000	4.00000000000000000000	4.00000000000000000000	4.00000000000000000000	4.00000000000000000000	4.00000000000000000000	4.00000000000000000000	4.00000000000000000000	4.00000000000000000000
58.00000000000000000000	0.00000000000000000000	4167.69238281250000000000	4187.17919921875000000000	4179.48730468750000000000	4162.05126953125000000000	4204.61523437500000000000	4161.53857421875000000000	4184.10253906250000000000	4211.28173828125000000000	4163.58984375000000000000	4220.51269531250000000000	4186.15380859375000000000	4143.58984375000000000000	4168.71777343750000000000	4169.74365234375000000000	0.00000000000000000000	10249.00000000000000000000	10226.00000000000000000000	0.00000000000000000000	0.00000000000000000000	0.00000000000000000000	1480.00000000000000000000	357.00000000000000000000	4.00000000000000000000	4.00000000000000000000	4.00000000000000000000	4.00000000000000000000	4.00000000000000000000	4.00000000000000000000	4.00000000000000000000	4.00000000000000000000	4.00000000000000000000	4.00000000000000000000	4.00000000000000000000	4.00000000000000000000	4.00000000000000000000	4.00000000000000000000	4.00000000000000000000	4.00000000000000000000
59.00000000000000000000	0.00000000000000000000	4174.87158203125000000000	4205.12792968750000000000	4174.35888671875000000000	4171.79492187500000000000	4206.15380859375000000000	4161.02539062500000000000	4184.61523437500000000000	4210.76904296875000000000	4166.66650390625000000000	4213.33300781250000000000	4190.76904296875000000000	4144.61523437500000000000	4189.23046875000000000000	4176.92285156250000000000	0.00000000000000000000	10249.00000000000000000000	10225.00000000000000000000	0.00000000000000000000	0.00000000000000000000	0.00000000000000000000	1480.00000000000000000000	366.00000000000000000000	4.00000000000000000000	4.00000000000000000000	4.00000000000000000000	4.00000000000000000000	4.00000000000000000000	4.00000000000000000000	4.00000000000000000000	4.00000000000000000000	4.00000000000000000000	4.00000000000000000000	4.00000000000000000000	4.00000000000000000000	4.00000000000000000000	4.00000000000000000000	4.00000000000000000000	4.00000000000000000000
60.00000000000000000000	0.00000000000000000000	4183.58984375000000000000	4210.25634765625000000000	4182.56396484375000000000	4182.05126953125000000000	4217.43603515625000000000	4155.38427734375000000000	4176.92285156250000000000	4194.87158203125000000000	4168.71777343750000000000	4209.74365234375000000000	4192.30761718750000000000	4153.84619140625000000000	4201.53857421875000000000	4186.15380859375000000000	0.00000000000000000000	10249.00000000000000000000	10225.00000000000000000000	0.00000000000000000000	0.00000000000000000000	0.00000000000000000000	1480.00000000000000000000	373.00000000000000000000	4.00000000000000000000	4.00000000000000000000	4.00000000000000000000	4.00000000000000000000	4.00000000000000000000	4.00000000000000000000	4.00000000000000000000	4.00000000000000000000	4.00000000000000000000	4.00000000000000000000	4.00000000000000000000	4.00000000000000000000	4.00000000000000000000	4.00000000000000000000	4.00000000000000000000	4.00000000000000000000
61.00000000000000000000	0.00000000000000000000	4174.35888671875000000000	4190.76904296875000000000	4176.41015625000000000000	4174.87158203125000000000	4203.07666015625000000000	4147.17919921875000000000	4159.48730468750000000000	4177.94873046875000000000	4166.66650390625000000000	4188.71777343750000000000	4180.00000000000000000000	4148.20507812500000000000	4179.48730468750000000000	4178.97412109375000000000	0.00000000000000000000	10250.00000000000000000000	10225.00000000000000000000	0.00000000000000000000	0.00000000000000000000	0.00000000000000000000	1480.00000000000000000000	380.00000000000000000000	4.00000000000000000000	4.00000000000000000000	4.00000000000000000000	4.00000000000000000000	4.00000000000000000000	4.00000000000000000000	4.00000000000000000000	4.00000000000000000000	4.00000000000000000000	4.00000000000000000000	4.00000000000000000000	4.00000000000000000000	4.00000000000000000000	4.00000000000000000000	4.00000000000000000000	4.00000000000000000000
62.00000000000000000000	0.00000000000000000000	4167.69238281250000000000	4202.56396484375000000000	4166.66650390625000000000	4188.71777343750000000000	4211.28173828125000000000	4153.84619140625000000000	4180.51269531250000000000	4223.07666015625000000000	4170.25634765625000000000	4225.64111328125000000000	4197.43603515625000000000	4156.41015625000000000000	4197.43603515625000000000	4185.12792968750000000000	0.00000000000000000000	10250.00000000000000000000	10225.00000000000000000000	0.00000000000000000000	0.00000000000000000000	0.00000000000000000000	1480.00000000000000000000	388.00000000000000000000	4.00000000000000000000	4.00000000000000000000	4.00000000000000000000	4.00000000000000000000	4.00000000000000000000	4.00000000000000000000	4.00000000000000000000	4.00000000000000000000	4.00000000000000000000	4.00000000000000000000	4.00000000000000000000	4.00000000000000000000	4.00000000000000000000	4.00000000000000000000	4.00000000000000000000	4.00000000000000000000
63.00000000000000000000	0.00000000000000000000	4155.89746093750000000000	4169.74365234375000000000	4170.76904296875000000000	4174.35888671875000000000	4181.02539062500000000000	4142.56396484375000000000	4164.10253906250000000000	4209.74365234375000000000	4163.07666015625000000000	4195.89746093750000000000	4181.53857421875000000000	4148.71777343750000000000	4173.84619140625000000000	4173.84619140625000000000	0.00000000000000000000	10250.00000000000000000000	10225.00000000000000000000	0.00000000000000000000	0.00000000000000000000	0.00000000000000000000	1480.00000000000000000000	395.00000000000000000000	4.00000000000000000000	4.00000000000000000000	4.00000000000000000000	4.00000000000000000000	4.00000000000000000000	4.00000000000000000000	4.00000000000000000000	4.00000000000000000000	4.00000000000000000000	4.00000000000000000000	4.00000000000000000000	4.00000000000000000000	4.00000000000000000000	4.00000000000000000000	4.00000000000000000000	4.00000000000000000000
64.00000000000000000000	0.00000000000000000000	4169.23046875000000000000	4188.71777343750000000000	4171.28173828125000000000	4183.58984375000000000000	4212.30761718750000000000	4163.58984375000000000000	4186.15380859375000000000	4210.76904296875000000000	4166.66650390625000000000	4195.38427734375000000000	4190.76904296875000000000	4148.71777343750000000000	4188.71777343750000000000	4178.97412109375000000000	887.00000000000000000000	10250.00000000000000000000	10225.00000000000000000000	0.00000000000000000000	0.00000000000000000000	0.00000000000000000000	1480.00000000000000000000	402.00000000000000000000	4.00000000000000000000	4.00000000000000000000	4.00000000000000000000	4.00000000000000000000	4.00000000000000000000	4.00000000000000000000	4.00000000000000000000	4.00000000000000000000	4.00000000000000000000	4.00000000000000000000	4.00000000000000000000	4.00000000000000000000	4.00000000000000000000	4.00000000000000000000	4.00000000000000000000	4.00000000000000000000
65.00000000000000000000	0.00000000000000000000	4181.02539062500000000000	4207.17919921875000000000	4173.84619140625000000000	4197.43603515625000000000	4229.23046875000000000000	4172.30761718750000000000	4195.38427734375000000000	4210.25634765625000000000	4168.20507812500000000000	4215.38427734375000000000	4198.46142578125000000000	4153.33300781250000000000	4193.33300781250000000000	4181.02539062500000000000	1107.00000000000000000000	10247.00000000000000000000	10224.00000000000000000000	0.00000000000000000000	0.00000000000000000000	0.00000000000000000000	1480.00000000000000000000	411.00000000000000000000	4.00000000000000000000	4.00000000000000000000	4.00000000000000000000	4.00000000000000000000	4.00000000000000000000	4.00000000000000000000	4.00000000000000000000	4.00000000000000000000	4.00000000000000000000	4.00000000000000000000	4.00000000000000000000	4.00000000000000000000	4.00000000000000000000	4.00000000000000000000	4.00000000000000000000	4.00000000000000000000
66.00000000000000000000	0.00000000000000000000	4168.20507812500000000000	4182.05126953125000000000	4168.71777343750000000000	4182.05126953125000000000	4196.92285156250000000000	4153.84619140625000000000	4171.28173828125000000000	4187.17919921875000000000	4160.51269531250000000000	4200.00000000000000000000	4175.38427734375000000000	4142.05126953125000000000	4169.23046875000000000000	4168.71777343750000000000	1231.00000000000000000000	10247.00000000000000000000	10224.00000000000000000000	0.00000000000000000000	0.00000000000000000000	0.00000000000000000000	1480.00000000000000000000	419.00000000000000000000	4.00000000000000000000	4.00000000000000000000	4.00000000000000000000	4.00000000000000000000	4.00000000000000000000	4.00000000000000000000	4.00000000000000000000	4.00000000000000000000	4.00000000000000000000	4.00000000000000000000	4.00000000000000000000	4.00000000000000000000	4.00000000000000000000	4.00000000000000000000	4.00000000000000000000	4.00000000000000000000
67.00000000000000000000	0.00000000000000000000	4175.38427734375000000000	4200.00000000000000000000	4171.28173828125000000000	4198.97412109375000000000	4213.33300781250000000000	4156.92285156250000000000	4182.56396484375000000000	4208.71777343750000000000	4172.82031250000000000000	4226.66650390625000000000	4193.84619140625000000000	4154.87158203125000000000	4210.76904296875000000000	4187.69238281250000000000	1747.00000000000000000000	10248.00000000000000000000	10224.00000000000000000000	0.00000000000000000000	0.00000000000000000000	0.00000000000000000000	1480.00000000000000000000	427.00000000000000000000	4.00000000000000000000	4.00000000000000000000	4.00000000000000000000	4.00000000000000000000	4.00000000000000000000	4.00000000000000000000	4.00000000000000000000	4.00000000000000000000	4.00000000000000000000	4.00000000000000000000	4.00000000000000000000	4.00000000000000000000	4.00000000000000000000	4.00000000000000000000	4.00000000000000000000	4.00000000000000000000
68.00000000000000000000	0.00000000000000000000	4174.35888671875000000000	4182.05126953125000000000	4175.89746093750000000000	4196.41015625000000000000	4186.15380859375000000000	4144.10253906250000000000	4156.92285156250000000000	4182.05126953125000000000	4173.84619140625000000000	4200.51269531250000000000	4183.58984375000000000000	4152.30761718750000000000	4194.87158203125000000000	4185.12792968750000000000	1859.00000000000000000000	10248.00000000000000000000	10224.00000000000000000000	0.00000000000000000000	0.00000000000000000000	0.00000000000000000000	1480.00000000000000000000	435.00000000000000000000	4.00000000000000000000	4.00000000000000000000	4.00000000000000000000	4.00000000000000000000	4.00000000000000000000	4.00000000000000000000	4.00000000000000000000	4.00000000000000000000	4.00000000000000000000	4.00000000000000000000	4.00000000000000000000	4.00000000000000000000	4.00000000000000000000	4.00000000000000000000	4.00000000000000000000	4.00000000000000000000
69.00000000000000000000	0.00000000000000000000	4165.12792968750000000000	4184.10253906250000000000	4163.07666015625000000000	4195.38427734375000000000	4194.87158203125000000000	4152.30761718750000000000	4169.23046875000000000000	4194.35888671875000000000	4164.61523437500000000000	4206.66650390625000000000	4182.05126953125000000000	4149.74365234375000000000	4182.56396484375000000000	4178.97412109375000000000	1140.00000000000000000000	10244.00000000000000000000	10225.00000000000000000000	0.00000000000000000000	0.00000000000000000000	0.00000000000000000000	1480.00000000000000000000	443.00000000000000000000	4.00000000000000000000	4.00000000000000000000	4.00000000000000000000	4.00000000000000000000	4.00000000000000000000	4.00000000000000000000	4.00000000000000000000	4.00000000000000000000	4.00000000000000000000	4.00000000000000000000	4.00000000000000000000	4.00000000000000000000	4.00000000000000000000	4.00000000000000000000	4.00000000000000000000	4.00000000000000000000
70.00000000000000000000	0.00000000000000000000	4157.94873046875000000000	4181.53857421875000000000	4160.00000000000000000000	4197.43603515625000000000	4203.58984375000000000000	4158.97412109375000000000	4184.61523437500000000000	4222.56396484375000000000	4162.56396484375000000000	4231.28173828125000000000	4193.84619140625000000000	4155.89746093750000000000	4192.30761718750000000000	4178.46142578125000000000	1657.00000000000000000000	10244.00000000000000000000	10225.00000000000000000000	0.00000000000000000000	0.00000000000000000000	0.00000000000000000000	1480.00000000000000000000	452.00000000000000000000	4.00000000000000000000	4.00000000000000000000	4.00000000000000000000	4.00000000000000000000	4.00000000000000000000	4.00000000000000000000	4.00000000000000000000	4.00000000000000000000	4.00000000000000000000	4.00000000000000000000	4.00000000000000000000	4.00000000000000000000	4.00000000000000000000	4.00000000000000000000	4.00000000000000000000	4.00000000000000000000
71.00000000000000000000	0.00000000000000000000	4153.84619140625000000000	4157.94873046875000000000	4160.00000000000000000000	4180.00000000000000000000	4173.33300781250000000000	4148.20507812500000000000	4166.15380859375000000000	4191.28173828125000000000	4162.56396484375000000000	4196.41015625000000000000	4176.92285156250000000000	4142.05126953125000000000	4171.79492187500000000000	4166.15380859375000000000	1599.00000000000000000000	10243.00000000000000000000	10225.00000000000000000000	0.00000000000000000000	0.00000000000000000000	0.00000000000000000000	1480.00000000000000000000	460.00000000000000000000	4.00000000000000000000	4.00000000000000000000	4.00000000000000000000	4.00000000000000000000	4.00000000000000000000	4.00000000000000000000	4.00000000000000000000	4.00000000000000000000	4.00000000000000000000	4.00000000000000000000	4.00000000000000000000	4.00000000000000000000	4.00000000000000000000	4.00000000000000000000	4.00000000000000000000	4.00000000000000000000
72.00000000000000000000	0.00000000000000000000	4175.89746093750000000000	4201.53857421875000000000	4166.66650390625000000000	4197.94873046875000000000	4222.05126953125000000000	4170.76904296875000000000	4193.33300781250000000000	4197.94873046875000000000	4172.82031250000000000000	4214.87158203125000000000	4189.74365234375000000000	4147.17919921875000000000	4193.33300781250000000000	4175.89746093750000000000	892.00000000000000000000	10243.00000000000000000000	10225.00000000000000000000	0.00000000000000000000	0.00000000000000000000	0.00000000000000000000	1480.00000000000000000000	468.00000000000000000000	4.00000000000000000000	4.00000000000000000000	4.00000000000000000000	4.00000000000000000000	4.00000000000000000000	4.00000000000000000000	4.00000000000000000000	4.00000000000000000000	4.00000000000000000000	4.00000000000000000000	4.00000000000000000000	4.00000000000000000000	4.00000000000000000000	4.00000000000000000000	4.00000000000000000000	4.00000000000000000000
73.00000000000000000000	0.00000000000000000000	4180.51269531250000000000	4197.94873046875000000000	4177.43603515625000000000	4197.94873046875000000000	4218.46142578125000000000	4173.33300781250000000000	4184.10253906250000000000	4185.64111328125000000000	4170.76904296875000000000	4206.66650390625000000000	4182.56396484375000000000	4148.20507812500000000000	4184.61523437500000000000	4172.30761718750000000000	1825.00000000000000000000	10244.00000000000000000000	10225.00000000000000000000	0.00000000000000000000	0.00000000000000000000	0.00000000000000000000	1480.00000000000000000000	476.00000000000000000000	4.00000000000000000000	4.00000000000000000000	4.00000000000000000000	4.00000000000000000000	4.00000000000000000000	4.00000000000000000000	4.00000000000000000000	4.00000000000000000000	4.00000000000000000000	4.00000000000000000000	4.00000000000000000000	4.00000000000000000000	4.00000000000000000000	4.00000000000000000000	4.00000000000000000000	4.00000000000000000000
74.00000000000000000000	0.00000000000000000000	4176.92285156250000000000	4196.41015625000000000000	4172.82031250000000000000	4197.94873046875000000000	4208.71777343750000000000	4170.25634765625000000000	4184.10253906250000000000	4198.97412109375000000000	4169.74365234375000000000	4216.41015625000000000000	4190.76904296875000000000	4151.28173828125000000000	4204.10253906250000000000	4180.51269531250000000000	1789.00000000000000000000	10244.00000000000000000000	10225.00000000000000000000	0.00000000000000000000	0.00000000000000000000	0.00000000000000000000	1480.00000000000000000000	483.00000000000000000000	4.00000000000000000000	4.00000000000000000000	4.00000000000000000000	4.00000000000000000000	4.00000000000000000000	4.00000000000000000000	4.00000000000000000000	4.00000000000000000000	4.00000000000000000000	4.00000000000000000000	4.00000000000000000000	4.00000000000000000000	4.00000000000000000000	4.00000000000000000000	4.00000000000000000000	4.00000000000000000000
75.00000000000000000000	0.00000000000000000000	4178.97412109375000000000	4206.15380859375000000000	4174.87158203125000000000	4207.17919921875000000000	4222.05126953125000000000	4165.64111328125000000000	4183.07666015625000000000	4216.92285156250000000000	4173.84619140625000000000	4227.17919921875000000000	4206.66650390625000000000	4164.10253906250000000000	4226.15380859375000000000	4193.33300781250000000000	1533.00000000000000000000	10242.00000000000000000000	10223.00000000000000000000	0.00000000000000000000	0.00000000000000000000	0.00000000000000000000	1480.00000000000000000000	491.00000000000000000000	4.00000000000000000000	4.00000000000000000000	4.00000000000000000000	4.00000000000000000000	4.00000000000000000000	4.00000000000000000000	4.00000000000000000000	4.00000000000000000000	4.00000000000000000000	4.00000000000000000000	4.00000000000000000000	4.00000000000000000000	4.00000000000000000000	4.00000000000000000000	4.00000000000000000000	4.00000000000000000000
76.00000000000000000000	0.00000000000000000000	4170.25634765625000000000	4183.07666015625000000000	4175.38427734375000000000	4191.28173828125000000000	4193.33300781250000000000	4154.35888671875000000000	4158.46142578125000000000	4190.25634765625000000000	4167.17919921875000000000	4187.17919921875000000000	4185.12792968750000000000	4152.30761718750000000000	4194.35888671875000000000	4177.94873046875000000000	1338.00000000000000000000	10242.00000000000000000000	10223.00000000000000000000	0.00000000000000000000	0.00000000000000000000	0.00000000000000000000	1480.00000000000000000000	498.00000000000000000000	4.00000000000000000000	4.00000000000000000000	4.00000000000000000000	4.00000000000000000000	4.00000000000000000000	4.00000000000000000000	4.00000000000000000000	4.00000000000000000000	4.00000000000000000000	4.00000000000000000000	4.00000000000000000000	4.00000000000000000000	4.00000000000000000000	4.00000000000000000000	4.00000000000000000000	4.00000000000000000000
77.00000000000000000000	0.00000000000000000000	4180.51269531250000000000	4211.28173828125000000000	4173.84619140625000000000	4207.17919921875000000000	4216.41015625000000000000	4173.33300781250000000000	4194.35888671875000000000	4219.48730468750000000000	4169.74365234375000000000	4234.87158203125000000000	4206.15380859375000000000	4160.51269531250000000000	4220.51269531250000000000	4187.69238281250000000000	1533.00000000000000000000	10246.00000000000000000000	10224.00000000000000000000	0.00000000000000000000	0.00000000000000000000	0.00000000000000000000	1480.00000000000000000000	506.00000000000000000000	4.00000000000000000000	4.00000000000000000000	4.00000000000000000000	4.00000000000000000000	4.00000000000000000000	4.00000000000000000000	4.00000000000000000000	4.00000000000000000000	4.00000000000000000000	4.00000000000000000000	4.00000000000000000000	4.00000000000000000000	4.00000000000000000000	4.00000000000000000000	4.00000000000000000000	4.00000000000000000000
78.00000000000000000000	0.00000000000000000000	4180.51269531250000000000	4202.05126953125000000000	4178.46142578125000000000	4199.48730468750000000000	4211.28173828125000000000	4168.20507812500000000000	4186.15380859375000000000	4210.25634765625000000000	4168.20507812500000000000	4241.53857421875000000000	4203.58984375000000000000	4164.10253906250000000000	4203.58984375000000000000	4184.61523437500000000000	1789.00000000000000000000	10246.00000000000000000000	10224.00000000000000000000	0.00000000000000000000	0.00000000000000000000	0.00000000000000000000	1480.00000000000000000000	513.00000000000000000000	4.00000000000000000000	4.00000000000000000000	4.00000000000000000000	4.00000000000000000000	4.00000000000000000000	4.00000000000000000000	4.00000000000000000000	4.00000000000000000000	4.00000000000000000000	4.00000000000000000000	4.00000000000000000000	4.00000000000000000000	4.00000000000000000000	4.00000000000000000000	4.00000000000000000000	4.00000000000000000000
79.00000000000000000000	0.00000000000000000000	4180.51269531250000000000	4202.56396484375000000000	4172.82031250000000000000	4189.74365234375000000000	4220.00000000000000000000	4169.23046875000000000000	4179.48730468750000000000	4195.89746093750000000000	4167.69238281250000000000	4222.56396484375000000000	4190.25634765625000000000	4156.41015625000000000000	4188.20507812500000000000	4178.97412109375000000000	1533.00000000000000000000	10247.00000000000000000000	10224.00000000000000000000	0.00000000000000000000	0.00000000000000000000	0.00000000000000000000	1480.00000000000000000000	521.00000000000000000000	4.00000000000000000000	4.00000000000000000000	4.00000000000000000000	4.00000000000000000000	4.00000000000000000000	4.00000000000000000000	4.00000000000000000000	4.00000000000000000000	4.00000000000000000000	4.00000000000000000000	4.00000000000000000000	4.00000000000000000000	4.00000000000000000000	4.00000000000000000000	4.00000000000000000000	4.00000000000000000000
80.00000000000000000000	0.00000000000000000000	4191.79492187500000000000	4224.61523437500000000000	4176.92285156250000000000	4206.66650390625000000000	4245.12792968750000000000	4178.97412109375000000000	4196.92285156250000000000	4211.28173828125000000000	4171.28173828125000000000	4243.58984375000000000000	4197.94873046875000000000	4162.56396484375000000000	4210.76904296875000000000	4185.64111328125000000000	1338.00000000000000000000	10247.00000000000000000000	10224.00000000000000000000	0.00000000000000000000	0.00000000000000000000	0.00000000000000000000	1480.00000000000000000000	529.00000000000000000000	4.00000000000000000000	4.00000000000000000000	4.00000000000000000000	4.00000000000000000000	4.00000000000000000000	4.00000000000000000000	4.00000000000000000000	4.00000000000000000000	4.00000000000000000000	4.00000000000000000000	4.00000000000000000000	4.00000000000000000000	4.00000000000000000000	4.00000000000000000000	4.00000000000000000000	4.00000000000000000000
81.00000000000000000000	0.00000000000000000000	4181.53857421875000000000	4194.35888671875000000000	4180.00000000000000000000	4190.76904296875000000000	4206.66650390625000000000	4165.12792968750000000000	4171.79492187500000000000	4183.58984375000000000000	4166.66650390625000000000	4214.87158203125000000000	4181.02539062500000000000	4157.43603515625000000000	4189.23046875000000000000	4177.94873046875000000000	1533.00000000000000000000	10248.00000000000000000000	10224.00000000000000000000	0.00000000000000000000	0.00000000000000000000	0.00000000000000000000	1480.00000000000000000000	537.00000000000000000000	4.00000000000000000000	4.00000000000000000000	4.00000000000000000000	4.00000000000000000000	4.00000000000000000000	4.00000000000000000000	4.00000000000000000000	4.00000000000000000000	4.00000000000000000000	4.00000000000000000000	4.00000000000000000000	4.00000000000000000000	4.00000000000000000000	4.00000000000000000000	4.00000000000000000000	4.00000000000000000000
82.00000000000000000000	0.00000000000000000000	4181.53857421875000000000	4204.61523437500000000000	4173.84619140625000000000	4197.43603515625000000000	4220.00000000000000000000	4171.79492187500000000000	4184.10253906250000000000	4202.56396484375000000000	4171.79492187500000000000	4227.17919921875000000000	4201.53857421875000000000	4172.30761718750000000000	4214.35888671875000000000	4196.92285156250000000000	1789.00000000000000000000	10248.00000000000000000000	10224.00000000000000000000	0.00000000000000000000	0.00000000000000000000	0.00000000000000000000	1480.00000000000000000000	546.00000000000000000000	4.00000000000000000000	4.00000000000000000000	4.00000000000000000000	4.00000000000000000000	4.00000000000000000000	4.00000000000000000000	4.00000000000000000000	4.00000000000000000000	4.00000000000000000000	4.00000000000000000000	4.00000000000000000000	4.00000000000000000000	4.00000000000000000000	4.00000000000000000000	4.00000000000000000000	4.00000000000000000000
83.00000000000000000000	0.00000000000000000000	4181.02539062500000000000	4188.71777343750000000000	4178.97412109375000000000	4199.48730468750000000000	4203.07666015625000000000	4161.53857421875000000000	4169.23046875000000000000	4204.61523437500000000000	4170.25634765625000000000	4218.46142578125000000000	4201.02539062500000000000	4178.46142578125000000000	4209.74365234375000000000	4198.46142578125000000000	1533.00000000000000000000	10250.00000000000000000000	10221.00000000000000000000	0.00000000000000000000	0.00000000000000000000	0.00000000000000000000	1480.00000000000000000000	554.00000000000000000000	4.00000000000000000000	4.00000000000000000000	4.00000000000000000000	4.00000000000000000000	4.00000000000000000000	4.00000000000000000000	4.00000000000000000000	4.00000000000000000000	4.00000000000000000000	4.00000000000000000000	4.00000000000000000000	4.00000000000000000000	4.00000000000000000000	4.00000000000000000000	4.00000000000000000000	4.00000000000000000000
84.00000000000000000000	0.00000000000000000000	4180.00000000000000000000	4189.74365234375000000000	4180.00000000000000000000	4194.87158203125000000000	4198.46142578125000000000	4163.07666015625000000000	4175.89746093750000000000	4205.64111328125000000000	4168.71777343750000000000	4216.41015625000000000000	4193.33300781250000000000	4168.71777343750000000000	4195.89746093750000000000	4188.71777343750000000000	1338.00000000000000000000	10250.00000000000000000000	10221.00000000000000000000	0.00000000000000000000	0.00000000000000000000	0.00000000000000000000	1480.00000000000000000000	562.00000000000000000000	4.00000000000000000000	4.00000000000000000000	4.00000000000000000000	4.00000000000000000000	4.00000000000000000000	4.00000000000000000000	4.00000000000000000000	4.00000000000000000000	4.00000000000000000000	4.00000000000000000000	4.00000000000000000000	4.00000000000000000000	4.00000000000000000000	4.00000000000000000000	4.00000000000000000000	4.00000000000000000000
85.00000000000000000000	0.00000000000000000000	4188.71777343750000000000	4229.23046875000000000000	4177.94873046875000000000	4210.76904296875000000000	4245.64111328125000000000	4183.58984375000000000000	4216.41015625000000000000	4235.38427734375000000000	4174.87158203125000000000	4260.51269531250000000000	4213.33300781250000000000	4177.94873046875000000000	4213.84619140625000000000	4194.87158203125000000000	1533.00000000000000000000	10249.00000000000000000000	10221.00000000000000000000	0.00000000000000000000	0.00000000000000000000	0.00000000000000000000	1480.00000000000000000000	571.00000000000000000000	4.00000000000000000000	4.00000000000000000000	4.00000000000000000000	4.00000000000000000000	4.00000000000000000000	4.00000000000000000000	4.00000000000000000000	4.00000000000000000000	4.00000000000000000000	4.00000000000000000000	4.00000000000000000000	4.00000000000000000000	4.00000000000000000000	4.00000000000000000000	4.00000000000000000000	4.00000000000000000000
86.00000000000000000000	0.00000000000000000000	4184.10253906250000000000	4206.15380859375000000000	4173.33300781250000000000	4195.89746093750000000000	4228.71777343750000000000	4173.33300781250000000000	4190.76904296875000000000	4204.10253906250000000000	4166.15380859375000000000	4237.43603515625000000000	4193.84619140625000000000	4166.66650390625000000000	4185.12792968750000000000	4181.02539062500000000000	1789.00000000000000000000	10249.00000000000000000000	10221.00000000000000000000	0.00000000000000000000	0.00000000000000000000	0.00000000000000000000	1480.00000000000000000000	579.00000000000000000000	4.00000000000000000000	4.00000000000000000000	4.00000000000000000000	4.00000000000000000000	4.00000000000000000000	4.00000000000000000000	4.00000000000000000000	4.00000000000000000000	4.00000000000000000000	4.00000000000000000000	4.00000000000000000000	4.00000000000000000000	4.00000000000000000000	4.00000000000000000000	4.00000000000000000000	4.00000000000000000000
87.00000000000000000000	0.00000000000000000000	4195.38427734375000000000	4227.17919921875000000000	4175.38427734375000000000	4207.69238281250000000000	4235.38427734375000000000	4179.48730468750000000000	4198.46142578125000000000	4205.12792968750000000000	4169.74365234375000000000	4245.12792968750000000000	4200.00000000000000000000	4167.17919921875000000000	4212.30761718750000000000	4192.82031250000000000000	1533.00000000000000000000	10249.00000000000000000000	10222.00000000000000000000	0.00000000000000000000	0.00000000000000000000	0.00000000000000000000	1480.00000000000000000000	587.00000000000000000000	4.00000000000000000000	4.00000000000000000000	4.00000000000000000000	4.00000000000000000000	4.00000000000000000000	4.00000000000000000000	4.00000000000000000000	4.00000000000000000000	4.00000000000000000000	4.00000000000000000000	4.00000000000000000000	4.00000000000000000000	4.00000000000000000000	4.00000000000000000000	4.00000000000000000000	4.00000000000000000000
88.00000000000000000000	0.00000000000000000000	4197.94873046875000000000	4233.84619140625000000000	4187.17919921875000000000	4214.87158203125000000000	4218.46142578125000000000	4175.89746093750000000000	4194.87158203125000000000	4193.84619140625000000000	4174.35888671875000000000	4223.07666015625000000000	4200.00000000000000000000	4170.76904296875000000000	4220.00000000000000000000	4199.48730468750000000000	1338.00000000000000000000	10249.00000000000000000000	10222.00000000000000000000	0.00000000000000000000	0.00000000000000000000	0.00000000000000000000	1480.00000000000000000000	596.00000000000000000000	4.00000000000000000000	4.00000000000000000000	4.00000000000000000000	4.00000000000000000000	4.00000000000000000000	4.00000000000000000000	4.00000000000000000000	4.00000000000000000000	4.00000000000000000000	4.00000000000000000000	4.00000000000000000000	4.00000000000000000000	4.00000000000000000000	4.00000000000000000000	4.00000000000000000000	4.00000000000000000000
89.00000000000000000000	0.00000000000000000000	4183.07666015625000000000	4212.30761718750000000000	4177.43603515625000000000	4198.97412109375000000000	4209.23046875000000000000	4168.71777343750000000000	4181.02539062500000000000	4180.51269531250000000000	4171.28173828125000000000	4190.25634765625000000000	4190.76904296875000000000	4165.64111328125000000000	4201.53857421875000000000	4191.28173828125000000000	1533.00000000000000000000	10250.00000000000000000000	10221.00000000000000000000	0.00000000000000000000	0.00000000000000000000	0.00000000000000000000	1480.00000000000000000000	604.00000000000000000000	4.00000000000000000000	4.00000000000000000000	4.00000000000000000000	4.00000000000000000000	4.00000000000000000000	4.00000000000000000000	4.00000000000000000000	4.00000000000000000000	4.00000000000000000000	4.00000000000000000000	4.00000000000000000000	4.00000000000000000000	4.00000000000000000000	4.00000000000000000000	4.00000000000000000000	4.00000000000000000000
90.00000000000000000000	0.00000000000000000000	4180.51269531250000000000	4219.48730468750000000000	4168.20507812500000000000	4207.69238281250000000000	4245.64111328125000000000	4174.35888671875000000000	4191.79492187500000000000	4212.30761718750000000000	4174.87158203125000000000	4236.41015625000000000000	4212.82031250000000000000	4180.51269531250000000000	4227.17919921875000000000	4200.00000000000000000000	1789.00000000000000000000	10250.00000000000000000000	10221.00000000000000000000	0.00000000000000000000	0.00000000000000000000	0.00000000000000000000	1480.00000000000000000000	611.00000000000000000000	4.00000000000000000000	4.00000000000000000000	4.00000000000000000000	4.00000000000000000000	4.00000000000000000000	4.00000000000000000000	4.00000000000000000000	4.00000000000000000000	4.00000000000000000000	4.00000000000000000000	4.00000000000000000000	4.00000000000000000000	4.00000000000000000000	4.00000000000000000000	4.00000000000000000000	4.00000000000000000000
91.00000000000000000000	0.00000000000000000000	4171.79492187500000000000	4187.17919921875000000000	4169.74365234375000000000	4196.41015625000000000000	4213.33300781250000000000	4161.53857421875000000000	4170.25634765625000000000	4191.79492187500000000000	4168.20507812500000000000	4228.20507812500000000000	4195.89746093750000000000	4172.30761718750000000000	4204.10253906250000000000	4190.25634765625000000000	1533.00000000000000000000	10247.00000000000000000000	10224.00000000000000000000	0.00000000000000000000	0.00000000000000000000	0.00000000000000000000	1480.00000000000000000000	619.00000000000000000000	4.00000000000000000000	4.00000000000000000000	4.00000000000000000000	4.00000000000000000000	4.00000000000000000000	4.00000000000000000000	4.00000000000000000000	4.00000000000000000000	4.00000000000000000000	4.00000000000000000000	4.00000000000000000000	4.00000000000000000000	4.00000000000000000000	4.00000000000000000000	4.00000000000000000000	4.00000000000000000000
92.00000000000000000000	0.00000000000000000000	4182.05126953125000000000	4210.25634765625000000000	4170.25634765625000000000	4207.69238281250000000000	4226.66650390625000000000	4181.53857421875000000000	4201.53857421875000000000	4205.12792968750000000000	4171.28173828125000000000	4235.38427734375000000000	4201.02539062500000000000	4170.76904296875000000000	4210.76904296875000000000	4193.84619140625000000000	1338.00000000000000000000	10247.00000000000000000000	10224.00000000000000000000	0.00000000000000000000	0.00000000000000000000	0.00000000000000000000	1480.00000000000000000000	626.00000000000000000000	4.00000000000000000000	4.00000000000000000000	4.00000000000000000000	4.00000000000000000000	4.00000000000000000000	4.00000000000000000000	4.00000000000000000000	4.00000000000000000000	4.00000000000000000000	4.00000000000000000000	4.00000000000000000000	4.00000000000000000000	4.00000000000000000000	4.00000000000000000000	4.00000000000000000000	4.00000000000000000000
93.00000000000000000000	0.00000000000000000000	4193.84619140625000000000	4224.61523437500000000000	4179.48730468750000000000	4214.35888671875000000000	4232.82031250000000000000	4188.71777343750000000000	4207.69238281250000000000	4207.69238281250000000000	4172.82031250000000000000	4235.89746093750000000000	4205.64111328125000000000	4172.30761718750000000000	4208.71777343750000000000	4190.25634765625000000000	1533.00000000000000000000	10248.00000000000000000000	10225.00000000000000000000	0.00000000000000000000	0.00000000000000000000	0.00000000000000000000	1480.00000000000000000000	633.00000000000000000000	4.00000000000000000000	4.00000000000000000000	4.00000000000000000000	4.00000000000000000000	4.00000000000000000000	4.00000000000000000000	4.00000000000000000000	4.00000000000000000000	4.00000000000000000000	4.00000000000000000000	4.00000000000000000000	4.00000000000000000000	4.00000000000000000000	4.00000000000000000000	4.00000000000000000000	4.00000000000000000000
94.00000000000000000000	0.00000000000000000000	4187.69238281250000000000	4206.15380859375000000000	4177.43603515625000000000	4203.07666015625000000000	4206.15380859375000000000	4174.87158203125000000000	4181.53857421875000000000	4181.53857421875000000000	4167.69238281250000000000	4219.48730468750000000000	4190.25634765625000000000	4160.51269531250000000000	4194.87158203125000000000	4179.48730468750000000000	1789.00000000000000000000	10248.00000000000000000000	10225.00000000000000000000	0.00000000000000000000	0.00000000000000000000	0.00000000000000000000	1480.00000000000000000000	641.00000000000000000000	4.00000000000000000000	4.00000000000000000000	4.00000000000000000000	4.00000000000000000000	4.00000000000000000000	4.00000000000000000000	4.00000000000000000000	4.00000000000000000000	4.00000000000000000000	4.00000000000000000000	4.00000000000000000000	4.00000000000000000000	4.00000000000000000000	4.00000000000000000000	4.00000000000000000000	4.00000000000000000000
95.00000000000000000000	0.00000000000000000000	4192.30761718750000000000	4229.23046875000000000000	4177.94873046875000000000	4222.56396484375000000000	4233.84619140625000000000	4178.46142578125000000000	4195.89746093750000000000	4200.51269531250000000000	4176.41015625000000000000	4247.17919921875000000000	4207.17919921875000000000	4175.89746093750000000000	4232.30761718750000000000	4200.00000000000000000000	1533.00000000000000000000	10246.00000000000000000000	10226.00000000000000000000	0.00000000000000000000	0.00000000000000000000	0.00000000000000000000	1480.00000000000000000000	649.00000000000000000000	4.00000000000000000000	4.00000000000000000000	4.00000000000000000000	4.00000000000000000000	4.00000000000000000000	4.00000000000000000000	4.00000000000000000000	4.00000000000000000000	4.00000000000000000000	4.00000000000000000000	4.00000000000000000000	4.00000000000000000000	4.00000000000000000000	4.00000000000000000000	4.00000000000000000000	4.00000000000000000000
96.00000000000000000000	0.00000000000000000000	4187.69238281250000000000	4208.20507812500000000000	4181.53857421875000000000	4211.79492187500000000000	4216.92285156250000000000	4167.69238281250000000000	4177.43603515625000000000	4178.97412109375000000000	4172.82031250000000000000	4211.28173828125000000000	4194.35888671875000000000	4177.43603515625000000000	4209.74365234375000000000	4194.35888671875000000000	1338.00000000000000000000	10246.00000000000000000000	10226.00000000000000000000	0.00000000000000000000	0.00000000000000000000	0.00000000000000000000	1480.00000000000000000000	657.00000000000000000000	4.00000000000000000000	4.00000000000000000000	4.00000000000000000000	4.00000000000000000000	4.00000000000000000000	4.00000000000000000000	4.00000000000000000000	4.00000000000000000000	4.00000000000000000000	4.00000000000000000000	4.00000000000000000000	4.00000000000000000000	4.00000000000000000000	4.00000000000000000000	4.00000000000000000000	4.00000000000000000000
97.00000000000000000000	0.00000000000000000000	4187.17919921875000000000	4211.28173828125000000000	4172.30761718750000000000	4213.33300781250000000000	4225.12792968750000000000	4179.48730468750000000000	4195.89746093750000000000	4200.00000000000000000000	4169.23046875000000000000	4227.17919921875000000000	4205.64111328125000000000	4180.51269531250000000000	4212.82031250000000000000	4191.28173828125000000000	1533.00000000000000000000	10247.00000000000000000000	10227.00000000000000000000	0.00000000000000000000	0.00000000000000000000	0.00000000000000000000	1480.00000000000000000000	665.00000000000000000000	4.00000000000000000000	4.00000000000000000000	4.00000000000000000000	4.00000000000000000000	4.00000000000000000000	4.00000000000000000000	4.00000000000000000000	4.00000000000000000000	4.00000000000000000000	4.00000000000000000000	4.00000000000000000000	4.00000000000000000000	4.00000000000000000000	4.00000000000000000000	4.00000000000000000000	4.00000000000000000000
98.00000000000000000000	0.00000000000000000000	4182.05126953125000000000	4207.69238281250000000000	4169.74365234375000000000	4220.51269531250000000000	4225.12792968750000000000	4177.43603515625000000000	4203.07666015625000000000	4227.17919921875000000000	4168.20507812500000000000	4257.43603515625000000000	4219.48730468750000000000	4189.23046875000000000000	4221.53857421875000000000	4195.89746093750000000000	1789.00000000000000000000	10247.00000000000000000000	10227.00000000000000000000	0.00000000000000000000	0.00000000000000000000	0.00000000000000000000	1480.00000000000000000000	673.00000000000000000000	4.00000000000000000000	4.00000000000000000000	4.00000000000000000000	4.00000000000000000000	4.00000000000000000000	4.00000000000000000000	4.00000000000000000000	4.00000000000000000000	4.00000000000000000000	4.00000000000000000000	4.00000000000000000000	4.00000000000000000000	4.00000000000000000000	4.00000000000000000000	4.00000000000000000000	4.00000000000000000000
99.00000000000000000000	0.00000000000000000000	4172.82031250000000000000	4190.76904296875000000000	4167.17919921875000000000	4204.61523437500000000000	4199.48730468750000000000	4166.66650390625000000000	4188.20507812500000000000	4203.07666015625000000000	4165.64111328125000000000	4223.07666015625000000000	4199.48730468750000000000	4174.87158203125000000000	4197.43603515625000000000	4187.69238281250000000000	1533.00000000000000000000	10246.00000000000000000000	10227.00000000000000000000	0.00000000000000000000	0.00000000000000000000	0.00000000000000000000	1480.00000000000000000000	681.00000000000000000000	4.00000000000000000000	4.00000000000000000000	4.00000000000000000000	4.00000000000000000000	4.00000000000000000000	4.00000000000000000000	4.00000000000000000000	4.00000000000000000000	4.00000000000000000000	4.00000000000000000000	4.00000000000000000000	4.00000000000000000000	4.00000000000000000000	4.00000000000000000000	4.00000000000000000000	4.00000000000000000000
100.00000000000000000000	0.00000000000000000000	4192.30761718750000000000	4231.28173828125000000000	4172.82031250000000000000	4220.00000000000000000000	4243.58984375000000000000	4192.82031250000000000000	4223.58984375000000000000	4217.43603515625000000000	4175.38427734375000000000	4245.64111328125000000000	4211.79492187500000000000	4175.89746093750000000000	4218.46142578125000000000	4191.79492187500000000000	1338.00000000000000000000	10246.00000000000000000000	10227.00000000000000000000	0.00000000000000000000	0.00000000000000000000	0.00000000000000000000	1480.00000000000000000000	688.00000000000000000000	4.00000000000000000000	4.00000000000000000000	4.00000000000000000000	4.00000000000000000000	4.00000000000000000000	4.00000000000000000000	4.00000000000000000000	4.00000000000000000000	4.00000000000000000000	4.00000000000000000000	4.00000000000000000000	4.00000000000000000000	4.00000000000000000000	4.00000000000000000000	4.00000000000000000000	4.00000000000000000000
101.00000000000000000000	0.00000000000000000000	4193.84619140625000000000	4212.30761718750000000000	4178.97412109375000000000	4211.28173828125000000000	4229.23046875000000000000	4189.74365234375000000000	4204.61523437500000000000	4194.87158203125000000000	4170.25634765625000000000	4232.82031250000000000000	4200.51269531250000000000	4173.33300781250000000000	4198.97412109375000000000	4178.97412109375000000000	1533.00000000000000000000	10245.00000000000000000000	10227.00000000000000000000	0.00000000000000000000	0.00000000000000000000	0.00000000000000000000	1480.00000000000000000000	697.00000000000000000000	4.00000000000000000000	4.00000000000000000000	4.00000000000000000000	4.00000000000000000000	4.00000000000000000000	4.00000000000000000000	4.00000000000000000000	4.00000000000000000000	4.00000000000000000000	4.00000000000000000000	4.00000000000000000000	4.00000000000000000000	4.00000000000000000000	4.00000000000000000000	4.00000000000000000000	4.00000000000000000000
102.00000000000000000000	0.00000000000000000000	4187.69238281250000000000	4208.71777343750000000000	4172.82031250000000000000	4210.25634765625000000000	4217.94873046875000000000	4181.02539062500000000000	4195.38427734375000000000	4193.33300781250000000000	4166.66650390625000000000	4216.41015625000000000000	4203.58984375000000000000	4177.43603515625000000000	4212.82031250000000000000	4190.76904296875000000000	1789.00000000000000000000	10245.00000000000000000000	10227.00000000000000000000	0.00000000000000000000	0.00000000000000000000	0.00000000000000000000	1480.00000000000000000000	705.00000000000000000000	4.00000000000000000000	4.00000000000000000000	4.00000000000000000000	4.00000000000000000000	4.00000000000000000000	4.00000000000000000000	4.00000000000000000000	4.00000000000000000000	4.00000000000000000000	4.00000000000000000000	4.00000000000000000000	4.00000000000000000000	4.00000000000000000000	4.00000000000000000000	4.00000000000000000000	4.00000000000000000000
103.00000000000000000000	0.00000000000000000000	4191.79492187500000000000	4222.56396484375000000000	4178.97412109375000000000	4222.56396484375000000000	4222.05126953125000000000	4171.79492187500000000000	4194.35888671875000000000	4202.56396484375000000000	4172.82031250000000000000	4214.35888671875000000000	4214.35888671875000000000	4188.71777343750000000000	4238.46142578125000000000	4209.23046875000000000000	1533.00000000000000000000	10246.00000000000000000000	10229.00000000000000000000	0.00000000000000000000	0.00000000000000000000	0.00000000000000000000	1480.00000000000000000000	713.00000000000000000000	4.00000000000000000000	4.00000000000000000000	4.00000000000000000000	4.00000000000000000000	4.00000000000000000000	4.00000000000000000000	4.00000000000000000000	4.00000000000000000000	4.00000000000000000000	4.00000000000000000000	4.00000000000000000000	4.00000000000000000000	4.00000000000000000000	4.00000000000000000000	4.00000000000000000000	4.00000000000000000000
104.00000000000000000000	0.00000000000000000000	4185.12792968750000000000	4198.46142578125000000000	4178.46142578125000000000	4207.69238281250000000000	4198.46142578125000000000	4164.10253906250000000000	4173.84619140625000000000	4177.94873046875000000000	4168.71777343750000000000	4198.97412109375000000000	4192.30761718750000000000	4175.89746093750000000000	4208.20507812500000000000	4192.30761718750000000000	1338.00000000000000000000	10246.00000000000000000000	10229.00000000000000000000	0.00000000000000000000	0.00000000000000000000	0.00000000000000000000	1480.00000000000000000000	720.00000000000000000000	4.00000000000000000000	4.00000000000000000000	4.00000000000000000000	4.00000000000000000000	4.00000000000000000000	4.00000000000000000000	4.00000000000000000000	4.00000000000000000000	4.00000000000000000000	4.00000000000000000000	4.00000000000000000000	4.00000000000000000000	4.00000000000000000000	4.00000000000000000000	4.00000000000000000000	4.00000000000000000000
105.00000000000000000000	0.00000000000000000000	4183.58984375000000000000	4210.25634765625000000000	4168.71777343750000000000	4212.30761718750000000000	4222.56396484375000000000	4184.10253906250000000000	4202.05126953125000000000	4209.74365234375000000000	4168.20507812500000000000	4243.58984375000000000000	4207.69238281250000000000	4180.51269531250000000000	4222.56396484375000000000	4192.30761718750000000000	1533.00000000000000000000	10247.00000000000000000000	10231.00000000000000000000	0.00000000000000000000	0.00000000000000000000	0.00000000000000000000	1480.00000000000000000000	728.00000000000000000000	4.00000000000000000000	4.00000000000000000000	4.00000000000000000000	4.00000000000000000000	4.00000000000000000000	4.00000000000000000000	4.00000000000000000000	4.00000000000000000000	4.00000000000000000000	4.00000000000000000000	4.00000000000000000000	4.00000000000000000000	4.00000000000000000000	4.00000000000000000000	4.00000000000000000000	4.00000000000000000000
106.00000000000000000000	0.00000000000000000000	4176.41015625000000000000	4190.25634765625000000000	4168.71777343750000000000	4198.97412109375000000000	4201.53857421875000000000	4176.92285156250000000000	4193.84619140625000000000	4204.10253906250000000000	4164.10253906250000000000	4237.94873046875000000000	4202.56396484375000000000	4178.46142578125000000000	4204.10253906250000000000	4187.69238281250000000000	1789.00000000000000000000	10247.00000000000000000000	10231.00000000000000000000	0.00000000000000000000	0.00000000000000000000	0.00000000000000000000	1480.00000000000000000000	735.00000000000000000000	4.00000000000000000000	4.00000000000000000000	4.00000000000000000000	4.00000000000000000000	4.00000000000000000000	4.00000000000000000000	4.00000000000000000000	4.00000000000000000000	4.00000000000000000000	4.00000000000000000000	4.00000000000000000000	4.00000000000000000000	4.00000000000000000000	4.00000000000000000000	4.00000000000000000000	4.00000000000000000000
107.00000000000000000000	0.00000000000000000000	4189.23046875000000000000	4206.66650390625000000000	4172.30761718750000000000	4196.92285156250000000000	4215.89746093750000000000	4182.56396484375000000000	4203.07666015625000000000	4197.94873046875000000000	4170.76904296875000000000	4243.07666015625000000000	4200.00000000000000000000	4173.84619140625000000000	4202.56396484375000000000	4189.74365234375000000000	1533.00000000000000000000	10248.00000000000000000000	10230.00000000000000000000	0.00000000000000000000	0.00000000000000000000	0.00000000000000000000	1480.00000000000000000000	742.00000000000000000000	4.00000000000000000000	4.00000000000000000000	4.00000000000000000000	4.00000000000000000000	4.00000000000000000000	4.00000000000000000000	4.00000000000000000000	4.00000000000000000000	4.00000000000000000000	4.00000000000000000000	4.00000000000000000000	4.00000000000000000000	4.00000000000000000000	4.00000000000000000000	4.00000000000000000000	4.00000000000000000000
108.00000000000000000000	0.00000000000000000000	4204.61523437500000000000	4236.92285156250000000000	4182.56396484375000000000	4210.76904296875000000000	4250.76904296875000000000	4195.89746093750000000000	4217.43603515625000000000	4202.05126953125000000000	4177.43603515625000000000	4260.00000000000000000000	4209.74365234375000000000	4179.48730468750000000000	4221.53857421875000000000	4196.92285156250000000000	1338.00000000000000000000	10248.00000000000000000000	10230.00000000000000000000	0.00000000000000000000	0.00000000000000000000	0.00000000000000000000	1480.00000000000000000000	750.00000000000000000000	4.00000000000000000000	4.00000000000000000000	4.00000000000000000000	4.00000000000000000000	4.00000000000000000000	4.00000000000000000000	4.00000000000000000000	4.00000000000000000000	4.00000000000000000000	4.00000000000000000000	4.00000000000000000000	4.00000000000000000000	4.00000000000000000000	4.00000000000000000000	4.00000000000000000000	4.00000000000000000000
109.00000000000000000000	0.00000000000000000000	4185.12792968750000000000	4203.07666015625000000000	4178.97412109375000000000	4193.84619140625000000000	4214.35888671875000000000	4180.00000000000000000000	4187.69238281250000000000	4173.33300781250000000000	4167.17919921875000000000	4209.23046875000000000000	4192.30761718750000000000	4167.69238281250000000000	4199.48730468750000000000	4188.20507812500000000000	1533.00000000000000000000	10248.00000000000000000000	10230.00000000000000000000	0.00000000000000000000	0.00000000000000000000	0.00000000000000000000	1480.00000000000000000000	758.00000000000000000000	4.00000000000000000000	4.00000000000000000000	4.00000000000000000000	4.00000000000000000000	4.00000000000000000000	4.00000000000000000000	4.00000000000000000000	4.00000000000000000000	4.00000000000000000000	4.00000000000000000000	4.00000000000000000000	4.00000000000000000000	4.00000000000000000000	4.00000000000000000000	4.00000000000000000000	4.00000000000000000000
110.00000000000000000000	0.00000000000000000000	4183.07666015625000000000	4211.79492187500000000000	4170.76904296875000000000	4203.58984375000000000000	4221.53857421875000000000	4178.97412109375000000000	4198.46142578125000000000	4204.61523437500000000000	4170.76904296875000000000	4228.20507812500000000000	4214.87158203125000000000	4181.02539062500000000000	4231.79492187500000000000	4206.66650390625000000000	1789.00000000000000000000	10248.00000000000000000000	10230.00000000000000000000	0.00000000000000000000	0.00000000000000000000	0.00000000000000000000	1480.00000000000000000000	766.00000000000000000000	4.00000000000000000000	4.00000000000000000000	4.00000000000000000000	4.00000000000000000000	4.00000000000000000000	4.00000000000000000000	4.00000000000000000000	4.00000000000000000000	4.00000000000000000000	4.00000000000000000000	4.00000000000000000000	4.00000000000000000000	4.00000000000000000000	4.00000000000000000000	4.00000000000000000000	4.00000000000000000000
111.00000000000000000000	0.00000000000000000000	4183.58984375000000000000	4196.41015625000000000000	4177.43603515625000000000	4200.00000000000000000000	4200.51269531250000000000	4162.05126953125000000000	4176.41015625000000000000	4192.82031250000000000000	4172.82031250000000000000	4220.00000000000000000000	4210.25634765625000000000	4184.10253906250000000000	4218.46142578125000000000	4205.64111328125000000000	1533.00000000000000000000	10248.00000000000000000000	10230.00000000000000000000	0.00000000000000000000	0.00000000000000000000	0.00000000000000000000	1480.00000000000000000000	774.00000000000000000000	4.00000000000000000000	4.00000000000000000000	4.00000000000000000000	4.00000000000000000000	4.00000000000000000000	4.00000000000000000000	4.00000000000000000000	4.00000000000000000000	4.00000000000000000000	4.00000000000000000000	4.00000000000000000000	4.00000000000000000000	4.00000000000000000000	4.00000000000000000000	4.00000000000000000000	4.00000000000000000000
112.00000000000000000000	0.00000000000000000000	4180.00000000000000000000	4197.94873046875000000000	4176.92285156250000000000	4195.89746093750000000000	4201.53857421875000000000	4168.71777343750000000000	4182.05126953125000000000	4181.53857421875000000000	4170.76904296875000000000	4209.23046875000000000000	4201.02539062500000000000	4171.28173828125000000000	4200.51269531250000000000	4194.35888671875000000000	1338.00000000000000000000	10248.00000000000000000000	10230.00000000000000000000	0.00000000000000000000	0.00000000000000000000	0.00000000000000000000	1480.00000000000000000000	782.00000000000000000000	4.00000000000000000000	4.00000000000000000000	4.00000000000000000000	4.00000000000000000000	4.00000000000000000000	4.00000000000000000000	4.00000000000000000000	4.00000000000000000000	4.00000000000000000000	4.00000000000000000000	4.00000000000000000000	4.00000000000000000000	4.00000000000000000000	4.00000000000000000000	4.00000000000000000000	4.00000000000000000000
113.00000000000000000000	0.00000000000000000000	4185.64111328125000000000	4222.05126953125000000000	4175.89746093750000000000	4210.25634765625000000000	4235.38427734375000000000	4191.79492187500000000000	4216.41015625000000000000	4211.79492187500000000000	4171.79492187500000000000	4248.20507812500000000000	4218.46142578125000000000	4179.48730468750000000000	4217.43603515625000000000	4194.87158203125000000000	1533.00000000000000000000	10248.00000000000000000000	10228.00000000000000000000	0.00000000000000000000	0.00000000000000000000	0.00000000000000000000	1480.00000000000000000000	790.00000000000000000000	4.00000000000000000000	4.00000000000000000000	4.00000000000000000000	4.00000000000000000000	4.00000000000000000000	4.00000000000000000000	4.00000000000000000000	4.00000000000000000000	4.00000000000000000000	4.00000000000000000000	4.00000000000000000000	4.00000000000000000000	4.00000000000000000000	4.00000000000000000000	4.00000000000000000000	4.00000000000000000000
114.00000000000000000000	0.00000000000000000000	4183.58984375000000000000	4194.87158203125000000000	4174.87158203125000000000	4192.30761718750000000000	4205.64111328125000000000	4180.51269531250000000000	4190.76904296875000000000	4186.15380859375000000000	4165.12792968750000000000	4224.10253906250000000000	4197.43603515625000000000	4169.74365234375000000000	4186.15380859375000000000	4182.05126953125000000000	1789.00000000000000000000	10248.00000000000000000000	10228.00000000000000000000	0.00000000000000000000	0.00000000000000000000	0.00000000000000000000	1480.00000000000000000000	797.00000000000000000000	4.00000000000000000000	4.00000000000000000000	4.00000000000000000000	4.00000000000000000000	4.00000000000000000000	4.00000000000000000000	4.00000000000000000000	4.00000000000000000000	4.00000000000000000000	4.00000000000000000000	4.00000000000000000000	4.00000000000000000000	4.00000000000000000000	4.00000000000000000000	4.00000000000000000000	4.00000000000000000000
115.00000000000000000000	0.00000000000000000000	4198.97412109375000000000	4224.61523437500000000000	4179.48730468750000000000	4204.61523437500000000000	4226.15380859375000000000	4185.12792968750000000000	4202.05126953125000000000	4191.79492187500000000000	4174.35888671875000000000	4223.58984375000000000000	4205.12792968750000000000	4171.28173828125000000000	4209.74365234375000000000	4196.92285156250000000000	1533.00000000000000000000	10248.00000000000000000000	10228.00000000000000000000	0.00000000000000000000	0.00000000000000000000	0.00000000000000000000	1480.00000000000000000000	806.00000000000000000000	4.00000000000000000000	4.00000000000000000000	4.00000000000000000000	4.00000000000000000000	4.00000000000000000000	4.00000000000000000000	4.00000000000000000000	4.00000000000000000000	4.00000000000000000000	4.00000000000000000000	4.00000000000000000000	4.00000000000000000000	4.00000000000000000000	4.00000000000000000000	4.00000000000000000000	4.00000000000000000000
116.00000000000000000000	0.00000000000000000000	4199.48730468750000000000	4226.66650390625000000000	4188.20507812500000000000	4206.15380859375000000000	4222.05126953125000000000	4177.43603515625000000000	4193.84619140625000000000	4180.00000000000000000000	4177.94873046875000000000	4195.89746093750000000000	4203.58984375000000000000	4173.84619140625000000000	4216.41015625000000000000	4200.51269531250000000000	1338.00000000000000000000	10248.00000000000000000000	10228.00000000000000000000	0.00000000000000000000	0.00000000000000000000	0.00000000000000000000	1480.00000000000000000000	813.00000000000000000000	4.00000000000000000000	4.00000000000000000000	4.00000000000000000000	4.00000000000000000000	4.00000000000000000000	4.00000000000000000000	4.00000000000000000000	4.00000000000000000000	4.00000000000000000000	4.00000000000000000000	4.00000000000000000000	4.00000000000000000000	4.00000000000000000000	4.00000000000000000000	4.00000000000000000000	4.00000000000000000000
117.00000000000000000000	0.00000000000000000000	4182.05126953125000000000	4203.07666015625000000000	4176.41015625000000000000	4187.17919921875000000000	4197.94873046875000000000	4172.82031250000000000000	4184.10253906250000000000	4170.25634765625000000000	4169.23046875000000000000	4186.15380859375000000000	4194.87158203125000000000	4172.30761718750000000000	4204.10253906250000000000	4194.87158203125000000000	1533.00000000000000000000	10249.00000000000000000000	10228.00000000000000000000	0.00000000000000000000	0.00000000000000000000	0.00000000000000000000	1480.00000000000000000000	821.00000000000000000000	4.00000000000000000000	4.00000000000000000000	4.00000000000000000000	4.00000000000000000000	4.00000000000000000000	4.00000000000000000000	4.00000000000000000000	4.00000000000000000000	4.00000000000000000000	4.00000000000000000000	4.00000000000000000000	4.00000000000000000000	4.00000000000000000000	4.00000000000000000000	4.00000000000000000000	4.00000000000000000000
118.00000000000000000000	0.00000000000000000000	4181.02539062500000000000	4208.71777343750000000000	4173.33300781250000000000	4198.97412109375000000000	4206.66650390625000000000	4175.89746093750000000000	4198.97412109375000000000	4205.12792968750000000000	4173.33300781250000000000	4239.48730468750000000000	4214.35888671875000000000	4187.17919921875000000000	4222.05126953125000000000	4208.20507812500000000000	1789.00000000000000000000	10249.00000000000000000000	10228.00000000000000000000	0.00000000000000000000	0.00000000000000000000	0.00000000000000000000	1480.00000000000000000000	829.00000000000000000000	4.00000000000000000000	4.00000000000000000000	4.00000000000000000000	4.00000000000000000000	4.00000000000000000000	4.00000000000000000000	4.00000000000000000000	4.00000000000000000000	4.00000000000000000000	4.00000000000000000000	4.00000000000000000000	4.00000000000000000000	4.00000000000000000000	4.00000000000000000000	4.00000000000000000000	4.00000000000000000000
119.00000000000000000000	0.00000000000000000000	4179.48730468750000000000	4191.28173828125000000000	4176.92285156250000000000	4188.20507812500000000000	4188.20507812500000000000	4163.07666015625000000000	4178.97412109375000000000	4190.76904296875000000000	4173.33300781250000000000	4224.10253906250000000000	4202.56396484375000000000	4177.94873046875000000000	4201.02539062500000000000	4197.94873046875000000000	1533.00000000000000000000	10248.00000000000000000000	10228.00000000000000000000	0.00000000000000000000	0.00000000000000000000	0.00000000000000000000	1480.00000000000000000000	838.00000000000000000000	4.00000000000000000000	4.00000000000000000000	4.00000000000000000000	4.00000000000000000000	4.00000000000000000000	4.00000000000000000000	4.00000000000000000000	4.00000000000000000000	4.00000000000000000000	4.00000000000000000000	4.00000000000000000000	4.00000000000000000000	4.00000000000000000000	4.00000000000000000000	4.00000000000000000000	4.00000000000000000000
120.00000000000000000000	0.00000000000000000000	4188.71777343750000000000	4224.10253906250000000000	4173.84619140625000000000	4192.82031250000000000000	4238.97412109375000000000	4188.71777343750000000000	4213.84619140625000000000	4206.15380859375000000000	4174.87158203125000000000	4246.15380859375000000000	4213.84619140625000000000	4179.48730468750000000000	4219.48730468750000000000	4200.51269531250000000000	1338.00000000000000000000	10248.00000000000000000000	10228.00000000000000000000	0.00000000000000000000	0.00000000000000000000	0.00000000000000000000	1480.00000000000000000000	846.00000000000000000000	4.00000000000000000000	4.00000000000000000000	4.00000000000000000000	4.00000000000000000000	4.00000000000000000000	4.00000000000000000000	4.00000000000000000000	4.00000000000000000000	4.00000000000000000000	4.00000000000000000000	4.00000000000000000000	4.00000000000000000000	4.00000000000000000000	4.00000000000000000000	4.00000000000000000000	4.00000000000000000000
121.00000000000000000000	0.00000000000000000000	4190.25634765625000000000	4224.61523437500000000000	4180.00000000000000000000	4193.84619140625000000000	4249.74365234375000000000	4197.43603515625000000000	4221.02539062500000000000	4204.61523437500000000000	4169.74365234375000000000	4255.38427734375000000000	4211.28173828125000000000	4182.56396484375000000000	4207.69238281250000000000	4197.94873046875000000000	1533.00000000000000000000	10248.00000000000000000000	10228.00000000000000000000	0.00000000000000000000	0.00000000000000000000	0.00000000000000000000	1480.00000000000000000000	854.00000000000000000000	4.00000000000000000000	4.00000000000000000000	4.00000000000000000000	4.00000000000000000000	4.00000000000000000000	4.00000000000000000000	4.00000000000000000000	4.00000000000000000000	4.00000000000000000000	4.00000000000000000000	4.00000000000000000000	4.00000000000000000000	4.00000000000000000000	4.00000000000000000000	4.00000000000000000000	4.00000000000000000000
122.00000000000000000000	0.00000000000000000000	4189.74365234375000000000	4204.10253906250000000000	4177.94873046875000000000	4185.64111328125000000000	4212.82031250000000000000	4184.61523437500000000000	4195.38427734375000000000	4182.05126953125000000000	4163.58984375000000000000	4224.61523437500000000000	4197.94873046875000000000	4170.76904296875000000000	4188.71777343750000000000	4188.71777343750000000000	1789.00000000000000000000	10248.00000000000000000000	10228.00000000000000000000	0.00000000000000000000	0.00000000000000000000	0.00000000000000000000	1480.00000000000000000000	863.00000000000000000000	4.00000000000000000000	4.00000000000000000000	4.00000000000000000000	4.00000000000000000000	4.00000000000000000000	4.00000000000000000000	4.00000000000000000000	4.00000000000000000000	4.00000000000000000000	4.00000000000000000000	4.00000000000000000000	4.00000000000000000000	4.00000000000000000000	4.00000000000000000000	4.00000000000000000000	4.00000000000000000000
123.00000000000000000000	0.00000000000000000000	4201.53857421875000000000	4226.15380859375000000000	4179.48730468750000000000	4195.89746093750000000000	4230.25634765625000000000	4188.20507812500000000000	4200.51269531250000000000	4197.43603515625000000000	4174.87158203125000000000	4235.89746093750000000000	4217.94873046875000000000	4178.97412109375000000000	4222.56396484375000000000	4202.05126953125000000000	1533.00000000000000000000	10247.00000000000000000000	10228.00000000000000000000	0.00000000000000000000	0.00000000000000000000	0.00000000000000000000	1480.00000000000000000000	871.00000000000000000000	4.00000000000000000000	4.00000000000000000000	4.00000000000000000000	4.00000000000000000000	4.00000000000000000000	4.00000000000000000000	4.00000000000000000000	4.00000000000000000000	4.00000000000000000000	4.00000000000000000000	4.00000000000000000000	4.00000000000000000000	4.00000000000000000000	4.00000000000000000000	4.00000000000000000000	4.00000000000000000000
124.00000000000000000000	0.00000000000000000000	4190.76904296875000000000	4198.97412109375000000000	4182.05126953125000000000	4176.92285156250000000000	4203.58984375000000000000	4172.30761718750000000000	4177.94873046875000000000	4175.38427734375000000000	4175.38427734375000000000	4206.15380859375000000000	4198.97412109375000000000	4174.87158203125000000000	4197.94873046875000000000	4195.38427734375000000000	1338.00000000000000000000	10247.00000000000000000000	10228.00000000000000000000	0.00000000000000000000	0.00000000000000000000	0.00000000000000000000	1480.00000000000000000000	878.00000000000000000000	4.00000000000000000000	4.00000000000000000000	4.00000000000000000000	4.00000000000000000000	4.00000000000000000000	4.00000000000000000000	4.00000000000000000000	4.00000000000000000000	4.00000000000000000000	4.00000000000000000000	4.00000000000000000000	4.00000000000000000000	4.00000000000000000000	4.00000000000000000000	4.00000000000000000000	4.00000000000000000000
125.00000000000000000000	0.00000000000000000000	4191.28173828125000000000	4208.20507812500000000000	4175.89746093750000000000	4189.23046875000000000000	4214.35888671875000000000	4178.97412109375000000000	4196.92285156250000000000	4194.35888671875000000000	4173.84619140625000000000	4225.64111328125000000000	4210.76904296875000000000	4180.51269531250000000000	4210.25634765625000000000	4204.10253906250000000000	1533.00000000000000000000	10247.00000000000000000000	10227.00000000000000000000	0.00000000000000000000	0.00000000000000000000	0.00000000000000000000	1480.00000000000000000000	887.00000000000000000000	4.00000000000000000000	4.00000000000000000000	4.00000000000000000000	4.00000000000000000000	4.00000000000000000000	4.00000000000000000000	4.00000000000000000000	4.00000000000000000000	4.00000000000000000000	4.00000000000000000000	4.00000000000000000000	4.00000000000000000000	4.00000000000000000000	4.00000000000000000000	4.00000000000000000000	4.00000000000000000000
126.00000000000000000000	0.00000000000000000000	4193.84619140625000000000	4212.30761718750000000000	4181.02539062500000000000	4202.56396484375000000000	4223.07666015625000000000	4183.07666015625000000000	4198.97412109375000000000	4206.15380859375000000000	4171.28173828125000000000	4240.51269531250000000000	4226.15380859375000000000	4192.30761718750000000000	4222.56396484375000000000	4210.25634765625000000000	1789.00000000000000000000	10247.00000000000000000000	10227.00000000000000000000	0.00000000000000000000	0.00000000000000000000	0.00000000000000000000	1480.00000000000000000000	894.00000000000000000000	4.00000000000000000000	4.00000000000000000000	4.00000000000000000000	4.00000000000000000000	4.00000000000000000000	4.00000000000000000000	4.00000000000000000000	4.00000000000000000000	4.00000000000000000000	4.00000000000000000000	4.00000000000000000000	4.00000000000000000000	4.00000000000000000000	4.00000000000000000000	4.00000000000000000000	4.00000000000000000000
127.00000000000000000000	0.00000000000000000000	4190.25634765625000000000	4207.69238281250000000000	4183.58984375000000000000	4192.82031250000000000000	4212.82031250000000000000	4184.10253906250000000000	4193.33300781250000000000	4188.71777343750000000000	4169.23046875000000000000	4208.20507812500000000000	4211.28173828125000000000	4188.20507812500000000000	4204.61523437500000000000	4204.61523437500000000000	50.00000000000000000000	10249.00000000000000000000	10227.00000000000000000000	0.00000000000000000000	0.00000000000000000000	0.00000000000000000000	1480.00000000000000000000	902.00000000000000000000	4.00000000000000000000	4.00000000000000000000	4.00000000000000000000	4.00000000000000000000	4.00000000000000000000	4.00000000000000000000	4.00000000000000000000	4.00000000000000000000	4.00000000000000000000	4.00000000000000000000	4.00000000000000000000	4.00000000000000000000	4.00000000000000000000	4.00000000000000000000	4.00000000000000000000	4.00000000000000000000
0.00000000000000000000	0.00000000000000000000	4210.25634765625000000000	4251.28173828125000000000	4189.23046875000000000000	4213.33300781250000000000	4252.82031250000000000000	4203.58984375000000000000	4233.84619140625000000000	4218.46142578125000000000	4177.94873046875000000000	4245.12792968750000000000	4225.64111328125000000000	4194.87158203125000000000	4229.23046875000000000000	4215.38427734375000000000	867.00000000000000000000	10249.00000000000000000000	10227.00000000000000000000	0.00000000000000000000	0.00000000000000000000	0.00000000000000000000	1480.00000000000000000000	909.00000000000000000000	4.00000000000000000000	4.00000000000000000000	4.00000000000000000000	4.00000000000000000000	4.00000000000000000000	4.00000000000000000000	4.00000000000000000000	4.00000000000000000000	4.00000000000000000000	4.00000000000000000000	4.00000000000000000000	4.00000000000000000000	4.00000000000000000000	4.00000000000000000000	4.00000000000000000000	4.00000000000000000000
1.00000000000000000000	0.00000000000000000000	4205.64111328125000000000	4228.20507812500000000000	4191.28173828125000000000	4202.05126953125000000000	4234.35888671875000000000	4192.82031250000000000000	4216.92285156250000000000	4201.53857421875000000000	4169.23046875000000000000	4241.53857421875000000000	4210.25634765625000000000	4182.56396484375000000000	4207.69238281250000000000	4200.00000000000000000000	1080.00000000000000000000	10247.00000000000000000000	10227.00000000000000000000	0.00000000000000000000	0.00000000000000000000	0.00000000000000000000	1480.00000000000000000000	917.00000000000000000000	4.00000000000000000000	4.00000000000000000000	4.00000000000000000000	4.00000000000000000000	4.00000000000000000000	4.00000000000000000000	4.00000000000000000000	4.00000000000000000000	4.00000000000000000000	4.00000000000000000000	4.00000000000000000000	4.00000000000000000000	4.00000000000000000000	4.00000000000000000000	4.00000000000000000000	4.00000000000000000000
2.00000000000000000000	0.00000000000000000000	4199.48730468750000000000	4226.66650390625000000000	4184.61523437500000000000	4202.05126953125000000000	4245.64111328125000000000	4193.33300781250000000000	4217.43603515625000000000	4209.23046875000000000000	4172.30761718750000000000	4240.00000000000000000000	4215.89746093750000000000	4186.66650390625000000000	4225.12792968750000000000	4209.23046875000000000000	1185.00000000000000000000	10247.00000000000000000000	10227.00000000000000000000	0.00000000000000000000	0.00000000000000000000	0.00000000000000000000	1480.00000000000000000000	924.00000000000000000000	4.00000000000000000000	4.00000000000000000000	4.00000000000000000000	4.00000000000000000000	4.00000000000000000000	4.00000000000000000000	4.00000000000000000000	4.00000000000000000000	4.00000000000000000000	4.00000000000000000000	4.00000000000000000000	4.00000000000000000000	4.00000000000000000000	4.00000000000000000000	4.00000000000000000000	4.00000000000000000000
3.00000000000000000000	0.00000000000000000000	4209.23046875000000000000	4237.43603515625000000000	4194.35888671875000000000	4217.43603515625000000000	4254.87158203125000000000	4191.79492187500000000000	4216.92285156250000000000	4221.02539062500000000000	4184.10253906250000000000	4244.10253906250000000000	4230.76904296875000000000	4206.66650390625000000000	4248.20507812500000000000	4229.74365234375000000000	1714.00000000000000000000	10245.00000000000000000000	10227.00000000000000000000	0.00000000000000000000	0.00000000000000000000	0.00000000000000000000	1480.00000000000000000000	933.00000000000000000000	4.00000000000000000000	4.00000000000000000000	4.00000000000000000000	4.00000000000000000000	4.00000000000000000000	4.00000000000000000000	4.00000000000000000000	4.00000000000000000000	4.00000000000000000000	4.00000000000000000000	4.00000000000000000000	4.00000000000000000000	4.00000000000000000000	4.00000000000000000000	4.00000000000000000000	4.00000000000000000000
4.00000000000000000000	0.00000000000000000000	4206.66650390625000000000	4218.97412109375000000000	4194.35888671875000000000	4205.12792968750000000000	4223.07666015625000000000	4184.10253906250000000000	4197.94873046875000000000	4202.56396484375000000000	4176.41015625000000000000	4227.17919921875000000000	4216.41015625000000000000	4197.94873046875000000000	4220.00000000000000000000	4215.89746093750000000000	1813.00000000000000000000	10245.00000000000000000000	10227.00000000000000000000	0.00000000000000000000	0.00000000000000000000	0.00000000000000000000	1480.00000000000000000000	941.00000000000000000000	4.00000000000000000000	4.00000000000000000000	4.00000000000000000000	4.00000000000000000000	4.00000000000000000000	4.00000000000000000000	4.00000000000000000000	4.00000000000000000000	4.00000000000000000000	4.00000000000000000000	4.00000000000000000000	4.00000000000000000000	4.00000000000000000000	4.00000000000000000000	4.00000000000000000000	4.00000000000000000000
5.00000000000000000000	0.00000000000000000000	4204.10253906250000000000	4234.35888671875000000000	4184.10253906250000000000	4216.92285156250000000000	4241.53857421875000000000	4201.02539062500000000000	4229.23046875000000000000	4239.48730468750000000000	4170.76904296875000000000	4271.79492187500000000000	4234.35888671875000000000	4204.10253906250000000000	4236.41015625000000000000	4217.43603515625000000000	1127.00000000000000000000	10244.00000000000000000000	10228.00000000000000000000	0.00000000000000000000	0.00000000000000000000	0.00000000000000000000	1480.00000000000000000000	949.00000000000000000000	4.00000000000000000000	4.00000000000000000000	4.00000000000000000000	4.00000000000000000000	4.00000000000000000000	4.00000000000000000000	4.00000000000000000000	4.00000000000000000000	4.00000000000000000000	4.00000000000000000000	4.00000000000000000000	4.00000000000000000000	4.00000000000000000000	4.00000000000000000000	4.00000000000000000000	4.00000000000000000000
6.00000000000000000000	0.00000000000000000000	4194.35888671875000000000	4212.82031250000000000000	4184.61523437500000000000	4209.23046875000000000000	4221.53857421875000000000	4191.79492187500000000000	4218.46142578125000000000	4227.69238281250000000000	4167.17919921875000000000	4256.41015625000000000000	4227.17919921875000000000	4203.07666015625000000000	4221.02539062500000000000	4210.76904296875000000000	1584.00000000000000000000	10244.00000000000000000000	10228.00000000000000000000	0.00000000000000000000	0.00000000000000000000	0.00000000000000000000	1480.00000000000000000000	957.00000000000000000000	4.00000000000000000000	4.00000000000000000000	4.00000000000000000000	4.00000000000000000000	4.00000000000000000000	4.00000000000000000000	4.00000000000000000000	4.00000000000000000000	4.00000000000000000000	4.00000000000000000000	4.00000000000000000000	4.00000000000000000000	4.00000000000000000000	4.00000000000000000000	4.00000000000000000000	4.00000000000000000000
7.00000000000000000000	0.00000000000000000000	4208.71777343750000000000	4231.79492187500000000000	4185.64111328125000000000	4210.76904296875000000000	4242.56396484375000000000	4197.94873046875000000000	4226.66650390625000000000	4225.64111328125000000000	4175.89746093750000000000	4256.41015625000000000000	4229.23046875000000000000	4194.35888671875000000000	4232.30761718750000000000	4213.33300781250000000000	1650.00000000000000000000	10245.00000000000000000000	10230.00000000000000000000	0.00000000000000000000	0.00000000000000000000	0.00000000000000000000	1480.00000000000000000000	966.00000000000000000000	4.00000000000000000000	4.00000000000000000000	4.00000000000000000000	4.00000000000000000000	4.00000000000000000000	4.00000000000000000000	4.00000000000000000000	4.00000000000000000000	4.00000000000000000000	4.00000000000000000000	4.00000000000000000000	4.00000000000000000000	4.00000000000000000000	4.00000000000000000000	4.00000000000000000000	4.00000000000000000000
8.00000000000000000000	0.00000000000000000000	4228.20507812500000000000	4257.43603515625000000000	4195.38427734375000000000	4224.61523437500000000000	4274.87158203125000000000	4207.69238281250000000000	4243.07666015625000000000	4235.38427734375000000000	4183.07666015625000000000	4280.00000000000000000000	4237.94873046875000000000	4195.89746093750000000000	4250.25634765625000000000	4219.48730468750000000000	865.00000000000000000000	10245.00000000000000000000	10230.00000000000000000000	0.00000000000000000000	0.00000000000000000000	0.00000000000000000000	1480.00000000000000000000	973.00000000000000000000	4.00000000000000000000	4.00000000000000000000	4.00000000000000000000	4.00000000000000000000	4.00000000000000000000	4.00000000000000000000	4.00000000000000000000	4.00000000000000000000	4.00000000000000000000	4.00000000000000000000	4.00000000000000000000	4.00000000000000000000	4.00000000000000000000	4.00000000000000000000	4.00000000000000000000	4.00000000000000000000
9.00000000000000000000	0.00000000000000000000	4214.87158203125000000000	4226.66650390625000000000	4194.35888671875000000000	4208.20507812500000000000	4243.07666015625000000000	4192.82031250000000000000	4223.58984375000000000000	4203.58984375000000000000	4171.79492187500000000000	4243.07666015625000000000	4220.00000000000000000000	4188.71777343750000000000	4225.12792968750000000000	4211.79492187500000000000	1776.00000000000000000000	10249.00000000000000000000	10230.00000000000000000000	0.00000000000000000000	0.00000000000000000000	0.00000000000000000000	1480.00000000000000000000	981.00000000000000000000	4.00000000000000000000	4.00000000000000000000	4.00000000000000000000	4.00000000000000000000	4.00000000000000000000	4.00000000000000000000	4.00000000000000000000	4.00000000000000000000	4.00000000000000000000	4.00000000000000000000	4.00000000000000000000	4.00000000000000000000	4.00000000000000000000	4.00000000000000000000	4.00000000000000000000	4.00000000000000000000
10.00000000000000000000	0.00000000000000000000	4211.28173828125000000000	4241.02539062500000000000	4186.66650390625000000000	4217.94873046875000000000	4253.84619140625000000000	4191.79492187500000000000	4232.30761718750000000000	4224.10253906250000000000	4175.89746093750000000000	4257.43603515625000000000	4237.43603515625000000000	4200.51269531250000000000	4257.43603515625000000000	4229.23046875000000000000	1771.00000000000000000000	10249.00000000000000000000	10230.00000000000000000000	0.00000000000000000000	0.00000000000000000000	0.00000000000000000000	1480.00000000000000000000	988.00000000000000000000	4.00000000000000000000	4.00000000000000000000	4.00000000000000000000	4.00000000000000000000	4.00000000000000000000	4.00000000000000000000	4.00000000000000000000	4.00000000000000000000	4.00000000000000000000	4.00000000000000000000	4.00000000000000000000	4.00000000000000000000	4.00000000000000000000	4.00000000000000000000	4.00000000000000000000	4.00000000000000000000
11.00000000000000000000	0.00000000000000000000	4205.64111328125000000000	4225.12792968750000000000	4187.17919921875000000000	4210.76904296875000000000	4223.58984375000000000000	4174.35888671875000000000	4201.53857421875000000000	4214.87158203125000000000	4176.41015625000000000000	4237.43603515625000000000	4225.64111328125000000000	4196.41015625000000000000	4242.05126953125000000000	4222.05126953125000000000	1520.00000000000000000000	10250.00000000000000000000	10230.00000000000000000000	0.00000000000000000000	0.00000000000000000000	0.00000000000000000000	1480.00000000000000000000	996.00000000000000000000	4.00000000000000000000	4.00000000000000000000	4.00000000000000000000	4.00000000000000000000	4.00000000000000000000	4.00000000000000000000	4.00000000000000000000	4.00000000000000000000	4.00000000000000000000	4.00000000000000000000	4.00000000000000000000	4.00000000000000000000	4.00000000000000000000	4.00000000000000000000	4.00000000000000000000	4.00000000000000000000
12.00000000000000000000	0.00000000000000000000	4202.05126953125000000000	4221.53857421875000000000	4181.53857421875000000000	4203.58984375000000000000	4215.89746093750000000000	4180.51269531250000000000	4205.64111328125000000000	4213.84619140625000000000	4171.79492187500000000000	4225.64111328125000000000	4219.48730468750000000000	4186.15380859375000000000	4224.10253906250000000000	4209.23046875000000000000	1347.00000000000000000000	10250.00000000000000000000	10230.00000000000000000000	0.00000000000000000000	0.00000000000000000000	0.00000000000000000000	1481.00000000000000000000	3.00000000000000000000	4.00000000000000000000	4.00000000000000000000	4.00000000000000000000	4.00000000000000000000	4.00000000000000000000	4.00000000000000000000	4.00000000000000000000	4.00000000000000000000	4.00000000000000000000	4.00000000000000000000	4.00000000000000000000	4.00000000000000000000	4.00000000000000000000	4.00000000000000000000	4.00000000000000000000	4.00000000000000000000
13.00000000000000000000	0.00000000000000000000	4205.12792968750000000000	4230.76904296875000000000	4180.51269531250000000000	4208.71777343750000000000	4243.07666015625000000000	4193.84619140625000000000	4229.23046875000000000000	4229.23046875000000000000	4169.23046875000000000000	4252.30761718750000000000	4234.35888671875000000000	4192.30761718750000000000	4232.30761718750000000000	4206.66650390625000000000	1532.00000000000000000000	10248.00000000000000000000	10231.00000000000000000000	0.00000000000000000000	0.00000000000000000000	0.00000000000000000000	1481.00000000000000000000	10.00000000000000000000	4.00000000000000000000	4.00000000000000000000	4.00000000000000000000	4.00000000000000000000	4.00000000000000000000	4.00000000000000000000	4.00000000000000000000	4.00000000000000000000	4.00000000000000000000	4.00000000000000000000	4.00000000000000000000	4.00000000000000000000	4.00000000000000000000	4.00000000000000000000	4.00000000000000000000	4.00000000000000000000
14.00000000000000000000	0.00000000000000000000	4197.94873046875000000000	4205.64111328125000000000	4178.46142578125000000000	4194.87158203125000000000	4225.64111328125000000000	4180.51269531250000000000	4201.02539062500000000000	4195.38427734375000000000	4165.64111328125000000000	4237.43603515625000000000	4211.79492187500000000000	4181.02539062500000000000	4204.10253906250000000000	4190.76904296875000000000	1771.00000000000000000000	10248.00000000000000000000	10231.00000000000000000000	0.00000000000000000000	0.00000000000000000000	0.00000000000000000000	1481.00000000000000000000	18.00000000000000000000	4.00000000000000000000	4.00000000000000000000	4.00000000000000000000	4.00000000000000000000	4.00000000000000000000	4.00000000000000000000	4.00000000000000000000	4.00000000000000000000	4.00000000000000000000	4.00000000000000000000	4.00000000000000000000	4.00000000000000000000	4.00000000000000000000	4.00000000000000000000	4.00000000000000000000	4.00000000000000000000
15.00000000000000000000	0.00000000000000000000	4212.82031250000000000000	4238.97412109375000000000	4181.53857421875000000000	4214.35888671875000000000	4258.97412109375000000000	4190.76904296875000000000	4219.48730468750000000000	4212.30761718750000000000	4177.94873046875000000000	4266.15380859375000000000	4221.53857421875000000000	4188.20507812500000000000	4232.82031250000000000000	4205.12792968750000000000	1520.00000000000000000000	10251.00000000000000000000	10233.00000000000000000000	0.00000000000000000000	0.00000000000000000000	0.00000000000000000000	1481.00000000000000000000	25.00000000000000000000	4.00000000000000000000	4.00000000000000000000	4.00000000000000000000	4.00000000000000000000	4.00000000000000000000	4.00000000000000000000	4.00000000000000000000	4.00000000000000000000	4.00000000000000000000	4.00000000000000000000	4.00000000000000000000	4.00000000000000000000	4.00000000000000000000	4.00000000000000000000	4.00000000000000000000	4.00000000000000000000
16.00000000000000000000	0.00000000000000000000	4215.38427734375000000000	4230.25634765625000000000	4191.28173828125000000000	4211.28173828125000000000	4250.76904296875000000000	4182.56396484375000000000	4211.28173828125000000000	4197.94873046875000000000	4176.41015625000000000000	4236.92285156250000000000	4215.38427734375000000000	4186.15380859375000000000	4226.15380859375000000000	4205.12792968750000000000	0.00000000000000000000	10251.00000000000000000000	10233.00000000000000000000	0.00000000000000000000	0.00000000000000000000	0.00000000000000000000	1481.00000000000000000000	32.00000000000000000000	4.00000000000000000000	4.00000000000000000000	4.00000000000000000000	4.00000000000000000000	4.00000000000000000000	4.00000000000000000000	4.00000000000000000000	4.00000000000000000000	4.00000000000000000000	4.00000000000000000000	4.00000000000000000000	4.00000000000000000000	4.00000000000000000000	4.00000000000000000000	4.00000000000000000000	4.00000000000000000000
17.00000000000000000000	0.00000000000000000000	4203.58984375000000000000	4210.76904296875000000000	4181.02539062500000000000	4196.41015625000000000000	4229.74365234375000000000	4180.00000000000000000000	4203.58984375000000000000	4185.64111328125000000000	4170.25634765625000000000	4202.05126953125000000000	4208.71777343750000000000	4178.46142578125000000000	4212.30761718750000000000	4200.00000000000000000000	0.00000000000000000000	10251.00000000000000000000	10234.00000000000000000000	0.00000000000000000000	0.00000000000000000000	0.00000000000000000000	1481.00000000000000000000	40.00000000000000000000	4.00000000000000000000	4.00000000000000000000	4.00000000000000000000	4.00000000000000000000	4.00000000000000000000	4.00000000000000000000	4.00000000000000000000	4.00000000000000000000	4.00000000000000000000	4.00000000000000000000	4.00000000000000000000	4.00000000000000000000	4.00000000000000000000	4.00000000000000000000	4.00000000000000000000	4.00000000000000000000
18.00000000000000000000	0.00000000000000000000	4200.51269531250000000000	4218.46142578125000000000	4173.33300781250000000000	4205.12792968750000000000	4227.69238281250000000000	4182.56396484375000000000	4211.28173828125000000000	4215.89746093750000000000	4173.84619140625000000000	4227.17919921875000000000	4223.58984375000000000000	4192.82031250000000000000	4233.84619140625000000000	4210.76904296875000000000	0.00000000000000000000	10251.00000000000000000000	10234.00000000000000000000	0.00000000000000000000	0.00000000000000000000	0.00000000000000000000	1481.00000000000000000000	47.00000000000000000000	4.00000000000000000000	4.00000000000000000000	4.00000000000000000000	4.00000000000000000000	4.00000000000000000000	4.00000000000000000000	4.00000000000000000000	4.00000000000000000000	4.00000000000000000000	4.00000000000000000000	4.00000000000000000000	4.00000000000000000000	4.00000000000000000000	4.00000000000000000000	4.00000000000000000000	4.00000000000000000000
19.00000000000000000000	0.00000000000000000000	4186.66650390625000000000	4183.58984375000000000000	4172.82031250000000000000	4189.74365234375000000000	4180.00000000000000000000	4162.56396484375000000000	4182.05126953125000000000	4192.30761718750000000000	4168.71777343750000000000	4203.58984375000000000000	4198.97412109375000000000	4180.51269531250000000000	4206.15380859375000000000	4195.38427734375000000000	0.00000000000000000000	10252.00000000000000000000	10232.00000000000000000000	0.00000000000000000000	0.00000000000000000000	0.00000000000000000000	1481.00000000000000000000	55.00000000000000000000	4.00000000000000000000	4.00000000000000000000	4.00000000000000000000	4.00000000000000000000	4.00000000000000000000	4.00000000000000000000	4.00000000000000000000	4.00000000000000000000	4.00000000000000000000	4.00000000000000000000	4.00000000000000000000	4.00000000000000000000	4.00000000000000000000	4.00000000000000000000	4.00000000000000000000	4.00000000000000000000
20.00000000000000000000	0.00000000000000000000	4192.82031250000000000000	4204.10253906250000000000	4171.79492187500000000000	4204.61523437500000000000	4209.23046875000000000000	4178.97412109375000000000	4211.79492187500000000000	4202.56396484375000000000	4173.33300781250000000000	4226.15380859375000000000	4209.74365234375000000000	4180.51269531250000000000	4215.89746093750000000000	4194.35888671875000000000	0.00000000000000000000	10252.00000000000000000000	10232.00000000000000000000	0.00000000000000000000	0.00000000000000000000	0.00000000000000000000	1481.00000000000000000000	64.00000000000000000000	4.00000000000000000000	4.00000000000000000000	4.00000000000000000000	4.00000000000000000000	4.00000000000000000000	4.00000000000000000000	4.00000000000000000000	4.00000000000000000000	4.00000000000000000000	4.00000000000000000000	4.00000000000000000000	4.00000000000000000000	4.00000000000000000000	4.00000000000000000000	4.00000000000000000000	4.00000000000000000000
21.00000000000000000000	0.00000000000000000000	4199.48730468750000000000	4207.17919921875000000000	4176.41015625000000000000	4212.30761718750000000000	4216.41015625000000000000	4186.66650390625000000000	4212.30761718750000000000	4197.94873046875000000000	4170.25634765625000000000	4228.20507812500000000000	4213.33300781250000000000	4184.61523437500000000000	4204.61523437500000000000	4187.69238281250000000000	0.00000000000000000000	10251.00000000000000000000	10230.00000000000000000000	0.00000000000000000000	0.00000000000000000000	0.00000000000000000000	1481.00000000000000000000	72.00000000000000000000	4.00000000000000000000	4.00000000000000000000	4.00000000000000000000	4.00000000000000000000	4.00000000000000000000	4.00000000000000000000	4.00000000000000000000	4.00000000000000000000	4.00000000000000000000	4.00000000000000000000	4.00000000000000000000	4.00000000000000000000	4.00000000000000000000	4.00000000000000000000	4.00000000000000000000	4.00000000000000000000
22.00000000000000000000	0.00000000000000000000	4201.53857421875000000000	4202.05126953125000000000	4176.41015625000000000000	4207.69238281250000000000	4203.58984375000000000000	4183.58984375000000000000	4194.87158203125000000000	4184.10253906250000000000	4165.12792968750000000000	4208.71777343750000000000	4201.53857421875000000000	4177.94873046875000000000	4196.41015625000000000000	4186.15380859375000000000	0.00000000000000000000	10251.00000000000000000000	10230.00000000000000000000	0.00000000000000000000	0.00000000000000000000	0.00000000000000000000	1481.00000000000000000000	81.00000000000000000000	4.00000000000000000000	4.00000000000000000000	4.00000000000000000000	4.00000000000000000000	4.00000000000000000000	4.00000000000000000000	4.00000000000000000000	4.00000000000000000000	4.00000000000000000000	4.00000000000000000000	4.00000000000000000000	4.00000000000000000000	4.00000000000000000000	4.00000000000000000000	4.00000000000000000000	4.00000000000000000000
23.00000000000000000000	0.00000000000000000000	4217.94873046875000000000	4232.30761718750000000000	4186.15380859375000000000	4230.25634765625000000000	4234.87158203125000000000	4187.69238281250000000000	4209.74365234375000000000	4202.56396484375000000000	4176.92285156250000000000	4225.12792968750000000000	4221.53857421875000000000	4192.30761718750000000000	4238.97412109375000000000	4209.74365234375000000000	0.00000000000000000000	10248.00000000000000000000	10227.00000000000000000000	0.00000000000000000000	0.00000000000000000000	0.00000000000000000000	1481.00000000000000000000	89.00000000000000000000	4.00000000000000000000	4.00000000000000000000	4.00000000000000000000	4.00000000000000000000	4.00000000000000000000	4.00000000000000000000	4.00000000000000000000	4.00000000000000000000	4.00000000000000000000	4.00000000000000000000	4.00000000000000000000	4.00000000000000000000	4.00000000000000000000	4.00000000000000000000	4.00000000000000000000	4.00000000000000000000
24.00000000000000000000	0.00000000000000000000	4213.33300781250000000000	4209.23046875000000000000	4190.76904296875000000000	4220.00000000000000000000	4208.20507812500000000000	4174.35888671875000000000	4191.28173828125000000000	4180.51269531250000000000	4177.43603515625000000000	4195.89746093750000000000	4212.82031250000000000000	4188.71777343750000000000	4225.12792968750000000000	4205.12792968750000000000	0.00000000000000000000	10248.00000000000000000000	10227.00000000000000000000	0.00000000000000000000	0.00000000000000000000	0.00000000000000000000	1481.00000000000000000000	97.00000000000000000000	4.00000000000000000000	4.00000000000000000000	4.00000000000000000000	4.00000000000000000000	4.00000000000000000000	4.00000000000000000000	4.00000000000000000000	4.00000000000000000000	4.00000000000000000000	4.00000000000000000000	4.00000000000000000000	4.00000000000000000000	4.00000000000000000000	4.00000000000000000000	4.00000000000000000000	4.00000000000000000000
25.00000000000000000000	0.00000000000000000000	4207.17919921875000000000	4214.87158203125000000000	4178.97412109375000000000	4222.05126953125000000000	4217.43603515625000000000	4185.12792968750000000000	4210.25634765625000000000	4207.17919921875000000000	4175.89746093750000000000	4225.12792968750000000000	4223.58984375000000000000	4192.30761718750000000000	4236.41015625000000000000	4207.17919921875000000000	0.00000000000000000000	10248.00000000000000000000	10228.00000000000000000000	0.00000000000000000000	0.00000000000000000000	0.00000000000000000000	1481.00000000000000000000	106.00000000000000000000	4.00000000000000000000	4.00000000000000000000	4.00000000000000000000	4.00000000000000000000	4.00000000000000000000	4.00000000000000000000	4.00000000000000000000	4.00000000000000000000	4.00000000000000000000	4.00000000000000000000	4.00000000000000000000	4.00000000000000000000	4.00000000000000000000	4.00000000000000000000	4.00000000000000000000	4.00000000000000000000
26.00000000000000000000	0.00000000000000000000	4197.94873046875000000000	4202.56396484375000000000	4175.89746093750000000000	4221.02539062500000000000	4210.76904296875000000000	4181.53857421875000000000	4205.64111328125000000000	4217.43603515625000000000	4171.79492187500000000000	4237.94873046875000000000	4221.53857421875000000000	4197.43603515625000000000	4229.23046875000000000000	4206.15380859375000000000	0.00000000000000000000	10248.00000000000000000000	10228.00000000000000000000	0.00000000000000000000	0.00000000000000000000	0.00000000000000000000	1481.00000000000000000000	114.00000000000000000000	4.00000000000000000000	4.00000000000000000000	4.00000000000000000000	4.00000000000000000000	4.00000000000000000000	4.00000000000000000000	4.00000000000000000000	4.00000000000000000000	4.00000000000000000000	4.00000000000000000000	4.00000000000000000000	4.00000000000000000000	4.00000000000000000000	4.00000000000000000000	4.00000000000000000000	4.00000000000000000000
27.00000000000000000000	0.00000000000000000000	4192.82031250000000000000	4186.15380859375000000000	4171.79492187500000000000	4207.69238281250000000000	4195.38427734375000000000	4176.92285156250000000000	4195.38427734375000000000	4196.41015625000000000000	4168.71777343750000000000	4210.25634765625000000000	4204.61523437500000000000	4184.61523437500000000000	4203.58984375000000000000	4195.89746093750000000000	0.00000000000000000000	10245.00000000000000000000	10229.00000000000000000000	0.00000000000000000000	0.00000000000000000000	0.00000000000000000000	1481.00000000000000000000	122.00000000000000000000	4.00000000000000000000	4.00000000000000000000	4.00000000000000000000	4.00000000000000000000	4.00000000000000000000	4.00000000000000000000	4.00000000000000000000	4.00000000000000000000	4.00000000000000000000	4.00000000000000000000	4.00000000000000000000	4.00000000000000000000	4.00000000000000000000	4.00000000000000000000	4.00000000000000000000	4.00000000000000000000
28.00000000000000000000	0.00000000000000000000	4205.64111328125000000000	4218.97412109375000000000	4175.38427734375000000000	4223.07666015625000000000	4241.53857421875000000000	4200.51269531250000000000	4226.66650390625000000000	4211.79492187500000000000	4174.87158203125000000000	4231.79492187500000000000	4220.51269531250000000000	4186.66650390625000000000	4219.48730468750000000000	4198.46142578125000000000	0.00000000000000000000	10245.00000000000000000000	10229.00000000000000000000	0.00000000000000000000	0.00000000000000000000	0.00000000000000000000	1481.00000000000000000000	131.00000000000000000000	4.00000000000000000000	4.00000000000000000000	4.00000000000000000000	4.00000000000000000000	4.00000000000000000000	4.00000000000000000000	4.00000000000000000000	4.00000000000000000000	4.00000000000000000000	4.00000000000000000000	4.00000000000000000000	4.00000000000000000000	4.00000000000000000000	4.00000000000000000000	4.00000000000000000000	4.00000000000000000000
29.00000000000000000000	0.00000000000000000000	4201.53857421875000000000	4204.10253906250000000000	4183.07666015625000000000	4211.79492187500000000000	4216.92285156250000000000	4192.82031250000000000000	4202.56396484375000000000	4183.07666015625000000000	4168.20507812500000000000	4206.15380859375000000000	4202.56396484375000000000	4179.48730468750000000000	4192.82031250000000000000	4186.15380859375000000000	0.00000000000000000000	10244.00000000000000000000	10230.00000000000000000000	0.00000000000000000000	0.00000000000000000000	0.00000000000000000000	1481.00000000000000000000	139.00000000000000000000	4.00000000000000000000	4.00000000000000000000	4.00000000000000000000	4.00000000000000000000	4.00000000000000000000	4.00000000000000000000	4.00000000000000000000	4.00000000000000000000	4.00000000000000000000	4.00000000000000000000	4.00000000000000000000	4.00000000000000000000	4.00000000000000000000	4.00000000000000000000	4.00000000000000000000	4.00000000000000000000
30.00000000000000000000	0.00000000000000000000	4205.64111328125000000000	4220.00000000000000000000	4182.56396484375000000000	4221.02539062500000000000	4211.79492187500000000000	4186.66650390625000000000	4200.00000000000000000000	4186.15380859375000000000	4171.79492187500000000000	4212.30761718750000000000	4209.23046875000000000000	4186.15380859375000000000	4217.43603515625000000000	4202.56396484375000000000	0.00000000000000000000	10244.00000000000000000000	10230.00000000000000000000	0.00000000000000000000	0.00000000000000000000	0.00000000000000000000	1481.00000000000000000000	147.00000000000000000000	4.00000000000000000000	4.00000000000000000000	4.00000000000000000000	4.00000000000000000000	4.00000000000000000000	4.00000000000000000000	4.00000000000000000000	4.00000000000000000000	4.00000000000000000000	4.00000000000000000000	4.00000000000000000000	4.00000000000000000000	4.00000000000000000000	4.00000000000000000000	4.00000000000000000000	4.00000000000000000000
31.00000000000000000000	0.00000000000000000000	4211.79492187500000000000	4226.15380859375000000000	4187.69238281250000000000	4229.74365234375000000000	4213.33300781250000000000	4175.38427734375000000000	4189.74365234375000000000	4186.15380859375000000000	4177.43603515625000000000	4213.33300781250000000000	4218.46142578125000000000	4195.89746093750000000000	4235.38427734375000000000	4215.89746093750000000000	0.00000000000000000000	10246.00000000000000000000	10228.00000000000000000000	0.00000000000000000000	0.00000000000000000000	0.00000000000000000000	1481.00000000000000000000	156.00000000000000000000	4.00000000000000000000	4.00000000000000000000	4.00000000000000000000	4.00000000000000000000	4.00000000000000000000	4.00000000000000000000	4.00000000000000000000	4.00000000000000000000	4.00000000000000000000	4.00000000000000000000	4.00000000000000000000	4.00000000000000000000	4.00000000000000000000	4.00000000000000000000	4.00000000000000000000	4.00000000000000000000
32.00000000000000000000	0.00000000000000000000	4203.07666015625000000000	4201.02539062500000000000	4179.48730468750000000000	4209.23046875000000000000	4193.33300781250000000000	4168.20507812500000000000	4175.89746093750000000000	4170.76904296875000000000	4170.25634765625000000000	4186.66650390625000000000	4202.05126953125000000000	4183.07666015625000000000	4202.05126953125000000000	4197.43603515625000000000	0.00000000000000000000	10246.00000000000000000000	10228.00000000000000000000	0.00000000000000000000	0.00000000000000000000	0.00000000000000000000	1481.00000000000000000000	164.00000000000000000000	4.00000000000000000000	4.00000000000000000000	4.00000000000000000000	4.00000000000000000000	4.00000000000000000000	4.00000000000000000000	4.00000000000000000000	4.00000000000000000000	4.00000000000000000000	4.00000000000000000000	4.00000000000000000000	4.00000000000000000000	4.00000000000000000000	4.00000000000000000000	4.00000000000000000000	4.00000000000000000000
33.00000000000000000000	0.00000000000000000000	4198.97412109375000000000	4207.17919921875000000000	4170.25634765625000000000	4216.41015625000000000000	4209.74365234375000000000	4180.00000000000000000000	4200.51269531250000000000	4206.15380859375000000000	4171.28173828125000000000	4222.56396484375000000000	4214.87158203125000000000	4189.23046875000000000000	4211.28173828125000000000	4200.51269531250000000000	0.00000000000000000000	10248.00000000000000000000	10227.00000000000000000000	0.00000000000000000000	0.00000000000000000000	0.00000000000000000000	1481.00000000000000000000	172.00000000000000000000	4.00000000000000000000	4.00000000000000000000	4.00000000000000000000	4.00000000000000000000	4.00000000000000000000	4.00000000000000000000	4.00000000000000000000	4.00000000000000000000	4.00000000000000000000	4.00000000000000000000	4.00000000000000000000	4.00000000000000000000	4.00000000000000000000	4.00000000000000000000	4.00000000000000000000	4.00000000000000000000
34.00000000000000000000	0.00000000000000000000	4184.10253906250000000000	4170.25634765625000000000	4171.28173828125000000000	4201.02539062500000000000	4174.87158203125000000000	4165.12792968750000000000	4174.35888671875000000000	4178.46142578125000000000	4167.17919921875000000000	4191.79492187500000000000	4194.87158203125000000000	4181.53857421875000000000	4184.61523437500000000000	4189.74365234375000000000	0.00000000000000000000	10248.00000000000000000000	10227.00000000000000000000	0.00000000000000000000	0.00000000000000000000	0.00000000000000000000	1481.00000000000000000000	180.00000000000000000000	4.00000000000000000000	4.00000000000000000000	4.00000000000000000000	4.00000000000000000000	4.00000000000000000000	4.00000000000000000000	4.00000000000000000000	4.00000000000000000000	4.00000000000000000000	4.00000000000000000000	4.00000000000000000000	4.00000000000000000000	4.00000000000000000000	4.00000000000000000000	4.00000000000000000000	4.00000000000000000000
35.00000000000000000000	0.00000000000000000000	4192.82031250000000000000	4190.76904296875000000000	4172.30761718750000000000	4198.46142578125000000000	4189.23046875000000000000	4180.51269531250000000000	4188.71777343750000000000	4166.66650390625000000000	4170.25634765625000000000	4182.56396484375000000000	4194.35888671875000000000	4178.46142578125000000000	4187.69238281250000000000	4186.15380859375000000000	0.00000000000000000000	10249.00000000000000000000	10228.00000000000000000000	0.00000000000000000000	0.00000000000000000000	0.00000000000000000000	1481.00000000000000000000	188.00000000000000000000	4.00000000000000000000	4.00000000000000000000	4.00000000000000000000	4.00000000000000000000	4.00000000000000000000	4.00000000000000000000	4.00000000000000000000	4.00000000000000000000	4.00000000000000000000	4.00000000000000000000	4.00000000000000000000	4.00000000000000000000	4.00000000000000000000	4.00000000000000000000	4.00000000000000000000	4.00000000000000000000
36.00000000000000000000	0.00000000000000000000	4206.66650390625000000000	4220.00000000000000000000	4180.51269531250000000000	4206.15380859375000000000	4216.41015625000000000000	4194.87158203125000000000	4207.69238281250000000000	4177.94873046875000000000	4175.38427734375000000000	4214.35888671875000000000	4204.61523437500000000000	4186.15380859375000000000	4196.92285156250000000000	4187.17919921875000000000	0.00000000000000000000	10249.00000000000000000000	10228.00000000000000000000	0.00000000000000000000	0.00000000000000000000	0.00000000000000000000	1481.00000000000000000000	195.00000000000000000000	4.00000000000000000000	4.00000000000000000000	4.00000000000000000000	4.00000000000000000000	4.00000000000000000000	4.00000000000000000000	4.00000000000000000000	4.00000000000000000000	4.00000000000000000000	4.00000000000000000000	4.00000000000000000000	4.00000000000000000000	4.00000000000000000000	4.00000000000000000000	4.00000000000000000000	4.00000000000000000000
37.00000000000000000000	0.00000000000000000000	4191.28173828125000000000	4187.17919921875000000000	4176.92285156250000000000	4187.69238281250000000000	4194.35888671875000000000	4173.33300781250000000000	4178.97412109375000000000	4163.07666015625000000000	4171.28173828125000000000	4194.35888671875000000000	4186.15380859375000000000	4173.84619140625000000000	4174.87158203125000000000	4176.41015625000000000000	0.00000000000000000000	10251.00000000000000000000	10227.00000000000000000000	0.00000000000000000000	0.00000000000000000000	0.00000000000000000000	1481.00000000000000000000	202.00000000000000000000	4.00000000000000000000	4.00000000000000000000	4.00000000000000000000	4.00000000000000000000	4.00000000000000000000	4.00000000000000000000	4.00000000000000000000	4.00000000000000000000	4.00000000000000000000	4.00000000000000000000	4.00000000000000000000	4.00000000000000000000	4.00000000000000000000	4.00000000000000000000	4.00000000000000000000	4.00000000000000000000
38.00000000000000000000	0.00000000000000000000	4191.79492187500000000000	4195.89746093750000000000	4171.79492187500000000000	4198.97412109375000000000	4211.28173828125000000000	4169.74365234375000000000	4184.61523437500000000000	4182.05126953125000000000	4176.41015625000000000000	4200.00000000000000000000	4200.51269531250000000000	4182.05126953125000000000	4210.25634765625000000000	4193.33300781250000000000	0.00000000000000000000	10251.00000000000000000000	10227.00000000000000000000	0.00000000000000000000	0.00000000000000000000	0.00000000000000000000	1481.00000000000000000000	210.00000000000000000000	4.00000000000000000000	4.00000000000000000000	4.00000000000000000000	4.00000000000000000000	4.00000000000000000000	4.00000000000000000000	4.00000000000000000000	4.00000000000000000000	4.00000000000000000000	4.00000000000000000000	4.00000000000000000000	4.00000000000000000000	4.00000000000000000000	4.00000000000000000000	4.00000000000000000000	4.00000000000000000000
39.00000000000000000000	0.00000000000000000000	4189.74365234375000000000	4183.58984375000000000000	4176.92285156250000000000	4194.35888671875000000000	4178.46142578125000000000	4161.02539062500000000000	4164.10253906250000000000	4155.38427734375000000000	4173.33300781250000000000	4167.17919921875000000000	4188.71777343750000000000	4182.56396484375000000000	4196.41015625000000000000	4190.25634765625000000000	0.00000000000000000000	10248.00000000000000000000	10224.00000000000000000000	0.00000000000000000000	0.00000000000000000000	0.00000000000000000000	1481.00000000000000000000	217.00000000000000000000	4.00000000000000000000	4.00000000000000000000	4.00000000000000000000	4.00000000000000000000	4.00000000000000000000	4.00000000000000000000	4.00000000000000000000	4.00000000000000000000	4.00000000000000000000	4.00000000000000000000	4.00000000000000000000	4.00000000000000000000	4.00000000000000000000	4.00000000000000000000	4.00000000000000000000	4.00000000000000000000
40.00000000000000000000	0.00000000000000000000	4185.12792968750000000000	4189.23046875000000000000	4168.71777343750000000000	4192.30761718750000000000	4175.89746093750000000000	4172.82031250000000000000	4178.97412109375000000000	4165.64111328125000000000	4171.79492187500000000000	4176.41015625000000000000	4190.76904296875000000000	4177.43603515625000000000	4188.71777343750000000000	4185.12792968750000000000	0.00000000000000000000	10248.00000000000000000000	10224.00000000000000000000	0.00000000000000000000	0.00000000000000000000	0.00000000000000000000	1481.00000000000000000000	224.00000000000000000000	4.00000000000000000000	4.00000000000000000000	4.00000000000000000000	4.00000000000000000000	4.00000000000000000000	4.00000000000000000000	4.00000000000000000000	4.00000000000000000000	4.00000000000000000000	4.00000000000000000000	4.00000000000000000000	4.00000000000000000000	4.00000000000000000000	4.00000000000000000000	4.00000000000000000000	4.00000000000000000000
41.00000000000000000000	0.00000000000000000000	4183.07666015625000000000	4188.71777343750000000000	4164.10253906250000000000	4196.92285156250000000000	4195.89746093750000000000	4178.46142578125000000000	4193.84619140625000000000	4196.41015625000000000000	4174.87158203125000000000	4216.92285156250000000000	4204.61523437500000000000	4182.05126953125000000000	4194.87158203125000000000	4184.61523437500000000000	0.00000000000000000000	10250.00000000000000000000	10223.00000000000000000000	0.00000000000000000000	0.00000000000000000000	0.00000000000000000000	1481.00000000000000000000	232.00000000000000000000	4.00000000000000000000	4.00000000000000000000	4.00000000000000000000	4.00000000000000000000	4.00000000000000000000	4.00000000000000000000	4.00000000000000000000	4.00000000000000000000	4.00000000000000000000	4.00000000000000000000	4.00000000000000000000	4.00000000000000000000	4.00000000000000000000	4.00000000000000000000	4.00000000000000000000	4.00000000000000000000
42.00000000000000000000	0.00000000000000000000	4177.94873046875000000000	4157.94873046875000000000	4166.15380859375000000000	4179.48730468750000000000	4180.51269531250000000000	4163.07666015625000000000	4165.12792968750000000000	4161.02539062500000000000	4166.66650390625000000000	4183.07666015625000000000	4182.56396484375000000000	4171.28173828125000000000	4168.71777343750000000000	4170.25634765625000000000	0.00000000000000000000	10250.00000000000000000000	10223.00000000000000000000	0.00000000000000000000	0.00000000000000000000	0.00000000000000000000	1481.00000000000000000000	239.00000000000000000000	4.00000000000000000000	4.00000000000000000000	4.00000000000000000000	4.00000000000000000000	4.00000000000000000000	4.00000000000000000000	4.00000000000000000000	4.00000000000000000000	4.00000000000000000000	4.00000000000000000000	4.00000000000000000000	4.00000000000000000000	4.00000000000000000000	4.00000000000000000000	4.00000000000000000000	4.00000000000000000000
43.00000000000000000000	0.00000000000000000000	4195.89746093750000000000	4198.97412109375000000000	4172.82031250000000000000	4198.97412109375000000000	4208.71777343750000000000	4179.48730468750000000000	4186.66650390625000000000	4166.66650390625000000000	4173.84619140625000000000	4190.25634765625000000000	4195.89746093750000000000	4177.94873046875000000000	4197.43603515625000000000	4182.05126953125000000000	0.00000000000000000000	10249.00000000000000000000	10225.00000000000000000000	0.00000000000000000000	0.00000000000000000000	0.00000000000000000000	1481.00000000000000000000	246.00000000000000000000	4.00000000000000000000	4.00000000000000000000	4.00000000000000000000	4.00000000000000000000	4.00000000000000000000	4.00000000000000000000	4.00000000000000000000	4.00000000000000000000	4.00000000000000000000	4.00000000000000000000	4.00000000000000000000	4.00000000000000000000	4.00000000000000000000	4.00000000000000000000	4.00000000000000000000	4.00000000000000000000
44.00000000000000000000	0.00000000000000000000	4196.92285156250000000000	4191.79492187500000000000	4180.00000000000000000000	4195.89746093750000000000	4183.07666015625000000000	4176.41015625000000000000	4174.35888671875000000000	4150.25634765625000000000	4176.41015625000000000000	4175.38427734375000000000	4185.64111328125000000000	4173.84619140625000000000	4180.51269531250000000000	4176.41015625000000000000	0.00000000000000000000	10249.00000000000000000000	10225.00000000000000000000	0.00000000000000000000	0.00000000000000000000	0.00000000000000000000	1481.00000000000000000000	254.00000000000000000000	4.00000000000000000000	4.00000000000000000000	4.00000000000000000000	4.00000000000000000000	4.00000000000000000000	4.00000000000000000000	4.00000000000000000000	4.00000000000000000000	4.00000000000000000000	4.00000000000000000000	4.00000000000000000000	4.00000000000000000000	4.00000000000000000000	4.00000000000000000000	4.00000000000000000000	4.00000000000000000000
45.00000000000000000000	0.00000000000000000000	4187.69238281250000000000	4176.41015625000000000000	4170.25634765625000000000	4188.20507812500000000000	4175.89746093750000000000	4172.30761718750000000000	4171.28173828125000000000	4151.79492187500000000000	4174.87158203125000000000	4173.84619140625000000000	4181.53857421875000000000	4171.28173828125000000000	4178.46142578125000000000	4177.94873046875000000000	0.00000000000000000000	10247.00000000000000000000	10226.00000000000000000000	0.00000000000000000000	0.00000000000000000000	0.00000000000000000000	1481.00000000000000000000	261.00000000000000000000	4.00000000000000000000	4.00000000000000000000	4.00000000000000000000	4.00000000000000000000	4.00000000000000000000	4.00000000000000000000	4.00000000000000000000	4.00000000000000000000	4.00000000000000000000	4.00000000000000000000	4.00000000000000000000	4.00000000000000000000	4.00000000000000000000	4.00000000000000000000	4.00000000000000000000	4.00000000000000000000
46.00000000000000000000	0.00000000000000000000	4190.76904296875000000000	4187.69238281250000000000	4171.79492187500000000000	4200.51269531250000000000	4188.20507812500000000000	4170.25634765625000000000	4182.05126953125000000000	4180.00000000000000000000	4175.38427734375000000000	4196.92285156250000000000	4202.05126953125000000000	4192.30761718750000000000	4205.12792968750000000000	4194.87158203125000000000	0.00000000000000000000	10247.00000000000000000000	10226.00000000000000000000	0.00000000000000000000	0.00000000000000000000	0.00000000000000000000	1481.00000000000000000000	268.00000000000000000000	4.00000000000000000000	4.00000000000000000000	4.00000000000000000000	4.00000000000000000000	4.00000000000000000000	4.00000000000000000000	4.00000000000000000000	4.00000000000000000000	4.00000000000000000000	4.00000000000000000000	4.00000000000000000000	4.00000000000000000000	4.00000000000000000000	4.00000000000000000000	4.00000000000000000000	4.00000000000000000000
47.00000000000000000000	0.00000000000000000000	4182.56396484375000000000	4162.05126953125000000000	4172.30761718750000000000	4183.58984375000000000000	4147.69238281250000000000	4150.76904296875000000000	4154.87158203125000000000	4153.84619140625000000000	4168.20507812500000000000	4154.35888671875000000000	4180.51269531250000000000	4181.53857421875000000000	4171.79492187500000000000	4181.53857421875000000000	0.00000000000000000000	10249.00000000000000000000	10225.00000000000000000000	0.00000000000000000000	0.00000000000000000000	0.00000000000000000000	1481.00000000000000000000	277.00000000000000000000	4.00000000000000000000	4.00000000000000000000	4.00000000000000000000	4.00000000000000000000	4.00000000000000000000	4.00000000000000000000	4.00000000000000000000	4.00000000000000000000	4.00000000000000000000	4.00000000000000000000	4.00000000000000000000	4.00000000000000000000	4.00000000000000000000	4.00000000000000000000	4.00000000000000000000	4.00000000000000000000
48.00000000000000000000	0.00000000000000000000	4183.58984375000000000000	4176.41015625000000000000	4164.61523437500000000000	4190.25634765625000000000	4182.05126953125000000000	4167.69238281250000000000	4179.48730468750000000000	4171.79492187500000000000	4171.79492187500000000000	4174.87158203125000000000	4189.74365234375000000000	4175.38427734375000000000	4183.07666015625000000000	4183.07666015625000000000	0.00000000000000000000	10249.00000000000000000000	10225.00000000000000000000	0.00000000000000000000	0.00000000000000000000	0.00000000000000000000	1481.00000000000000000000	285.00000000000000000000	4.00000000000000000000	4.00000000000000000000	4.00000000000000000000	4.00000000000000000000	4.00000000000000000000	4.00000000000000000000	4.00000000000000000000	4.00000000000000000000	4.00000000000000000000	4.00000000000000000000	4.00000000000000000000	4.00000000000000000000	4.00000000000000000000	4.00000000000000000000	4.00000000000000000000	4.00000000000000000000
49.00000000000000000000	0.00000000000000000000	4182.56396484375000000000	4164.61523437500000000000	4166.66650390625000000000	4185.64111328125000000000	4182.56396484375000000000	4171.28173828125000000000	4175.38427734375000000000	4167.17919921875000000000	4169.23046875000000000000	4190.76904296875000000000	4187.69238281250000000000	4173.84619140625000000000	4169.23046875000000000000	4176.92285156250000000000	0.00000000000000000000	10248.00000000000000000000	10224.00000000000000000000	0.00000000000000000000	0.00000000000000000000	0.00000000000000000000	1481.00000000000000000000	293.00000000000000000000	4.00000000000000000000	4.00000000000000000000	4.00000000000000000000	4.00000000000000000000	4.00000000000000000000	4.00000000000000000000	4.00000000000000000000	4.00000000000000000000	4.00000000000000000000	4.00000000000000000000	4.00000000000000000000	4.00000000000000000000	4.00000000000000000000	4.00000000000000000000	4.00000000000000000000	4.00000000000000000000
50.00000000000000000000	0.00000000000000000000	4188.71777343750000000000	4172.82031250000000000000	4165.64111328125000000000	4182.56396484375000000000	4168.20507812500000000000	4170.76904296875000000000	4167.69238281250000000000	4160.00000000000000000000	4167.17919921875000000000	4182.56396484375000000000	4181.02539062500000000000	4171.79492187500000000000	4164.10253906250000000000	4175.89746093750000000000	0.00000000000000000000	10248.00000000000000000000	10224.00000000000000000000	0.00000000000000000000	0.00000000000000000000	0.00000000000000000000	1481.00000000000000000000	302.00000000000000000000	4.00000000000000000000	4.00000000000000000000	4.00000000000000000000	4.00000000000000000000	4.00000000000000000000	4.00000000000000000000	4.00000000000000000000	4.00000000000000000000	4.00000000000000000000	4.00000000000000000000	4.00000000000000000000	4.00000000000000000000	4.00000000000000000000	4.00000000000000000000	4.00000000000000000000	4.00000000000000000000
51.00000000000000000000	0.00000000000000000000	4205.64111328125000000000	4211.28173828125000000000	4173.84619140625000000000	4205.64111328125000000000	4197.94873046875000000000	4178.46142578125000000000	4185.12792968750000000000	4174.87158203125000000000	4178.97412109375000000000	4185.12792968750000000000	4195.89746093750000000000	4182.05126953125000000000	4202.05126953125000000000	4192.30761718750000000000	0.00000000000000000000	10247.00000000000000000000	10226.00000000000000000000	0.00000000000000000000	0.00000000000000000000	0.00000000000000000000	1481.00000000000000000000	310.00000000000000000000	4.00000000000000000000	4.00000000000000000000	4.00000000000000000000	4.00000000000000000000	4.00000000000000000000	4.00000000000000000000	4.00000000000000000000	4.00000000000000000000	4.00000000000000000000	4.00000000000000000000	4.00000000000000000000	4.00000000000000000000	4.00000000000000000000	4.00000000000000000000	4.00000000000000000000	4.00000000000000000000
52.00000000000000000000	0.00000000000000000000	4192.82031250000000000000	4178.97412109375000000000	4177.43603515625000000000	4190.25634765625000000000	4173.84619140625000000000	4165.64111328125000000000	4162.05126953125000000000	4142.05126953125000000000	4176.41015625000000000000	4147.69238281250000000000	4178.97412109375000000000	4171.28173828125000000000	4178.97412109375000000000	4186.66650390625000000000	0.00000000000000000000	10247.00000000000000000000	10226.00000000000000000000	0.00000000000000000000	0.00000000000000000000	0.00000000000000000000	1481.00000000000000000000	319.00000000000000000000	4.00000000000000000000	4.00000000000000000000	4.00000000000000000000	4.00000000000000000000	4.00000000000000000000	4.00000000000000000000	4.00000000000000000000	4.00000000000000000000	4.00000000000000000000	4.00000000000000000000	4.00000000000000000000	4.00000000000000000000	4.00000000000000000000	4.00000000000000000000	4.00000000000000000000	4.00000000000000000000
53.00000000000000000000	0.00000000000000000000	4186.15380859375000000000	4178.97412109375000000000	4168.20507812500000000000	4194.35888671875000000000	4184.10253906250000000000	4173.84619140625000000000	4176.41015625000000000000	4172.82031250000000000000	4175.89746093750000000000	4184.10253906250000000000	4195.89746093750000000000	4182.05126953125000000000	4192.30761718750000000000	4197.43603515625000000000	0.00000000000000000000	10247.00000000000000000000	10227.00000000000000000000	0.00000000000000000000	0.00000000000000000000	0.00000000000000000000	1481.00000000000000000000	327.00000000000000000000	4.00000000000000000000	4.00000000000000000000	4.00000000000000000000	4.00000000000000000000	4.00000000000000000000	4.00000000000000000000	4.00000000000000000000	4.00000000000000000000	4.00000000000000000000	4.00000000000000000000	4.00000000000000000000	4.00000000000000000000	4.00000000000000000000	4.00000000000000000000	4.00000000000000000000	4.00000000000000000000
54.00000000000000000000	0.00000000000000000000	4184.10253906250000000000	4167.69238281250000000000	4167.17919921875000000000	4196.41015625000000000000	4175.38427734375000000000	4164.10253906250000000000	4169.74365234375000000000	4186.66650390625000000000	4171.79492187500000000000	4186.15380859375000000000	4200.51269531250000000000	4194.35888671875000000000	4193.84619140625000000000	4196.92285156250000000000	0.00000000000000000000	10247.00000000000000000000	10227.00000000000000000000	0.00000000000000000000	0.00000000000000000000	0.00000000000000000000	1481.00000000000000000000	335.00000000000000000000	4.00000000000000000000	4.00000000000000000000	4.00000000000000000000	4.00000000000000000000	4.00000000000000000000	4.00000000000000000000	4.00000000000000000000	4.00000000000000000000	4.00000000000000000000	4.00000000000000000000	4.00000000000000000000	4.00000000000000000000	4.00000000000000000000	4.00000000000000000000	4.00000000000000000000	4.00000000000000000000
55.00000000000000000000	0.00000000000000000000	4180.00000000000000000000	4157.94873046875000000000	4164.61523437500000000000	4185.12792968750000000000	4157.43603515625000000000	4157.43603515625000000000	4167.69238281250000000000	4167.17919921875000000000	4167.69238281250000000000	4161.53857421875000000000	4186.66650390625000000000	4180.51269531250000000000	4180.51269531250000000000	4187.17919921875000000000	0.00000000000000000000	10246.00000000000000000000	10227.00000000000000000000	0.00000000000000000000	0.00000000000000000000	0.00000000000000000000	1481.00000000000000000000	344.00000000000000000000	4.00000000000000000000	4.00000000000000000000	4.00000000000000000000	4.00000000000000000000	4.00000000000000000000	4.00000000000000000000	4.00000000000000000000	4.00000000000000000000	4.00000000000000000000	4.00000000000000000000	4.00000000000000000000	4.00000000000000000000	4.00000000000000000000	4.00000000000000000000	4.00000000000000000000	4.00000000000000000000
56.00000000000000000000	0.00000000000000000000	4188.71777343750000000000	4184.61523437500000000000	4169.74365234375000000000	4195.38427734375000000000	4181.53857421875000000000	4174.87158203125000000000	4194.87158203125000000000	4181.02539062500000000000	4171.79492187500000000000	4194.35888671875000000000	4199.48730468750000000000	4179.48730468750000000000	4190.25634765625000000000	4188.71777343750000000000	0.00000000000000000000	10246.00000000000000000000	10227.00000000000000000000	0.00000000000000000000	0.00000000000000000000	0.00000000000000000000	1481.00000000000000000000	352.00000000000000000000	4.00000000000000000000	4.00000000000000000000	4.00000000000000000000	4.00000000000000000000	4.00000000000000000000	4.00000000000000000000	4.00000000000000000000	4.00000000000000000000	4.00000000000000000000	4.00000000000000000000	4.00000000000000000000	4.00000000000000000000	4.00000000000000000000	4.00000000000000000000	4.00000000000000000000	4.00000000000000000000
57.00000000000000000000	0.00000000000000000000	4185.12792968750000000000	4160.00000000000000000000	4174.35888671875000000000	4181.02539062500000000000	4165.64111328125000000000	4166.66650390625000000000	4169.23046875000000000000	4154.87158203125000000000	4166.66650390625000000000	4163.07666015625000000000	4179.48730468750000000000	4172.30761718750000000000	4157.43603515625000000000	4170.76904296875000000000	0.00000000000000000000	10245.00000000000000000000	10226.00000000000000000000	0.00000000000000000000	0.00000000000000000000	0.00000000000000000000	1481.00000000000000000000	360.00000000000000000000	4.00000000000000000000	4.00000000000000000000	4.00000000000000000000	4.00000000000000000000	4.00000000000000000000	4.00000000000000000000	4.00000000000000000000	4.00000000000000000000	4.00000000000000000000	4.00000000000000000000	4.00000000000000000000	4.00000000000000000000	4.00000000000000000000	4.00000000000000000000	4.00000000000000000000	4.00000000000000000000
58.00000000000000000000	0.00000000000000000000	4195.38427734375000000000	4179.48730468750000000000	4174.35888671875000000000	4191.28173828125000000000	4189.23046875000000000000	4174.35888671875000000000	4184.10253906250000000000	4168.71777343750000000000	4172.82031250000000000000	4174.87158203125000000000	4186.15380859375000000000	4178.46142578125000000000	4185.64111328125000000000	4184.61523437500000000000	0.00000000000000000000	10245.00000000000000000000	10226.00000000000000000000	0.00000000000000000000	0.00000000000000000000	0.00000000000000000000	1481.00000000000000000000	368.00000000000000000000	4.00000000000000000000	4.00000000000000000000	4.00000000000000000000	4.00000000000000000000	4.00000000000000000000	4.00000000000000000000	4.00000000000000000000	4.00000000000000000000	4.00000000000000000000	4.00000000000000000000	4.00000000000000000000	4.00000000000000000000	4.00000000000000000000	4.00000000000000000000	4.00000000000000000000	4.00000000000000000000
59.00000000000000000000	0.00000000000000000000	4200.51269531250000000000	4191.79492187500000000000	4181.02539062500000000000	4201.53857421875000000000	4177.94873046875000000000	4170.76904296875000000000	4181.53857421875000000000	4167.17919921875000000000	4175.38427734375000000000	4189.23046875000000000000	4193.33300781250000000000	4180.51269531250000000000	4203.07666015625000000000	4197.94873046875000000000	0.00000000000000000000	10246.00000000000000000000	10226.00000000000000000000	0.00000000000000000000	0.00000000000000000000	0.00000000000000000000	1481.00000000000000000000	375.00000000000000000000	4.00000000000000000000	4.00000000000000000000	4.00000000000000000000	4.00000000000000000000	4.00000000000000000000	4.00000000000000000000	4.00000000000000000000	4.00000000000000000000	4.00000000000000000000	4.00000000000000000000	4.00000000000000000000	4.00000000000000000000	4.00000000000000000000	4.00000000000000000000	4.00000000000000000000	4.00000000000000000000
60.00000000000000000000	0.00000000000000000000	4188.20507812500000000000	4175.38427734375000000000	4170.25634765625000000000	4190.25634765625000000000	4158.46142578125000000000	4163.58984375000000000000	4161.53857421875000000000	4147.17919921875000000000	4168.20507812500000000000	4166.66650390625000000000	4181.53857421875000000000	4171.28173828125000000000	4180.00000000000000000000	4184.61523437500000000000	0.00000000000000000000	10246.00000000000000000000	10226.00000000000000000000	0.00000000000000000000	0.00000000000000000000	0.00000000000000000000	1481.00000000000000000000	382.00000000000000000000	4.00000000000000000000	4.00000000000000000000	4.00000000000000000000	4.00000000000000000000	4.00000000000000000000	4.00000000000000000000	4.00000000000000000000	4.00000000000000000000	4.00000000000000000000	4.00000000000000000000	4.00000000000000000000	4.00000000000000000000	4.00000000000000000000	4.00000000000000000000	4.00000000000000000000	4.00000000000000000000
61.00000000000000000000	0.00000000000000000000	4185.64111328125000000000	4187.17919921875000000000	4163.58984375000000000000	4200.51269531250000000000	4196.41015625000000000000	4173.84619140625000000000	4183.07666015625000000000	4183.58984375000000000000	4172.30761718750000000000	4190.25634765625000000000	4199.48730468750000000000	4185.64111328125000000000	4199.48730468750000000000	4190.76904296875000000000	0.00000000000000000000	10247.00000000000000000000	10226.00000000000000000000	0.00000000000000000000	0.00000000000000000000	0.00000000000000000000	1481.00000000000000000000	390.00000000000000000000	4.00000000000000000000	4.00000000000000000000	4.00000000000000000000	4.00000000000000000000	4.00000000000000000000	4.00000000000000000000	4.00000000000000000000	4.00000000000000000000	4.00000000000000000000	4.00000000000000000000	4.00000000000000000000	4.00000000000000000000	4.00000000000000000000	4.00000000000000000000	4.00000000000000000000	4.00000000000000000000
62.00000000000000000000	0.00000000000000000000	4175.38427734375000000000	4156.92285156250000000000	4169.74365234375000000000	4188.71777343750000000000	4163.58984375000000000000	4162.05126953125000000000	4169.23046875000000000000	4175.38427734375000000000	4169.74365234375000000000	4172.30761718750000000000	4186.66650390625000000000	4178.97412109375000000000	4176.92285156250000000000	4184.10253906250000000000	0.00000000000000000000	10247.00000000000000000000	10226.00000000000000000000	0.00000000000000000000	0.00000000000000000000	0.00000000000000000000	1481.00000000000000000000	397.00000000000000000000	4.00000000000000000000	4.00000000000000000000	4.00000000000000000000	4.00000000000000000000	4.00000000000000000000	4.00000000000000000000	4.00000000000000000000	4.00000000000000000000	4.00000000000000000000	4.00000000000000000000	4.00000000000000000000	4.00000000000000000000	4.00000000000000000000	4.00000000000000000000	4.00000000000000000000	4.00000000000000000000
63.00000000000000000000	0.00000000000000000000	4186.15380859375000000000	4178.46142578125000000000	4169.23046875000000000000	4194.87158203125000000000	4181.02539062500000000000	4181.53857421875000000000	4197.94873046875000000000	4186.15380859375000000000	4173.33300781250000000000	4197.43603515625000000000	4193.84619140625000000000	4177.94873046875000000000	4185.64111328125000000000	4187.69238281250000000000	0.00000000000000000000	10248.00000000000000000000	10226.00000000000000000000	0.00000000000000000000	0.00000000000000000000	0.00000000000000000000	1481.00000000000000000000	404.00000000000000000000	4.00000000000000000000	4.00000000000000000000	4.00000000000000000000	4.00000000000000000000	4.00000000000000000000	4.00000000000000000000	4.00000000000000000000	4.00000000000000000000	4.00000000000000000000	4.00000000000000000000	4.00000000000000000000	4.00000000000000000000	4.00000000000000000000	4.00000000000000000000	4.00000000000000000000	4.00000000000000000000
64.00000000000000000000	0.00000000000000000000	4198.46142578125000000000	4193.84619140625000000000	4173.33300781250000000000	4198.46142578125000000000	4213.33300781250000000000	4193.33300781250000000000	4210.25634765625000000000	4190.76904296875000000000	4175.38427734375000000000	4216.92285156250000000000	4198.97412109375000000000	4184.10253906250000000000	4192.30761718750000000000	4189.74365234375000000000	896.00000000000000000000	10248.00000000000000000000	10226.00000000000000000000	0.00000000000000000000	0.00000000000000000000	0.00000000000000000000	1481.00000000000000000000	412.00000000000000000000	4.00000000000000000000	4.00000000000000000000	4.00000000000000000000	4.00000000000000000000	4.00000000000000000000	4.00000000000000000000	4.00000000000000000000	4.00000000000000000000	4.00000000000000000000	4.00000000000000000000	4.00000000000000000000	4.00000000000000000000	4.00000000000000000000	4.00000000000000000000	4.00000000000000000000	4.00000000000000000000
65.00000000000000000000	0.00000000000000000000	4193.84619140625000000000	4173.33300781250000000000	4175.89746093750000000000	4182.56396484375000000000	4186.66650390625000000000	4175.89746093750000000000	4180.51269531250000000000	4166.66650390625000000000	4169.74365234375000000000	4182.05126953125000000000	4185.12792968750000000000	4174.87158203125000000000	4180.51269531250000000000	4183.58984375000000000000	1106.00000000000000000000	10249.00000000000000000000	10228.00000000000000000000	0.00000000000000000000	0.00000000000000000000	0.00000000000000000000	1481.00000000000000000000	419.00000000000000000000	4.00000000000000000000	4.00000000000000000000	4.00000000000000000000	4.00000000000000000000	4.00000000000000000000	4.00000000000000000000	4.00000000000000000000	4.00000000000000000000	4.00000000000000000000	4.00000000000000000000	4.00000000000000000000	4.00000000000000000000	4.00000000000000000000	4.00000000000000000000	4.00000000000000000000	4.00000000000000000000
66.00000000000000000000	0.00000000000000000000	4201.02539062500000000000	4197.94873046875000000000	4181.53857421875000000000	4203.58984375000000000000	4200.51269531250000000000	4175.89746093750000000000	4188.71777343750000000000	4188.20507812500000000000	4177.43603515625000000000	4201.53857421875000000000	4207.17919921875000000000	4192.82031250000000000000	4224.10253906250000000000	4205.12792968750000000000	1237.00000000000000000000	10249.00000000000000000000	10228.00000000000000000000	0.00000000000000000000	0.00000000000000000000	0.00000000000000000000	1481.00000000000000000000	426.00000000000000000000	4.00000000000000000000	4.00000000000000000000	4.00000000000000000000	4.00000000000000000000	4.00000000000000000000	4.00000000000000000000	4.00000000000000000000	4.00000000000000000000	4.00000000000000000000	4.00000000000000000000	4.00000000000000000000	4.00000000000000000000	4.00000000000000000000	4.00000000000000000000	4.00000000000000000000	4.00000000000000000000
67.00000000000000000000	0.00000000000000000000	4194.87158203125000000000	4180.00000000000000000000	4183.07666015625000000000	4196.41015625000000000000	4184.61523437500000000000	4165.12792968750000000000	4167.17919921875000000000	4169.74365234375000000000	4174.87158203125000000000	4184.61523437500000000000	4192.82031250000000000000	4192.30761718750000000000	4206.66650390625000000000	4200.00000000000000000000	1773.00000000000000000000	10249.00000000000000000000	10229.00000000000000000000	0.00000000000000000000	0.00000000000000000000	0.00000000000000000000	1481.00000000000000000000	435.00000000000000000000	4.00000000000000000000	4.00000000000000000000	4.00000000000000000000	4.00000000000000000000	4.00000000000000000000	4.00000000000000000000	4.00000000000000000000	4.00000000000000000000	4.00000000000000000000	4.00000000000000000000	4.00000000000000000000	4.00000000000000000000	4.00000000000000000000	4.00000000000000000000	4.00000000000000000000	4.00000000000000000000
68.00000000000000000000	0.00000000000000000000	4192.82031250000000000000	4187.69238281250000000000	4174.35888671875000000000	4196.92285156250000000000	4188.20507812500000000000	4173.84619140625000000000	4182.05126953125000000000	4182.05126953125000000000	4171.28173828125000000000	4196.92285156250000000000	4194.87158203125000000000	4185.12792968750000000000	4202.56396484375000000000	4194.87158203125000000000	1856.00000000000000000000	10249.00000000000000000000	10229.00000000000000000000	0.00000000000000000000	0.00000000000000000000	0.00000000000000000000	1481.00000000000000000000	442.00000000000000000000	4.00000000000000000000	4.00000000000000000000	4.00000000000000000000	4.00000000000000000000	4.00000000000000000000	4.00000000000000000000	4.00000000000000000000	4.00000000000000000000	4.00000000000000000000	4.00000000000000000000	4.00000000000000000000	4.00000000000000000000	4.00000000000000000000	4.00000000000000000000	4.00000000000000000000	4.00000000000000000000
69.00000000000000000000	0.00000000000000000000	4191.79492187500000000000	4192.30761718750000000000	4175.38427734375000000000	4206.66650390625000000000	4187.69238281250000000000	4172.82031250000000000000	4192.82031250000000000000	4198.46142578125000000000	4172.30761718750000000000	4212.30761718750000000000	4208.71777343750000000000	4193.33300781250000000000	4207.17919921875000000000	4196.41015625000000000000	1152.00000000000000000000	10248.00000000000000000000	10229.00000000000000000000	0.00000000000000000000	0.00000000000000000000	0.00000000000000000000	1481.00000000000000000000	450.00000000000000000000	4.00000000000000000000	4.00000000000000000000	4.00000000000000000000	4.00000000000000000000	4.00000000000000000000	4.00000000000000000000	4.00000000000000000000	4.00000000000000000000	4.00000000000000000000	4.00000000000000000000	4.00000000000000000000	4.00000000000000000000	4.00000000000000000000	4.00000000000000000000	4.00000000000000000000	4.00000000000000000000
70.00000000000000000000	0.00000000000000000000	4182.56396484375000000000	4166.15380859375000000000	4171.79492187500000000000	4184.61523437500000000000	4166.66650390625000000000	4165.12792968750000000000	4169.74365234375000000000	4160.00000000000000000000	4168.71777343750000000000	4176.92285156250000000000	4187.69238281250000000000	4181.02539062500000000000	4177.43603515625000000000	4184.61523437500000000000	1527.00000000000000000000	10248.00000000000000000000	10229.00000000000000000000	0.00000000000000000000	0.00000000000000000000	0.00000000000000000000	1481.00000000000000000000	459.00000000000000000000	4.00000000000000000000	4.00000000000000000000	4.00000000000000000000	4.00000000000000000000	4.00000000000000000000	4.00000000000000000000	4.00000000000000000000	4.00000000000000000000	4.00000000000000000000	4.00000000000000000000	4.00000000000000000000	4.00000000000000000000	4.00000000000000000000	4.00000000000000000000	4.00000000000000000000	4.00000000000000000000
71.00000000000000000000	0.00000000000000000000	4201.02539062500000000000	4204.61523437500000000000	4171.79492187500000000000	4196.92285156250000000000	4214.35888671875000000000	4189.23046875000000000000	4195.89746093750000000000	4173.33300781250000000000	4176.41015625000000000000	4206.66650390625000000000	4198.97412109375000000000	4181.53857421875000000000	4202.05126953125000000000	4192.30761718750000000000	1619.00000000000000000000	10248.00000000000000000000	10229.00000000000000000000	0.00000000000000000000	0.00000000000000000000	0.00000000000000000000	1481.00000000000000000000	467.00000000000000000000	4.00000000000000000000	4.00000000000000000000	4.00000000000000000000	4.00000000000000000000	4.00000000000000000000	4.00000000000000000000	4.00000000000000000000	4.00000000000000000000	4.00000000000000000000	4.00000000000000000000	4.00000000000000000000	4.00000000000000000000	4.00000000000000000000	4.00000000000000000000	4.00000000000000000000	4.00000000000000000000
72.00000000000000000000	0.00000000000000000000	4206.66650390625000000000	4197.43603515625000000000	4182.56396484375000000000	4196.41015625000000000000	4203.07666015625000000000	4180.51269531250000000000	4187.17919921875000000000	4164.61523437500000000000	4173.84619140625000000000	4186.15380859375000000000	4193.33300781250000000000	4182.05126953125000000000	4188.71777343750000000000	4186.15380859375000000000	885.00000000000000000000	10248.00000000000000000000	10229.00000000000000000000	0.00000000000000000000	0.00000000000000000000	0.00000000000000000000	1481.00000000000000000000	475.00000000000000000000	4.00000000000000000000	4.00000000000000000000	4.00000000000000000000	4.00000000000000000000	4.00000000000000000000	4.00000000000000000000	4.00000000000000000000	4.00000000000000000000	4.00000000000000000000	4.00000000000000000000	4.00000000000000000000	4.00000000000000000000	4.00000000000000000000	4.00000000000000000000	4.00000000000000000000	4.00000000000000000000
73.00000000000000000000	0.00000000000000000000	4200.51269531250000000000	4195.38427734375000000000	4180.00000000000000000000	4197.94873046875000000000	4192.82031250000000000000	4173.84619140625000000000	4188.71777343750000000000	4171.28173828125000000000	4172.30761718750000000000	4170.25634765625000000000	4199.48730468750000000000	4188.71777343750000000000	4197.94873046875000000000	4198.46142578125000000000	1693.00000000000000000000	10248.00000000000000000000	10229.00000000000000000000	0.00000000000000000000	0.00000000000000000000	0.00000000000000000000	1481.00000000000000000000	483.00000000000000000000	4.00000000000000000000	4.00000000000000000000	4.00000000000000000000	4.00000000000000000000	4.00000000000000000000	4.00000000000000000000	4.00000000000000000000	4.00000000000000000000	4.00000000000000000000	4.00000000000000000000	4.00000000000000000000	4.00000000000000000000	4.00000000000000000000	4.00000000000000000000	4.00000000000000000000	4.00000000000000000000
74.00000000000000000000	0.00000000000000000000	4197.94873046875000000000	4202.05126953125000000000	4178.46142578125000000000	4206.66650390625000000000	4204.61523437500000000000	4172.30761718750000000000	4188.20507812500000000000	4187.69238281250000000000	4176.92285156250000000000	4193.33300781250000000000	4210.76904296875000000000	4194.35888671875000000000	4221.53857421875000000000	4213.84619140625000000000	1797.00000000000000000000	10248.00000000000000000000	10229.00000000000000000000	0.00000000000000000000	0.00000000000000000000	0.00000000000000000000	1481.00000000000000000000	492.00000000000000000000	4.00000000000000000000	4.00000000000000000000	4.00000000000000000000	4.00000000000000000000	4.00000000000000000000	4.00000000000000000000	4.00000000000000000000	4.00000000000000000000	4.00000000000000000000	4.00000000000000000000	4.00000000000000000000	4.00000000000000000000	4.00000000000000000000	4.00000000000000000000	4.00000000000000000000	4.00000000000000000000
75.00000000000000000000	0.00000000000000000000	4184.10253906250000000000	4167.17919921875000000000	4172.30761718750000000000	4183.58984375000000000000	4175.38427734375000000000	4156.41015625000000000000	4160.51269531250000000000	4162.56396484375000000000	4168.71777343750000000000	4176.41015625000000000000	4184.61523437500000000000	4169.74365234375000000000	4185.12792968750000000000	4189.23046875000000000000	1532.00000000000000000000	10247.00000000000000000000	10230.00000000000000000000	0.00000000000000000000	0.00000000000000000000	0.00000000000000000000	1481.00000000000000000000	500.00000000000000000000	4.00000000000000000000	4.00000000000000000000	4.00000000000000000000	4.00000000000000000000	4.00000000000000000000	4.00000000000000000000	4.00000000000000000000	4.00000000000000000000	4.00000000000000000000	4.00000000000000000000	4.00000000000000000000	4.00000000000000000000	4.00000000000000000000	4.00000000000000000000	4.00000000000000000000	4.00000000000000000000
76.00000000000000000000	0.00000000000000000000	4188.20507812500000000000	4187.17919921875000000000	4166.15380859375000000000	4191.79492187500000000000	4196.41015625000000000000	4171.79492187500000000000	4192.82031250000000000000	4193.33300781250000000000	4170.76904296875000000000	4216.92285156250000000000	4200.00000000000000000000	4174.87158203125000000000	4193.33300781250000000000	4187.17919921875000000000	1340.00000000000000000000	10247.00000000000000000000	10230.00000000000000000000	0.00000000000000000000	0.00000000000000000000	0.00000000000000000000	1481.00000000000000000000	508.00000000000000000000	4.00000000000000000000	4.00000000000000000000	4.00000000000000000000	4.00000000000000000000	4.00000000000000000000	4.00000000000000000000	4.00000000000000000000	4.00000000000000000000	4.00000000000000000000	4.00000000000000000000	4.00000000000000000000	4.00000000000000000000	4.00000000000000000000	4.00000000000000000000	4.00000000000000000000	4.00000000000000000000
77.00000000000000000000	0.00000000000000000000	4187.17919921875000000000	4176.41015625000000000000	4169.74365234375000000000	4188.20507812500000000000	4173.33300781250000000000	4166.66650390625000000000	4184.10253906250000000000	4187.17919921875000000000	4169.74365234375000000000	4207.69238281250000000000	4193.33300781250000000000	4181.53857421875000000000	4171.79492187500000000000	4182.05126953125000000000	1533.00000000000000000000	10248.00000000000000000000	10229.00000000000000000000	0.00000000000000000000	0.00000000000000000000	0.00000000000000000000	1481.00000000000000000000	517.00000000000000000000	4.00000000000000000000	4.00000000000000000000	4.00000000000000000000	4.00000000000000000000	4.00000000000000000000	4.00000000000000000000	4.00000000000000000000	4.00000000000000000000	4.00000000000000000000	4.00000000000000000000	4.00000000000000000000	4.00000000000000000000	4.00000000000000000000	4.00000000000000000000	4.00000000000000000000	4.00000000000000000000
78.00000000000000000000	0.00000000000000000000	4189.74365234375000000000	4179.48730468750000000000	4168.20507812500000000000	4187.17919921875000000000	4169.74365234375000000000	4164.10253906250000000000	4175.38427734375000000000	4169.74365234375000000000	4169.23046875000000000000	4177.43603515625000000000	4181.02539062500000000000	4173.84619140625000000000	4163.58984375000000000000	4176.92285156250000000000	1797.00000000000000000000	10248.00000000000000000000	10229.00000000000000000000	0.00000000000000000000	0.00000000000000000000	0.00000000000000000000	1481.00000000000000000000	525.00000000000000000000	4.00000000000000000000	4.00000000000000000000	4.00000000000000000000	4.00000000000000000000	4.00000000000000000000	4.00000000000000000000	4.00000000000000000000	4.00000000000000000000	4.00000000000000000000	4.00000000000000000000	4.00000000000000000000	4.00000000000000000000	4.00000000000000000000	4.00000000000000000000	4.00000000000000000000	4.00000000000000000000
79.00000000000000000000	0.00000000000000000000	4203.07666015625000000000	4208.20507812500000000000	4176.41015625000000000000	4202.05126953125000000000	4207.17919921875000000000	4176.41015625000000000000	4189.74365234375000000000	4174.87158203125000000000	4177.43603515625000000000	4186.15380859375000000000	4193.33300781250000000000	4177.43603515625000000000	4191.79492187500000000000	4186.66650390625000000000	1532.00000000000000000000	10247.00000000000000000000	10228.00000000000000000000	0.00000000000000000000	0.00000000000000000000	0.00000000000000000000	1481.00000000000000000000	533.00000000000000000000	4.00000000000000000000	4.00000000000000000000	4.00000000000000000000	4.00000000000000000000	4.00000000000000000000	4.00000000000000000000	4.00000000000000000000	4.00000000000000000000	4.00000000000000000000	4.00000000000000000000	4.00000000000000000000	4.00000000000000000000	4.00000000000000000000	4.00000000000000000000	4.00000000000000000000	4.00000000000000000000
80.00000000000000000000	0.00000000000000000000	4190.76904296875000000000	4175.38427734375000000000	4175.89746093750000000000	4182.56396484375000000000	4181.53857421875000000000	4169.23046875000000000000	4168.20507812500000000000	4148.20507812500000000000	4173.33300781250000000000	4160.00000000000000000000	4176.92285156250000000000	4170.25634765625000000000	4171.28173828125000000000	4181.53857421875000000000	1340.00000000000000000000	10247.00000000000000000000	10228.00000000000000000000	0.00000000000000000000	0.00000000000000000000	0.00000000000000000000	1481.00000000000000000000	540.00000000000000000000	4.00000000000000000000	4.00000000000000000000	4.00000000000000000000	4.00000000000000000000	4.00000000000000000000	4.00000000000000000000	4.00000000000000000000	4.00000000000000000000	4.00000000000000000000	4.00000000000000000000	4.00000000000000000000	4.00000000000000000000	4.00000000000000000000	4.00000000000000000000	4.00000000000000000000	4.00000000000000000000
81.00000000000000000000	0.00000000000000000000	4186.66650390625000000000	4181.53857421875000000000	4166.66650390625000000000	4191.79492187500000000000	4193.84619140625000000000	4173.84619140625000000000	4185.64111328125000000000	4183.07666015625000000000	4175.38427734375000000000	4186.15380859375000000000	4196.41015625000000000000	4186.66650390625000000000	4197.43603515625000000000	4197.94873046875000000000	1533.00000000000000000000	10247.00000000000000000000	10228.00000000000000000000	0.00000000000000000000	0.00000000000000000000	0.00000000000000000000	1481.00000000000000000000	548.00000000000000000000	4.00000000000000000000	4.00000000000000000000	4.00000000000000000000	4.00000000000000000000	4.00000000000000000000	4.00000000000000000000	4.00000000000000000000	4.00000000000000000000	4.00000000000000000000	4.00000000000000000000	4.00000000000000000000	4.00000000000000000000	4.00000000000000000000	4.00000000000000000000	4.00000000000000000000	4.00000000000000000000
82.00000000000000000000	0.00000000000000000000	4184.61523437500000000000	4169.74365234375000000000	4173.33300781250000000000	4192.30761718750000000000	4176.41015625000000000000	4160.00000000000000000000	4168.71777343750000000000	4184.61523437500000000000	4172.82031250000000000000	4188.20507812500000000000	4199.48730468750000000000	4192.82031250000000000000	4197.94873046875000000000	4201.53857421875000000000	1797.00000000000000000000	10247.00000000000000000000	10228.00000000000000000000	0.00000000000000000000	0.00000000000000000000	0.00000000000000000000	1481.00000000000000000000	555.00000000000000000000	4.00000000000000000000	4.00000000000000000000	4.00000000000000000000	4.00000000000000000000	4.00000000000000000000	4.00000000000000000000	4.00000000000000000000	4.00000000000000000000	4.00000000000000000000	4.00000000000000000000	4.00000000000000000000	4.00000000000000000000	4.00000000000000000000	4.00000000000000000000	4.00000000000000000000	4.00000000000000000000
83.00000000000000000000	0.00000000000000000000	4186.66650390625000000000	4167.69238281250000000000	4173.84619140625000000000	4182.56396484375000000000	4170.25634765625000000000	4163.07666015625000000000	4164.61523437500000000000	4165.64111328125000000000	4169.23046875000000000000	4183.58984375000000000000	4192.82031250000000000000	4181.02539062500000000000	4191.28173828125000000000	4197.43603515625000000000	1532.00000000000000000000	10248.00000000000000000000	10228.00000000000000000000	0.00000000000000000000	0.00000000000000000000	0.00000000000000000000	1481.00000000000000000000	563.00000000000000000000	4.00000000000000000000	4.00000000000000000000	4.00000000000000000000	4.00000000000000000000	4.00000000000000000000	4.00000000000000000000	4.00000000000000000000	4.00000000000000000000	4.00000000000000000000	4.00000000000000000000	4.00000000000000000000	4.00000000000000000000	4.00000000000000000000	4.00000000000000000000	4.00000000000000000000	4.00000000000000000000
84.00000000000000000000	0.00000000000000000000	4203.07666015625000000000	4200.00000000000000000000	4175.89746093750000000000	4196.41015625000000000000	4216.41015625000000000000	4184.10253906250000000000	4197.94873046875000000000	4188.20507812500000000000	4172.82031250000000000000	4209.23046875000000000000	4210.25634765625000000000	4192.82031250000000000000	4211.28173828125000000000	4203.58984375000000000000	1340.00000000000000000000	10248.00000000000000000000	10228.00000000000000000000	0.00000000000000000000	0.00000000000000000000	0.00000000000000000000	1481.00000000000000000000	570.00000000000000000000	4.00000000000000000000	4.00000000000000000000	4.00000000000000000000	4.00000000000000000000	4.00000000000000000000	4.00000000000000000000	4.00000000000000000000	4.00000000000000000000	4.00000000000000000000	4.00000000000000000000	4.00000000000000000000	4.00000000000000000000	4.00000000000000000000	4.00000000000000000000	4.00000000000000000000	4.00000000000000000000
85.00000000000000000000	0.00000000000000000000	4199.48730468750000000000	4177.94873046875000000000	4174.87158203125000000000	4181.02539062500000000000	4192.82031250000000000000	4169.74365234375000000000	4173.33300781250000000000	4166.66650390625000000000	4165.64111328125000000000	4171.28173828125000000000	4188.71777343750000000000	4182.56396484375000000000	4177.43603515625000000000	4185.12792968750000000000	1533.00000000000000000000	10248.00000000000000000000	10229.00000000000000000000	0.00000000000000000000	0.00000000000000000000	0.00000000000000000000	1481.00000000000000000000	578.00000000000000000000	4.00000000000000000000	4.00000000000000000000	4.00000000000000000000	4.00000000000000000000	4.00000000000000000000	4.00000000000000000000	4.00000000000000000000	4.00000000000000000000	4.00000000000000000000	4.00000000000000000000	4.00000000000000000000	4.00000000000000000000	4.00000000000000000000	4.00000000000000000000	4.00000000000000000000	4.00000000000000000000
86.00000000000000000000	0.00000000000000000000	4208.20507812500000000000	4199.48730468750000000000	4174.35888671875000000000	4191.28173828125000000000	4190.25634765625000000000	4175.89746093750000000000	4184.61523437500000000000	4177.94873046875000000000	4175.38427734375000000000	4201.53857421875000000000	4196.41015625000000000000	4180.51269531250000000000	4200.00000000000000000000	4196.92285156250000000000	1797.00000000000000000000	10248.00000000000000000000	10229.00000000000000000000	0.00000000000000000000	0.00000000000000000000	0.00000000000000000000	1481.00000000000000000000	585.00000000000000000000	4.00000000000000000000	4.00000000000000000000	4.00000000000000000000	4.00000000000000000000	4.00000000000000000000	4.00000000000000000000	4.00000000000000000000	4.00000000000000000000	4.00000000000000000000	4.00000000000000000000	4.00000000000000000000	4.00000000000000000000	4.00000000000000000000	4.00000000000000000000	4.00000000000000000000	4.00000000000000000000
87.00000000000000000000	0.00000000000000000000	4216.92285156250000000000	4206.66650390625000000000	4186.15380859375000000000	4197.94873046875000000000	4190.76904296875000000000	4175.38427734375000000000	4183.58984375000000000000	4172.82031250000000000000	4182.05126953125000000000	4223.07666015625000000000	4201.53857421875000000000	4191.28173828125000000000	4214.35888671875000000000	4208.20507812500000000000	1532.00000000000000000000	10248.00000000000000000000	10229.00000000000000000000	0.00000000000000000000	0.00000000000000000000	0.00000000000000000000	1481.00000000000000000000	593.00000000000000000000	4.00000000000000000000	4.00000000000000000000	4.00000000000000000000	4.00000000000000000000	4.00000000000000000000	4.00000000000000000000	4.00000000000000000000	4.00000000000000000000	4.00000000000000000000	4.00000000000000000000	4.00000000000000000000	4.00000000000000000000	4.00000000000000000000	4.00000000000000000000	4.00000000000000000000	4.00000000000000000000
88.00000000000000000000	0.00000000000000000000	4210.25634765625000000000	4192.82031250000000000000	4181.02539062500000000000	4186.15380859375000000000	4203.58984375000000000000	4170.76904296875000000000	4173.84619140625000000000	4164.10253906250000000000	4174.35888671875000000000	4196.92285156250000000000	4195.38427734375000000000	4190.76904296875000000000	4204.10253906250000000000	4202.56396484375000000000	1340.00000000000000000000	10248.00000000000000000000	10229.00000000000000000000	0.00000000000000000000	0.00000000000000000000	0.00000000000000000000	1481.00000000000000000000	602.00000000000000000000	4.00000000000000000000	4.00000000000000000000	4.00000000000000000000	4.00000000000000000000	4.00000000000000000000	4.00000000000000000000	4.00000000000000000000	4.00000000000000000000	4.00000000000000000000	4.00000000000000000000	4.00000000000000000000	4.00000000000000000000	4.00000000000000000000	4.00000000000000000000	4.00000000000000000000	4.00000000000000000000
89.00000000000000000000	0.00000000000000000000	4204.61523437500000000000	4201.53857421875000000000	4173.33300781250000000000	4197.94873046875000000000	4213.33300781250000000000	4171.28173828125000000000	4189.74365234375000000000	4199.48730468750000000000	4173.33300781250000000000	4215.38427734375000000000	4215.89746093750000000000	4198.46142578125000000000	4221.02539062500000000000	4210.25634765625000000000	1533.00000000000000000000	10245.00000000000000000000	10227.00000000000000000000	0.00000000000000000000	0.00000000000000000000	0.00000000000000000000	1481.00000000000000000000	610.00000000000000000000	4.00000000000000000000	4.00000000000000000000	4.00000000000000000000	4.00000000000000000000	4.00000000000000000000	4.00000000000000000000	4.00000000000000000000	4.00000000000000000000	4.00000000000000000000	4.00000000000000000000	4.00000000000000000000	4.00000000000000000000	4.00000000000000000000	4.00000000000000000000	4.00000000000000000000	4.00000000000000000000
90.00000000000000000000	0.00000000000000000000	4188.71777343750000000000	4168.71777343750000000000	4171.79492187500000000000	4185.12792968750000000000	4147.17919921875000000000	4153.33300781250000000000	4163.07666015625000000000	4171.28173828125000000000	4167.69238281250000000000	4188.71777343750000000000	4195.89746093750000000000	4185.64111328125000000000	4185.64111328125000000000	4197.43603515625000000000	1797.00000000000000000000	10245.00000000000000000000	10227.00000000000000000000	0.00000000000000000000	0.00000000000000000000	0.00000000000000000000	1481.00000000000000000000	618.00000000000000000000	4.00000000000000000000	4.00000000000000000000	4.00000000000000000000	4.00000000000000000000	4.00000000000000000000	4.00000000000000000000	4.00000000000000000000	4.00000000000000000000	4.00000000000000000000	4.00000000000000000000	4.00000000000000000000	4.00000000000000000000	4.00000000000000000000	4.00000000000000000000	4.00000000000000000000	4.00000000000000000000
91.00000000000000000000	0.00000000000000000000	4195.89746093750000000000	4190.76904296875000000000	4168.20507812500000000000	4188.71777343750000000000	4190.25634765625000000000	4174.87158203125000000000	4184.10253906250000000000	4168.71777343750000000000	4171.79492187500000000000	4197.94873046875000000000	4196.92285156250000000000	4182.05126953125000000000	4192.30761718750000000000	4196.41015625000000000000	1532.00000000000000000000	10245.00000000000000000000	10226.00000000000000000000	0.00000000000000000000	0.00000000000000000000	0.00000000000000000000	1481.00000000000000000000	627.00000000000000000000	4.00000000000000000000	4.00000000000000000000	4.00000000000000000000	4.00000000000000000000	4.00000000000000000000	4.00000000000000000000	4.00000000000000000000	4.00000000000000000000	4.00000000000000000000	4.00000000000000000000	4.00000000000000000000	4.00000000000000000000	4.00000000000000000000	4.00000000000000000000	4.00000000000000000000	4.00000000000000000000
92.00000000000000000000	0.00000000000000000000	4206.15380859375000000000	4199.48730468750000000000	4175.89746093750000000000	4188.71777343750000000000	4233.84619140625000000000	4184.10253906250000000000	4191.79492187500000000000	4173.84619140625000000000	4173.33300781250000000000	4208.20507812500000000000	4197.94873046875000000000	4183.58984375000000000000	4192.82031250000000000000	4189.74365234375000000000	1340.00000000000000000000	10245.00000000000000000000	10226.00000000000000000000	0.00000000000000000000	0.00000000000000000000	0.00000000000000000000	1481.00000000000000000000	634.00000000000000000000	4.00000000000000000000	4.00000000000000000000	4.00000000000000000000	4.00000000000000000000	4.00000000000000000000	4.00000000000000000000	4.00000000000000000000	4.00000000000000000000	4.00000000000000000000	4.00000000000000000000	4.00000000000000000000	4.00000000000000000000	4.00000000000000000000	4.00000000000000000000	4.00000000000000000000	4.00000000000000000000
93.00000000000000000000	0.00000000000000000000	4203.07666015625000000000	4184.61523437500000000000	4176.41015625000000000000	4181.02539062500000000000	4194.87158203125000000000	4167.69238281250000000000	4173.33300781250000000000	4166.15380859375000000000	4169.74365234375000000000	4186.66650390625000000000	4186.66650390625000000000	4177.94873046875000000000	4180.00000000000000000000	4185.12792968750000000000	1533.00000000000000000000	10244.00000000000000000000	10228.00000000000000000000	0.00000000000000000000	0.00000000000000000000	0.00000000000000000000	1481.00000000000000000000	642.00000000000000000000	4.00000000000000000000	4.00000000000000000000	4.00000000000000000000	4.00000000000000000000	4.00000000000000000000	4.00000000000000000000	4.00000000000000000000	4.00000000000000000000	4.00000000000000000000	4.00000000000000000000	4.00000000000000000000	4.00000000000000000000	4.00000000000000000000	4.00000000000000000000	4.00000000000000000000	4.00000000000000000000
94.00000000000000000000	0.00000000000000000000	4213.33300781250000000000	4213.84619140625000000000	4179.48730468750000000000	4203.58984375000000000000	4208.71777343750000000000	4171.79492187500000000000	4185.64111328125000000000	4189.74365234375000000000	4179.48730468750000000000	4208.71777343750000000000	4209.74365234375000000000	4195.38427734375000000000	4221.02539062500000000000	4213.33300781250000000000	1797.00000000000000000000	10244.00000000000000000000	10228.00000000000000000000	0.00000000000000000000	0.00000000000000000000	0.00000000000000000000	1481.00000000000000000000	650.00000000000000000000	4.00000000000000000000	4.00000000000000000000	4.00000000000000000000	4.00000000000000000000	4.00000000000000000000	4.00000000000000000000	4.00000000000000000000	4.00000000000000000000	4.00000000000000000000	4.00000000000000000000	4.00000000000000000000	4.00000000000000000000	4.00000000000000000000	4.00000000000000000000	4.00000000000000000000	4.00000000000000000000
95.00000000000000000000	0.00000000000000000000	4207.69238281250000000000	4191.28173828125000000000	4183.58984375000000000000	4188.20507812500000000000	4190.76904296875000000000	4161.02539062500000000000	4162.05126953125000000000	4158.97412109375000000000	4175.89746093750000000000	4180.00000000000000000000	4193.84619140625000000000	4188.71777343750000000000	4199.48730468750000000000	4205.12792968750000000000	1532.00000000000000000000	10247.00000000000000000000	10228.00000000000000000000	0.00000000000000000000	0.00000000000000000000	0.00000000000000000000	1481.00000000000000000000	658.00000000000000000000	4.00000000000000000000	4.00000000000000000000	4.00000000000000000000	4.00000000000000000000	4.00000000000000000000	4.00000000000000000000	4.00000000000000000000	4.00000000000000000000	4.00000000000000000000	4.00000000000000000000	4.00000000000000000000	4.00000000000000000000	4.00000000000000000000	4.00000000000000000000	4.00000000000000000000	4.00000000000000000000
96.00000000000000000000	0.00000000000000000000	4202.56396484375000000000	4193.84619140625000000000	4174.35888671875000000000	4185.64111328125000000000	4188.71777343750000000000	4168.20507812500000000000	4183.58984375000000000000	4174.35888671875000000000	4171.28173828125000000000	4191.28173828125000000000	4197.94873046875000000000	4184.61523437500000000000	4195.38427734375000000000	4198.46142578125000000000	1340.00000000000000000000	10247.00000000000000000000	10228.00000000000000000000	0.00000000000000000000	0.00000000000000000000	0.00000000000000000000	1481.00000000000000000000	665.00000000000000000000	4.00000000000000000000	4.00000000000000000000	4.00000000000000000000	4.00000000000000000000	4.00000000000000000000	4.00000000000000000000	4.00000000000000000000	4.00000000000000000000	4.00000000000000000000	4.00000000000000000000	4.00000000000000000000	4.00000000000000000000	4.00000000000000000000	4.00000000000000000000	4.00000000000000000000	4.00000000000000000000
97.00000000000000000000	0.00000000000000000000	4199.48730468750000000000	4193.33300781250000000000	4173.84619140625000000000	4195.89746093750000000000	4193.84619140625000000000	4168.20507812500000000000	4195.38427734375000000000	4195.89746093750000000000	4170.25634765625000000000	4213.84619140625000000000	4212.30761718750000000000	4196.41015625000000000000	4204.61523437500000000000	4207.17919921875000000000	1533.00000000000000000000	10248.00000000000000000000	10228.00000000000000000000	0.00000000000000000000	0.00000000000000000000	0.00000000000000000000	1481.00000000000000000000	673.00000000000000000000	4.00000000000000000000	4.00000000000000000000	4.00000000000000000000	4.00000000000000000000	4.00000000000000000000	4.00000000000000000000	4.00000000000000000000	4.00000000000000000000	4.00000000000000000000	4.00000000000000000000	4.00000000000000000000	4.00000000000000000000	4.00000000000000000000	4.00000000000000000000	4.00000000000000000000	4.00000000000000000000
98.00000000000000000000	0.00000000000000000000	4194.87158203125000000000	4176.92285156250000000000	4174.35888671875000000000	4182.05126953125000000000	4187.69238281250000000000	4165.12792968750000000000	4180.00000000000000000000	4171.79492187500000000000	4169.74365234375000000000	4191.79492187500000000000	4198.97412109375000000000	4189.74365234375000000000	4191.28173828125000000000	4200.51269531250000000000	1797.00000000000000000000	10248.00000000000000000000	10228.00000000000000000000	0.00000000000000000000	0.00000000000000000000	0.00000000000000000000	1481.00000000000000000000	681.00000000000000000000	4.00000000000000000000	4.00000000000000000000	4.00000000000000000000	4.00000000000000000000	4.00000000000000000000	4.00000000000000000000	4.00000000000000000000	4.00000000000000000000	4.00000000000000000000	4.00000000000000000000	4.00000000000000000000	4.00000000000000000000	4.00000000000000000000	4.00000000000000000000	4.00000000000000000000	4.00000000000000000000
99.00000000000000000000	0.00000000000000000000	4211.28173828125000000000	4220.00000000000000000000	4176.92285156250000000000	4193.33300781250000000000	4228.20507812500000000000	4190.76904296875000000000	4212.82031250000000000000	4190.76904296875000000000	4177.43603515625000000000	4214.87158203125000000000	4212.82031250000000000000	4191.28173828125000000000	4215.89746093750000000000	4202.05126953125000000000	1532.00000000000000000000	10248.00000000000000000000	10229.00000000000000000000	0.00000000000000000000	0.00000000000000000000	0.00000000000000000000	1481.00000000000000000000	688.00000000000000000000	4.00000000000000000000	4.00000000000000000000	4.00000000000000000000	4.00000000000000000000	4.00000000000000000000	4.00000000000000000000	4.00000000000000000000	4.00000000000000000000	4.00000000000000000000	4.00000000000000000000	4.00000000000000000000	4.00000000000000000000	4.00000000000000000000	4.00000000000000000000	4.00000000000000000000	4.00000000000000000000
100.00000000000000000000	0.00000000000000000000	4205.64111328125000000000	4203.07666015625000000000	4179.48730468750000000000	4185.64111328125000000000	4202.05126953125000000000	4178.97412109375000000000	4193.33300781250000000000	4167.69238281250000000000	4170.25634765625000000000	4178.46142578125000000000	4193.33300781250000000000	4180.00000000000000000000	4186.66650390625000000000	4186.15380859375000000000	1340.00000000000000000000	10248.00000000000000000000	10229.00000000000000000000	0.00000000000000000000	0.00000000000000000000	0.00000000000000000000	1481.00000000000000000000	696.00000000000000000000	4.00000000000000000000	4.00000000000000000000	4.00000000000000000000	4.00000000000000000000	4.00000000000000000000	4.00000000000000000000	4.00000000000000000000	4.00000000000000000000	4.00000000000000000000	4.00000000000000000000	4.00000000000000000000	4.00000000000000000000	4.00000000000000000000	4.00000000000000000000	4.00000000000000000000	4.00000000000000000000
101.00000000000000000000	0.00000000000000000000	4194.87158203125000000000	4191.28173828125000000000	4171.79492187500000000000	4188.20507812500000000000	4195.89746093750000000000	4165.64111328125000000000	4179.48730468750000000000	4164.10253906250000000000	4168.71777343750000000000	4173.33300781250000000000	4188.71777343750000000000	4177.94873046875000000000	4188.71777343750000000000	4192.82031250000000000000	1533.00000000000000000000	10248.00000000000000000000	10229.00000000000000000000	0.00000000000000000000	0.00000000000000000000	0.00000000000000000000	1481.00000000000000000000	704.00000000000000000000	4.00000000000000000000	4.00000000000000000000	4.00000000000000000000	4.00000000000000000000	4.00000000000000000000	4.00000000000000000000	4.00000000000000000000	4.00000000000000000000	4.00000000000000000000	4.00000000000000000000	4.00000000000000000000	4.00000000000000000000	4.00000000000000000000	4.00000000000000000000	4.00000000000000000000	4.00000000000000000000
102.00000000000000000000	0.00000000000000000000	4198.97412109375000000000	4196.92285156250000000000	4178.46142578125000000000	4200.00000000000000000000	4206.15380859375000000000	4160.51269531250000000000	4175.38427734375000000000	4174.35888671875000000000	4177.94873046875000000000	4200.51269531250000000000	4199.48730468750000000000	4190.25634765625000000000	4209.74365234375000000000	4208.20507812500000000000	1797.00000000000000000000	10248.00000000000000000000	10229.00000000000000000000	0.00000000000000000000	0.00000000000000000000	0.00000000000000000000	1481.00000000000000000000	711.00000000000000000000	4.00000000000000000000	4.00000000000000000000	4.00000000000000000000	4.00000000000000000000	4.00000000000000000000	4.00000000000000000000	4.00000000000000000000	4.00000000000000000000	4.00000000000000000000	4.00000000000000000000	4.00000000000000000000	4.00000000000000000000	4.00000000000000000000	4.00000000000000000000	4.00000000000000000000	4.00000000000000000000
103.00000000000000000000	0.00000000000000000000	4196.41015625000000000000	4177.94873046875000000000	4177.94873046875000000000	4190.76904296875000000000	4177.94873046875000000000	4155.38427734375000000000	4160.51269531250000000000	4153.84619140625000000000	4175.89746093750000000000	4177.43603515625000000000	4183.58984375000000000000	4182.56396484375000000000	4184.10253906250000000000	4194.87158203125000000000	1532.00000000000000000000	10252.00000000000000000000	10231.00000000000000000000	0.00000000000000000000	0.00000000000000000000	0.00000000000000000000	1481.00000000000000000000	720.00000000000000000000	4.00000000000000000000	4.00000000000000000000	4.00000000000000000000	4.00000000000000000000	4.00000000000000000000	4.00000000000000000000	4.00000000000000000000	4.00000000000000000000	4.00000000000000000000	4.00000000000000000000	4.00000000000000000000	4.00000000000000000000	4.00000000000000000000	4.00000000000000000000	4.00000000000000000000	4.00000000000000000000
104.00000000000000000000	0.00000000000000000000	4198.46142578125000000000	4195.89746093750000000000	4168.20507812500000000000	4207.17919921875000000000	4195.38427734375000000000	4170.25634765625000000000	4188.71777343750000000000	4188.71777343750000000000	4173.84619140625000000000	4209.74365234375000000000	4200.51269531250000000000	4189.74365234375000000000	4201.53857421875000000000	4198.97412109375000000000	1340.00000000000000000000	10252.00000000000000000000	10231.00000000000000000000	0.00000000000000000000	0.00000000000000000000	0.00000000000000000000	1481.00000000000000000000	727.00000000000000000000	4.00000000000000000000	4.00000000000000000000	4.00000000000000000000	4.00000000000000000000	4.00000000000000000000	4.00000000000000000000	4.00000000000000000000	4.00000000000000000000	4.00000000000000000000	4.00000000000000000000	4.00000000000000000000	4.00000000000000000000	4.00000000000000000000	4.00000000000000000000	4.00000000000000000000	4.00000000000000000000
105.00000000000000000000	0.00000000000000000000	4185.64111328125000000000	4171.79492187500000000000	4167.69238281250000000000	4197.94873046875000000000	4168.20507812500000000000	4158.46142578125000000000	4168.20507812500000000000	4176.41015625000000000000	4166.15380859375000000000	4191.79492187500000000000	4185.12792968750000000000	4184.61523437500000000000	4178.46142578125000000000	4190.25634765625000000000	1533.00000000000000000000	10252.00000000000000000000	10232.00000000000000000000	0.00000000000000000000	0.00000000000000000000	0.00000000000000000000	1481.00000000000000000000	736.00000000000000000000	4.00000000000000000000	4.00000000000000000000	4.00000000000000000000	4.00000000000000000000	4.00000000000000000000	4.00000000000000000000	4.00000000000000000000	4.00000000000000000000	4.00000000000000000000	4.00000000000000000000	4.00000000000000000000	4.00000000000000000000	4.00000000000000000000	4.00000000000000000000	4.00000000000000000000	4.00000000000000000000
106.00000000000000000000	0.00000000000000000000	4187.69238281250000000000	4181.53857421875000000000	4167.69238281250000000000	4196.92285156250000000000	4178.97412109375000000000	4168.71777343750000000000	4169.74365234375000000000	4163.58984375000000000000	4171.79492187500000000000	4172.30761718750000000000	4176.92285156250000000000	4176.41015625000000000000	4172.30761718750000000000	4189.74365234375000000000	1797.00000000000000000000	10252.00000000000000000000	10232.00000000000000000000	0.00000000000000000000	0.00000000000000000000	0.00000000000000000000	1481.00000000000000000000	744.00000000000000000000	4.00000000000000000000	4.00000000000000000000	4.00000000000000000000	4.00000000000000000000	4.00000000000000000000	4.00000000000000000000	4.00000000000000000000	4.00000000000000000000	4.00000000000000000000	4.00000000000000000000	4.00000000000000000000	4.00000000000000000000	4.00000000000000000000	4.00000000000000000000	4.00000000000000000000	4.00000000000000000000
107.00000000000000000000	0.00000000000000000000	4205.64111328125000000000	4211.79492187500000000000	4179.48730468750000000000	4217.94873046875000000000	4220.00000000000000000000	4183.58984375000000000000	4192.30761718750000000000	4178.97412109375000000000	4181.53857421875000000000	4188.71777343750000000000	4192.82031250000000000000	4185.12792968750000000000	4192.82031250000000000000	4197.43603515625000000000	1532.00000000000000000000	10250.00000000000000000000	10232.00000000000000000000	0.00000000000000000000	0.00000000000000000000	0.00000000000000000000	1481.00000000000000000000	752.00000000000000000000	4.00000000000000000000	4.00000000000000000000	4.00000000000000000000	4.00000000000000000000	4.00000000000000000000	4.00000000000000000000	4.00000000000000000000	4.00000000000000000000	4.00000000000000000000	4.00000000000000000000	4.00000000000000000000	4.00000000000000000000	4.00000000000000000000	4.00000000000000000000	4.00000000000000000000	4.00000000000000000000
108.00000000000000000000	0.00000000000000000000	4195.38427734375000000000	4179.48730468750000000000	4178.46142578125000000000	4203.07666015625000000000	4180.51269531250000000000	4165.12792968750000000000	4171.79492187500000000000	4159.48730468750000000000	4170.25634765625000000000	4164.10253906250000000000	4177.43603515625000000000	4176.41015625000000000000	4172.30761718750000000000	4186.15380859375000000000	1340.00000000000000000000	10250.00000000000000000000	10232.00000000000000000000	0.00000000000000000000	0.00000000000000000000	0.00000000000000000000	1481.00000000000000000000	760.00000000000000000000	4.00000000000000000000	4.00000000000000000000	4.00000000000000000000	4.00000000000000000000	4.00000000000000000000	4.00000000000000000000	4.00000000000000000000	4.00000000000000000000	4.00000000000000000000	4.00000000000000000000	4.00000000000000000000	4.00000000000000000000	4.00000000000000000000	4.00000000000000000000	4.00000000000000000000	4.00000000000000000000
109.00000000000000000000	0.00000000000000000000	4192.82031250000000000000	4185.64111328125000000000	4167.69238281250000000000	4208.71777343750000000000	4178.46142578125000000000	4166.66650390625000000000	4180.51269531250000000000	4180.51269531250000000000	4173.33300781250000000000	4181.53857421875000000000	4194.35888671875000000000	4186.66650390625000000000	4199.48730468750000000000	4202.05126953125000000000	1533.00000000000000000000	10248.00000000000000000000	10231.00000000000000000000	0.00000000000000000000	0.00000000000000000000	0.00000000000000000000	1481.00000000000000000000	767.00000000000000000000	4.00000000000000000000	4.00000000000000000000	4.00000000000000000000	4.00000000000000000000	4.00000000000000000000	4.00000000000000000000	4.00000000000000000000	4.00000000000000000000	4.00000000000000000000	4.00000000000000000000	4.00000000000000000000	4.00000000000000000000	4.00000000000000000000	4.00000000000000000000	4.00000000000000000000	4.00000000000000000000
110.00000000000000000000	0.00000000000000000000	4189.23046875000000000000	4169.23046875000000000000	4173.33300781250000000000	4203.58984375000000000000	4165.64111328125000000000	4157.94873046875000000000	4156.92285156250000000000	4162.56396484375000000000	4176.41015625000000000000	4163.07666015625000000000	4190.76904296875000000000	4189.74365234375000000000	4186.66650390625000000000	4202.56396484375000000000	1797.00000000000000000000	10248.00000000000000000000	10231.00000000000000000000	0.00000000000000000000	0.00000000000000000000	0.00000000000000000000	1481.00000000000000000000	775.00000000000000000000	4.00000000000000000000	4.00000000000000000000	4.00000000000000000000	4.00000000000000000000	4.00000000000000000000	4.00000000000000000000	4.00000000000000000000	4.00000000000000000000	4.00000000000000000000	4.00000000000000000000	4.00000000000000000000	4.00000000000000000000	4.00000000000000000000	4.00000000000000000000	4.00000000000000000000	4.00000000000000000000
111.00000000000000000000	0.00000000000000000000	4186.66650390625000000000	4168.20507812500000000000	4172.82031250000000000000	4197.94873046875000000000	4175.89746093750000000000	4165.12792968750000000000	4164.10253906250000000000	4157.94873046875000000000	4171.28173828125000000000	4160.51269531250000000000	4183.07666015625000000000	4182.05126953125000000000	4173.84619140625000000000	4191.28173828125000000000	1532.00000000000000000000	10247.00000000000000000000	10230.00000000000000000000	0.00000000000000000000	0.00000000000000000000	0.00000000000000000000	1481.00000000000000000000	783.00000000000000000000	4.00000000000000000000	4.00000000000000000000	4.00000000000000000000	4.00000000000000000000	4.00000000000000000000	4.00000000000000000000	4.00000000000000000000	4.00000000000000000000	4.00000000000000000000	4.00000000000000000000	4.00000000000000000000	4.00000000000000000000	4.00000000000000000000	4.00000000000000000000	4.00000000000000000000	4.00000000000000000000
112.00000000000000000000	0.00000000000000000000	4189.23046875000000000000	4187.17919921875000000000	4168.71777343750000000000	4205.64111328125000000000	4206.15380859375000000000	4181.53857421875000000000	4198.46142578125000000000	4190.76904296875000000000	4169.74365234375000000000	4197.43603515625000000000	4194.35888671875000000000	4186.66650390625000000000	4186.66650390625000000000	4189.23046875000000000000	1340.00000000000000000000	10247.00000000000000000000	10230.00000000000000000000	0.00000000000000000000	0.00000000000000000000	0.00000000000000000000	1481.00000000000000000000	790.00000000000000000000	4.00000000000000000000	4.00000000000000000000	4.00000000000000000000	4.00000000000000000000	4.00000000000000000000	4.00000000000000000000	4.00000000000000000000	4.00000000000000000000	4.00000000000000000000	4.00000000000000000000	4.00000000000000000000	4.00000000000000000000	4.00000000000000000000	4.00000000000000000000	4.00000000000000000000	4.00000000000000000000
113.00000000000000000000	0.00000000000000000000	4182.56396484375000000000	4160.51269531250000000000	4167.69238281250000000000	4189.74365234375000000000	4181.53857421875000000000	4171.28173828125000000000	4180.51269531250000000000	4175.38427734375000000000	4166.15380859375000000000	4175.89746093750000000000	4176.92285156250000000000	4178.97412109375000000000	4153.33300781250000000000	4176.92285156250000000000	1533.00000000000000000000	10245.00000000000000000000	10231.00000000000000000000	0.00000000000000000000	0.00000000000000000000	0.00000000000000000000	1481.00000000000000000000	798.00000000000000000000	4.00000000000000000000	4.00000000000000000000	4.00000000000000000000	4.00000000000000000000	4.00000000000000000000	4.00000000000000000000	4.00000000000000000000	4.00000000000000000000	4.00000000000000000000	4.00000000000000000000	4.00000000000000000000	4.00000000000000000000	4.00000000000000000000	4.00000000000000000000	4.00000000000000000000	4.00000000000000000000
114.00000000000000000000	0.00000000000000000000	4204.61523437500000000000	4201.53857421875000000000	4180.51269531250000000000	4216.41015625000000000000	4217.43603515625000000000	4189.74365234375000000000	4210.25634765625000000000	4202.56396484375000000000	4177.43603515625000000000	4207.69238281250000000000	4201.02539062500000000000	4195.89746093750000000000	4192.30761718750000000000	4198.46142578125000000000	1797.00000000000000000000	10245.00000000000000000000	10231.00000000000000000000	0.00000000000000000000	0.00000000000000000000	0.00000000000000000000	1481.00000000000000000000	805.00000000000000000000	4.00000000000000000000	4.00000000000000000000	4.00000000000000000000	4.00000000000000000000	4.00000000000000000000	4.00000000000000000000	4.00000000000000000000	4.00000000000000000000	4.00000000000000000000	4.00000000000000000000	4.00000000000000000000	4.00000000000000000000	4.00000000000000000000	4.00000000000000000000	4.00000000000000000000	4.00000000000000000000
115.00000000000000000000	0.00000000000000000000	4219.48730468750000000000	4218.46142578125000000000	4196.92285156250000000000	4231.79492187500000000000	4216.41015625000000000000	4193.84619140625000000000	4209.74365234375000000000	4201.02539062500000000000	4183.07666015625000000000	4200.00000000000000000000	4206.66650390625000000000	4209.74365234375000000000	4215.89746093750000000000	4209.74365234375000000000	1532.00000000000000000000	10244.00000000000000000000	10231.00000000000000000000	0.00000000000000000000	0.00000000000000000000	0.00000000000000000000	1481.00000000000000000000	814.00000000000000000000	4.00000000000000000000	4.00000000000000000000	4.00000000000000000000	4.00000000000000000000	4.00000000000000000000	4.00000000000000000000	4.00000000000000000000	4.00000000000000000000	4.00000000000000000000	4.00000000000000000000	4.00000000000000000000	4.00000000000000000000	4.00000000000000000000	4.00000000000000000000	4.00000000000000000000	4.00000000000000000000
116.00000000000000000000	0.00000000000000000000	4212.30761718750000000000	4205.12792968750000000000	4187.69238281250000000000	4220.51269531250000000000	4200.51269531250000000000	4187.17919921875000000000	4193.84619140625000000000	4191.28173828125000000000	4178.97412109375000000000	4175.89746093750000000000	4200.00000000000000000000	4207.69238281250000000000	4209.74365234375000000000	4210.76904296875000000000	1340.00000000000000000000	10244.00000000000000000000	10231.00000000000000000000	0.00000000000000000000	0.00000000000000000000	0.00000000000000000000	1481.00000000000000000000	821.00000000000000000000	4.00000000000000000000	4.00000000000000000000	4.00000000000000000000	4.00000000000000000000	4.00000000000000000000	4.00000000000000000000	4.00000000000000000000	4.00000000000000000000	4.00000000000000000000	4.00000000000000000000	4.00000000000000000000	4.00000000000000000000	4.00000000000000000000	4.00000000000000000000	4.00000000000000000000	4.00000000000000000000
117.00000000000000000000	0.00000000000000000000	4209.74365234375000000000	4213.84619140625000000000	4184.61523437500000000000	4231.28173828125000000000	4231.28173828125000000000	4186.66650390625000000000	4206.66650390625000000000	4221.02539062500000000000	4177.94873046875000000000	4226.15380859375000000000	4222.56396484375000000000	4221.53857421875000000000	4228.71777343750000000000	4226.15380859375000000000	1533.00000000000000000000	10243.00000000000000000000	10231.00000000000000000000	0.00000000000000000000	0.00000000000000000000	0.00000000000000000000	1481.00000000000000000000	829.00000000000000000000	4.00000000000000000000	4.00000000000000000000	4.00000000000000000000	4.00000000000000000000	4.00000000000000000000	4.00000000000000000000	4.00000000000000000000	4.00000000000000000000	4.00000000000000000000	4.00000000000000000000	4.00000000000000000000	4.00000000000000000000	4.00000000000000000000	4.00000000000000000000	4.00000000000000000000	4.00000000000000000000
118.00000000000000000000	0.00000000000000000000	4202.56396484375000000000	4187.69238281250000000000	4189.74365234375000000000	4215.38427734375000000000	4206.66650390625000000000	4172.82031250000000000000	4185.12792968750000000000	4199.48730468750000000000	4168.71777343750000000000	4222.56396484375000000000	4207.17919921875000000000	4211.79492187500000000000	4204.10253906250000000000	4213.33300781250000000000	1797.00000000000000000000	10243.00000000000000000000	10231.00000000000000000000	0.00000000000000000000	0.00000000000000000000	0.00000000000000000000	1481.00000000000000000000	838.00000000000000000000	4.00000000000000000000	4.00000000000000000000	4.00000000000000000000	4.00000000000000000000	4.00000000000000000000	4.00000000000000000000	4.00000000000000000000	4.00000000000000000000	4.00000000000000000000	4.00000000000000000000	4.00000000000000000000	4.00000000000000000000	4.00000000000000000000	4.00000000000000000000	4.00000000000000000000	4.00000000000000000000
119.00000000000000000000	0.00000000000000000000	4212.30761718750000000000	4212.82031250000000000000	4185.64111328125000000000	4218.46142578125000000000	4223.58984375000000000000	4193.33300781250000000000	4212.30761718750000000000	4213.33300781250000000000	4172.82031250000000000000	4229.23046875000000000000	4215.38427734375000000000	4210.25634765625000000000	4218.46142578125000000000	4215.89746093750000000000	1532.00000000000000000000	10246.00000000000000000000	10228.00000000000000000000	0.00000000000000000000	0.00000000000000000000	0.00000000000000000000	1481.00000000000000000000	846.00000000000000000000	4.00000000000000000000	4.00000000000000000000	4.00000000000000000000	4.00000000000000000000	4.00000000000000000000	4.00000000000000000000	4.00000000000000000000	4.00000000000000000000	4.00000000000000000000	4.00000000000000000000	4.00000000000000000000	4.00000000000000000000	4.00000000000000000000	4.00000000000000000000	4.00000000000000000000	4.00000000000000000000
120.00000000000000000000	0.00000000000000000000	4213.33300781250000000000	4214.87158203125000000000	4186.66650390625000000000	4217.43603515625000000000	4220.51269531250000000000	4196.92285156250000000000	4219.48730468750000000000	4213.84619140625000000000	4173.84619140625000000000	4216.41015625000000000000	4211.79492187500000000000	4210.76904296875000000000	4205.12792968750000000000	4211.79492187500000000000	1340.00000000000000000000	10246.00000000000000000000	10228.00000000000000000000	0.00000000000000000000	0.00000000000000000000	0.00000000000000000000	1481.00000000000000000000	854.00000000000000000000	4.00000000000000000000	4.00000000000000000000	4.00000000000000000000	4.00000000000000000000	4.00000000000000000000	4.00000000000000000000	4.00000000000000000000	4.00000000000000000000	4.00000000000000000000	4.00000000000000000000	4.00000000000000000000	4.00000000000000000000	4.00000000000000000000	4.00000000000000000000	4.00000000000000000000	4.00000000000000000000
121.00000000000000000000	0.00000000000000000000	4209.23046875000000000000	4201.02539062500000000000	4184.61523437500000000000	4201.02539062500000000000	4206.66650390625000000000	4186.66650390625000000000	4205.64111328125000000000	4196.41015625000000000000	4169.74365234375000000000	4195.89746093750000000000	4195.38427734375000000000	4201.02539062500000000000	4185.64111328125000000000	4201.53857421875000000000	1533.00000000000000000000	10247.00000000000000000000	10230.00000000000000000000	0.00000000000000000000	0.00000000000000000000	0.00000000000000000000	1481.00000000000000000000	862.00000000000000000000	4.00000000000000000000	4.00000000000000000000	4.00000000000000000000	4.00000000000000000000	4.00000000000000000000	4.00000000000000000000	4.00000000000000000000	4.00000000000000000000	4.00000000000000000000	4.00000000000000000000	4.00000000000000000000	4.00000000000000000000	4.00000000000000000000	4.00000000000000000000	4.00000000000000000000	4.00000000000000000000
122.00000000000000000000	0.00000000000000000000	4223.58984375000000000000	4228.71777343750000000000	4189.23046875000000000000	4210.76904296875000000000	4232.30761718750000000000	4190.25634765625000000000	4216.92285156250000000000	4208.71777343750000000000	4177.43603515625000000000	4227.17919921875000000000	4214.35888671875000000000	4212.30761718750000000000	4221.53857421875000000000	4218.97412109375000000000	1797.00000000000000000000	10247.00000000000000000000	10230.00000000000000000000	0.00000000000000000000	0.00000000000000000000	0.00000000000000000000	1481.00000000000000000000	869.00000000000000000000	4.00000000000000000000	4.00000000000000000000	4.00000000000000000000	4.00000000000000000000	4.00000000000000000000	4.00000000000000000000	4.00000000000000000000	4.00000000000000000000	4.00000000000000000000	4.00000000000000000000	4.00000000000000000000	4.00000000000000000000	4.00000000000000000000	4.00000000000000000000	4.00000000000000000000	4.00000000000000000000
123.00000000000000000000	0.00000000000000000000	4215.38427734375000000000	4200.51269531250000000000	4190.25634765625000000000	4198.46142578125000000000	4195.38427734375000000000	4172.30761718750000000000	4187.17919921875000000000	4174.87158203125000000000	4173.84619140625000000000	4196.41015625000000000000	4196.41015625000000000000	4198.97412109375000000000	4195.38427734375000000000	4210.25634765625000000000	1532.00000000000000000000	10248.00000000000000000000	10227.00000000000000000000	0.00000000000000000000	0.00000000000000000000	0.00000000000000000000	1481.00000000000000000000	878.00000000000000000000	4.00000000000000000000	4.00000000000000000000	4.00000000000000000000	4.00000000000000000000	4.00000000000000000000	4.00000000000000000000	4.00000000000000000000	4.00000000000000000000	4.00000000000000000000	4.00000000000000000000	4.00000000000000000000	4.00000000000000000000	4.00000000000000000000	4.00000000000000000000	4.00000000000000000000	4.00000000000000000000
124.00000000000000000000	0.00000000000000000000	4208.71777343750000000000	4201.53857421875000000000	4178.97412109375000000000	4204.61523437500000000000	4206.66650390625000000000	4180.00000000000000000000	4197.94873046875000000000	4197.94873046875000000000	4174.87158203125000000000	4208.20507812500000000000	4205.12792968750000000000	4195.38427734375000000000	4202.56396484375000000000	4208.71777343750000000000	1340.00000000000000000000	10248.00000000000000000000	10227.00000000000000000000	0.00000000000000000000	0.00000000000000000000	0.00000000000000000000	1481.00000000000000000000	885.00000000000000000000	4.00000000000000000000	4.00000000000000000000	4.00000000000000000000	4.00000000000000000000	4.00000000000000000000	4.00000000000000000000	4.00000000000000000000	4.00000000000000000000	4.00000000000000000000	4.00000000000000000000	4.00000000000000000000	4.00000000000000000000	4.00000000000000000000	4.00000000000000000000	4.00000000000000000000	4.00000000000000000000
125.00000000000000000000	0.00000000000000000000	4204.61523437500000000000	4197.94873046875000000000	4179.48730468750000000000	4208.20507812500000000000	4212.82031250000000000000	4182.05126953125000000000	4197.94873046875000000000	4217.43603515625000000000	4172.30761718750000000000	4224.10253906250000000000	4216.41015625000000000000	4206.15380859375000000000	4210.25634765625000000000	4211.28173828125000000000	1533.00000000000000000000	10250.00000000000000000000	10226.00000000000000000000	0.00000000000000000000	0.00000000000000000000	0.00000000000000000000	1481.00000000000000000000	892.00000000000000000000	4.00000000000000000000	4.00000000000000000000	4.00000000000000000000	4.00000000000000000000	4.00000000000000000000	4.00000000000000000000	4.00000000000000000000	4.00000000000000000000	4.00000000000000000000	4.00000000000000000000	4.00000000000000000000	4.00000000000000000000	4.00000000000000000000	4.00000000000000000000	4.00000000000000000000	4.00000000000000000000
126.00000000000000000000	0.00000000000000000000	4195.38427734375000000000	4183.58984375000000000000	4175.38427734375000000000	4192.82031250000000000000	4189.74365234375000000000	4176.41015625000000000000	4185.64111328125000000000	4185.64111328125000000000	4165.12792968750000000000	4196.92285156250000000000	4196.92285156250000000000	4190.76904296875000000000	4184.61523437500000000000	4198.46142578125000000000	1797.00000000000000000000	10250.00000000000000000000	10226.00000000000000000000	0.00000000000000000000	0.00000000000000000000	0.00000000000000000000	1481.00000000000000000000	900.00000000000000000000	4.00000000000000000000	4.00000000000000000000	4.00000000000000000000	4.00000000000000000000	4.00000000000000000000	4.00000000000000000000	4.00000000000000000000	4.00000000000000000000	4.00000000000000000000	4.00000000000000000000	4.00000000000000000000	4.00000000000000000000	4.00000000000000000000	4.00000000000000000000	4.00000000000000000000	4.00000000000000000000
127.00000000000000000000	0.00000000000000000000	4206.66650390625000000000	4218.46142578125000000000	4172.82031250000000000000	4210.25634765625000000000	4228.71777343750000000000	4197.43603515625000000000	4214.35888671875000000000	4198.46142578125000000000	4174.87158203125000000000	4223.07666015625000000000	4207.69238281250000000000	4188.71777343750000000000	4200.51269531250000000000	4199.48730468750000000000	50.00000000000000000000	10250.00000000000000000000	10225.00000000000000000000	0.00000000000000000000	0.00000000000000000000	0.00000000000000000000	1481.00000000000000000000	908.00000000000000000000	4.00000000000000000000	4.00000000000000000000	4.00000000000000000000	4.00000000000000000000	4.00000000000000000000	4.00000000000000000000	4.00000000000000000000	4.00000000000000000000	4.00000000000000000000	4.00000000000000000000	4.00000000000000000000	4.00000000000000000000	4.00000000000000000000	4.00000000000000000000	4.00000000000000000000	4.00000000000000000000
0.00000000000000000000	0.00000000000000000000	4204.61523437500000000000	4200.00000000000000000000	4176.92285156250000000000	4201.02539062500000000000	4209.23046875000000000000	4189.23046875000000000000	4193.84619140625000000000	4180.00000000000000000000	4171.28173828125000000000	4198.97412109375000000000	4196.92285156250000000000	4184.61523437500000000000	4182.56396484375000000000	4189.74365234375000000000	873.00000000000000000000	10250.00000000000000000000	10225.00000000000000000000	0.00000000000000000000	0.00000000000000000000	0.00000000000000000000	1481.00000000000000000000	917.00000000000000000000	4.00000000000000000000	4.00000000000000000000	4.00000000000000000000	4.00000000000000000000	4.00000000000000000000	4.00000000000000000000	4.00000000000000000000	4.00000000000000000000	4.00000000000000000000	4.00000000000000000000	4.00000000000000000000	4.00000000000000000000	4.00000000000000000000	4.00000000000000000000	4.00000000000000000000	4.00000000000000000000
1.00000000000000000000	0.00000000000000000000	4202.56396484375000000000	4202.56396484375000000000	4175.38427734375000000000	4202.05126953125000000000	4198.97412109375000000000	4185.12792968750000000000	4195.38427734375000000000	4187.17919921875000000000	4170.76904296875000000000	4191.79492187500000000000	4203.58984375000000000000	4190.76904296875000000000	4204.10253906250000000000	4204.10253906250000000000	1080.00000000000000000000	10250.00000000000000000000	10225.00000000000000000000	0.00000000000000000000	0.00000000000000000000	0.00000000000000000000	1481.00000000000000000000	925.00000000000000000000	4.00000000000000000000	4.00000000000000000000	4.00000000000000000000	4.00000000000000000000	4.00000000000000000000	4.00000000000000000000	4.00000000000000000000	4.00000000000000000000	4.00000000000000000000	4.00000000000000000000	4.00000000000000000000	4.00000000000000000000	4.00000000000000000000	4.00000000000000000000	4.00000000000000000000	4.00000000000000000000
2.00000000000000000000	0.00000000000000000000	4204.61523437500000000000	4208.71777343750000000000	4182.56396484375000000000	4209.23046875000000000000	4202.56396484375000000000	4177.94873046875000000000	4192.30761718750000000000	4196.41015625000000000000	4180.51269531250000000000	4203.58984375000000000000	4212.30761718750000000000	4200.51269531250000000000	4221.53857421875000000000	4216.41015625000000000000	1192.00000000000000000000	10250.00000000000000000000	10225.00000000000000000000	0.00000000000000000000	0.00000000000000000000	0.00000000000000000000	1481.00000000000000000000	933.00000000000000000000	4.00000000000000000000	4.00000000000000000000	4.00000000000000000000	4.00000000000000000000	4.00000000000000000000	4.00000000000000000000	4.00000000000000000000	4.00000000000000000000	4.00000000000000000000	4.00000000000000000000	4.00000000000000000000	4.00000000000000000000	4.00000000000000000000	4.00000000000000000000	4.00000000000000000000	4.00000000000000000000
3.00000000000000000000	0.00000000000000000000	4197.43603515625000000000	4188.71777343750000000000	4180.51269531250000000000	4195.89746093750000000000	4190.76904296875000000000	4169.23046875000000000000	4175.89746093750000000000	4175.89746093750000000000	4176.41015625000000000000	4185.12792968750000000000	4192.30761718750000000000	4191.28173828125000000000	4192.82031250000000000000	4200.51269531250000000000	1716.00000000000000000000	10249.00000000000000000000	10224.00000000000000000000	0.00000000000000000000	0.00000000000000000000	0.00000000000000000000	1481.00000000000000000000	942.00000000000000000000	4.00000000000000000000	4.00000000000000000000	4.00000000000000000000	4.00000000000000000000	4.00000000000000000000	4.00000000000000000000	4.00000000000000000000	4.00000000000000000000	4.00000000000000000000	4.00000000000000000000	4.00000000000000000000	4.00000000000000000000	4.00000000000000000000	4.00000000000000000000	4.00000000000000000000	4.00000000000000000000
4.00000000000000000000	0.00000000000000000000	4202.05126953125000000000	4207.69238281250000000000	4171.28173828125000000000	4212.30761718750000000000	4219.48730468750000000000	4184.61523437500000000000	4207.69238281250000000000	4210.76904296875000000000	4171.79492187500000000000	4228.20507812500000000000	4208.20507812500000000000	4200.51269531250000000000	4208.20507812500000000000	4205.64111328125000000000	1824.00000000000000000000	10249.00000000000000000000	10224.00000000000000000000	0.00000000000000000000	0.00000000000000000000	0.00000000000000000000	1481.00000000000000000000	949.00000000000000000000	4.00000000000000000000	4.00000000000000000000	4.00000000000000000000	4.00000000000000000000	4.00000000000000000000	4.00000000000000000000	4.00000000000000000000	4.00000000000000000000	4.00000000000000000000	4.00000000000000000000	4.00000000000000000000	4.00000000000000000000	4.00000000000000000000	4.00000000000000000000	4.00000000000000000000	4.00000000000000000000
5.00000000000000000000	0.00000000000000000000	4192.30761718750000000000	4183.58984375000000000000	4172.82031250000000000000	4200.00000000000000000000	4195.89746093750000000000	4174.87158203125000000000	4191.79492187500000000000	4203.07666015625000000000	4168.71777343750000000000	4222.05126953125000000000	4200.00000000000000000000	4196.92285156250000000000	4185.12792968750000000000	4196.92285156250000000000	1125.00000000000000000000	10249.00000000000000000000	10227.00000000000000000000	0.00000000000000000000	0.00000000000000000000	0.00000000000000000000	1481.00000000000000000000	957.00000000000000000000	4.00000000000000000000	4.00000000000000000000	4.00000000000000000000	4.00000000000000000000	4.00000000000000000000	4.00000000000000000000	4.00000000000000000000	4.00000000000000000000	4.00000000000000000000	4.00000000000000000000	4.00000000000000000000	4.00000000000000000000	4.00000000000000000000	4.00000000000000000000	4.00000000000000000000	4.00000000000000000000
6.00000000000000000000	0.00000000000000000000	4195.89746093750000000000	4200.51269531250000000000	4175.38427734375000000000	4192.82031250000000000000	4210.25634765625000000000	4186.15380859375000000000	4201.53857421875000000000	4196.41015625000000000000	4176.41015625000000000000	4216.41015625000000000000	4197.94873046875000000000	4189.74365234375000000000	4189.74365234375000000000	4194.35888671875000000000	1563.00000000000000000000	10249.00000000000000000000	10227.00000000000000000000	0.00000000000000000000	0.00000000000000000000	0.00000000000000000000	1481.00000000000000000000	965.00000000000000000000	4.00000000000000000000	4.00000000000000000000	4.00000000000000000000	4.00000000000000000000	4.00000000000000000000	4.00000000000000000000	4.00000000000000000000	4.00000000000000000000	4.00000000000000000000	4.00000000000000000000	4.00000000000000000000	4.00000000000000000000	4.00000000000000000000	4.00000000000000000000	4.00000000000000000000	4.00000000000000000000
7.00000000000000000000	0.00000000000000000000	4210.76904296875000000000	4225.12792968750000000000	4182.05126953125000000000	4201.53857421875000000000	4234.87158203125000000000	4199.48730468750000000000	4217.43603515625000000000	4201.02539062500000000000	4178.46142578125000000000	4228.20507812500000000000	4205.12792968750000000000	4193.33300781250000000000	4202.05126953125000000000	4194.35888671875000000000	1658.00000000000000000000	10248.00000000000000000000	10227.00000000000000000000	0.00000000000000000000	0.00000000000000000000	0.00000000000000000000	1481.00000000000000000000	972.00000000000000000000	4.00000000000000000000	4.00000000000000000000	4.00000000000000000000	4.00000000000000000000	4.00000000000000000000	4.00000000000000000000	4.00000000000000000000	4.00000000000000000000	4.00000000000000000000	4.00000000000000000000	4.00000000000000000000	4.00000000000000000000	4.00000000000000000000	4.00000000000000000000	4.00000000000000000000	4.00000000000000000000
8.00000000000000000000	0.00000000000000000000	4201.53857421875000000000	4189.74365234375000000000	4178.46142578125000000000	4185.64111328125000000000	4198.97412109375000000000	4184.10253906250000000000	4188.71777343750000000000	4178.46142578125000000000	4169.74365234375000000000	4197.94873046875000000000	4190.76904296875000000000	4186.15380859375000000000	4175.38427734375000000000	4184.61523437500000000000	865.00000000000000000000	10248.00000000000000000000	10227.00000000000000000000	0.00000000000000000000	0.00000000000000000000	0.00000000000000000000	1481.00000000000000000000	979.00000000000000000000	4.00000000000000000000	4.00000000000000000000	4.00000000000000000000	4.00000000000000000000	4.00000000000000000000	4.00000000000000000000	4.00000000000000000000	4.00000000000000000000	4.00000000000000000000	4.00000000000000000000	4.00000000000000000000	4.00000000000000000000	4.00000000000000000000	4.00000000000000000000	4.00000000000000000000	4.00000000000000000000
9.00000000000000000000	0.00000000000000000000	4200.00000000000000000000	4202.05126953125000000000	4177.43603515625000000000	4195.38427734375000000000	4220.51269531250000000000	4188.20507812500000000000	4197.94873046875000000000	4203.58984375000000000000	4178.97412109375000000000	4218.97412109375000000000	4212.82031250000000000000	4198.97412109375000000000	4212.82031250000000000000	4206.15380859375000000000	1746.00000000000000000000	10247.00000000000000000000	10227.00000000000000000000	0.00000000000000000000	0.00000000000000000000	0.00000000000000000000	1481.00000000000000000000	988.00000000000000000000	4.00000000000000000000	4.00000000000000000000	4.00000000000000000000	4.00000000000000000000	4.00000000000000000000	4.00000000000000000000	4.00000000000000000000	4.00000000000000000000	4.00000000000000000000	4.00000000000000000000	4.00000000000000000000	4.00000000000000000000	4.00000000000000000000	4.00000000000000000000	4.00000000000000000000	4.00000000000000000000
10.00000000000000000000	0.00000000000000000000	4193.33300781250000000000	4184.61523437500000000000	4181.02539062500000000000	4186.66650390625000000000	4198.46142578125000000000	4174.87158203125000000000	4176.92285156250000000000	4188.71777343750000000000	4176.41015625000000000000	4190.76904296875000000000	4201.02539062500000000000	4197.94873046875000000000	4205.64111328125000000000	4202.05126953125000000000	1785.00000000000000000000	10247.00000000000000000000	10227.00000000000000000000	0.00000000000000000000	0.00000000000000000000	0.00000000000000000000	1481.00000000000000000000	996.00000000000000000000	4.00000000000000000000	4.00000000000000000000	4.00000000000000000000	4.00000000000000000000	4.00000000000000000000	4.00000000000000000000	4.00000000000000000000	4.00000000000000000000	4.00000000000000000000	4.00000000000000000000	4.00000000000000000000	4.00000000000000000000	4.00000000000000000000	4.00000000000000000000	4.00000000000000000000	4.00000000000000000000
11.00000000000000000000	0.00000000000000000000	4193.33300781250000000000	4181.53857421875000000000	4173.33300781250000000000	4179.48730468750000000000	4180.00000000000000000000	4176.92285156250000000000	4185.12792968750000000000	4191.28173828125000000000	4170.76904296875000000000	4180.00000000000000000000	4199.48730468750000000000	4195.38427734375000000000	4195.89746093750000000000	4192.30761718750000000000	1528.00000000000000000000	10247.00000000000000000000	10227.00000000000000000000	0.00000000000000000000	0.00000000000000000000	0.00000000000000000000	1482.00000000000000000000	4.00000000000000000000	4.00000000000000000000	4.00000000000000000000	4.00000000000000000000	4.00000000000000000000	4.00000000000000000000	4.00000000000000000000	4.00000000000000000000	4.00000000000000000000	4.00000000000000000000	4.00000000000000000000	4.00000000000000000000	4.00000000000000000000	4.00000000000000000000	4.00000000000000000000	4.00000000000000000000	4.00000000000000000000
12.00000000000000000000	0.00000000000000000000	4195.38427734375000000000	4196.92285156250000000000	4176.92285156250000000000	4187.69238281250000000000	4203.07666015625000000000	4190.25634765625000000000	4210.76904296875000000000	4215.38427734375000000000	4173.33300781250000000000	4224.61523437500000000000	4218.97412109375000000000	4206.15380859375000000000	4207.17919921875000000000	4197.94873046875000000000	1354.00000000000000000000	10247.00000000000000000000	10227.00000000000000000000	0.00000000000000000000	0.00000000000000000000	0.00000000000000000000	1482.00000000000000000000	12.00000000000000000000	4.00000000000000000000	4.00000000000000000000	4.00000000000000000000	4.00000000000000000000	4.00000000000000000000	4.00000000000000000000	4.00000000000000000000	4.00000000000000000000	4.00000000000000000000	4.00000000000000000000	4.00000000000000000000	4.00000000000000000000	4.00000000000000000000	4.00000000000000000000	4.00000000000000000000	4.00000000000000000000
13.00000000000000000000	0.00000000000000000000	4185.12792968750000000000	4173.84619140625000000000	4177.43603515625000000000	4168.20507812500000000000	4191.79492187500000000000	4181.53857421875000000000	4185.64111328125000000000	4181.53857421875000000000	4168.71777343750000000000	4204.10253906250000000000	4190.25634765625000000000	4189.23046875000000000000	4171.28173828125000000000	4185.12792968750000000000	1536.00000000000000000000	10246.00000000000000000000	10227.00000000000000000000	0.00000000000000000000	0.00000000000000000000	0.00000000000000000000	1482.00000000000000000000	20.00000000000000000000	4.00000000000000000000	4.00000000000000000000	4.00000000000000000000	4.00000000000000000000	4.00000000000000000000	4.00000000000000000000	4.00000000000000000000	4.00000000000000000000	4.00000000000000000000	4.00000000000000000000	4.00000000000000000000	4.00000000000000000000	4.00000000000000000000	4.00000000000000000000	4.00000000000000000000	4.00000000000000000000
14.00000000000000000000	0.00000000000000000000	4201.53857421875000000000	4204.61523437500000000000	4176.41015625000000000000	4182.56396484375000000000	4218.46142578125000000000	4190.76904296875000000000	4201.02539062500000000000	4193.84619140625000000000	4177.43603515625000000000	4207.69238281250000000000	4199.48730468750000000000	4192.82031250000000000000	4192.30761718750000000000	4192.82031250000000000000	1785.00000000000000000000	10246.00000000000000000000	10227.00000000000000000000	0.00000000000000000000	0.00000000000000000000	0.00000000000000000000	1482.00000000000000000000	28.00000000000000000000	4.00000000000000000000	4.00000000000000000000	4.00000000000000000000	4.00000000000000000000	4.00000000000000000000	4.00000000000000000000	4.00000000000000000000	4.00000000000000000000	4.00000000000000000000	4.00000000000000000000	4.00000000000000000000	4.00000000000000000000	4.00000000000000000000	4.00000000000000000000	4.00000000000000000000	4.00000000000000000000
15.00000000000000000000	0.00000000000000000000	4205.64111328125000000000	4199.48730468750000000000	4185.64111328125000000000	4183.58984375000000000000	4201.53857421875000000000	4181.02539062500000000000	4191.28173828125000000000	4178.97412109375000000000	4176.92285156250000000000	4188.20507812500000000000	4198.46142578125000000000	4198.46142578125000000000	4190.76904296875000000000	4195.38427734375000000000	1528.00000000000000000000	10246.00000000000000000000	10228.00000000000000000000	0.00000000000000000000	0.00000000000000000000	0.00000000000000000000	1482.00000000000000000000	37.00000000000000000000	4.00000000000000000000	4.00000000000000000000	4.00000000000000000000	4.00000000000000000000	4.00000000000000000000	4.00000000000000000000	4.00000000000000000000	4.00000000000000000000	4.00000000000000000000	4.00000000000000000000	4.00000000000000000000	4.00000000000000000000	4.00000000000000000000	4.00000000000000000000	4.00000000000000000000	4.00000000000000000000
16.00000000000000000000	0.00000000000000000000	4195.89746093750000000000	4187.69238281250000000000	4180.51269531250000000000	4176.92285156250000000000	4192.30761718750000000000	4178.46142578125000000000	4189.74365234375000000000	4173.84619140625000000000	4172.30761718750000000000	4185.12792968750000000000	4192.30761718750000000000	4198.97412109375000000000	4189.74365234375000000000	4202.56396484375000000000	0.00000000000000000000	10246.00000000000000000000	10228.00000000000000000000	0.00000000000000000000	0.00000000000000000000	0.00000000000000000000	1482.00000000000000000000	44.00000000000000000000	4.00000000000000000000	4.00000000000000000000	4.00000000000000000000	4.00000000000000000000	4.00000000000000000000	4.00000000000000000000	4.00000000000000000000	4.00000000000000000000	4.00000000000000000000	4.00000000000000000000	4.00000000000000000000	4.00000000000000000000	4.00000000000000000000	4.00000000000000000000	4.00000000000000000000	4.00000000000000000000
17.00000000000000000000	0.00000000000000000000	4200.51269531250000000000	4200.51269531250000000000	4177.94873046875000000000	4193.33300781250000000000	4208.71777343750000000000	4182.05126953125000000000	4200.00000000000000000000	4210.25634765625000000000	4178.97412109375000000000	4212.30761718750000000000	4214.35888671875000000000	4217.43603515625000000000	4220.00000000000000000000	4217.94873046875000000000	0.00000000000000000000	10248.00000000000000000000	10229.00000000000000000000	0.00000000000000000000	0.00000000000000000000	0.00000000000000000000	1482.00000000000000000000	52.00000000000000000000	4.00000000000000000000	4.00000000000000000000	4.00000000000000000000	4.00000000000000000000	4.00000000000000000000	4.00000000000000000000	4.00000000000000000000	4.00000000000000000000	4.00000000000000000000	4.00000000000000000000	4.00000000000000000000	4.00000000000000000000	4.00000000000000000000	4.00000000000000000000	4.00000000000000000000	4.00000000000000000000
18.00000000000000000000	0.00000000000000000000	4190.76904296875000000000	4172.30761718750000000000	4178.46142578125000000000	4180.51269531250000000000	4175.38427734375000000000	4165.12792968750000000000	4169.74365234375000000000	4189.23046875000000000000	4173.84619140625000000000	4183.07666015625000000000	4199.48730468750000000000	4206.15380859375000000000	4188.71777343750000000000	4202.05126953125000000000	0.00000000000000000000	10248.00000000000000000000	10229.00000000000000000000	0.00000000000000000000	0.00000000000000000000	0.00000000000000000000	1482.00000000000000000000	59.00000000000000000000	4.00000000000000000000	4.00000000000000000000	4.00000000000000000000	4.00000000000000000000	4.00000000000000000000	4.00000000000000000000	4.00000000000000000000	4.00000000000000000000	4.00000000000000000000	4.00000000000000000000	4.00000000000000000000	4.00000000000000000000	4.00000000000000000000	4.00000000000000000000	4.00000000000000000000	4.00000000000000000000
19.00000000000000000000	0.00000000000000000000	4192.30761718750000000000	4194.87158203125000000000	4173.33300781250000000000	4189.23046875000000000000	4208.20507812500000000000	4183.58984375000000000000	4200.51269531250000000000	4201.02539062500000000000	4172.82031250000000000000	4217.43603515625000000000	4205.12792968750000000000	4199.48730468750000000000	4196.41015625000000000000	4203.58984375000000000000	0.00000000000000000000	10249.00000000000000000000	10229.00000000000000000000	0.00000000000000000000	0.00000000000000000000	0.00000000000000000000	1482.00000000000000000000	67.00000000000000000000	4.00000000000000000000	4.00000000000000000000	4.00000000000000000000	4.00000000000000000000	4.00000000000000000000	4.00000000000000000000	4.00000000000000000000	4.00000000000000000000	4.00000000000000000000	4.00000000000000000000	4.00000000000000000000	4.00000000000000000000	4.00000000000000000000	4.00000000000000000000	4.00000000000000000000	4.00000000000000000000
[truncated: 236 more rows]
