# Supplementary material for: Discriminating three motor imagery states of the same joint for brain-computer interface
Source: PeerJ. 2021 Aug 24;9:e12027. doi: 10.7717/peerj.12027 (PMC8395581; doi:10.7717/peerj.12027)
Supplement: Supplemental Information 1 [file peerj-09-12027-s001.zip › dataset/B/01-04-04.11.17.19.54.35.csv]

title:04	recorded:04.11.17 19.54.35	sampling:128	subject:01	labels:COUNTER INTERPOLATED AF3 F7 F3 FC5 T7 P7 O1 O2 P8 T8 FC6 F4 F8 AF4 RAW_CQ GYROX GYROY MARKER MARKER_HARDWARE SYNC TIME_STAMP_s TIME_STAMP_ms CQ_AF3 CQ_F7 CQ_F3 CQ_FC5 CQ_T7 CQ_P7 CQ_O1 CQ_O2 CQ_P8 CQ_T8 CQ_FC6 CQ_F4 CQ_F8 CQ_AF4 CQ_CMS CQ_DRL	chan:40	units:emotiv
121.00000000000000000000	0.00000000000000000000	4163.58984375000000000000	4147.69238281250000000000	4165.64111328125000000000	4181.53857421875000000000	4154.35888671875000000000	4174.87158203125000000000	4167.17919921875000000000	4180.00000000000000000000	4168.20507812500000000000	4179.48730468750000000000	4175.38427734375000000000	4213.84619140625000000000	4160.00000000000000000000	4166.66650390625000000000	1544.00000000000000000000	10246.00000000000000000000	10226.00000000000000000000	0.00000000000000000000	0.00000000000000000000	0.00000000000000000000	1843.00000000000000000000	969.00000000000000000000	0.00000000000000000000	0.00000000000000000000	0.00000000000000000000	0.00000000000000000000	0.00000000000000000000	0.00000000000000000000	0.00000000000000000000	0.00000000000000000000	0.00000000000000000000	0.00000000000000000000	0.00000000000000000000	0.00000000000000000000	0.00000000000000000000	0.00000000000000000000	0.00000000000000000000	0.00000000000000000000
122.00000000000000000000	0.00000000000000000000	4163.58984375000000000000	4133.84619140625000000000	4167.69238281250000000000	4168.20507812500000000000	4138.97412109375000000000	4165.12792968750000000000	4145.64111328125000000000	4151.28173828125000000000	4166.66650390625000000000	4139.48730468750000000000	4164.61523437500000000000	4213.33300781250000000000	4144.61523437500000000000	4165.12792968750000000000	1961.00000000000000000000	10246.00000000000000000000	10226.00000000000000000000	0.00000000000000000000	0.00000000000000000000	0.00000000000000000000	1843.00000000000000000000	978.00000000000000000000	0.00000000000000000000	0.00000000000000000000	0.00000000000000000000	0.00000000000000000000	0.00000000000000000000	0.00000000000000000000	0.00000000000000000000	0.00000000000000000000	0.00000000000000000000	0.00000000000000000000	0.00000000000000000000	0.00000000000000000000	0.00000000000000000000	0.00000000000000000000	0.00000000000000000000	0.00000000000000000000
123.00000000000000000000	0.00000000000000000000	4183.58984375000000000000	4182.05126953125000000000	4168.20507812500000000000	4187.17919921875000000000	4187.69238281250000000000	4182.05126953125000000000	4171.79492187500000000000	4171.79492187500000000000	4176.92285156250000000000	4168.20507812500000000000	4180.00000000000000000000	4221.53857421875000000000	4185.64111328125000000000	4179.48730468750000000000	1629.00000000000000000000	10248.00000000000000000000	10226.00000000000000000000	0.00000000000000000000	0.00000000000000000000	0.00000000000000000000	1843.00000000000000000000	986.00000000000000000000	0.00000000000000000000	0.00000000000000000000	0.00000000000000000000	0.00000000000000000000	0.00000000000000000000	0.00000000000000000000	0.00000000000000000000	0.00000000000000000000	0.00000000000000000000	0.00000000000000000000	0.00000000000000000000	0.00000000000000000000	0.00000000000000000000	0.00000000000000000000	0.00000000000000000000	0.00000000000000000000
124.00000000000000000000	0.00000000000000000000	4178.46142578125000000000	4162.05126953125000000000	4171.79492187500000000000	4176.92285156250000000000	4148.71777343750000000000	4169.74365234375000000000	4153.84619140625000000000	4152.30761718750000000000	4174.35888671875000000000	4162.56396484375000000000	4164.10253906250000000000	4213.84619140625000000000	4162.56396484375000000000	4169.74365234375000000000	1359.00000000000000000000	10248.00000000000000000000	10226.00000000000000000000	0.00000000000000000000	0.00000000000000000000	0.00000000000000000000	1843.00000000000000000000	993.00000000000000000000	0.00000000000000000000	0.00000000000000000000	0.00000000000000000000	0.00000000000000000000	0.00000000000000000000	0.00000000000000000000	0.00000000000000000000	0.00000000000000000000	0.00000000000000000000	0.00000000000000000000	0.00000000000000000000	0.00000000000000000000	0.00000000000000000000	0.00000000000000000000	0.00000000000000000000	0.00000000000000000000
125.00000000000000000000	0.00000000000000000000	4168.20507812500000000000	4160.51269531250000000000	4162.56396484375000000000	4177.43603515625000000000	4140.00000000000000000000	4169.74365234375000000000	4159.48730468750000000000	4167.69238281250000000000	4169.74365234375000000000	4177.94873046875000000000	4172.30761718750000000000	4211.28173828125000000000	4161.53857421875000000000	4172.82031250000000000000	1544.00000000000000000000	10248.00000000000000000000	10225.00000000000000000000	0.00000000000000000000	0.00000000000000000000	0.00000000000000000000	1844.00000000000000000000	1.00000000000000000000	0.00000000000000000000	0.00000000000000000000	0.00000000000000000000	0.00000000000000000000	0.00000000000000000000	0.00000000000000000000	0.00000000000000000000	0.00000000000000000000	0.00000000000000000000	0.00000000000000000000	0.00000000000000000000	0.00000000000000000000	0.00000000000000000000	0.00000000000000000000	0.00000000000000000000	0.00000000000000000000
126.00000000000000000000	0.00000000000000000000	4163.58984375000000000000	4163.07666015625000000000	4163.58984375000000000000	4185.64111328125000000000	4166.66650390625000000000	4168.71777343750000000000	4163.07666015625000000000	4189.74365234375000000000	4168.71777343750000000000	4191.28173828125000000000	4185.64111328125000000000	4222.05126953125000000000	4174.87158203125000000000	4178.46142578125000000000	1961.00000000000000000000	10248.00000000000000000000	10225.00000000000000000000	0.00000000000000000000	0.00000000000000000000	0.00000000000000000000	1844.00000000000000000000	9.00000000000000000000	0.00000000000000000000	0.00000000000000000000	0.00000000000000000000	0.00000000000000000000	0.00000000000000000000	0.00000000000000000000	0.00000000000000000000	0.00000000000000000000	0.00000000000000000000	0.00000000000000000000	0.00000000000000000000	0.00000000000000000000	0.00000000000000000000	0.00000000000000000000	0.00000000000000000000	0.00000000000000000000
127.00000000000000000000	0.00000000000000000000	4153.84619140625000000000	4130.25634765625000000000	4163.58984375000000000000	4165.64111328125000000000	4148.71777343750000000000	4163.58984375000000000000	4144.10253906250000000000	4156.92285156250000000000	4166.66650390625000000000	4150.76904296875000000000	4159.48730468750000000000	4208.20507812500000000000	4145.64111328125000000000	4158.46142578125000000000	50.00000000000000000000	10249.00000000000000000000	10224.00000000000000000000	0.00000000000000000000	0.00000000000000000000	0.00000000000000000000	1844.00000000000000000000	17.00000000000000000000	0.00000000000000000000	0.00000000000000000000	0.00000000000000000000	0.00000000000000000000	0.00000000000000000000	0.00000000000000000000	0.00000000000000000000	0.00000000000000000000	0.00000000000000000000	0.00000000000000000000	0.00000000000000000000	0.00000000000000000000	0.00000000000000000000	0.00000000000000000000	0.00000000000000000000	0.00000000000000000000
0.00000000000000000000	0.00000000000000000000	4169.74365234375000000000	4162.56396484375000000000	4162.56396484375000000000	4179.48730468750000000000	4184.61523437500000000000	4188.71777343750000000000	4179.48730468750000000000	4167.69238281250000000000	4174.35888671875000000000	4178.46142578125000000000	4172.82031250000000000000	4209.74365234375000000000	4168.71777343750000000000	4166.15380859375000000000	916.00000000000000000000	10249.00000000000000000000	10224.00000000000000000000	0.00000000000000000000	0.00000000000000000000	0.00000000000000000000	1844.00000000000000000000	24.00000000000000000000	4.00000000000000000000	0.00000000000000000000	0.00000000000000000000	0.00000000000000000000	0.00000000000000000000	0.00000000000000000000	0.00000000000000000000	0.00000000000000000000	0.00000000000000000000	0.00000000000000000000	0.00000000000000000000	0.00000000000000000000	0.00000000000000000000	0.00000000000000000000	0.00000000000000000000	0.00000000000000000000
1.00000000000000000000	0.00000000000000000000	4170.25634765625000000000	4150.25634765625000000000	4169.74365234375000000000	4172.30761718750000000000	4163.07666015625000000000	4175.38427734375000000000	4157.94873046875000000000	4147.69238281250000000000	4170.25634765625000000000	4159.48730468750000000000	4164.61523437500000000000	4213.33300781250000000000	4147.69238281250000000000	4165.64111328125000000000	1199.00000000000000000000	10250.00000000000000000000	10225.00000000000000000000	0.00000000000000000000	0.00000000000000000000	0.00000000000000000000	1844.00000000000000000000	32.00000000000000000000	4.00000000000000000000	4.00000000000000000000	0.00000000000000000000	0.00000000000000000000	0.00000000000000000000	0.00000000000000000000	0.00000000000000000000	0.00000000000000000000	0.00000000000000000000	0.00000000000000000000	0.00000000000000000000	0.00000000000000000000	0.00000000000000000000	0.00000000000000000000	0.00000000000000000000	0.00000000000000000000
2.00000000000000000000	0.00000000000000000000	4164.61523437500000000000	4151.79492187500000000000	4163.58984375000000000000	4171.79492187500000000000	4153.33300781250000000000	4168.20507812500000000000	4152.30761718750000000000	4154.35888671875000000000	4167.69238281250000000000	4155.38427734375000000000	4163.58984375000000000000	4213.33300781250000000000	4158.46142578125000000000	4171.79492187500000000000	1340.00000000000000000000	10250.00000000000000000000	10225.00000000000000000000	0.00000000000000000000	0.00000000000000000000	0.00000000000000000000	1844.00000000000000000000	40.00000000000000000000	4.00000000000000000000	4.00000000000000000000	4.00000000000000000000	0.00000000000000000000	0.00000000000000000000	0.00000000000000000000	0.00000000000000000000	0.00000000000000000000	0.00000000000000000000	0.00000000000000000000	0.00000000000000000000	0.00000000000000000000	0.00000000000000000000	0.00000000000000000000	4.00000000000000000000	0.00000000000000000000
3.00000000000000000000	0.00000000000000000000	4170.25634765625000000000	4165.64111328125000000000	4163.58984375000000000000	4181.53857421875000000000	4168.71777343750000000000	4165.12792968750000000000	4156.41015625000000000000	4172.82031250000000000000	4172.30761718750000000000	4173.84619140625000000000	4176.41015625000000000000	4220.51269531250000000000	4185.64111328125000000000	4182.05126953125000000000	1936.00000000000000000000	10249.00000000000000000000	10228.00000000000000000000	0.00000000000000000000	0.00000000000000000000	0.00000000000000000000	1844.00000000000000000000	49.00000000000000000000	4.00000000000000000000	4.00000000000000000000	4.00000000000000000000	4.00000000000000000000	0.00000000000000000000	0.00000000000000000000	0.00000000000000000000	0.00000000000000000000	0.00000000000000000000	0.00000000000000000000	0.00000000000000000000	0.00000000000000000000	0.00000000000000000000	0.00000000000000000000	4.00000000000000000000	4.00000000000000000000
4.00000000000000000000	0.00000000000000000000	4166.15380859375000000000	4136.41015625000000000000	4165.64111328125000000000	4161.02539062500000000000	4132.82031250000000000000	4151.28173828125000000000	4132.30761718750000000000	4141.02539062500000000000	4166.66650390625000000000	4133.84619140625000000000	4158.97412109375000000000	4212.30761718750000000000	4152.30761718750000000000	4167.69238281250000000000	2048.00000000000000000000	10249.00000000000000000000	10228.00000000000000000000	0.00000000000000000000	0.00000000000000000000	0.00000000000000000000	1844.00000000000000000000	56.00000000000000000000	4.00000000000000000000	4.00000000000000000000	4.00000000000000000000	4.00000000000000000000	4.00000000000000000000	0.00000000000000000000	0.00000000000000000000	0.00000000000000000000	0.00000000000000000000	0.00000000000000000000	0.00000000000000000000	0.00000000000000000000	0.00000000000000000000	0.00000000000000000000	4.00000000000000000000	4.00000000000000000000
5.00000000000000000000	0.00000000000000000000	4170.76904296875000000000	4168.20507812500000000000	4163.58984375000000000000	4176.92285156250000000000	4155.89746093750000000000	4178.97412109375000000000	4178.97412109375000000000	4175.38427734375000000000	4168.20507812500000000000	4176.41015625000000000000	4178.97412109375000000000	4218.46142578125000000000	4174.87158203125000000000	4173.84619140625000000000	1279.00000000000000000000	10249.00000000000000000000	10228.00000000000000000000	0.00000000000000000000	0.00000000000000000000	0.00000000000000000000	1844.00000000000000000000	64.00000000000000000000	4.00000000000000000000	4.00000000000000000000	4.00000000000000000000	4.00000000000000000000	4.00000000000000000000	4.00000000000000000000	0.00000000000000000000	0.00000000000000000000	0.00000000000000000000	0.00000000000000000000	0.00000000000000000000	0.00000000000000000000	0.00000000000000000000	0.00000000000000000000	4.00000000000000000000	4.00000000000000000000
6.00000000000000000000	0.00000000000000000000	4164.61523437500000000000	4157.94873046875000000000	4167.69238281250000000000	4172.30761718750000000000	4154.35888671875000000000	4178.97412109375000000000	4172.30761718750000000000	4172.82031250000000000000	4166.66650390625000000000	4182.56396484375000000000	4171.79492187500000000000	4220.51269531250000000000	4156.41015625000000000000	4164.10253906250000000000	1733.00000000000000000000	10249.00000000000000000000	10228.00000000000000000000	0.00000000000000000000	0.00000000000000000000	0.00000000000000000000	1844.00000000000000000000	72.00000000000000000000	4.00000000000000000000	4.00000000000000000000	4.00000000000000000000	4.00000000000000000000	4.00000000000000000000	4.00000000000000000000	4.00000000000000000000	0.00000000000000000000	0.00000000000000000000	0.00000000000000000000	0.00000000000000000000	0.00000000000000000000	0.00000000000000000000	0.00000000000000000000	4.00000000000000000000	4.00000000000000000000
7.00000000000000000000	0.00000000000000000000	4172.30761718750000000000	4157.43603515625000000000	4167.69238281250000000000	4165.12792968750000000000	4166.15380859375000000000	4175.89746093750000000000	4155.89746093750000000000	4164.10253906250000000000	4169.74365234375000000000	4172.82031250000000000000	4164.61523437500000000000	4213.84619140625000000000	4156.92285156250000000000	4165.64111328125000000000	1754.00000000000000000000	10248.00000000000000000000	10228.00000000000000000000	0.00000000000000000000	0.00000000000000000000	0.00000000000000000000	1844.00000000000000000000	81.00000000000000000000	4.00000000000000000000	4.00000000000000000000	4.00000000000000000000	4.00000000000000000000	4.00000000000000000000	4.00000000000000000000	4.00000000000000000000	4.00000000000000000000	0.00000000000000000000	0.00000000000000000000	0.00000000000000000000	0.00000000000000000000	0.00000000000000000000	0.00000000000000000000	4.00000000000000000000	4.00000000000000000000
8.00000000000000000000	0.00000000000000000000	4184.10253906250000000000	4177.43603515625000000000	4175.38427734375000000000	4180.51269531250000000000	4186.66650390625000000000	4177.43603515625000000000	4163.58984375000000000000	4180.00000000000000000000	4177.94873046875000000000	4188.20507812500000000000	4179.48730468750000000000	4222.05126953125000000000	4194.35888671875000000000	4184.61523437500000000000	699.00000000000000000000	10248.00000000000000000000	10228.00000000000000000000	0.00000000000000000000	0.00000000000000000000	0.00000000000000000000	1844.00000000000000000000	88.00000000000000000000	4.00000000000000000000	4.00000000000000000000	4.00000000000000000000	4.00000000000000000000	4.00000000000000000000	4.00000000000000000000	4.00000000000000000000	4.00000000000000000000	4.00000000000000000000	0.00000000000000000000	0.00000000000000000000	0.00000000000000000000	0.00000000000000000000	0.00000000000000000000	4.00000000000000000000	4.00000000000000000000
9.00000000000000000000	0.00000000000000000000	4166.66650390625000000000	4140.00000000000000000000	4170.25634765625000000000	4161.53857421875000000000	4145.64111328125000000000	4160.00000000000000000000	4137.94873046875000000000	4147.69238281250000000000	4170.76904296875000000000	4145.12792968750000000000	4157.94873046875000000000	4212.82031250000000000000	4158.97412109375000000000	4170.25634765625000000000	1907.00000000000000000000	10247.00000000000000000000	10227.00000000000000000000	0.00000000000000000000	0.00000000000000000000	0.00000000000000000000	1844.00000000000000000000	95.00000000000000000000	4.00000000000000000000	4.00000000000000000000	4.00000000000000000000	4.00000000000000000000	4.00000000000000000000	4.00000000000000000000	4.00000000000000000000	4.00000000000000000000	4.00000000000000000000	4.00000000000000000000	0.00000000000000000000	0.00000000000000000000	0.00000000000000000000	0.00000000000000000000	4.00000000000000000000	4.00000000000000000000
10.00000000000000000000	0.00000000000000000000	4166.15380859375000000000	4157.43603515625000000000	4159.48730468750000000000	4167.69238281250000000000	4170.25634765625000000000	4171.79492187500000000000	4163.07666015625000000000	4171.79492187500000000000	4169.74365234375000000000	4174.87158203125000000000	4170.25634765625000000000	4215.38427734375000000000	4168.71777343750000000000	4171.28173828125000000000	1940.00000000000000000000	10247.00000000000000000000	10227.00000000000000000000	0.00000000000000000000	0.00000000000000000000	0.00000000000000000000	1844.00000000000000000000	104.00000000000000000000	4.00000000000000000000	4.00000000000000000000	4.00000000000000000000	4.00000000000000000000	4.00000000000000000000	4.00000000000000000000	4.00000000000000000000	4.00000000000000000000	4.00000000000000000000	4.00000000000000000000	4.00000000000000000000	0.00000000000000000000	0.00000000000000000000	0.00000000000000000000	4.00000000000000000000	4.00000000000000000000
11.00000000000000000000	0.00000000000000000000	4162.56396484375000000000	4144.10253906250000000000	4165.64111328125000000000	4162.56396484375000000000	4156.92285156250000000000	4163.07666015625000000000	4153.84619140625000000000	4174.35888671875000000000	4171.79492187500000000000	4177.43603515625000000000	4169.74365234375000000000	4220.51269531250000000000	4160.51269531250000000000	4165.64111328125000000000	1589.00000000000000000000	10247.00000000000000000000	10229.00000000000000000000	0.00000000000000000000	0.00000000000000000000	0.00000000000000000000	1844.00000000000000000000	112.00000000000000000000	4.00000000000000000000	4.00000000000000000000	4.00000000000000000000	4.00000000000000000000	4.00000000000000000000	4.00000000000000000000	4.00000000000000000000	4.00000000000000000000	4.00000000000000000000	4.00000000000000000000	4.00000000000000000000	4.00000000000000000000	0.00000000000000000000	0.00000000000000000000	4.00000000000000000000	4.00000000000000000000
12.00000000000000000000	0.00000000000000000000	4163.58984375000000000000	4147.17919921875000000000	4163.58984375000000000000	4158.46142578125000000000	4149.74365234375000000000	4166.15380859375000000000	4153.33300781250000000000	4165.64111328125000000000	4172.82031250000000000000	4164.10253906250000000000	4164.10253906250000000000	4213.84619140625000000000	4155.89746093750000000000	4162.56396484375000000000	1359.00000000000000000000	10247.00000000000000000000	10229.00000000000000000000	0.00000000000000000000	0.00000000000000000000	0.00000000000000000000	1844.00000000000000000000	119.00000000000000000000	4.00000000000000000000	4.00000000000000000000	4.00000000000000000000	4.00000000000000000000	4.00000000000000000000	4.00000000000000000000	4.00000000000000000000	4.00000000000000000000	4.00000000000000000000	4.00000000000000000000	4.00000000000000000000	4.00000000000000000000	4.00000000000000000000	0.00000000000000000000	4.00000000000000000000	4.00000000000000000000
13.00000000000000000000	0.00000000000000000000	4182.56396484375000000000	4187.69238281250000000000	4165.64111328125000000000	4178.97412109375000000000	4182.05126953125000000000	4182.05126953125000000000	4178.46142578125000000000	4175.89746093750000000000	4173.33300781250000000000	4189.23046875000000000000	4179.48730468750000000000	4222.56396484375000000000	4184.61523437500000000000	4174.87158203125000000000	1517.00000000000000000000	10246.00000000000000000000	10229.00000000000000000000	0.00000000000000000000	0.00000000000000000000	0.00000000000000000000	1844.00000000000000000000	127.00000000000000000000	4.00000000000000000000	4.00000000000000000000	4.00000000000000000000	4.00000000000000000000	4.00000000000000000000	4.00000000000000000000	4.00000000000000000000	4.00000000000000000000	4.00000000000000000000	4.00000000000000000000	4.00000000000000000000	4.00000000000000000000	4.00000000000000000000	4.00000000000000000000	4.00000000000000000000	4.00000000000000000000
14.00000000000000000000	0.00000000000000000000	4174.87158203125000000000	4157.43603515625000000000	4170.25634765625000000000	4161.53857421875000000000	4145.64111328125000000000	4167.69238281250000000000	4150.76904296875000000000	4143.58984375000000000000	4168.20507812500000000000	4152.82031250000000000000	4162.05126953125000000000	4216.92285156250000000000	4162.56396484375000000000	4164.61523437500000000000	1940.00000000000000000000	10246.00000000000000000000	10229.00000000000000000000	0.00000000000000000000	0.00000000000000000000	0.00000000000000000000	1844.00000000000000000000	136.00000000000000000000	4.00000000000000000000	4.00000000000000000000	4.00000000000000000000	4.00000000000000000000	4.00000000000000000000	4.00000000000000000000	4.00000000000000000000	4.00000000000000000000	4.00000000000000000000	4.00000000000000000000	4.00000000000000000000	4.00000000000000000000	4.00000000000000000000	4.00000000000000000000	4.00000000000000000000	4.00000000000000000000
15.00000000000000000000	0.00000000000000000000	4168.71777343750000000000	4168.20507812500000000000	4165.64111328125000000000	4168.71777343750000000000	4169.74365234375000000000	4175.38427734375000000000	4168.71777343750000000000	4177.43603515625000000000	4173.33300781250000000000	4181.53857421875000000000	4181.02539062500000000000	4217.94873046875000000000	4193.33300781250000000000	4174.87158203125000000000	1589.00000000000000000000	10246.00000000000000000000	10228.00000000000000000000	0.00000000000000000000	0.00000000000000000000	0.00000000000000000000	1844.00000000000000000000	144.00000000000000000000	4.00000000000000000000	4.00000000000000000000	4.00000000000000000000	4.00000000000000000000	4.00000000000000000000	4.00000000000000000000	4.00000000000000000000	4.00000000000000000000	4.00000000000000000000	4.00000000000000000000	4.00000000000000000000	4.00000000000000000000	4.00000000000000000000	4.00000000000000000000	4.00000000000000000000	4.00000000000000000000
16.00000000000000000000	0.00000000000000000000	4162.05126953125000000000	4155.38427734375000000000	4168.20507812500000000000	4165.12792968750000000000	4162.56396484375000000000	4165.12792968750000000000	4154.87158203125000000000	4183.58984375000000000000	4170.76904296875000000000	4189.74365234375000000000	4181.53857421875000000000	4227.69238281250000000000	4187.69238281250000000000	4174.87158203125000000000	0.00000000000000000000	10246.00000000000000000000	10228.00000000000000000000	0.00000000000000000000	0.00000000000000000000	0.00000000000000000000	1844.00000000000000000000	151.00000000000000000000	4.00000000000000000000	4.00000000000000000000	4.00000000000000000000	4.00000000000000000000	4.00000000000000000000	4.00000000000000000000	4.00000000000000000000	4.00000000000000000000	4.00000000000000000000	4.00000000000000000000	4.00000000000000000000	4.00000000000000000000	4.00000000000000000000	4.00000000000000000000	4.00000000000000000000	4.00000000000000000000
17.00000000000000000000	0.00000000000000000000	4159.48730468750000000000	4141.53857421875000000000	4162.05126953125000000000	4150.76904296875000000000	4148.20507812500000000000	4163.07666015625000000000	4144.10253906250000000000	4161.53857421875000000000	4165.64111328125000000000	4168.71777343750000000000	4164.10253906250000000000	4216.41015625000000000000	4161.02539062500000000000	4162.05126953125000000000	0.00000000000000000000	10246.00000000000000000000	10228.00000000000000000000	0.00000000000000000000	0.00000000000000000000	0.00000000000000000000	1844.00000000000000000000	160.00000000000000000000	4.00000000000000000000	4.00000000000000000000	4.00000000000000000000	4.00000000000000000000	4.00000000000000000000	4.00000000000000000000	4.00000000000000000000	4.00000000000000000000	4.00000000000000000000	4.00000000000000000000	4.00000000000000000000	4.00000000000000000000	4.00000000000000000000	4.00000000000000000000	4.00000000000000000000	4.00000000000000000000
18.00000000000000000000	0.00000000000000000000	4173.84619140625000000000	4172.30761718750000000000	4163.58984375000000000000	4165.64111328125000000000	4190.25634765625000000000	4182.56396484375000000000	4175.89746093750000000000	4178.97412109375000000000	4172.30761718750000000000	4196.92285156250000000000	4180.00000000000000000000	4216.92285156250000000000	4180.51269531250000000000	4168.20507812500000000000	0.00000000000000000000	10246.00000000000000000000	10228.00000000000000000000	0.00000000000000000000	0.00000000000000000000	0.00000000000000000000	1844.00000000000000000000	168.00000000000000000000	4.00000000000000000000	4.00000000000000000000	4.00000000000000000000	4.00000000000000000000	4.00000000000000000000	4.00000000000000000000	4.00000000000000000000	4.00000000000000000000	4.00000000000000000000	4.00000000000000000000	4.00000000000000000000	4.00000000000000000000	4.00000000000000000000	4.00000000000000000000	4.00000000000000000000	4.00000000000000000000
19.00000000000000000000	0.00000000000000000000	4167.69238281250000000000	4147.17919921875000000000	4173.84619140625000000000	4145.12792968750000000000	4148.71777343750000000000	4164.61523437500000000000	4146.15380859375000000000	4149.74365234375000000000	4169.74365234375000000000	4163.58984375000000000000	4163.58984375000000000000	4214.35888671875000000000	4151.28173828125000000000	4157.43603515625000000000	0.00000000000000000000	10247.00000000000000000000	10228.00000000000000000000	0.00000000000000000000	0.00000000000000000000	0.00000000000000000000	1844.00000000000000000000	176.00000000000000000000	4.00000000000000000000	4.00000000000000000000	4.00000000000000000000	4.00000000000000000000	4.00000000000000000000	4.00000000000000000000	4.00000000000000000000	4.00000000000000000000	4.00000000000000000000	4.00000000000000000000	4.00000000000000000000	4.00000000000000000000	4.00000000000000000000	4.00000000000000000000	4.00000000000000000000	4.00000000000000000000
20.00000000000000000000	0.00000000000000000000	4172.30761718750000000000	4166.15380859375000000000	4170.25634765625000000000	4151.28173828125000000000	4156.41015625000000000000	4165.64111328125000000000	4155.89746093750000000000	4168.20507812500000000000	4171.28173828125000000000	4177.43603515625000000000	4175.38427734375000000000	4221.53857421875000000000	4180.51269531250000000000	4170.25634765625000000000	0.00000000000000000000	10247.00000000000000000000	10228.00000000000000000000	0.00000000000000000000	0.00000000000000000000	0.00000000000000000000	1844.00000000000000000000	185.00000000000000000000	4.00000000000000000000	4.00000000000000000000	4.00000000000000000000	4.00000000000000000000	4.00000000000000000000	4.00000000000000000000	4.00000000000000000000	4.00000000000000000000	4.00000000000000000000	4.00000000000000000000	4.00000000000000000000	4.00000000000000000000	4.00000000000000000000	4.00000000000000000000	4.00000000000000000000	4.00000000000000000000
21.00000000000000000000	0.00000000000000000000	4176.92285156250000000000	4163.58984375000000000000	4169.74365234375000000000	4158.97412109375000000000	4162.05126953125000000000	4157.94873046875000000000	4150.76904296875000000000	4172.82031250000000000000	4172.82031250000000000000	4177.94873046875000000000	4180.51269531250000000000	4231.28173828125000000000	4191.79492187500000000000	4178.97412109375000000000	0.00000000000000000000	10248.00000000000000000000	10226.00000000000000000000	0.00000000000000000000	0.00000000000000000000	0.00000000000000000000	1844.00000000000000000000	193.00000000000000000000	4.00000000000000000000	4.00000000000000000000	4.00000000000000000000	4.00000000000000000000	4.00000000000000000000	4.00000000000000000000	4.00000000000000000000	4.00000000000000000000	4.00000000000000000000	4.00000000000000000000	4.00000000000000000000	4.00000000000000000000	4.00000000000000000000	4.00000000000000000000	4.00000000000000000000	4.00000000000000000000
22.00000000000000000000	0.00000000000000000000	4165.12792968750000000000	4140.00000000000000000000	4165.12792968750000000000	4142.05126953125000000000	4137.94873046875000000000	4153.84619140625000000000	4135.89746093750000000000	4149.23046875000000000000	4171.28173828125000000000	4148.71777343750000000000	4165.12792968750000000000	4220.51269531250000000000	4161.53857421875000000000	4169.23046875000000000000	0.00000000000000000000	10248.00000000000000000000	10226.00000000000000000000	0.00000000000000000000	0.00000000000000000000	0.00000000000000000000	1844.00000000000000000000	200.00000000000000000000	4.00000000000000000000	4.00000000000000000000	4.00000000000000000000	4.00000000000000000000	4.00000000000000000000	4.00000000000000000000	4.00000000000000000000	4.00000000000000000000	4.00000000000000000000	4.00000000000000000000	4.00000000000000000000	4.00000000000000000000	4.00000000000000000000	4.00000000000000000000	4.00000000000000000000	4.00000000000000000000
23.00000000000000000000	0.00000000000000000000	4169.23046875000000000000	4169.23046875000000000000	4163.58984375000000000000	4150.25634765625000000000	4163.58984375000000000000	4174.35888671875000000000	4166.15380859375000000000	4178.97412109375000000000	4172.30761718750000000000	4189.23046875000000000000	4183.07666015625000000000	4225.64111328125000000000	4176.92285156250000000000	4174.87158203125000000000	0.00000000000000000000	10249.00000000000000000000	10228.00000000000000000000	0.00000000000000000000	0.00000000000000000000	0.00000000000000000000	1844.00000000000000000000	208.00000000000000000000	4.00000000000000000000	4.00000000000000000000	4.00000000000000000000	4.00000000000000000000	4.00000000000000000000	4.00000000000000000000	4.00000000000000000000	4.00000000000000000000	4.00000000000000000000	4.00000000000000000000	4.00000000000000000000	4.00000000000000000000	4.00000000000000000000	4.00000000000000000000	4.00000000000000000000	4.00000000000000000000
24.00000000000000000000	0.00000000000000000000	4168.71777343750000000000	4152.82031250000000000000	4168.20507812500000000000	4136.41015625000000000000	4140.00000000000000000000	4166.15380859375000000000	4147.69238281250000000000	4161.53857421875000000000	4165.64111328125000000000	4168.71777343750000000000	4168.20507812500000000000	4223.07666015625000000000	4150.76904296875000000000	4164.10253906250000000000	0.00000000000000000000	10249.00000000000000000000	10228.00000000000000000000	0.00000000000000000000	0.00000000000000000000	0.00000000000000000000	1844.00000000000000000000	215.00000000000000000000	4.00000000000000000000	4.00000000000000000000	4.00000000000000000000	4.00000000000000000000	4.00000000000000000000	4.00000000000000000000	4.00000000000000000000	4.00000000000000000000	4.00000000000000000000	4.00000000000000000000	4.00000000000000000000	4.00000000000000000000	4.00000000000000000000	4.00000000000000000000	4.00000000000000000000	4.00000000000000000000
25.00000000000000000000	0.00000000000000000000	4183.07666015625000000000	4177.94873046875000000000	4168.20507812500000000000	4149.74365234375000000000	4168.20507812500000000000	4174.87158203125000000000	4164.10253906250000000000	4169.74365234375000000000	4169.74365234375000000000	4173.33300781250000000000	4173.33300781250000000000	4224.10253906250000000000	4178.97412109375000000000	4176.41015625000000000000	0.00000000000000000000	10249.00000000000000000000	10228.00000000000000000000	0.00000000000000000000	0.00000000000000000000	0.00000000000000000000	1844.00000000000000000000	222.00000000000000000000	4.00000000000000000000	4.00000000000000000000	4.00000000000000000000	4.00000000000000000000	4.00000000000000000000	4.00000000000000000000	4.00000000000000000000	4.00000000000000000000	4.00000000000000000000	4.00000000000000000000	4.00000000000000000000	4.00000000000000000000	4.00000000000000000000	4.00000000000000000000	4.00000000000000000000	4.00000000000000000000
26.00000000000000000000	0.00000000000000000000	4186.15380859375000000000	4184.61523437500000000000	4175.38427734375000000000	4156.92285156250000000000	4184.10253906250000000000	4169.74365234375000000000	4161.02539062500000000000	4167.17919921875000000000	4175.89746093750000000000	4172.82031250000000000000	4175.89746093750000000000	4231.28173828125000000000	4192.82031250000000000000	4184.10253906250000000000	0.00000000000000000000	10249.00000000000000000000	10228.00000000000000000000	0.00000000000000000000	0.00000000000000000000	0.00000000000000000000	1844.00000000000000000000	231.00000000000000000000	4.00000000000000000000	4.00000000000000000000	4.00000000000000000000	4.00000000000000000000	4.00000000000000000000	4.00000000000000000000	4.00000000000000000000	4.00000000000000000000	4.00000000000000000000	4.00000000000000000000	4.00000000000000000000	4.00000000000000000000	4.00000000000000000000	4.00000000000000000000	4.00000000000000000000	4.00000000000000000000
27.00000000000000000000	0.00000000000000000000	4167.17919921875000000000	4154.87158203125000000000	4169.74365234375000000000	4130.76904296875000000000	4152.82031250000000000000	4159.48730468750000000000	4135.89746093750000000000	4145.12792968750000000000	4171.28173828125000000000	4145.64111328125000000000	4160.51269531250000000000	4218.46142578125000000000	4155.89746093750000000000	4166.66650390625000000000	0.00000000000000000000	10249.00000000000000000000	10226.00000000000000000000	0.00000000000000000000	0.00000000000000000000	0.00000000000000000000	1844.00000000000000000000	239.00000000000000000000	4.00000000000000000000	4.00000000000000000000	4.00000000000000000000	4.00000000000000000000	4.00000000000000000000	4.00000000000000000000	4.00000000000000000000	4.00000000000000000000	4.00000000000000000000	4.00000000000000000000	4.00000000000000000000	4.00000000000000000000	4.00000000000000000000	4.00000000000000000000	4.00000000000000000000	4.00000000000000000000
28.00000000000000000000	0.00000000000000000000	4168.71777343750000000000	4174.87158203125000000000	4163.58984375000000000000	4144.10253906250000000000	4172.82031250000000000000	4176.41015625000000000000	4165.12792968750000000000	4183.58984375000000000000	4169.23046875000000000000	4192.30761718750000000000	4183.07666015625000000000	4227.69238281250000000000	4178.97412109375000000000	4174.87158203125000000000	0.00000000000000000000	10249.00000000000000000000	10226.00000000000000000000	0.00000000000000000000	0.00000000000000000000	0.00000000000000000000	1844.00000000000000000000	247.00000000000000000000	4.00000000000000000000	4.00000000000000000000	4.00000000000000000000	4.00000000000000000000	4.00000000000000000000	4.00000000000000000000	4.00000000000000000000	4.00000000000000000000	4.00000000000000000000	4.00000000000000000000	4.00000000000000000000	4.00000000000000000000	4.00000000000000000000	4.00000000000000000000	4.00000000000000000000	4.00000000000000000000
29.00000000000000000000	0.00000000000000000000	4160.51269531250000000000	4146.66650390625000000000	4167.17919921875000000000	4135.38427734375000000000	4139.48730468750000000000	4159.48730468750000000000	4143.07666015625000000000	4164.61523437500000000000	4166.15380859375000000000	4168.20507812500000000000	4165.12792968750000000000	4227.69238281250000000000	4153.84619140625000000000	4164.10253906250000000000	0.00000000000000000000	10249.00000000000000000000	10228.00000000000000000000	0.00000000000000000000	0.00000000000000000000	0.00000000000000000000	1844.00000000000000000000	255.00000000000000000000	4.00000000000000000000	4.00000000000000000000	4.00000000000000000000	4.00000000000000000000	4.00000000000000000000	4.00000000000000000000	4.00000000000000000000	4.00000000000000000000	4.00000000000000000000	4.00000000000000000000	4.00000000000000000000	4.00000000000000000000	4.00000000000000000000	4.00000000000000000000	4.00000000000000000000	4.00000000000000000000
30.00000000000000000000	0.00000000000000000000	4167.17919921875000000000	4162.05126953125000000000	4164.10253906250000000000	4132.82031250000000000000	4148.71777343750000000000	4165.12792968750000000000	4154.87158203125000000000	4162.56396484375000000000	4171.28173828125000000000	4166.15380859375000000000	4162.56396484375000000000	4218.46142578125000000000	4156.41015625000000000000	4161.53857421875000000000	0.00000000000000000000	10249.00000000000000000000	10228.00000000000000000000	0.00000000000000000000	0.00000000000000000000	0.00000000000000000000	1844.00000000000000000000	264.00000000000000000000	4.00000000000000000000	4.00000000000000000000	4.00000000000000000000	4.00000000000000000000	4.00000000000000000000	4.00000000000000000000	4.00000000000000000000	4.00000000000000000000	4.00000000000000000000	4.00000000000000000000	4.00000000000000000000	4.00000000000000000000	4.00000000000000000000	4.00000000000000000000	4.00000000000000000000	4.00000000000000000000
31.00000000000000000000	0.00000000000000000000	4174.87158203125000000000	4173.84619140625000000000	4169.23046875000000000000	4137.94873046875000000000	4172.82031250000000000000	4176.92285156250000000000	4169.74365234375000000000	4167.17919921875000000000	4173.33300781250000000000	4181.53857421875000000000	4169.74365234375000000000	4221.02539062500000000000	4164.10253906250000000000	4164.10253906250000000000	0.00000000000000000000	10247.00000000000000000000	10227.00000000000000000000	0.00000000000000000000	0.00000000000000000000	0.00000000000000000000	1844.00000000000000000000	272.00000000000000000000	4.00000000000000000000	4.00000000000000000000	4.00000000000000000000	4.00000000000000000000	4.00000000000000000000	4.00000000000000000000	4.00000000000000000000	4.00000000000000000000	4.00000000000000000000	4.00000000000000000000	4.00000000000000000000	4.00000000000000000000	4.00000000000000000000	4.00000000000000000000	4.00000000000000000000	4.00000000000000000000
32.00000000000000000000	0.00000000000000000000	4162.05126953125000000000	4141.53857421875000000000	4165.64111328125000000000	4122.05126953125000000000	4160.00000000000000000000	4168.71777343750000000000	4146.15380859375000000000	4144.61523437500000000000	4170.76904296875000000000	4147.69238281250000000000	4153.33300781250000000000	4215.89746093750000000000	4142.05126953125000000000	4155.89746093750000000000	0.00000000000000000000	10247.00000000000000000000	10227.00000000000000000000	0.00000000000000000000	0.00000000000000000000	0.00000000000000000000	1844.00000000000000000000	279.00000000000000000000	4.00000000000000000000	4.00000000000000000000	4.00000000000000000000	4.00000000000000000000	4.00000000000000000000	4.00000000000000000000	4.00000000000000000000	4.00000000000000000000	4.00000000000000000000	4.00000000000000000000	4.00000000000000000000	4.00000000000000000000	4.00000000000000000000	4.00000000000000000000	4.00000000000000000000	4.00000000000000000000
33.00000000000000000000	0.00000000000000000000	4171.28173828125000000000	4173.33300781250000000000	4166.15380859375000000000	4138.97412109375000000000	4180.51269531250000000000	4172.82031250000000000000	4160.51269531250000000000	4182.56396484375000000000	4177.43603515625000000000	4185.12792968750000000000	4178.97412109375000000000	4230.76904296875000000000	4191.79492187500000000000	4183.07666015625000000000	0.00000000000000000000	10245.00000000000000000000	10227.00000000000000000000	0.00000000000000000000	0.00000000000000000000	0.00000000000000000000	1844.00000000000000000000	287.00000000000000000000	4.00000000000000000000	4.00000000000000000000	4.00000000000000000000	4.00000000000000000000	4.00000000000000000000	4.00000000000000000000	4.00000000000000000000	4.00000000000000000000	4.00000000000000000000	4.00000000000000000000	4.00000000000000000000	4.00000000000000000000	4.00000000000000000000	4.00000000000000000000	4.00000000000000000000	4.00000000000000000000
34.00000000000000000000	0.00000000000000000000	4167.69238281250000000000	4160.00000000000000000000	4174.87158203125000000000	4133.33300781250000000000	4134.87158203125000000000	4153.33300781250000000000	4135.38427734375000000000	4166.66650390625000000000	4171.79492187500000000000	4175.89746093750000000000	4173.33300781250000000000	4233.84619140625000000000	4181.53857421875000000000	4184.61523437500000000000	0.00000000000000000000	10245.00000000000000000000	10227.00000000000000000000	0.00000000000000000000	0.00000000000000000000	0.00000000000000000000	1844.00000000000000000000	295.00000000000000000000	4.00000000000000000000	4.00000000000000000000	4.00000000000000000000	4.00000000000000000000	4.00000000000000000000	4.00000000000000000000	4.00000000000000000000	4.00000000000000000000	4.00000000000000000000	4.00000000000000000000	4.00000000000000000000	4.00000000000000000000	4.00000000000000000000	4.00000000000000000000	4.00000000000000000000	4.00000000000000000000
35.00000000000000000000	0.00000000000000000000	4165.12792968750000000000	4164.61523437500000000000	4166.15380859375000000000	4130.76904296875000000000	4152.30761718750000000000	4168.20507812500000000000	4156.92285156250000000000	4165.12792968750000000000	4168.71777343750000000000	4177.94873046875000000000	4168.71777343750000000000	4225.64111328125000000000	4173.84619140625000000000	4174.87158203125000000000	0.00000000000000000000	10244.00000000000000000000	10226.00000000000000000000	0.00000000000000000000	0.00000000000000000000	0.00000000000000000000	1844.00000000000000000000	303.00000000000000000000	4.00000000000000000000	4.00000000000000000000	4.00000000000000000000	4.00000000000000000000	4.00000000000000000000	4.00000000000000000000	4.00000000000000000000	4.00000000000000000000	4.00000000000000000000	4.00000000000000000000	4.00000000000000000000	4.00000000000000000000	4.00000000000000000000	4.00000000000000000000	4.00000000000000000000	4.00000000000000000000
36.00000000000000000000	0.00000000000000000000	4171.79492187500000000000	4181.02539062500000000000	4167.69238281250000000000	4131.79492187500000000000	4194.87158203125000000000	4186.15380859375000000000	4181.02539062500000000000	4181.53857421875000000000	4171.79492187500000000000	4198.97412109375000000000	4178.46142578125000000000	4229.74365234375000000000	4178.97412109375000000000	4173.33300781250000000000	0.00000000000000000000	10244.00000000000000000000	10226.00000000000000000000	0.00000000000000000000	0.00000000000000000000	0.00000000000000000000	1844.00000000000000000000	311.00000000000000000000	4.00000000000000000000	4.00000000000000000000	4.00000000000000000000	4.00000000000000000000	4.00000000000000000000	4.00000000000000000000	4.00000000000000000000	4.00000000000000000000	4.00000000000000000000	4.00000000000000000000	4.00000000000000000000	4.00000000000000000000	4.00000000000000000000	4.00000000000000000000	4.00000000000000000000	4.00000000000000000000
37.00000000000000000000	0.00000000000000000000	4165.64111328125000000000	4156.41015625000000000000	4168.71777343750000000000	4111.79492187500000000000	4158.97412109375000000000	4171.79492187500000000000	4152.30761718750000000000	4152.30761718750000000000	4167.17919921875000000000	4162.05126953125000000000	4161.02539062500000000000	4220.00000000000000000000	4151.28173828125000000000	4164.10253906250000000000	0.00000000000000000000	10244.00000000000000000000	10227.00000000000000000000	0.00000000000000000000	0.00000000000000000000	0.00000000000000000000	1844.00000000000000000000	318.00000000000000000000	4.00000000000000000000	4.00000000000000000000	4.00000000000000000000	4.00000000000000000000	4.00000000000000000000	4.00000000000000000000	4.00000000000000000000	4.00000000000000000000	4.00000000000000000000	4.00000000000000000000	4.00000000000000000000	4.00000000000000000000	4.00000000000000000000	4.00000000000000000000	4.00000000000000000000	4.00000000000000000000
38.00000000000000000000	0.00000000000000000000	4174.87158203125000000000	4187.17919921875000000000	4166.15380859375000000000	4134.35888671875000000000	4183.58984375000000000000	4181.02539062500000000000	4177.43603515625000000000	4174.35888671875000000000	4170.76904296875000000000	4183.58984375000000000000	4175.89746093750000000000	4223.58984375000000000000	4191.28173828125000000000	4180.00000000000000000000	0.00000000000000000000	10244.00000000000000000000	10227.00000000000000000000	0.00000000000000000000	0.00000000000000000000	0.00000000000000000000	1844.00000000000000000000	325.00000000000000000000	4.00000000000000000000	4.00000000000000000000	4.00000000000000000000	4.00000000000000000000	4.00000000000000000000	4.00000000000000000000	4.00000000000000000000	4.00000000000000000000	4.00000000000000000000	4.00000000000000000000	4.00000000000000000000	4.00000000000000000000	4.00000000000000000000	4.00000000000000000000	4.00000000000000000000	4.00000000000000000000
39.00000000000000000000	0.00000000000000000000	4170.25634765625000000000	4168.71777343750000000000	4172.82031250000000000000	4126.66650390625000000000	4169.23046875000000000000	4168.71777343750000000000	4158.97412109375000000000	4159.48730468750000000000	4171.79492187500000000000	4160.00000000000000000000	4165.12792968750000000000	4224.10253906250000000000	4176.41015625000000000000	4174.87158203125000000000	0.00000000000000000000	10245.00000000000000000000	10228.00000000000000000000	0.00000000000000000000	0.00000000000000000000	0.00000000000000000000	1844.00000000000000000000	333.00000000000000000000	4.00000000000000000000	4.00000000000000000000	4.00000000000000000000	4.00000000000000000000	4.00000000000000000000	4.00000000000000000000	4.00000000000000000000	4.00000000000000000000	4.00000000000000000000	4.00000000000000000000	4.00000000000000000000	4.00000000000000000000	4.00000000000000000000	4.00000000000000000000	4.00000000000000000000	4.00000000000000000000
40.00000000000000000000	0.00000000000000000000	4163.58984375000000000000	4158.46142578125000000000	4166.15380859375000000000	4113.84619140625000000000	4163.07666015625000000000	4170.76904296875000000000	4154.35888671875000000000	4158.97412109375000000000	4171.28173828125000000000	4152.82031250000000000000	4158.97412109375000000000	4216.92285156250000000000	4159.48730468750000000000	4167.17919921875000000000	0.00000000000000000000	10245.00000000000000000000	10228.00000000000000000000	0.00000000000000000000	0.00000000000000000000	0.00000000000000000000	1844.00000000000000000000	341.00000000000000000000	4.00000000000000000000	4.00000000000000000000	4.00000000000000000000	4.00000000000000000000	4.00000000000000000000	4.00000000000000000000	4.00000000000000000000	4.00000000000000000000	4.00000000000000000000	4.00000000000000000000	4.00000000000000000000	4.00000000000000000000	4.00000000000000000000	4.00000000000000000000	4.00000000000000000000	4.00000000000000000000
41.00000000000000000000	0.00000000000000000000	4165.12792968750000000000	4167.69238281250000000000	4164.10253906250000000000	4123.07666015625000000000	4180.51269531250000000000	4178.46142578125000000000	4171.79492187500000000000	4181.53857421875000000000	4170.76904296875000000000	4190.25634765625000000000	4172.30761718750000000000	4225.64111328125000000000	4169.74365234375000000000	4170.25634765625000000000	0.00000000000000000000	10248.00000000000000000000	10227.00000000000000000000	0.00000000000000000000	0.00000000000000000000	0.00000000000000000000	1844.00000000000000000000	348.00000000000000000000	4.00000000000000000000	4.00000000000000000000	4.00000000000000000000	4.00000000000000000000	4.00000000000000000000	4.00000000000000000000	4.00000000000000000000	4.00000000000000000000	4.00000000000000000000	4.00000000000000000000	4.00000000000000000000	4.00000000000000000000	4.00000000000000000000	4.00000000000000000000	4.00000000000000000000	4.00000000000000000000
42.00000000000000000000	0.00000000000000000000	4158.46142578125000000000	4143.07666015625000000000	4167.69238281250000000000	4107.17919921875000000000	4145.64111328125000000000	4167.17919921875000000000	4154.87158203125000000000	4153.33300781250000000000	4167.69238281250000000000	4166.66650390625000000000	4154.87158203125000000000	4221.02539062500000000000	4142.56396484375000000000	4157.94873046875000000000	0.00000000000000000000	10248.00000000000000000000	10227.00000000000000000000	0.00000000000000000000	0.00000000000000000000	0.00000000000000000000	1844.00000000000000000000	356.00000000000000000000	4.00000000000000000000	4.00000000000000000000	4.00000000000000000000	4.00000000000000000000	4.00000000000000000000	4.00000000000000000000	4.00000000000000000000	4.00000000000000000000	4.00000000000000000000	4.00000000000000000000	4.00000000000000000000	4.00000000000000000000	4.00000000000000000000	4.00000000000000000000	4.00000000000000000000	4.00000000000000000000
43.00000000000000000000	0.00000000000000000000	4173.84619140625000000000	4182.56396484375000000000	4170.25634765625000000000	4127.69238281250000000000	4181.02539062500000000000	4185.12792968750000000000	4182.05126953125000000000	4177.94873046875000000000	4176.92285156250000000000	4188.20507812500000000000	4173.84619140625000000000	4227.69238281250000000000	4180.00000000000000000000	4174.87158203125000000000	0.00000000000000000000	10250.00000000000000000000	10228.00000000000000000000	0.00000000000000000000	0.00000000000000000000	0.00000000000000000000	1844.00000000000000000000	365.00000000000000000000	4.00000000000000000000	4.00000000000000000000	4.00000000000000000000	4.00000000000000000000	4.00000000000000000000	4.00000000000000000000	4.00000000000000000000	4.00000000000000000000	4.00000000000000000000	4.00000000000000000000	4.00000000000000000000	4.00000000000000000000	4.00000000000000000000	4.00000000000000000000	4.00000000000000000000	4.00000000000000000000
44.00000000000000000000	0.00000000000000000000	4176.92285156250000000000	4175.38427734375000000000	4178.46142578125000000000	4127.69238281250000000000	4171.28173828125000000000	4173.33300781250000000000	4160.00000000000000000000	4166.66650390625000000000	4174.87158203125000000000	4168.20507812500000000000	4170.76904296875000000000	4231.28173828125000000000	4177.43603515625000000000	4176.41015625000000000000	0.00000000000000000000	10250.00000000000000000000	10228.00000000000000000000	0.00000000000000000000	0.00000000000000000000	0.00000000000000000000	1844.00000000000000000000	372.00000000000000000000	4.00000000000000000000	4.00000000000000000000	4.00000000000000000000	4.00000000000000000000	4.00000000000000000000	4.00000000000000000000	4.00000000000000000000	4.00000000000000000000	4.00000000000000000000	4.00000000000000000000	4.00000000000000000000	4.00000000000000000000	4.00000000000000000000	4.00000000000000000000	4.00000000000000000000	4.00000000000000000000
45.00000000000000000000	0.00000000000000000000	4170.25634765625000000000	4160.00000000000000000000	4171.28173828125000000000	4117.94873046875000000000	4137.43603515625000000000	4166.15380859375000000000	4151.79492187500000000000	4160.00000000000000000000	4169.23046875000000000000	4157.43603515625000000000	4165.12792968750000000000	4223.07666015625000000000	4172.30761718750000000000	4172.82031250000000000000	0.00000000000000000000	10250.00000000000000000000	10228.00000000000000000000	0.00000000000000000000	0.00000000000000000000	0.00000000000000000000	1844.00000000000000000000	380.00000000000000000000	4.00000000000000000000	4.00000000000000000000	4.00000000000000000000	4.00000000000000000000	4.00000000000000000000	4.00000000000000000000	4.00000000000000000000	4.00000000000000000000	4.00000000000000000000	4.00000000000000000000	4.00000000000000000000	4.00000000000000000000	4.00000000000000000000	4.00000000000000000000	4.00000000000000000000	4.00000000000000000000
46.00000000000000000000	0.00000000000000000000	4165.64111328125000000000	4165.64111328125000000000	4165.12792968750000000000	4132.30761718750000000000	4149.74365234375000000000	4168.71777343750000000000	4170.76904296875000000000	4190.25634765625000000000	4173.33300781250000000000	4193.84619140625000000000	4182.56396484375000000000	4227.69238281250000000000	4189.74365234375000000000	4178.97412109375000000000	0.00000000000000000000	10250.00000000000000000000	10228.00000000000000000000	0.00000000000000000000	0.00000000000000000000	0.00000000000000000000	1844.00000000000000000000	389.00000000000000000000	4.00000000000000000000	4.00000000000000000000	4.00000000000000000000	4.00000000000000000000	4.00000000000000000000	4.00000000000000000000	4.00000000000000000000	4.00000000000000000000	4.00000000000000000000	4.00000000000000000000	4.00000000000000000000	4.00000000000000000000	4.00000000000000000000	4.00000000000000000000	4.00000000000000000000	4.00000000000000000000
47.00000000000000000000	0.00000000000000000000	4149.23046875000000000000	4130.76904296875000000000	4163.07666015625000000000	4115.89746093750000000000	4136.92285156250000000000	4153.84619140625000000000	4142.05126953125000000000	4160.00000000000000000000	4167.69238281250000000000	4153.84619140625000000000	4155.89746093750000000000	4215.38427734375000000000	4145.12792968750000000000	4161.02539062500000000000	0.00000000000000000000	10253.00000000000000000000	10228.00000000000000000000	0.00000000000000000000	0.00000000000000000000	0.00000000000000000000	1844.00000000000000000000	397.00000000000000000000	4.00000000000000000000	4.00000000000000000000	4.00000000000000000000	4.00000000000000000000	4.00000000000000000000	4.00000000000000000000	4.00000000000000000000	4.00000000000000000000	4.00000000000000000000	4.00000000000000000000	4.00000000000000000000	4.00000000000000000000	4.00000000000000000000	4.00000000000000000000	4.00000000000000000000	4.00000000000000000000
48.00000000000000000000	0.00000000000000000000	4164.61523437500000000000	4169.23046875000000000000	4164.10253906250000000000	4131.28173828125000000000	4180.51269531250000000000	4182.56396484375000000000	4173.84619140625000000000	4167.69238281250000000000	4169.23046875000000000000	4167.17919921875000000000	4160.51269531250000000000	4214.35888671875000000000	4158.97412109375000000000	4168.20507812500000000000	0.00000000000000000000	10253.00000000000000000000	10228.00000000000000000000	0.00000000000000000000	0.00000000000000000000	0.00000000000000000000	1844.00000000000000000000	404.00000000000000000000	4.00000000000000000000	4.00000000000000000000	4.00000000000000000000	4.00000000000000000000	4.00000000000000000000	4.00000000000000000000	4.00000000000000000000	4.00000000000000000000	4.00000000000000000000	4.00000000000000000000	4.00000000000000000000	4.00000000000000000000	4.00000000000000000000	4.00000000000000000000	4.00000000000000000000	4.00000000000000000000
49.00000000000000000000	0.00000000000000000000	4168.71777343750000000000	4168.71777343750000000000	4174.35888671875000000000	4140.51269531250000000000	4172.30761718750000000000	4186.15380859375000000000	4172.82031250000000000000	4156.41015625000000000000	4170.25634765625000000000	4166.15380859375000000000	4157.94873046875000000000	4218.46142578125000000000	4152.82031250000000000000	4163.58984375000000000000	0.00000000000000000000	10254.00000000000000000000	10230.00000000000000000000	0.00000000000000000000	0.00000000000000000000	0.00000000000000000000	1844.00000000000000000000	411.00000000000000000000	4.00000000000000000000	4.00000000000000000000	4.00000000000000000000	4.00000000000000000000	4.00000000000000000000	4.00000000000000000000	4.00000000000000000000	4.00000000000000000000	4.00000000000000000000	4.00000000000000000000	4.00000000000000000000	4.00000000000000000000	4.00000000000000000000	4.00000000000000000000	4.00000000000000000000	4.00000000000000000000
50.00000000000000000000	0.00000000000000000000	4157.94873046875000000000	4147.17919921875000000000	4168.20507812500000000000	4138.46142578125000000000	4151.28173828125000000000	4170.76904296875000000000	4152.82031250000000000000	4147.69238281250000000000	4170.76904296875000000000	4146.66650390625000000000	4150.76904296875000000000	4210.76904296875000000000	4148.20507812500000000000	4158.97412109375000000000	0.00000000000000000000	10254.00000000000000000000	10230.00000000000000000000	0.00000000000000000000	0.00000000000000000000	0.00000000000000000000	1844.00000000000000000000	420.00000000000000000000	4.00000000000000000000	4.00000000000000000000	4.00000000000000000000	4.00000000000000000000	4.00000000000000000000	4.00000000000000000000	4.00000000000000000000	4.00000000000000000000	4.00000000000000000000	4.00000000000000000000	4.00000000000000000000	4.00000000000000000000	4.00000000000000000000	4.00000000000000000000	4.00000000000000000000	4.00000000000000000000
51.00000000000000000000	0.00000000000000000000	4161.02539062500000000000	4166.15380859375000000000	4161.53857421875000000000	4155.89746093750000000000	4170.25634765625000000000	4166.15380859375000000000	4159.48730468750000000000	4169.74365234375000000000	4173.84619140625000000000	4161.02539062500000000000	4169.23046875000000000000	4217.94873046875000000000	4182.56396484375000000000	4178.97412109375000000000	0.00000000000000000000	10253.00000000000000000000	10229.00000000000000000000	0.00000000000000000000	0.00000000000000000000	0.00000000000000000000	1844.00000000000000000000	428.00000000000000000000	4.00000000000000000000	4.00000000000000000000	4.00000000000000000000	4.00000000000000000000	4.00000000000000000000	4.00000000000000000000	4.00000000000000000000	4.00000000000000000000	4.00000000000000000000	4.00000000000000000000	4.00000000000000000000	4.00000000000000000000	4.00000000000000000000	4.00000000000000000000	4.00000000000000000000	4.00000000000000000000
52.00000000000000000000	0.00000000000000000000	4153.33300781250000000000	4133.33300781250000000000	4163.58984375000000000000	4135.89746093750000000000	4133.33300781250000000000	4151.28173828125000000000	4130.25634765625000000000	4134.87158203125000000000	4168.20507812500000000000	4119.48730468750000000000	4149.74365234375000000000	4211.79492187500000000000	4148.20507812500000000000	4164.61523437500000000000	0.00000000000000000000	10253.00000000000000000000	10229.00000000000000000000	0.00000000000000000000	0.00000000000000000000	0.00000000000000000000	1844.00000000000000000000	435.00000000000000000000	4.00000000000000000000	4.00000000000000000000	4.00000000000000000000	4.00000000000000000000	4.00000000000000000000	4.00000000000000000000	4.00000000000000000000	4.00000000000000000000	4.00000000000000000000	4.00000000000000000000	4.00000000000000000000	4.00000000000000000000	4.00000000000000000000	4.00000000000000000000	4.00000000000000000000	4.00000000000000000000
53.00000000000000000000	0.00000000000000000000	4161.53857421875000000000	4157.43603515625000000000	4165.12792968750000000000	4145.64111328125000000000	4166.66650390625000000000	4173.33300781250000000000	4160.51269531250000000000	4157.43603515625000000000	4170.76904296875000000000	4156.41015625000000000000	4159.48730468750000000000	4212.30761718750000000000	4160.00000000000000000000	4161.53857421875000000000	0.00000000000000000000	10249.00000000000000000000	10228.00000000000000000000	0.00000000000000000000	0.00000000000000000000	0.00000000000000000000	1844.00000000000000000000	443.00000000000000000000	4.00000000000000000000	4.00000000000000000000	4.00000000000000000000	4.00000000000000000000	4.00000000000000000000	4.00000000000000000000	4.00000000000000000000	4.00000000000000000000	4.00000000000000000000	4.00000000000000000000	4.00000000000000000000	4.00000000000000000000	4.00000000000000000000	4.00000000000000000000	4.00000000000000000000	4.00000000000000000000
54.00000000000000000000	0.00000000000000000000	4163.58984375000000000000	4164.10253906250000000000	4172.82031250000000000000	4151.79492187500000000000	4162.05126953125000000000	4173.33300781250000000000	4160.00000000000000000000	4162.56396484375000000000	4170.76904296875000000000	4176.41015625000000000000	4160.00000000000000000000	4216.92285156250000000000	4155.38427734375000000000	4160.51269531250000000000	0.00000000000000000000	10249.00000000000000000000	10228.00000000000000000000	0.00000000000000000000	0.00000000000000000000	0.00000000000000000000	1844.00000000000000000000	452.00000000000000000000	4.00000000000000000000	4.00000000000000000000	4.00000000000000000000	4.00000000000000000000	4.00000000000000000000	4.00000000000000000000	4.00000000000000000000	4.00000000000000000000	4.00000000000000000000	4.00000000000000000000	4.00000000000000000000	4.00000000000000000000	4.00000000000000000000	4.00000000000000000000	4.00000000000000000000	4.00000000000000000000
55.00000000000000000000	0.00000000000000000000	4157.94873046875000000000	4148.20507812500000000000	4169.23046875000000000000	4141.53857421875000000000	4128.71777343750000000000	4163.58984375000000000000	4140.51269531250000000000	4136.41015625000000000000	4169.74365234375000000000	4144.61523437500000000000	4148.20507812500000000000	4206.15380859375000000000	4141.53857421875000000000	4158.46142578125000000000	0.00000000000000000000	10246.00000000000000000000	10227.00000000000000000000	0.00000000000000000000	0.00000000000000000000	0.00000000000000000000	1844.00000000000000000000	459.00000000000000000000	4.00000000000000000000	4.00000000000000000000	4.00000000000000000000	4.00000000000000000000	4.00000000000000000000	4.00000000000000000000	4.00000000000000000000	4.00000000000000000000	4.00000000000000000000	4.00000000000000000000	4.00000000000000000000	4.00000000000000000000	4.00000000000000000000	4.00000000000000000000	4.00000000000000000000	4.00000000000000000000
56.00000000000000000000	0.00000000000000000000	4172.82031250000000000000	4176.41015625000000000000	4173.33300781250000000000	4164.10253906250000000000	4174.35888671875000000000	4175.38427734375000000000	4162.56396484375000000000	4160.00000000000000000000	4178.97412109375000000000	4168.20507812500000000000	4171.28173828125000000000	4218.46142578125000000000	4186.66650390625000000000	4178.97412109375000000000	0.00000000000000000000	10246.00000000000000000000	10227.00000000000000000000	0.00000000000000000000	0.00000000000000000000	0.00000000000000000000	1844.00000000000000000000	467.00000000000000000000	4.00000000000000000000	4.00000000000000000000	4.00000000000000000000	4.00000000000000000000	4.00000000000000000000	4.00000000000000000000	4.00000000000000000000	4.00000000000000000000	4.00000000000000000000	4.00000000000000000000	4.00000000000000000000	4.00000000000000000000	4.00000000000000000000	4.00000000000000000000	4.00000000000000000000	4.00000000000000000000
57.00000000000000000000	0.00000000000000000000	4169.23046875000000000000	4151.28173828125000000000	4181.02539062500000000000	4155.89746093750000000000	4163.58984375000000000000	4160.00000000000000000000	4137.43603515625000000000	4143.07666015625000000000	4175.89746093750000000000	4143.07666015625000000000	4155.89746093750000000000	4221.02539062500000000000	4163.07666015625000000000	4174.35888671875000000000	0.00000000000000000000	10242.00000000000000000000	10228.00000000000000000000	0.00000000000000000000	0.00000000000000000000	0.00000000000000000000	1844.00000000000000000000	474.00000000000000000000	4.00000000000000000000	4.00000000000000000000	4.00000000000000000000	4.00000000000000000000	4.00000000000000000000	4.00000000000000000000	4.00000000000000000000	4.00000000000000000000	4.00000000000000000000	4.00000000000000000000	4.00000000000000000000	4.00000000000000000000	4.00000000000000000000	4.00000000000000000000	4.00000000000000000000	4.00000000000000000000
58.00000000000000000000	0.00000000000000000000	4167.17919921875000000000	4164.61523437500000000000	4170.25634765625000000000	4159.48730468750000000000	4169.23046875000000000000	4168.20507812500000000000	4155.38427734375000000000	4165.12792968750000000000	4171.28173828125000000000	4163.58984375000000000000	4164.10253906250000000000	4220.00000000000000000000	4166.66650390625000000000	4176.92285156250000000000	0.00000000000000000000	10242.00000000000000000000	10228.00000000000000000000	0.00000000000000000000	0.00000000000000000000	0.00000000000000000000	1844.00000000000000000000	482.00000000000000000000	4.00000000000000000000	4.00000000000000000000	4.00000000000000000000	4.00000000000000000000	4.00000000000000000000	4.00000000000000000000	4.00000000000000000000	4.00000000000000000000	4.00000000000000000000	4.00000000000000000000	4.00000000000000000000	4.00000000000000000000	4.00000000000000000000	4.00000000000000000000	4.00000000000000000000	4.00000000000000000000
59.00000000000000000000	0.00000000000000000000	4160.00000000000000000000	4156.92285156250000000000	4170.76904296875000000000	4154.87158203125000000000	4154.87158203125000000000	4166.15380859375000000000	4160.51269531250000000000	4174.87158203125000000000	4168.71777343750000000000	4174.35888671875000000000	4169.74365234375000000000	4221.02539062500000000000	4161.53857421875000000000	4173.33300781250000000000	0.00000000000000000000	10242.00000000000000000000	10228.00000000000000000000	0.00000000000000000000	0.00000000000000000000	0.00000000000000000000	1844.00000000000000000000	490.00000000000000000000	4.00000000000000000000	4.00000000000000000000	4.00000000000000000000	4.00000000000000000000	4.00000000000000000000	4.00000000000000000000	4.00000000000000000000	4.00000000000000000000	4.00000000000000000000	4.00000000000000000000	4.00000000000000000000	4.00000000000000000000	4.00000000000000000000	4.00000000000000000000	4.00000000000000000000	4.00000000000000000000
60.00000000000000000000	0.00000000000000000000	4152.30761718750000000000	4130.76904296875000000000	4171.79492187500000000000	4134.87158203125000000000	4136.41015625000000000000	4163.58984375000000000000	4148.71777343750000000000	4154.87158203125000000000	4168.71777343750000000000	4140.00000000000000000000	4150.25634765625000000000	4212.82031250000000000000	4133.84619140625000000000	4160.00000000000000000000	0.00000000000000000000	10242.00000000000000000000	10228.00000000000000000000	0.00000000000000000000	0.00000000000000000000	0.00000000000000000000	1844.00000000000000000000	498.00000000000000000000	4.00000000000000000000	4.00000000000000000000	4.00000000000000000000	4.00000000000000000000	4.00000000000000000000	4.00000000000000000000	4.00000000000000000000	4.00000000000000000000	4.00000000000000000000	4.00000000000000000000	4.00000000000000000000	4.00000000000000000000	4.00000000000000000000	4.00000000000000000000	4.00000000000000000000	4.00000000000000000000
61.00000000000000000000	0.00000000000000000000	4173.33300781250000000000	4172.30761718750000000000	4172.82031250000000000000	4155.89746093750000000000	4185.12792968750000000000	4186.66650390625000000000	4181.53857421875000000000	4176.92285156250000000000	4175.38427734375000000000	4168.71777343750000000000	4165.12792968750000000000	4223.07666015625000000000	4169.74365234375000000000	4172.82031250000000000000	0.00000000000000000000	10245.00000000000000000000	10229.00000000000000000000	0.00000000000000000000	0.00000000000000000000	0.00000000000000000000	1844.00000000000000000000	506.00000000000000000000	4.00000000000000000000	4.00000000000000000000	4.00000000000000000000	4.00000000000000000000	4.00000000000000000000	4.00000000000000000000	4.00000000000000000000	4.00000000000000000000	4.00000000000000000000	4.00000000000000000000	4.00000000000000000000	4.00000000000000000000	4.00000000000000000000	4.00000000000000000000	4.00000000000000000000	4.00000000000000000000
62.00000000000000000000	0.00000000000000000000	4170.76904296875000000000	4155.89746093750000000000	4176.41015625000000000000	4143.07666015625000000000	4155.89746093750000000000	4169.74365234375000000000	4154.87158203125000000000	4142.05126953125000000000	4170.25634765625000000000	4140.00000000000000000000	4149.23046875000000000000	4216.41015625000000000000	4150.76904296875000000000	4164.10253906250000000000	0.00000000000000000000	10245.00000000000000000000	10229.00000000000000000000	0.00000000000000000000	0.00000000000000000000	0.00000000000000000000	1844.00000000000000000000	514.00000000000000000000	4.00000000000000000000	4.00000000000000000000	4.00000000000000000000	4.00000000000000000000	4.00000000000000000000	4.00000000000000000000	4.00000000000000000000	4.00000000000000000000	4.00000000000000000000	4.00000000000000000000	4.00000000000000000000	4.00000000000000000000	4.00000000000000000000	4.00000000000000000000	4.00000000000000000000	4.00000000000000000000
63.00000000000000000000	0.00000000000000000000	4160.00000000000000000000	4155.89746093750000000000	4169.23046875000000000000	4141.53857421875000000000	4145.64111328125000000000	4167.17919921875000000000	4153.33300781250000000000	4155.89746093750000000000	4172.82031250000000000000	4139.48730468750000000000	4153.84619140625000000000	4212.82031250000000000000	4156.92285156250000000000	4168.20507812500000000000	0.00000000000000000000	10245.00000000000000000000	10228.00000000000000000000	0.00000000000000000000	0.00000000000000000000	0.00000000000000000000	1844.00000000000000000000	523.00000000000000000000	4.00000000000000000000	4.00000000000000000000	4.00000000000000000000	4.00000000000000000000	4.00000000000000000000	4.00000000000000000000	4.00000000000000000000	4.00000000000000000000	4.00000000000000000000	4.00000000000000000000	4.00000000000000000000	4.00000000000000000000	4.00000000000000000000	4.00000000000000000000	4.00000000000000000000	4.00000000000000000000
64.00000000000000000000	0.00000000000000000000	4155.38427734375000000000	4154.35888671875000000000	4171.28173828125000000000	4149.74365234375000000000	4144.61523437500000000000	4161.53857421875000000000	4150.76904296875000000000	4180.00000000000000000000	4175.89746093750000000000	4146.66650390625000000000	4165.64111328125000000000	4225.64111328125000000000	4166.15380859375000000000	4177.43603515625000000000	923.00000000000000000000	10245.00000000000000000000	10228.00000000000000000000	0.00000000000000000000	0.00000000000000000000	0.00000000000000000000	1844.00000000000000000000	530.00000000000000000000	4.00000000000000000000	4.00000000000000000000	4.00000000000000000000	4.00000000000000000000	4.00000000000000000000	4.00000000000000000000	4.00000000000000000000	4.00000000000000000000	4.00000000000000000000	4.00000000000000000000	4.00000000000000000000	4.00000000000000000000	4.00000000000000000000	4.00000000000000000000	4.00000000000000000000	4.00000000000000000000
65.00000000000000000000	0.00000000000000000000	4158.46142578125000000000	4142.05126953125000000000	4170.25634765625000000000	4135.38427734375000000000	4138.46142578125000000000	4156.92285156250000000000	4141.02539062500000000000	4154.35888671875000000000	4168.20507812500000000000	4123.58984375000000000000	4153.33300781250000000000	4217.94873046875000000000	4147.69238281250000000000	4170.25634765625000000000	1223.00000000000000000000	10248.00000000000000000000	10228.00000000000000000000	0.00000000000000000000	0.00000000000000000000	0.00000000000000000000	1844.00000000000000000000	538.00000000000000000000	4.00000000000000000000	4.00000000000000000000	4.00000000000000000000	4.00000000000000000000	4.00000000000000000000	4.00000000000000000000	4.00000000000000000000	4.00000000000000000000	4.00000000000000000000	4.00000000000000000000	4.00000000000000000000	4.00000000000000000000	4.00000000000000000000	4.00000000000000000000	4.00000000000000000000	4.00000000000000000000
66.00000000000000000000	0.00000000000000000000	4181.53857421875000000000	4185.12792968750000000000	4174.35888671875000000000	4150.25634765625000000000	4189.74365234375000000000	4187.69238281250000000000	4186.15380859375000000000	4177.94873046875000000000	4171.79492187500000000000	4175.89746093750000000000	4171.79492187500000000000	4222.05126953125000000000	4180.00000000000000000000	4181.02539062500000000000	1352.00000000000000000000	10248.00000000000000000000	10228.00000000000000000000	0.00000000000000000000	0.00000000000000000000	0.00000000000000000000	1844.00000000000000000000	547.00000000000000000000	4.00000000000000000000	4.00000000000000000000	4.00000000000000000000	4.00000000000000000000	4.00000000000000000000	4.00000000000000000000	4.00000000000000000000	4.00000000000000000000	4.00000000000000000000	4.00000000000000000000	4.00000000000000000000	4.00000000000000000000	4.00000000000000000000	4.00000000000000000000	4.00000000000000000000	4.00000000000000000000
67.00000000000000000000	0.00000000000000000000	4173.84619140625000000000	4160.00000000000000000000	4183.58984375000000000000	4139.48730468750000000000	4151.28173828125000000000	4176.92285156250000000000	4162.05126953125000000000	4160.00000000000000000000	4171.28173828125000000000	4149.74365234375000000000	4156.92285156250000000000	4221.53857421875000000000	4152.30761718750000000000	4172.82031250000000000000	1935.00000000000000000000	10249.00000000000000000000	10228.00000000000000000000	0.00000000000000000000	0.00000000000000000000	0.00000000000000000000	1844.00000000000000000000	555.00000000000000000000	4.00000000000000000000	4.00000000000000000000	4.00000000000000000000	4.00000000000000000000	4.00000000000000000000	4.00000000000000000000	4.00000000000000000000	4.00000000000000000000	4.00000000000000000000	4.00000000000000000000	4.00000000000000000000	4.00000000000000000000	4.00000000000000000000	4.00000000000000000000	4.00000000000000000000	4.00000000000000000000
68.00000000000000000000	0.00000000000000000000	4162.05126953125000000000	4156.92285156250000000000	4173.84619140625000000000	4137.43603515625000000000	4139.48730468750000000000	4164.10253906250000000000	4150.25634765625000000000	4156.41015625000000000000	4169.74365234375000000000	4121.53857421875000000000	4155.89746093750000000000	4214.87158203125000000000	4157.94873046875000000000	4173.33300781250000000000	2020.00000000000000000000	10249.00000000000000000000	10228.00000000000000000000	0.00000000000000000000	0.00000000000000000000	0.00000000000000000000	1844.00000000000000000000	562.00000000000000000000	4.00000000000000000000	4.00000000000000000000	4.00000000000000000000	4.00000000000000000000	4.00000000000000000000	4.00000000000000000000	4.00000000000000000000	4.00000000000000000000	4.00000000000000000000	4.00000000000000000000	4.00000000000000000000	4.00000000000000000000	4.00000000000000000000	4.00000000000000000000	4.00000000000000000000	4.00000000000000000000
69.00000000000000000000	0.00000000000000000000	4160.51269531250000000000	4160.51269531250000000000	4171.28173828125000000000	4141.53857421875000000000	4160.00000000000000000000	4155.89746093750000000000	4147.69238281250000000000	4162.05126953125000000000	4171.79492187500000000000	4128.71777343750000000000	4165.64111328125000000000	4216.41015625000000000000	4177.94873046875000000000	4178.97412109375000000000	1264.00000000000000000000	10251.00000000000000000000	10226.00000000000000000000	0.00000000000000000000	0.00000000000000000000	0.00000000000000000000	1844.00000000000000000000	570.00000000000000000000	4.00000000000000000000	4.00000000000000000000	4.00000000000000000000	4.00000000000000000000	4.00000000000000000000	4.00000000000000000000	4.00000000000000000000	4.00000000000000000000	4.00000000000000000000	4.00000000000000000000	4.00000000000000000000	4.00000000000000000000	4.00000000000000000000	4.00000000000000000000	4.00000000000000000000	4.00000000000000000000
70.00000000000000000000	0.00000000000000000000	4157.94873046875000000000	4129.74365234375000000000	4170.76904296875000000000	4124.10253906250000000000	4134.35888671875000000000	4151.79492187500000000000	4128.71777343750000000000	4143.07666015625000000000	4171.28173828125000000000	4115.38427734375000000000	4148.71777343750000000000	4210.76904296875000000000	4149.23046875000000000000	4168.20507812500000000000	1708.00000000000000000000	10251.00000000000000000000	10226.00000000000000000000	0.00000000000000000000	0.00000000000000000000	0.00000000000000000000	1844.00000000000000000000	579.00000000000000000000	4.00000000000000000000	4.00000000000000000000	4.00000000000000000000	4.00000000000000000000	4.00000000000000000000	4.00000000000000000000	4.00000000000000000000	4.00000000000000000000	4.00000000000000000000	4.00000000000000000000	4.00000000000000000000	4.00000000000000000000	4.00000000000000000000	4.00000000000000000000	4.00000000000000000000	4.00000000000000000000
71.00000000000000000000	0.00000000000000000000	4169.74365234375000000000	4163.58984375000000000000	4170.25634765625000000000	4141.02539062500000000000	4160.51269531250000000000	4176.92285156250000000000	4169.74365234375000000000	4181.02539062500000000000	4172.82031250000000000000	4167.69238281250000000000	4167.69238281250000000000	4220.00000000000000000000	4169.74365234375000000000	4178.46142578125000000000	1765.00000000000000000000	10253.00000000000000000000	10226.00000000000000000000	0.00000000000000000000	0.00000000000000000000	0.00000000000000000000	1844.00000000000000000000	587.00000000000000000000	4.00000000000000000000	4.00000000000000000000	4.00000000000000000000	4.00000000000000000000	4.00000000000000000000	4.00000000000000000000	4.00000000000000000000	4.00000000000000000000	4.00000000000000000000	4.00000000000000000000	4.00000000000000000000	4.00000000000000000000	4.00000000000000000000	4.00000000000000000000	4.00000000000000000000	4.00000000000000000000
72.00000000000000000000	0.00000000000000000000	4157.94873046875000000000	4144.10253906250000000000	4173.84619140625000000000	4129.74365234375000000000	4143.07666015625000000000	4163.58984375000000000000	4153.84619140625000000000	4162.56396484375000000000	4164.61523437500000000000	4146.15380859375000000000	4154.35888671875000000000	4215.38427734375000000000	4140.00000000000000000000	4163.58984375000000000000	696.00000000000000000000	10253.00000000000000000000	10226.00000000000000000000	0.00000000000000000000	0.00000000000000000000	0.00000000000000000000	1844.00000000000000000000	594.00000000000000000000	4.00000000000000000000	4.00000000000000000000	4.00000000000000000000	4.00000000000000000000	4.00000000000000000000	4.00000000000000000000	4.00000000000000000000	4.00000000000000000000	4.00000000000000000000	4.00000000000000000000	4.00000000000000000000	4.00000000000000000000	4.00000000000000000000	4.00000000000000000000	4.00000000000000000000	4.00000000000000000000
73.00000000000000000000	0.00000000000000000000	4155.89746093750000000000	4144.10253906250000000000	4170.25634765625000000000	4124.10253906250000000000	4153.33300781250000000000	4163.58984375000000000000	4148.20507812500000000000	4151.79492187500000000000	4168.20507812500000000000	4124.61523437500000000000	4148.71777343750000000000	4205.12792968750000000000	4140.00000000000000000000	4163.07666015625000000000	1908.00000000000000000000	10251.00000000000000000000	10225.00000000000000000000	0.00000000000000000000	0.00000000000000000000	0.00000000000000000000	1844.00000000000000000000	602.00000000000000000000	4.00000000000000000000	4.00000000000000000000	4.00000000000000000000	4.00000000000000000000	4.00000000000000000000	4.00000000000000000000	4.00000000000000000000	4.00000000000000000000	4.00000000000000000000	4.00000000000000000000	4.00000000000000000000	4.00000000000000000000	4.00000000000000000000	4.00000000000000000000	4.00000000000000000000	4.00000000000000000000
74.00000000000000000000	0.00000000000000000000	4172.30761718750000000000	4172.82031250000000000000	4177.94873046875000000000	4135.89746093750000000000	4175.38427734375000000000	4174.87158203125000000000	4163.07666015625000000000	4164.61523437500000000000	4177.94873046875000000000	4142.05126953125000000000	4162.56396484375000000000	4216.92285156250000000000	4170.76904296875000000000	4182.56396484375000000000	1963.00000000000000000000	10251.00000000000000000000	10225.00000000000000000000	0.00000000000000000000	0.00000000000000000000	0.00000000000000000000	1844.00000000000000000000	609.00000000000000000000	4.00000000000000000000	4.00000000000000000000	4.00000000000000000000	4.00000000000000000000	4.00000000000000000000	4.00000000000000000000	4.00000000000000000000	4.00000000000000000000	4.00000000000000000000	4.00000000000000000000	4.00000000000000000000	4.00000000000000000000	4.00000000000000000000	4.00000000000000000000	4.00000000000000000000	4.00000000000000000000
75.00000000000000000000	0.00000000000000000000	4162.05126953125000000000	4144.10253906250000000000	4176.41015625000000000000	4113.84619140625000000000	4132.82031250000000000000	4162.56396484375000000000	4142.56396484375000000000	4140.51269531250000000000	4171.79492187500000000000	4110.76904296875000000000	4143.07666015625000000000	4208.71777343750000000000	4141.02539062500000000000	4170.25634765625000000000	1598.00000000000000000000	10250.00000000000000000000	10225.00000000000000000000	0.00000000000000000000	0.00000000000000000000	0.00000000000000000000	1844.00000000000000000000	617.00000000000000000000	4.00000000000000000000	4.00000000000000000000	4.00000000000000000000	4.00000000000000000000	4.00000000000000000000	4.00000000000000000000	4.00000000000000000000	4.00000000000000000000	4.00000000000000000000	4.00000000000000000000	4.00000000000000000000	4.00000000000000000000	4.00000000000000000000	4.00000000000000000000	4.00000000000000000000	4.00000000000000000000
76.00000000000000000000	0.00000000000000000000	4156.92285156250000000000	4153.84619140625000000000	4165.12792968750000000000	4123.58984375000000000000	4154.87158203125000000000	4171.28173828125000000000	4166.66650390625000000000	4177.94873046875000000000	4170.76904296875000000000	4146.66650390625000000000	4162.56396484375000000000	4208.71777343750000000000	4162.56396484375000000000	4175.38427734375000000000	1364.00000000000000000000	10250.00000000000000000000	10225.00000000000000000000	0.00000000000000000000	0.00000000000000000000	0.00000000000000000000	1844.00000000000000000000	625.00000000000000000000	4.00000000000000000000	4.00000000000000000000	4.00000000000000000000	4.00000000000000000000	4.00000000000000000000	4.00000000000000000000	4.00000000000000000000	4.00000000000000000000	4.00000000000000000000	4.00000000000000000000	4.00000000000000000000	4.00000000000000000000	4.00000000000000000000	4.00000000000000000000	4.00000000000000000000	4.00000000000000000000
77.00000000000000000000	0.00000000000000000000	4150.76904296875000000000	4135.89746093750000000000	4168.71777343750000000000	4119.48730468750000000000	4134.87158203125000000000	4160.51269531250000000000	4150.25634765625000000000	4173.33300781250000000000	4169.74365234375000000000	4138.97412109375000000000	4160.00000000000000000000	4214.35888671875000000000	4147.17919921875000000000	4172.30761718750000000000	1513.00000000000000000000	10249.00000000000000000000	10225.00000000000000000000	0.00000000000000000000	0.00000000000000000000	0.00000000000000000000	1844.00000000000000000000	633.00000000000000000000	4.00000000000000000000	4.00000000000000000000	4.00000000000000000000	4.00000000000000000000	4.00000000000000000000	4.00000000000000000000	4.00000000000000000000	4.00000000000000000000	4.00000000000000000000	4.00000000000000000000	4.00000000000000000000	4.00000000000000000000	4.00000000000000000000	4.00000000000000000000	4.00000000000000000000	4.00000000000000000000
78.00000000000000000000	0.00000000000000000000	4157.43603515625000000000	4150.76904296875000000000	4169.74365234375000000000	4116.41015625000000000000	4134.87158203125000000000	4168.20507812500000000000	4153.84619140625000000000	4159.48730468750000000000	4170.76904296875000000000	4129.23046875000000000000	4152.30761718750000000000	4209.23046875000000000000	4140.51269531250000000000	4169.23046875000000000000	1963.00000000000000000000	10249.00000000000000000000	10225.00000000000000000000	0.00000000000000000000	0.00000000000000000000	0.00000000000000000000	1844.00000000000000000000	642.00000000000000000000	4.00000000000000000000	4.00000000000000000000	4.00000000000000000000	4.00000000000000000000	4.00000000000000000000	4.00000000000000000000	4.00000000000000000000	4.00000000000000000000	4.00000000000000000000	4.00000000000000000000	4.00000000000000000000	4.00000000000000000000	4.00000000000000000000	4.00000000000000000000	4.00000000000000000000	4.00000000000000000000
79.00000000000000000000	0.00000000000000000000	4174.35888671875000000000	4185.12792968750000000000	4175.38427734375000000000	4133.84619140625000000000	4181.02539062500000000000	4182.05126953125000000000	4176.41015625000000000000	4172.82031250000000000000	4174.87158203125000000000	4158.46142578125000000000	4166.15380859375000000000	4213.84619140625000000000	4170.25634765625000000000	4176.41015625000000000000	1598.00000000000000000000	10248.00000000000000000000	10226.00000000000000000000	0.00000000000000000000	0.00000000000000000000	0.00000000000000000000	1844.00000000000000000000	650.00000000000000000000	4.00000000000000000000	4.00000000000000000000	4.00000000000000000000	4.00000000000000000000	4.00000000000000000000	4.00000000000000000000	4.00000000000000000000	4.00000000000000000000	4.00000000000000000000	4.00000000000000000000	4.00000000000000000000	4.00000000000000000000	4.00000000000000000000	4.00000000000000000000	4.00000000000000000000	4.00000000000000000000
80.00000000000000000000	0.00000000000000000000	4163.58984375000000000000	4149.23046875000000000000	4176.92285156250000000000	4119.48730468750000000000	4155.38427734375000000000	4167.69238281250000000000	4144.10253906250000000000	4147.17919921875000000000	4170.76904296875000000000	4118.97412109375000000000	4150.25634765625000000000	4207.69238281250000000000	4146.15380859375000000000	4165.12792968750000000000	1364.00000000000000000000	10248.00000000000000000000	10226.00000000000000000000	0.00000000000000000000	0.00000000000000000000	0.00000000000000000000	1844.00000000000000000000	657.00000000000000000000	4.00000000000000000000	4.00000000000000000000	4.00000000000000000000	4.00000000000000000000	4.00000000000000000000	4.00000000000000000000	4.00000000000000000000	4.00000000000000000000	4.00000000000000000000	4.00000000000000000000	4.00000000000000000000	4.00000000000000000000	4.00000000000000000000	4.00000000000000000000	4.00000000000000000000	4.00000000000000000000
81.00000000000000000000	0.00000000000000000000	4163.58984375000000000000	4165.12792968750000000000	4171.28173828125000000000	4132.82031250000000000000	4167.69238281250000000000	4175.38427734375000000000	4160.00000000000000000000	4175.89746093750000000000	4173.84619140625000000000	4141.53857421875000000000	4166.15380859375000000000	4216.41015625000000000000	4171.79492187500000000000	4181.53857421875000000000	1513.00000000000000000000	10247.00000000000000000000	10225.00000000000000000000	0.00000000000000000000	0.00000000000000000000	0.00000000000000000000	1844.00000000000000000000	665.00000000000000000000	4.00000000000000000000	4.00000000000000000000	4.00000000000000000000	4.00000000000000000000	4.00000000000000000000	4.00000000000000000000	4.00000000000000000000	4.00000000000000000000	4.00000000000000000000	4.00000000000000000000	4.00000000000000000000	4.00000000000000000000	4.00000000000000000000	4.00000000000000000000	4.00000000000000000000	4.00000000000000000000
82.00000000000000000000	0.00000000000000000000	4159.48730468750000000000	4152.30761718750000000000	4173.84619140625000000000	4129.74365234375000000000	4144.10253906250000000000	4160.00000000000000000000	4146.15380859375000000000	4170.25634765625000000000	4172.30761718750000000000	4146.15380859375000000000	4162.56396484375000000000	4222.05126953125000000000	4163.58984375000000000000	4182.05126953125000000000	1963.00000000000000000000	10247.00000000000000000000	10225.00000000000000000000	0.00000000000000000000	0.00000000000000000000	0.00000000000000000000	1844.00000000000000000000	672.00000000000000000000	4.00000000000000000000	4.00000000000000000000	4.00000000000000000000	4.00000000000000000000	4.00000000000000000000	4.00000000000000000000	4.00000000000000000000	4.00000000000000000000	4.00000000000000000000	4.00000000000000000000	4.00000000000000000000	4.00000000000000000000	4.00000000000000000000	4.00000000000000000000	4.00000000000000000000	4.00000000000000000000
83.00000000000000000000	0.00000000000000000000	4159.48730468750000000000	4148.20507812500000000000	4170.76904296875000000000	4122.56396484375000000000	4138.97412109375000000000	4162.05126953125000000000	4145.12792968750000000000	4155.89746093750000000000	4170.25634765625000000000	4135.89746093750000000000	4154.87158203125000000000	4210.25634765625000000000	4150.76904296875000000000	4172.82031250000000000000	1598.00000000000000000000	10246.00000000000000000000	10226.00000000000000000000	0.00000000000000000000	0.00000000000000000000	0.00000000000000000000	1844.00000000000000000000	680.00000000000000000000	4.00000000000000000000	4.00000000000000000000	4.00000000000000000000	4.00000000000000000000	4.00000000000000000000	4.00000000000000000000	4.00000000000000000000	4.00000000000000000000	4.00000000000000000000	4.00000000000000000000	4.00000000000000000000	4.00000000000000000000	4.00000000000000000000	4.00000000000000000000	4.00000000000000000000	4.00000000000000000000
84.00000000000000000000	0.00000000000000000000	4175.38427734375000000000	4181.53857421875000000000	4175.38427734375000000000	4146.15380859375000000000	4185.64111328125000000000	4183.58984375000000000000	4176.92285156250000000000	4176.41015625000000000000	4171.79492187500000000000	4160.51269531250000000000	4170.76904296875000000000	4214.35888671875000000000	4170.25634765625000000000	4177.43603515625000000000	1364.00000000000000000000	10246.00000000000000000000	10226.00000000000000000000	0.00000000000000000000	0.00000000000000000000	0.00000000000000000000	1844.00000000000000000000	687.00000000000000000000	4.00000000000000000000	4.00000000000000000000	4.00000000000000000000	4.00000000000000000000	4.00000000000000000000	4.00000000000000000000	4.00000000000000000000	4.00000000000000000000	4.00000000000000000000	4.00000000000000000000	4.00000000000000000000	4.00000000000000000000	4.00000000000000000000	4.00000000000000000000	4.00000000000000000000	4.00000000000000000000
85.00000000000000000000	0.00000000000000000000	4166.66650390625000000000	4152.30761718750000000000	4177.94873046875000000000	4133.84619140625000000000	4153.33300781250000000000	4167.69238281250000000000	4144.61523437500000000000	4145.64111328125000000000	4165.64111328125000000000	4126.66650390625000000000	4149.74365234375000000000	4209.74365234375000000000	4139.48730468750000000000	4166.66650390625000000000	1513.00000000000000000000	10246.00000000000000000000	10227.00000000000000000000	0.00000000000000000000	0.00000000000000000000	0.00000000000000000000	1844.00000000000000000000	696.00000000000000000000	4.00000000000000000000	4.00000000000000000000	4.00000000000000000000	4.00000000000000000000	4.00000000000000000000	4.00000000000000000000	4.00000000000000000000	4.00000000000000000000	4.00000000000000000000	4.00000000000000000000	4.00000000000000000000	4.00000000000000000000	4.00000000000000000000	4.00000000000000000000	4.00000000000000000000	4.00000000000000000000
86.00000000000000000000	0.00000000000000000000	4171.28173828125000000000	4169.74365234375000000000	4172.30761718750000000000	4147.17919921875000000000	4158.97412109375000000000	4172.30761718750000000000	4156.41015625000000000000	4166.15380859375000000000	4171.28173828125000000000	4150.25634765625000000000	4165.64111328125000000000	4217.43603515625000000000	4176.92285156250000000000	4186.15380859375000000000	1963.00000000000000000000	10246.00000000000000000000	10227.00000000000000000000	0.00000000000000000000	0.00000000000000000000	0.00000000000000000000	1844.00000000000000000000	704.00000000000000000000	4.00000000000000000000	4.00000000000000000000	4.00000000000000000000	4.00000000000000000000	4.00000000000000000000	4.00000000000000000000	4.00000000000000000000	4.00000000000000000000	4.00000000000000000000	4.00000000000000000000	4.00000000000000000000	4.00000000000000000000	4.00000000000000000000	4.00000000000000000000	4.00000000000000000000	4.00000000000000000000
87.00000000000000000000	0.00000000000000000000	4171.79492187500000000000	4161.53857421875000000000	4181.02539062500000000000	4150.25634765625000000000	4148.20507812500000000000	4163.07666015625000000000	4146.66650390625000000000	4163.58984375000000000000	4174.35888671875000000000	4143.58984375000000000000	4167.69238281250000000000	4223.07666015625000000000	4180.51269531250000000000	4188.71777343750000000000	1598.00000000000000000000	10246.00000000000000000000	10227.00000000000000000000	0.00000000000000000000	0.00000000000000000000	0.00000000000000000000	1844.00000000000000000000	712.00000000000000000000	4.00000000000000000000	4.00000000000000000000	4.00000000000000000000	4.00000000000000000000	4.00000000000000000000	4.00000000000000000000	4.00000000000000000000	4.00000000000000000000	4.00000000000000000000	4.00000000000000000000	4.00000000000000000000	4.00000000000000000000	4.00000000000000000000	4.00000000000000000000	4.00000000000000000000	4.00000000000000000000
88.00000000000000000000	0.00000000000000000000	4161.53857421875000000000	4144.10253906250000000000	4174.87158203125000000000	4134.87158203125000000000	4139.48730468750000000000	4159.48730468750000000000	4135.89746093750000000000	4145.64111328125000000000	4169.74365234375000000000	4115.89746093750000000000	4151.28173828125000000000	4208.71777343750000000000	4152.82031250000000000000	4171.28173828125000000000	1364.00000000000000000000	10246.00000000000000000000	10227.00000000000000000000	0.00000000000000000000	0.00000000000000000000	0.00000000000000000000	1844.00000000000000000000	721.00000000000000000000	4.00000000000000000000	4.00000000000000000000	4.00000000000000000000	4.00000000000000000000	4.00000000000000000000	4.00000000000000000000	4.00000000000000000000	4.00000000000000000000	4.00000000000000000000	4.00000000000000000000	4.00000000000000000000	4.00000000000000000000	4.00000000000000000000	4.00000000000000000000	4.00000000000000000000	4.00000000000000000000
89.00000000000000000000	0.00000000000000000000	4164.61523437500000000000	4171.28173828125000000000	4167.69238281250000000000	4150.76904296875000000000	4175.89746093750000000000	4178.97412109375000000000	4168.71777343750000000000	4176.92285156250000000000	4170.25634765625000000000	4158.46142578125000000000	4169.23046875000000000000	4215.89746093750000000000	4170.76904296875000000000	4177.94873046875000000000	1513.00000000000000000000	10247.00000000000000000000	10227.00000000000000000000	0.00000000000000000000	0.00000000000000000000	0.00000000000000000000	1844.00000000000000000000	729.00000000000000000000	4.00000000000000000000	4.00000000000000000000	4.00000000000000000000	4.00000000000000000000	4.00000000000000000000	4.00000000000000000000	4.00000000000000000000	4.00000000000000000000	4.00000000000000000000	4.00000000000000000000	4.00000000000000000000	4.00000000000000000000	4.00000000000000000000	4.00000000000000000000	4.00000000000000000000	4.00000000000000000000
90.00000000000000000000	0.00000000000000000000	4154.87158203125000000000	4142.56396484375000000000	4171.79492187500000000000	4136.92285156250000000000	4142.56396484375000000000	4168.71777343750000000000	4147.69238281250000000000	4154.87158203125000000000	4165.64111328125000000000	4139.48730468750000000000	4152.82031250000000000000	4214.35888671875000000000	4134.87158203125000000000	4166.15380859375000000000	1963.00000000000000000000	10247.00000000000000000000	10227.00000000000000000000	0.00000000000000000000	0.00000000000000000000	0.00000000000000000000	1844.00000000000000000000	736.00000000000000000000	4.00000000000000000000	4.00000000000000000000	4.00000000000000000000	4.00000000000000000000	4.00000000000000000000	4.00000000000000000000	4.00000000000000000000	4.00000000000000000000	4.00000000000000000000	4.00000000000000000000	4.00000000000000000000	4.00000000000000000000	4.00000000000000000000	4.00000000000000000000	4.00000000000000000000	4.00000000000000000000
91.00000000000000000000	0.00000000000000000000	4164.61523437500000000000	4163.58984375000000000000	4171.28173828125000000000	4144.10253906250000000000	4168.71777343750000000000	4179.48730468750000000000	4161.53857421875000000000	4164.10253906250000000000	4172.30761718750000000000	4146.66650390625000000000	4160.00000000000000000000	4213.84619140625000000000	4155.38427734375000000000	4172.82031250000000000000	1598.00000000000000000000	10248.00000000000000000000	10228.00000000000000000000	0.00000000000000000000	0.00000000000000000000	0.00000000000000000000	1844.00000000000000000000	744.00000000000000000000	4.00000000000000000000	4.00000000000000000000	4.00000000000000000000	4.00000000000000000000	4.00000000000000000000	4.00000000000000000000	4.00000000000000000000	4.00000000000000000000	4.00000000000000000000	4.00000000000000000000	4.00000000000000000000	4.00000000000000000000	4.00000000000000000000	4.00000000000000000000	4.00000000000000000000	4.00000000000000000000
92.00000000000000000000	0.00000000000000000000	4175.38427734375000000000	4169.74365234375000000000	4177.43603515625000000000	4151.79492187500000000000	4180.51269531250000000000	4175.89746093750000000000	4158.97412109375000000000	4160.51269531250000000000	4174.87158203125000000000	4141.02539062500000000000	4165.64111328125000000000	4218.46142578125000000000	4170.25634765625000000000	4180.51269531250000000000	1364.00000000000000000000	10248.00000000000000000000	10228.00000000000000000000	0.00000000000000000000	0.00000000000000000000	0.00000000000000000000	1844.00000000000000000000	751.00000000000000000000	4.00000000000000000000	4.00000000000000000000	4.00000000000000000000	4.00000000000000000000	4.00000000000000000000	4.00000000000000000000	4.00000000000000000000	4.00000000000000000000	4.00000000000000000000	4.00000000000000000000	4.00000000000000000000	4.00000000000000000000	4.00000000000000000000	4.00000000000000000000	4.00000000000000000000	4.00000000000000000000
93.00000000000000000000	0.00000000000000000000	4167.69238281250000000000	4146.15380859375000000000	4171.28173828125000000000	4141.02539062500000000000	4144.61523437500000000000	4165.12792968750000000000	4146.66650390625000000000	4144.61523437500000000000	4169.74365234375000000000	4123.58984375000000000000	4153.33300781250000000000	4209.74365234375000000000	4149.23046875000000000000	4173.84619140625000000000	1513.00000000000000000000	10249.00000000000000000000	10228.00000000000000000000	0.00000000000000000000	0.00000000000000000000	0.00000000000000000000	1844.00000000000000000000	758.00000000000000000000	4.00000000000000000000	4.00000000000000000000	4.00000000000000000000	4.00000000000000000000	4.00000000000000000000	4.00000000000000000000	4.00000000000000000000	4.00000000000000000000	4.00000000000000000000	4.00000000000000000000	4.00000000000000000000	4.00000000000000000000	4.00000000000000000000	4.00000000000000000000	4.00000000000000000000	4.00000000000000000000
94.00000000000000000000	0.00000000000000000000	4164.10253906250000000000	4159.48730468750000000000	4166.66650390625000000000	4154.87158203125000000000	4162.56396484375000000000	4172.82031250000000000000	4168.71777343750000000000	4183.07666015625000000000	4171.79492187500000000000	4169.23046875000000000000	4170.76904296875000000000	4218.97412109375000000000	4171.79492187500000000000	4181.53857421875000000000	1963.00000000000000000000	10249.00000000000000000000	10228.00000000000000000000	0.00000000000000000000	0.00000000000000000000	0.00000000000000000000	1844.00000000000000000000	766.00000000000000000000	4.00000000000000000000	4.00000000000000000000	4.00000000000000000000	4.00000000000000000000	4.00000000000000000000	4.00000000000000000000	4.00000000000000000000	4.00000000000000000000	4.00000000000000000000	4.00000000000000000000	4.00000000000000000000	4.00000000000000000000	4.00000000000000000000	4.00000000000000000000	4.00000000000000000000	4.00000000000000000000
95.00000000000000000000	0.00000000000000000000	4150.76904296875000000000	4132.30761718750000000000	4168.71777343750000000000	4137.94873046875000000000	4143.07666015625000000000	4157.43603515625000000000	4137.43603515625000000000	4159.48730468750000000000	4167.69238281250000000000	4134.87158203125000000000	4156.41015625000000000000	4216.41015625000000000000	4146.15380859375000000000	4169.23046875000000000000	1598.00000000000000000000	10250.00000000000000000000	10229.00000000000000000000	0.00000000000000000000	0.00000000000000000000	0.00000000000000000000	1844.00000000000000000000	775.00000000000000000000	4.00000000000000000000	4.00000000000000000000	4.00000000000000000000	4.00000000000000000000	4.00000000000000000000	4.00000000000000000000	4.00000000000000000000	4.00000000000000000000	4.00000000000000000000	4.00000000000000000000	4.00000000000000000000	4.00000000000000000000	4.00000000000000000000	4.00000000000000000000	4.00000000000000000000	4.00000000000000000000
96.00000000000000000000	0.00000000000000000000	4164.10253906250000000000	4163.07666015625000000000	4165.64111328125000000000	4140.00000000000000000000	4166.15380859375000000000	4175.89746093750000000000	4156.41015625000000000000	4158.46142578125000000000	4169.23046875000000000000	4140.51269531250000000000	4163.07666015625000000000	4209.74365234375000000000	4158.97412109375000000000	4171.79492187500000000000	1364.00000000000000000000	10250.00000000000000000000	10229.00000000000000000000	0.00000000000000000000	0.00000000000000000000	0.00000000000000000000	1844.00000000000000000000	782.00000000000000000000	4.00000000000000000000	4.00000000000000000000	4.00000000000000000000	4.00000000000000000000	4.00000000000000000000	4.00000000000000000000	4.00000000000000000000	4.00000000000000000000	4.00000000000000000000	4.00000000000000000000	4.00000000000000000000	4.00000000000000000000	4.00000000000000000000	4.00000000000000000000	4.00000000000000000000	4.00000000000000000000
97.00000000000000000000	0.00000000000000000000	4173.84619140625000000000	4178.46142578125000000000	4174.35888671875000000000	4146.66650390625000000000	4176.92285156250000000000	4184.10253906250000000000	4165.64111328125000000000	4158.46142578125000000000	4173.33300781250000000000	4163.07666015625000000000	4166.66650390625000000000	4213.84619140625000000000	4163.58984375000000000000	4171.79492187500000000000	1513.00000000000000000000	10249.00000000000000000000	10230.00000000000000000000	0.00000000000000000000	0.00000000000000000000	0.00000000000000000000	1844.00000000000000000000	790.00000000000000000000	4.00000000000000000000	4.00000000000000000000	4.00000000000000000000	4.00000000000000000000	4.00000000000000000000	4.00000000000000000000	4.00000000000000000000	4.00000000000000000000	4.00000000000000000000	4.00000000000000000000	4.00000000000000000000	4.00000000000000000000	4.00000000000000000000	4.00000000000000000000	4.00000000000000000000	4.00000000000000000000
98.00000000000000000000	0.00000000000000000000	4160.00000000000000000000	4151.28173828125000000000	4172.30761718750000000000	4135.38427734375000000000	4153.84619140625000000000	4168.71777343750000000000	4140.51269531250000000000	4134.35888671875000000000	4169.74365234375000000000	4127.69238281250000000000	4149.74365234375000000000	4205.64111328125000000000	4138.97412109375000000000	4163.07666015625000000000	1963.00000000000000000000	10249.00000000000000000000	10230.00000000000000000000	0.00000000000000000000	0.00000000000000000000	0.00000000000000000000	1844.00000000000000000000	798.00000000000000000000	4.00000000000000000000	4.00000000000000000000	4.00000000000000000000	4.00000000000000000000	4.00000000000000000000	4.00000000000000000000	4.00000000000000000000	4.00000000000000000000	4.00000000000000000000	4.00000000000000000000	4.00000000000000000000	4.00000000000000000000	4.00000000000000000000	4.00000000000000000000	4.00000000000000000000	4.00000000000000000000
99.00000000000000000000	0.00000000000000000000	4163.58984375000000000000	4175.89746093750000000000	4166.66650390625000000000	4154.87158203125000000000	4175.38427734375000000000	4171.28173828125000000000	4156.92285156250000000000	4162.56396484375000000000	4172.82031250000000000000	4147.17919921875000000000	4171.79492187500000000000	4211.79492187500000000000	4175.89746093750000000000	4182.05126953125000000000	1598.00000000000000000000	10249.00000000000000000000	10229.00000000000000000000	0.00000000000000000000	0.00000000000000000000	0.00000000000000000000	1844.00000000000000000000	806.00000000000000000000	4.00000000000000000000	4.00000000000000000000	4.00000000000000000000	4.00000000000000000000	4.00000000000000000000	4.00000000000000000000	4.00000000000000000000	4.00000000000000000000	4.00000000000000000000	4.00000000000000000000	4.00000000000000000000	4.00000000000000000000	4.00000000000000000000	4.00000000000000000000	4.00000000000000000000	4.00000000000000000000
100.00000000000000000000	0.00000000000000000000	4157.94873046875000000000	4150.25634765625000000000	4172.30761718750000000000	4144.61523437500000000000	4137.94873046875000000000	4158.46142578125000000000	4132.30761718750000000000	4143.07666015625000000000	4169.74365234375000000000	4128.71777343750000000000	4156.92285156250000000000	4211.28173828125000000000	4154.35888671875000000000	4174.87158203125000000000	1364.00000000000000000000	10249.00000000000000000000	10229.00000000000000000000	0.00000000000000000000	0.00000000000000000000	0.00000000000000000000	1844.00000000000000000000	814.00000000000000000000	4.00000000000000000000	4.00000000000000000000	4.00000000000000000000	4.00000000000000000000	4.00000000000000000000	4.00000000000000000000	4.00000000000000000000	4.00000000000000000000	4.00000000000000000000	4.00000000000000000000	4.00000000000000000000	4.00000000000000000000	4.00000000000000000000	4.00000000000000000000	4.00000000000000000000	4.00000000000000000000
101.00000000000000000000	0.00000000000000000000	4162.56396484375000000000	4162.56396484375000000000	4170.25634765625000000000	4148.20507812500000000000	4165.64111328125000000000	4178.97412109375000000000	4158.97412109375000000000	4156.41015625000000000000	4170.25634765625000000000	4148.71777343750000000000	4157.43603515625000000000	4209.74365234375000000000	4157.94873046875000000000	4173.84619140625000000000	1513.00000000000000000000	10249.00000000000000000000	10230.00000000000000000000	0.00000000000000000000	0.00000000000000000000	0.00000000000000000000	1844.00000000000000000000	822.00000000000000000000	4.00000000000000000000	4.00000000000000000000	4.00000000000000000000	4.00000000000000000000	4.00000000000000000000	4.00000000000000000000	4.00000000000000000000	4.00000000000000000000	4.00000000000000000000	4.00000000000000000000	4.00000000000000000000	4.00000000000000000000	4.00000000000000000000	4.00000000000000000000	4.00000000000000000000	4.00000000000000000000
102.00000000000000000000	0.00000000000000000000	4173.33300781250000000000	4184.10253906250000000000	4174.35888671875000000000	4158.46142578125000000000	4196.41015625000000000000	4189.23046875000000000000	4178.46142578125000000000	4175.89746093750000000000	4172.82031250000000000000	4175.89746093750000000000	4171.28173828125000000000	4216.41015625000000000000	4169.23046875000000000000	4178.97412109375000000000	1963.00000000000000000000	10249.00000000000000000000	10230.00000000000000000000	0.00000000000000000000	0.00000000000000000000	0.00000000000000000000	1844.00000000000000000000	830.00000000000000000000	4.00000000000000000000	4.00000000000000000000	4.00000000000000000000	4.00000000000000000000	4.00000000000000000000	4.00000000000000000000	4.00000000000000000000	4.00000000000000000000	4.00000000000000000000	4.00000000000000000000	4.00000000000000000000	4.00000000000000000000	4.00000000000000000000	4.00000000000000000000	4.00000000000000000000	4.00000000000000000000
103.00000000000000000000	0.00000000000000000000	4170.25634765625000000000	4164.10253906250000000000	4175.38427734375000000000	4143.07666015625000000000	4159.48730468750000000000	4172.30761718750000000000	4142.05126953125000000000	4144.61523437500000000000	4167.69238281250000000000	4137.94873046875000000000	4154.87158203125000000000	4208.71777343750000000000	4144.10253906250000000000	4170.25634765625000000000	1598.00000000000000000000	10248.00000000000000000000	10227.00000000000000000000	0.00000000000000000000	0.00000000000000000000	0.00000000000000000000	1844.00000000000000000000	838.00000000000000000000	4.00000000000000000000	4.00000000000000000000	4.00000000000000000000	4.00000000000000000000	4.00000000000000000000	4.00000000000000000000	4.00000000000000000000	4.00000000000000000000	4.00000000000000000000	4.00000000000000000000	4.00000000000000000000	4.00000000000000000000	4.00000000000000000000	4.00000000000000000000	4.00000000000000000000	4.00000000000000000000
104.00000000000000000000	0.00000000000000000000	4183.07666015625000000000	4194.35888671875000000000	4175.89746093750000000000	4161.53857421875000000000	4190.76904296875000000000	4181.53857421875000000000	4158.97412109375000000000	4162.05126953125000000000	4170.25634765625000000000	4155.38427734375000000000	4171.79492187500000000000	4219.48730468750000000000	4184.61523437500000000000	4190.76904296875000000000	1364.00000000000000000000	10248.00000000000000000000	10227.00000000000000000000	0.00000000000000000000	0.00000000000000000000	0.00000000000000000000	1844.00000000000000000000	846.00000000000000000000	4.00000000000000000000	4.00000000000000000000	4.00000000000000000000	4.00000000000000000000	4.00000000000000000000	4.00000000000000000000	4.00000000000000000000	4.00000000000000000000	4.00000000000000000000	4.00000000000000000000	4.00000000000000000000	4.00000000000000000000	4.00000000000000000000	4.00000000000000000000	4.00000000000000000000	4.00000000000000000000
105.00000000000000000000	0.00000000000000000000	4178.46142578125000000000	4172.82031250000000000000	4178.97412109375000000000	4148.71777343750000000000	4167.17919921875000000000	4165.64111328125000000000	4143.07666015625000000000	4143.58984375000000000000	4169.74365234375000000000	4127.17919921875000000000	4162.05126953125000000000	4220.00000000000000000000	4168.71777343750000000000	4185.12792968750000000000	1513.00000000000000000000	10248.00000000000000000000	10228.00000000000000000000	0.00000000000000000000	0.00000000000000000000	0.00000000000000000000	1844.00000000000000000000	853.00000000000000000000	4.00000000000000000000	4.00000000000000000000	4.00000000000000000000	4.00000000000000000000	4.00000000000000000000	4.00000000000000000000	4.00000000000000000000	4.00000000000000000000	4.00000000000000000000	4.00000000000000000000	4.00000000000000000000	4.00000000000000000000	4.00000000000000000000	4.00000000000000000000	4.00000000000000000000	4.00000000000000000000
106.00000000000000000000	0.00000000000000000000	4168.71777343750000000000	4167.17919921875000000000	4168.20507812500000000000	4141.53857421875000000000	4151.28173828125000000000	4167.17919921875000000000	4147.69238281250000000000	4149.74365234375000000000	4169.74365234375000000000	4135.38427734375000000000	4160.51269531250000000000	4210.25634765625000000000	4157.94873046875000000000	4173.33300781250000000000	1963.00000000000000000000	10248.00000000000000000000	10228.00000000000000000000	0.00000000000000000000	0.00000000000000000000	0.00000000000000000000	1844.00000000000000000000	860.00000000000000000000	4.00000000000000000000	4.00000000000000000000	4.00000000000000000000	4.00000000000000000000	4.00000000000000000000	4.00000000000000000000	4.00000000000000000000	4.00000000000000000000	4.00000000000000000000	4.00000000000000000000	4.00000000000000000000	4.00000000000000000000	4.00000000000000000000	4.00000000000000000000	4.00000000000000000000	4.00000000000000000000
107.00000000000000000000	0.00000000000000000000	4162.56396484375000000000	4171.79492187500000000000	4168.20507812500000000000	4149.23046875000000000000	4164.10253906250000000000	4175.38427734375000000000	4155.89746093750000000000	4168.20507812500000000000	4166.66650390625000000000	4176.92285156250000000000	4172.30761718750000000000	4216.41015625000000000000	4166.66650390625000000000	4174.87158203125000000000	1598.00000000000000000000	10247.00000000000000000000	10227.00000000000000000000	0.00000000000000000000	0.00000000000000000000	0.00000000000000000000	1844.00000000000000000000	869.00000000000000000000	4.00000000000000000000	4.00000000000000000000	4.00000000000000000000	4.00000000000000000000	4.00000000000000000000	4.00000000000000000000	4.00000000000000000000	4.00000000000000000000	4.00000000000000000000	4.00000000000000000000	4.00000000000000000000	4.00000000000000000000	4.00000000000000000000	4.00000000000000000000	4.00000000000000000000	4.00000000000000000000
108.00000000000000000000	0.00000000000000000000	4156.92285156250000000000	4149.74365234375000000000	4171.79492187500000000000	4129.23046875000000000000	4149.74365234375000000000	4166.15380859375000000000	4133.84619140625000000000	4138.46142578125000000000	4163.07666015625000000000	4143.58984375000000000000	4152.82031250000000000000	4207.69238281250000000000	4143.58984375000000000000	4166.15380859375000000000	1364.00000000000000000000	10247.00000000000000000000	10227.00000000000000000000	0.00000000000000000000	0.00000000000000000000	0.00000000000000000000	1844.00000000000000000000	876.00000000000000000000	4.00000000000000000000	4.00000000000000000000	4.00000000000000000000	4.00000000000000000000	4.00000000000000000000	4.00000000000000000000	4.00000000000000000000	4.00000000000000000000	4.00000000000000000000	4.00000000000000000000	4.00000000000000000000	4.00000000000000000000	4.00000000000000000000	4.00000000000000000000	4.00000000000000000000	4.00000000000000000000
109.00000000000000000000	0.00000000000000000000	4183.58984375000000000000	4202.56396484375000000000	4173.33300781250000000000	4149.74365234375000000000	4192.30761718750000000000	4181.02539062500000000000	4167.17919921875000000000	4156.41015625000000000000	4172.82031250000000000000	4157.94873046875000000000	4169.74365234375000000000	4210.25634765625000000000	4184.10253906250000000000	4180.51269531250000000000	1513.00000000000000000000	10245.00000000000000000000	10227.00000000000000000000	0.00000000000000000000	0.00000000000000000000	0.00000000000000000000	1844.00000000000000000000	883.00000000000000000000	4.00000000000000000000	4.00000000000000000000	4.00000000000000000000	4.00000000000000000000	4.00000000000000000000	4.00000000000000000000	4.00000000000000000000	4.00000000000000000000	4.00000000000000000000	4.00000000000000000000	4.00000000000000000000	4.00000000000000000000	4.00000000000000000000	4.00000000000000000000	4.00000000000000000000	4.00000000000000000000
110.00000000000000000000	0.00000000000000000000	4187.17919921875000000000	4196.92285156250000000000	4179.48730468750000000000	4151.79492187500000000000	4165.64111328125000000000	4170.25634765625000000000	4148.20507812500000000000	4132.30761718750000000000	4172.30761718750000000000	4131.79492187500000000000	4164.61523437500000000000	4210.25634765625000000000	4178.97412109375000000000	4180.51269531250000000000	1963.00000000000000000000	10245.00000000000000000000	10227.00000000000000000000	0.00000000000000000000	0.00000000000000000000	0.00000000000000000000	1844.00000000000000000000	892.00000000000000000000	4.00000000000000000000	4.00000000000000000000	4.00000000000000000000	4.00000000000000000000	4.00000000000000000000	4.00000000000000000000	4.00000000000000000000	4.00000000000000000000	4.00000000000000000000	4.00000000000000000000	4.00000000000000000000	4.00000000000000000000	4.00000000000000000000	4.00000000000000000000	4.00000000000000000000	4.00000000000000000000
111.00000000000000000000	0.00000000000000000000	4173.84619140625000000000	4184.61523437500000000000	4172.30761718750000000000	4146.15380859375000000000	4147.69238281250000000000	4171.28173828125000000000	4141.02539062500000000000	4131.79492187500000000000	4170.76904296875000000000	4125.64111328125000000000	4163.07666015625000000000	4206.15380859375000000000	4180.51269531250000000000	4183.07666015625000000000	1598.00000000000000000000	10246.00000000000000000000	10229.00000000000000000000	0.00000000000000000000	0.00000000000000000000	0.00000000000000000000	1844.00000000000000000000	900.00000000000000000000	4.00000000000000000000	4.00000000000000000000	4.00000000000000000000	4.00000000000000000000	4.00000000000000000000	4.00000000000000000000	4.00000000000000000000	4.00000000000000000000	4.00000000000000000000	4.00000000000000000000	4.00000000000000000000	4.00000000000000000000	4.00000000000000000000	4.00000000000000000000	4.00000000000000000000	4.00000000000000000000
112.00000000000000000000	0.00000000000000000000	4174.87158203125000000000	4194.87158203125000000000	4172.30761718750000000000	4155.38427734375000000000	4168.71777343750000000000	4173.33300781250000000000	4155.38427734375000000000	4168.20507812500000000000	4171.28173828125000000000	4164.61523437500000000000	4179.48730468750000000000	4220.51269531250000000000	4202.05126953125000000000	4195.89746093750000000000	1364.00000000000000000000	10246.00000000000000000000	10229.00000000000000000000	0.00000000000000000000	0.00000000000000000000	0.00000000000000000000	1844.00000000000000000000	907.00000000000000000000	4.00000000000000000000	4.00000000000000000000	4.00000000000000000000	4.00000000000000000000	4.00000000000000000000	4.00000000000000000000	4.00000000000000000000	4.00000000000000000000	4.00000000000000000000	4.00000000000000000000	4.00000000000000000000	4.00000000000000000000	4.00000000000000000000	4.00000000000000000000	4.00000000000000000000	4.00000000000000000000
113.00000000000000000000	0.00000000000000000000	4171.28173828125000000000	4166.15380859375000000000	4174.35888671875000000000	4139.48730468750000000000	4140.51269531250000000000	4155.89746093750000000000	4131.28173828125000000000	4145.64111328125000000000	4163.58984375000000000000	4140.00000000000000000000	4162.56396484375000000000	4216.92285156250000000000	4171.28173828125000000000	4183.58984375000000000000	1513.00000000000000000000	10249.00000000000000000000	10229.00000000000000000000	0.00000000000000000000	0.00000000000000000000	0.00000000000000000000	1844.00000000000000000000	915.00000000000000000000	4.00000000000000000000	4.00000000000000000000	4.00000000000000000000	4.00000000000000000000	4.00000000000000000000	4.00000000000000000000	4.00000000000000000000	4.00000000000000000000	4.00000000000000000000	4.00000000000000000000	4.00000000000000000000	4.00000000000000000000	4.00000000000000000000	4.00000000000000000000	4.00000000000000000000	4.00000000000000000000
114.00000000000000000000	0.00000000000000000000	4185.64111328125000000000	4202.56396484375000000000	4173.33300781250000000000	4156.41015625000000000000	4180.00000000000000000000	4182.05126953125000000000	4167.17919921875000000000	4163.07666015625000000000	4169.23046875000000000000	4171.28173828125000000000	4180.51269531250000000000	4217.43603515625000000000	4198.97412109375000000000	4190.25634765625000000000	1963.00000000000000000000	10249.00000000000000000000	10229.00000000000000000000	0.00000000000000000000	0.00000000000000000000	0.00000000000000000000	1844.00000000000000000000	923.00000000000000000000	4.00000000000000000000	4.00000000000000000000	4.00000000000000000000	4.00000000000000000000	4.00000000000000000000	4.00000000000000000000	4.00000000000000000000	4.00000000000000000000	4.00000000000000000000	4.00000000000000000000	4.00000000000000000000	4.00000000000000000000	4.00000000000000000000	4.00000000000000000000	4.00000000000000000000	4.00000000000000000000
115.00000000000000000000	0.00000000000000000000	4185.64111328125000000000	4200.51269531250000000000	4179.48730468750000000000	4152.30761718750000000000	4181.53857421875000000000	4182.56396484375000000000	4160.51269531250000000000	4148.20507812500000000000	4171.79492187500000000000	4162.56396484375000000000	4174.35888671875000000000	4218.46142578125000000000	4183.58984375000000000000	4183.58984375000000000000	1598.00000000000000000000	10247.00000000000000000000	10227.00000000000000000000	0.00000000000000000000	0.00000000000000000000	0.00000000000000000000	1844.00000000000000000000	931.00000000000000000000	4.00000000000000000000	4.00000000000000000000	4.00000000000000000000	4.00000000000000000000	4.00000000000000000000	4.00000000000000000000	4.00000000000000000000	4.00000000000000000000	4.00000000000000000000	4.00000000000000000000	4.00000000000000000000	4.00000000000000000000	4.00000000000000000000	4.00000000000000000000	4.00000000000000000000	4.00000000000000000000
116.00000000000000000000	0.00000000000000000000	4178.46142578125000000000	4186.66650390625000000000	4173.84619140625000000000	4137.94873046875000000000	4171.28173828125000000000	4170.76904296875000000000	4146.66650390625000000000	4139.48730468750000000000	4168.20507812500000000000	4146.15380859375000000000	4163.07666015625000000000	4215.38427734375000000000	4174.87158203125000000000	4182.56396484375000000000	1364.00000000000000000000	10247.00000000000000000000	10227.00000000000000000000	0.00000000000000000000	0.00000000000000000000	0.00000000000000000000	1844.00000000000000000000	939.00000000000000000000	4.00000000000000000000	4.00000000000000000000	4.00000000000000000000	4.00000000000000000000	4.00000000000000000000	4.00000000000000000000	4.00000000000000000000	4.00000000000000000000	4.00000000000000000000	4.00000000000000000000	4.00000000000000000000	4.00000000000000000000	4.00000000000000000000	4.00000000000000000000	4.00000000000000000000	4.00000000000000000000
117.00000000000000000000	0.00000000000000000000	4185.12792968750000000000	4200.00000000000000000000	4173.84619140625000000000	4148.20507812500000000000	4183.07666015625000000000	4167.17919921875000000000	4156.92285156250000000000	4168.71777343750000000000	4172.30761718750000000000	4171.79492187500000000000	4183.07666015625000000000	4227.17919921875000000000	4210.76904296875000000000	4202.05126953125000000000	1513.00000000000000000000	10247.00000000000000000000	10228.00000000000000000000	0.00000000000000000000	0.00000000000000000000	0.00000000000000000000	1844.00000000000000000000	946.00000000000000000000	4.00000000000000000000	4.00000000000000000000	4.00000000000000000000	4.00000000000000000000	4.00000000000000000000	4.00000000000000000000	4.00000000000000000000	4.00000000000000000000	4.00000000000000000000	4.00000000000000000000	4.00000000000000000000	4.00000000000000000000	4.00000000000000000000	4.00000000000000000000	4.00000000000000000000	4.00000000000000000000
118.00000000000000000000	0.00000000000000000000	4172.82031250000000000000	4164.61523437500000000000	4175.89746093750000000000	4130.76904296875000000000	4134.35888671875000000000	4150.76904296875000000000	4129.74365234375000000000	4140.51269531250000000000	4170.76904296875000000000	4135.38427734375000000000	4164.10253906250000000000	4217.94873046875000000000	4173.33300781250000000000	4187.17919921875000000000	1963.00000000000000000000	10247.00000000000000000000	10228.00000000000000000000	0.00000000000000000000	0.00000000000000000000	0.00000000000000000000	1844.00000000000000000000	954.00000000000000000000	4.00000000000000000000	4.00000000000000000000	4.00000000000000000000	4.00000000000000000000	4.00000000000000000000	4.00000000000000000000	4.00000000000000000000	4.00000000000000000000	4.00000000000000000000	4.00000000000000000000	4.00000000000000000000	4.00000000000000000000	4.00000000000000000000	4.00000000000000000000	4.00000000000000000000	4.00000000000000000000
119.00000000000000000000	0.00000000000000000000	4171.28173828125000000000	4184.10253906250000000000	4168.20507812500000000000	4138.46142578125000000000	4161.53857421875000000000	4171.28173828125000000000	4164.10253906250000000000	4164.10253906250000000000	4172.30761718750000000000	4170.25634765625000000000	4171.79492187500000000000	4215.89746093750000000000	4179.48730468750000000000	4183.58984375000000000000	1598.00000000000000000000	10247.00000000000000000000	10227.00000000000000000000	0.00000000000000000000	0.00000000000000000000	0.00000000000000000000	1844.00000000000000000000	963.00000000000000000000	4.00000000000000000000	4.00000000000000000000	4.00000000000000000000	4.00000000000000000000	4.00000000000000000000	4.00000000000000000000	4.00000000000000000000	4.00000000000000000000	4.00000000000000000000	4.00000000000000000000	4.00000000000000000000	4.00000000000000000000	4.00000000000000000000	4.00000000000000000000	4.00000000000000000000	4.00000000000000000000
120.00000000000000000000	0.00000000000000000000	4167.69238281250000000000	4174.87158203125000000000	4170.25634765625000000000	4133.84619140625000000000	4169.74365234375000000000	4171.79492187500000000000	4164.10253906250000000000	4165.12792968750000000000	4168.20507812500000000000	4184.10253906250000000000	4168.71777343750000000000	4218.97412109375000000000	4168.71777343750000000000	4175.89746093750000000000	1364.00000000000000000000	10247.00000000000000000000	10227.00000000000000000000	0.00000000000000000000	0.00000000000000000000	0.00000000000000000000	1844.00000000000000000000	971.00000000000000000000	4.00000000000000000000	4.00000000000000000000	4.00000000000000000000	4.00000000000000000000	4.00000000000000000000	4.00000000000000000000	4.00000000000000000000	4.00000000000000000000	4.00000000000000000000	4.00000000000000000000	4.00000000000000000000	4.00000000000000000000	4.00000000000000000000	4.00000000000000000000	4.00000000000000000000	4.00000000000000000000
121.00000000000000000000	0.00000000000000000000	4170.76904296875000000000	4165.12792968750000000000	4169.74365234375000000000	4126.15380859375000000000	4162.05126953125000000000	4168.71777343750000000000	4146.15380859375000000000	4143.58984375000000000000	4166.66650390625000000000	4153.33300781250000000000	4158.46142578125000000000	4210.76904296875000000000	4157.43603515625000000000	4171.79492187500000000000	1513.00000000000000000000	10249.00000000000000000000	10227.00000000000000000000	0.00000000000000000000	0.00000000000000000000	0.00000000000000000000	1844.00000000000000000000	979.00000000000000000000	4.00000000000000000000	4.00000000000000000000	4.00000000000000000000	4.00000000000000000000	4.00000000000000000000	4.00000000000000000000	4.00000000000000000000	4.00000000000000000000	4.00000000000000000000	4.00000000000000000000	4.00000000000000000000	4.00000000000000000000	4.00000000000000000000	4.00000000000000000000	4.00000000000000000000	4.00000000000000000000
122.00000000000000000000	0.00000000000000000000	4189.23046875000000000000	4202.56396484375000000000	4175.89746093750000000000	4151.79492187500000000000	4194.87158203125000000000	4180.00000000000000000000	4162.56396484375000000000	4162.05126953125000000000	4174.87158203125000000000	4167.69238281250000000000	4177.43603515625000000000	4221.02539062500000000000	4197.43603515625000000000	4191.28173828125000000000	1963.00000000000000000000	10249.00000000000000000000	10227.00000000000000000000	0.00000000000000000000	0.00000000000000000000	0.00000000000000000000	1844.00000000000000000000	987.00000000000000000000	4.00000000000000000000	4.00000000000000000000	4.00000000000000000000	4.00000000000000000000	4.00000000000000000000	4.00000000000000000000	4.00000000000000000000	4.00000000000000000000	4.00000000000000000000	4.00000000000000000000	4.00000000000000000000	4.00000000000000000000	4.00000000000000000000	4.00000000000000000000	4.00000000000000000000	4.00000000000000000000
123.00000000000000000000	0.00000000000000000000	4180.51269531250000000000	4177.43603515625000000000	4178.97412109375000000000	4137.94873046875000000000	4158.97412109375000000000	4160.51269531250000000000	4136.92285156250000000000	4140.51269531250000000000	4173.33300781250000000000	4143.07666015625000000000	4164.10253906250000000000	4217.94873046875000000000	4180.51269531250000000000	4184.10253906250000000000	1598.00000000000000000000	10248.00000000000000000000	10227.00000000000000000000	0.00000000000000000000	0.00000000000000000000	0.00000000000000000000	1844.00000000000000000000	995.00000000000000000000	4.00000000000000000000	4.00000000000000000000	4.00000000000000000000	4.00000000000000000000	4.00000000000000000000	4.00000000000000000000	4.00000000000000000000	4.00000000000000000000	4.00000000000000000000	4.00000000000000000000	4.00000000000000000000	4.00000000000000000000	4.00000000000000000000	4.00000000000000000000	4.00000000000000000000	4.00000000000000000000
124.00000000000000000000	0.00000000000000000000	4176.92285156250000000000	4185.64111328125000000000	4169.74365234375000000000	4141.53857421875000000000	4171.79492187500000000000	4169.23046875000000000000	4158.46142578125000000000	4165.64111328125000000000	4174.35888671875000000000	4172.30761718750000000000	4174.35888671875000000000	4217.94873046875000000000	4194.87158203125000000000	4187.17919921875000000000	1364.00000000000000000000	10248.00000000000000000000	10227.00000000000000000000	0.00000000000000000000	0.00000000000000000000	0.00000000000000000000	1845.00000000000000000000	3.00000000000000000000	4.00000000000000000000	4.00000000000000000000	4.00000000000000000000	4.00000000000000000000	4.00000000000000000000	4.00000000000000000000	4.00000000000000000000	4.00000000000000000000	4.00000000000000000000	4.00000000000000000000	4.00000000000000000000	4.00000000000000000000	4.00000000000000000000	4.00000000000000000000	4.00000000000000000000	4.00000000000000000000
125.00000000000000000000	0.00000000000000000000	4167.17919921875000000000	4173.84619140625000000000	4168.71777343750000000000	4137.94873046875000000000	4166.15380859375000000000	4167.17919921875000000000	4155.89746093750000000000	4164.10253906250000000000	4171.28173828125000000000	4172.82031250000000000000	4170.76904296875000000000	4223.07666015625000000000	4178.46142578125000000000	4183.58984375000000000000	1513.00000000000000000000	10249.00000000000000000000	10226.00000000000000000000	0.00000000000000000000	0.00000000000000000000	0.00000000000000000000	1845.00000000000000000000	10.00000000000000000000	4.00000000000000000000	4.00000000000000000000	4.00000000000000000000	4.00000000000000000000	4.00000000000000000000	4.00000000000000000000	4.00000000000000000000	4.00000000000000000000	4.00000000000000000000	4.00000000000000000000	4.00000000000000000000	4.00000000000000000000	4.00000000000000000000	4.00000000000000000000	4.00000000000000000000	4.00000000000000000000
126.00000000000000000000	0.00000000000000000000	4163.07666015625000000000	4161.53857421875000000000	4164.61523437500000000000	4123.58984375000000000000	4142.05126953125000000000	4165.12792968750000000000	4142.56396484375000000000	4137.43603515625000000000	4167.69238281250000000000	4141.02539062500000000000	4155.38427734375000000000	4211.28173828125000000000	4148.71777343750000000000	4168.71777343750000000000	1963.00000000000000000000	10249.00000000000000000000	10226.00000000000000000000	0.00000000000000000000	0.00000000000000000000	0.00000000000000000000	1845.00000000000000000000	17.00000000000000000000	4.00000000000000000000	4.00000000000000000000	4.00000000000000000000	4.00000000000000000000	4.00000000000000000000	4.00000000000000000000	4.00000000000000000000	4.00000000000000000000	4.00000000000000000000	4.00000000000000000000	4.00000000000000000000	4.00000000000000000000	4.00000000000000000000	4.00000000000000000000	4.00000000000000000000	4.00000000000000000000
127.00000000000000000000	0.00000000000000000000	4182.05126953125000000000	4196.41015625000000000000	4166.66650390625000000000	4147.17919921875000000000	4174.87158203125000000000	4181.53857421875000000000	4168.71777343750000000000	4158.97412109375000000000	4175.38427734375000000000	4167.69238281250000000000	4171.28173828125000000000	4212.30761718750000000000	4179.48730468750000000000	4173.33300781250000000000	50.00000000000000000000	10249.00000000000000000000	10226.00000000000000000000	0.00000000000000000000	0.00000000000000000000	0.00000000000000000000	1845.00000000000000000000	26.00000000000000000000	4.00000000000000000000	4.00000000000000000000	4.00000000000000000000	4.00000000000000000000	4.00000000000000000000	4.00000000000000000000	4.00000000000000000000	4.00000000000000000000	4.00000000000000000000	4.00000000000000000000	4.00000000000000000000	4.00000000000000000000	4.00000000000000000000	4.00000000000000000000	4.00000000000000000000	4.00000000000000000000
0.00000000000000000000	0.00000000000000000000	4172.30761718750000000000	4164.10253906250000000000	4170.76904296875000000000	4135.38427734375000000000	4155.89746093750000000000	4166.15380859375000000000	4141.02539062500000000000	4133.84619140625000000000	4171.79492187500000000000	4136.92285156250000000000	4151.28173828125000000000	4207.69238281250000000000	4155.89746093750000000000	4164.61523437500000000000	932.00000000000000000000	10249.00000000000000000000	10226.00000000000000000000	0.00000000000000000000	0.00000000000000000000	0.00000000000000000000	1845.00000000000000000000	33.00000000000000000000	4.00000000000000000000	4.00000000000000000000	4.00000000000000000000	4.00000000000000000000	4.00000000000000000000	4.00000000000000000000	4.00000000000000000000	4.00000000000000000000	4.00000000000000000000	4.00000000000000000000	4.00000000000000000000	4.00000000000000000000	4.00000000000000000000	4.00000000000000000000	4.00000000000000000000	4.00000000000000000000
1.00000000000000000000	0.00000000000000000000	4166.66650390625000000000	4170.76904296875000000000	4163.07666015625000000000	4135.89746093750000000000	4175.38427734375000000000	4171.79492187500000000000	4153.33300781250000000000	4152.82031250000000000000	4170.76904296875000000000	4152.30761718750000000000	4165.12792968750000000000	4213.33300781250000000000	4174.87158203125000000000	4181.02539062500000000000	1082.00000000000000000000	10247.00000000000000000000	10226.00000000000000000000	0.00000000000000000000	0.00000000000000000000	0.00000000000000000000	1845.00000000000000000000	41.00000000000000000000	4.00000000000000000000	4.00000000000000000000	4.00000000000000000000	4.00000000000000000000	4.00000000000000000000	4.00000000000000000000	4.00000000000000000000	4.00000000000000000000	4.00000000000000000000	4.00000000000000000000	4.00000000000000000000	4.00000000000000000000	4.00000000000000000000	4.00000000000000000000	4.00000000000000000000	4.00000000000000000000
2.00000000000000000000	0.00000000000000000000	4166.15380859375000000000	4170.25634765625000000000	4167.17919921875000000000	4142.56396484375000000000	4166.66650390625000000000	4163.07666015625000000000	4148.20507812500000000000	4164.10253906250000000000	4171.79492187500000000000	4158.97412109375000000000	4176.92285156250000000000	4218.97412109375000000000	4183.07666015625000000000	4187.17919921875000000000	1358.00000000000000000000	10247.00000000000000000000	10226.00000000000000000000	0.00000000000000000000	0.00000000000000000000	0.00000000000000000000	1845.00000000000000000000	49.00000000000000000000	4.00000000000000000000	4.00000000000000000000	4.00000000000000000000	4.00000000000000000000	4.00000000000000000000	4.00000000000000000000	4.00000000000000000000	4.00000000000000000000	4.00000000000000000000	4.00000000000000000000	4.00000000000000000000	4.00000000000000000000	4.00000000000000000000	4.00000000000000000000	4.00000000000000000000	4.00000000000000000000
3.00000000000000000000	0.00000000000000000000	4163.58984375000000000000	4154.35888671875000000000	4168.20507812500000000000	4134.35888671875000000000	4142.05126953125000000000	4158.97412109375000000000	4136.92285156250000000000	4141.53857421875000000000	4169.23046875000000000000	4130.76904296875000000000	4159.48730468750000000000	4205.64111328125000000000	4157.43603515625000000000	4169.23046875000000000000	1954.00000000000000000000	10246.00000000000000000000	10226.00000000000000000000	0.00000000000000000000	0.00000000000000000000	0.00000000000000000000	1845.00000000000000000000	57.00000000000000000000	4.00000000000000000000	4.00000000000000000000	4.00000000000000000000	4.00000000000000000000	4.00000000000000000000	4.00000000000000000000	4.00000000000000000000	4.00000000000000000000	4.00000000000000000000	4.00000000000000000000	4.00000000000000000000	4.00000000000000000000	4.00000000000000000000	4.00000000000000000000	4.00000000000000000000	4.00000000000000000000
4.00000000000000000000	0.00000000000000000000	4179.48730468750000000000	4193.84619140625000000000	4169.23046875000000000000	4153.84619140625000000000	4189.23046875000000000000	4185.12792968750000000000	4180.00000000000000000000	4166.15380859375000000000	4170.76904296875000000000	4181.53857421875000000000	4175.89746093750000000000	4214.87158203125000000000	4179.48730468750000000000	4177.43603515625000000000	2053.00000000000000000000	10246.00000000000000000000	10226.00000000000000000000	0.00000000000000000000	0.00000000000000000000	0.00000000000000000000	1845.00000000000000000000	65.00000000000000000000	4.00000000000000000000	4.00000000000000000000	4.00000000000000000000	4.00000000000000000000	4.00000000000000000000	4.00000000000000000000	4.00000000000000000000	4.00000000000000000000	4.00000000000000000000	4.00000000000000000000	4.00000000000000000000	4.00000000000000000000	4.00000000000000000000	4.00000000000000000000	4.00000000000000000000	4.00000000000000000000
5.00000000000000000000	0.00000000000000000000	4172.82031250000000000000	4168.20507812500000000000	4173.33300781250000000000	4140.00000000000000000000	4158.46142578125000000000	4168.71777343750000000000	4152.30761718750000000000	4140.51269531250000000000	4166.15380859375000000000	4163.58984375000000000000	4160.51269531250000000000	4214.35888671875000000000	4147.69238281250000000000	4166.66650390625000000000	1275.00000000000000000000	10245.00000000000000000000	10226.00000000000000000000	0.00000000000000000000	0.00000000000000000000	0.00000000000000000000	1845.00000000000000000000	74.00000000000000000000	4.00000000000000000000	4.00000000000000000000	4.00000000000000000000	4.00000000000000000000	4.00000000000000000000	4.00000000000000000000	4.00000000000000000000	4.00000000000000000000	4.00000000000000000000	4.00000000000000000000	4.00000000000000000000	4.00000000000000000000	4.00000000000000000000	4.00000000000000000000	4.00000000000000000000	4.00000000000000000000
6.00000000000000000000	0.00000000000000000000	4171.28173828125000000000	4173.33300781250000000000	4166.15380859375000000000	4144.10253906250000000000	4162.56396484375000000000	4166.15380859375000000000	4148.71777343750000000000	4145.64111328125000000000	4170.76904296875000000000	4156.92285156250000000000	4163.58984375000000000000	4212.82031250000000000000	4164.61523437500000000000	4171.79492187500000000000	1689.00000000000000000000	10245.00000000000000000000	10226.00000000000000000000	0.00000000000000000000	0.00000000000000000000	0.00000000000000000000	1845.00000000000000000000	82.00000000000000000000	4.00000000000000000000	4.00000000000000000000	4.00000000000000000000	4.00000000000000000000	4.00000000000000000000	4.00000000000000000000	4.00000000000000000000	4.00000000000000000000	4.00000000000000000000	4.00000000000000000000	4.00000000000000000000	4.00000000000000000000	4.00000000000000000000	4.00000000000000000000	4.00000000000000000000	4.00000000000000000000
7.00000000000000000000	0.00000000000000000000	4176.92285156250000000000	4187.17919921875000000000	4171.79492187500000000000	4158.46142578125000000000	4169.74365234375000000000	4164.10253906250000000000	4150.76904296875000000000	4154.35888671875000000000	4174.87158203125000000000	4161.53857421875000000000	4172.30761718750000000000	4223.58984375000000000000	4189.23046875000000000000	4182.56396484375000000000	1750.00000000000000000000	10244.00000000000000000000	10227.00000000000000000000	0.00000000000000000000	0.00000000000000000000	0.00000000000000000000	1845.00000000000000000000	90.00000000000000000000	4.00000000000000000000	4.00000000000000000000	4.00000000000000000000	4.00000000000000000000	4.00000000000000000000	4.00000000000000000000	4.00000000000000000000	4.00000000000000000000	4.00000000000000000000	4.00000000000000000000	4.00000000000000000000	4.00000000000000000000	4.00000000000000000000	4.00000000000000000000	4.00000000000000000000	4.00000000000000000000
8.00000000000000000000	0.00000000000000000000	4170.76904296875000000000	4166.15380859375000000000	4169.74365234375000000000	4144.10253906250000000000	4143.07666015625000000000	4155.89746093750000000000	4133.84619140625000000000	4134.35888671875000000000	4170.25634765625000000000	4141.02539062500000000000	4157.43603515625000000000	4213.33300781250000000000	4160.51269531250000000000	4170.25634765625000000000	701.00000000000000000000	10244.00000000000000000000	10227.00000000000000000000	0.00000000000000000000	0.00000000000000000000	0.00000000000000000000	1845.00000000000000000000	98.00000000000000000000	4.00000000000000000000	4.00000000000000000000	4.00000000000000000000	4.00000000000000000000	4.00000000000000000000	4.00000000000000000000	4.00000000000000000000	4.00000000000000000000	4.00000000000000000000	4.00000000000000000000	4.00000000000000000000	4.00000000000000000000	4.00000000000000000000	4.00000000000000000000	4.00000000000000000000	4.00000000000000000000
9.00000000000000000000	0.00000000000000000000	4178.46142578125000000000	4191.79492187500000000000	4164.61523437500000000000	4154.35888671875000000000	4187.17919921875000000000	4177.94873046875000000000	4170.76904296875000000000	4170.25634765625000000000	4173.33300781250000000000	4195.89746093750000000000	4180.00000000000000000000	4217.94873046875000000000	4178.97412109375000000000	4174.35888671875000000000	1896.00000000000000000000	10249.00000000000000000000	10227.00000000000000000000	0.00000000000000000000	0.00000000000000000000	0.00000000000000000000	1845.00000000000000000000	105.00000000000000000000	4.00000000000000000000	4.00000000000000000000	4.00000000000000000000	4.00000000000000000000	4.00000000000000000000	4.00000000000000000000	4.00000000000000000000	4.00000000000000000000	4.00000000000000000000	4.00000000000000000000	4.00000000000000000000	4.00000000000000000000	4.00000000000000000000	4.00000000000000000000	4.00000000000000000000	4.00000000000000000000
10.00000000000000000000	0.00000000000000000000	4172.30761718750000000000	4172.30761718750000000000	4171.79492187500000000000	4144.10253906250000000000	4163.07666015625000000000	4169.74365234375000000000	4154.87158203125000000000	4153.33300781250000000000	4170.76904296875000000000	4177.43603515625000000000	4169.74365234375000000000	4220.51269531250000000000	4156.41015625000000000000	4165.64111328125000000000	1975.00000000000000000000	10249.00000000000000000000	10227.00000000000000000000	0.00000000000000000000	0.00000000000000000000	0.00000000000000000000	1845.00000000000000000000	112.00000000000000000000	4.00000000000000000000	4.00000000000000000000	4.00000000000000000000	4.00000000000000000000	4.00000000000000000000	4.00000000000000000000	4.00000000000000000000	4.00000000000000000000	4.00000000000000000000	4.00000000000000000000	4.00000000000000000000	4.00000000000000000000	4.00000000000000000000	4.00000000000000000000	4.00000000000000000000	4.00000000000000000000
11.00000000000000000000	0.00000000000000000000	4181.02539062500000000000	4189.23046875000000000000	4173.84619140625000000000	4152.30761718750000000000	4167.69238281250000000000	4173.33300781250000000000	4157.43603515625000000000	4151.28173828125000000000	4172.30761718750000000000	4162.56396484375000000000	4170.25634765625000000000	4218.97412109375000000000	4175.38427734375000000000	4175.89746093750000000000	1606.00000000000000000000	10249.00000000000000000000	10227.00000000000000000000	0.00000000000000000000	0.00000000000000000000	0.00000000000000000000	1845.00000000000000000000	120.00000000000000000000	4.00000000000000000000	4.00000000000000000000	4.00000000000000000000	4.00000000000000000000	4.00000000000000000000	4.00000000000000000000	4.00000000000000000000	4.00000000000000000000	4.00000000000000000000	4.00000000000000000000	4.00000000000000000000	4.00000000000000000000	4.00000000000000000000	4.00000000000000000000	4.00000000000000000000	4.00000000000000000000
12.00000000000000000000	0.00000000000000000000	4194.87158203125000000000	4206.15380859375000000000	4182.56396484375000000000	4165.12792968750000000000	4203.07666015625000000000	4178.97412109375000000000	4166.15380859375000000000	4163.07666015625000000000	4173.84619140625000000000	4180.00000000000000000000	4183.58984375000000000000	4226.15380859375000000000	4200.51269531250000000000	4187.17919921875000000000	1365.00000000000000000000	10249.00000000000000000000	10227.00000000000000000000	0.00000000000000000000	0.00000000000000000000	0.00000000000000000000	1845.00000000000000000000	128.00000000000000000000	4.00000000000000000000	4.00000000000000000000	4.00000000000000000000	4.00000000000000000000	4.00000000000000000000	4.00000000000000000000	4.00000000000000000000	4.00000000000000000000	4.00000000000000000000	4.00000000000000000000	4.00000000000000000000	4.00000000000000000000	4.00000000000000000000	4.00000000000000000000	4.00000000000000000000	4.00000000000000000000
13.00000000000000000000	0.00000000000000000000	4181.02539062500000000000	4169.23046875000000000000	4177.43603515625000000000	4141.53857421875000000000	4173.84619140625000000000	4167.69238281250000000000	4146.15380859375000000000	4142.05126953125000000000	4167.17919921875000000000	4153.84619140625000000000	4164.61523437500000000000	4216.92285156250000000000	4163.58984375000000000000	4170.25634765625000000000	1514.00000000000000000000	10250.00000000000000000000	10230.00000000000000000000	0.00000000000000000000	0.00000000000000000000	0.00000000000000000000	1845.00000000000000000000	135.00000000000000000000	4.00000000000000000000	4.00000000000000000000	4.00000000000000000000	4.00000000000000000000	4.00000000000000000000	4.00000000000000000000	4.00000000000000000000	4.00000000000000000000	4.00000000000000000000	4.00000000000000000000	4.00000000000000000000	4.00000000000000000000	4.00000000000000000000	4.00000000000000000000	4.00000000000000000000	4.00000000000000000000
14.00000000000000000000	0.00000000000000000000	4176.92285156250000000000	4187.17919921875000000000	4166.15380859375000000000	4154.87158203125000000000	4183.58984375000000000000	4175.89746093750000000000	4171.79492187500000000000	4177.43603515625000000000	4172.30761718750000000000	4188.20507812500000000000	4183.58984375000000000000	4221.02539062500000000000	4188.20507812500000000000	4181.02539062500000000000	1975.00000000000000000000	10250.00000000000000000000	10230.00000000000000000000	0.00000000000000000000	0.00000000000000000000	0.00000000000000000000	1845.00000000000000000000	143.00000000000000000000	4.00000000000000000000	4.00000000000000000000	4.00000000000000000000	4.00000000000000000000	4.00000000000000000000	4.00000000000000000000	4.00000000000000000000	4.00000000000000000000	4.00000000000000000000	4.00000000000000000000	4.00000000000000000000	4.00000000000000000000	4.00000000000000000000	4.00000000000000000000	4.00000000000000000000	4.00000000000000000000
15.00000000000000000000	0.00000000000000000000	4165.64111328125000000000	4162.05126953125000000000	4171.28173828125000000000	4149.23046875000000000000	4161.02539062500000000000	4162.05126953125000000000	4150.25634765625000000000	4164.10253906250000000000	4170.76904296875000000000	4173.33300781250000000000	4174.87158203125000000000	4221.53857421875000000000	4168.71777343750000000000	4174.35888671875000000000	1606.00000000000000000000	10251.00000000000000000000	10229.00000000000000000000	0.00000000000000000000	0.00000000000000000000	0.00000000000000000000	1845.00000000000000000000	152.00000000000000000000	4.00000000000000000000	4.00000000000000000000	4.00000000000000000000	4.00000000000000000000	4.00000000000000000000	4.00000000000000000000	4.00000000000000000000	4.00000000000000000000	4.00000000000000000000	4.00000000000000000000	4.00000000000000000000	4.00000000000000000000	4.00000000000000000000	4.00000000000000000000	4.00000000000000000000	4.00000000000000000000
16.00000000000000000000	0.00000000000000000000	4171.28173828125000000000	4164.61523437500000000000	4168.71777343750000000000	4148.20507812500000000000	4164.61523437500000000000	4173.33300781250000000000	4157.94873046875000000000	4154.87158203125000000000	4167.69238281250000000000	4160.51269531250000000000	4164.61523437500000000000	4214.35888671875000000000	4153.84619140625000000000	4165.12792968750000000000	0.00000000000000000000	10251.00000000000000000000	10229.00000000000000000000	0.00000000000000000000	0.00000000000000000000	0.00000000000000000000	1845.00000000000000000000	160.00000000000000000000	4.00000000000000000000	4.00000000000000000000	4.00000000000000000000	4.00000000000000000000	4.00000000000000000000	4.00000000000000000000	4.00000000000000000000	4.00000000000000000000	4.00000000000000000000	4.00000000000000000000	4.00000000000000000000	4.00000000000000000000	4.00000000000000000000	4.00000000000000000000	4.00000000000000000000	4.00000000000000000000
17.00000000000000000000	0.00000000000000000000	4186.66650390625000000000	4194.87158203125000000000	4172.30761718750000000000	4168.71777343750000000000	4187.69238281250000000000	4184.10253906250000000000	4179.48730468750000000000	4167.69238281250000000000	4172.82031250000000000000	4182.56396484375000000000	4174.35888671875000000000	4219.48730468750000000000	4177.43603515625000000000	4172.30761718750000000000	0.00000000000000000000	10252.00000000000000000000	10229.00000000000000000000	0.00000000000000000000	0.00000000000000000000	0.00000000000000000000	1845.00000000000000000000	168.00000000000000000000	4.00000000000000000000	4.00000000000000000000	4.00000000000000000000	4.00000000000000000000	4.00000000000000000000	4.00000000000000000000	4.00000000000000000000	4.00000000000000000000	4.00000000000000000000	4.00000000000000000000	4.00000000000000000000	4.00000000000000000000	4.00000000000000000000	4.00000000000000000000	4.00000000000000000000	4.00000000000000000000
18.00000000000000000000	0.00000000000000000000	4172.82031250000000000000	4163.07666015625000000000	4174.35888671875000000000	4154.87158203125000000000	4157.43603515625000000000	4165.64111328125000000000	4148.20507812500000000000	4137.94873046875000000000	4170.76904296875000000000	4155.38427734375000000000	4160.51269531250000000000	4210.76904296875000000000	4162.56396484375000000000	4166.15380859375000000000	0.00000000000000000000	10252.00000000000000000000	10229.00000000000000000000	0.00000000000000000000	0.00000000000000000000	0.00000000000000000000	1845.00000000000000000000	177.00000000000000000000	4.00000000000000000000	4.00000000000000000000	4.00000000000000000000	4.00000000000000000000	4.00000000000000000000	4.00000000000000000000	4.00000000000000000000	4.00000000000000000000	4.00000000000000000000	4.00000000000000000000	4.00000000000000000000	4.00000000000000000000	4.00000000000000000000	4.00000000000000000000	4.00000000000000000000	4.00000000000000000000
19.00000000000000000000	0.00000000000000000000	4172.30761718750000000000	4172.30761718750000000000	4168.20507812500000000000	4170.76904296875000000000	4177.94873046875000000000	4175.38427734375000000000	4166.15380859375000000000	4168.71777343750000000000	4171.28173828125000000000	4183.58984375000000000000	4180.51269531250000000000	4217.94873046875000000000	4193.33300781250000000000	4177.94873046875000000000	0.00000000000000000000	10252.00000000000000000000	10229.00000000000000000000	0.00000000000000000000	0.00000000000000000000	0.00000000000000000000	1845.00000000000000000000	185.00000000000000000000	4.00000000000000000000	4.00000000000000000000	4.00000000000000000000	4.00000000000000000000	4.00000000000000000000	4.00000000000000000000	4.00000000000000000000	4.00000000000000000000	4.00000000000000000000	4.00000000000000000000	4.00000000000000000000	4.00000000000000000000	4.00000000000000000000	4.00000000000000000000	4.00000000000000000000	4.00000000000000000000
20.00000000000000000000	0.00000000000000000000	4169.74365234375000000000	4152.30761718750000000000	4169.23046875000000000000	4172.82031250000000000000	4155.38427734375000000000	4161.53857421875000000000	4149.23046875000000000000	4162.05126953125000000000	4170.25634765625000000000	4167.17919921875000000000	4175.38427734375000000000	4222.56396484375000000000	4182.56396484375000000000	4173.84619140625000000000	0.00000000000000000000	10252.00000000000000000000	10229.00000000000000000000	0.00000000000000000000	0.00000000000000000000	0.00000000000000000000	1845.00000000000000000000	193.00000000000000000000	4.00000000000000000000	4.00000000000000000000	4.00000000000000000000	4.00000000000000000000	4.00000000000000000000	4.00000000000000000000	4.00000000000000000000	4.00000000000000000000	4.00000000000000000000	4.00000000000000000000	4.00000000000000000000	4.00000000000000000000	4.00000000000000000000	4.00000000000000000000	4.00000000000000000000	4.00000000000000000000
21.00000000000000000000	0.00000000000000000000	4167.17919921875000000000	4151.79492187500000000000	4164.61523437500000000000	4171.79492187500000000000	4154.35888671875000000000	4164.61523437500000000000	4153.33300781250000000000	4153.33300781250000000000	4171.28173828125000000000	4160.00000000000000000000	4170.25634765625000000000	4214.87158203125000000000	4178.97412109375000000000	4168.71777343750000000000	0.00000000000000000000	10251.00000000000000000000	10227.00000000000000000000	0.00000000000000000000	0.00000000000000000000	0.00000000000000000000	1845.00000000000000000000	202.00000000000000000000	4.00000000000000000000	4.00000000000000000000	4.00000000000000000000	4.00000000000000000000	4.00000000000000000000	4.00000000000000000000	4.00000000000000000000	4.00000000000000000000	4.00000000000000000000	4.00000000000000000000	4.00000000000000000000	4.00000000000000000000	4.00000000000000000000	4.00000000000000000000	4.00000000000000000000	4.00000000000000000000
22.00000000000000000000	0.00000000000000000000	4173.33300781250000000000	4174.35888671875000000000	4168.20507812500000000000	4189.23046875000000000000	4187.69238281250000000000	4185.64111328125000000000	4185.64111328125000000000	4176.41015625000000000000	4173.84619140625000000000	4203.58984375000000000000	4187.69238281250000000000	4221.02539062500000000000	4196.41015625000000000000	4170.25634765625000000000	0.00000000000000000000	10251.00000000000000000000	10227.00000000000000000000	0.00000000000000000000	0.00000000000000000000	0.00000000000000000000	1845.00000000000000000000	210.00000000000000000000	4.00000000000000000000	4.00000000000000000000	4.00000000000000000000	4.00000000000000000000	4.00000000000000000000	4.00000000000000000000	4.00000000000000000000	4.00000000000000000000	4.00000000000000000000	4.00000000000000000000	4.00000000000000000000	4.00000000000000000000	4.00000000000000000000	4.00000000000000000000	4.00000000000000000000	4.00000000000000000000
23.00000000000000000000	0.00000000000000000000	4163.58984375000000000000	4143.58984375000000000000	4167.69238281250000000000	4173.84619140625000000000	4155.38427734375000000000	4174.35888671875000000000	4158.97412109375000000000	4145.64111328125000000000	4169.74365234375000000000	4174.87158203125000000000	4164.10253906250000000000	4210.25634765625000000000	4158.97412109375000000000	4151.28173828125000000000	0.00000000000000000000	10246.00000000000000000000	10223.00000000000000000000	0.00000000000000000000	0.00000000000000000000	0.00000000000000000000	1845.00000000000000000000	219.00000000000000000000	4.00000000000000000000	4.00000000000000000000	4.00000000000000000000	4.00000000000000000000	4.00000000000000000000	4.00000000000000000000	4.00000000000000000000	4.00000000000000000000	4.00000000000000000000	4.00000000000000000000	4.00000000000000000000	4.00000000000000000000	4.00000000000000000000	4.00000000000000000000	4.00000000000000000000	4.00000000000000000000
24.00000000000000000000	0.00000000000000000000	4172.82031250000000000000	4169.23046875000000000000	4162.56396484375000000000	4189.23046875000000000000	4183.58984375000000000000	4181.02539062500000000000	4171.79492187500000000000	4161.53857421875000000000	4176.92285156250000000000	4193.33300781250000000000	4175.38427734375000000000	4213.84619140625000000000	4196.41015625000000000000	4168.71777343750000000000	0.00000000000000000000	10246.00000000000000000000	10223.00000000000000000000	0.00000000000000000000	0.00000000000000000000	0.00000000000000000000	1845.00000000000000000000	227.00000000000000000000	4.00000000000000000000	4.00000000000000000000	4.00000000000000000000	4.00000000000000000000	4.00000000000000000000	4.00000000000000000000	4.00000000000000000000	4.00000000000000000000	4.00000000000000000000	4.00000000000000000000	4.00000000000000000000	4.00000000000000000000	4.00000000000000000000	4.00000000000000000000	4.00000000000000000000	4.00000000000000000000
25.00000000000000000000	0.00000000000000000000	4177.43603515625000000000	4161.53857421875000000000	4172.30761718750000000000	4190.25634765625000000000	4175.38427734375000000000	4169.74365234375000000000	4159.48730468750000000000	4157.43603515625000000000	4177.94873046875000000000	4184.10253906250000000000	4181.02539062500000000000	4227.17919921875000000000	4204.10253906250000000000	4180.00000000000000000000	0.00000000000000000000	10245.00000000000000000000	10223.00000000000000000000	0.00000000000000000000	0.00000000000000000000	0.00000000000000000000	1845.00000000000000000000	235.00000000000000000000	4.00000000000000000000	4.00000000000000000000	4.00000000000000000000	4.00000000000000000000	4.00000000000000000000	4.00000000000000000000	4.00000000000000000000	4.00000000000000000000	4.00000000000000000000	4.00000000000000000000	4.00000000000000000000	4.00000000000000000000	4.00000000000000000000	4.00000000000000000000	4.00000000000000000000	4.00000000000000000000
26.00000000000000000000	0.00000000000000000000	4172.30761718750000000000	4149.23046875000000000000	4170.25634765625000000000	4178.46142578125000000000	4152.30761718750000000000	4166.15380859375000000000	4157.94873046875000000000	4156.41015625000000000000	4171.28173828125000000000	4173.33300781250000000000	4178.46142578125000000000	4221.53857421875000000000	4190.76904296875000000000	4170.25634765625000000000	0.00000000000000000000	10245.00000000000000000000	10223.00000000000000000000	0.00000000000000000000	0.00000000000000000000	0.00000000000000000000	1845.00000000000000000000	244.00000000000000000000	4.00000000000000000000	4.00000000000000000000	4.00000000000000000000	4.00000000000000000000	4.00000000000000000000	4.00000000000000000000	4.00000000000000000000	4.00000000000000000000	4.00000000000000000000	4.00000000000000000000	4.00000000000000000000	4.00000000000000000000	4.00000000000000000000	4.00000000000000000000	4.00000000000000000000	4.00000000000000000000
27.00000000000000000000	0.00000000000000000000	4172.82031250000000000000	4168.20507812500000000000	4164.61523437500000000000	4187.17919921875000000000	4170.76904296875000000000	4176.41015625000000000000	4185.12792968750000000000	4187.17919921875000000000	4169.74365234375000000000	4208.20507812500000000000	4192.82031250000000000000	4222.05126953125000000000	4205.12792968750000000000	4168.71777343750000000000	0.00000000000000000000	10243.00000000000000000000	10224.00000000000000000000	0.00000000000000000000	0.00000000000000000000	0.00000000000000000000	1845.00000000000000000000	252.00000000000000000000	4.00000000000000000000	4.00000000000000000000	4.00000000000000000000	4.00000000000000000000	4.00000000000000000000	4.00000000000000000000	4.00000000000000000000	4.00000000000000000000	4.00000000000000000000	4.00000000000000000000	4.00000000000000000000	4.00000000000000000000	4.00000000000000000000	4.00000000000000000000	4.00000000000000000000	4.00000000000000000000
28.00000000000000000000	0.00000000000000000000	4160.51269531250000000000	4130.25634765625000000000	4164.61523437500000000000	4163.58984375000000000000	4143.58984375000000000000	4160.51269531250000000000	4153.33300781250000000000	4152.30761718750000000000	4169.23046875000000000000	4169.74365234375000000000	4169.74365234375000000000	4213.84619140625000000000	4165.64111328125000000000	4151.28173828125000000000	0.00000000000000000000	10243.00000000000000000000	10224.00000000000000000000	0.00000000000000000000	0.00000000000000000000	0.00000000000000000000	1845.00000000000000000000	260.00000000000000000000	4.00000000000000000000	4.00000000000000000000	4.00000000000000000000	4.00000000000000000000	4.00000000000000000000	4.00000000000000000000	4.00000000000000000000	4.00000000000000000000	4.00000000000000000000	4.00000000000000000000	4.00000000000000000000	4.00000000000000000000	4.00000000000000000000	4.00000000000000000000	4.00000000000000000000	4.00000000000000000000
29.00000000000000000000	0.00000000000000000000	4173.84619140625000000000	4160.51269531250000000000	4165.12792968750000000000	4173.33300781250000000000	4184.61523437500000000000	4178.46142578125000000000	4171.79492187500000000000	4159.48730468750000000000	4178.97412109375000000000	4190.25634765625000000000	4179.48730468750000000000	4217.94873046875000000000	4194.35888671875000000000	4163.07666015625000000000	0.00000000000000000000	10243.00000000000000000000	10224.00000000000000000000	0.00000000000000000000	0.00000000000000000000	0.00000000000000000000	1845.00000000000000000000	269.00000000000000000000	4.00000000000000000000	4.00000000000000000000	4.00000000000000000000	4.00000000000000000000	4.00000000000000000000	4.00000000000000000000	4.00000000000000000000	4.00000000000000000000	4.00000000000000000000	4.00000000000000000000	4.00000000000000000000	4.00000000000000000000	4.00000000000000000000	4.00000000000000000000	4.00000000000000000000	4.00000000000000000000
30.00000000000000000000	0.00000000000000000000	4179.48730468750000000000	4167.69238281250000000000	4173.33300781250000000000	4177.43603515625000000000	4183.58984375000000000000	4181.02539062500000000000	4170.25634765625000000000	4157.43603515625000000000	4175.89746093750000000000	4188.71777343750000000000	4181.02539062500000000000	4223.07666015625000000000	4201.53857421875000000000	4169.74365234375000000000	0.00000000000000000000	10243.00000000000000000000	10224.00000000000000000000	0.00000000000000000000	0.00000000000000000000	0.00000000000000000000	1845.00000000000000000000	277.00000000000000000000	4.00000000000000000000	4.00000000000000000000	4.00000000000000000000	4.00000000000000000000	4.00000000000000000000	4.00000000000000000000	4.00000000000000000000	4.00000000000000000000	4.00000000000000000000	4.00000000000000000000	4.00000000000000000000	4.00000000000000000000	4.00000000000000000000	4.00000000000000000000	4.00000000000000000000	4.00000000000000000000
31.00000000000000000000	0.00000000000000000000	4164.61523437500000000000	4137.43603515625000000000	4166.66650390625000000000	4159.48730468750000000000	4142.05126953125000000000	4166.15380859375000000000	4152.30761718750000000000	4150.76904296875000000000	4170.25634765625000000000	4161.53857421875000000000	4169.74365234375000000000	4213.33300781250000000000	4178.97412109375000000000	4161.53857421875000000000	0.00000000000000000000	10244.00000000000000000000	10225.00000000000000000000	0.00000000000000000000	0.00000000000000000000	0.00000000000000000000	1845.00000000000000000000	285.00000000000000000000	4.00000000000000000000	4.00000000000000000000	4.00000000000000000000	4.00000000000000000000	4.00000000000000000000	4.00000000000000000000	4.00000000000000000000	4.00000000000000000000	4.00000000000000000000	4.00000000000000000000	4.00000000000000000000	4.00000000000000000000	4.00000000000000000000	4.00000000000000000000	4.00000000000000000000	4.00000000000000000000
32.00000000000000000000	0.00000000000000000000	4163.07666015625000000000	4144.61523437500000000000	4161.02539062500000000000	4169.23046875000000000000	4158.46142578125000000000	4167.17919921875000000000	4168.71777343750000000000	4183.58984375000000000000	4178.46142578125000000000	4206.15380859375000000000	4191.28173828125000000000	4223.07666015625000000000	4202.05126953125000000000	4172.82031250000000000000	0.00000000000000000000	10244.00000000000000000000	10225.00000000000000000000	0.00000000000000000000	0.00000000000000000000	0.00000000000000000000	1845.00000000000000000000	293.00000000000000000000	4.00000000000000000000	4.00000000000000000000	4.00000000000000000000	4.00000000000000000000	4.00000000000000000000	4.00000000000000000000	4.00000000000000000000	4.00000000000000000000	4.00000000000000000000	4.00000000000000000000	4.00000000000000000000	4.00000000000000000000	4.00000000000000000000	4.00000000000000000000	4.00000000000000000000	4.00000000000000000000
33.00000000000000000000	0.00000000000000000000	4154.35888671875000000000	4114.35888671875000000000	4162.56396484375000000000	4154.87158203125000000000	4134.35888671875000000000	4158.97412109375000000000	4147.69238281250000000000	4158.46142578125000000000	4172.30761718750000000000	4189.23046875000000000000	4174.87158203125000000000	4219.48730468750000000000	4171.79492187500000000000	4161.02539062500000000000	0.00000000000000000000	10244.00000000000000000000	10223.00000000000000000000	0.00000000000000000000	0.00000000000000000000	0.00000000000000000000	1845.00000000000000000000	300.00000000000000000000	4.00000000000000000000	4.00000000000000000000	4.00000000000000000000	4.00000000000000000000	4.00000000000000000000	4.00000000000000000000	4.00000000000000000000	4.00000000000000000000	4.00000000000000000000	4.00000000000000000000	4.00000000000000000000	4.00000000000000000000	4.00000000000000000000	4.00000000000000000000	4.00000000000000000000	4.00000000000000000000
34.00000000000000000000	0.00000000000000000000	4162.05126953125000000000	4142.05126953125000000000	4160.00000000000000000000	4158.46142578125000000000	4160.51269531250000000000	4181.02539062500000000000	4173.84619140625000000000	4169.23046875000000000000	4169.23046875000000000000	4200.51269531250000000000	4182.05126953125000000000	4216.41015625000000000000	4184.61523437500000000000	4161.02539062500000000000	0.00000000000000000000	10244.00000000000000000000	10223.00000000000000000000	0.00000000000000000000	0.00000000000000000000	0.00000000000000000000	1845.00000000000000000000	308.00000000000000000000	4.00000000000000000000	4.00000000000000000000	4.00000000000000000000	4.00000000000000000000	4.00000000000000000000	4.00000000000000000000	4.00000000000000000000	4.00000000000000000000	4.00000000000000000000	4.00000000000000000000	4.00000000000000000000	4.00000000000000000000	4.00000000000000000000	4.00000000000000000000	4.00000000000000000000	4.00000000000000000000
35.00000000000000000000	0.00000000000000000000	4165.12792968750000000000	4150.25634765625000000000	4167.69238281250000000000	4154.35888671875000000000	4168.71777343750000000000	4178.46142578125000000000	4171.28173828125000000000	4164.10253906250000000000	4170.25634765625000000000	4202.56396484375000000000	4182.05126953125000000000	4218.97412109375000000000	4181.02539062500000000000	4155.89746093750000000000	0.00000000000000000000	10247.00000000000000000000	10223.00000000000000000000	0.00000000000000000000	0.00000000000000000000	0.00000000000000000000	1845.00000000000000000000	315.00000000000000000000	4.00000000000000000000	4.00000000000000000000	4.00000000000000000000	4.00000000000000000000	4.00000000000000000000	4.00000000000000000000	4.00000000000000000000	4.00000000000000000000	4.00000000000000000000	4.00000000000000000000	4.00000000000000000000	4.00000000000000000000	4.00000000000000000000	4.00000000000000000000	4.00000000000000000000	4.00000000000000000000
36.00000000000000000000	0.00000000000000000000	4160.51269531250000000000	4126.15380859375000000000	4165.12792968750000000000	4140.51269531250000000000	4151.28173828125000000000	4168.20507812500000000000	4149.74365234375000000000	4140.51269531250000000000	4171.28173828125000000000	4178.46142578125000000000	4163.58984375000000000000	4210.25634765625000000000	4157.43603515625000000000	4147.17919921875000000000	0.00000000000000000000	10247.00000000000000000000	10223.00000000000000000000	0.00000000000000000000	0.00000000000000000000	0.00000000000000000000	1845.00000000000000000000	322.00000000000000000000	4.00000000000000000000	4.00000000000000000000	4.00000000000000000000	4.00000000000000000000	4.00000000000000000000	4.00000000000000000000	4.00000000000000000000	4.00000000000000000000	4.00000000000000000000	4.00000000000000000000	4.00000000000000000000	4.00000000000000000000	4.00000000000000000000	4.00000000000000000000	4.00000000000000000000	4.00000000000000000000
37.00000000000000000000	0.00000000000000000000	4169.23046875000000000000	4147.69238281250000000000	4164.61523437500000000000	4161.02539062500000000000	4182.56396484375000000000	4178.97412109375000000000	4173.84619140625000000000	4176.41015625000000000000	4177.94873046875000000000	4206.66650390625000000000	4185.64111328125000000000	4220.00000000000000000000	4195.38427734375000000000	4166.66650390625000000000	0.00000000000000000000	10249.00000000000000000000	10224.00000000000000000000	0.00000000000000000000	0.00000000000000000000	0.00000000000000000000	1845.00000000000000000000	330.00000000000000000000	4.00000000000000000000	4.00000000000000000000	4.00000000000000000000	4.00000000000000000000	4.00000000000000000000	4.00000000000000000000	4.00000000000000000000	4.00000000000000000000	4.00000000000000000000	4.00000000000000000000	4.00000000000000000000	4.00000000000000000000	4.00000000000000000000	4.00000000000000000000	4.00000000000000000000	4.00000000000000000000
38.00000000000000000000	0.00000000000000000000	4155.38427734375000000000	4115.38427734375000000000	4167.69238281250000000000	4144.61523437500000000000	4140.51269531250000000000	4157.43603515625000000000	4141.53857421875000000000	4150.76904296875000000000	4170.76904296875000000000	4165.64111328125000000000	4169.74365234375000000000	4213.84619140625000000000	4170.25634765625000000000	4154.87158203125000000000	0.00000000000000000000	10249.00000000000000000000	10224.00000000000000000000	0.00000000000000000000	0.00000000000000000000	0.00000000000000000000	1845.00000000000000000000	337.00000000000000000000	4.00000000000000000000	4.00000000000000000000	4.00000000000000000000	4.00000000000000000000	4.00000000000000000000	4.00000000000000000000	4.00000000000000000000	4.00000000000000000000	4.00000000000000000000	4.00000000000000000000	4.00000000000000000000	4.00000000000000000000	4.00000000000000000000	4.00000000000000000000	4.00000000000000000000	4.00000000000000000000
39.00000000000000000000	0.00000000000000000000	4154.87158203125000000000	4128.71777343750000000000	4157.43603515625000000000	4147.69238281250000000000	4146.15380859375000000000	4172.30761718750000000000	4157.94873046875000000000	4153.84619140625000000000	4166.66650390625000000000	4180.00000000000000000000	4169.74365234375000000000	4204.61523437500000000000	4171.79492187500000000000	4150.25634765625000000000	0.00000000000000000000	10249.00000000000000000000	10222.00000000000000000000	0.00000000000000000000	0.00000000000000000000	0.00000000000000000000	1845.00000000000000000000	344.00000000000000000000	4.00000000000000000000	4.00000000000000000000	4.00000000000000000000	4.00000000000000000000	4.00000000000000000000	4.00000000000000000000	4.00000000000000000000	4.00000000000000000000	4.00000000000000000000	4.00000000000000000000	4.00000000000000000000	4.00000000000000000000	4.00000000000000000000	4.00000000000000000000	4.00000000000000000000	4.00000000000000000000
40.00000000000000000000	0.00000000000000000000	4162.05126953125000000000	4142.56396484375000000000	4162.56396484375000000000	4157.94873046875000000000	4162.05126953125000000000	4183.58984375000000000000	4174.35888671875000000000	4170.25634765625000000000	4170.25634765625000000000	4215.38427734375000000000	4176.92285156250000000000	4212.82031250000000000000	4174.35888671875000000000	4152.82031250000000000000	0.00000000000000000000	10249.00000000000000000000	10222.00000000000000000000	0.00000000000000000000	0.00000000000000000000	0.00000000000000000000	1845.00000000000000000000	352.00000000000000000000	4.00000000000000000000	4.00000000000000000000	4.00000000000000000000	4.00000000000000000000	4.00000000000000000000	4.00000000000000000000	4.00000000000000000000	4.00000000000000000000	4.00000000000000000000	4.00000000000000000000	4.00000000000000000000	4.00000000000000000000	4.00000000000000000000	4.00000000000000000000	4.00000000000000000000	4.00000000000000000000
41.00000000000000000000	0.00000000000000000000	4158.46142578125000000000	4123.58984375000000000000	4164.61523437500000000000	4142.56396484375000000000	4143.58984375000000000000	4170.25634765625000000000	4152.30761718750000000000	4148.71777343750000000000	4169.74365234375000000000	4181.02539062500000000000	4161.53857421875000000000	4207.69238281250000000000	4152.82031250000000000000	4146.66650390625000000000	0.00000000000000000000	10250.00000000000000000000	10222.00000000000000000000	0.00000000000000000000	0.00000000000000000000	0.00000000000000000000	1845.00000000000000000000	359.00000000000000000000	4.00000000000000000000	4.00000000000000000000	4.00000000000000000000	4.00000000000000000000	4.00000000000000000000	4.00000000000000000000	4.00000000000000000000	4.00000000000000000000	4.00000000000000000000	4.00000000000000000000	4.00000000000000000000	4.00000000000000000000	4.00000000000000000000	4.00000000000000000000	4.00000000000000000000	4.00000000000000000000
42.00000000000000000000	0.00000000000000000000	4170.25634765625000000000	4155.89746093750000000000	4164.61523437500000000000	4160.00000000000000000000	4179.48730468750000000000	4180.51269531250000000000	4170.76904296875000000000	4168.71777343750000000000	4173.84619140625000000000	4193.84619140625000000000	4179.48730468750000000000	4213.84619140625000000000	4194.87158203125000000000	4167.17919921875000000000	0.00000000000000000000	10250.00000000000000000000	10222.00000000000000000000	0.00000000000000000000	0.00000000000000000000	0.00000000000000000000	1845.00000000000000000000	366.00000000000000000000	4.00000000000000000000	4.00000000000000000000	4.00000000000000000000	4.00000000000000000000	4.00000000000000000000	4.00000000000000000000	4.00000000000000000000	4.00000000000000000000	4.00000000000000000000	4.00000000000000000000	4.00000000000000000000	4.00000000000000000000	4.00000000000000000000	4.00000000000000000000	4.00000000000000000000	4.00000000000000000000
43.00000000000000000000	0.00000000000000000000	4166.15380859375000000000	4135.89746093750000000000	4169.74365234375000000000	4148.71777343750000000000	4150.76904296875000000000	4169.74365234375000000000	4149.23046875000000000000	4148.71777343750000000000	4173.84619140625000000000	4173.33300781250000000000	4169.74365234375000000000	4214.35888671875000000000	4177.94873046875000000000	4161.53857421875000000000	0.00000000000000000000	10249.00000000000000000000	10223.00000000000000000000	0.00000000000000000000	0.00000000000000000000	0.00000000000000000000	1845.00000000000000000000	374.00000000000000000000	4.00000000000000000000	4.00000000000000000000	4.00000000000000000000	4.00000000000000000000	4.00000000000000000000	4.00000000000000000000	4.00000000000000000000	4.00000000000000000000	4.00000000000000000000	4.00000000000000000000	4.00000000000000000000	4.00000000000000000000	4.00000000000000000000	4.00000000000000000000	4.00000000000000000000	4.00000000000000000000
44.00000000000000000000	0.00000000000000000000	4163.07666015625000000000	4139.48730468750000000000	4164.61523437500000000000	4144.10253906250000000000	4161.53857421875000000000	4178.97412109375000000000	4169.23046875000000000000	4169.23046875000000000000	4173.33300781250000000000	4190.25634765625000000000	4176.41015625000000000000	4213.84619140625000000000	4178.97412109375000000000	4158.97412109375000000000	0.00000000000000000000	10249.00000000000000000000	10223.00000000000000000000	0.00000000000000000000	0.00000000000000000000	0.00000000000000000000	1845.00000000000000000000	381.00000000000000000000	4.00000000000000000000	4.00000000000000000000	4.00000000000000000000	4.00000000000000000000	4.00000000000000000000	4.00000000000000000000	4.00000000000000000000	4.00000000000000000000	4.00000000000000000000	4.00000000000000000000	4.00000000000000000000	4.00000000000000000000	4.00000000000000000000	4.00000000000000000000	4.00000000000000000000	4.00000000000000000000
45.00000000000000000000	0.00000000000000000000	4157.43603515625000000000	4142.05126953125000000000	4165.12792968750000000000	4151.79492187500000000000	4183.58984375000000000000	4184.10253906250000000000	4183.58984375000000000000	4195.38427734375000000000	4168.71777343750000000000	4220.51269531250000000000	4189.23046875000000000000	4220.00000000000000000000	4187.69238281250000000000	4163.07666015625000000000	0.00000000000000000000	10249.00000000000000000000	10223.00000000000000000000	0.00000000000000000000	0.00000000000000000000	0.00000000000000000000	1845.00000000000000000000	389.00000000000000000000	4.00000000000000000000	4.00000000000000000000	4.00000000000000000000	4.00000000000000000000	4.00000000000000000000	4.00000000000000000000	4.00000000000000000000	4.00000000000000000000	4.00000000000000000000	4.00000000000000000000	4.00000000000000000000	4.00000000000000000000	4.00000000000000000000	4.00000000000000000000	4.00000000000000000000	4.00000000000000000000
46.00000000000000000000	0.00000000000000000000	4147.17919921875000000000	4118.97412109375000000000	4162.05126953125000000000	4137.43603515625000000000	4153.33300781250000000000	4171.28173828125000000000	4156.92285156250000000000	4166.15380859375000000000	4165.12792968750000000000	4193.84619140625000000000	4169.74365234375000000000	4209.74365234375000000000	4162.05126953125000000000	4149.74365234375000000000	0.00000000000000000000	10249.00000000000000000000	10223.00000000000000000000	0.00000000000000000000	0.00000000000000000000	0.00000000000000000000	1845.00000000000000000000	397.00000000000000000000	4.00000000000000000000	4.00000000000000000000	4.00000000000000000000	4.00000000000000000000	4.00000000000000000000	4.00000000000000000000	4.00000000000000000000	4.00000000000000000000	4.00000000000000000000	4.00000000000000000000	4.00000000000000000000	4.00000000000000000000	4.00000000000000000000	4.00000000000000000000	4.00000000000000000000	4.00000000000000000000
47.00000000000000000000	0.00000000000000000000	4169.74365234375000000000	4162.56396484375000000000	4166.15380859375000000000	4157.43603515625000000000	4190.25634765625000000000	4188.20507812500000000000	4185.64111328125000000000	4179.48730468750000000000	4174.35888671875000000000	4220.51269531250000000000	4180.00000000000000000000	4215.38427734375000000000	4192.82031250000000000000	4160.51269531250000000000	0.00000000000000000000	10248.00000000000000000000	10223.00000000000000000000	0.00000000000000000000	0.00000000000000000000	0.00000000000000000000	1845.00000000000000000000	405.00000000000000000000	4.00000000000000000000	4.00000000000000000000	4.00000000000000000000	4.00000000000000000000	4.00000000000000000000	4.00000000000000000000	4.00000000000000000000	4.00000000000000000000	4.00000000000000000000	4.00000000000000000000	4.00000000000000000000	4.00000000000000000000	4.00000000000000000000	4.00000000000000000000	4.00000000000000000000	4.00000000000000000000
48.00000000000000000000	0.00000000000000000000	4172.30761718750000000000	4146.15380859375000000000	4176.92285156250000000000	4151.28173828125000000000	4176.92285156250000000000	4177.94873046875000000000	4171.28173828125000000000	4157.43603515625000000000	4172.82031250000000000000	4190.25634765625000000000	4167.17919921875000000000	4213.84619140625000000000	4170.25634765625000000000	4157.43603515625000000000	0.00000000000000000000	10248.00000000000000000000	10223.00000000000000000000	0.00000000000000000000	0.00000000000000000000	0.00000000000000000000	1845.00000000000000000000	414.00000000000000000000	4.00000000000000000000	4.00000000000000000000	4.00000000000000000000	4.00000000000000000000	4.00000000000000000000	4.00000000000000000000	4.00000000000000000000	4.00000000000000000000	4.00000000000000000000	4.00000000000000000000	4.00000000000000000000	4.00000000000000000000	4.00000000000000000000	4.00000000000000000000	4.00000000000000000000	4.00000000000000000000
49.00000000000000000000	0.00000000000000000000	4163.58984375000000000000	4140.51269531250000000000	4167.69238281250000000000	4151.79492187500000000000	4171.28173828125000000000	4175.89746093750000000000	4170.25634765625000000000	4169.74365234375000000000	4172.30761718750000000000	4182.05126953125000000000	4174.35888671875000000000	4211.79492187500000000000	4176.41015625000000000000	4163.07666015625000000000	0.00000000000000000000	10248.00000000000000000000	10223.00000000000000000000	0.00000000000000000000	0.00000000000000000000	0.00000000000000000000	1845.00000000000000000000	422.00000000000000000000	4.00000000000000000000	4.00000000000000000000	4.00000000000000000000	4.00000000000000000000	4.00000000000000000000	4.00000000000000000000	4.00000000000000000000	4.00000000000000000000	4.00000000000000000000	4.00000000000000000000	4.00000000000000000000	4.00000000000000000000	4.00000000000000000000	4.00000000000000000000	4.00000000000000000000	4.00000000000000000000
50.00000000000000000000	0.00000000000000000000	4164.10253906250000000000	4150.76904296875000000000	4165.64111328125000000000	4168.71777343750000000000	4167.17919921875000000000	4173.33300781250000000000	4173.84619140625000000000	4194.35888671875000000000	4175.38427734375000000000	4210.25634765625000000000	4193.84619140625000000000	4225.64111328125000000000	4202.05126953125000000000	4174.87158203125000000000	0.00000000000000000000	10248.00000000000000000000	10223.00000000000000000000	0.00000000000000000000	0.00000000000000000000	0.00000000000000000000	1845.00000000000000000000	430.00000000000000000000	4.00000000000000000000	4.00000000000000000000	4.00000000000000000000	4.00000000000000000000	4.00000000000000000000	4.00000000000000000000	4.00000000000000000000	4.00000000000000000000	4.00000000000000000000	4.00000000000000000000	4.00000000000000000000	4.00000000000000000000	4.00000000000000000000	4.00000000000000000000	4.00000000000000000000	4.00000000000000000000
51.00000000000000000000	0.00000000000000000000	4152.82031250000000000000	4118.46142578125000000000	4168.20507812500000000000	4147.17919921875000000000	4123.07666015625000000000	4160.00000000000000000000	4146.66650390625000000000	4156.92285156250000000000	4168.20507812500000000000	4180.00000000000000000000	4166.66650390625000000000	4213.84619140625000000000	4158.97412109375000000000	4156.92285156250000000000	0.00000000000000000000	10248.00000000000000000000	10224.00000000000000000000	0.00000000000000000000	0.00000000000000000000	0.00000000000000000000	1845.00000000000000000000	439.00000000000000000000	4.00000000000000000000	4.00000000000000000000	4.00000000000000000000	4.00000000000000000000	4.00000000000000000000	4.00000000000000000000	4.00000000000000000000	4.00000000000000000000	4.00000000000000000000	4.00000000000000000000	4.00000000000000000000	4.00000000000000000000	4.00000000000000000000	4.00000000000000000000	4.00000000000000000000	4.00000000000000000000
52.00000000000000000000	0.00000000000000000000	4157.94873046875000000000	4144.61523437500000000000	4165.64111328125000000000	4151.28173828125000000000	4172.30761718750000000000	4183.07666015625000000000	4178.46142578125000000000	4170.76904296875000000000	4169.23046875000000000000	4201.53857421875000000000	4174.87158203125000000000	4209.23046875000000000000	4166.15380859375000000000	4156.92285156250000000000	0.00000000000000000000	10248.00000000000000000000	10224.00000000000000000000	0.00000000000000000000	0.00000000000000000000	0.00000000000000000000	1845.00000000000000000000	447.00000000000000000000	4.00000000000000000000	4.00000000000000000000	4.00000000000000000000	4.00000000000000000000	4.00000000000000000000	4.00000000000000000000	4.00000000000000000000	4.00000000000000000000	4.00000000000000000000	4.00000000000000000000	4.00000000000000000000	4.00000000000000000000	4.00000000000000000000	4.00000000000000000000	4.00000000000000000000	4.00000000000000000000
53.00000000000000000000	0.00000000000000000000	4158.46142578125000000000	4130.25634765625000000000	4167.17919921875000000000	4146.66650390625000000000	4173.33300781250000000000	4178.46142578125000000000	4166.15380859375000000000	4154.87158203125000000000	4168.71777343750000000000	4181.53857421875000000000	4169.74365234375000000000	4209.23046875000000000000	4148.71777343750000000000	4149.74365234375000000000	0.00000000000000000000	10247.00000000000000000000	10223.00000000000000000000	0.00000000000000000000	0.00000000000000000000	0.00000000000000000000	1845.00000000000000000000	455.00000000000000000000	4.00000000000000000000	4.00000000000000000000	4.00000000000000000000	4.00000000000000000000	4.00000000000000000000	4.00000000000000000000	4.00000000000000000000	4.00000000000000000000	4.00000000000000000000	4.00000000000000000000	4.00000000000000000000	4.00000000000000000000	4.00000000000000000000	4.00000000000000000000	4.00000000000000000000	4.00000000000000000000
54.00000000000000000000	0.00000000000000000000	4161.53857421875000000000	4128.71777343750000000000	4163.07666015625000000000	4152.82031250000000000000	4152.30761718750000000000	4175.89746093750000000000	4162.05126953125000000000	4154.87158203125000000000	4171.79492187500000000000	4180.51269531250000000000	4169.74365234375000000000	4208.20507812500000000000	4160.00000000000000000000	4156.41015625000000000000	0.00000000000000000000	10247.00000000000000000000	10223.00000000000000000000	0.00000000000000000000	0.00000000000000000000	0.00000000000000000000	1845.00000000000000000000	464.00000000000000000000	4.00000000000000000000	4.00000000000000000000	4.00000000000000000000	4.00000000000000000000	4.00000000000000000000	4.00000000000000000000	4.00000000000000000000	4.00000000000000000000	4.00000000000000000000	4.00000000000000000000	4.00000000000000000000	4.00000000000000000000	4.00000000000000000000	4.00000000000000000000	4.00000000000000000000	4.00000000000000000000
55.00000000000000000000	0.00000000000000000000	4169.74365234375000000000	4152.82031250000000000000	4169.74365234375000000000	4172.30761718750000000000	4162.56396484375000000000	4177.43603515625000000000	4174.35888671875000000000	4186.15380859375000000000	4178.46142578125000000000	4211.79492187500000000000	4190.25634765625000000000	4223.58984375000000000000	4197.94873046875000000000	4175.89746093750000000000	0.00000000000000000000	10244.00000000000000000000	10223.00000000000000000000	0.00000000000000000000	0.00000000000000000000	0.00000000000000000000	1845.00000000000000000000	472.00000000000000000000	4.00000000000000000000	4.00000000000000000000	4.00000000000000000000	4.00000000000000000000	4.00000000000000000000	4.00000000000000000000	4.00000000000000000000	4.00000000000000000000	4.00000000000000000000	4.00000000000000000000	4.00000000000000000000	4.00000000000000000000	4.00000000000000000000	4.00000000000000000000	4.00000000000000000000	4.00000000000000000000
56.00000000000000000000	0.00000000000000000000	4160.51269531250000000000	4125.12792968750000000000	4172.30761718750000000000	4152.30761718750000000000	4145.12792968750000000000	4161.02539062500000000000	4147.69238281250000000000	4161.53857421875000000000	4172.30761718750000000000	4173.33300781250000000000	4174.35888671875000000000	4220.00000000000000000000	4169.74365234375000000000	4166.15380859375000000000	0.00000000000000000000	10244.00000000000000000000	10223.00000000000000000000	0.00000000000000000000	0.00000000000000000000	0.00000000000000000000	1845.00000000000000000000	481.00000000000000000000	4.00000000000000000000	4.00000000000000000000	4.00000000000000000000	4.00000000000000000000	4.00000000000000000000	4.00000000000000000000	4.00000000000000000000	4.00000000000000000000	4.00000000000000000000	4.00000000000000000000	4.00000000000000000000	4.00000000000000000000	4.00000000000000000000	4.00000000000000000000	4.00000000000000000000	4.00000000000000000000
57.00000000000000000000	0.00000000000000000000	4168.71777343750000000000	4152.82031250000000000000	4165.12792968750000000000	4165.64111328125000000000	4179.48730468750000000000	4178.97412109375000000000	4181.02539062500000000000	4181.53857421875000000000	4173.33300781250000000000	4209.23046875000000000000	4188.20507812500000000000	4220.51269531250000000000	4184.10253906250000000000	4170.76904296875000000000	0.00000000000000000000	10245.00000000000000000000	10224.00000000000000000000	0.00000000000000000000	0.00000000000000000000	0.00000000000000000000	1845.00000000000000000000	489.00000000000000000000	4.00000000000000000000	4.00000000000000000000	4.00000000000000000000	4.00000000000000000000	4.00000000000000000000	4.00000000000000000000	4.00000000000000000000	4.00000000000000000000	4.00000000000000000000	4.00000000000000000000	4.00000000000000000000	4.00000000000000000000	4.00000000000000000000	4.00000000000000000000	4.00000000000000000000	4.00000000000000000000
58.00000000000000000000	0.00000000000000000000	4168.71777343750000000000	4145.12792968750000000000	4171.28173828125000000000	4165.12792968750000000000	4159.48730468750000000000	4175.89746093750000000000	4171.79492187500000000000	4173.33300781250000000000	4170.25634765625000000000	4210.25634765625000000000	4178.97412109375000000000	4218.97412109375000000000	4168.20507812500000000000	4160.51269531250000000000	0.00000000000000000000	10245.00000000000000000000	10224.00000000000000000000	0.00000000000000000000	0.00000000000000000000	0.00000000000000000000	1845.00000000000000000000	497.00000000000000000000	4.00000000000000000000	4.00000000000000000000	4.00000000000000000000	4.00000000000000000000	4.00000000000000000000	4.00000000000000000000	4.00000000000000000000	4.00000000000000000000	4.00000000000000000000	4.00000000000000000000	4.00000000000000000000	4.00000000000000000000	4.00000000000000000000	4.00000000000000000000	4.00000000000000000000	4.00000000000000000000
59.00000000000000000000	0.00000000000000000000	4168.71777343750000000000	4142.05126953125000000000	4169.74365234375000000000	4160.00000000000000000000	4149.74365234375000000000	4173.84619140625000000000	4160.51269531250000000000	4158.46142578125000000000	4167.17919921875000000000	4181.53857421875000000000	4167.69238281250000000000	4209.74365234375000000000	4163.07666015625000000000	4153.84619140625000000000	0.00000000000000000000	10244.00000000000000000000	10223.00000000000000000000	0.00000000000000000000	0.00000000000000000000	0.00000000000000000000	1845.00000000000000000000	506.00000000000000000000	4.00000000000000000000	4.00000000000000000000	4.00000000000000000000	4.00000000000000000000	4.00000000000000000000	4.00000000000000000000	4.00000000000000000000	4.00000000000000000000	4.00000000000000000000	4.00000000000000000000	4.00000000000000000000	4.00000000000000000000	4.00000000000000000000	4.00000000000000000000	4.00000000000000000000	4.00000000000000000000
60.00000000000000000000	0.00000000000000000000	4179.48730468750000000000	4169.74365234375000000000	4171.28173828125000000000	4179.48730468750000000000	4186.66650390625000000000	4180.51269531250000000000	4177.94873046875000000000	4173.84619140625000000000	4173.84619140625000000000	4204.61523437500000000000	4184.61523437500000000000	4220.00000000000000000000	4196.41015625000000000000	4170.76904296875000000000	0.00000000000000000000	10244.00000000000000000000	10223.00000000000000000000	0.00000000000000000000	0.00000000000000000000	0.00000000000000000000	1845.00000000000000000000	514.00000000000000000000	4.00000000000000000000	4.00000000000000000000	4.00000000000000000000	4.00000000000000000000	4.00000000000000000000	4.00000000000000000000	4.00000000000000000000	4.00000000000000000000	4.00000000000000000000	4.00000000000000000000	4.00000000000000000000	4.00000000000000000000	4.00000000000000000000	4.00000000000000000000	4.00000000000000000000	4.00000000000000000000
61.00000000000000000000	0.00000000000000000000	4168.20507812500000000000	4140.00000000000000000000	4174.35888671875000000000	4161.02539062500000000000	4158.97412109375000000000	4164.61523437500000000000	4152.30761718750000000000	4147.17919921875000000000	4172.82031250000000000000	4182.05126953125000000000	4169.74365234375000000000	4217.94873046875000000000	4170.76904296875000000000	4163.58984375000000000000	0.00000000000000000000	10246.00000000000000000000	10224.00000000000000000000	0.00000000000000000000	0.00000000000000000000	0.00000000000000000000	1845.00000000000000000000	521.00000000000000000000	4.00000000000000000000	4.00000000000000000000	4.00000000000000000000	4.00000000000000000000	4.00000000000000000000	4.00000000000000000000	4.00000000000000000000	4.00000000000000000000	4.00000000000000000000	4.00000000000000000000	4.00000000000000000000	4.00000000000000000000	4.00000000000000000000	4.00000000000000000000	4.00000000000000000000	4.00000000000000000000
62.00000000000000000000	0.00000000000000000000	4168.20507812500000000000	4158.46142578125000000000	4168.20507812500000000000	4171.79492187500000000000	4181.53857421875000000000	4181.02539062500000000000	4177.43603515625000000000	4178.46142578125000000000	4172.82031250000000000000	4209.74365234375000000000	4186.66650390625000000000	4221.53857421875000000000	4194.35888671875000000000	4170.76904296875000000000	0.00000000000000000000	10246.00000000000000000000	10224.00000000000000000000	0.00000000000000000000	0.00000000000000000000	0.00000000000000000000	1845.00000000000000000000	529.00000000000000000000	4.00000000000000000000	4.00000000000000000000	4.00000000000000000000	4.00000000000000000000	4.00000000000000000000	4.00000000000000000000	4.00000000000000000000	4.00000000000000000000	4.00000000000000000000	4.00000000000000000000	4.00000000000000000000	4.00000000000000000000	4.00000000000000000000	4.00000000000000000000	4.00000000000000000000	4.00000000000000000000
63.00000000000000000000	0.00000000000000000000	4160.00000000000000000000	4144.10253906250000000000	4168.20507812500000000000	4173.33300781250000000000	4170.76904296875000000000	4175.89746093750000000000	4170.76904296875000000000	4180.51269531250000000000	4168.71777343750000000000	4208.71777343750000000000	4183.07666015625000000000	4223.58984375000000000000	4182.56396484375000000000	4162.56396484375000000000	0.00000000000000000000	10247.00000000000000000000	10224.00000000000000000000	0.00000000000000000000	0.00000000000000000000	0.00000000000000000000	1845.00000000000000000000	537.00000000000000000000	4.00000000000000000000	4.00000000000000000000	4.00000000000000000000	4.00000000000000000000	4.00000000000000000000	4.00000000000000000000	4.00000000000000000000	4.00000000000000000000	4.00000000000000000000	4.00000000000000000000	4.00000000000000000000	4.00000000000000000000	4.00000000000000000000	4.00000000000000000000	4.00000000000000000000	4.00000000000000000000
64.00000000000000000000	0.00000000000000000000	4155.89746093750000000000	4130.25634765625000000000	4164.61523437500000000000	4160.00000000000000000000	4152.82031250000000000000	4171.79492187500000000000	4164.10253906250000000000	4161.02539062500000000000	4167.17919921875000000000	4193.33300781250000000000	4168.20507812500000000000	4210.25634765625000000000	4156.92285156250000000000	4147.17919921875000000000	929.00000000000000000000	10247.00000000000000000000	10224.00000000000000000000	0.00000000000000000000	0.00000000000000000000	0.00000000000000000000	1845.00000000000000000000	544.00000000000000000000	4.00000000000000000000	4.00000000000000000000	4.00000000000000000000	4.00000000000000000000	4.00000000000000000000	4.00000000000000000000	4.00000000000000000000	4.00000000000000000000	4.00000000000000000000	4.00000000000000000000	4.00000000000000000000	4.00000000000000000000	4.00000000000000000000	4.00000000000000000000	4.00000000000000000000	4.00000000000000000000
65.00000000000000000000	0.00000000000000000000	4175.89746093750000000000	4168.71777343750000000000	4168.20507812500000000000	4176.41015625000000000000	4190.76904296875000000000	4187.17919921875000000000	4192.30761718750000000000	4179.48730468750000000000	4172.82031250000000000000	4223.58984375000000000000	4187.17919921875000000000	4217.43603515625000000000	4185.64111328125000000000	4158.97412109375000000000	1131.00000000000000000000	10247.00000000000000000000	10225.00000000000000000000	0.00000000000000000000	0.00000000000000000000	0.00000000000000000000	1845.00000000000000000000	551.00000000000000000000	4.00000000000000000000	4.00000000000000000000	4.00000000000000000000	4.00000000000000000000	4.00000000000000000000	4.00000000000000000000	4.00000000000000000000	4.00000000000000000000	4.00000000000000000000	4.00000000000000000000	4.00000000000000000000	4.00000000000000000000	4.00000000000000000000	4.00000000000000000000	4.00000000000000000000	4.00000000000000000000
66.00000000000000000000	0.00000000000000000000	4169.74365234375000000000	4143.07666015625000000000	4170.25634765625000000000	4161.53857421875000000000	4163.58984375000000000000	4171.79492187500000000000	4159.48730468750000000000	4146.15380859375000000000	4169.74365234375000000000	4184.10253906250000000000	4167.69238281250000000000	4211.79492187500000000000	4164.10253906250000000000	4151.79492187500000000000	1354.00000000000000000000	10247.00000000000000000000	10225.00000000000000000000	0.00000000000000000000	0.00000000000000000000	0.00000000000000000000	1845.00000000000000000000	559.00000000000000000000	4.00000000000000000000	4.00000000000000000000	4.00000000000000000000	4.00000000000000000000	4.00000000000000000000	4.00000000000000000000	4.00000000000000000000	4.00000000000000000000	4.00000000000000000000	4.00000000000000000000	4.00000000000000000000	4.00000000000000000000	4.00000000000000000000	4.00000000000000000000	4.00000000000000000000	4.00000000000000000000
67.00000000000000000000	0.00000000000000000000	4167.17919921875000000000	4152.30761718750000000000	4160.51269531250000000000	4170.25634765625000000000	4170.25634765625000000000	4175.38427734375000000000	4167.69238281250000000000	4167.69238281250000000000	4174.35888671875000000000	4200.51269531250000000000	4175.38427734375000000000	4210.25634765625000000000	4189.74365234375000000000	4166.15380859375000000000	1951.00000000000000000000	10247.00000000000000000000	10225.00000000000000000000	0.00000000000000000000	0.00000000000000000000	0.00000000000000000000	1845.00000000000000000000	567.00000000000000000000	4.00000000000000000000	4.00000000000000000000	4.00000000000000000000	4.00000000000000000000	4.00000000000000000000	4.00000000000000000000	4.00000000000000000000	4.00000000000000000000	4.00000000000000000000	4.00000000000000000000	4.00000000000000000000	4.00000000000000000000	4.00000000000000000000	4.00000000000000000000	4.00000000000000000000	4.00000000000000000000
68.00000000000000000000	0.00000000000000000000	4165.64111328125000000000	4144.61523437500000000000	4165.12792968750000000000	4177.43603515625000000000	4154.87158203125000000000	4164.61523437500000000000	4158.46142578125000000000	4176.41015625000000000000	4174.87158203125000000000	4202.05126953125000000000	4178.97412109375000000000	4217.43603515625000000000	4188.71777343750000000000	4172.30761718750000000000	2061.00000000000000000000	10247.00000000000000000000	10225.00000000000000000000	0.00000000000000000000	0.00000000000000000000	0.00000000000000000000	1845.00000000000000000000	574.00000000000000000000	4.00000000000000000000	4.00000000000000000000	4.00000000000000000000	4.00000000000000000000	4.00000000000000000000	4.00000000000000000000	4.00000000000000000000	4.00000000000000000000	4.00000000000000000000	4.00000000000000000000	4.00000000000000000000	4.00000000000000000000	4.00000000000000000000	4.00000000000000000000	4.00000000000000000000	4.00000000000000000000
69.00000000000000000000	0.00000000000000000000	4160.00000000000000000000	4129.74365234375000000000	4164.61523437500000000000	4162.56396484375000000000	4143.07666015625000000000	4160.51269531250000000000	4146.15380859375000000000	4148.71777343750000000000	4168.71777343750000000000	4170.76904296875000000000	4165.12792968750000000000	4207.17919921875000000000	4161.02539062500000000000	4159.48730468750000000000	1285.00000000000000000000	10248.00000000000000000000	10225.00000000000000000000	0.00000000000000000000	0.00000000000000000000	0.00000000000000000000	1845.00000000000000000000	582.00000000000000000000	4.00000000000000000000	4.00000000000000000000	4.00000000000000000000	4.00000000000000000000	4.00000000000000000000	4.00000000000000000000	4.00000000000000000000	4.00000000000000000000	4.00000000000000000000	4.00000000000000000000	4.00000000000000000000	4.00000000000000000000	4.00000000000000000000	4.00000000000000000000	4.00000000000000000000	4.00000000000000000000
70.00000000000000000000	0.00000000000000000000	4170.76904296875000000000	4164.61523437500000000000	4166.66650390625000000000	4171.79492187500000000000	4187.69238281250000000000	4184.61523437500000000000	4183.07666015625000000000	4167.69238281250000000000	4171.79492187500000000000	4217.43603515625000000000	4183.58984375000000000000	4213.33300781250000000000	4186.15380859375000000000	4165.12792968750000000000	1877.00000000000000000000	10248.00000000000000000000	10225.00000000000000000000	0.00000000000000000000	0.00000000000000000000	0.00000000000000000000	1845.00000000000000000000	589.00000000000000000000	4.00000000000000000000	4.00000000000000000000	4.00000000000000000000	4.00000000000000000000	4.00000000000000000000	4.00000000000000000000	4.00000000000000000000	4.00000000000000000000	4.00000000000000000000	4.00000000000000000000	4.00000000000000000000	4.00000000000000000000	4.00000000000000000000	4.00000000000000000000	4.00000000000000000000	4.00000000000000000000
71.00000000000000000000	0.00000000000000000000	4164.61523437500000000000	4140.00000000000000000000	4170.76904296875000000000	4156.41015625000000000000	4153.84619140625000000000	4175.38427734375000000000	4163.58984375000000000000	4147.17919921875000000000	4170.25634765625000000000	4205.64111328125000000000	4166.15380859375000000000	4212.82031250000000000000	4154.35888671875000000000	4153.33300781250000000000	1734.00000000000000000000	10248.00000000000000000000	10226.00000000000000000000	0.00000000000000000000	0.00000000000000000000	0.00000000000000000000	1845.00000000000000000000	597.00000000000000000000	4.00000000000000000000	4.00000000000000000000	4.00000000000000000000	4.00000000000000000000	4.00000000000000000000	4.00000000000000000000	4.00000000000000000000	4.00000000000000000000	4.00000000000000000000	4.00000000000000000000	4.00000000000000000000	4.00000000000000000000	4.00000000000000000000	4.00000000000000000000	4.00000000000000000000	4.00000000000000000000
72.00000000000000000000	0.00000000000000000000	4170.25634765625000000000	4155.89746093750000000000	4163.07666015625000000000	4166.66650390625000000000	4173.84619140625000000000	4178.46142578125000000000	4168.71777343750000000000	4161.02539062500000000000	4173.84619140625000000000	4206.15380859375000000000	4170.76904296875000000000	4211.28173828125000000000	4175.89746093750000000000	4164.61523437500000000000	702.00000000000000000000	10248.00000000000000000000	10226.00000000000000000000	0.00000000000000000000	0.00000000000000000000	0.00000000000000000000	1845.00000000000000000000	604.00000000000000000000	4.00000000000000000000	4.00000000000000000000	4.00000000000000000000	4.00000000000000000000	4.00000000000000000000	4.00000000000000000000	4.00000000000000000000	4.00000000000000000000	4.00000000000000000000	4.00000000000000000000	4.00000000000000000000	4.00000000000000000000	4.00000000000000000000	4.00000000000000000000	4.00000000000000000000	4.00000000000000000000
73.00000000000000000000	0.00000000000000000000	4175.89746093750000000000	4163.07666015625000000000	4169.74365234375000000000	4173.84619140625000000000	4183.58984375000000000000	4165.64111328125000000000	4158.97412109375000000000	4165.12792968750000000000	4174.87158203125000000000	4198.97412109375000000000	4181.02539062500000000000	4216.92285156250000000000	4201.02539062500000000000	4175.38427734375000000000	1890.00000000000000000000	10247.00000000000000000000	10224.00000000000000000000	0.00000000000000000000	0.00000000000000000000	0.00000000000000000000	1845.00000000000000000000	612.00000000000000000000	4.00000000000000000000	4.00000000000000000000	4.00000000000000000000	4.00000000000000000000	4.00000000000000000000	4.00000000000000000000	4.00000000000000000000	4.00000000000000000000	4.00000000000000000000	4.00000000000000000000	4.00000000000000000000	4.00000000000000000000	4.00000000000000000000	4.00000000000000000000	4.00000000000000000000	4.00000000000000000000
74.00000000000000000000	0.00000000000000000000	4167.17919921875000000000	4137.43603515625000000000	4170.25634765625000000000	4155.38427734375000000000	4142.05126953125000000000	4151.79492187500000000000	4140.00000000000000000000	4146.15380859375000000000	4170.76904296875000000000	4174.87158203125000000000	4169.74365234375000000000	4210.76904296875000000000	4174.87158203125000000000	4163.58984375000000000000	1963.00000000000000000000	10247.00000000000000000000	10224.00000000000000000000	0.00000000000000000000	0.00000000000000000000	0.00000000000000000000	1845.00000000000000000000	621.00000000000000000000	4.00000000000000000000	4.00000000000000000000	4.00000000000000000000	4.00000000000000000000	4.00000000000000000000	4.00000000000000000000	4.00000000000000000000	4.00000000000000000000	4.00000000000000000000	4.00000000000000000000	4.00000000000000000000	4.00000000000000000000	4.00000000000000000000	4.00000000000000000000	4.00000000000000000000	4.00000000000000000000
75.00000000000000000000	0.00000000000000000000	4167.69238281250000000000	4164.10253906250000000000	4164.10253906250000000000	4165.12792968750000000000	4172.30761718750000000000	4173.84619140625000000000	4175.38427734375000000000	4181.53857421875000000000	4172.30761718750000000000	4226.66650390625000000000	4187.17919921875000000000	4216.41015625000000000000	4190.25634765625000000000	4168.71777343750000000000	1596.00000000000000000000	10248.00000000000000000000	10225.00000000000000000000	0.00000000000000000000	0.00000000000000000000	0.00000000000000000000	1845.00000000000000000000	629.00000000000000000000	4.00000000000000000000	4.00000000000000000000	4.00000000000000000000	4.00000000000000000000	4.00000000000000000000	4.00000000000000000000	4.00000000000000000000	4.00000000000000000000	4.00000000000000000000	4.00000000000000000000	4.00000000000000000000	4.00000000000000000000	4.00000000000000000000	4.00000000000000000000	4.00000000000000000000	4.00000000000000000000
76.00000000000000000000	0.00000000000000000000	4158.97412109375000000000	4148.20507812500000000000	4166.66650390625000000000	4148.20507812500000000000	4154.35888671875000000000	4164.10253906250000000000	4152.82031250000000000000	4162.05126953125000000000	4167.17919921875000000000	4204.10253906250000000000	4173.33300781250000000000	4211.79492187500000000000	4167.69238281250000000000	4156.92285156250000000000	1354.00000000000000000000	10248.00000000000000000000	10225.00000000000000000000	0.00000000000000000000	0.00000000000000000000	0.00000000000000000000	1845.00000000000000000000	637.00000000000000000000	4.00000000000000000000	4.00000000000000000000	4.00000000000000000000	4.00000000000000000000	4.00000000000000000000	4.00000000000000000000	4.00000000000000000000	4.00000000000000000000	4.00000000000000000000	4.00000000000000000000	4.00000000000000000000	4.00000000000000000000	4.00000000000000000000	4.00000000000000000000	4.00000000000000000000	4.00000000000000000000
77.00000000000000000000	0.00000000000000000000	4175.38427734375000000000	4172.30761718750000000000	4169.74365234375000000000	4158.46142578125000000000	4164.10253906250000000000	4168.71777343750000000000	4158.46142578125000000000	4162.56396484375000000000	4170.76904296875000000000	4194.87158203125000000000	4177.94873046875000000000	4212.82031250000000000000	4187.69238281250000000000	4164.10253906250000000000	1515.00000000000000000000	10247.00000000000000000000	10225.00000000000000000000	0.00000000000000000000	0.00000000000000000000	0.00000000000000000000	1845.00000000000000000000	645.00000000000000000000	4.00000000000000000000	4.00000000000000000000	4.00000000000000000000	4.00000000000000000000	4.00000000000000000000	4.00000000000000000000	4.00000000000000000000	4.00000000000000000000	4.00000000000000000000	4.00000000000000000000	4.00000000000000000000	4.00000000000000000000	4.00000000000000000000	4.00000000000000000000	4.00000000000000000000	4.00000000000000000000
78.00000000000000000000	0.00000000000000000000	4192.30761718750000000000	4187.69238281250000000000	4180.00000000000000000000	4177.94873046875000000000	4170.76904296875000000000	4168.71777343750000000000	4165.64111328125000000000	4160.00000000000000000000	4175.38427734375000000000	4202.05126953125000000000	4183.58984375000000000000	4221.53857421875000000000	4203.58984375000000000000	4177.94873046875000000000	1963.00000000000000000000	10247.00000000000000000000	10225.00000000000000000000	0.00000000000000000000	0.00000000000000000000	0.00000000000000000000	1845.00000000000000000000	653.00000000000000000000	4.00000000000000000000	4.00000000000000000000	4.00000000000000000000	4.00000000000000000000	4.00000000000000000000	4.00000000000000000000	4.00000000000000000000	4.00000000000000000000	4.00000000000000000000	4.00000000000000000000	4.00000000000000000000	4.00000000000000000000	4.00000000000000000000	4.00000000000000000000	4.00000000000000000000	4.00000000000000000000
79.00000000000000000000	0.00000000000000000000	4175.38427734375000000000	4155.38427734375000000000	4174.87158203125000000000	4157.94873046875000000000	4128.71777343750000000000	4157.43603515625000000000	4141.53857421875000000000	4132.30761718750000000000	4168.71777343750000000000	4171.79492187500000000000	4165.64111328125000000000	4210.76904296875000000000	4173.33300781250000000000	4166.66650390625000000000	1596.00000000000000000000	10247.00000000000000000000	10225.00000000000000000000	0.00000000000000000000	0.00000000000000000000	0.00000000000000000000	1845.00000000000000000000	661.00000000000000000000	4.00000000000000000000	4.00000000000000000000	4.00000000000000000000	4.00000000000000000000	4.00000000000000000000	4.00000000000000000000	4.00000000000000000000	4.00000000000000000000	4.00000000000000000000	4.00000000000000000000	4.00000000000000000000	4.00000000000000000000	4.00000000000000000000	4.00000000000000000000	4.00000000000000000000	4.00000000000000000000
80.00000000000000000000	0.00000000000000000000	4172.30761718750000000000	4174.87158203125000000000	4166.15380859375000000000	4168.20507812500000000000	4157.43603515625000000000	4168.71777343750000000000	4162.56396484375000000000	4174.35888671875000000000	4170.76904296875000000000	4209.74365234375000000000	4189.74365234375000000000	4222.05126953125000000000	4200.00000000000000000000	4176.92285156250000000000	1354.00000000000000000000	10247.00000000000000000000	10225.00000000000000000000	0.00000000000000000000	0.00000000000000000000	0.00000000000000000000	1845.00000000000000000000	668.00000000000000000000	4.00000000000000000000	4.00000000000000000000	4.00000000000000000000	4.00000000000000000000	4.00000000000000000000	4.00000000000000000000	4.00000000000000000000	4.00000000000000000000	4.00000000000000000000	4.00000000000000000000	4.00000000000000000000	4.00000000000000000000	4.00000000000000000000	4.00000000000000000000	4.00000000000000000000	4.00000000000000000000
81.00000000000000000000	0.00000000000000000000	4168.20507812500000000000	4153.84619140625000000000	4172.82031250000000000000	4159.48730468750000000000	4151.79492187500000000000	4153.84619140625000000000	4141.53857421875000000000	4163.58984375000000000000	4170.76904296875000000000	4195.38427734375000000000	4180.00000000000000000000	4225.64111328125000000000	4181.02539062500000000000	4174.87158203125000000000	1515.00000000000000000000	10247.00000000000000000000	10224.00000000000000000000	0.00000000000000000000	0.00000000000000000000	0.00000000000000000000	1845.00000000000000000000	676.00000000000000000000	4.00000000000000000000	4.00000000000000000000	4.00000000000000000000	4.00000000000000000000	4.00000000000000000000	4.00000000000000000000	4.00000000000000000000	4.00000000000000000000	4.00000000000000000000	4.00000000000000000000	4.00000000000000000000	4.00000000000000000000	4.00000000000000000000	4.00000000000000000000	4.00000000000000000000	4.00000000000000000000
82.00000000000000000000	0.00000000000000000000	4175.89746093750000000000	4170.76904296875000000000	4173.84619140625000000000	4158.97412109375000000000	4164.10253906250000000000	4166.66650390625000000000	4157.94873046875000000000	4158.46142578125000000000	4173.84619140625000000000	4194.87158203125000000000	4177.94873046875000000000	4216.41015625000000000000	4186.15380859375000000000	4172.30761718750000000000	1963.00000000000000000000	10247.00000000000000000000	10224.00000000000000000000	0.00000000000000000000	0.00000000000000000000	0.00000000000000000000	1845.00000000000000000000	683.00000000000000000000	4.00000000000000000000	4.00000000000000000000	4.00000000000000000000	4.00000000000000000000	4.00000000000000000000	4.00000000000000000000	4.00000000000000000000	4.00000000000000000000	4.00000000000000000000	4.00000000000000000000	4.00000000000000000000	4.00000000000000000000	4.00000000000000000000	4.00000000000000000000	4.00000000000000000000	4.00000000000000000000
83.00000000000000000000	0.00000000000000000000	4183.58984375000000000000	4197.94873046875000000000	4177.43603515625000000000	4169.23046875000000000000	4181.02539062500000000000	4182.56396484375000000000	4179.48730468750000000000	4168.71777343750000000000	4175.38427734375000000000	4211.28173828125000000000	4186.66650390625000000000	4219.48730468750000000000	4198.46142578125000000000	4169.74365234375000000000	1596.00000000000000000000	10247.00000000000000000000	10223.00000000000000000000	0.00000000000000000000	0.00000000000000000000	0.00000000000000000000	1845.00000000000000000000	691.00000000000000000000	4.00000000000000000000	4.00000000000000000000	4.00000000000000000000	4.00000000000000000000	4.00000000000000000000	4.00000000000000000000	4.00000000000000000000	4.00000000000000000000	4.00000000000000000000	4.00000000000000000000	4.00000000000000000000	4.00000000000000000000	4.00000000000000000000	4.00000000000000000000	4.00000000000000000000	4.00000000000000000000
84.00000000000000000000	0.00000000000000000000	4168.71777343750000000000	4165.12792968750000000000	4172.82031250000000000000	4154.35888671875000000000	4154.35888671875000000000	4167.69238281250000000000	4154.35888671875000000000	4142.56396484375000000000	4171.28173828125000000000	4175.89746093750000000000	4163.07666015625000000000	4210.25634765625000000000	4165.12792968750000000000	4158.97412109375000000000	1354.00000000000000000000	10247.00000000000000000000	10223.00000000000000000000	0.00000000000000000000	0.00000000000000000000	0.00000000000000000000	1845.00000000000000000000	699.00000000000000000000	4.00000000000000000000	4.00000000000000000000	4.00000000000000000000	4.00000000000000000000	4.00000000000000000000	4.00000000000000000000	4.00000000000000000000	4.00000000000000000000	4.00000000000000000000	4.00000000000000000000	4.00000000000000000000	4.00000000000000000000	4.00000000000000000000	4.00000000000000000000	4.00000000000000000000	4.00000000000000000000
85.00000000000000000000	0.00000000000000000000	4174.35888671875000000000	4184.10253906250000000000	4166.15380859375000000000	4170.25634765625000000000	4181.02539062500000000000	4171.28173828125000000000	4171.79492187500000000000	4172.30761718750000000000	4176.41015625000000000000	4209.23046875000000000000	4182.05126953125000000000	4217.43603515625000000000	4202.05126953125000000000	4182.05126953125000000000	1515.00000000000000000000	10248.00000000000000000000	10223.00000000000000000000	0.00000000000000000000	0.00000000000000000000	0.00000000000000000000	1845.00000000000000000000	707.00000000000000000000	4.00000000000000000000	4.00000000000000000000	4.00000000000000000000	4.00000000000000000000	4.00000000000000000000	4.00000000000000000000	4.00000000000000000000	4.00000000000000000000	4.00000000000000000000	4.00000000000000000000	4.00000000000000000000	4.00000000000000000000	4.00000000000000000000	4.00000000000000000000	4.00000000000000000000	4.00000000000000000000
86.00000000000000000000	0.00000000000000000000	4172.30761718750000000000	4162.05126953125000000000	4172.30761718750000000000	4158.46142578125000000000	4149.23046875000000000000	4154.35888671875000000000	4147.17919921875000000000	4161.53857421875000000000	4173.33300781250000000000	4196.92285156250000000000	4178.46142578125000000000	4221.53857421875000000000	4191.79492187500000000000	4179.48730468750000000000	1963.00000000000000000000	10248.00000000000000000000	10223.00000000000000000000	0.00000000000000000000	0.00000000000000000000	0.00000000000000000000	1845.00000000000000000000	715.00000000000000000000	4.00000000000000000000	4.00000000000000000000	4.00000000000000000000	4.00000000000000000000	4.00000000000000000000	4.00000000000000000000	4.00000000000000000000	4.00000000000000000000	4.00000000000000000000	4.00000000000000000000	4.00000000000000000000	4.00000000000000000000	4.00000000000000000000	4.00000000000000000000	4.00000000000000000000	4.00000000000000000000
87.00000000000000000000	0.00000000000000000000	4169.23046875000000000000	4155.89746093750000000000	4167.69238281250000000000	4147.17919921875000000000	4148.71777343750000000000	4162.05126953125000000000	4156.41015625000000000000	4158.46142578125000000000	4173.33300781250000000000	4195.89746093750000000000	4172.30761718750000000000	4215.38427734375000000000	4181.53857421875000000000	4169.74365234375000000000	1596.00000000000000000000	10249.00000000000000000000	10222.00000000000000000000	0.00000000000000000000	0.00000000000000000000	0.00000000000000000000	1845.00000000000000000000	723.00000000000000000000	4.00000000000000000000	4.00000000000000000000	4.00000000000000000000	4.00000000000000000000	4.00000000000000000000	4.00000000000000000000	4.00000000000000000000	4.00000000000000000000	4.00000000000000000000	4.00000000000000000000	4.00000000000000000000	4.00000000000000000000	4.00000000000000000000	4.00000000000000000000	4.00000000000000000000	4.00000000000000000000
88.00000000000000000000	0.00000000000000000000	4176.41015625000000000000	4176.41015625000000000000	4170.76904296875000000000	4157.94873046875000000000	4185.64111328125000000000	4180.00000000000000000000	4184.10253906250000000000	4175.38427734375000000000	4177.43603515625000000000	4226.15380859375000000000	4185.12792968750000000000	4221.02539062500000000000	4194.35888671875000000000	4171.79492187500000000000	1354.00000000000000000000	10249.00000000000000000000	10222.00000000000000000000	0.00000000000000000000	0.00000000000000000000	0.00000000000000000000	1845.00000000000000000000	731.00000000000000000000	4.00000000000000000000	4.00000000000000000000	4.00000000000000000000	4.00000000000000000000	4.00000000000000000000	4.00000000000000000000	4.00000000000000000000	4.00000000000000000000	4.00000000000000000000	4.00000000000000000000	4.00000000000000000000	4.00000000000000000000	4.00000000000000000000	4.00000000000000000000	4.00000000000000000000	4.00000000000000000000
89.00000000000000000000	0.00000000000000000000	4172.30761718750000000000	4157.94873046875000000000	4174.35888671875000000000	4143.07666015625000000000	4144.61523437500000000000	4166.66650390625000000000	4151.79492187500000000000	4145.12792968750000000000	4170.25634765625000000000	4185.12792968750000000000	4168.71777343750000000000	4212.30761718750000000000	4167.69238281250000000000	4158.97412109375000000000	1515.00000000000000000000	10248.00000000000000000000	10222.00000000000000000000	0.00000000000000000000	0.00000000000000000000	0.00000000000000000000	1845.00000000000000000000	739.00000000000000000000	4.00000000000000000000	4.00000000000000000000	4.00000000000000000000	4.00000000000000000000	4.00000000000000000000	4.00000000000000000000	4.00000000000000000000	4.00000000000000000000	4.00000000000000000000	4.00000000000000000000	4.00000000000000000000	4.00000000000000000000	4.00000000000000000000	4.00000000000000000000	4.00000000000000000000	4.00000000000000000000
90.00000000000000000000	0.00000000000000000000	4184.10253906250000000000	4190.25634765625000000000	4173.33300781250000000000	4160.51269531250000000000	4153.33300781250000000000	4172.30761718750000000000	4165.12792968750000000000	4168.71777343750000000000	4176.92285156250000000000	4204.61523437500000000000	4183.58984375000000000000	4217.94873046875000000000	4206.15380859375000000000	4180.51269531250000000000	1963.00000000000000000000	10248.00000000000000000000	10222.00000000000000000000	0.00000000000000000000	0.00000000000000000000	0.00000000000000000000	1845.00000000000000000000	747.00000000000000000000	4.00000000000000000000	4.00000000000000000000	4.00000000000000000000	4.00000000000000000000	4.00000000000000000000	4.00000000000000000000	4.00000000000000000000	4.00000000000000000000	4.00000000000000000000	4.00000000000000000000	4.00000000000000000000	4.00000000000000000000	4.00000000000000000000	4.00000000000000000000	4.00000000000000000000	4.00000000000000000000
91.00000000000000000000	0.00000000000000000000	4178.46142578125000000000	4170.76904296875000000000	4177.94873046875000000000	4156.41015625000000000000	4140.51269531250000000000	4155.89746093750000000000	4148.20507812500000000000	4156.92285156250000000000	4180.00000000000000000000	4190.76904296875000000000	4174.87158203125000000000	4222.56396484375000000000	4195.89746093750000000000	4183.07666015625000000000	1596.00000000000000000000	10250.00000000000000000000	10223.00000000000000000000	0.00000000000000000000	0.00000000000000000000	0.00000000000000000000	1845.00000000000000000000	756.00000000000000000000	4.00000000000000000000	4.00000000000000000000	4.00000000000000000000	4.00000000000000000000	4.00000000000000000000	4.00000000000000000000	4.00000000000000000000	4.00000000000000000000	4.00000000000000000000	4.00000000000000000000	4.00000000000000000000	4.00000000000000000000	4.00000000000000000000	4.00000000000000000000	4.00000000000000000000	4.00000000000000000000
92.00000000000000000000	0.00000000000000000000	4170.76904296875000000000	4153.33300781250000000000	4170.76904296875000000000	4145.12792968750000000000	4146.66650390625000000000	4157.43603515625000000000	4151.28173828125000000000	4154.87158203125000000000	4174.35888671875000000000	4176.92285156250000000000	4168.20507812500000000000	4216.92285156250000000000	4175.38427734375000000000	4172.82031250000000000000	1354.00000000000000000000	10250.00000000000000000000	10223.00000000000000000000	0.00000000000000000000	0.00000000000000000000	0.00000000000000000000	1845.00000000000000000000	764.00000000000000000000	4.00000000000000000000	4.00000000000000000000	4.00000000000000000000	4.00000000000000000000	4.00000000000000000000	4.00000000000000000000	4.00000000000000000000	4.00000000000000000000	4.00000000000000000000	4.00000000000000000000	4.00000000000000000000	4.00000000000000000000	4.00000000000000000000	4.00000000000000000000	4.00000000000000000000	4.00000000000000000000
93.00000000000000000000	0.00000000000000000000	4173.33300781250000000000	4168.71777343750000000000	4169.23046875000000000000	4156.92285156250000000000	4171.79492187500000000000	4172.30761718750000000000	4184.10253906250000000000	4189.23046875000000000000	4172.82031250000000000000	4214.35888671875000000000	4186.66650390625000000000	4223.07666015625000000000	4187.69238281250000000000	4176.92285156250000000000	1515.00000000000000000000	10249.00000000000000000000	10223.00000000000000000000	0.00000000000000000000	0.00000000000000000000	0.00000000000000000000	1845.00000000000000000000	772.00000000000000000000	4.00000000000000000000	4.00000000000000000000	4.00000000000000000000	4.00000000000000000000	4.00000000000000000000	4.00000000000000000000	4.00000000000000000000	4.00000000000000000000	4.00000000000000000000	4.00000000000000000000	4.00000000000000000000	4.00000000000000000000	4.00000000000000000000	4.00000000000000000000	4.00000000000000000000	4.00000000000000000000
94.00000000000000000000	0.00000000000000000000	4162.05126953125000000000	4141.02539062500000000000	4171.79492187500000000000	4140.51269531250000000000	4133.33300781250000000000	4160.00000000000000000000	4158.97412109375000000000	4163.07666015625000000000	4169.74365234375000000000	4190.25634765625000000000	4166.15380859375000000000	4212.30761718750000000000	4152.82031250000000000000	4161.53857421875000000000	1963.00000000000000000000	10249.00000000000000000000	10223.00000000000000000000	0.00000000000000000000	0.00000000000000000000	0.00000000000000000000	1845.00000000000000000000	779.00000000000000000000	4.00000000000000000000	4.00000000000000000000	4.00000000000000000000	4.00000000000000000000	4.00000000000000000000	4.00000000000000000000	4.00000000000000000000	4.00000000000000000000	4.00000000000000000000	4.00000000000000000000	4.00000000000000000000	4.00000000000000000000	4.00000000000000000000	4.00000000000000000000	4.00000000000000000000	4.00000000000000000000
95.00000000000000000000	0.00000000000000000000	4177.43603515625000000000	4179.48730468750000000000	4171.79492187500000000000	4156.41015625000000000000	4180.00000000000000000000	4181.02539062500000000000	4176.92285156250000000000	4176.92285156250000000000	4176.92285156250000000000	4209.74365234375000000000	4178.97412109375000000000	4216.41015625000000000000	4184.10253906250000000000	4170.25634765625000000000	1596.00000000000000000000	10247.00000000000000000000	10224.00000000000000000000	0.00000000000000000000	0.00000000000000000000	0.00000000000000000000	1845.00000000000000000000	786.00000000000000000000	4.00000000000000000000	4.00000000000000000000	4.00000000000000000000	4.00000000000000000000	4.00000000000000000000	4.00000000000000000000	4.00000000000000000000	4.00000000000000000000	4.00000000000000000000	4.00000000000000000000	4.00000000000000000000	4.00000000000000000000	4.00000000000000000000	4.00000000000000000000	4.00000000000000000000	4.00000000000000000000
96.00000000000000000000	0.00000000000000000000	4186.66650390625000000000	4179.48730468750000000000	4181.53857421875000000000	4157.43603515625000000000	4190.76904296875000000000	4178.97412109375000000000	4173.33300781250000000000	4168.20507812500000000000	4175.89746093750000000000	4198.46142578125000000000	4178.97412109375000000000	4227.69238281250000000000	4189.74365234375000000000	4174.87158203125000000000	1354.00000000000000000000	10247.00000000000000000000	10224.00000000000000000000	0.00000000000000000000	0.00000000000000000000	0.00000000000000000000	1845.00000000000000000000	794.00000000000000000000	4.00000000000000000000	4.00000000000000000000	4.00000000000000000000	4.00000000000000000000	4.00000000000000000000	4.00000000000000000000	4.00000000000000000000	4.00000000000000000000	4.00000000000000000000	4.00000000000000000000	4.00000000000000000000	4.00000000000000000000	4.00000000000000000000	4.00000000000000000000	4.00000000000000000000	4.00000000000000000000
97.00000000000000000000	0.00000000000000000000	4175.38427734375000000000	4160.51269531250000000000	4177.43603515625000000000	4143.58984375000000000000	4167.69238281250000000000	4169.74365234375000000000	4168.71777343750000000000	4160.00000000000000000000	4169.74365234375000000000	4180.00000000000000000000	4171.28173828125000000000	4220.51269531250000000000	4180.51269531250000000000	4173.33300781250000000000	1515.00000000000000000000	10245.00000000000000000000	10224.00000000000000000000	0.00000000000000000000	0.00000000000000000000	0.00000000000000000000	1845.00000000000000000000	801.00000000000000000000	4.00000000000000000000	4.00000000000000000000	4.00000000000000000000	4.00000000000000000000	4.00000000000000000000	4.00000000000000000000	4.00000000000000000000	4.00000000000000000000	4.00000000000000000000	4.00000000000000000000	4.00000000000000000000	4.00000000000000000000	4.00000000000000000000	4.00000000000000000000	4.00000000000000000000	4.00000000000000000000
98.00000000000000000000	0.00000000000000000000	4171.28173828125000000000	4172.82031250000000000000	4171.79492187500000000000	4156.92285156250000000000	4176.41015625000000000000	4171.79492187500000000000	4181.02539062500000000000	4192.30761718750000000000	4171.79492187500000000000	4213.33300781250000000000	4190.25634765625000000000	4225.12792968750000000000	4203.58984375000000000000	4183.07666015625000000000	1963.00000000000000000000	10245.00000000000000000000	10224.00000000000000000000	0.00000000000000000000	0.00000000000000000000	0.00000000000000000000	1845.00000000000000000000	810.00000000000000000000	4.00000000000000000000	4.00000000000000000000	4.00000000000000000000	4.00000000000000000000	4.00000000000000000000	4.00000000000000000000	4.00000000000000000000	4.00000000000000000000	4.00000000000000000000	4.00000000000000000000	4.00000000000000000000	4.00000000000000000000	4.00000000000000000000	4.00000000000000000000	4.00000000000000000000	4.00000000000000000000
99.00000000000000000000	0.00000000000000000000	4163.58984375000000000000	4140.00000000000000000000	4171.79492187500000000000	4143.58984375000000000000	4129.23046875000000000000	4153.33300781250000000000	4146.15380859375000000000	4168.71777343750000000000	4170.76904296875000000000	4186.66650390625000000000	4172.30761718750000000000	4220.51269531250000000000	4169.74365234375000000000	4172.30761718750000000000	1596.00000000000000000000	10245.00000000000000000000	10229.00000000000000000000	0.00000000000000000000	0.00000000000000000000	0.00000000000000000000	1845.00000000000000000000	818.00000000000000000000	4.00000000000000000000	4.00000000000000000000	4.00000000000000000000	4.00000000000000000000	4.00000000000000000000	4.00000000000000000000	4.00000000000000000000	4.00000000000000000000	4.00000000000000000000	4.00000000000000000000	4.00000000000000000000	4.00000000000000000000	4.00000000000000000000	4.00000000000000000000	4.00000000000000000000	4.00000000000000000000
100.00000000000000000000	0.00000000000000000000	4180.51269531250000000000	4175.89746093750000000000	4171.79492187500000000000	4155.89746093750000000000	4160.51269531250000000000	4170.25634765625000000000	4176.41015625000000000000	4182.05126953125000000000	4173.84619140625000000000	4215.38427734375000000000	4182.56396484375000000000	4224.61523437500000000000	4186.66650390625000000000	4182.05126953125000000000	1354.00000000000000000000	10245.00000000000000000000	10229.00000000000000000000	0.00000000000000000000	0.00000000000000000000	0.00000000000000000000	1845.00000000000000000000	827.00000000000000000000	4.00000000000000000000	4.00000000000000000000	4.00000000000000000000	4.00000000000000000000	4.00000000000000000000	4.00000000000000000000	4.00000000000000000000	4.00000000000000000000	4.00000000000000000000	4.00000000000000000000	4.00000000000000000000	4.00000000000000000000	4.00000000000000000000	4.00000000000000000000	4.00000000000000000000	4.00000000000000000000
101.00000000000000000000	0.00000000000000000000	4187.17919921875000000000	4188.20507812500000000000	4179.48730468750000000000	4158.46142578125000000000	4180.00000000000000000000	4172.82031250000000000000	4174.87158203125000000000	4171.28173828125000000000	4171.79492187500000000000	4219.48730468750000000000	4183.58984375000000000000	4228.20507812500000000000	4184.10253906250000000000	4181.02539062500000000000	1515.00000000000000000000	10245.00000000000000000000	10230.00000000000000000000	0.00000000000000000000	0.00000000000000000000	0.00000000000000000000	1845.00000000000000000000	835.00000000000000000000	4.00000000000000000000	4.00000000000000000000	4.00000000000000000000	4.00000000000000000000	4.00000000000000000000	4.00000000000000000000	4.00000000000000000000	4.00000000000000000000	4.00000000000000000000	4.00000000000000000000	4.00000000000000000000	4.00000000000000000000	4.00000000000000000000	4.00000000000000000000	4.00000000000000000000	4.00000000000000000000
102.00000000000000000000	0.00000000000000000000	4178.46142578125000000000	4168.71777343750000000000	4175.38427734375000000000	4149.74365234375000000000	4163.58984375000000000000	4166.15380859375000000000	4154.35888671875000000000	4149.23046875000000000000	4171.79492187500000000000	4188.71777343750000000000	4172.82031250000000000000	4216.41015625000000000000	4172.30761718750000000000	4174.87158203125000000000	1963.00000000000000000000	10245.00000000000000000000	10230.00000000000000000000	0.00000000000000000000	0.00000000000000000000	0.00000000000000000000	1845.00000000000000000000	843.00000000000000000000	4.00000000000000000000	4.00000000000000000000	4.00000000000000000000	4.00000000000000000000	4.00000000000000000000	4.00000000000000000000	4.00000000000000000000	4.00000000000000000000	4.00000000000000000000	4.00000000000000000000	4.00000000000000000000	4.00000000000000000000	4.00000000000000000000	4.00000000000000000000	4.00000000000000000000	4.00000000000000000000
103.00000000000000000000	0.00000000000000000000	4183.58984375000000000000	4186.66650390625000000000	4174.35888671875000000000	4168.71777343750000000000	4180.00000000000000000000	4172.82031250000000000000	4178.46142578125000000000	4182.05126953125000000000	4178.97412109375000000000	4210.76904296875000000000	4193.84619140625000000000	4226.66650390625000000000	4210.76904296875000000000	4193.33300781250000000000	1596.00000000000000000000	10247.00000000000000000000	10228.00000000000000000000	0.00000000000000000000	0.00000000000000000000	0.00000000000000000000	1845.00000000000000000000	850.00000000000000000000	4.00000000000000000000	4.00000000000000000000	4.00000000000000000000	4.00000000000000000000	4.00000000000000000000	4.00000000000000000000	4.00000000000000000000	4.00000000000000000000	4.00000000000000000000	4.00000000000000000000	4.00000000000000000000	4.00000000000000000000	4.00000000000000000000	4.00000000000000000000	4.00000000000000000000	4.00000000000000000000
104.00000000000000000000	0.00000000000000000000	4173.84619140625000000000	4158.46142578125000000000	4177.43603515625000000000	4150.76904296875000000000	4145.12792968750000000000	4158.97412109375000000000	4156.41015625000000000000	4163.58984375000000000000	4170.76904296875000000000	4182.05126953125000000000	4178.46142578125000000000	4228.71777343750000000000	4182.56396484375000000000	4184.10253906250000000000	1354.00000000000000000000	10247.00000000000000000000	10228.00000000000000000000	0.00000000000000000000	0.00000000000000000000	0.00000000000000000000	1845.00000000000000000000	858.00000000000000000000	4.00000000000000000000	4.00000000000000000000	4.00000000000000000000	4.00000000000000000000	4.00000000000000000000	4.00000000000000000000	4.00000000000000000000	4.00000000000000000000	4.00000000000000000000	4.00000000000000000000	4.00000000000000000000	4.00000000000000000000	4.00000000000000000000	4.00000000000000000000	4.00000000000000000000	4.00000000000000000000
105.00000000000000000000	0.00000000000000000000	4178.46142578125000000000	4178.46142578125000000000	4172.82031250000000000000	4158.97412109375000000000	4174.87158203125000000000	4179.48730468750000000000	4182.56396484375000000000	4185.12792968750000000000	4168.20507812500000000000	4217.43603515625000000000	4189.23046875000000000000	4228.20507812500000000000	4192.30761718750000000000	4184.10253906250000000000	1515.00000000000000000000	10247.00000000000000000000	10230.00000000000000000000	0.00000000000000000000	0.00000000000000000000	0.00000000000000000000	1845.00000000000000000000	865.00000000000000000000	4.00000000000000000000	4.00000000000000000000	4.00000000000000000000	4.00000000000000000000	4.00000000000000000000	4.00000000000000000000	4.00000000000000000000	4.00000000000000000000	4.00000000000000000000	4.00000000000000000000	4.00000000000000000000	4.00000000000000000000	4.00000000000000000000	4.00000000000000000000	4.00000000000000000000	4.00000000000000000000
106.00000000000000000000	0.00000000000000000000	4182.56396484375000000000	4178.97412109375000000000	4178.46142578125000000000	4167.69238281250000000000	4188.20507812500000000000	4182.56396484375000000000	4192.30761718750000000000	4195.38427734375000000000	4171.79492187500000000000	4239.48730468750000000000	4196.41015625000000000000	4228.71777343750000000000	4190.25634765625000000000	4181.02539062500000000000	1963.00000000000000000000	10247.00000000000000000000	10230.00000000000000000000	0.00000000000000000000	0.00000000000000000000	0.00000000000000000000	1845.00000000000000000000	873.00000000000000000000	4.00000000000000000000	4.00000000000000000000	4.00000000000000000000	4.00000000000000000000	4.00000000000000000000	4.00000000000000000000	4.00000000000000000000	4.00000000000000000000	4.00000000000000000000	4.00000000000000000000	4.00000000000000000000	4.00000000000000000000	4.00000000000000000000	4.00000000000000000000	4.00000000000000000000	4.00000000000000000000
107.00000000000000000000	0.00000000000000000000	4174.35888671875000000000	4156.41015625000000000000	4176.41015625000000000000	4152.82031250000000000000	4166.15380859375000000000	4173.84619140625000000000	4173.33300781250000000000	4172.82031250000000000000	4171.28173828125000000000	4207.69238281250000000000	4178.97412109375000000000	4217.43603515625000000000	4167.69238281250000000000	4170.76904296875000000000	1596.00000000000000000000	10249.00000000000000000000	10229.00000000000000000000	0.00000000000000000000	0.00000000000000000000	0.00000000000000000000	1845.00000000000000000000	882.00000000000000000000	4.00000000000000000000	4.00000000000000000000	4.00000000000000000000	4.00000000000000000000	4.00000000000000000000	4.00000000000000000000	4.00000000000000000000	4.00000000000000000000	4.00000000000000000000	4.00000000000000000000	4.00000000000000000000	4.00000000000000000000	4.00000000000000000000	4.00000000000000000000	4.00000000000000000000	4.00000000000000000000
108.00000000000000000000	0.00000000000000000000	4185.64111328125000000000	4192.82031250000000000000	4176.92285156250000000000	4175.89746093750000000000	4205.64111328125000000000	4188.20507812500000000000	4192.82031250000000000000	4196.41015625000000000000	4174.87158203125000000000	4237.94873046875000000000	4197.43603515625000000000	4231.28173828125000000000	4209.23046875000000000000	4189.23046875000000000000	1354.00000000000000000000	10249.00000000000000000000	10229.00000000000000000000	0.00000000000000000000	0.00000000000000000000	0.00000000000000000000	1845.00000000000000000000	889.00000000000000000000	4.00000000000000000000	4.00000000000000000000	4.00000000000000000000	4.00000000000000000000	4.00000000000000000000	4.00000000000000000000	4.00000000000000000000	4.00000000000000000000	4.00000000000000000000	4.00000000000000000000	4.00000000000000000000	4.00000000000000000000	4.00000000000000000000	4.00000000000000000000	4.00000000000000000000	4.00000000000000000000
109.00000000000000000000	0.00000000000000000000	4176.92285156250000000000	4166.66650390625000000000	4180.00000000000000000000	4167.69238281250000000000	4167.17919921875000000000	4168.71777343750000000000	4161.02539062500000000000	4167.69238281250000000000	4172.82031250000000000000	4206.15380859375000000000	4180.51269531250000000000	4227.69238281250000000000	4182.56396484375000000000	4178.97412109375000000000	1515.00000000000000000000	10251.00000000000000000000	10229.00000000000000000000	0.00000000000000000000	0.00000000000000000000	0.00000000000000000000	1845.00000000000000000000	897.00000000000000000000	4.00000000000000000000	4.00000000000000000000	4.00000000000000000000	4.00000000000000000000	4.00000000000000000000	4.00000000000000000000	4.00000000000000000000	4.00000000000000000000	4.00000000000000000000	4.00000000000000000000	4.00000000000000000000	4.00000000000000000000	4.00000000000000000000	4.00000000000000000000	4.00000000000000000000	4.00000000000000000000
110.00000000000000000000	0.00000000000000000000	4170.76904296875000000000	4162.56396484375000000000	4167.17919921875000000000	4164.61523437500000000000	4150.76904296875000000000	4170.25634765625000000000	4168.71777343750000000000	4177.94873046875000000000	4172.30761718750000000000	4205.64111328125000000000	4180.51269531250000000000	4215.89746093750000000000	4174.87158203125000000000	4173.33300781250000000000	1963.00000000000000000000	10251.00000000000000000000	10229.00000000000000000000	0.00000000000000000000	0.00000000000000000000	0.00000000000000000000	1845.00000000000000000000	905.00000000000000000000	4.00000000000000000000	4.00000000000000000000	4.00000000000000000000	4.00000000000000000000	4.00000000000000000000	4.00000000000000000000	4.00000000000000000000	4.00000000000000000000	4.00000000000000000000	4.00000000000000000000	4.00000000000000000000	4.00000000000000000000	4.00000000000000000000	4.00000000000000000000	4.00000000000000000000	4.00000000000000000000
111.00000000000000000000	0.00000000000000000000	4169.74365234375000000000	4163.07666015625000000000	4168.20507812500000000000	4173.84619140625000000000	4162.05126953125000000000	4173.84619140625000000000	4175.89746093750000000000	4196.92285156250000000000	4172.82031250000000000000	4223.07666015625000000000	4189.74365234375000000000	4225.64111328125000000000	4178.97412109375000000000	4178.97412109375000000000	1596.00000000000000000000	10252.00000000000000000000	10230.00000000000000000000	0.00000000000000000000	0.00000000000000000000	0.00000000000000000000	1845.00000000000000000000	914.00000000000000000000	4.00000000000000000000	4.00000000000000000000	4.00000000000000000000	4.00000000000000000000	4.00000000000000000000	4.00000000000000000000	4.00000000000000000000	4.00000000000000000000	4.00000000000000000000	4.00000000000000000000	4.00000000000000000000	4.00000000000000000000	4.00000000000000000000	4.00000000000000000000	4.00000000000000000000	4.00000000000000000000
112.00000000000000000000	0.00000000000000000000	4166.66650390625000000000	4149.74365234375000000000	4169.74365234375000000000	4168.71777343750000000000	4161.53857421875000000000	4166.66650390625000000000	4160.00000000000000000000	4170.76904296875000000000	4173.33300781250000000000	4193.84619140625000000000	4175.38427734375000000000	4225.12792968750000000000	4157.94873046875000000000	4172.82031250000000000000	1354.00000000000000000000	10252.00000000000000000000	10230.00000000000000000000	0.00000000000000000000	0.00000000000000000000	0.00000000000000000000	1845.00000000000000000000	921.00000000000000000000	4.00000000000000000000	4.00000000000000000000	4.00000000000000000000	4.00000000000000000000	4.00000000000000000000	4.00000000000000000000	4.00000000000000000000	4.00000000000000000000	4.00000000000000000000	4.00000000000000000000	4.00000000000000000000	4.00000000000000000000	4.00000000000000000000	4.00000000000000000000	4.00000000000000000000	4.00000000000000000000
113.00000000000000000000	0.00000000000000000000	4184.61523437500000000000	4190.25634765625000000000	4171.79492187500000000000	4189.74365234375000000000	4197.94873046875000000000	4182.05126953125000000000	4189.23046875000000000000	4185.12792968750000000000	4177.43603515625000000000	4215.38427734375000000000	4190.76904296875000000000	4225.12792968750000000000	4185.12792968750000000000	4179.48730468750000000000	1515.00000000000000000000	10251.00000000000000000000	10229.00000000000000000000	0.00000000000000000000	0.00000000000000000000	0.00000000000000000000	1845.00000000000000000000	928.00000000000000000000	4.00000000000000000000	4.00000000000000000000	4.00000000000000000000	4.00000000000000000000	4.00000000000000000000	4.00000000000000000000	4.00000000000000000000	4.00000000000000000000	4.00000000000000000000	4.00000000000000000000	4.00000000000000000000	4.00000000000000000000	4.00000000000000000000	4.00000000000000000000	4.00000000000000000000	4.00000000000000000000
114.00000000000000000000	0.00000000000000000000	4178.46142578125000000000	4163.58984375000000000000	4174.87158203125000000000	4177.94873046875000000000	4163.58984375000000000000	4170.25634765625000000000	4162.56396484375000000000	4157.43603515625000000000	4170.76904296875000000000	4183.58984375000000000000	4171.79492187500000000000	4214.87158203125000000000	4156.41015625000000000000	4167.69238281250000000000	1963.00000000000000000000	10251.00000000000000000000	10229.00000000000000000000	0.00000000000000000000	0.00000000000000000000	0.00000000000000000000	1845.00000000000000000000	936.00000000000000000000	4.00000000000000000000	4.00000000000000000000	4.00000000000000000000	4.00000000000000000000	4.00000000000000000000	4.00000000000000000000	4.00000000000000000000	4.00000000000000000000	4.00000000000000000000	4.00000000000000000000	4.00000000000000000000	4.00000000000000000000	4.00000000000000000000	4.00000000000000000000	4.00000000000000000000	4.00000000000000000000
115.00000000000000000000	0.00000000000000000000	4168.71777343750000000000	4154.35888671875000000000	4164.61523437500000000000	4178.46142578125000000000	4166.15380859375000000000	4172.82031250000000000000	4162.56396484375000000000	4164.61523437500000000000	4172.82031250000000000000	4183.58984375000000000000	4172.82031250000000000000	4213.84619140625000000000	4164.10253906250000000000	4175.89746093750000000000	1596.00000000000000000000	10248.00000000000000000000	10227.00000000000000000000	0.00000000000000000000	0.00000000000000000000	0.00000000000000000000	1845.00000000000000000000	945.00000000000000000000	4.00000000000000000000	4.00000000000000000000	4.00000000000000000000	4.00000000000000000000	4.00000000000000000000	4.00000000000000000000	4.00000000000000000000	4.00000000000000000000	4.00000000000000000000	4.00000000000000000000	4.00000000000000000000	4.00000000000000000000	4.00000000000000000000	4.00000000000000000000	4.00000000000000000000	4.00000000000000000000
116.00000000000000000000	0.00000000000000000000	4168.20507812500000000000	4157.94873046875000000000	4168.71777343750000000000	4193.84619140625000000000	4167.17919921875000000000	4164.10253906250000000000	4164.10253906250000000000	4182.05126953125000000000	4176.92285156250000000000	4206.15380859375000000000	4187.17919921875000000000	4228.20507812500000000000	4181.53857421875000000000	4189.23046875000000000000	1354.00000000000000000000	10248.00000000000000000000	10227.00000000000000000000	0.00000000000000000000	0.00000000000000000000	0.00000000000000000000	1845.00000000000000000000	952.00000000000000000000	4.00000000000000000000	4.00000000000000000000	4.00000000000000000000	4.00000000000000000000	4.00000000000000000000	4.00000000000000000000	4.00000000000000000000	4.00000000000000000000	4.00000000000000000000	4.00000000000000000000	4.00000000000000000000	4.00000000000000000000	4.00000000000000000000	4.00000000000000000000	4.00000000000000000000	4.00000000000000000000
117.00000000000000000000	0.00000000000000000000	4164.61523437500000000000	4138.46142578125000000000	4173.33300781250000000000	4181.53857421875000000000	4127.69238281250000000000	4151.28173828125000000000	4144.61523437500000000000	4154.87158203125000000000	4168.71777343750000000000	4179.48730468750000000000	4167.69238281250000000000	4218.46142578125000000000	4147.69238281250000000000	4174.87158203125000000000	1515.00000000000000000000	10248.00000000000000000000	10227.00000000000000000000	0.00000000000000000000	0.00000000000000000000	0.00000000000000000000	1845.00000000000000000000	959.00000000000000000000	4.00000000000000000000	4.00000000000000000000	4.00000000000000000000	4.00000000000000000000	4.00000000000000000000	4.00000000000000000000	4.00000000000000000000	4.00000000000000000000	4.00000000000000000000	4.00000000000000000000	4.00000000000000000000	4.00000000000000000000	4.00000000000000000000	4.00000000000000000000	4.00000000000000000000	4.00000000000000000000
118.00000000000000000000	0.00000000000000000000	4175.89746093750000000000	4178.97412109375000000000	4170.76904296875000000000	4193.84619140625000000000	4181.02539062500000000000	4182.56396484375000000000	4189.23046875000000000000	4182.56396484375000000000	4171.79492187500000000000	4217.94873046875000000000	4183.58984375000000000000	4220.00000000000000000000	4169.74365234375000000000	4179.48730468750000000000	1963.00000000000000000000	10248.00000000000000000000	10227.00000000000000000000	0.00000000000000000000	0.00000000000000000000	0.00000000000000000000	1845.00000000000000000000	967.00000000000000000000	4.00000000000000000000	4.00000000000000000000	4.00000000000000000000	4.00000000000000000000	4.00000000000000000000	4.00000000000000000000	4.00000000000000000000	4.00000000000000000000	4.00000000000000000000	4.00000000000000000000	4.00000000000000000000	4.00000000000000000000	4.00000000000000000000	4.00000000000000000000	4.00000000000000000000	4.00000000000000000000
119.00000000000000000000	0.00000000000000000000	4167.69238281250000000000	4158.97412109375000000000	4171.79492187500000000000	4180.51269531250000000000	4173.33300781250000000000	4177.94873046875000000000	4172.30761718750000000000	4164.10253906250000000000	4170.76904296875000000000	4197.94873046875000000000	4173.33300781250000000000	4217.43603515625000000000	4144.61523437500000000000	4167.69238281250000000000	1596.00000000000000000000	10245.00000000000000000000	10228.00000000000000000000	0.00000000000000000000	0.00000000000000000000	0.00000000000000000000	1845.00000000000000000000	976.00000000000000000000	4.00000000000000000000	4.00000000000000000000	4.00000000000000000000	4.00000000000000000000	4.00000000000000000000	4.00000000000000000000	4.00000000000000000000	4.00000000000000000000	4.00000000000000000000	4.00000000000000000000	4.00000000000000000000	4.00000000000000000000	4.00000000000000000000	4.00000000000000000000	4.00000000000000000000	4.00000000000000000000
120.00000000000000000000	0.00000000000000000000	4166.15380859375000000000	4155.38427734375000000000	4167.17919921875000000000	4179.48730468750000000000	4150.25634765625000000000	4169.23046875000000000000	4158.46142578125000000000	4155.38427734375000000000	4170.76904296875000000000	4176.41015625000000000000	4167.69238281250000000000	4208.20507812500000000000	4145.64111328125000000000	4168.20507812500000000000	1354.00000000000000000000	10245.00000000000000000000	10228.00000000000000000000	0.00000000000000000000	0.00000000000000000000	0.00000000000000000000	1845.00000000000000000000	983.00000000000000000000	4.00000000000000000000	4.00000000000000000000	4.00000000000000000000	4.00000000000000000000	4.00000000000000000000	4.00000000000000000000	4.00000000000000000000	4.00000000000000000000	4.00000000000000000000	4.00000000000000000000	4.00000000000000000000	4.00000000000000000000	4.00000000000000000000	4.00000000000000000000	4.00000000000000000000	4.00000000000000000000
121.00000000000000000000	0.00000000000000000000	4173.84619140625000000000	4172.82031250000000000000	4175.38427734375000000000	4193.84619140625000000000	4155.38427734375000000000	4163.58984375000000000000	4162.56396484375000000000	4172.30761718750000000000	4174.35888671875000000000	4189.23046875000000000000	4177.94873046875000000000	4214.35888671875000000000	4175.89746093750000000000	4183.07666015625000000000	1515.00000000000000000000	10244.00000000000000000000	10228.00000000000000000000	0.00000000000000000000	0.00000000000000000000	0.00000000000000000000	1845.00000000000000000000	990.00000000000000000000	4.00000000000000000000	4.00000000000000000000	4.00000000000000000000	4.00000000000000000000	4.00000000000000000000	4.00000000000000000000	4.00000000000000000000	4.00000000000000000000	4.00000000000000000000	4.00000000000000000000	4.00000000000000000000	4.00000000000000000000	4.00000000000000000000	4.00000000000000000000	4.00000000000000000000	4.00000000000000000000
122.00000000000000000000	0.00000000000000000000	4161.53857421875000000000	4141.02539062500000000000	4174.35888671875000000000	4170.76904296875000000000	4137.94873046875000000000	4152.82031250000000000000	4140.00000000000000000000	4151.79492187500000000000	4171.79492187500000000000	4159.48730468750000000000	4162.05126953125000000000	4207.17919921875000000000	4145.12792968750000000000	4169.23046875000000000000	1963.00000000000000000000	10244.00000000000000000000	10228.00000000000000000000	0.00000000000000000000	0.00000000000000000000	0.00000000000000000000	1845.00000000000000000000	998.00000000000000000000	4.00000000000000000000	4.00000000000000000000	4.00000000000000000000	4.00000000000000000000	4.00000000000000000000	4.00000000000000000000	4.00000000000000000000	4.00000000000000000000	4.00000000000000000000	4.00000000000000000000	4.00000000000000000000	4.00000000000000000000	4.00000000000000000000	4.00000000000000000000	4.00000000000000000000	4.00000000000000000000
123.00000000000000000000	0.00000000000000000000	4164.61523437500000000000	4163.58984375000000000000	4165.12792968750000000000	4178.97412109375000000000	4174.35888671875000000000	4175.89746093750000000000	4176.92285156250000000000	4183.58984375000000000000	4174.35888671875000000000	4200.51269531250000000000	4184.10253906250000000000	4212.82031250000000000000	4162.05126953125000000000	4174.35888671875000000000	1596.00000000000000000000	10245.00000000000000000000	10229.00000000000000000000	0.00000000000000000000	0.00000000000000000000	0.00000000000000000000	1846.00000000000000000000	7.00000000000000000000	4.00000000000000000000	4.00000000000000000000	4.00000000000000000000	4.00000000000000000000	4.00000000000000000000	4.00000000000000000000	4.00000000000000000000	4.00000000000000000000	4.00000000000000000000	4.00000000000000000000	4.00000000000000000000	4.00000000000000000000	4.00000000000000000000	4.00000000000000000000	4.00000000000000000000	4.00000000000000000000
124.00000000000000000000	0.00000000000000000000	4162.56396484375000000000	4149.23046875000000000000	4170.25634765625000000000	4172.82031250000000000000	4150.76904296875000000000	4169.23046875000000000000	4167.69238281250000000000	4177.94873046875000000000	4170.25634765625000000000	4200.51269531250000000000	4177.43603515625000000000	4214.35888671875000000000	4144.61523437500000000000	4167.69238281250000000000	1354.00000000000000000000	10245.00000000000000000000	10229.00000000000000000000	0.00000000000000000000	0.00000000000000000000	0.00000000000000000000	1846.00000000000000000000	14.00000000000000000000	4.00000000000000000000	4.00000000000000000000	4.00000000000000000000	4.00000000000000000000	4.00000000000000000000	4.00000000000000000000	4.00000000000000000000	4.00000000000000000000	4.00000000000000000000	4.00000000000000000000	4.00000000000000000000	4.00000000000000000000	4.00000000000000000000	4.00000000000000000000	4.00000000000000000000	4.00000000000000000000
125.00000000000000000000	0.00000000000000000000	4168.20507812500000000000	4150.25634765625000000000	4169.74365234375000000000	4167.69238281250000000000	4144.61523437500000000000	4167.17919921875000000000	4159.48730468750000000000	4165.12792968750000000000	4171.79492187500000000000	4186.66650390625000000000	4167.17919921875000000000	4205.12792968750000000000	4144.61523437500000000000	4165.64111328125000000000	1515.00000000000000000000	10245.00000000000000000000	10228.00000000000000000000	0.00000000000000000000	0.00000000000000000000	0.00000000000000000000	1846.00000000000000000000	22.00000000000000000000	4.00000000000000000000	4.00000000000000000000	4.00000000000000000000	4.00000000000000000000	4.00000000000000000000	4.00000000000000000000	4.00000000000000000000	4.00000000000000000000	4.00000000000000000000	4.00000000000000000000	4.00000000000000000000	4.00000000000000000000	4.00000000000000000000	4.00000000000000000000	4.00000000000000000000	4.00000000000000000000
126.00000000000000000000	0.00000000000000000000	4180.00000000000000000000	4176.41015625000000000000	4174.87158203125000000000	4182.05126953125000000000	4171.79492187500000000000	4173.84619140625000000000	4170.25634765625000000000	4172.30761718750000000000	4178.46142578125000000000	4194.87158203125000000000	4180.00000000000000000000	4214.87158203125000000000	4175.89746093750000000000	4180.51269531250000000000	1963.00000000000000000000	10245.00000000000000000000	10228.00000000000000000000	0.00000000000000000000	0.00000000000000000000	0.00000000000000000000	1846.00000000000000000000	30.00000000000000000000	4.00000000000000000000	4.00000000000000000000	4.00000000000000000000	4.00000000000000000000	4.00000000000000000000	4.00000000000000000000	4.00000000000000000000	4.00000000000000000000	4.00000000000000000000	4.00000000000000000000	4.00000000000000000000	4.00000000000000000000	4.00000000000000000000	4.00000000000000000000	4.00000000000000000000	4.00000000000000000000
127.00000000000000000000	0.00000000000000000000	4167.17919921875000000000	4146.15380859375000000000	4176.41015625000000000000	4162.05126953125000000000	4143.58984375000000000000	4157.94873046875000000000	4146.15380859375000000000	4146.66650390625000000000	4172.82031250000000000000	4152.30761718750000000000	4161.53857421875000000000	4212.30761718750000000000	4146.15380859375000000000	4172.30761718750000000000	50.00000000000000000000	10246.00000000000000000000	10227.00000000000000000000	0.00000000000000000000	0.00000000000000000000	0.00000000000000000000	1846.00000000000000000000	38.00000000000000000000	4.00000000000000000000	4.00000000000000000000	4.00000000000000000000	4.00000000000000000000	4.00000000000000000000	4.00000000000000000000	4.00000000000000000000	4.00000000000000000000	4.00000000000000000000	4.00000000000000000000	4.00000000000000000000	4.00000000000000000000	4.00000000000000000000	4.00000000000000000000	4.00000000000000000000	4.00000000000000000000
0.00000000000000000000	0.00000000000000000000	4170.25634765625000000000	4164.61523437500000000000	4168.71777343750000000000	4172.30761718750000000000	4174.87158203125000000000	4166.66650390625000000000	4170.25634765625000000000	4183.58984375000000000000	4170.76904296875000000000	4193.84619140625000000000	4179.48730468750000000000	4217.43603515625000000000	4168.20507812500000000000	4180.51269531250000000000	913.00000000000000000000	10246.00000000000000000000	10227.00000000000000000000	0.00000000000000000000	0.00000000000000000000	0.00000000000000000000	1846.00000000000000000000	46.00000000000000000000	4.00000000000000000000	4.00000000000000000000	4.00000000000000000000	4.00000000000000000000	4.00000000000000000000	4.00000000000000000000	4.00000000000000000000	4.00000000000000000000	4.00000000000000000000	4.00000000000000000000	4.00000000000000000000	4.00000000000000000000	4.00000000000000000000	4.00000000000000000000	4.00000000000000000000	4.00000000000000000000
1.00000000000000000000	0.00000000000000000000	4166.15380859375000000000	4149.74365234375000000000	4174.35888671875000000000	4170.25634765625000000000	4148.20507812500000000000	4158.46142578125000000000	4156.41015625000000000000	4183.07666015625000000000	4170.76904296875000000000	4203.07666015625000000000	4180.51269531250000000000	4220.51269531250000000000	4158.97412109375000000000	4180.00000000000000000000	1191.00000000000000000000	10247.00000000000000000000	10228.00000000000000000000	0.00000000000000000000	0.00000000000000000000	0.00000000000000000000	1846.00000000000000000000	54.00000000000000000000	4.00000000000000000000	4.00000000000000000000	4.00000000000000000000	4.00000000000000000000	4.00000000000000000000	4.00000000000000000000	4.00000000000000000000	4.00000000000000000000	4.00000000000000000000	4.00000000000000000000	4.00000000000000000000	4.00000000000000000000	4.00000000000000000000	4.00000000000000000000	4.00000000000000000000	4.00000000000000000000
2.00000000000000000000	0.00000000000000000000	4164.10253906250000000000	4148.71777343750000000000	4173.33300781250000000000	4160.00000000000000000000	4134.35888671875000000000	4164.10253906250000000000	4160.00000000000000000000	4170.25634765625000000000	4173.33300781250000000000	4187.69238281250000000000	4174.35888671875000000000	4216.41015625000000000000	4149.74365234375000000000	4174.87158203125000000000	1334.00000000000000000000	10247.00000000000000000000	10228.00000000000000000000	0.00000000000000000000	0.00000000000000000000	0.00000000000000000000	1846.00000000000000000000	62.00000000000000000000	4.00000000000000000000	4.00000000000000000000	4.00000000000000000000	4.00000000000000000000	4.00000000000000000000	4.00000000000000000000	4.00000000000000000000	4.00000000000000000000	4.00000000000000000000	4.00000000000000000000	4.00000000000000000000	4.00000000000000000000	4.00000000000000000000	4.00000000000000000000	4.00000000000000000000	4.00000000000000000000
3.00000000000000000000	0.00000000000000000000	4180.51269531250000000000	4185.12792968750000000000	4172.82031250000000000000	4174.35888671875000000000	4189.74365234375000000000	4181.02539062500000000000	4191.79492187500000000000	4186.66650390625000000000	4177.43603515625000000000	4214.87158203125000000000	4187.69238281250000000000	4223.58984375000000000000	4173.33300781250000000000	4178.46142578125000000000	1925.00000000000000000000	10249.00000000000000000000	10227.00000000000000000000	0.00000000000000000000	0.00000000000000000000	0.00000000000000000000	1846.00000000000000000000	70.00000000000000000000	4.00000000000000000000	4.00000000000000000000	4.00000000000000000000	4.00000000000000000000	4.00000000000000000000	4.00000000000000000000	4.00000000000000000000	4.00000000000000000000	4.00000000000000000000	4.00000000000000000000	4.00000000000000000000	4.00000000000000000000	4.00000000000000000000	4.00000000000000000000	4.00000000000000000000	4.00000000000000000000
4.00000000000000000000	0.00000000000000000000	4173.33300781250000000000	4154.35888671875000000000	4173.84619140625000000000	4158.46142578125000000000	4165.12792968750000000000	4164.10253906250000000000	4158.46142578125000000000	4149.74365234375000000000	4170.25634765625000000000	4180.51269531250000000000	4164.61523437500000000000	4211.28173828125000000000	4138.97412109375000000000	4165.12792968750000000000	2029.00000000000000000000	10249.00000000000000000000	10227.00000000000000000000	0.00000000000000000000	0.00000000000000000000	0.00000000000000000000	1846.00000000000000000000	78.00000000000000000000	4.00000000000000000000	4.00000000000000000000	4.00000000000000000000	4.00000000000000000000	4.00000000000000000000	4.00000000000000000000	4.00000000000000000000	4.00000000000000000000	4.00000000000000000000	4.00000000000000000000	4.00000000000000000000	4.00000000000000000000	4.00000000000000000000	4.00000000000000000000	4.00000000000000000000	4.00000000000000000000
5.00000000000000000000	0.00000000000000000000	4170.25634765625000000000	4163.58984375000000000000	4169.74365234375000000000	4166.66650390625000000000	4172.82031250000000000000	4172.30761718750000000000	4171.79492187500000000000	4172.30761718750000000000	4172.30761718750000000000	4195.89746093750000000000	4176.41015625000000000000	4213.33300781250000000000	4166.15380859375000000000	4181.53857421875000000000	1276.00000000000000000000	10247.00000000000000000000	10225.00000000000000000000	0.00000000000000000000	0.00000000000000000000	0.00000000000000000000	1846.00000000000000000000	86.00000000000000000000	4.00000000000000000000	4.00000000000000000000	4.00000000000000000000	4.00000000000000000000	4.00000000000000000000	4.00000000000000000000	4.00000000000000000000	4.00000000000000000000	4.00000000000000000000	4.00000000000000000000	4.00000000000000000000	4.00000000000000000000	4.00000000000000000000	4.00000000000000000000	4.00000000000000000000	4.00000000000000000000
6.00000000000000000000	0.00000000000000000000	4161.53857421875000000000	4150.76904296875000000000	4171.28173828125000000000	4160.51269531250000000000	4156.41015625000000000000	4159.48730468750000000000	4158.97412109375000000000	4175.38427734375000000000	4173.33300781250000000000	4187.17919921875000000000	4176.41015625000000000000	4221.53857421875000000000	4168.20507812500000000000	4183.07666015625000000000	1793.00000000000000000000	10247.00000000000000000000	10225.00000000000000000000	0.00000000000000000000	0.00000000000000000000	0.00000000000000000000	1846.00000000000000000000	94.00000000000000000000	4.00000000000000000000	4.00000000000000000000	4.00000000000000000000	4.00000000000000000000	4.00000000000000000000	4.00000000000000000000	4.00000000000000000000	4.00000000000000000000	4.00000000000000000000	4.00000000000000000000	4.00000000000000000000	4.00000000000000000000	4.00000000000000000000	4.00000000000000000000	4.00000000000000000000	4.00000000000000000000
7.00000000000000000000	0.00000000000000000000	4153.84619140625000000000	4138.46142578125000000000	4167.17919921875000000000	4145.64111328125000000000	4138.46142578125000000000	4153.84619140625000000000	4143.58984375000000000000	4151.79492187500000000000	4169.23046875000000000000	4164.10253906250000000000	4161.53857421875000000000	4209.74365234375000000000	4144.10253906250000000000	4167.17919921875000000000	1742.00000000000000000000	10247.00000000000000000000	10225.00000000000000000000	0.00000000000000000000	0.00000000000000000000	0.00000000000000000000	1846.00000000000000000000	102.00000000000000000000	4.00000000000000000000	4.00000000000000000000	4.00000000000000000000	4.00000000000000000000	4.00000000000000000000	4.00000000000000000000	4.00000000000000000000	4.00000000000000000000	4.00000000000000000000	4.00000000000000000000	4.00000000000000000000	4.00000000000000000000	4.00000000000000000000	4.00000000000000000000	4.00000000000000000000	4.00000000000000000000
8.00000000000000000000	0.00000000000000000000	4167.69238281250000000000	4168.71777343750000000000	4169.74365234375000000000	4161.02539062500000000000	4172.82031250000000000000	4176.92285156250000000000	4172.82031250000000000000	4170.76904296875000000000	4170.25634765625000000000	4200.51269531250000000000	4176.41015625000000000000	4213.33300781250000000000	4161.02539062500000000000	4172.30761718750000000000	698.00000000000000000000	10247.00000000000000000000	10225.00000000000000000000	0.00000000000000000000	0.00000000000000000000	0.00000000000000000000	1846.00000000000000000000	109.00000000000000000000	4.00000000000000000000	4.00000000000000000000	4.00000000000000000000	4.00000000000000000000	4.00000000000000000000	4.00000000000000000000	4.00000000000000000000	4.00000000000000000000	4.00000000000000000000	4.00000000000000000000	4.00000000000000000000	4.00000000000000000000	4.00000000000000000000	4.00000000000000000000	4.00000000000000000000	4.00000000000000000000
9.00000000000000000000	0.00000000000000000000	4164.61523437500000000000	4141.53857421875000000000	4172.82031250000000000000	4144.10253906250000000000	4138.46142578125000000000	4164.10253906250000000000	4149.74365234375000000000	4144.61523437500000000000	4167.17919921875000000000	4164.61523437500000000000	4158.46142578125000000000	4212.30761718750000000000	4132.82031250000000000000	4160.00000000000000000000	1904.00000000000000000000	10248.00000000000000000000	10227.00000000000000000000	0.00000000000000000000	0.00000000000000000000	0.00000000000000000000	1846.00000000000000000000	117.00000000000000000000	4.00000000000000000000	4.00000000000000000000	4.00000000000000000000	4.00000000000000000000	4.00000000000000000000	4.00000000000000000000	4.00000000000000000000	4.00000000000000000000	4.00000000000000000000	4.00000000000000000000	4.00000000000000000000	4.00000000000000000000	4.00000000000000000000	4.00000000000000000000	4.00000000000000000000	4.00000000000000000000
10.00000000000000000000	0.00000000000000000000	4172.30761718750000000000	4164.10253906250000000000	4168.71777343750000000000	4156.92285156250000000000	4153.84619140625000000000	4166.15380859375000000000	4159.48730468750000000000	4158.97412109375000000000	4174.35888671875000000000	4170.25634765625000000000	4169.23046875000000000000	4217.94873046875000000000	4163.58984375000000000000	4172.82031250000000000000	1943.00000000000000000000	10248.00000000000000000000	10227.00000000000000000000	0.00000000000000000000	0.00000000000000000000	0.00000000000000000000	1846.00000000000000000000	124.00000000000000000000	4.00000000000000000000	4.00000000000000000000	4.00000000000000000000	4.00000000000000000000	4.00000000000000000000	4.00000000000000000000	4.00000000000000000000	4.00000000000000000000	4.00000000000000000000	4.00000000000000000000	4.00000000000000000000	4.00000000000000000000	4.00000000000000000000	4.00000000000000000000	4.00000000000000000000	4.00000000000000000000
11.00000000000000000000	0.00000000000000000000	4176.41015625000000000000	4164.10253906250000000000	4177.94873046875000000000	4166.15380859375000000000	4160.51269531250000000000	4158.46142578125000000000	4149.23046875000000000000	4158.97412109375000000000	4177.94873046875000000000	4174.35888671875000000000	4174.87158203125000000000	4224.61523437500000000000	4175.38427734375000000000	4183.58984375000000000000	1595.00000000000000000000	10248.00000000000000000000	10228.00000000000000000000	0.00000000000000000000	0.00000000000000000000	0.00000000000000000000	1846.00000000000000000000	132.00000000000000000000	4.00000000000000000000	4.00000000000000000000	4.00000000000000000000	4.00000000000000000000	4.00000000000000000000	4.00000000000000000000	4.00000000000000000000	4.00000000000000000000	4.00000000000000000000	4.00000000000000000000	4.00000000000000000000	4.00000000000000000000	4.00000000000000000000	4.00000000000000000000	4.00000000000000000000	4.00000000000000000000
12.00000000000000000000	0.00000000000000000000	4166.15380859375000000000	4138.46142578125000000000	4174.35888671875000000000	4151.79492187500000000000	4136.92285156250000000000	4152.82031250000000000000	4138.46142578125000000000	4149.74365234375000000000	4171.28173828125000000000	4166.15380859375000000000	4163.58984375000000000000	4214.35888671875000000000	4152.30761718750000000000	4172.82031250000000000000	1355.00000000000000000000	10248.00000000000000000000	10228.00000000000000000000	0.00000000000000000000	0.00000000000000000000	0.00000000000000000000	1846.00000000000000000000	139.00000000000000000000	4.00000000000000000000	4.00000000000000000000	4.00000000000000000000	4.00000000000000000000	4.00000000000000000000	4.00000000000000000000	4.00000000000000000000	4.00000000000000000000	4.00000000000000000000	4.00000000000000000000	4.00000000000000000000	4.00000000000000000000	4.00000000000000000000	4.00000000000000000000	4.00000000000000000000	4.00000000000000000000
13.00000000000000000000	0.00000000000000000000	4164.61523437500000000000	4160.00000000000000000000	4163.58984375000000000000	4165.64111328125000000000	4166.15380859375000000000	4170.25634765625000000000	4172.82031250000000000000	4188.71777343750000000000	4171.28173828125000000000	4217.94873046875000000000	4181.02539062500000000000	4217.94873046875000000000	4172.30761718750000000000	4176.41015625000000000000	1512.00000000000000000000	10247.00000000000000000000	10231.00000000000000000000	0.00000000000000000000	0.00000000000000000000	0.00000000000000000000	1846.00000000000000000000	147.00000000000000000000	4.00000000000000000000	4.00000000000000000000	4.00000000000000000000	4.00000000000000000000	4.00000000000000000000	4.00000000000000000000	4.00000000000000000000	4.00000000000000000000	4.00000000000000000000	4.00000000000000000000	4.00000000000000000000	4.00000000000000000000	4.00000000000000000000	4.00000000000000000000	4.00000000000000000000	4.00000000000000000000
14.00000000000000000000	0.00000000000000000000	4149.74365234375000000000	4125.64111328125000000000	4160.51269531250000000000	4149.23046875000000000000	4144.61523437500000000000	4156.92285156250000000000	4148.71777343750000000000	4158.46142578125000000000	4168.20507812500000000000	4179.48730468750000000000	4158.46142578125000000000	4210.25634765625000000000	4135.89746093750000000000	4156.92285156250000000000	1943.00000000000000000000	10247.00000000000000000000	10231.00000000000000000000	0.00000000000000000000	0.00000000000000000000	0.00000000000000000000	1846.00000000000000000000	155.00000000000000000000	4.00000000000000000000	4.00000000000000000000	4.00000000000000000000	4.00000000000000000000	4.00000000000000000000	4.00000000000000000000	4.00000000000000000000	4.00000000000000000000	4.00000000000000000000	4.00000000000000000000	4.00000000000000000000	4.00000000000000000000	4.00000000000000000000	4.00000000000000000000	4.00000000000000000000	4.00000000000000000000
15.00000000000000000000	0.00000000000000000000	4160.00000000000000000000	4147.17919921875000000000	4162.56396484375000000000	4158.97412109375000000000	4168.20507812500000000000	4168.20507812500000000000	4164.61523437500000000000	4157.43603515625000000000	4175.38427734375000000000	4172.82031250000000000000	4162.56396484375000000000	4209.74365234375000000000	4152.30761718750000000000	4163.58984375000000000000	1595.00000000000000000000	10248.00000000000000000000	10229.00000000000000000000	0.00000000000000000000	0.00000000000000000000	0.00000000000000000000	1846.00000000000000000000	163.00000000000000000000	4.00000000000000000000	4.00000000000000000000	4.00000000000000000000	4.00000000000000000000	4.00000000000000000000	4.00000000000000000000	4.00000000000000000000	4.00000000000000000000	4.00000000000000000000	4.00000000000000000000	4.00000000000000000000	4.00000000000000000000	4.00000000000000000000	4.00000000000000000000	4.00000000000000000000	4.00000000000000000000
16.00000000000000000000	0.00000000000000000000	4176.41015625000000000000	4175.38427734375000000000	4177.94873046875000000000	4174.35888671875000000000	4175.89746093750000000000	4170.76904296875000000000	4171.28173828125000000000	4162.05126953125000000000	4178.97412109375000000000	4185.12792968750000000000	4173.33300781250000000000	4221.53857421875000000000	4171.79492187500000000000	4178.97412109375000000000	0.00000000000000000000	10248.00000000000000000000	10229.00000000000000000000	0.00000000000000000000	0.00000000000000000000	0.00000000000000000000	1846.00000000000000000000	172.00000000000000000000	4.00000000000000000000	4.00000000000000000000	4.00000000000000000000	4.00000000000000000000	4.00000000000000000000	4.00000000000000000000	4.00000000000000000000	4.00000000000000000000	4.00000000000000000000	4.00000000000000000000	4.00000000000000000000	4.00000000000000000000	4.00000000000000000000	4.00000000000000000000	4.00000000000000000000	4.00000000000000000000
17.00000000000000000000	0.00000000000000000000	4167.69238281250000000000	4152.82031250000000000000	4172.30761718750000000000	4156.41015625000000000000	4146.15380859375000000000	4158.46142578125000000000	4145.64111328125000000000	4140.00000000000000000000	4172.82031250000000000000	4156.41015625000000000000	4159.48730468750000000000	4213.84619140625000000000	4151.28173828125000000000	4169.74365234375000000000	0.00000000000000000000	10248.00000000000000000000	10229.00000000000000000000	0.00000000000000000000	0.00000000000000000000	0.00000000000000000000	1846.00000000000000000000	180.00000000000000000000	4.00000000000000000000	4.00000000000000000000	4.00000000000000000000	4.00000000000000000000	4.00000000000000000000	4.00000000000000000000	4.00000000000000000000	4.00000000000000000000	4.00000000000000000000	4.00000000000000000000	4.00000000000000000000	4.00000000000000000000	4.00000000000000000000	4.00000000000000000000	4.00000000000000000000	4.00000000000000000000
18.00000000000000000000	0.00000000000000000000	4162.56396484375000000000	4161.02539062500000000000	4161.02539062500000000000	4165.64111328125000000000	4169.23046875000000000000	4164.61523437500000000000	4162.05126953125000000000	4172.30761718750000000000	4174.87158203125000000000	4188.71777343750000000000	4180.51269531250000000000	4219.48730468750000000000	4182.56396484375000000000	4178.97412109375000000000	0.00000000000000000000	10248.00000000000000000000	10229.00000000000000000000	0.00000000000000000000	0.00000000000000000000	0.00000000000000000000	1846.00000000000000000000	188.00000000000000000000	4.00000000000000000000	4.00000000000000000000	4.00000000000000000000	4.00000000000000000000	4.00000000000000000000	4.00000000000000000000	4.00000000000000000000	4.00000000000000000000	4.00000000000000000000	4.00000000000000000000	4.00000000000000000000	4.00000000000000000000	4.00000000000000000000	4.00000000000000000000	4.00000000000000000000	4.00000000000000000000
19.00000000000000000000	0.00000000000000000000	4154.87158203125000000000	4130.76904296875000000000	4167.17919921875000000000	4155.38427734375000000000	4130.76904296875000000000	4148.20507812500000000000	4137.94873046875000000000	4151.28173828125000000000	4170.76904296875000000000	4167.69238281250000000000	4168.71777343750000000000	4218.46142578125000000000	4159.48730468750000000000	4172.82031250000000000000	0.00000000000000000000	10247.00000000000000000000	10228.00000000000000000000	0.00000000000000000000	0.00000000000000000000	0.00000000000000000000	1846.00000000000000000000	197.00000000000000000000	4.00000000000000000000	4.00000000000000000000	4.00000000000000000000	4.00000000000000000000	4.00000000000000000000	4.00000000000000000000	4.00000000000000000000	4.00000000000000000000	4.00000000000000000000	4.00000000000000000000	4.00000000000000000000	4.00000000000000000000	4.00000000000000000000	4.00000000000000000000	4.00000000000000000000	4.00000000000000000000
20.00000000000000000000	0.00000000000000000000	4167.69238281250000000000	4155.38427734375000000000	4168.71777343750000000000	4161.02539062500000000000	4144.61523437500000000000	4167.17919921875000000000	4157.94873046875000000000	4150.76904296875000000000	4171.79492187500000000000	4169.23046875000000000000	4167.69238281250000000000	4213.84619140625000000000	4160.00000000000000000000	4173.33300781250000000000	0.00000000000000000000	10247.00000000000000000000	10228.00000000000000000000	0.00000000000000000000	0.00000000000000000000	0.00000000000000000000	1846.00000000000000000000	204.00000000000000000000	4.00000000000000000000	4.00000000000000000000	4.00000000000000000000	4.00000000000000000000	4.00000000000000000000	4.00000000000000000000	4.00000000000000000000	4.00000000000000000000	4.00000000000000000000	4.00000000000000000000	4.00000000000000000000	4.00000000000000000000	4.00000000000000000000	4.00000000000000000000	4.00000000000000000000	4.00000000000000000000
21.00000000000000000000	0.00000000000000000000	4175.38427734375000000000	4174.35888671875000000000	4171.28173828125000000000	4171.79492187500000000000	4173.84619140625000000000	4178.46142578125000000000	4170.25634765625000000000	4159.48730468750000000000	4173.33300781250000000000	4185.64111328125000000000	4172.82031250000000000000	4215.38427734375000000000	4160.51269531250000000000	4165.64111328125000000000	0.00000000000000000000	10246.00000000000000000000	10229.00000000000000000000	0.00000000000000000000	0.00000000000000000000	0.00000000000000000000	1846.00000000000000000000	211.00000000000000000000	4.00000000000000000000	4.00000000000000000000	4.00000000000000000000	4.00000000000000000000	4.00000000000000000000	4.00000000000000000000	4.00000000000000000000	4.00000000000000000000	4.00000000000000000000	4.00000000000000000000	4.00000000000000000000	4.00000000000000000000	4.00000000000000000000	4.00000000000000000000	4.00000000000000000000	4.00000000000000000000
22.00000000000000000000	0.00000000000000000000	4159.48730468750000000000	4137.94873046875000000000	4166.15380859375000000000	4152.30761718750000000000	4150.25634765625000000000	4161.02539062500000000000	4140.51269531250000000000	4134.35888671875000000000	4169.23046875000000000000	4154.35888671875000000000	4153.84619140625000000000	4204.10253906250000000000	4131.79492187500000000000	4149.23046875000000000000	0.00000000000000000000	10246.00000000000000000000	10229.00000000000000000000	0.00000000000000000000	0.00000000000000000000	0.00000000000000000000	1846.00000000000000000000	220.00000000000000000000	4.00000000000000000000	4.00000000000000000000	4.00000000000000000000	4.00000000000000000000	4.00000000000000000000	4.00000000000000000000	4.00000000000000000000	4.00000000000000000000	4.00000000000000000000	4.00000000000000000000	4.00000000000000000000	4.00000000000000000000	4.00000000000000000000	4.00000000000000000000	4.00000000000000000000	4.00000000000000000000
23.00000000000000000000	0.00000000000000000000	4169.23046875000000000000	4162.05126953125000000000	4168.20507812500000000000	4166.15380859375000000000	4171.79492187500000000000	4168.71777343750000000000	4163.58984375000000000000	4167.17919921875000000000	4176.92285156250000000000	4181.53857421875000000000	4177.43603515625000000000	4217.43603515625000000000	4178.46142578125000000000	4176.92285156250000000000	0.00000000000000000000	10246.00000000000000000000	10229.00000000000000000000	0.00000000000000000000	0.00000000000000000000	0.00000000000000000000	1846.00000000000000000000	228.00000000000000000000	4.00000000000000000000	4.00000000000000000000	4.00000000000000000000	4.00000000000000000000	4.00000000000000000000	4.00000000000000000000	4.00000000000000000000	4.00000000000000000000	4.00000000000000000000	4.00000000000000000000	4.00000000000000000000	4.00000000000000000000	4.00000000000000000000	4.00000000000000000000	4.00000000000000000000	4.00000000000000000000
24.00000000000000000000	0.00000000000000000000	4173.33300781250000000000	4148.71777343750000000000	4178.97412109375000000000	4163.58984375000000000000	4141.53857421875000000000	4155.38427734375000000000	4146.66650390625000000000	4156.92285156250000000000	4176.41015625000000000000	4159.48730468750000000000	4174.35888671875000000000	4225.12792968750000000000	4172.30761718750000000000	4184.61523437500000000000	0.00000000000000000000	10246.00000000000000000000	10229.00000000000000000000	0.00000000000000000000	0.00000000000000000000	0.00000000000000000000	1846.00000000000000000000	236.00000000000000000000	4.00000000000000000000	4.00000000000000000000	4.00000000000000000000	4.00000000000000000000	4.00000000000000000000	4.00000000000000000000	4.00000000000000000000	4.00000000000000000000	4.00000000000000000000	4.00000000000000000000	4.00000000000000000000	4.00000000000000000000	4.00000000000000000000	4.00000000000000000000	4.00000000000000000000	4.00000000000000000000
25.00000000000000000000	0.00000000000000000000	4167.69238281250000000000	4151.28173828125000000000	4170.25634765625000000000	4164.61523437500000000000	4149.23046875000000000000	4163.58984375000000000000	4158.97412109375000000000	4159.48730468750000000000	4173.84619140625000000000	4165.64111328125000000000	4171.28173828125000000000	4217.43603515625000000000	4167.69238281250000000000	4175.89746093750000000000	0.00000000000000000000	10248.00000000000000000000	10228.00000000000000000000	0.00000000000000000000	0.00000000000000000000	0.00000000000000000000	1846.00000000000000000000	244.00000000000000000000	4.00000000000000000000	4.00000000000000000000	4.00000000000000000000	4.00000000000000000000	4.00000000000000000000	4.00000000000000000000	4.00000000000000000000	4.00000000000000000000	4.00000000000000000000	4.00000000000000000000	4.00000000000000000000	4.00000000000000000000	4.00000000000000000000	4.00000000000000000000	4.00000000000000000000	4.00000000000000000000
26.00000000000000000000	0.00000000000000000000	4162.56396484375000000000	4155.89746093750000000000	4167.17919921875000000000	4167.17919921875000000000	4170.76904296875000000000	4173.84619140625000000000	4176.41015625000000000000	4170.25634765625000000000	4175.38427734375000000000	4195.89746093750000000000	4176.92285156250000000000	4219.48730468750000000000	4169.23046875000000000000	4168.20507812500000000000	0.00000000000000000000	10248.00000000000000000000	10228.00000000000000000000	0.00000000000000000000	0.00000000000000000000	0.00000000000000000000	1846.00000000000000000000	252.00000000000000000000	4.00000000000000000000	4.00000000000000000000	4.00000000000000000000	4.00000000000000000000	4.00000000000000000000	4.00000000000000000000	4.00000000000000000000	4.00000000000000000000	4.00000000000000000000	4.00000000000000000000	4.00000000000000000000	4.00000000000000000000	4.00000000000000000000	4.00000000000000000000	4.00000000000000000000	4.00000000000000000000
27.00000000000000000000	0.00000000000000000000	4158.46142578125000000000	4131.79492187500000000000	4169.23046875000000000000	4148.20507812500000000000	4140.00000000000000000000	4160.00000000000000000000	4149.23046875000000000000	4140.00000000000000000000	4169.74365234375000000000	4160.51269531250000000000	4157.43603515625000000000	4210.76904296875000000000	4142.05126953125000000000	4158.97412109375000000000	0.00000000000000000000	10247.00000000000000000000	10228.00000000000000000000	0.00000000000000000000	0.00000000000000000000	0.00000000000000000000	1846.00000000000000000000	261.00000000000000000000	4.00000000000000000000	4.00000000000000000000	4.00000000000000000000	4.00000000000000000000	4.00000000000000000000	4.00000000000000000000	4.00000000000000000000	4.00000000000000000000	4.00000000000000000000	4.00000000000000000000	4.00000000000000000000	4.00000000000000000000	4.00000000000000000000	4.00000000000000000000	4.00000000000000000000	4.00000000000000000000
28.00000000000000000000	0.00000000000000000000	4178.46142578125000000000	4172.82031250000000000000	4173.84619140625000000000	4171.79492187500000000000	4174.87158203125000000000	4171.79492187500000000000	4171.28173828125000000000	4162.05126953125000000000	4173.84619140625000000000	4177.94873046875000000000	4174.87158203125000000000	4217.94873046875000000000	4185.64111328125000000000	4184.10253906250000000000	0.00000000000000000000	10247.00000000000000000000	10228.00000000000000000000	0.00000000000000000000	0.00000000000000000000	0.00000000000000000000	1846.00000000000000000000	269.00000000000000000000	4.00000000000000000000	4.00000000000000000000	4.00000000000000000000	4.00000000000000000000	4.00000000000000000000	4.00000000000000000000	4.00000000000000000000	4.00000000000000000000	4.00000000000000000000	4.00000000000000000000	4.00000000000000000000	4.00000000000000000000	4.00000000000000000000	4.00000000000000000000	4.00000000000000000000	4.00000000000000000000
29.00000000000000000000	0.00000000000000000000	4174.87158203125000000000	4156.92285156250000000000	4179.48730468750000000000	4163.07666015625000000000	4148.20507812500000000000	4161.02539062500000000000	4148.71777343750000000000	4138.97412109375000000000	4174.35888671875000000000	4152.30761718750000000000	4167.69238281250000000000	4220.00000000000000000000	4170.76904296875000000000	4180.51269531250000000000	0.00000000000000000000	10250.00000000000000000000	10228.00000000000000000000	0.00000000000000000000	0.00000000000000000000	0.00000000000000000000	1846.00000000000000000000	277.00000000000000000000	4.00000000000000000000	4.00000000000000000000	4.00000000000000000000	4.00000000000000000000	4.00000000000000000000	4.00000000000000000000	4.00000000000000000000	4.00000000000000000000	4.00000000000000000000	4.00000000000000000000	4.00000000000000000000	4.00000000000000000000	4.00000000000000000000	4.00000000000000000000	4.00000000000000000000	4.00000000000000000000
30.00000000000000000000	0.00000000000000000000	4165.12792968750000000000	4147.17919921875000000000	4169.74365234375000000000	4148.20507812500000000000	4133.84619140625000000000	4160.51269531250000000000	4144.61523437500000000000	4141.02539062500000000000	4172.30761718750000000000	4150.76904296875000000000	4167.17919921875000000000	4213.84619140625000000000	4158.97412109375000000000	4170.76904296875000000000	0.00000000000000000000	10250.00000000000000000000	10228.00000000000000000000	0.00000000000000000000	0.00000000000000000000	0.00000000000000000000	1846.00000000000000000000	286.00000000000000000000	4.00000000000000000000	4.00000000000000000000	4.00000000000000000000	4.00000000000000000000	4.00000000000000000000	4.00000000000000000000	4.00000000000000000000	4.00000000000000000000	4.00000000000000000000	4.00000000000000000000	4.00000000000000000000	4.00000000000000000000	4.00000000000000000000	4.00000000000000000000	4.00000000000000000000	4.00000000000000000000
31.00000000000000000000	0.00000000000000000000	4168.71777343750000000000	4161.02539062500000000000	4170.25634765625000000000	4162.05126953125000000000	4165.64111328125000000000	4166.15380859375000000000	4165.12792968750000000000	4180.51269531250000000000	4173.84619140625000000000	4196.41015625000000000000	4186.66650390625000000000	4224.10253906250000000000	4182.56396484375000000000	4180.51269531250000000000	0.00000000000000000000	10248.00000000000000000000	10228.00000000000000000000	0.00000000000000000000	0.00000000000000000000	0.00000000000000000000	1846.00000000000000000000	294.00000000000000000000	4.00000000000000000000	4.00000000000000000000	4.00000000000000000000	4.00000000000000000000	4.00000000000000000000	4.00000000000000000000	4.00000000000000000000	4.00000000000000000000	4.00000000000000000000	4.00000000000000000000	4.00000000000000000000	4.00000000000000000000	4.00000000000000000000	4.00000000000000000000	4.00000000000000000000	4.00000000000000000000
32.00000000000000000000	0.00000000000000000000	4161.53857421875000000000	4129.74365234375000000000	4173.84619140625000000000	4145.64111328125000000000	4130.25634765625000000000	4158.46142578125000000000	4147.69238281250000000000	4157.94873046875000000000	4168.71777343750000000000	4172.30761718750000000000	4168.71777343750000000000	4218.97412109375000000000	4155.89746093750000000000	4171.79492187500000000000	0.00000000000000000000	10248.00000000000000000000	10228.00000000000000000000	0.00000000000000000000	0.00000000000000000000	0.00000000000000000000	1846.00000000000000000000	302.00000000000000000000	4.00000000000000000000	4.00000000000000000000	4.00000000000000000000	4.00000000000000000000	4.00000000000000000000	4.00000000000000000000	4.00000000000000000000	4.00000000000000000000	4.00000000000000000000	4.00000000000000000000	4.00000000000000000000	4.00000000000000000000	4.00000000000000000000	4.00000000000000000000	4.00000000000000000000	4.00000000000000000000
33.00000000000000000000	0.00000000000000000000	4175.89746093750000000000	4160.00000000000000000000	4172.82031250000000000000	4158.97412109375000000000	4150.76904296875000000000	4176.41015625000000000000	4174.87158203125000000000	4166.66650390625000000000	4171.79492187500000000000	4187.17919921875000000000	4177.94873046875000000000	4218.97412109375000000000	4171.79492187500000000000	4178.46142578125000000000	0.00000000000000000000	10248.00000000000000000000	10228.00000000000000000000	0.00000000000000000000	0.00000000000000000000	0.00000000000000000000	1846.00000000000000000000	310.00000000000000000000	4.00000000000000000000	4.00000000000000000000	4.00000000000000000000	4.00000000000000000000	4.00000000000000000000	4.00000000000000000000	4.00000000000000000000	4.00000000000000000000	4.00000000000000000000	4.00000000000000000000	4.00000000000000000000	4.00000000000000000000	4.00000000000000000000	4.00000000000000000000	4.00000000000000000000	4.00000000000000000000
34.00000000000000000000	0.00000000000000000000	4176.41015625000000000000	4155.38427734375000000000	4177.94873046875000000000	4158.46142578125000000000	4159.48730468750000000000	4165.64111328125000000000	4157.43603515625000000000	4146.15380859375000000000	4172.82031250000000000000	4159.48730468750000000000	4164.61523437500000000000	4218.46142578125000000000	4152.30761718750000000000	4171.79492187500000000000	0.00000000000000000000	10248.00000000000000000000	10228.00000000000000000000	0.00000000000000000000	0.00000000000000000000	0.00000000000000000000	1846.00000000000000000000	317.00000000000000000000	4.00000000000000000000	4.00000000000000000000	4.00000000000000000000	4.00000000000000000000	4.00000000000000000000	4.00000000000000000000	4.00000000000000000000	4.00000000000000000000	4.00000000000000000000	4.00000000000000000000	4.00000000000000000000	4.00000000000000000000	4.00000000000000000000	4.00000000000000000000	4.00000000000000000000	4.00000000000000000000
35.00000000000000000000	0.00000000000000000000	4166.15380859375000000000	4148.71777343750000000000	4169.74365234375000000000	4149.23046875000000000000	4160.51269531250000000000	4164.61523437500000000000	4150.76904296875000000000	4144.61523437500000000000	4173.33300781250000000000	4146.66650390625000000000	4158.46142578125000000000	4214.87158203125000000000	4150.76904296875000000000	4171.28173828125000000000	0.00000000000000000000	10247.00000000000000000000	10228.00000000000000000000	0.00000000000000000000	0.00000000000000000000	0.00000000000000000000	1846.00000000000000000000	325.00000000000000000000	4.00000000000000000000	4.00000000000000000000	4.00000000000000000000	4.00000000000000000000	4.00000000000000000000	4.00000000000000000000	4.00000000000000000000	4.00000000000000000000	4.00000000000000000000	4.00000000000000000000	4.00000000000000000000	4.00000000000000000000	4.00000000000000000000	4.00000000000000000000	4.00000000000000000000	4.00000000000000000000
36.00000000000000000000	0.00000000000000000000	4167.69238281250000000000	4170.25634765625000000000	4168.71777343750000000000	4162.05126953125000000000	4167.17919921875000000000	4169.74365234375000000000	4167.69238281250000000000	4176.41015625000000000000	4173.84619140625000000000	4185.64111328125000000000	4183.07666015625000000000	4226.66650390625000000000	4182.56396484375000000000	4187.69238281250000000000	0.00000000000000000000	10247.00000000000000000000	10228.00000000000000000000	0.00000000000000000000	0.00000000000000000000	0.00000000000000000000	1846.00000000000000000000	332.00000000000000000000	4.00000000000000000000	4.00000000000000000000	4.00000000000000000000	4.00000000000000000000	4.00000000000000000000	4.00000000000000000000	4.00000000000000000000	4.00000000000000000000	4.00000000000000000000	4.00000000000000000000	4.00000000000000000000	4.00000000000000000000	4.00000000000000000000	4.00000000000000000000	4.00000000000000000000	4.00000000000000000000
37.00000000000000000000	0.00000000000000000000	4155.89746093750000000000	4146.15380859375000000000	4172.82031250000000000000	4147.17919921875000000000	4136.41015625000000000000	4152.82031250000000000000	4138.97412109375000000000	4142.56396484375000000000	4170.25634765625000000000	4145.64111328125000000000	4161.02539062500000000000	4216.92285156250000000000	4143.07666015625000000000	4172.30761718750000000000	0.00000000000000000000	10246.00000000000000000000	10227.00000000000000000000	0.00000000000000000000	0.00000000000000000000	0.00000000000000000000	1846.00000000000000000000	339.00000000000000000000	4.00000000000000000000	4.00000000000000000000	4.00000000000000000000	4.00000000000000000000	4.00000000000000000000	4.00000000000000000000	4.00000000000000000000	4.00000000000000000000	4.00000000000000000000	4.00000000000000000000	4.00000000000000000000	4.00000000000000000000	4.00000000000000000000	4.00000000000000000000	4.00000000000000000000	4.00000000000000000000
38.00000000000000000000	0.00000000000000000000	4165.64111328125000000000	4182.56396484375000000000	4168.20507812500000000000	4159.48730468750000000000	4189.74365234375000000000	4180.51269531250000000000	4175.89746093750000000000	4157.43603515625000000000	4177.43603515625000000000	4163.58984375000000000000	4166.66650390625000000000	4214.35888671875000000000	4155.89746093750000000000	4171.79492187500000000000	0.00000000000000000000	10246.00000000000000000000	10227.00000000000000000000	0.00000000000000000000	0.00000000000000000000	0.00000000000000000000	1846.00000000000000000000	347.00000000000000000000	4.00000000000000000000	4.00000000000000000000	4.00000000000000000000	4.00000000000000000000	4.00000000000000000000	4.00000000000000000000	4.00000000000000000000	4.00000000000000000000	4.00000000000000000000	4.00000000000000000000	4.00000000000000000000	4.00000000000000000000	4.00000000000000000000	4.00000000000000000000	4.00000000000000000000	4.00000000000000000000
39.00000000000000000000	0.00000000000000000000	4174.35888671875000000000	4184.10253906250000000000	4174.35888671875000000000	4162.05126953125000000000	4185.12792968750000000000	4184.10253906250000000000	4177.43603515625000000000	4156.92285156250000000000	4173.84619140625000000000	4165.64111328125000000000	4165.12792968750000000000	4218.97412109375000000000	4151.79492187500000000000	4167.69238281250000000000	0.00000000000000000000	10246.00000000000000000000	10227.00000000000000000000	0.00000000000000000000	0.00000000000000000000	0.00000000000000000000	1846.00000000000000000000	355.00000000000000000000	4.00000000000000000000	4.00000000000000000000	4.00000000000000000000	4.00000000000000000000	4.00000000000000000000	4.00000000000000000000	4.00000000000000000000	4.00000000000000000000	4.00000000000000000000	4.00000000000000000000	4.00000000000000000000	4.00000000000000000000	4.00000000000000000000	4.00000000000000000000	4.00000000000000000000	4.00000000000000000000
40.00000000000000000000	0.00000000000000000000	4173.33300781250000000000	4171.28173828125000000000	4175.38427734375000000000	4156.92285156250000000000	4154.87158203125000000000	4167.69238281250000000000	4151.28173828125000000000	4139.48730468750000000000	4169.23046875000000000000	4139.48730468750000000000	4153.33300781250000000000	4211.79492187500000000000	4142.05126953125000000000	4166.15380859375000000000	0.00000000000000000000	10246.00000000000000000000	10227.00000000000000000000	0.00000000000000000000	0.00000000000000000000	0.00000000000000000000	1846.00000000000000000000	363.00000000000000000000	4.00000000000000000000	4.00000000000000000000	4.00000000000000000000	4.00000000000000000000	4.00000000000000000000	4.00000000000000000000	4.00000000000000000000	4.00000000000000000000	4.00000000000000000000	4.00000000000000000000	4.00000000000000000000	4.00000000000000000000	4.00000000000000000000	4.00000000000000000000	4.00000000000000000000	4.00000000000000000000
41.00000000000000000000	0.00000000000000000000	4177.43603515625000000000	4191.79492187500000000000	4174.87158203125000000000	4175.89746093750000000000	4177.94873046875000000000	4168.71777343750000000000	4155.38427734375000000000	4158.46142578125000000000	4177.43603515625000000000	4160.51269531250000000000	4170.25634765625000000000	4220.00000000000000000000	4173.33300781250000000000	4184.61523437500000000000	0.00000000000000000000	10247.00000000000000000000	10226.00000000000000000000	0.00000000000000000000	0.00000000000000000000	0.00000000000000000000	1846.00000000000000000000	372.00000000000000000000	4.00000000000000000000	4.00000000000000000000	4.00000000000000000000	4.00000000000000000000	4.00000000000000000000	4.00000000000000000000	4.00000000000000000000	4.00000000000000000000	4.00000000000000000000	4.00000000000000000000	4.00000000000000000000	4.00000000000000000000	4.00000000000000000000	4.00000000000000000000	4.00000000000000000000	4.00000000000000000000
42.00000000000000000000	0.00000000000000000000	4162.56396484375000000000	4156.41015625000000000000	4173.84619140625000000000	4159.48730468750000000000	4140.51269531250000000000	4152.82031250000000000000	4127.17919921875000000000	4133.33300781250000000000	4172.82031250000000000000	4121.53857421875000000000	4153.84619140625000000000	4213.84619140625000000000	4139.48730468750000000000	4171.79492187500000000000	0.00000000000000000000	10247.00000000000000000000	10226.00000000000000000000	0.00000000000000000000	0.00000000000000000000	0.00000000000000000000	1846.00000000000000000000	380.00000000000000000000	4.00000000000000000000	4.00000000000000000000	4.00000000000000000000	4.00000000000000000000	4.00000000000000000000	4.00000000000000000000	4.00000000000000000000	4.00000000000000000000	4.00000000000000000000	4.00000000000000000000	4.00000000000000000000	4.00000000000000000000	4.00000000000000000000	4.00000000000000000000	4.00000000000000000000	4.00000000000000000000
43.00000000000000000000	0.00000000000000000000	4164.10253906250000000000	4171.79492187500000000000	4169.74365234375000000000	4168.20507812500000000000	4151.79492187500000000000	4165.64111328125000000000	4157.43603515625000000000	4157.43603515625000000000	4170.76904296875000000000	4141.53857421875000000000	4162.56396484375000000000	4214.35888671875000000000	4150.25634765625000000000	4172.30761718750000000000	0.00000000000000000000	10245.00000000000000000000	10226.00000000000000000000	0.00000000000000000000	0.00000000000000000000	0.00000000000000000000	1846.00000000000000000000	389.00000000000000000000	4.00000000000000000000	4.00000000000000000000	4.00000000000000000000	4.00000000000000000000	4.00000000000000000000	4.00000000000000000000	4.00000000000000000000	4.00000000000000000000	4.00000000000000000000	4.00000000000000000000	4.00000000000000000000	4.00000000000000000000	4.00000000000000000000	4.00000000000000000000	4.00000000000000000000	4.00000000000000000000
44.00000000000000000000	0.00000000000000000000	4165.64111328125000000000	4170.76904296875000000000	4177.43603515625000000000	4166.66650390625000000000	4148.20507812500000000000	4168.71777343750000000000	4165.12792968750000000000	4163.07666015625000000000	4170.25634765625000000000	4162.56396484375000000000	4165.12792968750000000000	4220.51269531250000000000	4142.56396484375000000000	4169.23046875000000000000	0.00000000000000000000	10245.00000000000000000000	10226.00000000000000000000	0.00000000000000000000	0.00000000000000000000	0.00000000000000000000	1846.00000000000000000000	397.00000000000000000000	4.00000000000000000000	4.00000000000000000000	4.00000000000000000000	4.00000000000000000000	4.00000000000000000000	4.00000000000000000000	4.00000000000000000000	4.00000000000000000000	4.00000000000000000000	4.00000000000000000000	4.00000000000000000000	4.00000000000000000000	4.00000000000000000000	4.00000000000000000000	4.00000000000000000000	4.00000000000000000000
45.00000000000000000000	0.00000000000000000000	4164.61523437500000000000	4161.02539062500000000000	4173.33300781250000000000	4149.74365234375000000000	4144.10253906250000000000	4168.20507812500000000000	4151.79492187500000000000	4140.51269531250000000000	4168.20507812500000000000	4141.53857421875000000000	4154.35888671875000000000	4210.25634765625000000000	4123.07666015625000000000	4161.02539062500000000000	0.00000000000000000000	10246.00000000000000000000	10225.00000000000000000000	0.00000000000000000000	0.00000000000000000000	0.00000000000000000000	1846.00000000000000000000	405.00000000000000000000	4.00000000000000000000	4.00000000000000000000	4.00000000000000000000	4.00000000000000000000	4.00000000000000000000	4.00000000000000000000	4.00000000000000000000	4.00000000000000000000	4.00000000000000000000	4.00000000000000000000	4.00000000000000000000	4.00000000000000000000	4.00000000000000000000	4.00000000000000000000	4.00000000000000000000	4.00000000000000000000
46.00000000000000000000	0.00000000000000000000	4178.46142578125000000000	4196.41015625000000000000	4171.28173828125000000000	4166.15380859375000000000	4194.35888671875000000000	4178.46142578125000000000	4168.71777343750000000000	4156.92285156250000000000	4173.84619140625000000000	4148.71777343750000000000	4168.20507812500000000000	4217.43603515625000000000	4161.02539062500000000000	4176.41015625000000000000	0.00000000000000000000	10246.00000000000000000000	10225.00000000000000000000	0.00000000000000000000	0.00000000000000000000	0.00000000000000000000	1846.00000000000000000000	414.00000000000000000000	4.00000000000000000000	4.00000000000000000000	4.00000000000000000000	4.00000000000000000000	4.00000000000000000000	4.00000000000000000000	4.00000000000000000000	4.00000000000000000000	4.00000000000000000000	4.00000000000000000000	4.00000000000000000000	4.00000000000000000000	4.00000000000000000000	4.00000000000000000000	4.00000000000000000000	4.00000000000000000000
47.00000000000000000000	0.00000000000000000000	4168.71777343750000000000	4167.17919921875000000000	4176.92285156250000000000	4153.33300781250000000000	4166.66650390625000000000	4165.12792968750000000000	4140.00000000000000000000	4133.33300781250000000000	4172.30761718750000000000	4114.35888671875000000000	4150.25634765625000000000	4214.87158203125000000000	4138.97412109375000000000	4168.71777343750000000000	0.00000000000000000000	10248.00000000000000000000	10225.00000000000000000000	0.00000000000000000000	0.00000000000000000000	0.00000000000000000000	1846.00000000000000000000	422.00000000000000000000	4.00000000000000000000	4.00000000000000000000	4.00000000000000000000	4.00000000000000000000	4.00000000000000000000	4.00000000000000000000	4.00000000000000000000	4.00000000000000000000	4.00000000000000000000	4.00000000000000000000	4.00000000000000000000	4.00000000000000000000	4.00000000000000000000	4.00000000000000000000	4.00000000000000000000	4.00000000000000000000
48.00000000000000000000	0.00000000000000000000	4169.23046875000000000000	4174.87158203125000000000	4170.25634765625000000000	4162.56396484375000000000	4175.38427734375000000000	4177.43603515625000000000	4163.07666015625000000000	4163.58984375000000000000	4172.82031250000000000000	4155.89746093750000000000	4168.71777343750000000000	4215.89746093750000000000	4154.35888671875000000000	4176.41015625000000000000	0.00000000000000000000	10248.00000000000000000000	10225.00000000000000000000	0.00000000000000000000	0.00000000000000000000	0.00000000000000000000	1846.00000000000000000000	431.00000000000000000000	4.00000000000000000000	4.00000000000000000000	4.00000000000000000000	4.00000000000000000000	4.00000000000000000000	4.00000000000000000000	4.00000000000000000000	4.00000000000000000000	4.00000000000000000000	4.00000000000000000000	4.00000000000000000000	4.00000000000000000000	4.00000000000000000000	4.00000000000000000000	4.00000000000000000000	4.00000000000000000000
49.00000000000000000000	0.00000000000000000000	4165.64111328125000000000	4172.30761718750000000000	4170.76904296875000000000	4167.17919921875000000000	4174.87158203125000000000	4167.17919921875000000000	4167.17919921875000000000	4173.84619140625000000000	4168.71777343750000000000	4176.41015625000000000000	4179.48730468750000000000	4225.64111328125000000000	4158.46142578125000000000	4180.00000000000000000000	0.00000000000000000000	10249.00000000000000000000	10225.00000000000000000000	0.00000000000000000000	0.00000000000000000000	0.00000000000000000000	1846.00000000000000000000	439.00000000000000000000	4.00000000000000000000	4.00000000000000000000	4.00000000000000000000	4.00000000000000000000	4.00000000000000000000	4.00000000000000000000	4.00000000000000000000	4.00000000000000000000	4.00000000000000000000	4.00000000000000000000	4.00000000000000000000	4.00000000000000000000	4.00000000000000000000	4.00000000000000000000	4.00000000000000000000	4.00000000000000000000
50.00000000000000000000	0.00000000000000000000	4157.94873046875000000000	4157.94873046875000000000	4172.30761718750000000000	4152.30761718750000000000	4152.30761718750000000000	4159.48730468750000000000	4152.82031250000000000000	4148.20507812500000000000	4166.15380859375000000000	4145.12792968750000000000	4161.53857421875000000000	4217.94873046875000000000	4138.46142578125000000000	4170.25634765625000000000	0.00000000000000000000	10249.00000000000000000000	10225.00000000000000000000	0.00000000000000000000	0.00000000000000000000	0.00000000000000000000	1846.00000000000000000000	447.00000000000000000000	4.00000000000000000000	4.00000000000000000000	4.00000000000000000000	4.00000000000000000000	4.00000000000000000000	4.00000000000000000000	4.00000000000000000000	4.00000000000000000000	4.00000000000000000000	4.00000000000000000000	4.00000000000000000000	4.00000000000000000000	4.00000000000000000000	4.00000000000000000000	4.00000000000000000000	4.00000000000000000000
51.00000000000000000000	0.00000000000000000000	4178.46142578125000000000	4198.97412109375000000000	4176.92285156250000000000	4174.87158203125000000000	4190.76904296875000000000	4187.69238281250000000000	4195.38427734375000000000	4182.05126953125000000000	4174.35888671875000000000	4189.74365234375000000000	4183.07666015625000000000	4222.56396484375000000000	4175.89746093750000000000	4182.56396484375000000000	0.00000000000000000000	10249.00000000000000000000	10226.00000000000000000000	0.00000000000000000000	0.00000000000000000000	0.00000000000000000000	1846.00000000000000000000	456.00000000000000000000	4.00000000000000000000	4.00000000000000000000	4.00000000000000000000	4.00000000000000000000	4.00000000000000000000	4.00000000000000000000	4.00000000000000000000	4.00000000000000000000	4.00000000000000000000	4.00000000000000000000	4.00000000000000000000	4.00000000000000000000	4.00000000000000000000	4.00000000000000000000	4.00000000000000000000	4.00000000000000000000
52.00000000000000000000	0.00000000000000000000	4172.82031250000000000000	4168.71777343750000000000	4176.92285156250000000000	4161.53857421875000000000	4167.17919921875000000000	4172.30761718750000000000	4176.41015625000000000000	4161.53857421875000000000	4169.74365234375000000000	4163.58984375000000000000	4168.20507812500000000000	4218.46142578125000000000	4145.12792968750000000000	4169.74365234375000000000	0.00000000000000000000	10249.00000000000000000000	10226.00000000000000000000	0.00000000000000000000	0.00000000000000000000	0.00000000000000000000	1846.00000000000000000000	464.00000000000000000000	4.00000000000000000000	4.00000000000000000000	4.00000000000000000000	4.00000000000000000000	4.00000000000000000000	4.00000000000000000000	4.00000000000000000000	4.00000000000000000000	4.00000000000000000000	4.00000000000000000000	4.00000000000000000000	4.00000000000000000000	4.00000000000000000000	4.00000000000000000000	4.00000000000000000000	4.00000000000000000000
53.00000000000000000000	0.00000000000000000000	4161.02539062500000000000	4166.15380859375000000000	4167.17919921875000000000	4157.43603515625000000000	4175.89746093750000000000	4167.69238281250000000000	4174.35888671875000000000	4167.17919921875000000000	4170.76904296875000000000	4154.87158203125000000000	4167.69238281250000000000	4217.43603515625000000000	4147.17919921875000000000	4171.28173828125000000000	0.00000000000000000000	10248.00000000000000000000	10226.00000000000000000000	0.00000000000000000000	0.00000000000000000000	0.00000000000000000000	1846.00000000000000000000	472.00000000000000000000	4.00000000000000000000	4.00000000000000000000	4.00000000000000000000	4.00000000000000000000	4.00000000000000000000	4.00000000000000000000	4.00000000000000000000	4.00000000000000000000	4.00000000000000000000	4.00000000000000000000	4.00000000000000000000	4.00000000000000000000	4.00000000000000000000	4.00000000000000000000	4.00000000000000000000	4.00000000000000000000
54.00000000000000000000	0.00000000000000000000	4159.48730468750000000000	4169.74365234375000000000	4174.87158203125000000000	4166.66650390625000000000	4167.69238281250000000000	4164.10253906250000000000	4167.69238281250000000000	4177.94873046875000000000	4175.38427734375000000000	4168.71777343750000000000	4177.43603515625000000000	4225.64111328125000000000	4162.56396484375000000000	4177.94873046875000000000	0.00000000000000000000	10248.00000000000000000000	10226.00000000000000000000	0.00000000000000000000	0.00000000000000000000	0.00000000000000000000	1846.00000000000000000000	481.00000000000000000000	4.00000000000000000000	4.00000000000000000000	4.00000000000000000000	4.00000000000000000000	4.00000000000000000000	4.00000000000000000000	4.00000000000000000000	4.00000000000000000000	4.00000000000000000000	4.00000000000000000000	4.00000000000000000000	4.00000000000000000000	4.00000000000000000000	4.00000000000000000000	4.00000000000000000000	4.00000000000000000000
55.00000000000000000000	0.00000000000000000000	4154.87158203125000000000	4143.58984375000000000000	4173.33300781250000000000	4149.74365234375000000000	4122.56396484375000000000	4154.35888671875000000000	4148.20507812500000000000	4149.23046875000000000000	4170.25634765625000000000	4142.56396484375000000000	4160.00000000000000000000	4212.82031250000000000000	4135.38427734375000000000	4164.10253906250000000000	0.00000000000000000000	10250.00000000000000000000	10225.00000000000000000000	0.00000000000000000000	0.00000000000000000000	0.00000000000000000000	1846.00000000000000000000	489.00000000000000000000	4.00000000000000000000	4.00000000000000000000	4.00000000000000000000	4.00000000000000000000	4.00000000000000000000	4.00000000000000000000	4.00000000000000000000	4.00000000000000000000	4.00000000000000000000	4.00000000000000000000	4.00000000000000000000	4.00000000000000000000	4.00000000000000000000	4.00000000000000000000	4.00000000000000000000	4.00000000000000000000
56.00000000000000000000	0.00000000000000000000	4164.10253906250000000000	4173.84619140625000000000	4165.64111328125000000000	4156.41015625000000000000	4171.28173828125000000000	4177.43603515625000000000	4183.58984375000000000000	4168.71777343750000000000	4169.74365234375000000000	4170.25634765625000000000	4172.30761718750000000000	4211.79492187500000000000	4148.71777343750000000000	4167.17919921875000000000	0.00000000000000000000	10250.00000000000000000000	10225.00000000000000000000	0.00000000000000000000	0.00000000000000000000	0.00000000000000000000	1846.00000000000000000000	498.00000000000000000000	4.00000000000000000000	4.00000000000000000000	4.00000000000000000000	4.00000000000000000000	4.00000000000000000000	4.00000000000000000000	4.00000000000000000000	4.00000000000000000000	4.00000000000000000000	4.00000000000000000000	4.00000000000000000000	4.00000000000000000000	4.00000000000000000000	4.00000000000000000000	4.00000000000000000000	4.00000000000000000000
57.00000000000000000000	0.00000000000000000000	4157.94873046875000000000	4155.38427734375000000000	4169.74365234375000000000	4143.58984375000000000000	4168.71777343750000000000	4169.74365234375000000000	4162.05126953125000000000	4147.69238281250000000000	4167.69238281250000000000	4146.15380859375000000000	4155.89746093750000000000	4208.20507812500000000000	4118.97412109375000000000	4151.79492187500000000000	0.00000000000000000000	10248.00000000000000000000	10225.00000000000000000000	0.00000000000000000000	0.00000000000000000000	0.00000000000000000000	1846.00000000000000000000	506.00000000000000000000	4.00000000000000000000	4.00000000000000000000	4.00000000000000000000	4.00000000000000000000	4.00000000000000000000	4.00000000000000000000	4.00000000000000000000	4.00000000000000000000	4.00000000000000000000	4.00000000000000000000	4.00000000000000000000	4.00000000000000000000	4.00000000000000000000	4.00000000000000000000	4.00000000000000000000	4.00000000000000000000
58.00000000000000000000	0.00000000000000000000	4164.61523437500000000000	4165.12792968750000000000	4169.74365234375000000000	4151.79492187500000000000	4166.15380859375000000000	4168.20507812500000000000	4163.58984375000000000000	4154.35888671875000000000	4172.82031250000000000000	4149.23046875000000000000	4159.48730468750000000000	4210.76904296875000000000	4140.00000000000000000000	4158.46142578125000000000	0.00000000000000000000	10248.00000000000000000000	10225.00000000000000000000	0.00000000000000000000	0.00000000000000000000	0.00000000000000000000	1846.00000000000000000000	513.00000000000000000000	4.00000000000000000000	4.00000000000000000000	4.00000000000000000000	4.00000000000000000000	4.00000000000000000000	4.00000000000000000000	4.00000000000000000000	4.00000000000000000000	4.00000000000000000000	4.00000000000000000000	4.00000000000000000000	4.00000000000000000000	4.00000000000000000000	4.00000000000000000000	4.00000000000000000000	4.00000000000000000000
59.00000000000000000000	0.00000000000000000000	4178.97412109375000000000	4184.61523437500000000000	4179.48730468750000000000	4164.61523437500000000000	4173.33300781250000000000	4164.61523437500000000000	4167.17919921875000000000	4170.25634765625000000000	4177.43603515625000000000	4163.07666015625000000000	4176.92285156250000000000	4226.15380859375000000000	4173.84619140625000000000	4178.97412109375000000000	0.00000000000000000000	10245.00000000000000000000	10226.00000000000000000000	0.00000000000000000000	0.00000000000000000000	0.00000000000000000000	1846.00000000000000000000	521.00000000000000000000	4.00000000000000000000	4.00000000000000000000	4.00000000000000000000	4.00000000000000000000	4.00000000000000000000	4.00000000000000000000	4.00000000000000000000	4.00000000000000000000	4.00000000000000000000	4.00000000000000000000	4.00000000000000000000	4.00000000000000000000	4.00000000000000000000	4.00000000000000000000	4.00000000000000000000	4.00000000000000000000
60.00000000000000000000	0.00000000000000000000	4166.15380859375000000000	4153.84619140625000000000	4176.92285156250000000000	4138.97412109375000000000	4144.10253906250000000000	4149.23046875000000000000	4134.35888671875000000000	4140.51269531250000000000	4168.71777343750000000000	4124.10253906250000000000	4158.46142578125000000000	4213.33300781250000000000	4141.02539062500000000000	4165.64111328125000000000	0.00000000000000000000	10245.00000000000000000000	10226.00000000000000000000	0.00000000000000000000	0.00000000000000000000	0.00000000000000000000	1846.00000000000000000000	528.00000000000000000000	4.00000000000000000000	4.00000000000000000000	4.00000000000000000000	4.00000000000000000000	4.00000000000000000000	4.00000000000000000000	4.00000000000000000000	4.00000000000000000000	4.00000000000000000000	4.00000000000000000000	4.00000000000000000000	4.00000000000000000000	4.00000000000000000000	4.00000000000000000000	4.00000000000000000000	4.00000000000000000000
61.00000000000000000000	0.00000000000000000000	4161.53857421875000000000	4168.71777343750000000000	4163.07666015625000000000	4149.23046875000000000000	4165.64111328125000000000	4163.07666015625000000000	4160.00000000000000000000	4162.56396484375000000000	4169.74365234375000000000	4163.58984375000000000000	4169.74365234375000000000	4210.76904296875000000000	4152.30761718750000000000	4161.53857421875000000000	0.00000000000000000000	10243.00000000000000000000	10225.00000000000000000000	0.00000000000000000000	0.00000000000000000000	0.00000000000000000000	1846.00000000000000000000	535.00000000000000000000	4.00000000000000000000	4.00000000000000000000	4.00000000000000000000	4.00000000000000000000	4.00000000000000000000	4.00000000000000000000	4.00000000000000000000	4.00000000000000000000	4.00000000000000000000	4.00000000000000000000	4.00000000000000000000	4.00000000000000000000	4.00000000000000000000	4.00000000000000000000	4.00000000000000000000	4.00000000000000000000
62.00000000000000000000	0.00000000000000000000	4154.35888671875000000000	4144.61523437500000000000	4167.17919921875000000000	4143.58984375000000000000	4131.28173828125000000000	4154.35888671875000000000	4146.66650390625000000000	4148.71777343750000000000	4169.74365234375000000000	4153.84619140625000000000	4157.94873046875000000000	4212.82031250000000000000	4125.12792968750000000000	4147.69238281250000000000	0.00000000000000000000	10243.00000000000000000000	10225.00000000000000000000	0.00000000000000000000	0.00000000000000000000	0.00000000000000000000	1846.00000000000000000000	543.00000000000000000000	4.00000000000000000000	4.00000000000000000000	4.00000000000000000000	4.00000000000000000000	4.00000000000000000000	4.00000000000000000000	4.00000000000000000000	4.00000000000000000000	4.00000000000000000000	4.00000000000000000000	4.00000000000000000000	4.00000000000000000000	4.00000000000000000000	4.00000000000000000000	4.00000000000000000000	4.00000000000000000000
63.00000000000000000000	0.00000000000000000000	4159.48730468750000000000	4152.30761718750000000000	4169.23046875000000000000	4138.97412109375000000000	4141.02539062500000000000	4161.53857421875000000000	4148.71777343750000000000	4145.64111328125000000000	4169.23046875000000000000	4138.97412109375000000000	4153.33300781250000000000	4208.71777343750000000000	4127.17919921875000000000	4149.74365234375000000000	0.00000000000000000000	10245.00000000000000000000	10230.00000000000000000000	0.00000000000000000000	0.00000000000000000000	0.00000000000000000000	1846.00000000000000000000	550.00000000000000000000	4.00000000000000000000	4.00000000000000000000	4.00000000000000000000	4.00000000000000000000	4.00000000000000000000	4.00000000000000000000	4.00000000000000000000	4.00000000000000000000	4.00000000000000000000	4.00000000000000000000	4.00000000000000000000	4.00000000000000000000	4.00000000000000000000	4.00000000000000000000	4.00000000000000000000	4.00000000000000000000
64.00000000000000000000	0.00000000000000000000	4169.23046875000000000000	4177.94873046875000000000	4171.79492187500000000000	4150.25634765625000000000	4186.15380859375000000000	4171.28173828125000000000	4162.05126953125000000000	4157.94873046875000000000	4172.30761718750000000000	4153.84619140625000000000	4165.12792968750000000000	4214.35888671875000000000	4156.41015625000000000000	4165.12792968750000000000	908.00000000000000000000	10245.00000000000000000000	10230.00000000000000000000	0.00000000000000000000	0.00000000000000000000	0.00000000000000000000	1846.00000000000000000000	558.00000000000000000000	4.00000000000000000000	4.00000000000000000000	4.00000000000000000000	4.00000000000000000000	4.00000000000000000000	4.00000000000000000000	4.00000000000000000000	4.00000000000000000000	4.00000000000000000000	4.00000000000000000000	4.00000000000000000000	4.00000000000000000000	4.00000000000000000000	4.00000000000000000000	4.00000000000000000000	4.00000000000000000000
65.00000000000000000000	0.00000000000000000000	4157.94873046875000000000	4153.84619140625000000000	4169.23046875000000000000	4135.89746093750000000000	4149.74365234375000000000	4156.41015625000000000000	4136.92285156250000000000	4132.82031250000000000000	4171.28173828125000000000	4123.07666015625000000000	4149.74365234375000000000	4207.17919921875000000000	4132.82031250000000000000	4155.89746093750000000000	1210.00000000000000000000	10246.00000000000000000000	10229.00000000000000000000	0.00000000000000000000	0.00000000000000000000	0.00000000000000000000	1846.00000000000000000000	565.00000000000000000000	4.00000000000000000000	4.00000000000000000000	4.00000000000000000000	4.00000000000000000000	4.00000000000000000000	4.00000000000000000000	4.00000000000000000000	4.00000000000000000000	4.00000000000000000000	4.00000000000000000000	4.00000000000000000000	4.00000000000000000000	4.00000000000000000000	4.00000000000000000000	4.00000000000000000000	4.00000000000000000000
66.00000000000000000000	0.00000000000000000000	4163.07666015625000000000	4176.92285156250000000000	4164.10253906250000000000	4151.28173828125000000000	4158.97412109375000000000	4166.66650390625000000000	4161.53857421875000000000	4169.23046875000000000000	4174.87158203125000000000	4158.46142578125000000000	4171.28173828125000000000	4215.89746093750000000000	4160.00000000000000000000	4165.12792968750000000000	1328.00000000000000000000	10246.00000000000000000000	10229.00000000000000000000	0.00000000000000000000	0.00000000000000000000	0.00000000000000000000	1846.00000000000000000000	572.00000000000000000000	4.00000000000000000000	4.00000000000000000000	4.00000000000000000000	4.00000000000000000000	4.00000000000000000000	4.00000000000000000000	4.00000000000000000000	4.00000000000000000000	4.00000000000000000000	4.00000000000000000000	4.00000000000000000000	4.00000000000000000000	4.00000000000000000000	4.00000000000000000000	4.00000000000000000000	4.00000000000000000000
67.00000000000000000000	0.00000000000000000000	4154.87158203125000000000	4155.38427734375000000000	4166.15380859375000000000	4143.07666015625000000000	4147.69238281250000000000	4156.92285156250000000000	4149.23046875000000000000	4165.12792968750000000000	4170.25634765625000000000	4153.84619140625000000000	4166.15380859375000000000	4218.97412109375000000000	4146.66650390625000000000	4163.07666015625000000000	1915.00000000000000000000	10249.00000000000000000000	10228.00000000000000000000	0.00000000000000000000	0.00000000000000000000	0.00000000000000000000	1846.00000000000000000000	580.00000000000000000000	4.00000000000000000000	4.00000000000000000000	4.00000000000000000000	4.00000000000000000000	4.00000000000000000000	4.00000000000000000000	4.00000000000000000000	4.00000000000000000000	4.00000000000000000000	4.00000000000000000000	4.00000000000000000000	4.00000000000000000000	4.00000000000000000000	4.00000000000000000000	4.00000000000000000000	4.00000000000000000000
68.00000000000000000000	0.00000000000000000000	4151.79492187500000000000	4157.43603515625000000000	4161.53857421875000000000	4135.38427734375000000000	4165.12792968750000000000	4166.15380859375000000000	4158.97412109375000000000	4157.43603515625000000000	4168.20507812500000000000	4150.25634765625000000000	4158.97412109375000000000	4210.76904296875000000000	4143.07666015625000000000	4158.46142578125000000000	2006.00000000000000000000	10249.00000000000000000000	10228.00000000000000000000	0.00000000000000000000	0.00000000000000000000	0.00000000000000000000	1846.00000000000000000000	587.00000000000000000000	4.00000000000000000000	4.00000000000000000000	4.00000000000000000000	4.00000000000000000000	4.00000000000000000000	4.00000000000000000000	4.00000000000000000000	4.00000000000000000000	4.00000000000000000000	4.00000000000000000000	4.00000000000000000000	4.00000000000000000000	4.00000000000000000000	4.00000000000000000000	4.00000000000000000000	4.00000000000000000000
69.00000000000000000000	0.00000000000000000000	4169.23046875000000000000	4187.17919921875000000000	4170.76904296875000000000	4154.87158203125000000000	4202.05126953125000000000	4182.05126953125000000000	4186.15380859375000000000	4173.84619140625000000000	4172.82031250000000000000	4178.46142578125000000000	4171.79492187500000000000	4218.97412109375000000000	4164.61523437500000000000	4163.58984375000000000000	1256.00000000000000000000	10249.00000000000000000000	10229.00000000000000000000	0.00000000000000000000	0.00000000000000000000	0.00000000000000000000	1846.00000000000000000000	595.00000000000000000000	4.00000000000000000000	4.00000000000000000000	4.00000000000000000000	4.00000000000000000000	4.00000000000000000000	4.00000000000000000000	4.00000000000000000000	4.00000000000000000000	4.00000000000000000000	4.00000000000000000000	4.00000000000000000000	4.00000000000000000000	4.00000000000000000000	4.00000000000000000000	4.00000000000000000000	4.00000000000000000000
70.00000000000000000000	0.00000000000000000000	4163.58984375000000000000	4150.76904296875000000000	4172.82031250000000000000	4140.00000000000000000000	4156.92285156250000000000	4163.58984375000000000000	4153.33300781250000000000	4140.51269531250000000000	4167.69238281250000000000	4133.84619140625000000000	4148.20507812500000000000	4210.76904296875000000000	4129.74365234375000000000	4148.20507812500000000000	1722.00000000000000000000	10249.00000000000000000000	10229.00000000000000000000	0.00000000000000000000	0.00000000000000000000	0.00000000000000000000	1846.00000000000000000000	602.00000000000000000000	4.00000000000000000000	4.00000000000000000000	4.00000000000000000000	4.00000000000000000000	4.00000000000000000000	4.00000000000000000000	4.00000000000000000000	4.00000000000000000000	4.00000000000000000000	4.00000000000000000000	4.00000000000000000000	4.00000000000000000000	4.00000000000000000000	4.00000000000000000000	4.00000000000000000000	4.00000000000000000000
71.00000000000000000000	0.00000000000000000000	4161.53857421875000000000	4166.66650390625000000000	4160.00000000000000000000	4150.25634765625000000000	4161.53857421875000000000	4166.15380859375000000000	4163.07666015625000000000	4165.64111328125000000000	4169.23046875000000000000	4149.74365234375000000000	4162.56396484375000000000	4212.30761718750000000000	4163.58984375000000000000	4165.12792968750000000000	1764.00000000000000000000	10248.00000000000000000000	10229.00000000000000000000	0.00000000000000000000	0.00000000000000000000	0.00000000000000000000	1846.00000000000000000000	609.00000000000000000000	4.00000000000000000000	4.00000000000000000000	4.00000000000000000000	4.00000000000000000000	4.00000000000000000000	4.00000000000000000000	4.00000000000000000000	4.00000000000000000000	4.00000000000000000000	4.00000000000000000000	4.00000000000000000000	4.00000000000000000000	4.00000000000000000000	4.00000000000000000000	4.00000000000000000000	4.00000000000000000000
72.00000000000000000000	0.00000000000000000000	4156.92285156250000000000	4156.41015625000000000000	4165.12792968750000000000	4147.17919921875000000000	4146.66650390625000000000	4149.74365234375000000000	4144.61523437500000000000	4165.64111328125000000000	4169.23046875000000000000	4150.25634765625000000000	4165.64111328125000000000	4216.92285156250000000000	4165.64111328125000000000	4170.76904296875000000000	693.00000000000000000000	10248.00000000000000000000	10229.00000000000000000000	0.00000000000000000000	0.00000000000000000000	0.00000000000000000000	1846.00000000000000000000	617.00000000000000000000	4.00000000000000000000	4.00000000000000000000	4.00000000000000000000	4.00000000000000000000	4.00000000000000000000	4.00000000000000000000	4.00000000000000000000	4.00000000000000000000	4.00000000000000000000	4.00000000000000000000	4.00000000000000000000	4.00000000000000000000	4.00000000000000000000	4.00000000000000000000	4.00000000000000000000	4.00000000000000000000
73.00000000000000000000	0.00000000000000000000	4157.43603515625000000000	4152.30761718750000000000	4166.15380859375000000000	4142.56396484375000000000	4147.69238281250000000000	4153.84619140625000000000	4147.69238281250000000000	4155.38427734375000000000	4168.20507812500000000000	4146.15380859375000000000	4159.48730468750000000000	4208.71777343750000000000	4148.20507812500000000000	4160.51269531250000000000	1905.00000000000000000000	10251.00000000000000000000	10229.00000000000000000000	0.00000000000000000000	0.00000000000000000000	0.00000000000000000000	1846.00000000000000000000	624.00000000000000000000	4.00000000000000000000	4.00000000000000000000	4.00000000000000000000	4.00000000000000000000	4.00000000000000000000	4.00000000000000000000	4.00000000000000000000	4.00000000000000000000	4.00000000000000000000	4.00000000000000000000	4.00000000000000000000	4.00000000000000000000	4.00000000000000000000	4.00000000000000000000	4.00000000000000000000	4.00000000000000000000
74.00000000000000000000	0.00000000000000000000	4171.79492187500000000000	4186.15380859375000000000	4169.74365234375000000000	4171.28173828125000000000	4192.30761718750000000000	4180.51269531250000000000	4185.12792968750000000000	4178.46142578125000000000	4172.30761718750000000000	4187.69238281250000000000	4181.02539062500000000000	4216.41015625000000000000	4173.84619140625000000000	4167.17919921875000000000	1961.00000000000000000000	10251.00000000000000000000	10229.00000000000000000000	0.00000000000000000000	0.00000000000000000000	0.00000000000000000000	1846.00000000000000000000	631.00000000000000000000	4.00000000000000000000	4.00000000000000000000	4.00000000000000000000	4.00000000000000000000	4.00000000000000000000	4.00000000000000000000	4.00000000000000000000	4.00000000000000000000	4.00000000000000000000	4.00000000000000000000	4.00000000000000000000	4.00000000000000000000	4.00000000000000000000	4.00000000000000000000	4.00000000000000000000	4.00000000000000000000
75.00000000000000000000	0.00000000000000000000	4166.15380859375000000000	4163.07666015625000000000	4175.89746093750000000000	4170.25634765625000000000	4156.92285156250000000000	4166.15380859375000000000	4157.43603515625000000000	4148.71777343750000000000	4169.74365234375000000000	4157.43603515625000000000	4167.17919921875000000000	4213.84619140625000000000	4157.94873046875000000000	4159.48730468750000000000	1600.00000000000000000000	10252.00000000000000000000	10230.00000000000000000000	0.00000000000000000000	0.00000000000000000000	0.00000000000000000000	1846.00000000000000000000	639.00000000000000000000	4.00000000000000000000	4.00000000000000000000	4.00000000000000000000	4.00000000000000000000	4.00000000000000000000	4.00000000000000000000	4.00000000000000000000	4.00000000000000000000	4.00000000000000000000	4.00000000000000000000	4.00000000000000000000	4.00000000000000000000	4.00000000000000000000	4.00000000000000000000	4.00000000000000000000	4.00000000000000000000
76.00000000000000000000	0.00000000000000000000	4174.87158203125000000000	4187.17919921875000000000	4173.84619140625000000000	4189.74365234375000000000	4163.07666015625000000000	4165.12792968750000000000	4167.69238281250000000000	4162.56396484375000000000	4173.84619140625000000000	4170.76904296875000000000	4177.94873046875000000000	4218.46142578125000000000	4191.79492187500000000000	4175.89746093750000000000	1356.00000000000000000000	10252.00000000000000000000	10230.00000000000000000000	0.00000000000000000000	0.00000000000000000000	0.00000000000000000000	1846.00000000000000000000	646.00000000000000000000	4.00000000000000000000	4.00000000000000000000	4.00000000000000000000	4.00000000000000000000	4.00000000000000000000	4.00000000000000000000	4.00000000000000000000	4.00000000000000000000	4.00000000000000000000	4.00000000000000000000	4.00000000000000000000	4.00000000000000000000	4.00000000000000000000	4.00000000000000000000	4.00000000000000000000	4.00000000000000000000
77.00000000000000000000	0.00000000000000000000	4177.94873046875000000000	4180.00000000000000000000	4176.92285156250000000000	4192.30761718750000000000	4158.46142578125000000000	4155.89746093750000000000	4154.35888671875000000000	4157.94873046875000000000	4174.87158203125000000000	4163.07666015625000000000	4176.41015625000000000000	4224.10253906250000000000	4191.28173828125000000000	4180.51269531250000000000	1510.00000000000000000000	10250.00000000000000000000	10231.00000000000000000000	0.00000000000000000000	0.00000000000000000000	0.00000000000000000000	1846.00000000000000000000	654.00000000000000000000	4.00000000000000000000	4.00000000000000000000	4.00000000000000000000	4.00000000000000000000	4.00000000000000000000	4.00000000000000000000	4.00000000000000000000	4.00000000000000000000	4.00000000000000000000	4.00000000000000000000	4.00000000000000000000	4.00000000000000000000	4.00000000000000000000	4.00000000000000000000	4.00000000000000000000	4.00000000000000000000
78.00000000000000000000	0.00000000000000000000	4172.30761718750000000000	4162.56396484375000000000	4172.82031250000000000000	4183.58984375000000000000	4143.07666015625000000000	4154.35888671875000000000	4142.05126953125000000000	4147.69238281250000000000	4171.28173828125000000000	4142.05126953125000000000	4168.20507812500000000000	4217.94873046875000000000	4177.43603515625000000000	4172.30761718750000000000	1961.00000000000000000000	10250.00000000000000000000	10231.00000000000000000000	0.00000000000000000000	0.00000000000000000000	0.00000000000000000000	1846.00000000000000000000	662.00000000000000000000	4.00000000000000000000	4.00000000000000000000	4.00000000000000000000	4.00000000000000000000	4.00000000000000000000	4.00000000000000000000	4.00000000000000000000	4.00000000000000000000	4.00000000000000000000	4.00000000000000000000	4.00000000000000000000	4.00000000000000000000	4.00000000000000000000	4.00000000000000000000	4.00000000000000000000	4.00000000000000000000
79.00000000000000000000	0.00000000000000000000	4174.35888671875000000000	4187.69238281250000000000	4170.25634765625000000000	4203.58984375000000000000	4158.97412109375000000000	4164.61523437500000000000	4171.28173828125000000000	4181.53857421875000000000	4172.82031250000000000000	4183.07666015625000000000	4190.76904296875000000000	4226.15380859375000000000	4207.17919921875000000000	4181.02539062500000000000	1600.00000000000000000000	10248.00000000000000000000	10229.00000000000000000000	0.00000000000000000000	0.00000000000000000000	0.00000000000000000000	1846.00000000000000000000	670.00000000000000000000	4.00000000000000000000	4.00000000000000000000	4.00000000000000000000	4.00000000000000000000	4.00000000000000000000	4.00000000000000000000	4.00000000000000000000	4.00000000000000000000	4.00000000000000000000	4.00000000000000000000	4.00000000000000000000	4.00000000000000000000	4.00000000000000000000	4.00000000000000000000	4.00000000000000000000	4.00000000000000000000
80.00000000000000000000	0.00000000000000000000	4162.05126953125000000000	4155.89746093750000000000	4170.25634765625000000000	4185.64111328125000000000	4128.71777343750000000000	4148.71777343750000000000	4144.61523437500000000000	4155.38427734375000000000	4168.20507812500000000000	4150.25634765625000000000	4169.23046875000000000000	4218.97412109375000000000	4168.20507812500000000000	4165.12792968750000000000	1356.00000000000000000000	10248.00000000000000000000	10229.00000000000000000000	0.00000000000000000000	0.00000000000000000000	0.00000000000000000000	1846.00000000000000000000	679.00000000000000000000	4.00000000000000000000	4.00000000000000000000	4.00000000000000000000	4.00000000000000000000	4.00000000000000000000	4.00000000000000000000	4.00000000000000000000	4.00000000000000000000	4.00000000000000000000	4.00000000000000000000	4.00000000000000000000	4.00000000000000000000	4.00000000000000000000	4.00000000000000000000	4.00000000000000000000	4.00000000000000000000
81.00000000000000000000	0.00000000000000000000	4179.48730468750000000000	4183.07666015625000000000	4168.71777343750000000000	4193.33300781250000000000	4181.53857421875000000000	4166.15380859375000000000	4160.51269531250000000000	4164.10253906250000000000	4174.35888671875000000000	4155.89746093750000000000	4172.82031250000000000000	4217.94873046875000000000	4181.02539062500000000000	4169.23046875000000000000	1510.00000000000000000000	10244.00000000000000000000	10226.00000000000000000000	0.00000000000000000000	0.00000000000000000000	0.00000000000000000000	1846.00000000000000000000	687.00000000000000000000	4.00000000000000000000	4.00000000000000000000	4.00000000000000000000	4.00000000000000000000	4.00000000000000000000	4.00000000000000000000	4.00000000000000000000	4.00000000000000000000	4.00000000000000000000	4.00000000000000000000	4.00000000000000000000	4.00000000000000000000	4.00000000000000000000	4.00000000000000000000	4.00000000000000000000	4.00000000000000000000
82.00000000000000000000	0.00000000000000000000	4195.89746093750000000000	4202.05126953125000000000	4180.51269531250000000000	4206.66650390625000000000	4195.89746093750000000000	4165.12792968750000000000	4158.97412109375000000000	4157.94873046875000000000	4178.97412109375000000000	4165.64111328125000000000	4181.53857421875000000000	4229.23046875000000000000	4198.46142578125000000000	4176.41015625000000000000	1961.00000000000000000000	10244.00000000000000000000	10226.00000000000000000000	0.00000000000000000000	0.00000000000000000000	0.00000000000000000000	1846.00000000000000000000	695.00000000000000000000	4.00000000000000000000	4.00000000000000000000	4.00000000000000000000	4.00000000000000000000	4.00000000000000000000	4.00000000000000000000	4.00000000000000000000	4.00000000000000000000	4.00000000000000000000	4.00000000000000000000	4.00000000000000000000	4.00000000000000000000	4.00000000000000000000	4.00000000000000000000	4.00000000000000000000	4.00000000000000000000
83.00000000000000000000	0.00000000000000000000	4182.05126953125000000000	4180.00000000000000000000	4176.41015625000000000000	4193.84619140625000000000	4147.17919921875000000000	4150.76904296875000000000	4137.94873046875000000000	4135.89746093750000000000	4173.33300781250000000000	4147.17919921875000000000	4175.89746093750000000000	4221.53857421875000000000	4186.66650390625000000000	4173.33300781250000000000	1600.00000000000000000000	10242.00000000000000000000	10227.00000000000000000000	0.00000000000000000000	0.00000000000000000000	0.00000000000000000000	1846.00000000000000000000	704.00000000000000000000	4.00000000000000000000	4.00000000000000000000	4.00000000000000000000	4.00000000000000000000	4.00000000000000000000	4.00000000000000000000	4.00000000000000000000	4.00000000000000000000	4.00000000000000000000	4.00000000000000000000	4.00000000000000000000	4.00000000000000000000	4.00000000000000000000	4.00000000000000000000	4.00000000000000000000	4.00000000000000000000
84.00000000000000000000	0.00000000000000000000	4175.89746093750000000000	4188.71777343750000000000	4169.23046875000000000000	4204.61523437500000000000	4162.56396484375000000000	4158.97412109375000000000	4158.97412109375000000000	4173.33300781250000000000	4172.82031250000000000000	4180.00000000000000000000	4196.41015625000000000000	4227.17919921875000000000	4210.25634765625000000000	4187.69238281250000000000	1356.00000000000000000000	10242.00000000000000000000	10227.00000000000000000000	0.00000000000000000000	0.00000000000000000000	0.00000000000000000000	1846.00000000000000000000	712.00000000000000000000	4.00000000000000000000	4.00000000000000000000	4.00000000000000000000	4.00000000000000000000	4.00000000000000000000	4.00000000000000000000	4.00000000000000000000	4.00000000000000000000	4.00000000000000000000	4.00000000000000000000	4.00000000000000000000	4.00000000000000000000	4.00000000000000000000	4.00000000000000000000	4.00000000000000000000	4.00000000000000000000
85.00000000000000000000	0.00000000000000000000	4167.17919921875000000000	4153.33300781250000000000	4173.33300781250000000000	4189.74365234375000000000	4135.38427734375000000000	4146.66650390625000000000	4136.92285156250000000000	4150.25634765625000000000	4168.71777343750000000000	4145.12792968750000000000	4172.82031250000000000000	4224.10253906250000000000	4172.30761718750000000000	4175.38427734375000000000	1510.00000000000000000000	10242.00000000000000000000	10226.00000000000000000000	0.00000000000000000000	0.00000000000000000000	0.00000000000000000000	1846.00000000000000000000	721.00000000000000000000	4.00000000000000000000	4.00000000000000000000	4.00000000000000000000	4.00000000000000000000	4.00000000000000000000	4.00000000000000000000	4.00000000000000000000	4.00000000000000000000	4.00000000000000000000	4.00000000000000000000	4.00000000000000000000	4.00000000000000000000	4.00000000000000000000	4.00000000000000000000	4.00000000000000000000	4.00000000000000000000
86.00000000000000000000	0.00000000000000000000	4175.38427734375000000000	4170.76904296875000000000	4168.71777343750000000000	4191.79492187500000000000	4156.92285156250000000000	4163.58984375000000000000	4160.00000000000000000000	4147.69238281250000000000	4171.79492187500000000000	4148.71777343750000000000	4170.25634765625000000000	4218.46142578125000000000	4173.33300781250000000000	4170.25634765625000000000	1961.00000000000000000000	10242.00000000000000000000	10226.00000000000000000000	0.00000000000000000000	0.00000000000000000000	0.00000000000000000000	1846.00000000000000000000	729.00000000000000000000	4.00000000000000000000	4.00000000000000000000	4.00000000000000000000	4.00000000000000000000	4.00000000000000000000	4.00000000000000000000	4.00000000000000000000	4.00000000000000000000	4.00000000000000000000	4.00000000000000000000	4.00000000000000000000	4.00000000000000000000	4.00000000000000000000	4.00000000000000000000	4.00000000000000000000	4.00000000000000000000
87.00000000000000000000	0.00000000000000000000	4178.46142578125000000000	4181.53857421875000000000	4171.79492187500000000000	4195.89746093750000000000	4167.69238281250000000000	4166.15380859375000000000	4167.17919921875000000000	4150.76904296875000000000	4170.76904296875000000000	4160.51269531250000000000	4175.38427734375000000000	4218.97412109375000000000	4171.28173828125000000000	4167.17919921875000000000	1600.00000000000000000000	10243.00000000000000000000	10227.00000000000000000000	0.00000000000000000000	0.00000000000000000000	0.00000000000000000000	1846.00000000000000000000	737.00000000000000000000	4.00000000000000000000	4.00000000000000000000	4.00000000000000000000	4.00000000000000000000	4.00000000000000000000	4.00000000000000000000	4.00000000000000000000	4.00000000000000000000	4.00000000000000000000	4.00000000000000000000	4.00000000000000000000	4.00000000000000000000	4.00000000000000000000	4.00000000000000000000	4.00000000000000000000	4.00000000000000000000
88.00000000000000000000	0.00000000000000000000	4167.69238281250000000000	4155.38427734375000000000	4168.71777343750000000000	4182.56396484375000000000	4131.79492187500000000000	4152.30761718750000000000	4142.05126953125000000000	4134.87158203125000000000	4168.20507812500000000000	4133.33300781250000000000	4163.07666015625000000000	4211.79492187500000000000	4147.17919921875000000000	4162.05126953125000000000	1356.00000000000000000000	10243.00000000000000000000	10227.00000000000000000000	0.00000000000000000000	0.00000000000000000000	0.00000000000000000000	1846.00000000000000000000	746.00000000000000000000	4.00000000000000000000	4.00000000000000000000	4.00000000000000000000	4.00000000000000000000	4.00000000000000000000	4.00000000000000000000	4.00000000000000000000	4.00000000000000000000	4.00000000000000000000	4.00000000000000000000	4.00000000000000000000	4.00000000000000000000	4.00000000000000000000	4.00000000000000000000	4.00000000000000000000	4.00000000000000000000
89.00000000000000000000	0.00000000000000000000	4174.35888671875000000000	4177.94873046875000000000	4167.17919921875000000000	4200.00000000000000000000	4161.53857421875000000000	4160.51269531250000000000	4163.07666015625000000000	4166.15380859375000000000	4177.43603515625000000000	4162.05126953125000000000	4186.15380859375000000000	4225.64111328125000000000	4192.82031250000000000000	4184.61523437500000000000	1510.00000000000000000000	10245.00000000000000000000	10226.00000000000000000000	0.00000000000000000000	0.00000000000000000000	0.00000000000000000000	1846.00000000000000000000	754.00000000000000000000	4.00000000000000000000	4.00000000000000000000	4.00000000000000000000	4.00000000000000000000	4.00000000000000000000	4.00000000000000000000	4.00000000000000000000	4.00000000000000000000	4.00000000000000000000	4.00000000000000000000	4.00000000000000000000	4.00000000000000000000	4.00000000000000000000	4.00000000000000000000	4.00000000000000000000	4.00000000000000000000
90.00000000000000000000	0.00000000000000000000	4164.61523437500000000000	4151.28173828125000000000	4171.28173828125000000000	4181.02539062500000000000	4137.94873046875000000000	4143.07666015625000000000	4138.46142578125000000000	4143.58984375000000000000	4172.30761718750000000000	4134.35888671875000000000	4171.79492187500000000000	4222.56396484375000000000	4170.76904296875000000000	4177.94873046875000000000	1961.00000000000000000000	10245.00000000000000000000	10226.00000000000000000000	0.00000000000000000000	0.00000000000000000000	0.00000000000000000000	1846.00000000000000000000	762.00000000000000000000	4.00000000000000000000	4.00000000000000000000	4.00000000000000000000	4.00000000000000000000	4.00000000000000000000	4.00000000000000000000	4.00000000000000000000	4.00000000000000000000	4.00000000000000000000	4.00000000000000000000	4.00000000000000000000	4.00000000000000000000	4.00000000000000000000	4.00000000000000000000	4.00000000000000000000	4.00000000000000000000
91.00000000000000000000	0.00000000000000000000	4164.61523437500000000000	4160.00000000000000000000	4164.10253906250000000000	4176.41015625000000000000	4148.71777343750000000000	4157.43603515625000000000	4158.97412109375000000000	4156.92285156250000000000	4170.25634765625000000000	4153.33300781250000000000	4173.33300781250000000000	4215.38427734375000000000	4160.00000000000000000000	4171.28173828125000000000	1600.00000000000000000000	10247.00000000000000000000	10226.00000000000000000000	0.00000000000000000000	0.00000000000000000000	0.00000000000000000000	1846.00000000000000000000	771.00000000000000000000	4.00000000000000000000	4.00000000000000000000	4.00000000000000000000	4.00000000000000000000	4.00000000000000000000	4.00000000000000000000	4.00000000000000000000	4.00000000000000000000	4.00000000000000000000	4.00000000000000000000	4.00000000000000000000	4.00000000000000000000	4.00000000000000000000	4.00000000000000000000	4.00000000000000000000	4.00000000000000000000
92.00000000000000000000	0.00000000000000000000	4172.30761718750000000000	4174.35888671875000000000	4167.69238281250000000000	4185.64111328125000000000	4174.87158203125000000000	4171.28173828125000000000	4180.00000000000000000000	4181.53857421875000000000	4173.84619140625000000000	4191.79492187500000000000	4187.69238281250000000000	4226.15380859375000000000	4169.23046875000000000000	4170.76904296875000000000	1356.00000000000000000000	10247.00000000000000000000	10226.00000000000000000000	0.00000000000000000000	0.00000000000000000000	0.00000000000000000000	1846.00000000000000000000	779.00000000000000000000	4.00000000000000000000	4.00000000000000000000	4.00000000000000000000	4.00000000000000000000	4.00000000000000000000	4.00000000000000000000	4.00000000000000000000	4.00000000000000000000	4.00000000000000000000	4.00000000000000000000	4.00000000000000000000	4.00000000000000000000	4.00000000000000000000	4.00000000000000000000	4.00000000000000000000	4.00000000000000000000
93.00000000000000000000	0.00000000000000000000	4163.58984375000000000000	4147.69238281250000000000	4169.23046875000000000000	4168.20507812500000000000	4152.30761718750000000000	4157.43603515625000000000	4152.82031250000000000000	4152.82031250000000000000	4170.76904296875000000000	4156.41015625000000000000	4171.28173828125000000000	4217.94873046875000000000	4151.28173828125000000000	4162.05126953125000000000	1510.00000000000000000000	10248.00000000000000000000	10226.00000000000000000000	0.00000000000000000000	0.00000000000000000000	0.00000000000000000000	1846.00000000000000000000	787.00000000000000000000	4.00000000000000000000	4.00000000000000000000	4.00000000000000000000	4.00000000000000000000	4.00000000000000000000	4.00000000000000000000	4.00000000000000000000	4.00000000000000000000	4.00000000000000000000	4.00000000000000000000	4.00000000000000000000	4.00000000000000000000	4.00000000000000000000	4.00000000000000000000	4.00000000000000000000	4.00000000000000000000
94.00000000000000000000	0.00000000000000000000	4173.33300781250000000000	4177.94873046875000000000	4169.74365234375000000000	4183.58984375000000000000	4174.35888671875000000000	4164.10253906250000000000	4168.20507812500000000000	4166.15380859375000000000	4175.38427734375000000000	4168.20507812500000000000	4186.15380859375000000000	4220.00000000000000000000	4181.53857421875000000000	4177.94873046875000000000	1961.00000000000000000000	10248.00000000000000000000	10226.00000000000000000000	0.00000000000000000000	0.00000000000000000000	0.00000000000000000000	1846.00000000000000000000	794.00000000000000000000	4.00000000000000000000	4.00000000000000000000	4.00000000000000000000	4.00000000000000000000	4.00000000000000000000	4.00000000000000000000	4.00000000000000000000	4.00000000000000000000	4.00000000000000000000	4.00000000000000000000	4.00000000000000000000	4.00000000000000000000	4.00000000000000000000	4.00000000000000000000	4.00000000000000000000	4.00000000000000000000
95.00000000000000000000	0.00000000000000000000	4171.79492187500000000000	4156.92285156250000000000	4174.87158203125000000000	4175.38427734375000000000	4144.61523437500000000000	4148.71777343750000000000	4144.10253906250000000000	4143.58984375000000000000	4173.33300781250000000000	4138.97412109375000000000	4171.28173828125000000000	4218.97412109375000000000	4154.35888671875000000000	4168.71777343750000000000	1600.00000000000000000000	10249.00000000000000000000	10226.00000000000000000000	0.00000000000000000000	0.00000000000000000000	0.00000000000000000000	1846.00000000000000000000	801.00000000000000000000	4.00000000000000000000	4.00000000000000000000	4.00000000000000000000	4.00000000000000000000	4.00000000000000000000	4.00000000000000000000	4.00000000000000000000	4.00000000000000000000	4.00000000000000000000	4.00000000000000000000	4.00000000000000000000	4.00000000000000000000	4.00000000000000000000	4.00000000000000000000	4.00000000000000000000	4.00000000000000000000
96.00000000000000000000	0.00000000000000000000	4165.12792968750000000000	4151.79492187500000000000	4164.61523437500000000000	4170.76904296875000000000	4152.82031250000000000000	4152.82031250000000000000	4151.28173828125000000000	4150.25634765625000000000	4170.25634765625000000000	4142.05126953125000000000	4167.17919921875000000000	4211.79492187500000000000	4150.76904296875000000000	4167.17919921875000000000	1356.00000000000000000000	10249.00000000000000000000	10226.00000000000000000000	0.00000000000000000000	0.00000000000000000000	0.00000000000000000000	1846.00000000000000000000	809.00000000000000000000	4.00000000000000000000	4.00000000000000000000	4.00000000000000000000	4.00000000000000000000	4.00000000000000000000	4.00000000000000000000	4.00000000000000000000	4.00000000000000000000	4.00000000000000000000	4.00000000000000000000	4.00000000000000000000	4.00000000000000000000	4.00000000000000000000	4.00000000000000000000	4.00000000000000000000	4.00000000000000000000
97.00000000000000000000	0.00000000000000000000	4161.02539062500000000000	4157.43603515625000000000	4163.58984375000000000000	4174.87158203125000000000	4165.64111328125000000000	4154.87158203125000000000	4163.58984375000000000000	4168.20507812500000000000	4171.28173828125000000000	4164.61523437500000000000	4180.00000000000000000000	4215.38427734375000000000	4162.56396484375000000000	4175.89746093750000000000	1510.00000000000000000000	10250.00000000000000000000	10225.00000000000000000000	0.00000000000000000000	0.00000000000000000000	0.00000000000000000000	1846.00000000000000000000	816.00000000000000000000	4.00000000000000000000	4.00000000000000000000	4.00000000000000000000	4.00000000000000000000	4.00000000000000000000	4.00000000000000000000	4.00000000000000000000	4.00000000000000000000	4.00000000000000000000	4.00000000000000000000	4.00000000000000000000	4.00000000000000000000	4.00000000000000000000	4.00000000000000000000	4.00000000000000000000	4.00000000000000000000
98.00000000000000000000	0.00000000000000000000	4153.84619140625000000000	4131.28173828125000000000	4167.69238281250000000000	4149.23046875000000000000	4124.61523437500000000000	4140.51269531250000000000	4134.87158203125000000000	4136.41015625000000000000	4168.71777343750000000000	4125.64111328125000000000	4160.51269531250000000000	4207.69238281250000000000	4127.17919921875000000000	4160.51269531250000000000	1961.00000000000000000000	10250.00000000000000000000	10225.00000000000000000000	0.00000000000000000000	0.00000000000000000000	0.00000000000000000000	1846.00000000000000000000	824.00000000000000000000	4.00000000000000000000	4.00000000000000000000	4.00000000000000000000	4.00000000000000000000	4.00000000000000000000	4.00000000000000000000	4.00000000000000000000	4.00000000000000000000	4.00000000000000000000	4.00000000000000000000	4.00000000000000000000	4.00000000000000000000	4.00000000000000000000	4.00000000000000000000	4.00000000000000000000	4.00000000000000000000
99.00000000000000000000	0.00000000000000000000	4174.35888671875000000000	4174.35888671875000000000	4169.74365234375000000000	4166.66650390625000000000	4171.28173828125000000000	4165.12792968750000000000	4167.17919921875000000000	4161.02539062500000000000	4173.84619140625000000000	4162.56396484375000000000	4175.38427734375000000000	4217.43603515625000000000	4161.53857421875000000000	4171.28173828125000000000	1600.00000000000000000000	10249.00000000000000000000	10226.00000000000000000000	0.00000000000000000000	0.00000000000000000000	0.00000000000000000000	1846.00000000000000000000	831.00000000000000000000	4.00000000000000000000	4.00000000000000000000	4.00000000000000000000	4.00000000000000000000	4.00000000000000000000	4.00000000000000000000	4.00000000000000000000	4.00000000000000000000	4.00000000000000000000	4.00000000000000000000	4.00000000000000000000	4.00000000000000000000	4.00000000000000000000	4.00000000000000000000	4.00000000000000000000	4.00000000000000000000
100.00000000000000000000	0.00000000000000000000	4173.33300781250000000000	4164.61523437500000000000	4174.87158203125000000000	4167.69238281250000000000	4159.48730468750000000000	4158.97412109375000000000	4155.89746093750000000000	4145.64111328125000000000	4171.28173828125000000000	4157.94873046875000000000	4171.28173828125000000000	4222.05126953125000000000	4157.43603515625000000000	4171.28173828125000000000	1356.00000000000000000000	10249.00000000000000000000	10226.00000000000000000000	0.00000000000000000000	0.00000000000000000000	0.00000000000000000000	1846.00000000000000000000	838.00000000000000000000	4.00000000000000000000	4.00000000000000000000	4.00000000000000000000	4.00000000000000000000	4.00000000000000000000	4.00000000000000000000	4.00000000000000000000	4.00000000000000000000	4.00000000000000000000	4.00000000000000000000	4.00000000000000000000	4.00000000000000000000	4.00000000000000000000	4.00000000000000000000	4.00000000000000000000	4.00000000000000000000
101.00000000000000000000	0.00000000000000000000	4160.00000000000000000000	4148.71777343750000000000	4164.61523437500000000000	4158.97412109375000000000	4135.89746093750000000000	4150.25634765625000000000	4145.12792968750000000000	4141.02539062500000000000	4169.74365234375000000000	4140.51269531250000000000	4170.25634765625000000000	4213.84619140625000000000	4156.41015625000000000000	4170.76904296875000000000	1510.00000000000000000000	10249.00000000000000000000	10226.00000000000000000000	0.00000000000000000000	0.00000000000000000000	0.00000000000000000000	1846.00000000000000000000	846.00000000000000000000	4.00000000000000000000	4.00000000000000000000	4.00000000000000000000	4.00000000000000000000	4.00000000000000000000	4.00000000000000000000	4.00000000000000000000	4.00000000000000000000	4.00000000000000000000	4.00000000000000000000	4.00000000000000000000	4.00000000000000000000	4.00000000000000000000	4.00000000000000000000	4.00000000000000000000	4.00000000000000000000
102.00000000000000000000	0.00000000000000000000	4159.48730468750000000000	4157.94873046875000000000	4164.61523437500000000000	4170.25634765625000000000	4153.84619140625000000000	4150.76904296875000000000	4156.92285156250000000000	4170.25634765625000000000	4175.89746093750000000000	4161.53857421875000000000	4188.71777343750000000000	4223.07666015625000000000	4176.41015625000000000000	4182.56396484375000000000	1961.00000000000000000000	10249.00000000000000000000	10226.00000000000000000000	0.00000000000000000000	0.00000000000000000000	0.00000000000000000000	1846.00000000000000000000	853.00000000000000000000	4.00000000000000000000	4.00000000000000000000	4.00000000000000000000	4.00000000000000000000	4.00000000000000000000	4.00000000000000000000	4.00000000000000000000	4.00000000000000000000	4.00000000000000000000	4.00000000000000000000	4.00000000000000000000	4.00000000000000000000	4.00000000000000000000	4.00000000000000000000	4.00000000000000000000	4.00000000000000000000
103.00000000000000000000	0.00000000000000000000	4155.89746093750000000000	4134.35888671875000000000	4170.25634765625000000000	4157.94873046875000000000	4137.43603515625000000000	4144.61523437500000000000	4142.56396484375000000000	4147.17919921875000000000	4170.76904296875000000000	4134.87158203125000000000	4172.30761718750000000000	4220.51269531250000000000	4144.61523437500000000000	4171.79492187500000000000	1600.00000000000000000000	10251.00000000000000000000	10227.00000000000000000000	0.00000000000000000000	0.00000000000000000000	0.00000000000000000000	1846.00000000000000000000	861.00000000000000000000	4.00000000000000000000	4.00000000000000000000	4.00000000000000000000	4.00000000000000000000	4.00000000000000000000	4.00000000000000000000	4.00000000000000000000	4.00000000000000000000	4.00000000000000000000	4.00000000000000000000	4.00000000000000000000	4.00000000000000000000	4.00000000000000000000	4.00000000000000000000	4.00000000000000000000	4.00000000000000000000
104.00000000000000000000	0.00000000000000000000	4171.28173828125000000000	4169.23046875000000000000	4166.15380859375000000000	4171.28173828125000000000	4178.46142578125000000000	4168.20507812500000000000	4177.43603515625000000000	4166.15380859375000000000	4169.74365234375000000000	4169.74365234375000000000	4184.10253906250000000000	4220.51269531250000000000	4165.64111328125000000000	4174.87158203125000000000	1356.00000000000000000000	10251.00000000000000000000	10227.00000000000000000000	0.00000000000000000000	0.00000000000000000000	0.00000000000000000000	1846.00000000000000000000	870.00000000000000000000	4.00000000000000000000	4.00000000000000000000	4.00000000000000000000	4.00000000000000000000	4.00000000000000000000	4.00000000000000000000	4.00000000000000000000	4.00000000000000000000	4.00000000000000000000	4.00000000000000000000	4.00000000000000000000	4.00000000000000000000	4.00000000000000000000	4.00000000000000000000	4.00000000000000000000	4.00000000000000000000
105.00000000000000000000	0.00000000000000000000	4168.20507812500000000000	4153.84619140625000000000	4167.17919921875000000000	4158.46142578125000000000	4167.69238281250000000000	4159.48730468750000000000	4162.56396484375000000000	4150.76904296875000000000	4170.25634765625000000000	4159.48730468750000000000	4169.74365234375000000000	4213.84619140625000000000	4140.51269531250000000000	4161.02539062500000000000	1510.00000000000000000000	10247.00000000000000000000	10227.00000000000000000000	0.00000000000000000000	0.00000000000000000000	0.00000000000000000000	1846.00000000000000000000	878.00000000000000000000	4.00000000000000000000	4.00000000000000000000	4.00000000000000000000	4.00000000000000000000	4.00000000000000000000	4.00000000000000000000	4.00000000000000000000	4.00000000000000000000	4.00000000000000000000	4.00000000000000000000	4.00000000000000000000	4.00000000000000000000	4.00000000000000000000	4.00000000000000000000	4.00000000000000000000	4.00000000000000000000
106.00000000000000000000	0.00000000000000000000	4163.58984375000000000000	4143.07666015625000000000	4166.66650390625000000000	4149.74365234375000000000	4150.76904296875000000000	4153.33300781250000000000	4152.82031250000000000000	4137.94873046875000000000	4174.35888671875000000000	4135.89746093750000000000	4162.05126953125000000000	4205.64111328125000000000	4129.74365234375000000000	4158.46142578125000000000	1961.00000000000000000000	10247.00000000000000000000	10227.00000000000000000000	0.00000000000000000000	0.00000000000000000000	0.00000000000000000000	1846.00000000000000000000	887.00000000000000000000	4.00000000000000000000	4.00000000000000000000	4.00000000000000000000	4.00000000000000000000	4.00000000000000000000	4.00000000000000000000	4.00000000000000000000	4.00000000000000000000	4.00000000000000000000	4.00000000000000000000	4.00000000000000000000	4.00000000000000000000	4.00000000000000000000	4.00000000000000000000	4.00000000000000000000	4.00000000000000000000
107.00000000000000000000	0.00000000000000000000	4177.94873046875000000000	4174.35888671875000000000	4173.84619140625000000000	4178.97412109375000000000	4167.69238281250000000000	4156.41015625000000000000	4164.61523437500000000000	4163.58984375000000000000	4178.97412109375000000000	4166.66650390625000000000	4186.15380859375000000000	4223.58984375000000000000	4176.41015625000000000000	4185.12792968750000000000	1600.00000000000000000000	10248.00000000000000000000	10228.00000000000000000000	0.00000000000000000000	0.00000000000000000000	0.00000000000000000000	1846.00000000000000000000	895.00000000000000000000	4.00000000000000000000	4.00000000000000000000	4.00000000000000000000	4.00000000000000000000	4.00000000000000000000	4.00000000000000000000	4.00000000000000000000	4.00000000000000000000	4.00000000000000000000	4.00000000000000000000	4.00000000000000000000	4.00000000000000000000	4.00000000000000000000	4.00000000000000000000	4.00000000000000000000	4.00000000000000000000
108.00000000000000000000	0.00000000000000000000	4167.69238281250000000000	4148.71777343750000000000	4173.84619140625000000000	4169.23046875000000000000	4130.76904296875000000000	4137.43603515625000000000	4132.30761718750000000000	4137.43603515625000000000	4170.76904296875000000000	4141.02539062500000000000	4169.23046875000000000000	4221.53857421875000000000	4150.76904296875000000000	4175.38427734375000000000	1356.00000000000000000000	10248.00000000000000000000	10228.00000000000000000000	0.00000000000000000000	0.00000000000000000000	0.00000000000000000000	1846.00000000000000000000	903.00000000000000000000	4.00000000000000000000	4.00000000000000000000	4.00000000000000000000	4.00000000000000000000	4.00000000000000000000	4.00000000000000000000	4.00000000000000000000	4.00000000000000000000	4.00000000000000000000	4.00000000000000000000	4.00000000000000000000	4.00000000000000000000	4.00000000000000000000	4.00000000000000000000	4.00000000000000000000	4.00000000000000000000
109.00000000000000000000	0.00000000000000000000	4163.58984375000000000000	4166.66650390625000000000	4165.12792968750000000000	4176.41015625000000000000	4153.33300781250000000000	4155.89746093750000000000	4166.66650390625000000000	4158.97412109375000000000	4168.71777343750000000000	4166.15380859375000000000	4179.48730468750000000000	4216.41015625000000000000	4155.89746093750000000000	4171.28173828125000000000	1510.00000000000000000000	10248.00000000000000000000	10228.00000000000000000000	0.00000000000000000000	0.00000000000000000000	0.00000000000000000000	1846.00000000000000000000	912.00000000000000000000	4.00000000000000000000	4.00000000000000000000	4.00000000000000000000	4.00000000000000000000	4.00000000000000000000	4.00000000000000000000	4.00000000000000000000	4.00000000000000000000	4.00000000000000000000	4.00000000000000000000	4.00000000000000000000	4.00000000000000000000	4.00000000000000000000	4.00000000000000000000	4.00000000000000000000	4.00000000000000000000
110.00000000000000000000	0.00000000000000000000	4156.41015625000000000000	4153.84619140625000000000	4167.17919921875000000000	4172.30761718750000000000	4146.66650390625000000000	4153.33300781250000000000	4162.56396484375000000000	4153.84619140625000000000	4166.15380859375000000000	4162.56396484375000000000	4174.35888671875000000000	4214.35888671875000000000	4140.00000000000000000000	4162.56396484375000000000	1961.00000000000000000000	10248.00000000000000000000	10228.00000000000000000000	0.00000000000000000000	0.00000000000000000000	0.00000000000000000000	1846.00000000000000000000	920.00000000000000000000	4.00000000000000000000	4.00000000000000000000	4.00000000000000000000	4.00000000000000000000	4.00000000000000000000	4.00000000000000000000	4.00000000000000000000	4.00000000000000000000	4.00000000000000000000	4.00000000000000000000	4.00000000000000000000	4.00000000000000000000	4.00000000000000000000	4.00000000000000000000	4.00000000000000000000	4.00000000000000000000
111.00000000000000000000	0.00000000000000000000	4152.30761718750000000000	4141.02539062500000000000	4164.10253906250000000000	4163.07666015625000000000	4140.51269531250000000000	4149.23046875000000000000	4145.64111328125000000000	4134.87158203125000000000	4167.17919921875000000000	4136.41015625000000000000	4161.53857421875000000000	4207.17919921875000000000	4127.69238281250000000000	4157.43603515625000000000	1600.00000000000000000000	10247.00000000000000000000	10229.00000000000000000000	0.00000000000000000000	0.00000000000000000000	0.00000000000000000000	1846.00000000000000000000	929.00000000000000000000	4.00000000000000000000	4.00000000000000000000	4.00000000000000000000	4.00000000000000000000	4.00000000000000000000	4.00000000000000000000	4.00000000000000000000	4.00000000000000000000	4.00000000000000000000	4.00000000000000000000	4.00000000000000000000	4.00000000000000000000	4.00000000000000000000	4.00000000000000000000	4.00000000000000000000	4.00000000000000000000
112.00000000000000000000	0.00000000000000000000	4170.25634765625000000000	4174.87158203125000000000	4170.76904296875000000000	4187.17919921875000000000	4170.25634765625000000000	4163.07666015625000000000	4170.25634765625000000000	4157.43603515625000000000	4176.41015625000000000000	4159.48730468750000000000	4181.53857421875000000000	4222.05126953125000000000	4169.74365234375000000000	4175.38427734375000000000	1356.00000000000000000000	10247.00000000000000000000	10229.00000000000000000000	0.00000000000000000000	0.00000000000000000000	0.00000000000000000000	1846.00000000000000000000	937.00000000000000000000	4.00000000000000000000	4.00000000000000000000	4.00000000000000000000	4.00000000000000000000	4.00000000000000000000	4.00000000000000000000	4.00000000000000000000	4.00000000000000000000	4.00000000000000000000	4.00000000000000000000	4.00000000000000000000	4.00000000000000000000	4.00000000000000000000	4.00000000000000000000	4.00000000000000000000	4.00000000000000000000
113.00000000000000000000	0.00000000000000000000	4165.12792968750000000000	4146.15380859375000000000	4175.38427734375000000000	4176.92285156250000000000	4130.76904296875000000000	4146.66650390625000000000	4145.12792968750000000000	4134.35888671875000000000	4172.30761718750000000000	4126.66650390625000000000	4165.64111328125000000000	4218.46142578125000000000	4148.20507812500000000000	4166.15380859375000000000	1510.00000000000000000000	10246.00000000000000000000	10228.00000000000000000000	0.00000000000000000000	0.00000000000000000000	0.00000000000000000000	1846.00000000000000000000	945.00000000000000000000	4.00000000000000000000	4.00000000000000000000	4.00000000000000000000	4.00000000000000000000	4.00000000000000000000	4.00000000000000000000	4.00000000000000000000	4.00000000000000000000	4.00000000000000000000	4.00000000000000000000	4.00000000000000000000	4.00000000000000000000	4.00000000000000000000	4.00000000000000000000	4.00000000000000000000	4.00000000000000000000
114.00000000000000000000	0.00000000000000000000	4162.56396484375000000000	4158.46142578125000000000	4165.64111328125000000000	4184.10253906250000000000	4158.97412109375000000000	4154.35888671875000000000	4164.61523437500000000000	4162.56396484375000000000	4172.30761718750000000000	4160.00000000000000000000	4177.43603515625000000000	4217.43603515625000000000	4162.56396484375000000000	4173.33300781250000000000	1961.00000000000000000000	10246.00000000000000000000	10228.00000000000000000000	0.00000000000000000000	0.00000000000000000000	0.00000000000000000000	1846.00000000000000000000	952.00000000000000000000	4.00000000000000000000	4.00000000000000000000	4.00000000000000000000	4.00000000000000000000	4.00000000000000000000	4.00000000000000000000	4.00000000000000000000	4.00000000000000000000	4.00000000000000000000	4.00000000000000000000	4.00000000000000000000	4.00000000000000000000	4.00000000000000000000	4.00000000000000000000	4.00000000000000000000	4.00000000000000000000
115.00000000000000000000	0.00000000000000000000	4157.94873046875000000000	4155.38427734375000000000	4169.74365234375000000000	4180.51269531250000000000	4174.87158203125000000000	4153.33300781250000000000	4167.69238281250000000000	4175.89746093750000000000	4170.76904296875000000000	4180.51269531250000000000	4186.15380859375000000000	4225.12792968750000000000	4162.05126953125000000000	4174.35888671875000000000	1600.00000000000000000000	10246.00000000000000000000	10229.00000000000000000000	0.00000000000000000000	0.00000000000000000000	0.00000000000000000000	1846.00000000000000000000	960.00000000000000000000	4.00000000000000000000	4.00000000000000000000	4.00000000000000000000	4.00000000000000000000	4.00000000000000000000	4.00000000000000000000	4.00000000000000000000	4.00000000000000000000	4.00000000000000000000	4.00000000000000000000	4.00000000000000000000	4.00000000000000000000	4.00000000000000000000	4.00000000000000000000	4.00000000000000000000	4.00000000000000000000
116.00000000000000000000	0.00000000000000000000	4155.89746093750000000000	4144.61523437500000000000	4167.17919921875000000000	4163.58984375000000000000	4151.79492187500000000000	4151.79492187500000000000	4158.97412109375000000000	4154.35888671875000000000	4167.69238281250000000000	4160.00000000000000000000	4174.35888671875000000000	4216.92285156250000000000	4146.15380859375000000000	4160.00000000000000000000	1356.00000000000000000000	10246.00000000000000000000	10229.00000000000000000000	0.00000000000000000000	0.00000000000000000000	0.00000000000000000000	1846.00000000000000000000	967.00000000000000000000	4.00000000000000000000	4.00000000000000000000	4.00000000000000000000	4.00000000000000000000	4.00000000000000000000	4.00000000000000000000	4.00000000000000000000	4.00000000000000000000	4.00000000000000000000	4.00000000000000000000	4.00000000000000000000	4.00000000000000000000	4.00000000000000000000	4.00000000000000000000	4.00000000000000000000	4.00000000000000000000
117.00000000000000000000	0.00000000000000000000	4173.84619140625000000000	4182.05126953125000000000	4168.71777343750000000000	4181.53857421875000000000	4177.94873046875000000000	4171.79492187500000000000	4189.74365234375000000000	4169.23046875000000000000	4172.82031250000000000000	4193.84619140625000000000	4188.71777343750000000000	4223.58984375000000000000	4175.89746093750000000000	4169.74365234375000000000	1510.00000000000000000000	10246.00000000000000000000	10227.00000000000000000000	0.00000000000000000000	0.00000000000000000000	0.00000000000000000000	1846.00000000000000000000	974.00000000000000000000	4.00000000000000000000	4.00000000000000000000	4.00000000000000000000	4.00000000000000000000	4.00000000000000000000	4.00000000000000000000	4.00000000000000000000	4.00000000000000000000	4.00000000000000000000	4.00000000000000000000	4.00000000000000000000	4.00000000000000000000	4.00000000000000000000	4.00000000000000000000	4.00000000000000000000	4.00000000000000000000
118.00000000000000000000	0.00000000000000000000	4170.25634765625000000000	4155.38427734375000000000	4178.97412109375000000000	4169.74365234375000000000	4157.43603515625000000000	4163.58984375000000000000	4168.71777343750000000000	4146.66650390625000000000	4169.74365234375000000000	4163.58984375000000000000	4174.87158203125000000000	4222.05126953125000000000	4148.20507812500000000000	4165.12792968750000000000	1961.00000000000000000000	10246.00000000000000000000	10227.00000000000000000000	0.00000000000000000000	0.00000000000000000000	0.00000000000000000000	1846.00000000000000000000	982.00000000000000000000	4.00000000000000000000	4.00000000000000000000	4.00000000000000000000	4.00000000000000000000	4.00000000000000000000	4.00000000000000000000	4.00000000000000000000	4.00000000000000000000	4.00000000000000000000	4.00000000000000000000	4.00000000000000000000	4.00000000000000000000	4.00000000000000000000	4.00000000000000000000	4.00000000000000000000	4.00000000000000000000
119.00000000000000000000	0.00000000000000000000	4170.76904296875000000000	4165.12792968750000000000	4172.82031250000000000000	4178.97412109375000000000	4179.48730468750000000000	4166.15380859375000000000	4179.48730468750000000000	4170.25634765625000000000	4171.28173828125000000000	4170.76904296875000000000	4188.20507812500000000000	4222.56396484375000000000	4170.25634765625000000000	4176.41015625000000000000	1600.00000000000000000000	10247.00000000000000000000	10228.00000000000000000000	0.00000000000000000000	0.00000000000000000000	0.00000000000000000000	1846.00000000000000000000	989.00000000000000000000	4.00000000000000000000	4.00000000000000000000	4.00000000000000000000	4.00000000000000000000	4.00000000000000000000	4.00000000000000000000	4.00000000000000000000	4.00000000000000000000	4.00000000000000000000	4.00000000000000000000	4.00000000000000000000	4.00000000000000000000	4.00000000000000000000	4.00000000000000000000	4.00000000000000000000	4.00000000000000000000
120.00000000000000000000	0.00000000000000000000	4167.69238281250000000000	4164.61523437500000000000	4169.74365234375000000000	4186.66650390625000000000	4167.69238281250000000000	4150.76904296875000000000	4168.20507812500000000000	4171.79492187500000000000	4171.28173828125000000000	4178.97412109375000000000	4192.30761718750000000000	4228.71777343750000000000	4183.58984375000000000000	4181.02539062500000000000	1356.00000000000000000000	10247.00000000000000000000	10228.00000000000000000000	0.00000000000000000000	0.00000000000000000000	0.00000000000000000000	1846.00000000000000000000	997.00000000000000000000	4.00000000000000000000	4.00000000000000000000	4.00000000000000000000	4.00000000000000000000	4.00000000000000000000	4.00000000000000000000	4.00000000000000000000	4.00000000000000000000	4.00000000000000000000	4.00000000000000000000	4.00000000000000000000	4.00000000000000000000	4.00000000000000000000	4.00000000000000000000	4.00000000000000000000	4.00000000000000000000
121.00000000000000000000	0.00000000000000000000	4156.41015625000000000000	4142.05126953125000000000	4168.20507812500000000000	4168.71777343750000000000	4126.66650390625000000000	4141.02539062500000000000	4146.15380859375000000000	4138.97412109375000000000	4169.74365234375000000000	4150.76904296875000000000	4172.30761718750000000000	4217.43603515625000000000	4153.33300781250000000000	4167.69238281250000000000	1510.00000000000000000000	10248.00000000000000000000	10227.00000000000000000000	0.00000000000000000000	0.00000000000000000000	0.00000000000000000000	1847.00000000000000000000	5.00000000000000000000	4.00000000000000000000	4.00000000000000000000	4.00000000000000000000	4.00000000000000000000	4.00000000000000000000	4.00000000000000000000	4.00000000000000000000	4.00000000000000000000	4.00000000000000000000	4.00000000000000000000	4.00000000000000000000	4.00000000000000000000	4.00000000000000000000	4.00000000000000000000	4.00000000000000000000	4.00000000000000000000
122.00000000000000000000	0.00000000000000000000	4169.74365234375000000000	4178.46142578125000000000	4171.28173828125000000000	4182.56396484375000000000	4172.30761718750000000000	4166.66650390625000000000	4183.58984375000000000000	4171.28173828125000000000	4171.28173828125000000000	4187.17919921875000000000	4192.30761718750000000000	4222.05126953125000000000	4170.76904296875000000000	4172.82031250000000000000	1961.00000000000000000000	10248.00000000000000000000	10227.00000000000000000000	0.00000000000000000000	0.00000000000000000000	0.00000000000000000000	1847.00000000000000000000	13.00000000000000000000	4.00000000000000000000	4.00000000000000000000	4.00000000000000000000	4.00000000000000000000	4.00000000000000000000	4.00000000000000000000	4.00000000000000000000	4.00000000000000000000	4.00000000000000000000	4.00000000000000000000	4.00000000000000000000	4.00000000000000000000	4.00000000000000000000	4.00000000000000000000	4.00000000000000000000	4.00000000000000000000
123.00000000000000000000	0.00000000000000000000	4167.69238281250000000000	4157.94873046875000000000	4174.35888671875000000000	4172.82031250000000000000	4148.71777343750000000000	4152.30761718750000000000	4162.56396484375000000000	4148.71777343750000000000	4164.10253906250000000000	4161.02539062500000000000	4175.89746093750000000000	4220.00000000000000000000	4143.07666015625000000000	4162.05126953125000000000	1600.00000000000000000000	10249.00000000000000000000	10229.00000000000000000000	0.00000000000000000000	0.00000000000000000000	0.00000000000000000000	1847.00000000000000000000	22.00000000000000000000	4.00000000000000000000	4.00000000000000000000	4.00000000000000000000	4.00000000000000000000	4.00000000000000000000	4.00000000000000000000	4.00000000000000000000	4.00000000000000000000	4.00000000000000000000	4.00000000000000000000	4.00000000000000000000	4.00000000000000000000	4.00000000000000000000	4.00000000000000000000	4.00000000000000000000	4.00000000000000000000
124.00000000000000000000	0.00000000000000000000	4171.28173828125000000000	4165.12792968750000000000	4168.20507812500000000000	4177.94873046875000000000	4143.07666015625000000000	4148.71777343750000000000	4157.94873046875000000000	4139.48730468750000000000	4170.25634765625000000000	4155.89746093750000000000	4174.87158203125000000000	4219.48730468750000000000	4158.97412109375000000000	4174.35888671875000000000	1356.00000000000000000000	10249.00000000000000000000	10229.00000000000000000000	0.00000000000000000000	0.00000000000000000000	0.00000000000000000000	1847.00000000000000000000	30.00000000000000000000	4.00000000000000000000	4.00000000000000000000	4.00000000000000000000	4.00000000000000000000	4.00000000000000000000	4.00000000000000000000	4.00000000000000000000	4.00000000000000000000	4.00000000000000000000	4.00000000000000000000	4.00000000000000000000	4.00000000000000000000	4.00000000000000000000	4.00000000000000000000	4.00000000000000000000	4.00000000000000000000
125.00000000000000000000	0.00000000000000000000	4177.43603515625000000000	4173.33300781250000000000	4175.38427734375000000000	4186.15380859375000000000	4160.00000000000000000000	4146.15380859375000000000	4150.76904296875000000000	4142.05126953125000000000	4177.94873046875000000000	4157.94873046875000000000	4184.10253906250000000000	4228.71777343750000000000	4175.89746093750000000000	4185.64111328125000000000	1510.00000000000000000000	10249.00000000000000000000	10228.00000000000000000000	0.00000000000000000000	0.00000000000000000000	0.00000000000000000000	1847.00000000000000000000	37.00000000000000000000	4.00000000000000000000	4.00000000000000000000	4.00000000000000000000	4.00000000000000000000	4.00000000000000000000	4.00000000000000000000	4.00000000000000000000	4.00000000000000000000	4.00000000000000000000	4.00000000000000000000	4.00000000000000000000	4.00000000000000000000	4.00000000000000000000	4.00000000000000000000	4.00000000000000000000	4.00000000000000000000
126.00000000000000000000	0.00000000000000000000	4167.69238281250000000000	4146.66650390625000000000	4176.41015625000000000000	4169.74365234375000000000	4142.05126953125000000000	4135.89746093750000000000	4131.79492187500000000000	4129.74365234375000000000	4171.79492187500000000000	4127.69238281250000000000	4168.71777343750000000000	4223.58984375000000000000	4148.71777343750000000000	4170.76904296875000000000	1961.00000000000000000000	10249.00000000000000000000	10228.00000000000000000000	0.00000000000000000000	0.00000000000000000000	0.00000000000000000000	1847.00000000000000000000	45.00000000000000000000	4.00000000000000000000	4.00000000000000000000	4.00000000000000000000	4.00000000000000000000	4.00000000000000000000	4.00000000000000000000	4.00000000000000000000	4.00000000000000000000	4.00000000000000000000	4.00000000000000000000	4.00000000000000000000	4.00000000000000000000	4.00000000000000000000	4.00000000000000000000	4.00000000000000000000	4.00000000000000000000
127.00000000000000000000	0.00000000000000000000	4171.28173828125000000000	4168.71777343750000000000	4173.33300781250000000000	4185.64111328125000000000	4171.28173828125000000000	4152.82031250000000000000	4169.23046875000000000000	4168.20507812500000000000	4172.30761718750000000000	4175.89746093750000000000	4191.79492187500000000000	4230.76904296875000000000	4175.38427734375000000000	4180.00000000000000000000	50.00000000000000000000	10248.00000000000000000000	10228.00000000000000000000	0.00000000000000000000	0.00000000000000000000	0.00000000000000000000	1847.00000000000000000000	53.00000000000000000000	4.00000000000000000000	4.00000000000000000000	4.00000000000000000000	4.00000000000000000000	4.00000000000000000000	4.00000000000000000000	4.00000000000000000000	4.00000000000000000000	4.00000000000000000000	4.00000000000000000000	4.00000000000000000000	4.00000000000000000000	4.00000000000000000000	4.00000000000000000000	4.00000000000000000000	4.00000000000000000000
0.00000000000000000000	0.00000000000000000000	4167.17919921875000000000	4149.23046875000000000000	4178.46142578125000000000	4171.79492187500000000000	4149.23046875000000000000	4142.05126953125000000000	4148.20507812500000000000	4144.10253906250000000000	4169.23046875000000000000	4161.02539062500000000000	4183.58984375000000000000	4225.64111328125000000000	4149.23046875000000000000	4173.33300781250000000000	920.00000000000000000000	10248.00000000000000000000	10228.00000000000000000000	0.00000000000000000000	0.00000000000000000000	0.00000000000000000000	1847.00000000000000000000	61.00000000000000000000	4.00000000000000000000	4.00000000000000000000	4.00000000000000000000	4.00000000000000000000	4.00000000000000000000	4.00000000000000000000	4.00000000000000000000	4.00000000000000000000	4.00000000000000000000	4.00000000000000000000	4.00000000000000000000	4.00000000000000000000	4.00000000000000000000	4.00000000000000000000	4.00000000000000000000	4.00000000000000000000
1.00000000000000000000	0.00000000000000000000	4177.43603515625000000000	4170.76904296875000000000	4176.92285156250000000000	4173.84619140625000000000	4157.94873046875000000000	4151.28173828125000000000	4152.82031250000000000000	4136.92285156250000000000	4170.76904296875000000000	4155.38427734375000000000	4178.46142578125000000000	4223.58984375000000000000	4154.35888671875000000000	4175.89746093750000000000	1209.00000000000000000000	10248.00000000000000000000	10228.00000000000000000000	0.00000000000000000000	0.00000000000000000000	0.00000000000000000000	1847.00000000000000000000	69.00000000000000000000	4.00000000000000000000	4.00000000000000000000	4.00000000000000000000	4.00000000000000000000	4.00000000000000000000	4.00000000000000000000	4.00000000000000000000	4.00000000000000000000	4.00000000000000000000	4.00000000000000000000	4.00000000000000000000	4.00000000000000000000	4.00000000000000000000	4.00000000000000000000	4.00000000000000000000	4.00000000000000000000
2.00000000000000000000	0.00000000000000000000	4187.17919921875000000000	4193.84619140625000000000	4181.02539062500000000000	4193.33300781250000000000	4170.25634765625000000000	4160.00000000000000000000	4167.69238281250000000000	4145.12792968750000000000	4174.35888671875000000000	4173.33300781250000000000	4188.20507812500000000000	4235.89746093750000000000	4178.97412109375000000000	4183.07666015625000000000	1345.00000000000000000000	10248.00000000000000000000	10228.00000000000000000000	0.00000000000000000000	0.00000000000000000000	0.00000000000000000000	1847.00000000000000000000	77.00000000000000000000	4.00000000000000000000	4.00000000000000000000	4.00000000000000000000	4.00000000000000000000	4.00000000000000000000	4.00000000000000000000	4.00000000000000000000	4.00000000000000000000	4.00000000000000000000	4.00000000000000000000	4.00000000000000000000	4.00000000000000000000	4.00000000000000000000	4.00000000000000000000	4.00000000000000000000	4.00000000000000000000
3.00000000000000000000	0.00000000000000000000	4172.30761718750000000000	4158.97412109375000000000	4175.38427734375000000000	4171.79492187500000000000	4144.10253906250000000000	4146.66650390625000000000	4140.51269531250000000000	4114.87158203125000000000	4169.74365234375000000000	4136.92285156250000000000	4173.84619140625000000000	4222.56396484375000000000	4153.84619140625000000000	4167.69238281250000000000	1929.00000000000000000000	10247.00000000000000000000	10228.00000000000000000000	0.00000000000000000000	0.00000000000000000000	0.00000000000000000000	1847.00000000000000000000	85.00000000000000000000	4.00000000000000000000	4.00000000000000000000	4.00000000000000000000	4.00000000000000000000	4.00000000000000000000	4.00000000000000000000	4.00000000000000000000	4.00000000000000000000	4.00000000000000000000	4.00000000000000000000	4.00000000000000000000	4.00000000000000000000	4.00000000000000000000	4.00000000000000000000	4.00000000000000000000	4.00000000000000000000
4.00000000000000000000	0.00000000000000000000	4172.30761718750000000000	4176.92285156250000000000	4168.20507812500000000000	4180.00000000000000000000	4180.00000000000000000000	4155.38427734375000000000	4162.56396484375000000000	4153.33300781250000000000	4174.35888671875000000000	4166.66650390625000000000	4193.33300781250000000000	4226.15380859375000000000	4184.61523437500000000000	4180.00000000000000000000	2035.00000000000000000000	10247.00000000000000000000	10228.00000000000000000000	0.00000000000000000000	0.00000000000000000000	0.00000000000000000000	1847.00000000000000000000	93.00000000000000000000	4.00000000000000000000	4.00000000000000000000	4.00000000000000000000	4.00000000000000000000	4.00000000000000000000	4.00000000000000000000	4.00000000000000000000	4.00000000000000000000	4.00000000000000000000	4.00000000000000000000	4.00000000000000000000	4.00000000000000000000	4.00000000000000000000	4.00000000000000000000	4.00000000000000000000	4.00000000000000000000
5.00000000000000000000	0.00000000000000000000	4162.05126953125000000000	4152.82031250000000000000	4173.33300781250000000000	4172.82031250000000000000	4148.20507812500000000000	4140.51269531250000000000	4146.66650390625000000000	4153.84619140625000000000	4171.28173828125000000000	4162.05126953125000000000	4185.64111328125000000000	4231.28173828125000000000	4168.71777343750000000000	4177.43603515625000000000	1258.00000000000000000000	10246.00000000000000000000	10228.00000000000000000000	0.00000000000000000000	0.00000000000000000000	0.00000000000000000000	1847.00000000000000000000	100.00000000000000000000	4.00000000000000000000	4.00000000000000000000	4.00000000000000000000	4.00000000000000000000	4.00000000000000000000	4.00000000000000000000	4.00000000000000000000	4.00000000000000000000	4.00000000000000000000	4.00000000000000000000	4.00000000000000000000	4.00000000000000000000	4.00000000000000000000	4.00000000000000000000	4.00000000000000000000	4.00000000000000000000
6.00000000000000000000	0.00000000000000000000	4161.02539062500000000000	4153.33300781250000000000	4168.71777343750000000000	4163.07666015625000000000	4143.07666015625000000000	4146.66650390625000000000	4156.41015625000000000000	4151.28173828125000000000	4168.20507812500000000000	4157.94873046875000000000	4179.48730468750000000000	4220.51269531250000000000	4160.00000000000000000000	4169.74365234375000000000	1684.00000000000000000000	10246.00000000000000000000	10228.00000000000000000000	0.00000000000000000000	0.00000000000000000000	0.00000000000000000000	1847.00000000000000000000	107.00000000000000000000	4.00000000000000000000	4.00000000000000000000	4.00000000000000000000	4.00000000000000000000	4.00000000000000000000	4.00000000000000000000	4.00000000000000000000	4.00000000000000000000	4.00000000000000000000	4.00000000000000000000	4.00000000000000000000	4.00000000000000000000	4.00000000000000000000	4.00000000000000000000	4.00000000000000000000	4.00000000000000000000
7.00000000000000000000	0.00000000000000000000	4172.82031250000000000000	4175.38427734375000000000	4170.25634765625000000000	4167.69238281250000000000	4180.00000000000000000000	4161.53857421875000000000	4180.00000000000000000000	4162.05126953125000000000	4172.30761718750000000000	4174.87158203125000000000	4187.17919921875000000000	4220.00000000000000000000	4169.23046875000000000000	4170.76904296875000000000	1748.00000000000000000000	10248.00000000000000000000	10228.00000000000000000000	0.00000000000000000000	0.00000000000000000000	0.00000000000000000000	1847.00000000000000000000	115.00000000000000000000	4.00000000000000000000	4.00000000000000000000	4.00000000000000000000	4.00000000000000000000	4.00000000000000000000	4.00000000000000000000	4.00000000000000000000	4.00000000000000000000	4.00000000000000000000	4.00000000000000000000	4.00000000000000000000	4.00000000000000000000	4.00000000000000000000	4.00000000000000000000	4.00000000000000000000	4.00000000000000000000
8.00000000000000000000	0.00000000000000000000	4163.07666015625000000000	4146.15380859375000000000	4174.87158203125000000000	4150.25634765625000000000	4150.25634765625000000000	4149.74365234375000000000	4153.84619140625000000000	4132.30761718750000000000	4168.71777343750000000000	4137.94873046875000000000	4165.64111328125000000000	4213.84619140625000000000	4137.94873046875000000000	4158.97412109375000000000	699.00000000000000000000	10248.00000000000000000000	10228.00000000000000000000	0.00000000000000000000	0.00000000000000000000	0.00000000000000000000	1847.00000000000000000000	124.00000000000000000000	4.00000000000000000000	4.00000000000000000000	4.00000000000000000000	4.00000000000000000000	4.00000000000000000000	4.00000000000000000000	4.00000000000000000000	4.00000000000000000000	4.00000000000000000000	4.00000000000000000000	4.00000000000000000000	4.00000000000000000000	4.00000000000000000000	4.00000000000000000000	4.00000000000000000000	4.00000000000000000000
9.00000000000000000000	0.00000000000000000000	4168.20507812500000000000	4169.23046875000000000000	4174.35888671875000000000	4168.20507812500000000000	4168.20507812500000000000	4157.94873046875000000000	4170.25634765625000000000	4158.97412109375000000000	4173.84619140625000000000	4165.64111328125000000000	4186.66650390625000000000	4223.58984375000000000000	4177.43603515625000000000	4177.94873046875000000000	1884.00000000000000000000	10247.00000000000000000000	10227.00000000000000000000	0.00000000000000000000	0.00000000000000000000	0.00000000000000000000	1847.00000000000000000000	132.00000000000000000000	4.00000000000000000000	4.00000000000000000000	4.00000000000000000000	4.00000000000000000000	4.00000000000000000000	4.00000000000000000000	4.00000000000000000000	4.00000000000000000000	4.00000000000000000000	4.00000000000000000000	4.00000000000000000000	4.00000000000000000000	4.00000000000000000000	4.00000000000000000000	4.00000000000000000000	4.00000000000000000000
10.00000000000000000000	0.00000000000000000000	4164.10253906250000000000	4146.66650390625000000000	4175.38427734375000000000	4160.51269531250000000000	4145.12792968750000000000	4142.05126953125000000000	4152.30761718750000000000	4151.79492187500000000000	4175.38427734375000000000	4155.38427734375000000000	4185.12792968750000000000	4226.15380859375000000000	4174.35888671875000000000	4177.43603515625000000000	1976.00000000000000000000	10247.00000000000000000000	10227.00000000000000000000	0.00000000000000000000	0.00000000000000000000	0.00000000000000000000	1847.00000000000000000000	139.00000000000000000000	4.00000000000000000000	4.00000000000000000000	4.00000000000000000000	4.00000000000000000000	4.00000000000000000000	4.00000000000000000000	4.00000000000000000000	4.00000000000000000000	4.00000000000000000000	4.00000000000000000000	4.00000000000000000000	4.00000000000000000000	4.00000000000000000000	4.00000000000000000000	4.00000000000000000000	4.00000000000000000000
11.00000000000000000000	0.00000000000000000000	4158.46142578125000000000	4137.43603515625000000000	4168.71777343750000000000	4147.69238281250000000000	4143.58984375000000000000	4150.25634765625000000000	4158.46142578125000000000	4152.30761718750000000000	4171.28173828125000000000	4152.30761718750000000000	4178.46142578125000000000	4214.87158203125000000000	4162.56396484375000000000	4166.15380859375000000000	1610.00000000000000000000	10249.00000000000000000000	10229.00000000000000000000	0.00000000000000000000	0.00000000000000000000	0.00000000000000000000	1847.00000000000000000000	147.00000000000000000000	4.00000000000000000000	4.00000000000000000000	4.00000000000000000000	4.00000000000000000000	4.00000000000000000000	4.00000000000000000000	4.00000000000000000000	4.00000000000000000000	4.00000000000000000000	4.00000000000000000000	4.00000000000000000000	4.00000000000000000000	4.00000000000000000000	4.00000000000000000000	4.00000000000000000000	4.00000000000000000000
12.00000000000000000000	0.00000000000000000000	4167.17919921875000000000	4171.28173828125000000000	4173.84619140625000000000	4162.56396484375000000000	4185.12792968750000000000	4172.82031250000000000000	4184.61523437500000000000	4174.87158203125000000000	4171.28173828125000000000	4191.79492187500000000000	4191.79492187500000000000	4218.97412109375000000000	4176.41015625000000000000	4170.76904296875000000000	1362.00000000000000000000	10249.00000000000000000000	10229.00000000000000000000	0.00000000000000000000	0.00000000000000000000	0.00000000000000000000	1847.00000000000000000000	155.00000000000000000000	4.00000000000000000000	4.00000000000000000000	4.00000000000000000000	4.00000000000000000000	4.00000000000000000000	4.00000000000000000000	4.00000000000000000000	4.00000000000000000000	4.00000000000000000000	4.00000000000000000000	4.00000000000000000000	4.00000000000000000000	4.00000000000000000000	4.00000000000000000000	4.00000000000000000000	4.00000000000000000000
[truncated: 236 more rows]
