# Supplementary material for: Discriminating three motor imagery states of the same joint for brain-computer interface
Source: PeerJ. 2021 Aug 24;9:e12027. doi: 10.7717/peerj.12027 (PMC8395581; doi:10.7717/peerj.12027)
Supplement: Supplemental Information 1 [file peerj-09-12027-s001.zip › dataset/B/01-04-04.11.17.19.59.55.csv]

title:04	recorded:04.11.17 19.59.55	sampling:128	subject:01	labels:COUNTER INTERPOLATED AF3 F7 F3 FC5 T7 P7 O1 O2 P8 T8 FC6 F4 F8 AF4 RAW_CQ GYROX GYROY MARKER MARKER_HARDWARE SYNC TIME_STAMP_s TIME_STAMP_ms CQ_AF3 CQ_F7 CQ_F3 CQ_FC5 CQ_T7 CQ_P7 CQ_O1 CQ_O2 CQ_P8 CQ_T8 CQ_FC6 CQ_F4 CQ_F8 CQ_AF4 CQ_CMS CQ_DRL	chan:40	units:emotiv
46.00000000000000000000	0.00000000000000000000	4186.66650390625000000000	4187.69238281250000000000	4171.79492187500000000000	4182.05126953125000000000	4207.17919921875000000000	4187.17919921875000000000	4200.00000000000000000000	4192.30761718750000000000	4208.71777343750000000000	4183.07666015625000000000	4178.46142578125000000000	4188.20507812500000000000	4163.07666015625000000000	4193.84619140625000000000	0.00000000000000000000	10247.00000000000000000000	10230.00000000000000000000	0.00000000000000000000	0.00000000000000000000	0.00000000000000000000	2164.00000000000000000000	155.00000000000000000000	0.00000000000000000000	0.00000000000000000000	0.00000000000000000000	0.00000000000000000000	0.00000000000000000000	0.00000000000000000000	0.00000000000000000000	0.00000000000000000000	0.00000000000000000000	0.00000000000000000000	0.00000000000000000000	0.00000000000000000000	0.00000000000000000000	0.00000000000000000000	0.00000000000000000000	0.00000000000000000000
47.00000000000000000000	0.00000000000000000000	4189.74365234375000000000	4203.58984375000000000000	4173.84619140625000000000	4194.35888671875000000000	4206.15380859375000000000	4179.48730468750000000000	4191.79492187500000000000	4211.28173828125000000000	4211.28173828125000000000	4189.74365234375000000000	4192.30761718750000000000	4200.51269531250000000000	4193.84619140625000000000	4209.74365234375000000000	0.00000000000000000000	10248.00000000000000000000	10230.00000000000000000000	0.00000000000000000000	0.00000000000000000000	0.00000000000000000000	2164.00000000000000000000	162.00000000000000000000	0.00000000000000000000	0.00000000000000000000	0.00000000000000000000	0.00000000000000000000	0.00000000000000000000	0.00000000000000000000	0.00000000000000000000	0.00000000000000000000	0.00000000000000000000	0.00000000000000000000	0.00000000000000000000	0.00000000000000000000	0.00000000000000000000	0.00000000000000000000	0.00000000000000000000	0.00000000000000000000
48.00000000000000000000	0.00000000000000000000	4180.51269531250000000000	4173.84619140625000000000	4177.43603515625000000000	4166.15380859375000000000	4164.61523437500000000000	4166.15380859375000000000	4169.74365234375000000000	4182.56396484375000000000	4207.69238281250000000000	4164.10253906250000000000	4176.92285156250000000000	4194.35888671875000000000	4166.66650390625000000000	4194.87158203125000000000	0.00000000000000000000	10248.00000000000000000000	10230.00000000000000000000	0.00000000000000000000	0.00000000000000000000	0.00000000000000000000	2164.00000000000000000000	169.00000000000000000000	0.00000000000000000000	0.00000000000000000000	0.00000000000000000000	0.00000000000000000000	0.00000000000000000000	0.00000000000000000000	0.00000000000000000000	0.00000000000000000000	0.00000000000000000000	0.00000000000000000000	0.00000000000000000000	0.00000000000000000000	0.00000000000000000000	0.00000000000000000000	0.00000000000000000000	0.00000000000000000000
49.00000000000000000000	0.00000000000000000000	4188.71777343750000000000	4197.43603515625000000000	4173.84619140625000000000	4176.92285156250000000000	4211.79492187500000000000	4192.30761718750000000000	4217.94873046875000000000	4219.48730468750000000000	4212.30761718750000000000	4232.82031250000000000000	4194.35888671875000000000	4192.30761718750000000000	4186.66650390625000000000	4195.89746093750000000000	0.00000000000000000000	10248.00000000000000000000	10231.00000000000000000000	0.00000000000000000000	0.00000000000000000000	0.00000000000000000000	2164.00000000000000000000	177.00000000000000000000	0.00000000000000000000	0.00000000000000000000	0.00000000000000000000	0.00000000000000000000	0.00000000000000000000	0.00000000000000000000	0.00000000000000000000	0.00000000000000000000	0.00000000000000000000	0.00000000000000000000	0.00000000000000000000	0.00000000000000000000	0.00000000000000000000	0.00000000000000000000	0.00000000000000000000	0.00000000000000000000
50.00000000000000000000	0.00000000000000000000	4178.46142578125000000000	4170.25634765625000000000	4177.43603515625000000000	4170.76904296875000000000	4189.74365234375000000000	4181.53857421875000000000	4197.43603515625000000000	4206.66650390625000000000	4208.71777343750000000000	4216.41015625000000000000	4183.58984375000000000000	4191.28173828125000000000	4156.41015625000000000000	4183.07666015625000000000	0.00000000000000000000	10248.00000000000000000000	10231.00000000000000000000	0.00000000000000000000	0.00000000000000000000	0.00000000000000000000	2164.00000000000000000000	184.00000000000000000000	0.00000000000000000000	0.00000000000000000000	0.00000000000000000000	0.00000000000000000000	0.00000000000000000000	0.00000000000000000000	0.00000000000000000000	0.00000000000000000000	0.00000000000000000000	0.00000000000000000000	0.00000000000000000000	0.00000000000000000000	0.00000000000000000000	0.00000000000000000000	0.00000000000000000000	0.00000000000000000000
51.00000000000000000000	0.00000000000000000000	4184.10253906250000000000	4184.10253906250000000000	4177.43603515625000000000	4174.87158203125000000000	4176.92285156250000000000	4182.05126953125000000000	4195.38427734375000000000	4202.05126953125000000000	4207.17919921875000000000	4193.84619140625000000000	4181.02539062500000000000	4190.76904296875000000000	4165.12792968750000000000	4186.66650390625000000000	0.00000000000000000000	10251.00000000000000000000	10230.00000000000000000000	0.00000000000000000000	0.00000000000000000000	0.00000000000000000000	2164.00000000000000000000	191.00000000000000000000	0.00000000000000000000	0.00000000000000000000	0.00000000000000000000	0.00000000000000000000	0.00000000000000000000	0.00000000000000000000	0.00000000000000000000	0.00000000000000000000	0.00000000000000000000	0.00000000000000000000	0.00000000000000000000	0.00000000000000000000	0.00000000000000000000	0.00000000000000000000	0.00000000000000000000	0.00000000000000000000
52.00000000000000000000	0.00000000000000000000	4198.97412109375000000000	4212.30761718750000000000	4184.10253906250000000000	4190.76904296875000000000	4195.38427734375000000000	4189.23046875000000000000	4208.71777343750000000000	4208.20507812500000000000	4212.30761718750000000000	4203.58984375000000000000	4191.79492187500000000000	4199.48730468750000000000	4192.82031250000000000000	4196.92285156250000000000	0.00000000000000000000	10251.00000000000000000000	10230.00000000000000000000	0.00000000000000000000	0.00000000000000000000	0.00000000000000000000	2164.00000000000000000000	199.00000000000000000000	0.00000000000000000000	0.00000000000000000000	0.00000000000000000000	0.00000000000000000000	0.00000000000000000000	0.00000000000000000000	0.00000000000000000000	0.00000000000000000000	0.00000000000000000000	0.00000000000000000000	0.00000000000000000000	0.00000000000000000000	0.00000000000000000000	0.00000000000000000000	0.00000000000000000000	0.00000000000000000000
53.00000000000000000000	0.00000000000000000000	4186.15380859375000000000	4175.38427734375000000000	4178.46142578125000000000	4172.30761718750000000000	4171.28173828125000000000	4175.89746093750000000000	4176.92285156250000000000	4167.17919921875000000000	4207.69238281250000000000	4156.41015625000000000000	4167.69238281250000000000	4188.20507812500000000000	4153.84619140625000000000	4182.05126953125000000000	0.00000000000000000000	10251.00000000000000000000	10231.00000000000000000000	0.00000000000000000000	0.00000000000000000000	0.00000000000000000000	2164.00000000000000000000	207.00000000000000000000	0.00000000000000000000	0.00000000000000000000	0.00000000000000000000	0.00000000000000000000	0.00000000000000000000	0.00000000000000000000	0.00000000000000000000	0.00000000000000000000	0.00000000000000000000	0.00000000000000000000	0.00000000000000000000	0.00000000000000000000	0.00000000000000000000	0.00000000000000000000	0.00000000000000000000	0.00000000000000000000
54.00000000000000000000	0.00000000000000000000	4190.25634765625000000000	4196.41015625000000000000	4168.20507812500000000000	4192.82031250000000000000	4215.38427734375000000000	4186.15380859375000000000	4199.48730468750000000000	4200.00000000000000000000	4209.23046875000000000000	4184.61523437500000000000	4184.61523437500000000000	4189.74365234375000000000	4187.69238281250000000000	4197.94873046875000000000	0.00000000000000000000	10251.00000000000000000000	10231.00000000000000000000	0.00000000000000000000	0.00000000000000000000	0.00000000000000000000	2164.00000000000000000000	215.00000000000000000000	0.00000000000000000000	0.00000000000000000000	0.00000000000000000000	0.00000000000000000000	0.00000000000000000000	0.00000000000000000000	0.00000000000000000000	0.00000000000000000000	0.00000000000000000000	0.00000000000000000000	0.00000000000000000000	0.00000000000000000000	0.00000000000000000000	0.00000000000000000000	0.00000000000000000000	0.00000000000000000000
55.00000000000000000000	0.00000000000000000000	4178.97412109375000000000	4168.71777343750000000000	4174.35888671875000000000	4189.23046875000000000000	4192.30761718750000000000	4168.20507812500000000000	4176.41015625000000000000	4195.38427734375000000000	4208.20507812500000000000	4164.10253906250000000000	4184.10253906250000000000	4194.87158203125000000000	4180.00000000000000000000	4194.35888671875000000000	0.00000000000000000000	10251.00000000000000000000	10229.00000000000000000000	0.00000000000000000000	0.00000000000000000000	0.00000000000000000000	2164.00000000000000000000	224.00000000000000000000	0.00000000000000000000	0.00000000000000000000	0.00000000000000000000	0.00000000000000000000	0.00000000000000000000	0.00000000000000000000	0.00000000000000000000	0.00000000000000000000	0.00000000000000000000	0.00000000000000000000	0.00000000000000000000	0.00000000000000000000	0.00000000000000000000	0.00000000000000000000	0.00000000000000000000	0.00000000000000000000
56.00000000000000000000	0.00000000000000000000	4177.94873046875000000000	4170.76904296875000000000	4170.25634765625000000000	4189.74365234375000000000	4183.58984375000000000000	4174.87158203125000000000	4180.51269531250000000000	4185.12792968750000000000	4206.15380859375000000000	4165.64111328125000000000	4177.43603515625000000000	4187.69238281250000000000	4172.82031250000000000000	4187.69238281250000000000	0.00000000000000000000	10251.00000000000000000000	10229.00000000000000000000	0.00000000000000000000	0.00000000000000000000	0.00000000000000000000	2164.00000000000000000000	232.00000000000000000000	0.00000000000000000000	0.00000000000000000000	0.00000000000000000000	0.00000000000000000000	0.00000000000000000000	0.00000000000000000000	0.00000000000000000000	0.00000000000000000000	0.00000000000000000000	0.00000000000000000000	0.00000000000000000000	0.00000000000000000000	0.00000000000000000000	0.00000000000000000000	0.00000000000000000000	0.00000000000000000000
57.00000000000000000000	0.00000000000000000000	4194.87158203125000000000	4212.82031250000000000000	4175.38427734375000000000	4215.89746093750000000000	4224.10253906250000000000	4196.92285156250000000000	4212.82031250000000000000	4202.56396484375000000000	4209.23046875000000000000	4228.20507812500000000000	4187.69238281250000000000	4190.25634765625000000000	4189.74365234375000000000	4194.35888671875000000000	0.00000000000000000000	10251.00000000000000000000	10228.00000000000000000000	0.00000000000000000000	0.00000000000000000000	0.00000000000000000000	2164.00000000000000000000	240.00000000000000000000	0.00000000000000000000	0.00000000000000000000	0.00000000000000000000	0.00000000000000000000	0.00000000000000000000	0.00000000000000000000	0.00000000000000000000	0.00000000000000000000	0.00000000000000000000	0.00000000000000000000	0.00000000000000000000	0.00000000000000000000	0.00000000000000000000	0.00000000000000000000	0.00000000000000000000	0.00000000000000000000
58.00000000000000000000	0.00000000000000000000	4186.15380859375000000000	4182.05126953125000000000	4181.53857421875000000000	4202.05126953125000000000	4186.66650390625000000000	4178.46142578125000000000	4176.92285156250000000000	4173.84619140625000000000	4205.12792968750000000000	4188.71777343750000000000	4167.17919921875000000000	4186.66650390625000000000	4150.76904296875000000000	4181.02539062500000000000	0.00000000000000000000	10251.00000000000000000000	10228.00000000000000000000	0.00000000000000000000	0.00000000000000000000	0.00000000000000000000	2164.00000000000000000000	248.00000000000000000000	0.00000000000000000000	0.00000000000000000000	0.00000000000000000000	0.00000000000000000000	0.00000000000000000000	0.00000000000000000000	0.00000000000000000000	0.00000000000000000000	0.00000000000000000000	0.00000000000000000000	0.00000000000000000000	0.00000000000000000000	0.00000000000000000000	0.00000000000000000000	0.00000000000000000000	0.00000000000000000000
59.00000000000000000000	0.00000000000000000000	4194.35888671875000000000	4206.15380859375000000000	4176.92285156250000000000	4223.07666015625000000000	4194.87158203125000000000	4181.02539062500000000000	4192.30761718750000000000	4200.00000000000000000000	4208.20507812500000000000	4191.79492187500000000000	4184.10253906250000000000	4195.89746093750000000000	4191.28173828125000000000	4201.02539062500000000000	0.00000000000000000000	10246.00000000000000000000	10225.00000000000000000000	0.00000000000000000000	0.00000000000000000000	0.00000000000000000000	2164.00000000000000000000	256.00000000000000000000	0.00000000000000000000	0.00000000000000000000	0.00000000000000000000	0.00000000000000000000	0.00000000000000000000	0.00000000000000000000	0.00000000000000000000	0.00000000000000000000	0.00000000000000000000	0.00000000000000000000	0.00000000000000000000	0.00000000000000000000	0.00000000000000000000	0.00000000000000000000	0.00000000000000000000	0.00000000000000000000
60.00000000000000000000	0.00000000000000000000	4189.23046875000000000000	4195.89746093750000000000	4181.53857421875000000000	4226.66650390625000000000	4178.46142578125000000000	4173.84619140625000000000	4178.97412109375000000000	4190.25634765625000000000	4208.71777343750000000000	4181.02539062500000000000	4182.05126953125000000000	4201.02539062500000000000	4194.87158203125000000000	4206.15380859375000000000	0.00000000000000000000	10246.00000000000000000000	10225.00000000000000000000	0.00000000000000000000	0.00000000000000000000	0.00000000000000000000	2164.00000000000000000000	264.00000000000000000000	0.00000000000000000000	0.00000000000000000000	0.00000000000000000000	0.00000000000000000000	0.00000000000000000000	0.00000000000000000000	0.00000000000000000000	0.00000000000000000000	0.00000000000000000000	0.00000000000000000000	0.00000000000000000000	0.00000000000000000000	0.00000000000000000000	0.00000000000000000000	0.00000000000000000000	0.00000000000000000000
61.00000000000000000000	0.00000000000000000000	4180.51269531250000000000	4181.53857421875000000000	4176.92285156250000000000	4212.82031250000000000000	4179.48730468750000000000	4177.94873046875000000000	4174.87158203125000000000	4188.71777343750000000000	4207.69238281250000000000	4175.38427734375000000000	4173.33300781250000000000	4188.71777343750000000000	4178.97412109375000000000	4197.94873046875000000000	0.00000000000000000000	10245.00000000000000000000	10224.00000000000000000000	0.00000000000000000000	0.00000000000000000000	0.00000000000000000000	2164.00000000000000000000	272.00000000000000000000	0.00000000000000000000	0.00000000000000000000	0.00000000000000000000	0.00000000000000000000	0.00000000000000000000	0.00000000000000000000	0.00000000000000000000	0.00000000000000000000	0.00000000000000000000	0.00000000000000000000	0.00000000000000000000	0.00000000000000000000	0.00000000000000000000	0.00000000000000000000	0.00000000000000000000	0.00000000000000000000
62.00000000000000000000	0.00000000000000000000	4188.71777343750000000000	4202.05126953125000000000	4175.89746093750000000000	4222.56396484375000000000	4207.69238281250000000000	4187.69238281250000000000	4205.64111328125000000000	4229.74365234375000000000	4210.25634765625000000000	4220.00000000000000000000	4195.38427734375000000000	4192.30761718750000000000	4203.58984375000000000000	4202.05126953125000000000	0.00000000000000000000	10245.00000000000000000000	10224.00000000000000000000	0.00000000000000000000	0.00000000000000000000	0.00000000000000000000	2164.00000000000000000000	280.00000000000000000000	0.00000000000000000000	0.00000000000000000000	0.00000000000000000000	0.00000000000000000000	0.00000000000000000000	0.00000000000000000000	0.00000000000000000000	0.00000000000000000000	0.00000000000000000000	0.00000000000000000000	0.00000000000000000000	0.00000000000000000000	0.00000000000000000000	0.00000000000000000000	0.00000000000000000000	0.00000000000000000000
63.00000000000000000000	0.00000000000000000000	4173.84619140625000000000	4162.56396484375000000000	4174.35888671875000000000	4202.56396484375000000000	4163.58984375000000000000	4172.30761718750000000000	4181.02539062500000000000	4191.79492187500000000000	4205.64111328125000000000	4177.43603515625000000000	4173.84619140625000000000	4184.61523437500000000000	4166.15380859375000000000	4182.05126953125000000000	0.00000000000000000000	10241.00000000000000000000	10227.00000000000000000000	0.00000000000000000000	0.00000000000000000000	0.00000000000000000000	2164.00000000000000000000	287.00000000000000000000	0.00000000000000000000	0.00000000000000000000	0.00000000000000000000	0.00000000000000000000	0.00000000000000000000	0.00000000000000000000	0.00000000000000000000	0.00000000000000000000	0.00000000000000000000	0.00000000000000000000	0.00000000000000000000	0.00000000000000000000	0.00000000000000000000	0.00000000000000000000	0.00000000000000000000	0.00000000000000000000
64.00000000000000000000	0.00000000000000000000	4182.05126953125000000000	4193.33300781250000000000	4168.71777343750000000000	4217.94873046875000000000	4205.64111328125000000000	4195.38427734375000000000	4208.20507812500000000000	4198.46142578125000000000	4209.74365234375000000000	4191.28173828125000000000	4177.43603515625000000000	4181.02539062500000000000	4180.00000000000000000000	4188.71777343750000000000	1357.00000000000000000000	10241.00000000000000000000	10227.00000000000000000000	0.00000000000000000000	0.00000000000000000000	0.00000000000000000000	2164.00000000000000000000	294.00000000000000000000	4.00000000000000000000	0.00000000000000000000	0.00000000000000000000	0.00000000000000000000	0.00000000000000000000	0.00000000000000000000	0.00000000000000000000	0.00000000000000000000	0.00000000000000000000	0.00000000000000000000	0.00000000000000000000	0.00000000000000000000	0.00000000000000000000	0.00000000000000000000	0.00000000000000000000	0.00000000000000000000
65.00000000000000000000	0.00000000000000000000	4189.74365234375000000000	4201.02539062500000000000	4182.05126953125000000000	4216.92285156250000000000	4207.69238281250000000000	4192.30761718750000000000	4199.48730468750000000000	4191.28173828125000000000	4212.30761718750000000000	4196.41015625000000000000	4177.94873046875000000000	4187.69238281250000000000	4171.79492187500000000000	4190.76904296875000000000	2048.00000000000000000000	10241.00000000000000000000	10227.00000000000000000000	0.00000000000000000000	0.00000000000000000000	0.00000000000000000000	2164.00000000000000000000	302.00000000000000000000	4.00000000000000000000	4.00000000000000000000	0.00000000000000000000	0.00000000000000000000	0.00000000000000000000	0.00000000000000000000	0.00000000000000000000	0.00000000000000000000	0.00000000000000000000	0.00000000000000000000	0.00000000000000000000	0.00000000000000000000	0.00000000000000000000	0.00000000000000000000	0.00000000000000000000	0.00000000000000000000
66.00000000000000000000	0.00000000000000000000	4181.02539062500000000000	4181.02539062500000000000	4179.48730468750000000000	4198.97412109375000000000	4174.87158203125000000000	4180.51269531250000000000	4181.53857421875000000000	4173.84619140625000000000	4207.69238281250000000000	4174.35888671875000000000	4170.25634765625000000000	4183.58984375000000000000	4164.61523437500000000000	4188.71777343750000000000	2092.00000000000000000000	10241.00000000000000000000	10227.00000000000000000000	0.00000000000000000000	0.00000000000000000000	0.00000000000000000000	2164.00000000000000000000	310.00000000000000000000	4.00000000000000000000	4.00000000000000000000	4.00000000000000000000	0.00000000000000000000	0.00000000000000000000	0.00000000000000000000	0.00000000000000000000	0.00000000000000000000	0.00000000000000000000	0.00000000000000000000	0.00000000000000000000	0.00000000000000000000	0.00000000000000000000	0.00000000000000000000	4.00000000000000000000	0.00000000000000000000
67.00000000000000000000	0.00000000000000000000	4186.66650390625000000000	4204.61523437500000000000	4173.33300781250000000000	4216.41015625000000000000	4213.84619140625000000000	4187.17919921875000000000	4200.51269531250000000000	4208.20507812500000000000	4210.25634765625000000000	4209.23046875000000000000	4190.76904296875000000000	4192.82031250000000000000	4213.33300781250000000000	4214.35888671875000000000	3103.00000000000000000000	10241.00000000000000000000	10228.00000000000000000000	0.00000000000000000000	0.00000000000000000000	0.00000000000000000000	2164.00000000000000000000	318.00000000000000000000	4.00000000000000000000	4.00000000000000000000	4.00000000000000000000	4.00000000000000000000	0.00000000000000000000	0.00000000000000000000	0.00000000000000000000	0.00000000000000000000	0.00000000000000000000	0.00000000000000000000	0.00000000000000000000	0.00000000000000000000	0.00000000000000000000	0.00000000000000000000	4.00000000000000000000	4.00000000000000000000
68.00000000000000000000	0.00000000000000000000	4180.00000000000000000000	4172.30761718750000000000	4177.94873046875000000000	4195.89746093750000000000	4179.48730468750000000000	4167.17919921875000000000	4158.46142578125000000000	4183.58984375000000000000	4208.71777343750000000000	4171.79492187500000000000	4174.87158203125000000000	4190.25634765625000000000	4184.61523437500000000000	4206.15380859375000000000	3281.00000000000000000000	10241.00000000000000000000	10228.00000000000000000000	0.00000000000000000000	0.00000000000000000000	0.00000000000000000000	2164.00000000000000000000	326.00000000000000000000	4.00000000000000000000	4.00000000000000000000	4.00000000000000000000	4.00000000000000000000	4.00000000000000000000	0.00000000000000000000	0.00000000000000000000	0.00000000000000000000	0.00000000000000000000	0.00000000000000000000	0.00000000000000000000	0.00000000000000000000	0.00000000000000000000	0.00000000000000000000	4.00000000000000000000	4.00000000000000000000
69.00000000000000000000	0.00000000000000000000	4183.58984375000000000000	4188.71777343750000000000	4173.33300781250000000000	4198.46142578125000000000	4169.74365234375000000000	4178.97412109375000000000	4182.05126953125000000000	4197.43603515625000000000	4209.23046875000000000000	4185.12792968750000000000	4183.07666015625000000000	4184.10253906250000000000	4191.79492187500000000000	4203.58984375000000000000	1865.00000000000000000000	10242.00000000000000000000	10226.00000000000000000000	0.00000000000000000000	0.00000000000000000000	0.00000000000000000000	2164.00000000000000000000	335.00000000000000000000	4.00000000000000000000	4.00000000000000000000	4.00000000000000000000	4.00000000000000000000	4.00000000000000000000	4.00000000000000000000	0.00000000000000000000	0.00000000000000000000	0.00000000000000000000	0.00000000000000000000	0.00000000000000000000	0.00000000000000000000	0.00000000000000000000	0.00000000000000000000	4.00000000000000000000	4.00000000000000000000
70.00000000000000000000	0.00000000000000000000	4178.46142578125000000000	4182.05126953125000000000	4174.35888671875000000000	4194.87158203125000000000	4163.58984375000000000000	4180.00000000000000000000	4190.25634765625000000000	4201.02539062500000000000	4207.69238281250000000000	4203.58984375000000000000	4185.64111328125000000000	4187.69238281250000000000	4182.56396484375000000000	4195.89746093750000000000	2987.00000000000000000000	10242.00000000000000000000	10226.00000000000000000000	0.00000000000000000000	0.00000000000000000000	0.00000000000000000000	2164.00000000000000000000	342.00000000000000000000	4.00000000000000000000	4.00000000000000000000	4.00000000000000000000	4.00000000000000000000	4.00000000000000000000	4.00000000000000000000	4.00000000000000000000	0.00000000000000000000	0.00000000000000000000	0.00000000000000000000	0.00000000000000000000	0.00000000000000000000	0.00000000000000000000	0.00000000000000000000	4.00000000000000000000	4.00000000000000000000
71.00000000000000000000	0.00000000000000000000	4174.35888671875000000000	4164.10253906250000000000	4170.25634765625000000000	4174.35888671875000000000	4172.82031250000000000000	4175.38427734375000000000	4169.23046875000000000000	4177.94873046875000000000	4205.64111328125000000000	4180.00000000000000000000	4168.71777343750000000000	4180.51269531250000000000	4157.43603515625000000000	4189.74365234375000000000	2812.00000000000000000000	10245.00000000000000000000	10227.00000000000000000000	0.00000000000000000000	0.00000000000000000000	0.00000000000000000000	2164.00000000000000000000	350.00000000000000000000	4.00000000000000000000	4.00000000000000000000	4.00000000000000000000	4.00000000000000000000	4.00000000000000000000	4.00000000000000000000	4.00000000000000000000	4.00000000000000000000	0.00000000000000000000	0.00000000000000000000	0.00000000000000000000	0.00000000000000000000	0.00000000000000000000	0.00000000000000000000	4.00000000000000000000	4.00000000000000000000
72.00000000000000000000	0.00000000000000000000	4197.94873046875000000000	4212.30761718750000000000	4174.87158203125000000000	4198.97412109375000000000	4231.28173828125000000000	4191.79492187500000000000	4200.51269531250000000000	4200.00000000000000000000	4211.28173828125000000000	4203.07666015625000000000	4188.20507812500000000000	4188.71777343750000000000	4203.58984375000000000000	4214.87158203125000000000	315.00000000000000000000	10245.00000000000000000000	10227.00000000000000000000	0.00000000000000000000	0.00000000000000000000	0.00000000000000000000	2164.00000000000000000000	358.00000000000000000000	4.00000000000000000000	4.00000000000000000000	4.00000000000000000000	4.00000000000000000000	4.00000000000000000000	4.00000000000000000000	4.00000000000000000000	4.00000000000000000000	4.00000000000000000000	0.00000000000000000000	0.00000000000000000000	0.00000000000000000000	0.00000000000000000000	0.00000000000000000000	4.00000000000000000000	4.00000000000000000000
73.00000000000000000000	0.00000000000000000000	4193.84619140625000000000	4191.79492187500000000000	4186.66650390625000000000	4191.79492187500000000000	4184.10253906250000000000	4181.02539062500000000000	4180.00000000000000000000	4172.30761718750000000000	4208.71777343750000000000	4169.23046875000000000000	4178.97412109375000000000	4192.30761718750000000000	4183.07666015625000000000	4207.69238281250000000000	3274.00000000000000000000	10246.00000000000000000000	10226.00000000000000000000	0.00000000000000000000	0.00000000000000000000	0.00000000000000000000	2164.00000000000000000000	366.00000000000000000000	4.00000000000000000000	4.00000000000000000000	4.00000000000000000000	4.00000000000000000000	4.00000000000000000000	4.00000000000000000000	4.00000000000000000000	4.00000000000000000000	4.00000000000000000000	4.00000000000000000000	0.00000000000000000000	0.00000000000000000000	0.00000000000000000000	0.00000000000000000000	4.00000000000000000000	4.00000000000000000000
74.00000000000000000000	0.00000000000000000000	4193.84619140625000000000	4200.51269531250000000000	4178.46142578125000000000	4198.97412109375000000000	4188.20507812500000000000	4189.23046875000000000000	4191.79492187500000000000	4192.82031250000000000000	4211.28173828125000000000	4197.43603515625000000000	4188.20507812500000000000	4192.82031250000000000000	4198.46142578125000000000	4213.84619140625000000000	3084.00000000000000000000	10246.00000000000000000000	10226.00000000000000000000	0.00000000000000000000	0.00000000000000000000	0.00000000000000000000	2164.00000000000000000000	373.00000000000000000000	4.00000000000000000000	4.00000000000000000000	4.00000000000000000000	4.00000000000000000000	4.00000000000000000000	4.00000000000000000000	4.00000000000000000000	4.00000000000000000000	4.00000000000000000000	4.00000000000000000000	4.00000000000000000000	0.00000000000000000000	0.00000000000000000000	0.00000000000000000000	4.00000000000000000000	4.00000000000000000000
75.00000000000000000000	0.00000000000000000000	4188.71777343750000000000	4195.89746093750000000000	4174.35888671875000000000	4198.97412109375000000000	4200.51269531250000000000	4176.41015625000000000000	4184.61523437500000000000	4206.66650390625000000000	4213.84619140625000000000	4211.79492187500000000000	4194.35888671875000000000	4196.92285156250000000000	4207.69238281250000000000	4221.53857421875000000000	2121.00000000000000000000	10250.00000000000000000000	10226.00000000000000000000	0.00000000000000000000	0.00000000000000000000	0.00000000000000000000	2164.00000000000000000000	382.00000000000000000000	4.00000000000000000000	4.00000000000000000000	4.00000000000000000000	4.00000000000000000000	4.00000000000000000000	4.00000000000000000000	4.00000000000000000000	4.00000000000000000000	4.00000000000000000000	4.00000000000000000000	4.00000000000000000000	4.00000000000000000000	0.00000000000000000000	0.00000000000000000000	4.00000000000000000000	4.00000000000000000000
76.00000000000000000000	0.00000000000000000000	4177.43603515625000000000	4166.15380859375000000000	4171.28173828125000000000	4173.84619140625000000000	4165.64111328125000000000	4164.10253906250000000000	4162.05126953125000000000	4176.92285156250000000000	4207.17919921875000000000	4160.00000000000000000000	4175.38427734375000000000	4185.64111328125000000000	4174.87158203125000000000	4208.71777343750000000000	1739.00000000000000000000	10250.00000000000000000000	10226.00000000000000000000	0.00000000000000000000	0.00000000000000000000	0.00000000000000000000	2164.00000000000000000000	389.00000000000000000000	4.00000000000000000000	4.00000000000000000000	4.00000000000000000000	4.00000000000000000000	4.00000000000000000000	4.00000000000000000000	4.00000000000000000000	4.00000000000000000000	4.00000000000000000000	4.00000000000000000000	4.00000000000000000000	4.00000000000000000000	4.00000000000000000000	0.00000000000000000000	4.00000000000000000000	4.00000000000000000000
77.00000000000000000000	0.00000000000000000000	4191.28173828125000000000	4209.23046875000000000000	4173.33300781250000000000	4190.76904296875000000000	4203.58984375000000000000	4192.82031250000000000000	4208.71777343750000000000	4206.66650390625000000000	4210.25634765625000000000	4200.51269531250000000000	4191.28173828125000000000	4188.71777343750000000000	4195.38427734375000000000	4213.84619140625000000000	1692.00000000000000000000	10249.00000000000000000000	10225.00000000000000000000	0.00000000000000000000	0.00000000000000000000	0.00000000000000000000	2164.00000000000000000000	397.00000000000000000000	4.00000000000000000000	4.00000000000000000000	4.00000000000000000000	4.00000000000000000000	4.00000000000000000000	4.00000000000000000000	4.00000000000000000000	4.00000000000000000000	4.00000000000000000000	4.00000000000000000000	4.00000000000000000000	4.00000000000000000000	4.00000000000000000000	4.00000000000000000000	4.00000000000000000000	4.00000000000000000000
78.00000000000000000000	0.00000000000000000000	4181.02539062500000000000	4186.15380859375000000000	4177.94873046875000000000	4174.87158203125000000000	4175.89746093750000000000	4179.48730468750000000000	4185.12792968750000000000	4183.58984375000000000000	4208.71777343750000000000	4188.71777343750000000000	4176.41015625000000000000	4185.64111328125000000000	4153.84619140625000000000	4195.38427734375000000000	3084.00000000000000000000	10249.00000000000000000000	10225.00000000000000000000	0.00000000000000000000	0.00000000000000000000	0.00000000000000000000	2164.00000000000000000000	405.00000000000000000000	4.00000000000000000000	4.00000000000000000000	4.00000000000000000000	4.00000000000000000000	4.00000000000000000000	4.00000000000000000000	4.00000000000000000000	4.00000000000000000000	4.00000000000000000000	4.00000000000000000000	4.00000000000000000000	4.00000000000000000000	4.00000000000000000000	4.00000000000000000000	4.00000000000000000000	4.00000000000000000000
79.00000000000000000000	0.00000000000000000000	4185.12792968750000000000	4193.84619140625000000000	4172.30761718750000000000	4175.89746093750000000000	4184.61523437500000000000	4176.41015625000000000000	4178.97412109375000000000	4182.05126953125000000000	4208.71777343750000000000	4186.15380859375000000000	4176.41015625000000000000	4180.51269531250000000000	4167.69238281250000000000	4202.56396484375000000000	2121.00000000000000000000	10249.00000000000000000000	10225.00000000000000000000	0.00000000000000000000	0.00000000000000000000	0.00000000000000000000	2164.00000000000000000000	413.00000000000000000000	4.00000000000000000000	4.00000000000000000000	4.00000000000000000000	4.00000000000000000000	4.00000000000000000000	4.00000000000000000000	4.00000000000000000000	4.00000000000000000000	4.00000000000000000000	4.00000000000000000000	4.00000000000000000000	4.00000000000000000000	4.00000000000000000000	4.00000000000000000000	4.00000000000000000000	4.00000000000000000000
80.00000000000000000000	0.00000000000000000000	4200.00000000000000000000	4214.87158203125000000000	4179.48730468750000000000	4193.84619140625000000000	4210.76904296875000000000	4177.43603515625000000000	4182.05126953125000000000	4186.66650390625000000000	4211.28173828125000000000	4191.79492187500000000000	4188.71777343750000000000	4191.28173828125000000000	4200.51269531250000000000	4222.05126953125000000000	1739.00000000000000000000	10249.00000000000000000000	10225.00000000000000000000	0.00000000000000000000	0.00000000000000000000	0.00000000000000000000	2164.00000000000000000000	421.00000000000000000000	4.00000000000000000000	4.00000000000000000000	4.00000000000000000000	4.00000000000000000000	4.00000000000000000000	4.00000000000000000000	4.00000000000000000000	4.00000000000000000000	4.00000000000000000000	4.00000000000000000000	4.00000000000000000000	4.00000000000000000000	4.00000000000000000000	4.00000000000000000000	4.00000000000000000000	4.00000000000000000000
81.00000000000000000000	0.00000000000000000000	4189.74365234375000000000	4186.66650390625000000000	4178.97412109375000000000	4177.94873046875000000000	4171.79492187500000000000	4166.66650390625000000000	4158.97412109375000000000	4160.51269531250000000000	4207.17919921875000000000	4155.38427734375000000000	4173.84619140625000000000	4186.15380859375000000000	4163.58984375000000000000	4210.76904296875000000000	1692.00000000000000000000	10249.00000000000000000000	10225.00000000000000000000	0.00000000000000000000	0.00000000000000000000	0.00000000000000000000	2164.00000000000000000000	429.00000000000000000000	4.00000000000000000000	4.00000000000000000000	4.00000000000000000000	4.00000000000000000000	4.00000000000000000000	4.00000000000000000000	4.00000000000000000000	4.00000000000000000000	4.00000000000000000000	4.00000000000000000000	4.00000000000000000000	4.00000000000000000000	4.00000000000000000000	4.00000000000000000000	4.00000000000000000000	4.00000000000000000000
82.00000000000000000000	0.00000000000000000000	4189.23046875000000000000	4208.20507812500000000000	4173.33300781250000000000	4193.33300781250000000000	4195.38427734375000000000	4184.10253906250000000000	4195.89746093750000000000	4210.76904296875000000000	4209.23046875000000000000	4201.53857421875000000000	4196.92285156250000000000	4188.71777343750000000000	4189.74365234375000000000	4214.87158203125000000000	3084.00000000000000000000	10249.00000000000000000000	10225.00000000000000000000	0.00000000000000000000	0.00000000000000000000	0.00000000000000000000	2164.00000000000000000000	437.00000000000000000000	4.00000000000000000000	4.00000000000000000000	4.00000000000000000000	4.00000000000000000000	4.00000000000000000000	4.00000000000000000000	4.00000000000000000000	4.00000000000000000000	4.00000000000000000000	4.00000000000000000000	4.00000000000000000000	4.00000000000000000000	4.00000000000000000000	4.00000000000000000000	4.00000000000000000000	4.00000000000000000000
83.00000000000000000000	0.00000000000000000000	4175.89746093750000000000	4174.87158203125000000000	4174.35888671875000000000	4177.94873046875000000000	4173.33300781250000000000	4172.82031250000000000000	4173.33300781250000000000	4197.94873046875000000000	4206.66650390625000000000	4184.10253906250000000000	4188.20507812500000000000	4188.20507812500000000000	4172.30761718750000000000	4204.10253906250000000000	2121.00000000000000000000	10249.00000000000000000000	10226.00000000000000000000	0.00000000000000000000	0.00000000000000000000	0.00000000000000000000	2164.00000000000000000000	445.00000000000000000000	4.00000000000000000000	4.00000000000000000000	4.00000000000000000000	4.00000000000000000000	4.00000000000000000000	4.00000000000000000000	4.00000000000000000000	4.00000000000000000000	4.00000000000000000000	4.00000000000000000000	4.00000000000000000000	4.00000000000000000000	4.00000000000000000000	4.00000000000000000000	4.00000000000000000000	4.00000000000000000000
84.00000000000000000000	0.00000000000000000000	4181.53857421875000000000	4181.53857421875000000000	4170.25634765625000000000	4173.33300781250000000000	4184.10253906250000000000	4180.51269531250000000000	4174.87158203125000000000	4180.00000000000000000000	4206.66650390625000000000	4176.41015625000000000000	4176.92285156250000000000	4180.00000000000000000000	4166.66650390625000000000	4205.12792968750000000000	1739.00000000000000000000	10249.00000000000000000000	10226.00000000000000000000	0.00000000000000000000	0.00000000000000000000	0.00000000000000000000	2164.00000000000000000000	452.00000000000000000000	4.00000000000000000000	4.00000000000000000000	4.00000000000000000000	4.00000000000000000000	4.00000000000000000000	4.00000000000000000000	4.00000000000000000000	4.00000000000000000000	4.00000000000000000000	4.00000000000000000000	4.00000000000000000000	4.00000000000000000000	4.00000000000000000000	4.00000000000000000000	4.00000000000000000000	4.00000000000000000000
85.00000000000000000000	0.00000000000000000000	4198.97412109375000000000	4216.41015625000000000000	4183.07666015625000000000	4192.82031250000000000000	4206.15380859375000000000	4193.33300781250000000000	4198.97412109375000000000	4190.25634765625000000000	4209.74365234375000000000	4201.02539062500000000000	4186.15380859375000000000	4188.20507812500000000000	4182.05126953125000000000	4211.28173828125000000000	1692.00000000000000000000	10249.00000000000000000000	10226.00000000000000000000	0.00000000000000000000	0.00000000000000000000	0.00000000000000000000	2164.00000000000000000000	460.00000000000000000000	4.00000000000000000000	4.00000000000000000000	4.00000000000000000000	4.00000000000000000000	4.00000000000000000000	4.00000000000000000000	4.00000000000000000000	4.00000000000000000000	4.00000000000000000000	4.00000000000000000000	4.00000000000000000000	4.00000000000000000000	4.00000000000000000000	4.00000000000000000000	4.00000000000000000000	4.00000000000000000000
86.00000000000000000000	0.00000000000000000000	4187.69238281250000000000	4186.15380859375000000000	4187.17919921875000000000	4180.00000000000000000000	4164.10253906250000000000	4178.97412109375000000000	4170.76904296875000000000	4161.53857421875000000000	4207.17919921875000000000	4162.05126953125000000000	4168.20507812500000000000	4184.61523437500000000000	4156.41015625000000000000	4197.94873046875000000000	3084.00000000000000000000	10249.00000000000000000000	10226.00000000000000000000	0.00000000000000000000	0.00000000000000000000	0.00000000000000000000	2164.00000000000000000000	468.00000000000000000000	4.00000000000000000000	4.00000000000000000000	4.00000000000000000000	4.00000000000000000000	4.00000000000000000000	4.00000000000000000000	4.00000000000000000000	4.00000000000000000000	4.00000000000000000000	4.00000000000000000000	4.00000000000000000000	4.00000000000000000000	4.00000000000000000000	4.00000000000000000000	4.00000000000000000000	4.00000000000000000000
87.00000000000000000000	0.00000000000000000000	4190.76904296875000000000	4213.33300781250000000000	4174.87158203125000000000	4201.53857421875000000000	4203.58984375000000000000	4186.15380859375000000000	4188.71777343750000000000	4196.92285156250000000000	4212.30761718750000000000	4198.97412109375000000000	4186.66650390625000000000	4188.71777343750000000000	4201.53857421875000000000	4218.97412109375000000000	2121.00000000000000000000	10250.00000000000000000000	10227.00000000000000000000	0.00000000000000000000	0.00000000000000000000	0.00000000000000000000	2164.00000000000000000000	476.00000000000000000000	4.00000000000000000000	4.00000000000000000000	4.00000000000000000000	4.00000000000000000000	4.00000000000000000000	4.00000000000000000000	4.00000000000000000000	4.00000000000000000000	4.00000000000000000000	4.00000000000000000000	4.00000000000000000000	4.00000000000000000000	4.00000000000000000000	4.00000000000000000000	4.00000000000000000000	4.00000000000000000000
88.00000000000000000000	0.00000000000000000000	4184.61523437500000000000	4196.92285156250000000000	4176.92285156250000000000	4194.87158203125000000000	4192.30761718750000000000	4170.25634765625000000000	4167.69238281250000000000	4193.33300781250000000000	4211.79492187500000000000	4189.23046875000000000000	4183.07666015625000000000	4195.38427734375000000000	4191.28173828125000000000	4218.46142578125000000000	1739.00000000000000000000	10250.00000000000000000000	10227.00000000000000000000	0.00000000000000000000	0.00000000000000000000	0.00000000000000000000	2164.00000000000000000000	484.00000000000000000000	4.00000000000000000000	4.00000000000000000000	4.00000000000000000000	4.00000000000000000000	4.00000000000000000000	4.00000000000000000000	4.00000000000000000000	4.00000000000000000000	4.00000000000000000000	4.00000000000000000000	4.00000000000000000000	4.00000000000000000000	4.00000000000000000000	4.00000000000000000000	4.00000000000000000000	4.00000000000000000000
89.00000000000000000000	0.00000000000000000000	4182.05126953125000000000	4186.66650390625000000000	4172.30761718750000000000	4184.10253906250000000000	4187.69238281250000000000	4176.92285156250000000000	4178.97412109375000000000	4195.38427734375000000000	4209.74365234375000000000	4181.53857421875000000000	4177.94873046875000000000	4187.17919921875000000000	4176.92285156250000000000	4205.12792968750000000000	1692.00000000000000000000	10246.00000000000000000000	10226.00000000000000000000	0.00000000000000000000	0.00000000000000000000	0.00000000000000000000	2164.00000000000000000000	493.00000000000000000000	4.00000000000000000000	4.00000000000000000000	4.00000000000000000000	4.00000000000000000000	4.00000000000000000000	4.00000000000000000000	4.00000000000000000000	4.00000000000000000000	4.00000000000000000000	4.00000000000000000000	4.00000000000000000000	4.00000000000000000000	4.00000000000000000000	4.00000000000000000000	4.00000000000000000000	4.00000000000000000000
90.00000000000000000000	0.00000000000000000000	4185.64111328125000000000	4203.58984375000000000000	4169.74365234375000000000	4196.41015625000000000000	4201.53857421875000000000	4192.82031250000000000000	4213.33300781250000000000	4224.10253906250000000000	4210.76904296875000000000	4217.43603515625000000000	4194.35888671875000000000	4186.66650390625000000000	4191.28173828125000000000	4206.15380859375000000000	3084.00000000000000000000	10246.00000000000000000000	10226.00000000000000000000	0.00000000000000000000	0.00000000000000000000	0.00000000000000000000	2164.00000000000000000000	501.00000000000000000000	4.00000000000000000000	4.00000000000000000000	4.00000000000000000000	4.00000000000000000000	4.00000000000000000000	4.00000000000000000000	4.00000000000000000000	4.00000000000000000000	4.00000000000000000000	4.00000000000000000000	4.00000000000000000000	4.00000000000000000000	4.00000000000000000000	4.00000000000000000000	4.00000000000000000000	4.00000000000000000000
91.00000000000000000000	0.00000000000000000000	4173.84619140625000000000	4175.89746093750000000000	4172.82031250000000000000	4174.87158203125000000000	4150.76904296875000000000	4176.41015625000000000000	4177.94873046875000000000	4186.66650390625000000000	4204.61523437500000000000	4172.30761718750000000000	4172.82031250000000000000	4181.53857421875000000000	4151.28173828125000000000	4195.38427734375000000000	2121.00000000000000000000	10247.00000000000000000000	10226.00000000000000000000	0.00000000000000000000	0.00000000000000000000	0.00000000000000000000	2164.00000000000000000000	509.00000000000000000000	4.00000000000000000000	4.00000000000000000000	4.00000000000000000000	4.00000000000000000000	4.00000000000000000000	4.00000000000000000000	4.00000000000000000000	4.00000000000000000000	4.00000000000000000000	4.00000000000000000000	4.00000000000000000000	4.00000000000000000000	4.00000000000000000000	4.00000000000000000000	4.00000000000000000000	4.00000000000000000000
92.00000000000000000000	0.00000000000000000000	4193.84619140625000000000	4219.48730468750000000000	4174.87158203125000000000	4192.82031250000000000000	4202.05126953125000000000	4190.76904296875000000000	4194.35888671875000000000	4192.82031250000000000000	4208.71777343750000000000	4190.76904296875000000000	4184.10253906250000000000	4188.20507812500000000000	4189.23046875000000000000	4213.33300781250000000000	1739.00000000000000000000	10247.00000000000000000000	10226.00000000000000000000	0.00000000000000000000	0.00000000000000000000	0.00000000000000000000	2164.00000000000000000000	517.00000000000000000000	4.00000000000000000000	4.00000000000000000000	4.00000000000000000000	4.00000000000000000000	4.00000000000000000000	4.00000000000000000000	4.00000000000000000000	4.00000000000000000000	4.00000000000000000000	4.00000000000000000000	4.00000000000000000000	4.00000000000000000000	4.00000000000000000000	4.00000000000000000000	4.00000000000000000000	4.00000000000000000000
93.00000000000000000000	0.00000000000000000000	4200.00000000000000000000	4211.28173828125000000000	4184.61523437500000000000	4190.76904296875000000000	4214.87158203125000000000	4181.53857421875000000000	4178.97412109375000000000	4173.84619140625000000000	4208.71777343750000000000	4186.15380859375000000000	4181.53857421875000000000	4193.33300781250000000000	4190.76904296875000000000	4211.28173828125000000000	1692.00000000000000000000	10248.00000000000000000000	10225.00000000000000000000	0.00000000000000000000	0.00000000000000000000	0.00000000000000000000	2164.00000000000000000000	525.00000000000000000000	4.00000000000000000000	4.00000000000000000000	4.00000000000000000000	4.00000000000000000000	4.00000000000000000000	4.00000000000000000000	4.00000000000000000000	4.00000000000000000000	4.00000000000000000000	4.00000000000000000000	4.00000000000000000000	4.00000000000000000000	4.00000000000000000000	4.00000000000000000000	4.00000000000000000000	4.00000000000000000000
94.00000000000000000000	0.00000000000000000000	4192.30761718750000000000	4192.30761718750000000000	4181.53857421875000000000	4178.46142578125000000000	4189.23046875000000000000	4172.82031250000000000000	4167.17919921875000000000	4172.82031250000000000000	4204.10253906250000000000	4174.35888671875000000000	4177.43603515625000000000	4187.69238281250000000000	4181.02539062500000000000	4206.66650390625000000000	3084.00000000000000000000	10248.00000000000000000000	10225.00000000000000000000	0.00000000000000000000	0.00000000000000000000	0.00000000000000000000	2164.00000000000000000000	532.00000000000000000000	4.00000000000000000000	4.00000000000000000000	4.00000000000000000000	4.00000000000000000000	4.00000000000000000000	4.00000000000000000000	4.00000000000000000000	4.00000000000000000000	4.00000000000000000000	4.00000000000000000000	4.00000000000000000000	4.00000000000000000000	4.00000000000000000000	4.00000000000000000000	4.00000000000000000000	4.00000000000000000000
95.00000000000000000000	0.00000000000000000000	4196.41015625000000000000	4216.41015625000000000000	4178.97412109375000000000	4197.43603515625000000000	4204.61523437500000000000	4177.94873046875000000000	4183.07666015625000000000	4208.71777343750000000000	4208.71777343750000000000	4207.17919921875000000000	4201.53857421875000000000	4195.38427734375000000000	4220.51269531250000000000	4223.58984375000000000000	2121.00000000000000000000	10248.00000000000000000000	10225.00000000000000000000	0.00000000000000000000	0.00000000000000000000	0.00000000000000000000	2164.00000000000000000000	541.00000000000000000000	4.00000000000000000000	4.00000000000000000000	4.00000000000000000000	4.00000000000000000000	4.00000000000000000000	4.00000000000000000000	4.00000000000000000000	4.00000000000000000000	4.00000000000000000000	4.00000000000000000000	4.00000000000000000000	4.00000000000000000000	4.00000000000000000000	4.00000000000000000000	4.00000000000000000000	4.00000000000000000000
96.00000000000000000000	0.00000000000000000000	4174.87158203125000000000	4169.74365234375000000000	4173.84619140625000000000	4172.30761718750000000000	4164.61523437500000000000	4162.05126953125000000000	4151.79492187500000000000	4170.25634765625000000000	4207.17919921875000000000	4165.64111328125000000000	4177.43603515625000000000	4184.61523437500000000000	4178.46142578125000000000	4204.10253906250000000000	1739.00000000000000000000	10248.00000000000000000000	10225.00000000000000000000	0.00000000000000000000	0.00000000000000000000	0.00000000000000000000	2164.00000000000000000000	549.00000000000000000000	4.00000000000000000000	4.00000000000000000000	4.00000000000000000000	4.00000000000000000000	4.00000000000000000000	4.00000000000000000000	4.00000000000000000000	4.00000000000000000000	4.00000000000000000000	4.00000000000000000000	4.00000000000000000000	4.00000000000000000000	4.00000000000000000000	4.00000000000000000000	4.00000000000000000000	4.00000000000000000000
97.00000000000000000000	0.00000000000000000000	4176.92285156250000000000	4185.64111328125000000000	4165.64111328125000000000	4176.92285156250000000000	4187.17919921875000000000	4183.58984375000000000000	4191.79492187500000000000	4190.76904296875000000000	4207.17919921875000000000	4195.89746093750000000000	4177.94873046875000000000	4179.48730468750000000000	4177.43603515625000000000	4201.53857421875000000000	1692.00000000000000000000	10247.00000000000000000000	10223.00000000000000000000	0.00000000000000000000	0.00000000000000000000	0.00000000000000000000	2164.00000000000000000000	557.00000000000000000000	4.00000000000000000000	4.00000000000000000000	4.00000000000000000000	4.00000000000000000000	4.00000000000000000000	4.00000000000000000000	4.00000000000000000000	4.00000000000000000000	4.00000000000000000000	4.00000000000000000000	4.00000000000000000000	4.00000000000000000000	4.00000000000000000000	4.00000000000000000000	4.00000000000000000000	4.00000000000000000000
98.00000000000000000000	0.00000000000000000000	4184.10253906250000000000	4192.82031250000000000000	4176.41015625000000000000	4181.53857421875000000000	4187.69238281250000000000	4188.20507812500000000000	4196.92285156250000000000	4200.00000000000000000000	4206.66650390625000000000	4217.43603515625000000000	4183.07666015625000000000	4187.69238281250000000000	4175.89746093750000000000	4200.51269531250000000000	3084.00000000000000000000	10247.00000000000000000000	10223.00000000000000000000	0.00000000000000000000	0.00000000000000000000	0.00000000000000000000	2164.00000000000000000000	564.00000000000000000000	4.00000000000000000000	4.00000000000000000000	4.00000000000000000000	4.00000000000000000000	4.00000000000000000000	4.00000000000000000000	4.00000000000000000000	4.00000000000000000000	4.00000000000000000000	4.00000000000000000000	4.00000000000000000000	4.00000000000000000000	4.00000000000000000000	4.00000000000000000000	4.00000000000000000000	4.00000000000000000000
99.00000000000000000000	0.00000000000000000000	4183.07666015625000000000	4183.58984375000000000000	4178.97412109375000000000	4172.30761718750000000000	4174.35888671875000000000	4183.58984375000000000000	4179.48730468750000000000	4184.61523437500000000000	4205.12792968750000000000	4196.92285156250000000000	4175.89746093750000000000	4183.07666015625000000000	4177.43603515625000000000	4199.48730468750000000000	2121.00000000000000000000	10248.00000000000000000000	10224.00000000000000000000	0.00000000000000000000	0.00000000000000000000	0.00000000000000000000	2164.00000000000000000000	572.00000000000000000000	4.00000000000000000000	4.00000000000000000000	4.00000000000000000000	4.00000000000000000000	4.00000000000000000000	4.00000000000000000000	4.00000000000000000000	4.00000000000000000000	4.00000000000000000000	4.00000000000000000000	4.00000000000000000000	4.00000000000000000000	4.00000000000000000000	4.00000000000000000000	4.00000000000000000000	4.00000000000000000000
100.00000000000000000000	0.00000000000000000000	4196.92285156250000000000	4211.79492187500000000000	4179.48730468750000000000	4189.74365234375000000000	4211.79492187500000000000	4189.74365234375000000000	4205.12792968750000000000	4206.66650390625000000000	4212.82031250000000000000	4213.84619140625000000000	4193.33300781250000000000	4192.82031250000000000000	4220.51269531250000000000	4218.46142578125000000000	1739.00000000000000000000	10248.00000000000000000000	10224.00000000000000000000	0.00000000000000000000	0.00000000000000000000	0.00000000000000000000	2164.00000000000000000000	580.00000000000000000000	4.00000000000000000000	4.00000000000000000000	4.00000000000000000000	4.00000000000000000000	4.00000000000000000000	4.00000000000000000000	4.00000000000000000000	4.00000000000000000000	4.00000000000000000000	4.00000000000000000000	4.00000000000000000000	4.00000000000000000000	4.00000000000000000000	4.00000000000000000000	4.00000000000000000000	4.00000000000000000000
101.00000000000000000000	0.00000000000000000000	4186.66650390625000000000	4174.87158203125000000000	4182.56396484375000000000	4170.76904296875000000000	4170.76904296875000000000	4169.74365234375000000000	4173.33300781250000000000	4174.87158203125000000000	4210.76904296875000000000	4171.28173828125000000000	4180.00000000000000000000	4191.28173828125000000000	4188.71777343750000000000	4206.15380859375000000000	1692.00000000000000000000	10247.00000000000000000000	10225.00000000000000000000	0.00000000000000000000	0.00000000000000000000	0.00000000000000000000	2164.00000000000000000000	587.00000000000000000000	4.00000000000000000000	4.00000000000000000000	4.00000000000000000000	4.00000000000000000000	4.00000000000000000000	4.00000000000000000000	4.00000000000000000000	4.00000000000000000000	4.00000000000000000000	4.00000000000000000000	4.00000000000000000000	4.00000000000000000000	4.00000000000000000000	4.00000000000000000000	4.00000000000000000000	4.00000000000000000000
102.00000000000000000000	0.00000000000000000000	4181.02539062500000000000	4180.51269531250000000000	4170.76904296875000000000	4172.30761718750000000000	4179.48730468750000000000	4178.46142578125000000000	4187.69238281250000000000	4196.92285156250000000000	4208.20507812500000000000	4199.48730468750000000000	4187.17919921875000000000	4183.58984375000000000000	4204.10253906250000000000	4205.12792968750000000000	3084.00000000000000000000	10247.00000000000000000000	10225.00000000000000000000	0.00000000000000000000	0.00000000000000000000	0.00000000000000000000	2164.00000000000000000000	594.00000000000000000000	4.00000000000000000000	4.00000000000000000000	4.00000000000000000000	4.00000000000000000000	4.00000000000000000000	4.00000000000000000000	4.00000000000000000000	4.00000000000000000000	4.00000000000000000000	4.00000000000000000000	4.00000000000000000000	4.00000000000000000000	4.00000000000000000000	4.00000000000000000000	4.00000000000000000000	4.00000000000000000000
103.00000000000000000000	0.00000000000000000000	4167.69238281250000000000	4165.64111328125000000000	4169.23046875000000000000	4168.20507812500000000000	4171.79492187500000000000	4171.28173828125000000000	4181.02539062500000000000	4205.12792968750000000000	4206.15380859375000000000	4213.84619140625000000000	4185.64111328125000000000	4184.61523437500000000000	4198.97412109375000000000	4198.97412109375000000000	2121.00000000000000000000	10246.00000000000000000000	10226.00000000000000000000	0.00000000000000000000	0.00000000000000000000	0.00000000000000000000	2164.00000000000000000000	603.00000000000000000000	4.00000000000000000000	4.00000000000000000000	4.00000000000000000000	4.00000000000000000000	4.00000000000000000000	4.00000000000000000000	4.00000000000000000000	4.00000000000000000000	4.00000000000000000000	4.00000000000000000000	4.00000000000000000000	4.00000000000000000000	4.00000000000000000000	4.00000000000000000000	4.00000000000000000000	4.00000000000000000000
104.00000000000000000000	0.00000000000000000000	4162.05126953125000000000	4147.69238281250000000000	4171.28173828125000000000	4152.82031250000000000000	4145.12792968750000000000	4164.61523437500000000000	4162.05126953125000000000	4171.79492187500000000000	4204.61523437500000000000	4182.05126953125000000000	4173.33300781250000000000	4177.43603515625000000000	4170.76904296875000000000	4189.74365234375000000000	1739.00000000000000000000	10246.00000000000000000000	10226.00000000000000000000	0.00000000000000000000	0.00000000000000000000	0.00000000000000000000	2164.00000000000000000000	611.00000000000000000000	4.00000000000000000000	4.00000000000000000000	4.00000000000000000000	4.00000000000000000000	4.00000000000000000000	4.00000000000000000000	4.00000000000000000000	4.00000000000000000000	4.00000000000000000000	4.00000000000000000000	4.00000000000000000000	4.00000000000000000000	4.00000000000000000000	4.00000000000000000000	4.00000000000000000000	4.00000000000000000000
105.00000000000000000000	0.00000000000000000000	4188.71777343750000000000	4195.89746093750000000000	4177.94873046875000000000	4175.38427734375000000000	4203.07666015625000000000	4189.74365234375000000000	4202.05126953125000000000	4191.28173828125000000000	4210.25634765625000000000	4226.66650390625000000000	4195.38427734375000000000	4185.64111328125000000000	4205.12792968750000000000	4205.64111328125000000000	1692.00000000000000000000	10246.00000000000000000000	10226.00000000000000000000	0.00000000000000000000	0.00000000000000000000	0.00000000000000000000	2164.00000000000000000000	619.00000000000000000000	4.00000000000000000000	4.00000000000000000000	4.00000000000000000000	4.00000000000000000000	4.00000000000000000000	4.00000000000000000000	4.00000000000000000000	4.00000000000000000000	4.00000000000000000000	4.00000000000000000000	4.00000000000000000000	4.00000000000000000000	4.00000000000000000000	4.00000000000000000000	4.00000000000000000000	4.00000000000000000000
106.00000000000000000000	0.00000000000000000000	4183.58984375000000000000	4164.10253906250000000000	4185.64111328125000000000	4153.84619140625000000000	4187.17919921875000000000	4177.43603515625000000000	4176.41015625000000000000	4169.23046875000000000000	4206.15380859375000000000	4202.05126953125000000000	4176.41015625000000000000	4186.15380859375000000000	4177.94873046875000000000	4192.30761718750000000000	3084.00000000000000000000	10246.00000000000000000000	10226.00000000000000000000	0.00000000000000000000	0.00000000000000000000	0.00000000000000000000	2164.00000000000000000000	626.00000000000000000000	4.00000000000000000000	4.00000000000000000000	4.00000000000000000000	4.00000000000000000000	4.00000000000000000000	4.00000000000000000000	4.00000000000000000000	4.00000000000000000000	4.00000000000000000000	4.00000000000000000000	4.00000000000000000000	4.00000000000000000000	4.00000000000000000000	4.00000000000000000000	4.00000000000000000000	4.00000000000000000000
107.00000000000000000000	0.00000000000000000000	4183.07666015625000000000	4172.82031250000000000000	4178.46142578125000000000	4158.46142578125000000000	4195.89746093750000000000	4180.00000000000000000000	4185.64111328125000000000	4190.25634765625000000000	4207.17919921875000000000	4208.71777343750000000000	4183.58984375000000000000	4185.12792968750000000000	4214.35888671875000000000	4203.07666015625000000000	2121.00000000000000000000	10247.00000000000000000000	10225.00000000000000000000	0.00000000000000000000	0.00000000000000000000	0.00000000000000000000	2164.00000000000000000000	635.00000000000000000000	4.00000000000000000000	4.00000000000000000000	4.00000000000000000000	4.00000000000000000000	4.00000000000000000000	4.00000000000000000000	4.00000000000000000000	4.00000000000000000000	4.00000000000000000000	4.00000000000000000000	4.00000000000000000000	4.00000000000000000000	4.00000000000000000000	4.00000000000000000000	4.00000000000000000000	4.00000000000000000000
108.00000000000000000000	0.00000000000000000000	4184.61523437500000000000	4178.97412109375000000000	4177.43603515625000000000	4171.28173828125000000000	4187.69238281250000000000	4171.79492187500000000000	4187.17919921875000000000	4202.56396484375000000000	4212.30761718750000000000	4220.00000000000000000000	4197.94873046875000000000	4192.82031250000000000000	4240.00000000000000000000	4211.28173828125000000000	1739.00000000000000000000	10247.00000000000000000000	10225.00000000000000000000	0.00000000000000000000	0.00000000000000000000	0.00000000000000000000	2164.00000000000000000000	642.00000000000000000000	4.00000000000000000000	4.00000000000000000000	4.00000000000000000000	4.00000000000000000000	4.00000000000000000000	4.00000000000000000000	4.00000000000000000000	4.00000000000000000000	4.00000000000000000000	4.00000000000000000000	4.00000000000000000000	4.00000000000000000000	4.00000000000000000000	4.00000000000000000000	4.00000000000000000000	4.00000000000000000000
109.00000000000000000000	0.00000000000000000000	4170.76904296875000000000	4143.07666015625000000000	4170.25634765625000000000	4147.69238281250000000000	4145.12792968750000000000	4159.48730468750000000000	4162.56396484375000000000	4175.38427734375000000000	4209.23046875000000000000	4182.56396484375000000000	4177.94873046875000000000	4183.58984375000000000000	4191.79492187500000000000	4188.71777343750000000000	1692.00000000000000000000	10246.00000000000000000000	10224.00000000000000000000	0.00000000000000000000	0.00000000000000000000	0.00000000000000000000	2164.00000000000000000000	651.00000000000000000000	4.00000000000000000000	4.00000000000000000000	4.00000000000000000000	4.00000000000000000000	4.00000000000000000000	4.00000000000000000000	4.00000000000000000000	4.00000000000000000000	4.00000000000000000000	4.00000000000000000000	4.00000000000000000000	4.00000000000000000000	4.00000000000000000000	4.00000000000000000000	4.00000000000000000000	4.00000000000000000000
110.00000000000000000000	0.00000000000000000000	4178.46142578125000000000	4168.20507812500000000000	4169.23046875000000000000	4158.46142578125000000000	4189.74365234375000000000	4185.64111328125000000000	4202.56396484375000000000	4214.87158203125000000000	4211.28173828125000000000	4232.30761718750000000000	4195.89746093750000000000	4185.64111328125000000000	4210.25634765625000000000	4197.43603515625000000000	3084.00000000000000000000	10246.00000000000000000000	10224.00000000000000000000	0.00000000000000000000	0.00000000000000000000	0.00000000000000000000	2164.00000000000000000000	658.00000000000000000000	4.00000000000000000000	4.00000000000000000000	4.00000000000000000000	4.00000000000000000000	4.00000000000000000000	4.00000000000000000000	4.00000000000000000000	4.00000000000000000000	4.00000000000000000000	4.00000000000000000000	4.00000000000000000000	4.00000000000000000000	4.00000000000000000000	4.00000000000000000000	4.00000000000000000000	4.00000000000000000000
111.00000000000000000000	0.00000000000000000000	4168.71777343750000000000	4141.53857421875000000000	4177.94873046875000000000	4144.10253906250000000000	4166.15380859375000000000	4176.41015625000000000000	4184.10253906250000000000	4196.92285156250000000000	4208.71777343750000000000	4216.92285156250000000000	4187.69238281250000000000	4187.17919921875000000000	4188.71777343750000000000	4194.35888671875000000000	2121.00000000000000000000	10246.00000000000000000000	10224.00000000000000000000	0.00000000000000000000	0.00000000000000000000	0.00000000000000000000	2164.00000000000000000000	665.00000000000000000000	4.00000000000000000000	4.00000000000000000000	4.00000000000000000000	4.00000000000000000000	4.00000000000000000000	4.00000000000000000000	4.00000000000000000000	4.00000000000000000000	4.00000000000000000000	4.00000000000000000000	4.00000000000000000000	4.00000000000000000000	4.00000000000000000000	4.00000000000000000000	4.00000000000000000000	4.00000000000000000000
112.00000000000000000000	0.00000000000000000000	4170.25634765625000000000	4155.38427734375000000000	4168.20507812500000000000	4145.64111328125000000000	4167.69238281250000000000	4180.00000000000000000000	4187.69238281250000000000	4189.74365234375000000000	4209.23046875000000000000	4211.28173828125000000000	4186.66650390625000000000	4182.05126953125000000000	4195.89746093750000000000	4193.84619140625000000000	1739.00000000000000000000	10246.00000000000000000000	10224.00000000000000000000	0.00000000000000000000	0.00000000000000000000	0.00000000000000000000	2164.00000000000000000000	673.00000000000000000000	4.00000000000000000000	4.00000000000000000000	4.00000000000000000000	4.00000000000000000000	4.00000000000000000000	4.00000000000000000000	4.00000000000000000000	4.00000000000000000000	4.00000000000000000000	4.00000000000000000000	4.00000000000000000000	4.00000000000000000000	4.00000000000000000000	4.00000000000000000000	4.00000000000000000000	4.00000000000000000000
113.00000000000000000000	0.00000000000000000000	4180.00000000000000000000	4173.84619140625000000000	4173.84619140625000000000	4155.89746093750000000000	4196.41015625000000000000	4190.25634765625000000000	4201.02539062500000000000	4199.48730468750000000000	4213.84619140625000000000	4232.82031250000000000000	4196.92285156250000000000	4186.15380859375000000000	4212.30761718750000000000	4196.41015625000000000000	1692.00000000000000000000	10246.00000000000000000000	10225.00000000000000000000	0.00000000000000000000	0.00000000000000000000	0.00000000000000000000	2164.00000000000000000000	680.00000000000000000000	4.00000000000000000000	4.00000000000000000000	4.00000000000000000000	4.00000000000000000000	4.00000000000000000000	4.00000000000000000000	4.00000000000000000000	4.00000000000000000000	4.00000000000000000000	4.00000000000000000000	4.00000000000000000000	4.00000000000000000000	4.00000000000000000000	4.00000000000000000000	4.00000000000000000000	4.00000000000000000000
114.00000000000000000000	0.00000000000000000000	4166.15380859375000000000	4135.38427734375000000000	4175.89746093750000000000	4130.76904296875000000000	4168.71777343750000000000	4180.00000000000000000000	4176.92285156250000000000	4173.84619140625000000000	4207.69238281250000000000	4198.97412109375000000000	4182.05126953125000000000	4181.53857421875000000000	4185.12792968750000000000	4188.20507812500000000000	3084.00000000000000000000	10246.00000000000000000000	10225.00000000000000000000	0.00000000000000000000	0.00000000000000000000	0.00000000000000000000	2164.00000000000000000000	688.00000000000000000000	4.00000000000000000000	4.00000000000000000000	4.00000000000000000000	4.00000000000000000000	4.00000000000000000000	4.00000000000000000000	4.00000000000000000000	4.00000000000000000000	4.00000000000000000000	4.00000000000000000000	4.00000000000000000000	4.00000000000000000000	4.00000000000000000000	4.00000000000000000000	4.00000000000000000000	4.00000000000000000000
115.00000000000000000000	0.00000000000000000000	4170.25634765625000000000	4163.07666015625000000000	4167.17919921875000000000	4147.17919921875000000000	4178.97412109375000000000	4183.58984375000000000000	4200.51269531250000000000	4212.82031250000000000000	4208.71777343750000000000	4237.94873046875000000000	4204.61523437500000000000	4190.25634765625000000000	4232.30761718750000000000	4209.23046875000000000000	2121.00000000000000000000	10246.00000000000000000000	10225.00000000000000000000	0.00000000000000000000	0.00000000000000000000	0.00000000000000000000	2164.00000000000000000000	695.00000000000000000000	4.00000000000000000000	4.00000000000000000000	4.00000000000000000000	4.00000000000000000000	4.00000000000000000000	4.00000000000000000000	4.00000000000000000000	4.00000000000000000000	4.00000000000000000000	4.00000000000000000000	4.00000000000000000000	4.00000000000000000000	4.00000000000000000000	4.00000000000000000000	4.00000000000000000000	4.00000000000000000000
116.00000000000000000000	0.00000000000000000000	4165.12792968750000000000	4142.56396484375000000000	4172.82031250000000000000	4140.51269531250000000000	4149.74365234375000000000	4165.64111328125000000000	4178.46142578125000000000	4210.76904296875000000000	4212.30761718750000000000	4228.20507812500000000000	4198.97412109375000000000	4193.84619140625000000000	4220.51269531250000000000	4204.61523437500000000000	1739.00000000000000000000	10246.00000000000000000000	10225.00000000000000000000	0.00000000000000000000	0.00000000000000000000	0.00000000000000000000	2164.00000000000000000000	703.00000000000000000000	4.00000000000000000000	4.00000000000000000000	4.00000000000000000000	4.00000000000000000000	4.00000000000000000000	4.00000000000000000000	4.00000000000000000000	4.00000000000000000000	4.00000000000000000000	4.00000000000000000000	4.00000000000000000000	4.00000000000000000000	4.00000000000000000000	4.00000000000000000000	4.00000000000000000000	4.00000000000000000000
117.00000000000000000000	0.00000000000000000000	4161.53857421875000000000	4128.20507812500000000000	4166.15380859375000000000	4127.69238281250000000000	4167.17919921875000000000	4173.33300781250000000000	4181.53857421875000000000	4203.58984375000000000000	4210.25634765625000000000	4211.79492187500000000000	4189.23046875000000000000	4179.48730468750000000000	4197.94873046875000000000	4191.28173828125000000000	1692.00000000000000000000	10247.00000000000000000000	10225.00000000000000000000	0.00000000000000000000	0.00000000000000000000	0.00000000000000000000	2164.00000000000000000000	711.00000000000000000000	4.00000000000000000000	4.00000000000000000000	4.00000000000000000000	4.00000000000000000000	4.00000000000000000000	4.00000000000000000000	4.00000000000000000000	4.00000000000000000000	4.00000000000000000000	4.00000000000000000000	4.00000000000000000000	4.00000000000000000000	4.00000000000000000000	4.00000000000000000000	4.00000000000000000000	4.00000000000000000000
118.00000000000000000000	0.00000000000000000000	4172.82031250000000000000	4152.82031250000000000000	4171.28173828125000000000	4141.02539062500000000000	4205.12792968750000000000	4191.79492187500000000000	4210.25634765625000000000	4223.58984375000000000000	4210.76904296875000000000	4246.66650390625000000000	4207.69238281250000000000	4186.66650390625000000000	4214.87158203125000000000	4194.35888671875000000000	3084.00000000000000000000	10247.00000000000000000000	10225.00000000000000000000	0.00000000000000000000	0.00000000000000000000	0.00000000000000000000	2164.00000000000000000000	719.00000000000000000000	4.00000000000000000000	4.00000000000000000000	4.00000000000000000000	4.00000000000000000000	4.00000000000000000000	4.00000000000000000000	4.00000000000000000000	4.00000000000000000000	4.00000000000000000000	4.00000000000000000000	4.00000000000000000000	4.00000000000000000000	4.00000000000000000000	4.00000000000000000000	4.00000000000000000000	4.00000000000000000000
119.00000000000000000000	0.00000000000000000000	4197.94873046875000000000	4176.92285156250000000000	4196.92285156250000000000	4161.53857421875000000000	4205.12792968750000000000	4203.58984375000000000000	4223.58984375000000000000	4241.02539062500000000000	4216.92285156250000000000	4272.30761718750000000000	4217.94873046875000000000	4206.66650390625000000000	4234.35888671875000000000	4207.69238281250000000000	2121.00000000000000000000	10247.00000000000000000000	10226.00000000000000000000	0.00000000000000000000	0.00000000000000000000	0.00000000000000000000	2164.00000000000000000000	728.00000000000000000000	4.00000000000000000000	4.00000000000000000000	4.00000000000000000000	4.00000000000000000000	4.00000000000000000000	4.00000000000000000000	4.00000000000000000000	4.00000000000000000000	4.00000000000000000000	4.00000000000000000000	4.00000000000000000000	4.00000000000000000000	4.00000000000000000000	4.00000000000000000000	4.00000000000000000000	4.00000000000000000000
120.00000000000000000000	0.00000000000000000000	4240.00000000000000000000	4259.48730468750000000000	4210.76904296875000000000	4218.97412109375000000000	4286.15380859375000000000	4236.92285156250000000000	4283.07666015625000000000	4296.92285156250000000000	4228.20507812500000000000	4345.64111328125000000000	4255.89746093750000000000	4233.84619140625000000000	4318.46142578125000000000	4253.33300781250000000000	1739.00000000000000000000	10247.00000000000000000000	10226.00000000000000000000	0.00000000000000000000	0.00000000000000000000	0.00000000000000000000	2164.00000000000000000000	736.00000000000000000000	4.00000000000000000000	4.00000000000000000000	4.00000000000000000000	4.00000000000000000000	4.00000000000000000000	4.00000000000000000000	4.00000000000000000000	4.00000000000000000000	4.00000000000000000000	4.00000000000000000000	4.00000000000000000000	4.00000000000000000000	4.00000000000000000000	4.00000000000000000000	4.00000000000000000000	4.00000000000000000000
121.00000000000000000000	0.00000000000000000000	4226.66650390625000000000	4238.46142578125000000000	4204.61523437500000000000	4207.17919921875000000000	4279.48730468750000000000	4213.33300781250000000000	4249.23046875000000000000	4255.89746093750000000000	4223.07666015625000000000	4306.15380859375000000000	4244.61523437500000000000	4234.35888671875000000000	4302.05126953125000000000	4250.25634765625000000000	1692.00000000000000000000	10247.00000000000000000000	10226.00000000000000000000	0.00000000000000000000	0.00000000000000000000	0.00000000000000000000	2164.00000000000000000000	744.00000000000000000000	4.00000000000000000000	4.00000000000000000000	4.00000000000000000000	4.00000000000000000000	4.00000000000000000000	4.00000000000000000000	4.00000000000000000000	4.00000000000000000000	4.00000000000000000000	4.00000000000000000000	4.00000000000000000000	4.00000000000000000000	4.00000000000000000000	4.00000000000000000000	4.00000000000000000000	4.00000000000000000000
122.00000000000000000000	0.00000000000000000000	4205.12792968750000000000	4208.71777343750000000000	4187.17919921875000000000	4184.61523437500000000000	4245.64111328125000000000	4201.02539062500000000000	4230.25634765625000000000	4236.41015625000000000000	4217.43603515625000000000	4272.30761718750000000000	4229.23046875000000000000	4218.46142578125000000000	4276.41015625000000000000	4232.82031250000000000000	3084.00000000000000000000	10247.00000000000000000000	10226.00000000000000000000	0.00000000000000000000	0.00000000000000000000	0.00000000000000000000	2164.00000000000000000000	753.00000000000000000000	4.00000000000000000000	4.00000000000000000000	4.00000000000000000000	4.00000000000000000000	4.00000000000000000000	4.00000000000000000000	4.00000000000000000000	4.00000000000000000000	4.00000000000000000000	4.00000000000000000000	4.00000000000000000000	4.00000000000000000000	4.00000000000000000000	4.00000000000000000000	4.00000000000000000000	4.00000000000000000000
123.00000000000000000000	0.00000000000000000000	4207.17919921875000000000	4226.66650390625000000000	4188.20507812500000000000	4207.69238281250000000000	4245.12792968750000000000	4211.79492187500000000000	4258.97412109375000000000	4281.02539062500000000000	4222.56396484375000000000	4320.51269531250000000000	4248.20507812500000000000	4226.15380859375000000000	4302.56396484375000000000	4240.00000000000000000000	2121.00000000000000000000	10249.00000000000000000000	10224.00000000000000000000	0.00000000000000000000	0.00000000000000000000	0.00000000000000000000	2164.00000000000000000000	761.00000000000000000000	4.00000000000000000000	4.00000000000000000000	4.00000000000000000000	4.00000000000000000000	4.00000000000000000000	4.00000000000000000000	4.00000000000000000000	4.00000000000000000000	4.00000000000000000000	4.00000000000000000000	4.00000000000000000000	4.00000000000000000000	4.00000000000000000000	4.00000000000000000000	4.00000000000000000000	4.00000000000000000000
124.00000000000000000000	0.00000000000000000000	4193.33300781250000000000	4188.20507812500000000000	4190.76904296875000000000	4188.71777343750000000000	4204.10253906250000000000	4194.35888671875000000000	4229.74365234375000000000	4246.15380859375000000000	4219.48730468750000000000	4289.23046875000000000000	4227.17919921875000000000	4219.48730468750000000000	4262.05126953125000000000	4225.64111328125000000000	1739.00000000000000000000	10249.00000000000000000000	10224.00000000000000000000	0.00000000000000000000	0.00000000000000000000	0.00000000000000000000	2164.00000000000000000000	769.00000000000000000000	4.00000000000000000000	4.00000000000000000000	4.00000000000000000000	4.00000000000000000000	4.00000000000000000000	4.00000000000000000000	4.00000000000000000000	4.00000000000000000000	4.00000000000000000000	4.00000000000000000000	4.00000000000000000000	4.00000000000000000000	4.00000000000000000000	4.00000000000000000000	4.00000000000000000000	4.00000000000000000000
125.00000000000000000000	0.00000000000000000000	4211.79492187500000000000	4218.97412109375000000000	4188.71777343750000000000	4197.94873046875000000000	4271.28173828125000000000	4215.38427734375000000000	4260.00000000000000000000	4260.00000000000000000000	4221.53857421875000000000	4318.46142578125000000000	4235.89746093750000000000	4218.46142578125000000000	4285.64111328125000000000	4233.33300781250000000000	1692.00000000000000000000	10250.00000000000000000000	10225.00000000000000000000	0.00000000000000000000	0.00000000000000000000	0.00000000000000000000	2164.00000000000000000000	777.00000000000000000000	4.00000000000000000000	4.00000000000000000000	4.00000000000000000000	4.00000000000000000000	4.00000000000000000000	4.00000000000000000000	4.00000000000000000000	4.00000000000000000000	4.00000000000000000000	4.00000000000000000000	4.00000000000000000000	4.00000000000000000000	4.00000000000000000000	4.00000000000000000000	4.00000000000000000000	4.00000000000000000000
126.00000000000000000000	0.00000000000000000000	4217.43603515625000000000	4218.97412109375000000000	4198.97412109375000000000	4196.41015625000000000000	4278.46142578125000000000	4217.94873046875000000000	4254.35888671875000000000	4257.43603515625000000000	4217.94873046875000000000	4318.46142578125000000000	4233.33300781250000000000	4222.56396484375000000000	4280.00000000000000000000	4224.61523437500000000000	3084.00000000000000000000	10250.00000000000000000000	10225.00000000000000000000	0.00000000000000000000	0.00000000000000000000	0.00000000000000000000	2164.00000000000000000000	784.00000000000000000000	4.00000000000000000000	4.00000000000000000000	4.00000000000000000000	4.00000000000000000000	4.00000000000000000000	4.00000000000000000000	4.00000000000000000000	4.00000000000000000000	4.00000000000000000000	4.00000000000000000000	4.00000000000000000000	4.00000000000000000000	4.00000000000000000000	4.00000000000000000000	4.00000000000000000000	4.00000000000000000000
127.00000000000000000000	0.00000000000000000000	4205.64111328125000000000	4204.10253906250000000000	4193.84619140625000000000	4187.17919921875000000000	4236.41015625000000000000	4209.23046875000000000000	4237.43603515625000000000	4245.64111328125000000000	4216.92285156250000000000	4291.79492187500000000000	4221.02539062500000000000	4215.38427734375000000000	4268.71777343750000000000	4217.43603515625000000000	50.00000000000000000000	10250.00000000000000000000	10225.00000000000000000000	0.00000000000000000000	0.00000000000000000000	0.00000000000000000000	2164.00000000000000000000	793.00000000000000000000	4.00000000000000000000	4.00000000000000000000	4.00000000000000000000	4.00000000000000000000	4.00000000000000000000	4.00000000000000000000	4.00000000000000000000	4.00000000000000000000	4.00000000000000000000	4.00000000000000000000	4.00000000000000000000	4.00000000000000000000	4.00000000000000000000	4.00000000000000000000	4.00000000000000000000	4.00000000000000000000
0.00000000000000000000	0.00000000000000000000	4213.84619140625000000000	4227.69238281250000000000	4189.23046875000000000000	4207.17919921875000000000	4260.00000000000000000000	4210.25634765625000000000	4252.30761718750000000000	4273.84619140625000000000	4226.66650390625000000000	4315.38427734375000000000	4241.53857421875000000000	4227.69238281250000000000	4312.30761718750000000000	4243.07666015625000000000	1327.00000000000000000000	10250.00000000000000000000	10225.00000000000000000000	0.00000000000000000000	0.00000000000000000000	0.00000000000000000000	2164.00000000000000000000	800.00000000000000000000	4.00000000000000000000	4.00000000000000000000	4.00000000000000000000	4.00000000000000000000	4.00000000000000000000	4.00000000000000000000	4.00000000000000000000	4.00000000000000000000	4.00000000000000000000	4.00000000000000000000	4.00000000000000000000	4.00000000000000000000	4.00000000000000000000	4.00000000000000000000	4.00000000000000000000	4.00000000000000000000
1.00000000000000000000	0.00000000000000000000	4205.12792968750000000000	4194.87158203125000000000	4187.69238281250000000000	4184.61523437500000000000	4221.53857421875000000000	4190.25634765625000000000	4216.92285156250000000000	4248.20507812500000000000	4221.02539062500000000000	4272.82031250000000000000	4227.69238281250000000000	4228.20507812500000000000	4281.53857421875000000000	4233.33300781250000000000	2046.00000000000000000000	10249.00000000000000000000	10224.00000000000000000000	0.00000000000000000000	0.00000000000000000000	0.00000000000000000000	2164.00000000000000000000	808.00000000000000000000	4.00000000000000000000	4.00000000000000000000	4.00000000000000000000	4.00000000000000000000	4.00000000000000000000	4.00000000000000000000	4.00000000000000000000	4.00000000000000000000	4.00000000000000000000	4.00000000000000000000	4.00000000000000000000	4.00000000000000000000	4.00000000000000000000	4.00000000000000000000	4.00000000000000000000	4.00000000000000000000
2.00000000000000000000	0.00000000000000000000	4206.15380859375000000000	4214.35888671875000000000	4181.53857421875000000000	4193.84619140625000000000	4231.79492187500000000000	4205.64111328125000000000	4245.64111328125000000000	4271.79492187500000000000	4218.97412109375000000000	4300.00000000000000000000	4234.87158203125000000000	4224.10253906250000000000	4287.17919921875000000000	4233.33300781250000000000	2065.00000000000000000000	10249.00000000000000000000	10224.00000000000000000000	0.00000000000000000000	0.00000000000000000000	0.00000000000000000000	2164.00000000000000000000	816.00000000000000000000	4.00000000000000000000	4.00000000000000000000	4.00000000000000000000	4.00000000000000000000	4.00000000000000000000	4.00000000000000000000	4.00000000000000000000	4.00000000000000000000	4.00000000000000000000	4.00000000000000000000	4.00000000000000000000	4.00000000000000000000	4.00000000000000000000	4.00000000000000000000	4.00000000000000000000	4.00000000000000000000
3.00000000000000000000	0.00000000000000000000	4201.02539062500000000000	4201.02539062500000000000	4187.17919921875000000000	4196.41015625000000000000	4231.79492187500000000000	4203.58984375000000000000	4246.66650390625000000000	4267.69238281250000000000	4220.00000000000000000000	4303.58984375000000000000	4234.87158203125000000000	4226.15380859375000000000	4274.87158203125000000000	4228.20507812500000000000	3071.00000000000000000000	10248.00000000000000000000	10222.00000000000000000000	0.00000000000000000000	0.00000000000000000000	0.00000000000000000000	2164.00000000000000000000	824.00000000000000000000	4.00000000000000000000	4.00000000000000000000	4.00000000000000000000	4.00000000000000000000	4.00000000000000000000	4.00000000000000000000	4.00000000000000000000	4.00000000000000000000	4.00000000000000000000	4.00000000000000000000	4.00000000000000000000	4.00000000000000000000	4.00000000000000000000	4.00000000000000000000	4.00000000000000000000	4.00000000000000000000
4.00000000000000000000	0.00000000000000000000	4198.46142578125000000000	4185.64111328125000000000	4184.61523437500000000000	4181.02539062500000000000	4223.58984375000000000000	4202.56396484375000000000	4228.71777343750000000000	4243.07666015625000000000	4218.97412109375000000000	4265.64111328125000000000	4224.10253906250000000000	4220.51269531250000000000	4257.43603515625000000000	4221.53857421875000000000	3230.00000000000000000000	10248.00000000000000000000	10222.00000000000000000000	0.00000000000000000000	0.00000000000000000000	0.00000000000000000000	2164.00000000000000000000	831.00000000000000000000	4.00000000000000000000	4.00000000000000000000	4.00000000000000000000	4.00000000000000000000	4.00000000000000000000	4.00000000000000000000	4.00000000000000000000	4.00000000000000000000	4.00000000000000000000	4.00000000000000000000	4.00000000000000000000	4.00000000000000000000	4.00000000000000000000	4.00000000000000000000	4.00000000000000000000	4.00000000000000000000
5.00000000000000000000	0.00000000000000000000	4214.87158203125000000000	4230.25634765625000000000	4186.66650390625000000000	4199.48730468750000000000	4264.61523437500000000000	4218.97412109375000000000	4256.41015625000000000000	4265.64111328125000000000	4223.07666015625000000000	4297.43603515625000000000	4240.51269531250000000000	4226.66650390625000000000	4288.71777343750000000000	4231.79492187500000000000	1801.00000000000000000000	10248.00000000000000000000	10225.00000000000000000000	0.00000000000000000000	0.00000000000000000000	0.00000000000000000000	2164.00000000000000000000	839.00000000000000000000	4.00000000000000000000	4.00000000000000000000	4.00000000000000000000	4.00000000000000000000	4.00000000000000000000	4.00000000000000000000	4.00000000000000000000	4.00000000000000000000	4.00000000000000000000	4.00000000000000000000	4.00000000000000000000	4.00000000000000000000	4.00000000000000000000	4.00000000000000000000	4.00000000000000000000	4.00000000000000000000
6.00000000000000000000	0.00000000000000000000	4200.00000000000000000000	4195.89746093750000000000	4190.25634765625000000000	4181.02539062500000000000	4229.74365234375000000000	4202.05126953125000000000	4227.69238281250000000000	4228.71777343750000000000	4219.48730468750000000000	4263.58984375000000000000	4217.94873046875000000000	4223.58984375000000000000	4252.30761718750000000000	4215.89746093750000000000	2953.00000000000000000000	10248.00000000000000000000	10225.00000000000000000000	0.00000000000000000000	0.00000000000000000000	0.00000000000000000000	2164.00000000000000000000	847.00000000000000000000	4.00000000000000000000	4.00000000000000000000	4.00000000000000000000	4.00000000000000000000	4.00000000000000000000	4.00000000000000000000	4.00000000000000000000	4.00000000000000000000	4.00000000000000000000	4.00000000000000000000	4.00000000000000000000	4.00000000000000000000	4.00000000000000000000	4.00000000000000000000	4.00000000000000000000	4.00000000000000000000
7.00000000000000000000	0.00000000000000000000	4197.94873046875000000000	4204.10253906250000000000	4180.51269531250000000000	4185.12792968750000000000	4245.12792968750000000000	4207.17919921875000000000	4240.00000000000000000000	4246.15380859375000000000	4220.00000000000000000000	4278.46142578125000000000	4227.69238281250000000000	4222.56396484375000000000	4278.97412109375000000000	4229.74365234375000000000	2889.00000000000000000000	10249.00000000000000000000	10228.00000000000000000000	0.00000000000000000000	0.00000000000000000000	0.00000000000000000000	2164.00000000000000000000	855.00000000000000000000	4.00000000000000000000	4.00000000000000000000	4.00000000000000000000	4.00000000000000000000	4.00000000000000000000	4.00000000000000000000	4.00000000000000000000	4.00000000000000000000	4.00000000000000000000	4.00000000000000000000	4.00000000000000000000	4.00000000000000000000	4.00000000000000000000	4.00000000000000000000	4.00000000000000000000	4.00000000000000000000
8.00000000000000000000	0.00000000000000000000	4198.46142578125000000000	4203.07666015625000000000	4184.61523437500000000000	4185.64111328125000000000	4241.02539062500000000000	4196.92285156250000000000	4228.71777343750000000000	4256.92285156250000000000	4220.00000000000000000000	4285.64111328125000000000	4237.43603515625000000000	4228.20507812500000000000	4292.30761718750000000000	4238.46142578125000000000	496.00000000000000000000	10249.00000000000000000000	10228.00000000000000000000	0.00000000000000000000	0.00000000000000000000	0.00000000000000000000	2164.00000000000000000000	862.00000000000000000000	4.00000000000000000000	4.00000000000000000000	4.00000000000000000000	4.00000000000000000000	4.00000000000000000000	4.00000000000000000000	4.00000000000000000000	4.00000000000000000000	4.00000000000000000000	4.00000000000000000000	4.00000000000000000000	4.00000000000000000000	4.00000000000000000000	4.00000000000000000000	4.00000000000000000000	4.00000000000000000000
9.00000000000000000000	0.00000000000000000000	4191.28173828125000000000	4176.92285156250000000000	4184.10253906250000000000	4166.66650390625000000000	4204.61523437500000000000	4188.20507812500000000000	4208.20507812500000000000	4226.66650390625000000000	4215.38427734375000000000	4250.25634765625000000000	4217.94873046875000000000	4220.51269531250000000000	4255.89746093750000000000	4223.07666015625000000000	3500.00000000000000000000	10249.00000000000000000000	10228.00000000000000000000	0.00000000000000000000	0.00000000000000000000	0.00000000000000000000	2164.00000000000000000000	871.00000000000000000000	4.00000000000000000000	4.00000000000000000000	4.00000000000000000000	4.00000000000000000000	4.00000000000000000000	4.00000000000000000000	4.00000000000000000000	4.00000000000000000000	4.00000000000000000000	4.00000000000000000000	4.00000000000000000000	4.00000000000000000000	4.00000000000000000000	4.00000000000000000000	4.00000000000000000000	4.00000000000000000000
10.00000000000000000000	0.00000000000000000000	4206.66650390625000000000	4214.87158203125000000000	4181.02539062500000000000	4187.17919921875000000000	4237.94873046875000000000	4212.30761718750000000000	4249.74365234375000000000	4256.92285156250000000000	4220.51269531250000000000	4298.46142578125000000000	4236.92285156250000000000	4225.12792968750000000000	4280.00000000000000000000	4229.74365234375000000000	3152.00000000000000000000	10249.00000000000000000000	10228.00000000000000000000	0.00000000000000000000	0.00000000000000000000	0.00000000000000000000	2164.00000000000000000000	878.00000000000000000000	4.00000000000000000000	4.00000000000000000000	4.00000000000000000000	4.00000000000000000000	4.00000000000000000000	4.00000000000000000000	4.00000000000000000000	4.00000000000000000000	4.00000000000000000000	4.00000000000000000000	4.00000000000000000000	4.00000000000000000000	4.00000000000000000000	4.00000000000000000000	4.00000000000000000000	4.00000000000000000000
11.00000000000000000000	0.00000000000000000000	4197.94873046875000000000	4183.58984375000000000000	4184.61523437500000000000	4169.23046875000000000000	4212.30761718750000000000	4201.53857421875000000000	4227.69238281250000000000	4243.07666015625000000000	4218.46142578125000000000	4282.56396484375000000000	4224.61523437500000000000	4219.48730468750000000000	4247.69238281250000000000	4212.82031250000000000000	2157.00000000000000000000	10250.00000000000000000000	10227.00000000000000000000	0.00000000000000000000	0.00000000000000000000	0.00000000000000000000	2164.00000000000000000000	886.00000000000000000000	4.00000000000000000000	4.00000000000000000000	4.00000000000000000000	4.00000000000000000000	4.00000000000000000000	4.00000000000000000000	4.00000000000000000000	4.00000000000000000000	4.00000000000000000000	4.00000000000000000000	4.00000000000000000000	4.00000000000000000000	4.00000000000000000000	4.00000000000000000000	4.00000000000000000000	4.00000000000000000000
12.00000000000000000000	0.00000000000000000000	4199.48730468750000000000	4189.23046875000000000000	4179.48730468750000000000	4170.25634765625000000000	4231.79492187500000000000	4208.20507812500000000000	4233.33300781250000000000	4246.15380859375000000000	4217.43603515625000000000	4273.33300781250000000000	4220.00000000000000000000	4213.33300781250000000000	4250.25634765625000000000	4213.84619140625000000000	1935.00000000000000000000	10250.00000000000000000000	10227.00000000000000000000	0.00000000000000000000	0.00000000000000000000	0.00000000000000000000	2164.00000000000000000000	894.00000000000000000000	4.00000000000000000000	4.00000000000000000000	4.00000000000000000000	4.00000000000000000000	4.00000000000000000000	4.00000000000000000000	4.00000000000000000000	4.00000000000000000000	4.00000000000000000000	4.00000000000000000000	4.00000000000000000000	4.00000000000000000000	4.00000000000000000000	4.00000000000000000000	4.00000000000000000000	4.00000000000000000000
13.00000000000000000000	0.00000000000000000000	4204.10253906250000000000	4209.74365234375000000000	4184.10253906250000000000	4181.02539062500000000000	4230.25634765625000000000	4207.69238281250000000000	4226.66650390625000000000	4230.25634765625000000000	4220.00000000000000000000	4258.46142578125000000000	4220.51269531250000000000	4220.51269531250000000000	4253.33300781250000000000	4221.02539062500000000000	1703.00000000000000000000	10250.00000000000000000000	10228.00000000000000000000	0.00000000000000000000	0.00000000000000000000	0.00000000000000000000	2164.00000000000000000000	901.00000000000000000000	4.00000000000000000000	4.00000000000000000000	4.00000000000000000000	4.00000000000000000000	4.00000000000000000000	4.00000000000000000000	4.00000000000000000000	4.00000000000000000000	4.00000000000000000000	4.00000000000000000000	4.00000000000000000000	4.00000000000000000000	4.00000000000000000000	4.00000000000000000000	4.00000000000000000000	4.00000000000000000000
14.00000000000000000000	0.00000000000000000000	4191.79492187500000000000	4190.76904296875000000000	4180.00000000000000000000	4162.56396484375000000000	4194.35888671875000000000	4193.84619140625000000000	4194.35888671875000000000	4198.46142578125000000000	4214.35888671875000000000	4212.30761718750000000000	4201.53857421875000000000	4210.25634765625000000000	4223.07666015625000000000	4210.76904296875000000000	3152.00000000000000000000	10250.00000000000000000000	10228.00000000000000000000	0.00000000000000000000	0.00000000000000000000	0.00000000000000000000	2164.00000000000000000000	909.00000000000000000000	4.00000000000000000000	4.00000000000000000000	4.00000000000000000000	4.00000000000000000000	4.00000000000000000000	4.00000000000000000000	4.00000000000000000000	4.00000000000000000000	4.00000000000000000000	4.00000000000000000000	4.00000000000000000000	4.00000000000000000000	4.00000000000000000000	4.00000000000000000000	4.00000000000000000000	4.00000000000000000000
15.00000000000000000000	0.00000000000000000000	4196.92285156250000000000	4213.84619140625000000000	4173.33300781250000000000	4178.97412109375000000000	4245.12792968750000000000	4203.07666015625000000000	4223.07666015625000000000	4249.23046875000000000000	4215.89746093750000000000	4248.71777343750000000000	4221.53857421875000000000	4213.33300781250000000000	4260.00000000000000000000	4226.66650390625000000000	2157.00000000000000000000	10250.00000000000000000000	10228.00000000000000000000	0.00000000000000000000	0.00000000000000000000	0.00000000000000000000	2164.00000000000000000000	917.00000000000000000000	4.00000000000000000000	4.00000000000000000000	4.00000000000000000000	4.00000000000000000000	4.00000000000000000000	4.00000000000000000000	4.00000000000000000000	4.00000000000000000000	4.00000000000000000000	4.00000000000000000000	4.00000000000000000000	4.00000000000000000000	4.00000000000000000000	4.00000000000000000000	4.00000000000000000000	4.00000000000000000000
16.00000000000000000000	0.00000000000000000000	4184.61523437500000000000	4186.66650390625000000000	4178.46142578125000000000	4171.79492187500000000000	4211.79492187500000000000	4187.17919921875000000000	4200.51269531250000000000	4235.89746093750000000000	4215.89746093750000000000	4228.71777343750000000000	4211.79492187500000000000	4215.38427734375000000000	4236.92285156250000000000	4223.07666015625000000000	0.00000000000000000000	10250.00000000000000000000	10228.00000000000000000000	0.00000000000000000000	0.00000000000000000000	0.00000000000000000000	2164.00000000000000000000	925.00000000000000000000	4.00000000000000000000	4.00000000000000000000	4.00000000000000000000	4.00000000000000000000	4.00000000000000000000	4.00000000000000000000	4.00000000000000000000	4.00000000000000000000	4.00000000000000000000	4.00000000000000000000	4.00000000000000000000	4.00000000000000000000	4.00000000000000000000	4.00000000000000000000	4.00000000000000000000	4.00000000000000000000
17.00000000000000000000	0.00000000000000000000	4187.17919921875000000000	4206.15380859375000000000	4174.35888671875000000000	4178.46142578125000000000	4215.89746093750000000000	4207.17919921875000000000	4221.53857421875000000000	4233.33300781250000000000	4217.43603515625000000000	4245.12792968750000000000	4212.82031250000000000000	4210.76904296875000000000	4234.87158203125000000000	4220.51269531250000000000	0.00000000000000000000	10251.00000000000000000000	10228.00000000000000000000	0.00000000000000000000	0.00000000000000000000	0.00000000000000000000	2164.00000000000000000000	933.00000000000000000000	4.00000000000000000000	4.00000000000000000000	4.00000000000000000000	4.00000000000000000000	4.00000000000000000000	4.00000000000000000000	4.00000000000000000000	4.00000000000000000000	4.00000000000000000000	4.00000000000000000000	4.00000000000000000000	4.00000000000000000000	4.00000000000000000000	4.00000000000000000000	4.00000000000000000000	4.00000000000000000000
18.00000000000000000000	0.00000000000000000000	4196.41015625000000000000	4228.20507812500000000000	4180.51269531250000000000	4191.28173828125000000000	4257.43603515625000000000	4223.58984375000000000000	4245.64111328125000000000	4247.17919921875000000000	4219.48730468750000000000	4278.46142578125000000000	4221.53857421875000000000	4215.38427734375000000000	4238.46142578125000000000	4215.38427734375000000000	0.00000000000000000000	10251.00000000000000000000	10228.00000000000000000000	0.00000000000000000000	0.00000000000000000000	0.00000000000000000000	2164.00000000000000000000	941.00000000000000000000	4.00000000000000000000	4.00000000000000000000	4.00000000000000000000	4.00000000000000000000	4.00000000000000000000	4.00000000000000000000	4.00000000000000000000	4.00000000000000000000	4.00000000000000000000	4.00000000000000000000	4.00000000000000000000	4.00000000000000000000	4.00000000000000000000	4.00000000000000000000	4.00000000000000000000	4.00000000000000000000
19.00000000000000000000	0.00000000000000000000	4189.74365234375000000000	4197.94873046875000000000	4183.07666015625000000000	4175.89746093750000000000	4220.51269531250000000000	4201.02539062500000000000	4209.74365234375000000000	4221.53857421875000000000	4216.41015625000000000000	4235.89746093750000000000	4197.43603515625000000000	4206.66650390625000000000	4206.66650390625000000000	4203.58984375000000000000	0.00000000000000000000	10250.00000000000000000000	10226.00000000000000000000	0.00000000000000000000	0.00000000000000000000	0.00000000000000000000	2164.00000000000000000000	950.00000000000000000000	4.00000000000000000000	4.00000000000000000000	4.00000000000000000000	4.00000000000000000000	4.00000000000000000000	4.00000000000000000000	4.00000000000000000000	4.00000000000000000000	4.00000000000000000000	4.00000000000000000000	4.00000000000000000000	4.00000000000000000000	4.00000000000000000000	4.00000000000000000000	4.00000000000000000000	4.00000000000000000000
20.00000000000000000000	0.00000000000000000000	4206.15380859375000000000	4232.30761718750000000000	4177.94873046875000000000	4199.48730468750000000000	4238.97412109375000000000	4207.17919921875000000000	4231.28173828125000000000	4249.23046875000000000000	4221.02539062500000000000	4256.41015625000000000000	4216.92285156250000000000	4214.87158203125000000000	4262.05126953125000000000	4230.25634765625000000000	0.00000000000000000000	10250.00000000000000000000	10226.00000000000000000000	0.00000000000000000000	0.00000000000000000000	0.00000000000000000000	2164.00000000000000000000	957.00000000000000000000	4.00000000000000000000	4.00000000000000000000	4.00000000000000000000	4.00000000000000000000	4.00000000000000000000	4.00000000000000000000	4.00000000000000000000	4.00000000000000000000	4.00000000000000000000	4.00000000000000000000	4.00000000000000000000	4.00000000000000000000	4.00000000000000000000	4.00000000000000000000	4.00000000000000000000	4.00000000000000000000
21.00000000000000000000	0.00000000000000000000	4202.56396484375000000000	4211.79492187500000000000	4185.12792968750000000000	4193.84619140625000000000	4222.56396484375000000000	4195.89746093750000000000	4211.79492187500000000000	4224.61523437500000000000	4218.46142578125000000000	4225.12792968750000000000	4212.30761718750000000000	4222.56396484375000000000	4254.87158203125000000000	4229.74365234375000000000	0.00000000000000000000	10249.00000000000000000000	10224.00000000000000000000	0.00000000000000000000	0.00000000000000000000	0.00000000000000000000	2164.00000000000000000000	965.00000000000000000000	4.00000000000000000000	4.00000000000000000000	4.00000000000000000000	4.00000000000000000000	4.00000000000000000000	4.00000000000000000000	4.00000000000000000000	4.00000000000000000000	4.00000000000000000000	4.00000000000000000000	4.00000000000000000000	4.00000000000000000000	4.00000000000000000000	4.00000000000000000000	4.00000000000000000000	4.00000000000000000000
22.00000000000000000000	0.00000000000000000000	4197.94873046875000000000	4207.69238281250000000000	4182.05126953125000000000	4197.94873046875000000000	4212.82031250000000000000	4193.84619140625000000000	4209.23046875000000000000	4224.10253906250000000000	4214.87158203125000000000	4224.10253906250000000000	4210.76904296875000000000	4214.35888671875000000000	4243.07666015625000000000	4223.58984375000000000000	0.00000000000000000000	10249.00000000000000000000	10224.00000000000000000000	0.00000000000000000000	0.00000000000000000000	0.00000000000000000000	2164.00000000000000000000	973.00000000000000000000	4.00000000000000000000	4.00000000000000000000	4.00000000000000000000	4.00000000000000000000	4.00000000000000000000	4.00000000000000000000	4.00000000000000000000	4.00000000000000000000	4.00000000000000000000	4.00000000000000000000	4.00000000000000000000	4.00000000000000000000	4.00000000000000000000	4.00000000000000000000	4.00000000000000000000	4.00000000000000000000
23.00000000000000000000	0.00000000000000000000	4197.94873046875000000000	4219.48730468750000000000	4179.48730468750000000000	4214.35888671875000000000	4220.00000000000000000000	4196.92285156250000000000	4223.58984375000000000000	4254.35888671875000000000	4217.94873046875000000000	4271.28173828125000000000	4226.15380859375000000000	4218.46142578125000000000	4253.84619140625000000000	4229.23046875000000000000	0.00000000000000000000	10246.00000000000000000000	10222.00000000000000000000	0.00000000000000000000	0.00000000000000000000	0.00000000000000000000	2164.00000000000000000000	980.00000000000000000000	4.00000000000000000000	4.00000000000000000000	4.00000000000000000000	4.00000000000000000000	4.00000000000000000000	4.00000000000000000000	4.00000000000000000000	4.00000000000000000000	4.00000000000000000000	4.00000000000000000000	4.00000000000000000000	4.00000000000000000000	4.00000000000000000000	4.00000000000000000000	4.00000000000000000000	4.00000000000000000000
24.00000000000000000000	0.00000000000000000000	4179.48730468750000000000	4180.00000000000000000000	4177.94873046875000000000	4188.71777343750000000000	4200.51269531250000000000	4191.28173828125000000000	4198.97412109375000000000	4218.97412109375000000000	4214.87158203125000000000	4230.25634765625000000000	4202.05126953125000000000	4213.33300781250000000000	4209.74365234375000000000	4211.79492187500000000000	0.00000000000000000000	10246.00000000000000000000	10222.00000000000000000000	0.00000000000000000000	0.00000000000000000000	0.00000000000000000000	2164.00000000000000000000	987.00000000000000000000	4.00000000000000000000	4.00000000000000000000	4.00000000000000000000	4.00000000000000000000	4.00000000000000000000	4.00000000000000000000	4.00000000000000000000	4.00000000000000000000	4.00000000000000000000	4.00000000000000000000	4.00000000000000000000	4.00000000000000000000	4.00000000000000000000	4.00000000000000000000	4.00000000000000000000	4.00000000000000000000
25.00000000000000000000	0.00000000000000000000	4195.89746093750000000000	4220.51269531250000000000	4178.97412109375000000000	4211.28173828125000000000	4251.79492187500000000000	4214.35888671875000000000	4234.35888671875000000000	4227.17919921875000000000	4216.92285156250000000000	4245.12792968750000000000	4210.25634765625000000000	4213.84619140625000000000	4234.87158203125000000000	4217.43603515625000000000	0.00000000000000000000	10246.00000000000000000000	10224.00000000000000000000	0.00000000000000000000	0.00000000000000000000	0.00000000000000000000	2164.00000000000000000000	996.00000000000000000000	4.00000000000000000000	4.00000000000000000000	4.00000000000000000000	4.00000000000000000000	4.00000000000000000000	4.00000000000000000000	4.00000000000000000000	4.00000000000000000000	4.00000000000000000000	4.00000000000000000000	4.00000000000000000000	4.00000000000000000000	4.00000000000000000000	4.00000000000000000000	4.00000000000000000000	4.00000000000000000000
26.00000000000000000000	0.00000000000000000000	4200.00000000000000000000	4213.33300781250000000000	4186.66650390625000000000	4214.87158203125000000000	4218.46142578125000000000	4200.51269531250000000000	4215.89746093750000000000	4207.69238281250000000000	4213.84619140625000000000	4231.79492187500000000000	4206.15380859375000000000	4214.35888671875000000000	4224.10253906250000000000	4212.82031250000000000000	0.00000000000000000000	10246.00000000000000000000	10224.00000000000000000000	0.00000000000000000000	0.00000000000000000000	0.00000000000000000000	2165.00000000000000000000	3.00000000000000000000	4.00000000000000000000	4.00000000000000000000	4.00000000000000000000	4.00000000000000000000	4.00000000000000000000	4.00000000000000000000	4.00000000000000000000	4.00000000000000000000	4.00000000000000000000	4.00000000000000000000	4.00000000000000000000	4.00000000000000000000	4.00000000000000000000	4.00000000000000000000	4.00000000000000000000	4.00000000000000000000
27.00000000000000000000	0.00000000000000000000	4192.30761718750000000000	4196.92285156250000000000	4178.97412109375000000000	4203.07666015625000000000	4196.92285156250000000000	4195.89746093750000000000	4203.58984375000000000000	4206.66650390625000000000	4211.28173828125000000000	4215.38427734375000000000	4204.61523437500000000000	4210.25634765625000000000	4227.69238281250000000000	4215.89746093750000000000	0.00000000000000000000	10244.00000000000000000000	10227.00000000000000000000	0.00000000000000000000	0.00000000000000000000	0.00000000000000000000	2165.00000000000000000000	11.00000000000000000000	4.00000000000000000000	4.00000000000000000000	4.00000000000000000000	4.00000000000000000000	4.00000000000000000000	4.00000000000000000000	4.00000000000000000000	4.00000000000000000000	4.00000000000000000000	4.00000000000000000000	4.00000000000000000000	4.00000000000000000000	4.00000000000000000000	4.00000000000000000000	4.00000000000000000000	4.00000000000000000000
28.00000000000000000000	0.00000000000000000000	4196.41015625000000000000	4215.38427734375000000000	4179.48730468750000000000	4215.89746093750000000000	4233.84619140625000000000	4203.07666015625000000000	4221.02539062500000000000	4242.56396484375000000000	4216.41015625000000000000	4241.02539062500000000000	4223.58984375000000000000	4224.10253906250000000000	4266.15380859375000000000	4233.33300781250000000000	0.00000000000000000000	10244.00000000000000000000	10227.00000000000000000000	0.00000000000000000000	0.00000000000000000000	0.00000000000000000000	2165.00000000000000000000	20.00000000000000000000	4.00000000000000000000	4.00000000000000000000	4.00000000000000000000	4.00000000000000000000	4.00000000000000000000	4.00000000000000000000	4.00000000000000000000	4.00000000000000000000	4.00000000000000000000	4.00000000000000000000	4.00000000000000000000	4.00000000000000000000	4.00000000000000000000	4.00000000000000000000	4.00000000000000000000	4.00000000000000000000
29.00000000000000000000	0.00000000000000000000	4181.53857421875000000000	4183.07666015625000000000	4180.51269531250000000000	4195.89746093750000000000	4188.20507812500000000000	4182.05126953125000000000	4189.74365234375000000000	4217.43603515625000000000	4213.84619140625000000000	4200.00000000000000000000	4201.02539062500000000000	4216.92285156250000000000	4221.53857421875000000000	4215.89746093750000000000	0.00000000000000000000	10244.00000000000000000000	10226.00000000000000000000	0.00000000000000000000	0.00000000000000000000	0.00000000000000000000	2165.00000000000000000000	28.00000000000000000000	4.00000000000000000000	4.00000000000000000000	4.00000000000000000000	4.00000000000000000000	4.00000000000000000000	4.00000000000000000000	4.00000000000000000000	4.00000000000000000000	4.00000000000000000000	4.00000000000000000000	4.00000000000000000000	4.00000000000000000000	4.00000000000000000000	4.00000000000000000000	4.00000000000000000000	4.00000000000000000000
30.00000000000000000000	0.00000000000000000000	4184.61523437500000000000	4206.66650390625000000000	4171.28173828125000000000	4198.97412109375000000000	4210.76904296875000000000	4198.97412109375000000000	4221.02539062500000000000	4240.51269531250000000000	4215.38427734375000000000	4226.15380859375000000000	4209.23046875000000000000	4207.17919921875000000000	4226.15380859375000000000	4213.33300781250000000000	0.00000000000000000000	10244.00000000000000000000	10226.00000000000000000000	0.00000000000000000000	0.00000000000000000000	0.00000000000000000000	2165.00000000000000000000	35.00000000000000000000	4.00000000000000000000	4.00000000000000000000	4.00000000000000000000	4.00000000000000000000	4.00000000000000000000	4.00000000000000000000	4.00000000000000000000	4.00000000000000000000	4.00000000000000000000	4.00000000000000000000	4.00000000000000000000	4.00000000000000000000	4.00000000000000000000	4.00000000000000000000	4.00000000000000000000	4.00000000000000000000
31.00000000000000000000	0.00000000000000000000	4184.10253906250000000000	4191.79492187500000000000	4177.94873046875000000000	4185.12792968750000000000	4213.33300781250000000000	4199.48730468750000000000	4220.00000000000000000000	4235.38427734375000000000	4216.41015625000000000000	4227.17919921875000000000	4207.69238281250000000000	4209.74365234375000000000	4210.76904296875000000000	4204.61523437500000000000	0.00000000000000000000	10244.00000000000000000000	10226.00000000000000000000	0.00000000000000000000	0.00000000000000000000	0.00000000000000000000	2165.00000000000000000000	44.00000000000000000000	4.00000000000000000000	4.00000000000000000000	4.00000000000000000000	4.00000000000000000000	4.00000000000000000000	4.00000000000000000000	4.00000000000000000000	4.00000000000000000000	4.00000000000000000000	4.00000000000000000000	4.00000000000000000000	4.00000000000000000000	4.00000000000000000000	4.00000000000000000000	4.00000000000000000000	4.00000000000000000000
32.00000000000000000000	0.00000000000000000000	4187.69238281250000000000	4186.15380859375000000000	4180.00000000000000000000	4173.84619140625000000000	4197.43603515625000000000	4197.94873046875000000000	4210.25634765625000000000	4217.94873046875000000000	4214.87158203125000000000	4205.64111328125000000000	4197.94873046875000000000	4210.25634765625000000000	4203.58984375000000000000	4204.61523437500000000000	0.00000000000000000000	10244.00000000000000000000	10226.00000000000000000000	0.00000000000000000000	0.00000000000000000000	0.00000000000000000000	2165.00000000000000000000	52.00000000000000000000	4.00000000000000000000	4.00000000000000000000	4.00000000000000000000	4.00000000000000000000	4.00000000000000000000	4.00000000000000000000	4.00000000000000000000	4.00000000000000000000	4.00000000000000000000	4.00000000000000000000	4.00000000000000000000	4.00000000000000000000	4.00000000000000000000	4.00000000000000000000	4.00000000000000000000	4.00000000000000000000
33.00000000000000000000	0.00000000000000000000	4204.10253906250000000000	4229.23046875000000000000	4184.10253906250000000000	4196.92285156250000000000	4220.00000000000000000000	4207.17919921875000000000	4224.61523437500000000000	4228.71777343750000000000	4214.35888671875000000000	4230.76904296875000000000	4214.35888671875000000000	4218.97412109375000000000	4241.02539062500000000000	4224.61523437500000000000	0.00000000000000000000	10246.00000000000000000000	10225.00000000000000000000	0.00000000000000000000	0.00000000000000000000	0.00000000000000000000	2165.00000000000000000000	60.00000000000000000000	4.00000000000000000000	4.00000000000000000000	4.00000000000000000000	4.00000000000000000000	4.00000000000000000000	4.00000000000000000000	4.00000000000000000000	4.00000000000000000000	4.00000000000000000000	4.00000000000000000000	4.00000000000000000000	4.00000000000000000000	4.00000000000000000000	4.00000000000000000000	4.00000000000000000000	4.00000000000000000000
34.00000000000000000000	0.00000000000000000000	4188.20507812500000000000	4186.66650390625000000000	4185.64111328125000000000	4171.79492187500000000000	4181.53857421875000000000	4190.25634765625000000000	4184.10253906250000000000	4182.05126953125000000000	4208.71777343750000000000	4186.15380859375000000000	4194.35888671875000000000	4211.79492187500000000000	4202.56396484375000000000	4210.25634765625000000000	0.00000000000000000000	10246.00000000000000000000	10225.00000000000000000000	0.00000000000000000000	0.00000000000000000000	0.00000000000000000000	2165.00000000000000000000	69.00000000000000000000	4.00000000000000000000	4.00000000000000000000	4.00000000000000000000	4.00000000000000000000	4.00000000000000000000	4.00000000000000000000	4.00000000000000000000	4.00000000000000000000	4.00000000000000000000	4.00000000000000000000	4.00000000000000000000	4.00000000000000000000	4.00000000000000000000	4.00000000000000000000	4.00000000000000000000	4.00000000000000000000
35.00000000000000000000	0.00000000000000000000	4185.12792968750000000000	4189.74365234375000000000	4176.41015625000000000000	4172.30761718750000000000	4206.66650390625000000000	4197.94873046875000000000	4205.64111328125000000000	4211.28173828125000000000	4214.35888671875000000000	4210.76904296875000000000	4204.61523437500000000000	4211.79492187500000000000	4221.53857421875000000000	4219.48730468750000000000	0.00000000000000000000	10247.00000000000000000000	10225.00000000000000000000	0.00000000000000000000	0.00000000000000000000	0.00000000000000000000	2165.00000000000000000000	77.00000000000000000000	4.00000000000000000000	4.00000000000000000000	4.00000000000000000000	4.00000000000000000000	4.00000000000000000000	4.00000000000000000000	4.00000000000000000000	4.00000000000000000000	4.00000000000000000000	4.00000000000000000000	4.00000000000000000000	4.00000000000000000000	4.00000000000000000000	4.00000000000000000000	4.00000000000000000000	4.00000000000000000000
36.00000000000000000000	0.00000000000000000000	4183.58984375000000000000	4191.28173828125000000000	4179.48730468750000000000	4177.94873046875000000000	4203.07666015625000000000	4186.15380859375000000000	4201.53857421875000000000	4229.74365234375000000000	4216.92285156250000000000	4221.02539062500000000000	4213.33300781250000000000	4220.00000000000000000000	4228.20507812500000000000	4227.69238281250000000000	0.00000000000000000000	10247.00000000000000000000	10225.00000000000000000000	0.00000000000000000000	0.00000000000000000000	0.00000000000000000000	2165.00000000000000000000	85.00000000000000000000	4.00000000000000000000	4.00000000000000000000	4.00000000000000000000	4.00000000000000000000	4.00000000000000000000	4.00000000000000000000	4.00000000000000000000	4.00000000000000000000	4.00000000000000000000	4.00000000000000000000	4.00000000000000000000	4.00000000000000000000	4.00000000000000000000	4.00000000000000000000	4.00000000000000000000	4.00000000000000000000
37.00000000000000000000	0.00000000000000000000	4182.56396484375000000000	4185.12792968750000000000	4177.43603515625000000000	4169.74365234375000000000	4189.74365234375000000000	4183.58984375000000000000	4185.64111328125000000000	4202.56396484375000000000	4211.28173828125000000000	4199.48730468750000000000	4203.58984375000000000000	4213.84619140625000000000	4207.69238281250000000000	4219.48730468750000000000	0.00000000000000000000	10248.00000000000000000000	10224.00000000000000000000	0.00000000000000000000	0.00000000000000000000	0.00000000000000000000	2165.00000000000000000000	93.00000000000000000000	4.00000000000000000000	4.00000000000000000000	4.00000000000000000000	4.00000000000000000000	4.00000000000000000000	4.00000000000000000000	4.00000000000000000000	4.00000000000000000000	4.00000000000000000000	4.00000000000000000000	4.00000000000000000000	4.00000000000000000000	4.00000000000000000000	4.00000000000000000000	4.00000000000000000000	4.00000000000000000000
38.00000000000000000000	0.00000000000000000000	4197.43603515625000000000	4216.41015625000000000000	4180.51269531250000000000	4182.05126953125000000000	4237.43603515625000000000	4208.71777343750000000000	4224.10253906250000000000	4222.56396484375000000000	4215.38427734375000000000	4241.02539062500000000000	4216.41015625000000000000	4220.00000000000000000000	4228.71777343750000000000	4220.51269531250000000000	0.00000000000000000000	10248.00000000000000000000	10224.00000000000000000000	0.00000000000000000000	0.00000000000000000000	0.00000000000000000000	2165.00000000000000000000	101.00000000000000000000	4.00000000000000000000	4.00000000000000000000	4.00000000000000000000	4.00000000000000000000	4.00000000000000000000	4.00000000000000000000	4.00000000000000000000	4.00000000000000000000	4.00000000000000000000	4.00000000000000000000	4.00000000000000000000	4.00000000000000000000	4.00000000000000000000	4.00000000000000000000	4.00000000000000000000	4.00000000000000000000
39.00000000000000000000	0.00000000000000000000	4189.23046875000000000000	4185.64111328125000000000	4186.15380859375000000000	4156.92285156250000000000	4196.92285156250000000000	4195.89746093750000000000	4202.05126953125000000000	4204.61523437500000000000	4214.35888671875000000000	4203.07666015625000000000	4198.97412109375000000000	4217.43603515625000000000	4191.79492187500000000000	4204.61523437500000000000	0.00000000000000000000	10250.00000000000000000000	10223.00000000000000000000	0.00000000000000000000	0.00000000000000000000	0.00000000000000000000	2165.00000000000000000000	108.00000000000000000000	4.00000000000000000000	4.00000000000000000000	4.00000000000000000000	4.00000000000000000000	4.00000000000000000000	4.00000000000000000000	4.00000000000000000000	4.00000000000000000000	4.00000000000000000000	4.00000000000000000000	4.00000000000000000000	4.00000000000000000000	4.00000000000000000000	4.00000000000000000000	4.00000000000000000000	4.00000000000000000000
40.00000000000000000000	0.00000000000000000000	4198.46142578125000000000	4212.30761718750000000000	4181.02539062500000000000	4168.71777343750000000000	4203.58984375000000000000	4200.51269531250000000000	4210.25634765625000000000	4220.51269531250000000000	4216.41015625000000000000	4207.69238281250000000000	4209.74365234375000000000	4215.38427734375000000000	4217.94873046875000000000	4222.05126953125000000000	0.00000000000000000000	10250.00000000000000000000	10223.00000000000000000000	0.00000000000000000000	0.00000000000000000000	0.00000000000000000000	2165.00000000000000000000	115.00000000000000000000	4.00000000000000000000	4.00000000000000000000	4.00000000000000000000	4.00000000000000000000	4.00000000000000000000	4.00000000000000000000	4.00000000000000000000	4.00000000000000000000	4.00000000000000000000	4.00000000000000000000	4.00000000000000000000	4.00000000000000000000	4.00000000000000000000	4.00000000000000000000	4.00000000000000000000	4.00000000000000000000
41.00000000000000000000	0.00000000000000000000	4203.07666015625000000000	4219.48730468750000000000	4185.64111328125000000000	4178.97412109375000000000	4209.23046875000000000000	4194.87158203125000000000	4199.48730468750000000000	4212.82031250000000000000	4216.92285156250000000000	4206.66650390625000000000	4213.33300781250000000000	4221.02539062500000000000	4229.74365234375000000000	4227.17919921875000000000	0.00000000000000000000	10250.00000000000000000000	10223.00000000000000000000	0.00000000000000000000	0.00000000000000000000	0.00000000000000000000	2165.00000000000000000000	123.00000000000000000000	4.00000000000000000000	4.00000000000000000000	4.00000000000000000000	4.00000000000000000000	4.00000000000000000000	4.00000000000000000000	4.00000000000000000000	4.00000000000000000000	4.00000000000000000000	4.00000000000000000000	4.00000000000000000000	4.00000000000000000000	4.00000000000000000000	4.00000000000000000000	4.00000000000000000000	4.00000000000000000000
42.00000000000000000000	0.00000000000000000000	4188.20507812500000000000	4183.58984375000000000000	4180.51269531250000000000	4153.33300781250000000000	4181.53857421875000000000	4184.61523437500000000000	4180.51269531250000000000	4187.69238281250000000000	4212.30761718750000000000	4170.25634765625000000000	4191.79492187500000000000	4211.79492187500000000000	4191.28173828125000000000	4204.10253906250000000000	0.00000000000000000000	10250.00000000000000000000	10223.00000000000000000000	0.00000000000000000000	0.00000000000000000000	0.00000000000000000000	2165.00000000000000000000	130.00000000000000000000	4.00000000000000000000	4.00000000000000000000	4.00000000000000000000	4.00000000000000000000	4.00000000000000000000	4.00000000000000000000	4.00000000000000000000	4.00000000000000000000	4.00000000000000000000	4.00000000000000000000	4.00000000000000000000	4.00000000000000000000	4.00000000000000000000	4.00000000000000000000	4.00000000000000000000	4.00000000000000000000
43.00000000000000000000	0.00000000000000000000	4190.76904296875000000000	4205.64111328125000000000	4175.38427734375000000000	4168.71777343750000000000	4208.71777343750000000000	4194.35888671875000000000	4214.35888671875000000000	4233.33300781250000000000	4215.89746093750000000000	4223.07666015625000000000	4212.82031250000000000000	4214.87158203125000000000	4216.92285156250000000000	4217.43603515625000000000	0.00000000000000000000	10249.00000000000000000000	10224.00000000000000000000	0.00000000000000000000	0.00000000000000000000	0.00000000000000000000	2165.00000000000000000000	137.00000000000000000000	4.00000000000000000000	4.00000000000000000000	4.00000000000000000000	4.00000000000000000000	4.00000000000000000000	4.00000000000000000000	4.00000000000000000000	4.00000000000000000000	4.00000000000000000000	4.00000000000000000000	4.00000000000000000000	4.00000000000000000000	4.00000000000000000000	4.00000000000000000000	4.00000000000000000000	4.00000000000000000000
44.00000000000000000000	0.00000000000000000000	4180.00000000000000000000	4177.94873046875000000000	4180.51269531250000000000	4159.48730468750000000000	4177.43603515625000000000	4178.46142578125000000000	4182.56396484375000000000	4214.87158203125000000000	4213.33300781250000000000	4201.02539062500000000000	4204.61523437500000000000	4214.87158203125000000000	4199.48730468750000000000	4220.51269531250000000000	0.00000000000000000000	10249.00000000000000000000	10224.00000000000000000000	0.00000000000000000000	0.00000000000000000000	0.00000000000000000000	2165.00000000000000000000	145.00000000000000000000	4.00000000000000000000	4.00000000000000000000	4.00000000000000000000	4.00000000000000000000	4.00000000000000000000	4.00000000000000000000	4.00000000000000000000	4.00000000000000000000	4.00000000000000000000	4.00000000000000000000	4.00000000000000000000	4.00000000000000000000	4.00000000000000000000	4.00000000000000000000	4.00000000000000000000	4.00000000000000000000
45.00000000000000000000	0.00000000000000000000	4190.25634765625000000000	4195.89746093750000000000	4177.94873046875000000000	4166.66650390625000000000	4208.20507812500000000000	4196.41015625000000000000	4202.56396484375000000000	4216.41015625000000000000	4212.82031250000000000000	4198.97412109375000000000	4206.15380859375000000000	4212.30761718750000000000	4214.35888671875000000000	4225.12792968750000000000	0.00000000000000000000	10250.00000000000000000000	10226.00000000000000000000	0.00000000000000000000	0.00000000000000000000	0.00000000000000000000	2165.00000000000000000000	152.00000000000000000000	4.00000000000000000000	4.00000000000000000000	4.00000000000000000000	4.00000000000000000000	4.00000000000000000000	4.00000000000000000000	4.00000000000000000000	4.00000000000000000000	4.00000000000000000000	4.00000000000000000000	4.00000000000000000000	4.00000000000000000000	4.00000000000000000000	4.00000000000000000000	4.00000000000000000000	4.00000000000000000000
46.00000000000000000000	0.00000000000000000000	4204.10253906250000000000	4213.84619140625000000000	4186.66650390625000000000	4179.48730468750000000000	4234.87158203125000000000	4205.64111328125000000000	4223.58984375000000000000	4221.53857421875000000000	4214.35888671875000000000	4222.56396484375000000000	4209.74365234375000000000	4218.97412109375000000000	4214.87158203125000000000	4219.48730468750000000000	0.00000000000000000000	10250.00000000000000000000	10226.00000000000000000000	0.00000000000000000000	0.00000000000000000000	0.00000000000000000000	2165.00000000000000000000	159.00000000000000000000	4.00000000000000000000	4.00000000000000000000	4.00000000000000000000	4.00000000000000000000	4.00000000000000000000	4.00000000000000000000	4.00000000000000000000	4.00000000000000000000	4.00000000000000000000	4.00000000000000000000	4.00000000000000000000	4.00000000000000000000	4.00000000000000000000	4.00000000000000000000	4.00000000000000000000	4.00000000000000000000
47.00000000000000000000	0.00000000000000000000	4191.28173828125000000000	4190.76904296875000000000	4186.66650390625000000000	4168.71777343750000000000	4192.82031250000000000000	4189.23046875000000000000	4189.74365234375000000000	4190.76904296875000000000	4211.79492187500000000000	4192.82031250000000000000	4188.20507812500000000000	4211.28173828125000000000	4180.51269531250000000000	4208.71777343750000000000	0.00000000000000000000	10249.00000000000000000000	10227.00000000000000000000	0.00000000000000000000	0.00000000000000000000	0.00000000000000000000	2165.00000000000000000000	168.00000000000000000000	4.00000000000000000000	4.00000000000000000000	4.00000000000000000000	4.00000000000000000000	4.00000000000000000000	4.00000000000000000000	4.00000000000000000000	4.00000000000000000000	4.00000000000000000000	4.00000000000000000000	4.00000000000000000000	4.00000000000000000000	4.00000000000000000000	4.00000000000000000000	4.00000000000000000000	4.00000000000000000000
48.00000000000000000000	0.00000000000000000000	4192.82031250000000000000	4227.17919921875000000000	4175.89746093750000000000	4191.79492187500000000000	4213.84619140625000000000	4191.28173828125000000000	4196.92285156250000000000	4213.33300781250000000000	4215.89746093750000000000	4201.02539062500000000000	4202.05126953125000000000	4213.84619140625000000000	4221.53857421875000000000	4233.33300781250000000000	0.00000000000000000000	10249.00000000000000000000	10227.00000000000000000000	0.00000000000000000000	0.00000000000000000000	0.00000000000000000000	2165.00000000000000000000	176.00000000000000000000	4.00000000000000000000	4.00000000000000000000	4.00000000000000000000	4.00000000000000000000	4.00000000000000000000	4.00000000000000000000	4.00000000000000000000	4.00000000000000000000	4.00000000000000000000	4.00000000000000000000	4.00000000000000000000	4.00000000000000000000	4.00000000000000000000	4.00000000000000000000	4.00000000000000000000	4.00000000000000000000
49.00000000000000000000	0.00000000000000000000	4182.56396484375000000000	4202.56396484375000000000	4175.89746093750000000000	4175.89746093750000000000	4183.58984375000000000000	4170.25634765625000000000	4167.17919921875000000000	4188.20507812500000000000	4212.30761718750000000000	4155.38427734375000000000	4187.17919921875000000000	4210.76904296875000000000	4194.35888671875000000000	4223.07666015625000000000	0.00000000000000000000	10250.00000000000000000000	10227.00000000000000000000	0.00000000000000000000	0.00000000000000000000	0.00000000000000000000	2165.00000000000000000000	184.00000000000000000000	4.00000000000000000000	4.00000000000000000000	4.00000000000000000000	4.00000000000000000000	4.00000000000000000000	4.00000000000000000000	4.00000000000000000000	4.00000000000000000000	4.00000000000000000000	4.00000000000000000000	4.00000000000000000000	4.00000000000000000000	4.00000000000000000000	4.00000000000000000000	4.00000000000000000000	4.00000000000000000000
50.00000000000000000000	0.00000000000000000000	4186.66650390625000000000	4206.15380859375000000000	4172.30761718750000000000	4173.33300781250000000000	4188.20507812500000000000	4184.10253906250000000000	4188.71777343750000000000	4199.48730468750000000000	4209.74365234375000000000	4165.12792968750000000000	4190.25634765625000000000	4203.58984375000000000000	4191.28173828125000000000	4213.33300781250000000000	0.00000000000000000000	10250.00000000000000000000	10227.00000000000000000000	0.00000000000000000000	0.00000000000000000000	0.00000000000000000000	2165.00000000000000000000	193.00000000000000000000	4.00000000000000000000	4.00000000000000000000	4.00000000000000000000	4.00000000000000000000	4.00000000000000000000	4.00000000000000000000	4.00000000000000000000	4.00000000000000000000	4.00000000000000000000	4.00000000000000000000	4.00000000000000000000	4.00000000000000000000	4.00000000000000000000	4.00000000000000000000	4.00000000000000000000	4.00000000000000000000
51.00000000000000000000	0.00000000000000000000	4194.35888671875000000000	4222.56396484375000000000	4177.94873046875000000000	4187.17919921875000000000	4207.17919921875000000000	4197.94873046875000000000	4209.74365234375000000000	4227.17919921875000000000	4210.76904296875000000000	4198.97412109375000000000	4209.74365234375000000000	4215.38427734375000000000	4210.76904296875000000000	4218.97412109375000000000	0.00000000000000000000	10249.00000000000000000000	10226.00000000000000000000	0.00000000000000000000	0.00000000000000000000	0.00000000000000000000	2165.00000000000000000000	201.00000000000000000000	4.00000000000000000000	4.00000000000000000000	4.00000000000000000000	4.00000000000000000000	4.00000000000000000000	4.00000000000000000000	4.00000000000000000000	4.00000000000000000000	4.00000000000000000000	4.00000000000000000000	4.00000000000000000000	4.00000000000000000000	4.00000000000000000000	4.00000000000000000000	4.00000000000000000000	4.00000000000000000000
52.00000000000000000000	0.00000000000000000000	4187.17919921875000000000	4203.58984375000000000000	4180.51269531250000000000	4173.33300781250000000000	4180.00000000000000000000	4183.58984375000000000000	4178.97412109375000000000	4195.89746093750000000000	4208.20507812500000000000	4165.64111328125000000000	4190.76904296875000000000	4214.87158203125000000000	4178.97412109375000000000	4211.28173828125000000000	0.00000000000000000000	10249.00000000000000000000	10226.00000000000000000000	0.00000000000000000000	0.00000000000000000000	0.00000000000000000000	2165.00000000000000000000	210.00000000000000000000	4.00000000000000000000	4.00000000000000000000	4.00000000000000000000	4.00000000000000000000	4.00000000000000000000	4.00000000000000000000	4.00000000000000000000	4.00000000000000000000	4.00000000000000000000	4.00000000000000000000	4.00000000000000000000	4.00000000000000000000	4.00000000000000000000	4.00000000000000000000	4.00000000000000000000	4.00000000000000000000
53.00000000000000000000	0.00000000000000000000	4208.20507812500000000000	4255.38427734375000000000	4180.00000000000000000000	4198.46142578125000000000	4229.23046875000000000000	4202.05126953125000000000	4211.28173828125000000000	4214.35888671875000000000	4213.84619140625000000000	4202.05126953125000000000	4202.56396484375000000000	4220.51269531250000000000	4215.38427734375000000000	4229.74365234375000000000	0.00000000000000000000	10248.00000000000000000000	10227.00000000000000000000	0.00000000000000000000	0.00000000000000000000	0.00000000000000000000	2165.00000000000000000000	218.00000000000000000000	4.00000000000000000000	4.00000000000000000000	4.00000000000000000000	4.00000000000000000000	4.00000000000000000000	4.00000000000000000000	4.00000000000000000000	4.00000000000000000000	4.00000000000000000000	4.00000000000000000000	4.00000000000000000000	4.00000000000000000000	4.00000000000000000000	4.00000000000000000000	4.00000000000000000000	4.00000000000000000000
54.00000000000000000000	0.00000000000000000000	4204.61523437500000000000	4235.89746093750000000000	4189.23046875000000000000	4187.69238281250000000000	4207.17919921875000000000	4194.35888671875000000000	4192.30761718750000000000	4185.64111328125000000000	4210.25634765625000000000	4171.28173828125000000000	4189.74365234375000000000	4221.02539062500000000000	4196.41015625000000000000	4222.56396484375000000000	0.00000000000000000000	10248.00000000000000000000	10227.00000000000000000000	0.00000000000000000000	0.00000000000000000000	0.00000000000000000000	2165.00000000000000000000	225.00000000000000000000	4.00000000000000000000	4.00000000000000000000	4.00000000000000000000	4.00000000000000000000	4.00000000000000000000	4.00000000000000000000	4.00000000000000000000	4.00000000000000000000	4.00000000000000000000	4.00000000000000000000	4.00000000000000000000	4.00000000000000000000	4.00000000000000000000	4.00000000000000000000	4.00000000000000000000	4.00000000000000000000
55.00000000000000000000	0.00000000000000000000	4195.89746093750000000000	4222.56396484375000000000	4181.02539062500000000000	4178.46142578125000000000	4195.89746093750000000000	4191.79492187500000000000	4186.66650390625000000000	4182.56396484375000000000	4206.66650390625000000000	4154.35888671875000000000	4183.58984375000000000000	4212.82031250000000000000	4188.71777343750000000000	4217.94873046875000000000	0.00000000000000000000	10249.00000000000000000000	10225.00000000000000000000	0.00000000000000000000	0.00000000000000000000	0.00000000000000000000	2165.00000000000000000000	234.00000000000000000000	4.00000000000000000000	4.00000000000000000000	4.00000000000000000000	4.00000000000000000000	4.00000000000000000000	4.00000000000000000000	4.00000000000000000000	4.00000000000000000000	4.00000000000000000000	4.00000000000000000000	4.00000000000000000000	4.00000000000000000000	4.00000000000000000000	4.00000000000000000000	4.00000000000000000000	4.00000000000000000000
56.00000000000000000000	0.00000000000000000000	4196.92285156250000000000	4237.43603515625000000000	4176.92285156250000000000	4194.35888671875000000000	4220.51269531250000000000	4189.23046875000000000000	4197.94873046875000000000	4218.46142578125000000000	4211.28173828125000000000	4195.89746093750000000000	4204.61523437500000000000	4222.05126953125000000000	4219.48730468750000000000	4231.79492187500000000000	0.00000000000000000000	10249.00000000000000000000	10225.00000000000000000000	0.00000000000000000000	0.00000000000000000000	0.00000000000000000000	2165.00000000000000000000	241.00000000000000000000	4.00000000000000000000	4.00000000000000000000	4.00000000000000000000	4.00000000000000000000	4.00000000000000000000	4.00000000000000000000	4.00000000000000000000	4.00000000000000000000	4.00000000000000000000	4.00000000000000000000	4.00000000000000000000	4.00000000000000000000	4.00000000000000000000	4.00000000000000000000	4.00000000000000000000	4.00000000000000000000
57.00000000000000000000	0.00000000000000000000	4181.53857421875000000000	4201.02539062500000000000	4180.00000000000000000000	4173.33300781250000000000	4181.02539062500000000000	4173.33300781250000000000	4168.71777343750000000000	4189.23046875000000000000	4209.74365234375000000000	4158.46142578125000000000	4189.74365234375000000000	4216.92285156250000000000	4189.23046875000000000000	4217.94873046875000000000	0.00000000000000000000	10249.00000000000000000000	10226.00000000000000000000	0.00000000000000000000	0.00000000000000000000	0.00000000000000000000	2165.00000000000000000000	248.00000000000000000000	4.00000000000000000000	4.00000000000000000000	4.00000000000000000000	4.00000000000000000000	4.00000000000000000000	4.00000000000000000000	4.00000000000000000000	4.00000000000000000000	4.00000000000000000000	4.00000000000000000000	4.00000000000000000000	4.00000000000000000000	4.00000000000000000000	4.00000000000000000000	4.00000000000000000000	4.00000000000000000000
58.00000000000000000000	0.00000000000000000000	4193.33300781250000000000	4232.30761718750000000000	4177.94873046875000000000	4184.10253906250000000000	4214.35888671875000000000	4202.56396484375000000000	4210.76904296875000000000	4205.12792968750000000000	4210.25634765625000000000	4182.56396484375000000000	4198.97412109375000000000	4212.82031250000000000000	4204.61523437500000000000	4218.97412109375000000000	0.00000000000000000000	10249.00000000000000000000	10226.00000000000000000000	0.00000000000000000000	0.00000000000000000000	0.00000000000000000000	2165.00000000000000000000	256.00000000000000000000	4.00000000000000000000	4.00000000000000000000	4.00000000000000000000	4.00000000000000000000	4.00000000000000000000	4.00000000000000000000	4.00000000000000000000	4.00000000000000000000	4.00000000000000000000	4.00000000000000000000	4.00000000000000000000	4.00000000000000000000	4.00000000000000000000	4.00000000000000000000	4.00000000000000000000	4.00000000000000000000
59.00000000000000000000	0.00000000000000000000	4193.33300781250000000000	4221.53857421875000000000	4181.02539062500000000000	4175.38427734375000000000	4214.35888671875000000000	4203.07666015625000000000	4205.12792968750000000000	4193.33300781250000000000	4208.71777343750000000000	4186.66650390625000000000	4190.76904296875000000000	4211.28173828125000000000	4180.51269531250000000000	4205.12792968750000000000	0.00000000000000000000	10247.00000000000000000000	10225.00000000000000000000	0.00000000000000000000	0.00000000000000000000	0.00000000000000000000	2165.00000000000000000000	263.00000000000000000000	4.00000000000000000000	4.00000000000000000000	4.00000000000000000000	4.00000000000000000000	4.00000000000000000000	4.00000000000000000000	4.00000000000000000000	4.00000000000000000000	4.00000000000000000000	4.00000000000000000000	4.00000000000000000000	4.00000000000000000000	4.00000000000000000000	4.00000000000000000000	4.00000000000000000000	4.00000000000000000000
60.00000000000000000000	0.00000000000000000000	4192.30761718750000000000	4218.97412109375000000000	4175.89746093750000000000	4171.28173828125000000000	4206.15380859375000000000	4195.89746093750000000000	4190.25634765625000000000	4189.74365234375000000000	4210.76904296875000000000	4181.53857421875000000000	4185.12792968750000000000	4208.71777343750000000000	4183.07666015625000000000	4203.58984375000000000000	0.00000000000000000000	10247.00000000000000000000	10225.00000000000000000000	0.00000000000000000000	0.00000000000000000000	0.00000000000000000000	2165.00000000000000000000	270.00000000000000000000	4.00000000000000000000	4.00000000000000000000	4.00000000000000000000	4.00000000000000000000	4.00000000000000000000	4.00000000000000000000	4.00000000000000000000	4.00000000000000000000	4.00000000000000000000	4.00000000000000000000	4.00000000000000000000	4.00000000000000000000	4.00000000000000000000	4.00000000000000000000	4.00000000000000000000	4.00000000000000000000
61.00000000000000000000	0.00000000000000000000	4205.12792968750000000000	4249.74365234375000000000	4181.53857421875000000000	4196.92285156250000000000	4219.48730468750000000000	4198.46142578125000000000	4205.12792968750000000000	4210.76904296875000000000	4214.87158203125000000000	4198.97412109375000000000	4202.56396484375000000000	4221.53857421875000000000	4227.69238281250000000000	4223.07666015625000000000	0.00000000000000000000	10249.00000000000000000000	10227.00000000000000000000	0.00000000000000000000	0.00000000000000000000	0.00000000000000000000	2165.00000000000000000000	279.00000000000000000000	4.00000000000000000000	4.00000000000000000000	4.00000000000000000000	4.00000000000000000000	4.00000000000000000000	4.00000000000000000000	4.00000000000000000000	4.00000000000000000000	4.00000000000000000000	4.00000000000000000000	4.00000000000000000000	4.00000000000000000000	4.00000000000000000000	4.00000000000000000000	4.00000000000000000000	4.00000000000000000000
62.00000000000000000000	0.00000000000000000000	4192.82031250000000000000	4213.84619140625000000000	4185.64111328125000000000	4178.97412109375000000000	4184.10253906250000000000	4184.61523437500000000000	4177.94873046875000000000	4176.92285156250000000000	4208.20507812500000000000	4142.56396484375000000000	4182.05126953125000000000	4219.48730468750000000000	4190.25634765625000000000	4213.33300781250000000000	0.00000000000000000000	10249.00000000000000000000	10227.00000000000000000000	0.00000000000000000000	0.00000000000000000000	0.00000000000000000000	2165.00000000000000000000	287.00000000000000000000	4.00000000000000000000	4.00000000000000000000	4.00000000000000000000	4.00000000000000000000	4.00000000000000000000	4.00000000000000000000	4.00000000000000000000	4.00000000000000000000	4.00000000000000000000	4.00000000000000000000	4.00000000000000000000	4.00000000000000000000	4.00000000000000000000	4.00000000000000000000	4.00000000000000000000	4.00000000000000000000
63.00000000000000000000	0.00000000000000000000	4192.82031250000000000000	4232.82031250000000000000	4174.87158203125000000000	4185.12792968750000000000	4225.64111328125000000000	4198.97412109375000000000	4204.61523437500000000000	4212.82031250000000000000	4211.28173828125000000000	4171.28173828125000000000	4196.41015625000000000000	4219.48730468750000000000	4209.74365234375000000000	4220.51269531250000000000	0.00000000000000000000	10248.00000000000000000000	10227.00000000000000000000	0.00000000000000000000	0.00000000000000000000	0.00000000000000000000	2165.00000000000000000000	295.00000000000000000000	4.00000000000000000000	4.00000000000000000000	4.00000000000000000000	4.00000000000000000000	4.00000000000000000000	4.00000000000000000000	4.00000000000000000000	4.00000000000000000000	4.00000000000000000000	4.00000000000000000000	4.00000000000000000000	4.00000000000000000000	4.00000000000000000000	4.00000000000000000000	4.00000000000000000000	4.00000000000000000000
64.00000000000000000000	0.00000000000000000000	4182.05126953125000000000	4213.84619140625000000000	4173.33300781250000000000	4176.41015625000000000000	4193.84619140625000000000	4186.66650390625000000000	4190.25634765625000000000	4213.84619140625000000000	4210.76904296875000000000	4181.02539062500000000000	4196.92285156250000000000	4219.48730468750000000000	4198.46142578125000000000	4211.28173828125000000000	1347.00000000000000000000	10248.00000000000000000000	10227.00000000000000000000	0.00000000000000000000	0.00000000000000000000	0.00000000000000000000	2165.00000000000000000000	302.00000000000000000000	4.00000000000000000000	4.00000000000000000000	4.00000000000000000000	4.00000000000000000000	4.00000000000000000000	4.00000000000000000000	4.00000000000000000000	4.00000000000000000000	4.00000000000000000000	4.00000000000000000000	4.00000000000000000000	4.00000000000000000000	4.00000000000000000000	4.00000000000000000000	4.00000000000000000000	4.00000000000000000000
65.00000000000000000000	0.00000000000000000000	4175.38427734375000000000	4194.35888671875000000000	4170.76904296875000000000	4160.00000000000000000000	4160.00000000000000000000	4185.64111328125000000000	4182.05126953125000000000	4184.61523437500000000000	4205.64111328125000000000	4162.05126953125000000000	4179.48730468750000000000	4209.23046875000000000000	4168.20507812500000000000	4201.02539062500000000000	2065.00000000000000000000	10248.00000000000000000000	10227.00000000000000000000	0.00000000000000000000	0.00000000000000000000	0.00000000000000000000	2165.00000000000000000000	311.00000000000000000000	4.00000000000000000000	4.00000000000000000000	4.00000000000000000000	4.00000000000000000000	4.00000000000000000000	4.00000000000000000000	4.00000000000000000000	4.00000000000000000000	4.00000000000000000000	4.00000000000000000000	4.00000000000000000000	4.00000000000000000000	4.00000000000000000000	4.00000000000000000000	4.00000000000000000000	4.00000000000000000000
66.00000000000000000000	0.00000000000000000000	4192.82031250000000000000	4231.79492187500000000000	4177.94873046875000000000	4177.43603515625000000000	4225.12792968750000000000	4208.71777343750000000000	4219.48730468750000000000	4202.56396484375000000000	4209.23046875000000000000	4193.84619140625000000000	4193.84619140625000000000	4216.41015625000000000000	4192.82031250000000000000	4211.79492187500000000000	2113.00000000000000000000	10248.00000000000000000000	10227.00000000000000000000	0.00000000000000000000	0.00000000000000000000	0.00000000000000000000	2165.00000000000000000000	318.00000000000000000000	4.00000000000000000000	4.00000000000000000000	4.00000000000000000000	4.00000000000000000000	4.00000000000000000000	4.00000000000000000000	4.00000000000000000000	4.00000000000000000000	4.00000000000000000000	4.00000000000000000000	4.00000000000000000000	4.00000000000000000000	4.00000000000000000000	4.00000000000000000000	4.00000000000000000000	4.00000000000000000000
67.00000000000000000000	0.00000000000000000000	4186.15380859375000000000	4201.53857421875000000000	4182.05126953125000000000	4163.58984375000000000000	4203.58984375000000000000	4194.35888671875000000000	4190.76904296875000000000	4184.10253906250000000000	4208.71777343750000000000	4154.35888671875000000000	4184.10253906250000000000	4213.84619140625000000000	4170.25634765625000000000	4198.97412109375000000000	3123.00000000000000000000	10246.00000000000000000000	10228.00000000000000000000	0.00000000000000000000	0.00000000000000000000	0.00000000000000000000	2165.00000000000000000000	327.00000000000000000000	4.00000000000000000000	4.00000000000000000000	4.00000000000000000000	4.00000000000000000000	4.00000000000000000000	4.00000000000000000000	4.00000000000000000000	4.00000000000000000000	4.00000000000000000000	4.00000000000000000000	4.00000000000000000000	4.00000000000000000000	4.00000000000000000000	4.00000000000000000000	4.00000000000000000000	4.00000000000000000000
68.00000000000000000000	0.00000000000000000000	4189.74365234375000000000	4214.35888671875000000000	4174.35888671875000000000	4173.84619140625000000000	4210.25634765625000000000	4194.87158203125000000000	4204.61523437500000000000	4209.74365234375000000000	4211.28173828125000000000	4173.33300781250000000000	4198.46142578125000000000	4213.84619140625000000000	4203.07666015625000000000	4214.87158203125000000000	3276.00000000000000000000	10246.00000000000000000000	10228.00000000000000000000	0.00000000000000000000	0.00000000000000000000	0.00000000000000000000	2165.00000000000000000000	335.00000000000000000000	4.00000000000000000000	4.00000000000000000000	4.00000000000000000000	4.00000000000000000000	4.00000000000000000000	4.00000000000000000000	4.00000000000000000000	4.00000000000000000000	4.00000000000000000000	4.00000000000000000000	4.00000000000000000000	4.00000000000000000000	4.00000000000000000000	4.00000000000000000000	4.00000000000000000000	4.00000000000000000000
69.00000000000000000000	0.00000000000000000000	4188.71777343750000000000	4208.71777343750000000000	4179.48730468750000000000	4172.30761718750000000000	4203.07666015625000000000	4183.07666015625000000000	4192.30761718750000000000	4203.58984375000000000000	4212.82031250000000000000	4178.46142578125000000000	4195.38427734375000000000	4221.53857421875000000000	4200.00000000000000000000	4218.46142578125000000000	1824.00000000000000000000	10246.00000000000000000000	10229.00000000000000000000	0.00000000000000000000	0.00000000000000000000	0.00000000000000000000	2165.00000000000000000000	343.00000000000000000000	4.00000000000000000000	4.00000000000000000000	4.00000000000000000000	4.00000000000000000000	4.00000000000000000000	4.00000000000000000000	4.00000000000000000000	4.00000000000000000000	4.00000000000000000000	4.00000000000000000000	4.00000000000000000000	4.00000000000000000000	4.00000000000000000000	4.00000000000000000000	4.00000000000000000000	4.00000000000000000000
70.00000000000000000000	0.00000000000000000000	4179.48730468750000000000	4192.82031250000000000000	4174.35888671875000000000	4157.43603515625000000000	4170.76904296875000000000	4179.48730468750000000000	4173.84619140625000000000	4184.61523437500000000000	4209.74365234375000000000	4152.30761718750000000000	4176.41015625000000000000	4210.25634765625000000000	4165.12792968750000000000	4201.02539062500000000000	2878.00000000000000000000	10246.00000000000000000000	10229.00000000000000000000	0.00000000000000000000	0.00000000000000000000	0.00000000000000000000	2165.00000000000000000000	350.00000000000000000000	4.00000000000000000000	4.00000000000000000000	4.00000000000000000000	4.00000000000000000000	4.00000000000000000000	4.00000000000000000000	4.00000000000000000000	4.00000000000000000000	4.00000000000000000000	4.00000000000000000000	4.00000000000000000000	4.00000000000000000000	4.00000000000000000000	4.00000000000000000000	4.00000000000000000000	4.00000000000000000000
71.00000000000000000000	0.00000000000000000000	4186.15380859375000000000	4224.61523437500000000000	4173.33300781250000000000	4178.46142578125000000000	4200.00000000000000000000	4198.97412109375000000000	4208.71777343750000000000	4222.05126953125000000000	4212.30761718750000000000	4187.17919921875000000000	4196.92285156250000000000	4212.30761718750000000000	4187.17919921875000000000	4212.30761718750000000000	2816.00000000000000000000	10247.00000000000000000000	10225.00000000000000000000	0.00000000000000000000	0.00000000000000000000	0.00000000000000000000	2165.00000000000000000000	358.00000000000000000000	4.00000000000000000000	4.00000000000000000000	4.00000000000000000000	4.00000000000000000000	4.00000000000000000000	4.00000000000000000000	4.00000000000000000000	4.00000000000000000000	4.00000000000000000000	4.00000000000000000000	4.00000000000000000000	4.00000000000000000000	4.00000000000000000000	4.00000000000000000000	4.00000000000000000000	4.00000000000000000000
72.00000000000000000000	0.00000000000000000000	4175.89746093750000000000	4192.30761718750000000000	4181.53857421875000000000	4161.02539062500000000000	4183.07666015625000000000	4185.12792968750000000000	4180.51269531250000000000	4188.71777343750000000000	4208.20507812500000000000	4153.33300781250000000000	4181.53857421875000000000	4212.82031250000000000000	4152.30761718750000000000	4204.61523437500000000000	346.00000000000000000000	10247.00000000000000000000	10225.00000000000000000000	0.00000000000000000000	0.00000000000000000000	0.00000000000000000000	2165.00000000000000000000	365.00000000000000000000	4.00000000000000000000	4.00000000000000000000	4.00000000000000000000	4.00000000000000000000	4.00000000000000000000	4.00000000000000000000	4.00000000000000000000	4.00000000000000000000	4.00000000000000000000	4.00000000000000000000	4.00000000000000000000	4.00000000000000000000	4.00000000000000000000	4.00000000000000000000	4.00000000000000000000	4.00000000000000000000
73.00000000000000000000	0.00000000000000000000	4188.71777343750000000000	4217.43603515625000000000	4177.94873046875000000000	4170.25634765625000000000	4205.12792968750000000000	4197.94873046875000000000	4190.76904296875000000000	4187.17919921875000000000	4210.25634765625000000000	4167.69238281250000000000	4184.61523437500000000000	4213.33300781250000000000	4171.28173828125000000000	4209.74365234375000000000	3244.00000000000000000000	10246.00000000000000000000	10226.00000000000000000000	0.00000000000000000000	0.00000000000000000000	0.00000000000000000000	2165.00000000000000000000	374.00000000000000000000	4.00000000000000000000	4.00000000000000000000	4.00000000000000000000	4.00000000000000000000	4.00000000000000000000	4.00000000000000000000	4.00000000000000000000	4.00000000000000000000	4.00000000000000000000	4.00000000000000000000	4.00000000000000000000	4.00000000000000000000	4.00000000000000000000	4.00000000000000000000	4.00000000000000000000	4.00000000000000000000
74.00000000000000000000	0.00000000000000000000	4196.41015625000000000000	4229.74365234375000000000	4181.53857421875000000000	4181.53857421875000000000	4194.35888671875000000000	4195.38427734375000000000	4190.76904296875000000000	4186.15380859375000000000	4213.33300781250000000000	4173.84619140625000000000	4189.23046875000000000000	4218.97412109375000000000	4182.56396484375000000000	4208.71777343750000000000	3209.00000000000000000000	10246.00000000000000000000	10226.00000000000000000000	0.00000000000000000000	0.00000000000000000000	0.00000000000000000000	2165.00000000000000000000	381.00000000000000000000	4.00000000000000000000	4.00000000000000000000	4.00000000000000000000	4.00000000000000000000	4.00000000000000000000	4.00000000000000000000	4.00000000000000000000	4.00000000000000000000	4.00000000000000000000	4.00000000000000000000	4.00000000000000000000	4.00000000000000000000	4.00000000000000000000	4.00000000000000000000	4.00000000000000000000	4.00000000000000000000
75.00000000000000000000	0.00000000000000000000	4177.94873046875000000000	4198.97412109375000000000	4173.33300781250000000000	4162.56396484375000000000	4166.15380859375000000000	4180.51269531250000000000	4174.35888671875000000000	4166.66650390625000000000	4210.25634765625000000000	4144.61523437500000000000	4172.30761718750000000000	4211.28173828125000000000	4160.51269531250000000000	4196.92285156250000000000	2189.00000000000000000000	10247.00000000000000000000	10226.00000000000000000000	0.00000000000000000000	0.00000000000000000000	0.00000000000000000000	2165.00000000000000000000	390.00000000000000000000	4.00000000000000000000	4.00000000000000000000	4.00000000000000000000	4.00000000000000000000	4.00000000000000000000	4.00000000000000000000	4.00000000000000000000	4.00000000000000000000	4.00000000000000000000	4.00000000000000000000	4.00000000000000000000	4.00000000000000000000	4.00000000000000000000	4.00000000000000000000	4.00000000000000000000	4.00000000000000000000
76.00000000000000000000	0.00000000000000000000	4180.51269531250000000000	4221.02539062500000000000	4164.61523437500000000000	4178.97412109375000000000	4216.92285156250000000000	4191.79492187500000000000	4199.48730468750000000000	4208.71777343750000000000	4211.79492187500000000000	4193.33300781250000000000	4192.30761718750000000000	4215.38427734375000000000	4203.07666015625000000000	4211.28173828125000000000	1769.00000000000000000000	10247.00000000000000000000	10226.00000000000000000000	0.00000000000000000000	0.00000000000000000000	0.00000000000000000000	2165.00000000000000000000	397.00000000000000000000	4.00000000000000000000	4.00000000000000000000	4.00000000000000000000	4.00000000000000000000	4.00000000000000000000	4.00000000000000000000	4.00000000000000000000	4.00000000000000000000	4.00000000000000000000	4.00000000000000000000	4.00000000000000000000	4.00000000000000000000	4.00000000000000000000	4.00000000000000000000	4.00000000000000000000	4.00000000000000000000
77.00000000000000000000	0.00000000000000000000	4170.76904296875000000000	4188.71777343750000000000	4171.28173828125000000000	4165.12792968750000000000	4180.00000000000000000000	4172.30761718750000000000	4162.05126953125000000000	4184.61523437500000000000	4208.20507812500000000000	4166.15380859375000000000	4180.51269531250000000000	4210.76904296875000000000	4173.84619140625000000000	4199.48730468750000000000	1717.00000000000000000000	10247.00000000000000000000	10226.00000000000000000000	0.00000000000000000000	0.00000000000000000000	0.00000000000000000000	2165.00000000000000000000	405.00000000000000000000	4.00000000000000000000	4.00000000000000000000	4.00000000000000000000	4.00000000000000000000	4.00000000000000000000	4.00000000000000000000	4.00000000000000000000	4.00000000000000000000	4.00000000000000000000	4.00000000000000000000	4.00000000000000000000	4.00000000000000000000	4.00000000000000000000	4.00000000000000000000	4.00000000000000000000	4.00000000000000000000
78.00000000000000000000	0.00000000000000000000	4172.30761718750000000000	4202.05126953125000000000	4168.71777343750000000000	4167.69238281250000000000	4176.41015625000000000000	4183.07666015625000000000	4182.56396484375000000000	4189.23046875000000000000	4208.71777343750000000000	4171.28173828125000000000	4180.00000000000000000000	4201.53857421875000000000	4168.20507812500000000000	4196.41015625000000000000	3209.00000000000000000000	10247.00000000000000000000	10226.00000000000000000000	0.00000000000000000000	0.00000000000000000000	0.00000000000000000000	2165.00000000000000000000	412.00000000000000000000	4.00000000000000000000	4.00000000000000000000	4.00000000000000000000	4.00000000000000000000	4.00000000000000000000	4.00000000000000000000	4.00000000000000000000	4.00000000000000000000	4.00000000000000000000	4.00000000000000000000	4.00000000000000000000	4.00000000000000000000	4.00000000000000000000	4.00000000000000000000	4.00000000000000000000	4.00000000000000000000
79.00000000000000000000	0.00000000000000000000	4175.89746093750000000000	4214.35888671875000000000	4170.76904296875000000000	4174.87158203125000000000	4195.89746093750000000000	4196.41015625000000000000	4204.61523437500000000000	4210.76904296875000000000	4210.76904296875000000000	4193.84619140625000000000	4188.20507812500000000000	4204.61523437500000000000	4170.76904296875000000000	4195.38427734375000000000	2189.00000000000000000000	10248.00000000000000000000	10226.00000000000000000000	0.00000000000000000000	0.00000000000000000000	0.00000000000000000000	2165.00000000000000000000	420.00000000000000000000	4.00000000000000000000	4.00000000000000000000	4.00000000000000000000	4.00000000000000000000	4.00000000000000000000	4.00000000000000000000	4.00000000000000000000	4.00000000000000000000	4.00000000000000000000	4.00000000000000000000	4.00000000000000000000	4.00000000000000000000	4.00000000000000000000	4.00000000000000000000	4.00000000000000000000	4.00000000000000000000
80.00000000000000000000	0.00000000000000000000	4171.79492187500000000000	4189.23046875000000000000	4173.84619140625000000000	4158.46142578125000000000	4173.33300781250000000000	4185.12792968750000000000	4173.84619140625000000000	4183.58984375000000000000	4209.23046875000000000000	4153.84619140625000000000	4175.89746093750000000000	4200.00000000000000000000	4148.20507812500000000000	4187.69238281250000000000	1769.00000000000000000000	10248.00000000000000000000	10226.00000000000000000000	0.00000000000000000000	0.00000000000000000000	0.00000000000000000000	2165.00000000000000000000	429.00000000000000000000	4.00000000000000000000	4.00000000000000000000	4.00000000000000000000	4.00000000000000000000	4.00000000000000000000	4.00000000000000000000	4.00000000000000000000	4.00000000000000000000	4.00000000000000000000	4.00000000000000000000	4.00000000000000000000	4.00000000000000000000	4.00000000000000000000	4.00000000000000000000	4.00000000000000000000	4.00000000000000000000
81.00000000000000000000	0.00000000000000000000	4192.30761718750000000000	4230.25634765625000000000	4179.48730468750000000000	4186.15380859375000000000	4213.33300781250000000000	4192.82031250000000000000	4193.33300781250000000000	4197.94873046875000000000	4213.33300781250000000000	4185.64111328125000000000	4195.89746093750000000000	4209.23046875000000000000	4199.48730468750000000000	4212.30761718750000000000	1717.00000000000000000000	10248.00000000000000000000	10228.00000000000000000000	0.00000000000000000000	0.00000000000000000000	0.00000000000000000000	2165.00000000000000000000	437.00000000000000000000	4.00000000000000000000	4.00000000000000000000	4.00000000000000000000	4.00000000000000000000	4.00000000000000000000	4.00000000000000000000	4.00000000000000000000	4.00000000000000000000	4.00000000000000000000	4.00000000000000000000	4.00000000000000000000	4.00000000000000000000	4.00000000000000000000	4.00000000000000000000	4.00000000000000000000	4.00000000000000000000
82.00000000000000000000	0.00000000000000000000	4183.07666015625000000000	4202.05126953125000000000	4184.10253906250000000000	4174.87158203125000000000	4187.17919921875000000000	4176.92285156250000000000	4166.15380859375000000000	4170.25634765625000000000	4209.74365234375000000000	4160.51269531250000000000	4181.53857421875000000000	4209.74365234375000000000	4176.92285156250000000000	4203.58984375000000000000	3209.00000000000000000000	10248.00000000000000000000	10228.00000000000000000000	0.00000000000000000000	0.00000000000000000000	0.00000000000000000000	2165.00000000000000000000	445.00000000000000000000	4.00000000000000000000	4.00000000000000000000	4.00000000000000000000	4.00000000000000000000	4.00000000000000000000	4.00000000000000000000	4.00000000000000000000	4.00000000000000000000	4.00000000000000000000	4.00000000000000000000	4.00000000000000000000	4.00000000000000000000	4.00000000000000000000	4.00000000000000000000	4.00000000000000000000	4.00000000000000000000
83.00000000000000000000	0.00000000000000000000	4176.92285156250000000000	4193.33300781250000000000	4171.79492187500000000000	4165.64111328125000000000	4179.48730468750000000000	4182.05126953125000000000	4177.43603515625000000000	4183.07666015625000000000	4208.71777343750000000000	4153.84619140625000000000	4182.05126953125000000000	4203.07666015625000000000	4170.25634765625000000000	4201.53857421875000000000	2189.00000000000000000000	10249.00000000000000000000	10226.00000000000000000000	0.00000000000000000000	0.00000000000000000000	0.00000000000000000000	2165.00000000000000000000	454.00000000000000000000	4.00000000000000000000	4.00000000000000000000	4.00000000000000000000	4.00000000000000000000	4.00000000000000000000	4.00000000000000000000	4.00000000000000000000	4.00000000000000000000	4.00000000000000000000	4.00000000000000000000	4.00000000000000000000	4.00000000000000000000	4.00000000000000000000	4.00000000000000000000	4.00000000000000000000	4.00000000000000000000
84.00000000000000000000	0.00000000000000000000	4178.97412109375000000000	4203.58984375000000000000	4171.28173828125000000000	4180.51269531250000000000	4189.74365234375000000000	4182.05126953125000000000	4196.41015625000000000000	4209.74365234375000000000	4212.30761718750000000000	4186.15380859375000000000	4196.92285156250000000000	4210.25634765625000000000	4189.74365234375000000000	4211.79492187500000000000	1769.00000000000000000000	10249.00000000000000000000	10226.00000000000000000000	0.00000000000000000000	0.00000000000000000000	0.00000000000000000000	2165.00000000000000000000	462.00000000000000000000	4.00000000000000000000	4.00000000000000000000	4.00000000000000000000	4.00000000000000000000	4.00000000000000000000	4.00000000000000000000	4.00000000000000000000	4.00000000000000000000	4.00000000000000000000	4.00000000000000000000	4.00000000000000000000	4.00000000000000000000	4.00000000000000000000	4.00000000000000000000	4.00000000000000000000	4.00000000000000000000
85.00000000000000000000	0.00000000000000000000	4165.64111328125000000000	4173.84619140625000000000	4172.30761718750000000000	4166.66650390625000000000	4163.58984375000000000000	4173.33300781250000000000	4165.12792968750000000000	4174.87158203125000000000	4206.15380859375000000000	4162.56396484375000000000	4172.82031250000000000000	4200.51269531250000000000	4154.87158203125000000000	4195.89746093750000000000	1717.00000000000000000000	10250.00000000000000000000	10226.00000000000000000000	0.00000000000000000000	0.00000000000000000000	0.00000000000000000000	2165.00000000000000000000	471.00000000000000000000	4.00000000000000000000	4.00000000000000000000	4.00000000000000000000	4.00000000000000000000	4.00000000000000000000	4.00000000000000000000	4.00000000000000000000	4.00000000000000000000	4.00000000000000000000	4.00000000000000000000	4.00000000000000000000	4.00000000000000000000	4.00000000000000000000	4.00000000000000000000	4.00000000000000000000	4.00000000000000000000
86.00000000000000000000	0.00000000000000000000	4183.58984375000000000000	4214.87158203125000000000	4172.82031250000000000000	4183.07666015625000000000	4208.71777343750000000000	4201.02539062500000000000	4195.89746093750000000000	4197.43603515625000000000	4210.76904296875000000000	4197.43603515625000000000	4186.66650390625000000000	4202.56396484375000000000	4182.05126953125000000000	4198.97412109375000000000	3209.00000000000000000000	10250.00000000000000000000	10226.00000000000000000000	0.00000000000000000000	0.00000000000000000000	0.00000000000000000000	2165.00000000000000000000	479.00000000000000000000	4.00000000000000000000	4.00000000000000000000	4.00000000000000000000	4.00000000000000000000	4.00000000000000000000	4.00000000000000000000	4.00000000000000000000	4.00000000000000000000	4.00000000000000000000	4.00000000000000000000	4.00000000000000000000	4.00000000000000000000	4.00000000000000000000	4.00000000000000000000	4.00000000000000000000	4.00000000000000000000
87.00000000000000000000	0.00000000000000000000	4182.05126953125000000000	4196.92285156250000000000	4181.02539062500000000000	4165.64111328125000000000	4186.66650390625000000000	4188.71777343750000000000	4182.56396484375000000000	4178.46142578125000000000	4210.76904296875000000000	4172.82031250000000000000	4180.51269531250000000000	4205.64111328125000000000	4163.07666015625000000000	4189.74365234375000000000	2189.00000000000000000000	10251.00000000000000000000	10225.00000000000000000000	0.00000000000000000000	0.00000000000000000000	0.00000000000000000000	2165.00000000000000000000	487.00000000000000000000	4.00000000000000000000	4.00000000000000000000	4.00000000000000000000	4.00000000000000000000	4.00000000000000000000	4.00000000000000000000	4.00000000000000000000	4.00000000000000000000	4.00000000000000000000	4.00000000000000000000	4.00000000000000000000	4.00000000000000000000	4.00000000000000000000	4.00000000000000000000	4.00000000000000000000	4.00000000000000000000
88.00000000000000000000	0.00000000000000000000	4174.87158203125000000000	4190.76904296875000000000	4173.33300781250000000000	4158.46142578125000000000	4181.53857421875000000000	4185.64111328125000000000	4177.43603515625000000000	4172.82031250000000000000	4206.15380859375000000000	4160.00000000000000000000	4173.84619140625000000000	4199.48730468750000000000	4168.20507812500000000000	4196.92285156250000000000	1769.00000000000000000000	10251.00000000000000000000	10225.00000000000000000000	0.00000000000000000000	0.00000000000000000000	0.00000000000000000000	2165.00000000000000000000	496.00000000000000000000	4.00000000000000000000	4.00000000000000000000	4.00000000000000000000	4.00000000000000000000	4.00000000000000000000	4.00000000000000000000	4.00000000000000000000	4.00000000000000000000	4.00000000000000000000	4.00000000000000000000	4.00000000000000000000	4.00000000000000000000	4.00000000000000000000	4.00000000000000000000	4.00000000000000000000	4.00000000000000000000
89.00000000000000000000	0.00000000000000000000	4186.15380859375000000000	4218.46142578125000000000	4174.87158203125000000000	4183.58984375000000000000	4201.53857421875000000000	4191.79492187500000000000	4187.69238281250000000000	4198.97412109375000000000	4209.74365234375000000000	4190.25634765625000000000	4188.71777343750000000000	4209.74365234375000000000	4205.12792968750000000000	4218.46142578125000000000	1717.00000000000000000000	10250.00000000000000000000	10225.00000000000000000000	0.00000000000000000000	0.00000000000000000000	0.00000000000000000000	2165.00000000000000000000	504.00000000000000000000	4.00000000000000000000	4.00000000000000000000	4.00000000000000000000	4.00000000000000000000	4.00000000000000000000	4.00000000000000000000	4.00000000000000000000	4.00000000000000000000	4.00000000000000000000	4.00000000000000000000	4.00000000000000000000	4.00000000000000000000	4.00000000000000000000	4.00000000000000000000	4.00000000000000000000	4.00000000000000000000
90.00000000000000000000	0.00000000000000000000	4180.00000000000000000000	4183.58984375000000000000	4176.41015625000000000000	4165.64111328125000000000	4154.35888671875000000000	4172.82031250000000000000	4157.43603515625000000000	4172.82031250000000000000	4207.17919921875000000000	4147.17919921875000000000	4171.79492187500000000000	4205.12792968750000000000	4167.69238281250000000000	4202.05126953125000000000	3209.00000000000000000000	10250.00000000000000000000	10225.00000000000000000000	0.00000000000000000000	0.00000000000000000000	0.00000000000000000000	2165.00000000000000000000	511.00000000000000000000	4.00000000000000000000	4.00000000000000000000	4.00000000000000000000	4.00000000000000000000	4.00000000000000000000	4.00000000000000000000	4.00000000000000000000	4.00000000000000000000	4.00000000000000000000	4.00000000000000000000	4.00000000000000000000	4.00000000000000000000	4.00000000000000000000	4.00000000000000000000	4.00000000000000000000	4.00000000000000000000
91.00000000000000000000	0.00000000000000000000	4180.51269531250000000000	4200.51269531250000000000	4167.17919921875000000000	4173.33300781250000000000	4194.87158203125000000000	4188.20507812500000000000	4190.76904296875000000000	4204.10253906250000000000	4206.15380859375000000000	4169.23046875000000000000	4185.12792968750000000000	4202.56396484375000000000	4185.12792968750000000000	4204.61523437500000000000	2189.00000000000000000000	10249.00000000000000000000	10226.00000000000000000000	0.00000000000000000000	0.00000000000000000000	0.00000000000000000000	2165.00000000000000000000	519.00000000000000000000	4.00000000000000000000	4.00000000000000000000	4.00000000000000000000	4.00000000000000000000	4.00000000000000000000	4.00000000000000000000	4.00000000000000000000	4.00000000000000000000	4.00000000000000000000	4.00000000000000000000	4.00000000000000000000	4.00000000000000000000	4.00000000000000000000	4.00000000000000000000	4.00000000000000000000	4.00000000000000000000
92.00000000000000000000	0.00000000000000000000	4169.74365234375000000000	4183.58984375000000000000	4170.25634765625000000000	4166.15380859375000000000	4195.38427734375000000000	4184.61523437500000000000	4180.00000000000000000000	4193.84619140625000000000	4205.12792968750000000000	4161.02539062500000000000	4183.58984375000000000000	4206.66650390625000000000	4169.23046875000000000000	4201.53857421875000000000	1769.00000000000000000000	10249.00000000000000000000	10226.00000000000000000000	0.00000000000000000000	0.00000000000000000000	0.00000000000000000000	2165.00000000000000000000	526.00000000000000000000	4.00000000000000000000	4.00000000000000000000	4.00000000000000000000	4.00000000000000000000	4.00000000000000000000	4.00000000000000000000	4.00000000000000000000	4.00000000000000000000	4.00000000000000000000	4.00000000000000000000	4.00000000000000000000	4.00000000000000000000	4.00000000000000000000	4.00000000000000000000	4.00000000000000000000	4.00000000000000000000
93.00000000000000000000	0.00000000000000000000	4175.89746093750000000000	4185.64111328125000000000	4170.76904296875000000000	4165.12792968750000000000	4181.02539062500000000000	4187.17919921875000000000	4178.46142578125000000000	4177.94873046875000000000	4207.17919921875000000000	4157.43603515625000000000	4175.38427734375000000000	4206.15380859375000000000	4162.56396484375000000000	4198.97412109375000000000	1717.00000000000000000000	10249.00000000000000000000	10228.00000000000000000000	0.00000000000000000000	0.00000000000000000000	0.00000000000000000000	2165.00000000000000000000	533.00000000000000000000	4.00000000000000000000	4.00000000000000000000	4.00000000000000000000	4.00000000000000000000	4.00000000000000000000	4.00000000000000000000	4.00000000000000000000	4.00000000000000000000	4.00000000000000000000	4.00000000000000000000	4.00000000000000000000	4.00000000000000000000	4.00000000000000000000	4.00000000000000000000	4.00000000000000000000	4.00000000000000000000
94.00000000000000000000	0.00000000000000000000	4197.43603515625000000000	4224.10253906250000000000	4176.41015625000000000000	4188.71777343750000000000	4206.15380859375000000000	4199.48730468750000000000	4207.69238281250000000000	4197.43603515625000000000	4209.74365234375000000000	4194.35888671875000000000	4187.69238281250000000000	4211.79492187500000000000	4192.30761718750000000000	4205.64111328125000000000	3209.00000000000000000000	10249.00000000000000000000	10228.00000000000000000000	0.00000000000000000000	0.00000000000000000000	0.00000000000000000000	2165.00000000000000000000	541.00000000000000000000	4.00000000000000000000	4.00000000000000000000	4.00000000000000000000	4.00000000000000000000	4.00000000000000000000	4.00000000000000000000	4.00000000000000000000	4.00000000000000000000	4.00000000000000000000	4.00000000000000000000	4.00000000000000000000	4.00000000000000000000	4.00000000000000000000	4.00000000000000000000	4.00000000000000000000	4.00000000000000000000
95.00000000000000000000	0.00000000000000000000	4180.00000000000000000000	4188.20507812500000000000	4177.43603515625000000000	4168.71777343750000000000	4173.33300781250000000000	4181.53857421875000000000	4171.79492187500000000000	4157.94873046875000000000	4204.61523437500000000000	4143.58984375000000000000	4168.71777343750000000000	4201.53857421875000000000	4157.43603515625000000000	4191.28173828125000000000	2189.00000000000000000000	10248.00000000000000000000	10229.00000000000000000000	0.00000000000000000000	0.00000000000000000000	0.00000000000000000000	2165.00000000000000000000	548.00000000000000000000	4.00000000000000000000	4.00000000000000000000	4.00000000000000000000	4.00000000000000000000	4.00000000000000000000	4.00000000000000000000	4.00000000000000000000	4.00000000000000000000	4.00000000000000000000	4.00000000000000000000	4.00000000000000000000	4.00000000000000000000	4.00000000000000000000	4.00000000000000000000	4.00000000000000000000	4.00000000000000000000
96.00000000000000000000	0.00000000000000000000	4175.89746093750000000000	4201.53857421875000000000	4166.66650390625000000000	4180.51269531250000000000	4198.97412109375000000000	4188.71777343750000000000	4183.58984375000000000000	4176.92285156250000000000	4210.25634765625000000000	4161.53857421875000000000	4182.56396484375000000000	4201.02539062500000000000	4188.20507812500000000000	4209.23046875000000000000	1769.00000000000000000000	10248.00000000000000000000	10229.00000000000000000000	0.00000000000000000000	0.00000000000000000000	0.00000000000000000000	2165.00000000000000000000	555.00000000000000000000	4.00000000000000000000	4.00000000000000000000	4.00000000000000000000	4.00000000000000000000	4.00000000000000000000	4.00000000000000000000	4.00000000000000000000	4.00000000000000000000	4.00000000000000000000	4.00000000000000000000	4.00000000000000000000	4.00000000000000000000	4.00000000000000000000	4.00000000000000000000	4.00000000000000000000	4.00000000000000000000
97.00000000000000000000	0.00000000000000000000	4173.33300781250000000000	4189.74365234375000000000	4170.25634765625000000000	4177.43603515625000000000	4180.00000000000000000000	4176.92285156250000000000	4168.71777343750000000000	4180.51269531250000000000	4210.25634765625000000000	4163.07666015625000000000	4181.53857421875000000000	4208.71777343750000000000	4185.64111328125000000000	4210.76904296875000000000	1717.00000000000000000000	10250.00000000000000000000	10229.00000000000000000000	0.00000000000000000000	0.00000000000000000000	0.00000000000000000000	2165.00000000000000000000	563.00000000000000000000	4.00000000000000000000	4.00000000000000000000	4.00000000000000000000	4.00000000000000000000	4.00000000000000000000	4.00000000000000000000	4.00000000000000000000	4.00000000000000000000	4.00000000000000000000	4.00000000000000000000	4.00000000000000000000	4.00000000000000000000	4.00000000000000000000	4.00000000000000000000	4.00000000000000000000	4.00000000000000000000
98.00000000000000000000	0.00000000000000000000	4168.71777343750000000000	4173.84619140625000000000	4170.25634765625000000000	4156.92285156250000000000	4153.33300781250000000000	4173.84619140625000000000	4160.00000000000000000000	4170.25634765625000000000	4204.10253906250000000000	4141.53857421875000000000	4168.71777343750000000000	4199.48730468750000000000	4157.43603515625000000000	4194.35888671875000000000	3209.00000000000000000000	10250.00000000000000000000	10229.00000000000000000000	0.00000000000000000000	0.00000000000000000000	0.00000000000000000000	2165.00000000000000000000	570.00000000000000000000	4.00000000000000000000	4.00000000000000000000	4.00000000000000000000	4.00000000000000000000	4.00000000000000000000	4.00000000000000000000	4.00000000000000000000	4.00000000000000000000	4.00000000000000000000	4.00000000000000000000	4.00000000000000000000	4.00000000000000000000	4.00000000000000000000	4.00000000000000000000	4.00000000000000000000	4.00000000000000000000
99.00000000000000000000	0.00000000000000000000	4176.92285156250000000000	4202.05126953125000000000	4171.28173828125000000000	4168.71777343750000000000	4193.84619140625000000000	4192.30761718750000000000	4194.87158203125000000000	4198.46142578125000000000	4209.23046875000000000000	4178.97412109375000000000	4188.71777343750000000000	4202.56396484375000000000	4176.41015625000000000000	4198.46142578125000000000	2189.00000000000000000000	10251.00000000000000000000	10230.00000000000000000000	0.00000000000000000000	0.00000000000000000000	0.00000000000000000000	2165.00000000000000000000	577.00000000000000000000	4.00000000000000000000	4.00000000000000000000	4.00000000000000000000	4.00000000000000000000	4.00000000000000000000	4.00000000000000000000	4.00000000000000000000	4.00000000000000000000	4.00000000000000000000	4.00000000000000000000	4.00000000000000000000	4.00000000000000000000	4.00000000000000000000	4.00000000000000000000	4.00000000000000000000	4.00000000000000000000
100.00000000000000000000	0.00000000000000000000	4168.20507812500000000000	4174.35888671875000000000	4174.35888671875000000000	4153.33300781250000000000	4165.12792968750000000000	4180.51269531250000000000	4164.61523437500000000000	4171.79492187500000000000	4205.64111328125000000000	4147.69238281250000000000	4170.76904296875000000000	4196.92285156250000000000	4145.64111328125000000000	4182.56396484375000000000	1769.00000000000000000000	10251.00000000000000000000	10230.00000000000000000000	0.00000000000000000000	0.00000000000000000000	0.00000000000000000000	2165.00000000000000000000	585.00000000000000000000	4.00000000000000000000	4.00000000000000000000	4.00000000000000000000	4.00000000000000000000	4.00000000000000000000	4.00000000000000000000	4.00000000000000000000	4.00000000000000000000	4.00000000000000000000	4.00000000000000000000	4.00000000000000000000	4.00000000000000000000	4.00000000000000000000	4.00000000000000000000	4.00000000000000000000	4.00000000000000000000
101.00000000000000000000	0.00000000000000000000	4184.10253906250000000000	4207.17919921875000000000	4170.25634765625000000000	4166.66650390625000000000	4178.46142578125000000000	4191.28173828125000000000	4177.43603515625000000000	4183.58984375000000000000	4203.58984375000000000000	4167.17919921875000000000	4176.92285156250000000000	4195.38427734375000000000	4177.43603515625000000000	4192.82031250000000000000	1717.00000000000000000000	10250.00000000000000000000	10231.00000000000000000000	0.00000000000000000000	0.00000000000000000000	0.00000000000000000000	2165.00000000000000000000	593.00000000000000000000	4.00000000000000000000	4.00000000000000000000	4.00000000000000000000	4.00000000000000000000	4.00000000000000000000	4.00000000000000000000	4.00000000000000000000	4.00000000000000000000	4.00000000000000000000	4.00000000000000000000	4.00000000000000000000	4.00000000000000000000	4.00000000000000000000	4.00000000000000000000	4.00000000000000000000	4.00000000000000000000
102.00000000000000000000	0.00000000000000000000	4191.28173828125000000000	4208.71777343750000000000	4176.92285156250000000000	4169.74365234375000000000	4175.89746093750000000000	4184.61523437500000000000	4171.79492187500000000000	4173.33300781250000000000	4206.66650390625000000000	4164.10253906250000000000	4181.02539062500000000000	4205.64111328125000000000	4186.15380859375000000000	4200.51269531250000000000	3209.00000000000000000000	10250.00000000000000000000	10231.00000000000000000000	0.00000000000000000000	0.00000000000000000000	0.00000000000000000000	2165.00000000000000000000	602.00000000000000000000	4.00000000000000000000	4.00000000000000000000	4.00000000000000000000	4.00000000000000000000	4.00000000000000000000	4.00000000000000000000	4.00000000000000000000	4.00000000000000000000	4.00000000000000000000	4.00000000000000000000	4.00000000000000000000	4.00000000000000000000	4.00000000000000000000	4.00000000000000000000	4.00000000000000000000	4.00000000000000000000
103.00000000000000000000	0.00000000000000000000	4177.94873046875000000000	4179.48730468750000000000	4171.79492187500000000000	4155.89746093750000000000	4167.17919921875000000000	4176.92285156250000000000	4155.89746093750000000000	4156.92285156250000000000	4206.66650390625000000000	4123.58984375000000000000	4168.20507812500000000000	4201.53857421875000000000	4164.10253906250000000000	4195.89746093750000000000	2189.00000000000000000000	10252.00000000000000000000	10231.00000000000000000000	0.00000000000000000000	0.00000000000000000000	0.00000000000000000000	2165.00000000000000000000	610.00000000000000000000	4.00000000000000000000	4.00000000000000000000	4.00000000000000000000	4.00000000000000000000	4.00000000000000000000	4.00000000000000000000	4.00000000000000000000	4.00000000000000000000	4.00000000000000000000	4.00000000000000000000	4.00000000000000000000	4.00000000000000000000	4.00000000000000000000	4.00000000000000000000	4.00000000000000000000	4.00000000000000000000
104.00000000000000000000	0.00000000000000000000	4180.00000000000000000000	4206.15380859375000000000	4167.17919921875000000000	4180.00000000000000000000	4198.97412109375000000000	4188.20507812500000000000	4181.53857421875000000000	4200.00000000000000000000	4207.17919921875000000000	4163.07666015625000000000	4186.66650390625000000000	4206.15380859375000000000	4194.87158203125000000000	4210.76904296875000000000	1769.00000000000000000000	10252.00000000000000000000	10231.00000000000000000000	0.00000000000000000000	0.00000000000000000000	0.00000000000000000000	2165.00000000000000000000	618.00000000000000000000	4.00000000000000000000	4.00000000000000000000	4.00000000000000000000	4.00000000000000000000	4.00000000000000000000	4.00000000000000000000	4.00000000000000000000	4.00000000000000000000	4.00000000000000000000	4.00000000000000000000	4.00000000000000000000	4.00000000000000000000	4.00000000000000000000	4.00000000000000000000	4.00000000000000000000	4.00000000000000000000
105.00000000000000000000	0.00000000000000000000	4165.12792968750000000000	4173.84619140625000000000	4171.79492187500000000000	4165.12792968750000000000	4137.43603515625000000000	4168.71777343750000000000	4148.71777343750000000000	4172.30761718750000000000	4203.07666015625000000000	4139.48730468750000000000	4171.28173828125000000000	4201.02539062500000000000	4160.00000000000000000000	4196.92285156250000000000	1717.00000000000000000000	10253.00000000000000000000	10230.00000000000000000000	0.00000000000000000000	0.00000000000000000000	0.00000000000000000000	2165.00000000000000000000	627.00000000000000000000	4.00000000000000000000	4.00000000000000000000	4.00000000000000000000	4.00000000000000000000	4.00000000000000000000	4.00000000000000000000	4.00000000000000000000	4.00000000000000000000	4.00000000000000000000	4.00000000000000000000	4.00000000000000000000	4.00000000000000000000	4.00000000000000000000	4.00000000000000000000	4.00000000000000000000	4.00000000000000000000
106.00000000000000000000	0.00000000000000000000	4172.30761718750000000000	4190.25634765625000000000	4170.76904296875000000000	4169.74365234375000000000	4164.10253906250000000000	4186.66650390625000000000	4174.87158203125000000000	4172.30761718750000000000	4205.64111328125000000000	4150.76904296875000000000	4177.94873046875000000000	4195.38427734375000000000	4167.69238281250000000000	4194.87158203125000000000	3209.00000000000000000000	10253.00000000000000000000	10230.00000000000000000000	0.00000000000000000000	0.00000000000000000000	0.00000000000000000000	2165.00000000000000000000	635.00000000000000000000	4.00000000000000000000	4.00000000000000000000	4.00000000000000000000	4.00000000000000000000	4.00000000000000000000	4.00000000000000000000	4.00000000000000000000	4.00000000000000000000	4.00000000000000000000	4.00000000000000000000	4.00000000000000000000	4.00000000000000000000	4.00000000000000000000	4.00000000000000000000	4.00000000000000000000	4.00000000000000000000
107.00000000000000000000	0.00000000000000000000	4181.02539062500000000000	4197.43603515625000000000	4178.97412109375000000000	4177.43603515625000000000	4203.07666015625000000000	4196.92285156250000000000	4191.28173828125000000000	4176.92285156250000000000	4208.71777343750000000000	4171.79492187500000000000	4182.56396484375000000000	4201.02539062500000000000	4169.74365234375000000000	4188.71777343750000000000	2189.00000000000000000000	10253.00000000000000000000	10229.00000000000000000000	0.00000000000000000000	0.00000000000000000000	0.00000000000000000000	2165.00000000000000000000	643.00000000000000000000	4.00000000000000000000	4.00000000000000000000	4.00000000000000000000	4.00000000000000000000	4.00000000000000000000	4.00000000000000000000	4.00000000000000000000	4.00000000000000000000	4.00000000000000000000	4.00000000000000000000	4.00000000000000000000	4.00000000000000000000	4.00000000000000000000	4.00000000000000000000	4.00000000000000000000	4.00000000000000000000
108.00000000000000000000	0.00000000000000000000	4174.87158203125000000000	4171.28173828125000000000	4177.43603515625000000000	4168.20507812500000000000	4156.92285156250000000000	4181.02539062500000000000	4162.05126953125000000000	4158.97412109375000000000	4206.66650390625000000000	4152.82031250000000000000	4164.10253906250000000000	4194.87158203125000000000	4150.25634765625000000000	4179.48730468750000000000	1769.00000000000000000000	10253.00000000000000000000	10229.00000000000000000000	0.00000000000000000000	0.00000000000000000000	0.00000000000000000000	2165.00000000000000000000	652.00000000000000000000	4.00000000000000000000	4.00000000000000000000	4.00000000000000000000	4.00000000000000000000	4.00000000000000000000	4.00000000000000000000	4.00000000000000000000	4.00000000000000000000	4.00000000000000000000	4.00000000000000000000	4.00000000000000000000	4.00000000000000000000	4.00000000000000000000	4.00000000000000000000	4.00000000000000000000	4.00000000000000000000
109.00000000000000000000	0.00000000000000000000	4187.17919921875000000000	4206.15380859375000000000	4172.82031250000000000000	4196.41015625000000000000	4176.92285156250000000000	4187.69238281250000000000	4174.87158203125000000000	4186.66650390625000000000	4211.28173828125000000000	4182.05126953125000000000	4182.56396484375000000000	4202.05126953125000000000	4199.48730468750000000000	4204.10253906250000000000	1717.00000000000000000000	10250.00000000000000000000	10227.00000000000000000000	0.00000000000000000000	0.00000000000000000000	0.00000000000000000000	2165.00000000000000000000	660.00000000000000000000	4.00000000000000000000	4.00000000000000000000	4.00000000000000000000	4.00000000000000000000	4.00000000000000000000	4.00000000000000000000	4.00000000000000000000	4.00000000000000000000	4.00000000000000000000	4.00000000000000000000	4.00000000000000000000	4.00000000000000000000	4.00000000000000000000	4.00000000000000000000	4.00000000000000000000	4.00000000000000000000
110.00000000000000000000	0.00000000000000000000	4178.46142578125000000000	4180.00000000000000000000	4175.38427734375000000000	4186.15380859375000000000	4170.76904296875000000000	4174.35888671875000000000	4146.66650390625000000000	4162.05126953125000000000	4209.23046875000000000000	4143.58984375000000000000	4170.25634765625000000000	4204.10253906250000000000	4176.92285156250000000000	4193.84619140625000000000	3209.00000000000000000000	10250.00000000000000000000	10227.00000000000000000000	0.00000000000000000000	0.00000000000000000000	0.00000000000000000000	2165.00000000000000000000	668.00000000000000000000	4.00000000000000000000	4.00000000000000000000	4.00000000000000000000	4.00000000000000000000	4.00000000000000000000	4.00000000000000000000	4.00000000000000000000	4.00000000000000000000	4.00000000000000000000	4.00000000000000000000	4.00000000000000000000	4.00000000000000000000	4.00000000000000000000	4.00000000000000000000	4.00000000000000000000	4.00000000000000000000
111.00000000000000000000	0.00000000000000000000	4176.41015625000000000000	4186.15380859375000000000	4168.71777343750000000000	4191.79492187500000000000	4180.00000000000000000000	4182.56396484375000000000	4167.17919921875000000000	4182.05126953125000000000	4208.71777343750000000000	4158.97412109375000000000	4176.92285156250000000000	4198.97412109375000000000	4179.48730468750000000000	4188.71777343750000000000	2189.00000000000000000000	10248.00000000000000000000	10226.00000000000000000000	0.00000000000000000000	0.00000000000000000000	0.00000000000000000000	2165.00000000000000000000	677.00000000000000000000	4.00000000000000000000	4.00000000000000000000	4.00000000000000000000	4.00000000000000000000	4.00000000000000000000	4.00000000000000000000	4.00000000000000000000	4.00000000000000000000	4.00000000000000000000	4.00000000000000000000	4.00000000000000000000	4.00000000000000000000	4.00000000000000000000	4.00000000000000000000	4.00000000000000000000	4.00000000000000000000
112.00000000000000000000	0.00000000000000000000	4174.87158203125000000000	4189.74365234375000000000	4171.79492187500000000000	4208.20507812500000000000	4159.48730468750000000000	4180.00000000000000000000	4177.43603515625000000000	4197.94873046875000000000	4206.66650390625000000000	4189.23046875000000000000	4189.74365234375000000000	4203.07666015625000000000	4188.71777343750000000000	4197.43603515625000000000	1769.00000000000000000000	10248.00000000000000000000	10226.00000000000000000000	0.00000000000000000000	0.00000000000000000000	0.00000000000000000000	2165.00000000000000000000	684.00000000000000000000	4.00000000000000000000	4.00000000000000000000	4.00000000000000000000	4.00000000000000000000	4.00000000000000000000	4.00000000000000000000	4.00000000000000000000	4.00000000000000000000	4.00000000000000000000	4.00000000000000000000	4.00000000000000000000	4.00000000000000000000	4.00000000000000000000	4.00000000000000000000	4.00000000000000000000	4.00000000000000000000
113.00000000000000000000	0.00000000000000000000	4164.10253906250000000000	4158.97412109375000000000	4171.28173828125000000000	4191.28173828125000000000	4127.69238281250000000000	4171.79492187500000000000	4150.76904296875000000000	4155.89746093750000000000	4201.02539062500000000000	4135.38427734375000000000	4165.64111328125000000000	4196.92285156250000000000	4152.30761718750000000000	4187.17919921875000000000	1717.00000000000000000000	10246.00000000000000000000	10227.00000000000000000000	0.00000000000000000000	0.00000000000000000000	0.00000000000000000000	2165.00000000000000000000	691.00000000000000000000	4.00000000000000000000	4.00000000000000000000	4.00000000000000000000	4.00000000000000000000	4.00000000000000000000	4.00000000000000000000	4.00000000000000000000	4.00000000000000000000	4.00000000000000000000	4.00000000000000000000	4.00000000000000000000	4.00000000000000000000	4.00000000000000000000	4.00000000000000000000	4.00000000000000000000	4.00000000000000000000
114.00000000000000000000	0.00000000000000000000	4184.10253906250000000000	4202.56396484375000000000	4171.28173828125000000000	4208.20507812500000000000	4206.15380859375000000000	4198.97412109375000000000	4191.79492187500000000000	4179.48730468750000000000	4205.12792968750000000000	4154.35888671875000000000	4178.97412109375000000000	4200.00000000000000000000	4182.05126953125000000000	4189.74365234375000000000	3209.00000000000000000000	10246.00000000000000000000	10227.00000000000000000000	0.00000000000000000000	0.00000000000000000000	0.00000000000000000000	2165.00000000000000000000	699.00000000000000000000	4.00000000000000000000	4.00000000000000000000	4.00000000000000000000	4.00000000000000000000	4.00000000000000000000	4.00000000000000000000	4.00000000000000000000	4.00000000000000000000	4.00000000000000000000	4.00000000000000000000	4.00000000000000000000	4.00000000000000000000	4.00000000000000000000	4.00000000000000000000	4.00000000000000000000	4.00000000000000000000
115.00000000000000000000	0.00000000000000000000	4183.58984375000000000000	4181.02539062500000000000	4181.02539062500000000000	4197.94873046875000000000	4195.89746093750000000000	4187.17919921875000000000	4175.38427734375000000000	4167.69238281250000000000	4205.64111328125000000000	4148.71777343750000000000	4172.30761718750000000000	4201.02539062500000000000	4165.12792968750000000000	4179.48730468750000000000	2189.00000000000000000000	10244.00000000000000000000	10227.00000000000000000000	0.00000000000000000000	0.00000000000000000000	0.00000000000000000000	2165.00000000000000000000	706.00000000000000000000	4.00000000000000000000	4.00000000000000000000	4.00000000000000000000	4.00000000000000000000	4.00000000000000000000	4.00000000000000000000	4.00000000000000000000	4.00000000000000000000	4.00000000000000000000	4.00000000000000000000	4.00000000000000000000	4.00000000000000000000	4.00000000000000000000	4.00000000000000000000	4.00000000000000000000	4.00000000000000000000
116.00000000000000000000	0.00000000000000000000	4180.00000000000000000000	4176.92285156250000000000	4172.82031250000000000000	4198.97412109375000000000	4180.00000000000000000000	4184.61523437500000000000	4173.33300781250000000000	4175.89746093750000000000	4208.20507812500000000000	4154.35888671875000000000	4173.84619140625000000000	4201.02539062500000000000	4177.43603515625000000000	4195.38427734375000000000	1769.00000000000000000000	10244.00000000000000000000	10227.00000000000000000000	0.00000000000000000000	0.00000000000000000000	0.00000000000000000000	2165.00000000000000000000	713.00000000000000000000	4.00000000000000000000	4.00000000000000000000	4.00000000000000000000	4.00000000000000000000	4.00000000000000000000	4.00000000000000000000	4.00000000000000000000	4.00000000000000000000	4.00000000000000000000	4.00000000000000000000	4.00000000000000000000	4.00000000000000000000	4.00000000000000000000	4.00000000000000000000	4.00000000000000000000	4.00000000000000000000
117.00000000000000000000	0.00000000000000000000	4181.53857421875000000000	4198.97412109375000000000	4171.28173828125000000000	4215.89746093750000000000	4190.25634765625000000000	4181.53857421875000000000	4175.89746093750000000000	4191.28173828125000000000	4209.74365234375000000000	4162.56396484375000000000	4184.61523437500000000000	4209.74365234375000000000	4197.94873046875000000000	4209.23046875000000000000	1717.00000000000000000000	10244.00000000000000000000	10229.00000000000000000000	0.00000000000000000000	0.00000000000000000000	0.00000000000000000000	2165.00000000000000000000	721.00000000000000000000	4.00000000000000000000	4.00000000000000000000	4.00000000000000000000	4.00000000000000000000	4.00000000000000000000	4.00000000000000000000	4.00000000000000000000	4.00000000000000000000	4.00000000000000000000	4.00000000000000000000	4.00000000000000000000	4.00000000000000000000	4.00000000000000000000	4.00000000000000000000	4.00000000000000000000	4.00000000000000000000
118.00000000000000000000	0.00000000000000000000	4171.28173828125000000000	4172.30761718750000000000	4173.33300781250000000000	4196.92285156250000000000	4148.20507812500000000000	4166.66650390625000000000	4148.20507812500000000000	4160.51269531250000000000	4203.07666015625000000000	4129.74365234375000000000	4162.56396484375000000000	4200.00000000000000000000	4154.35888671875000000000	4186.66650390625000000000	3209.00000000000000000000	10244.00000000000000000000	10229.00000000000000000000	0.00000000000000000000	0.00000000000000000000	0.00000000000000000000	2165.00000000000000000000	728.00000000000000000000	4.00000000000000000000	4.00000000000000000000	4.00000000000000000000	4.00000000000000000000	4.00000000000000000000	4.00000000000000000000	4.00000000000000000000	4.00000000000000000000	4.00000000000000000000	4.00000000000000000000	4.00000000000000000000	4.00000000000000000000	4.00000000000000000000	4.00000000000000000000	4.00000000000000000000	4.00000000000000000000
119.00000000000000000000	0.00000000000000000000	4182.05126953125000000000	4201.02539062500000000000	4169.74365234375000000000	4210.76904296875000000000	4182.56396484375000000000	4191.28173828125000000000	4195.89746093750000000000	4203.07666015625000000000	4208.20507812500000000000	4195.89746093750000000000	4180.00000000000000000000	4203.58984375000000000000	4180.00000000000000000000	4190.76904296875000000000	2189.00000000000000000000	10244.00000000000000000000	10229.00000000000000000000	0.00000000000000000000	0.00000000000000000000	0.00000000000000000000	2165.00000000000000000000	735.00000000000000000000	4.00000000000000000000	4.00000000000000000000	4.00000000000000000000	4.00000000000000000000	4.00000000000000000000	4.00000000000000000000	4.00000000000000000000	4.00000000000000000000	4.00000000000000000000	4.00000000000000000000	4.00000000000000000000	4.00000000000000000000	4.00000000000000000000	4.00000000000000000000	4.00000000000000000000	4.00000000000000000000
120.00000000000000000000	0.00000000000000000000	4171.79492187500000000000	4184.61523437500000000000	4172.30761718750000000000	4198.97412109375000000000	4183.07666015625000000000	4186.15380859375000000000	4182.05126953125000000000	4191.28173828125000000000	4208.71777343750000000000	4185.64111328125000000000	4174.35888671875000000000	4203.07666015625000000000	4155.38427734375000000000	4178.46142578125000000000	1769.00000000000000000000	10244.00000000000000000000	10229.00000000000000000000	0.00000000000000000000	0.00000000000000000000	0.00000000000000000000	2165.00000000000000000000	743.00000000000000000000	4.00000000000000000000	4.00000000000000000000	4.00000000000000000000	4.00000000000000000000	4.00000000000000000000	4.00000000000000000000	4.00000000000000000000	4.00000000000000000000	4.00000000000000000000	4.00000000000000000000	4.00000000000000000000	4.00000000000000000000	4.00000000000000000000	4.00000000000000000000	4.00000000000000000000	4.00000000000000000000
121.00000000000000000000	0.00000000000000000000	4171.79492187500000000000	4193.33300781250000000000	4169.74365234375000000000	4191.79492187500000000000	4190.25634765625000000000	4187.69238281250000000000	4167.17919921875000000000	4169.23046875000000000000	4206.15380859375000000000	4151.79492187500000000000	4164.10253906250000000000	4194.87158203125000000000	4147.17919921875000000000	4174.87158203125000000000	1717.00000000000000000000	10247.00000000000000000000	10228.00000000000000000000	0.00000000000000000000	0.00000000000000000000	0.00000000000000000000	2165.00000000000000000000	751.00000000000000000000	4.00000000000000000000	4.00000000000000000000	4.00000000000000000000	4.00000000000000000000	4.00000000000000000000	4.00000000000000000000	4.00000000000000000000	4.00000000000000000000	4.00000000000000000000	4.00000000000000000000	4.00000000000000000000	4.00000000000000000000	4.00000000000000000000	4.00000000000000000000	4.00000000000000000000	4.00000000000000000000
122.00000000000000000000	0.00000000000000000000	4190.76904296875000000000	4222.05126953125000000000	4180.00000000000000000000	4208.71777343750000000000	4209.23046875000000000000	4195.89746093750000000000	4183.58984375000000000000	4185.12792968750000000000	4209.23046875000000000000	4168.20507812500000000000	4176.92285156250000000000	4207.69238281250000000000	4183.58984375000000000000	4192.82031250000000000000	3209.00000000000000000000	10247.00000000000000000000	10228.00000000000000000000	0.00000000000000000000	0.00000000000000000000	0.00000000000000000000	2165.00000000000000000000	760.00000000000000000000	4.00000000000000000000	4.00000000000000000000	4.00000000000000000000	4.00000000000000000000	4.00000000000000000000	4.00000000000000000000	4.00000000000000000000	4.00000000000000000000	4.00000000000000000000	4.00000000000000000000	4.00000000000000000000	4.00000000000000000000	4.00000000000000000000	4.00000000000000000000	4.00000000000000000000	4.00000000000000000000
123.00000000000000000000	0.00000000000000000000	4176.41015625000000000000	4178.46142578125000000000	4180.00000000000000000000	4183.58984375000000000000	4168.20507812500000000000	4179.48730468750000000000	4157.43603515625000000000	4158.97412109375000000000	4204.10253906250000000000	4130.76904296875000000000	4158.46142578125000000000	4202.56396484375000000000	4152.82031250000000000000	4180.51269531250000000000	2189.00000000000000000000	10247.00000000000000000000	10228.00000000000000000000	0.00000000000000000000	0.00000000000000000000	0.00000000000000000000	2165.00000000000000000000	768.00000000000000000000	4.00000000000000000000	4.00000000000000000000	4.00000000000000000000	4.00000000000000000000	4.00000000000000000000	4.00000000000000000000	4.00000000000000000000	4.00000000000000000000	4.00000000000000000000	4.00000000000000000000	4.00000000000000000000	4.00000000000000000000	4.00000000000000000000	4.00000000000000000000	4.00000000000000000000	4.00000000000000000000
124.00000000000000000000	0.00000000000000000000	4168.71777343750000000000	4192.82031250000000000000	4165.12792968750000000000	4191.28173828125000000000	4189.23046875000000000000	4184.61523437500000000000	4177.94873046875000000000	4186.15380859375000000000	4204.61523437500000000000	4157.94873046875000000000	4170.76904296875000000000	4195.89746093750000000000	4172.82031250000000000000	4189.74365234375000000000	1769.00000000000000000000	10247.00000000000000000000	10228.00000000000000000000	0.00000000000000000000	0.00000000000000000000	0.00000000000000000000	2165.00000000000000000000	776.00000000000000000000	4.00000000000000000000	4.00000000000000000000	4.00000000000000000000	4.00000000000000000000	4.00000000000000000000	4.00000000000000000000	4.00000000000000000000	4.00000000000000000000	4.00000000000000000000	4.00000000000000000000	4.00000000000000000000	4.00000000000000000000	4.00000000000000000000	4.00000000000000000000	4.00000000000000000000	4.00000000000000000000
125.00000000000000000000	0.00000000000000000000	4161.53857421875000000000	4173.84619140625000000000	4167.17919921875000000000	4188.20507812500000000000	4163.58984375000000000000	4167.69238281250000000000	4156.41015625000000000000	4178.46142578125000000000	4205.64111328125000000000	4141.02539062500000000000	4169.23046875000000000000	4197.94873046875000000000	4163.07666015625000000000	4189.74365234375000000000	1717.00000000000000000000	10249.00000000000000000000	10226.00000000000000000000	0.00000000000000000000	0.00000000000000000000	0.00000000000000000000	2165.00000000000000000000	785.00000000000000000000	4.00000000000000000000	4.00000000000000000000	4.00000000000000000000	4.00000000000000000000	4.00000000000000000000	4.00000000000000000000	4.00000000000000000000	4.00000000000000000000	4.00000000000000000000	4.00000000000000000000	4.00000000000000000000	4.00000000000000000000	4.00000000000000000000	4.00000000000000000000	4.00000000000000000000	4.00000000000000000000
126.00000000000000000000	0.00000000000000000000	4167.17919921875000000000	4169.74365234375000000000	4168.71777343750000000000	4180.00000000000000000000	4164.61523437500000000000	4175.38427734375000000000	4159.48730468750000000000	4169.74365234375000000000	4204.10253906250000000000	4134.87158203125000000000	4165.12792968750000000000	4196.41015625000000000000	4158.97412109375000000000	4185.12792968750000000000	3209.00000000000000000000	10249.00000000000000000000	10226.00000000000000000000	0.00000000000000000000	0.00000000000000000000	0.00000000000000000000	2165.00000000000000000000	793.00000000000000000000	4.00000000000000000000	4.00000000000000000000	4.00000000000000000000	4.00000000000000000000	4.00000000000000000000	4.00000000000000000000	4.00000000000000000000	4.00000000000000000000	4.00000000000000000000	4.00000000000000000000	4.00000000000000000000	4.00000000000000000000	4.00000000000000000000	4.00000000000000000000	4.00000000000000000000	4.00000000000000000000
127.00000000000000000000	0.00000000000000000000	4183.07666015625000000000	4202.05126953125000000000	4172.30761718750000000000	4191.28173828125000000000	4212.30761718750000000000	4197.43603515625000000000	4202.05126953125000000000	4200.00000000000000000000	4206.66650390625000000000	4195.38427734375000000000	4181.53857421875000000000	4206.15380859375000000000	4186.66650390625000000000	4189.23046875000000000000	50.00000000000000000000	10249.00000000000000000000	10225.00000000000000000000	0.00000000000000000000	0.00000000000000000000	0.00000000000000000000	2165.00000000000000000000	801.00000000000000000000	4.00000000000000000000	4.00000000000000000000	4.00000000000000000000	4.00000000000000000000	4.00000000000000000000	4.00000000000000000000	4.00000000000000000000	4.00000000000000000000	4.00000000000000000000	4.00000000000000000000	4.00000000000000000000	4.00000000000000000000	4.00000000000000000000	4.00000000000000000000	4.00000000000000000000	4.00000000000000000000
0.00000000000000000000	0.00000000000000000000	4170.76904296875000000000	4170.25634765625000000000	4174.35888671875000000000	4167.69238281250000000000	4168.20507812500000000000	4181.02539062500000000000	4173.33300781250000000000	4172.82031250000000000000	4202.05126953125000000000	4166.15380859375000000000	4162.56396484375000000000	4199.48730468750000000000	4148.20507812500000000000	4174.35888671875000000000	1373.00000000000000000000	10249.00000000000000000000	10225.00000000000000000000	0.00000000000000000000	0.00000000000000000000	0.00000000000000000000	2165.00000000000000000000	810.00000000000000000000	4.00000000000000000000	4.00000000000000000000	4.00000000000000000000	4.00000000000000000000	4.00000000000000000000	4.00000000000000000000	4.00000000000000000000	4.00000000000000000000	4.00000000000000000000	4.00000000000000000000	4.00000000000000000000	4.00000000000000000000	4.00000000000000000000	4.00000000000000000000	4.00000000000000000000	4.00000000000000000000
1.00000000000000000000	0.00000000000000000000	4184.10253906250000000000	4204.61523437500000000000	4171.79492187500000000000	4184.61523437500000000000	4200.51269531250000000000	4189.74365234375000000000	4188.20507812500000000000	4192.30761718750000000000	4204.10253906250000000000	4182.56396484375000000000	4178.97412109375000000000	4202.05126953125000000000	4183.07666015625000000000	4195.89746093750000000000	2064.00000000000000000000	10251.00000000000000000000	10226.00000000000000000000	0.00000000000000000000	0.00000000000000000000	0.00000000000000000000	2165.00000000000000000000	818.00000000000000000000	4.00000000000000000000	4.00000000000000000000	4.00000000000000000000	4.00000000000000000000	4.00000000000000000000	4.00000000000000000000	4.00000000000000000000	4.00000000000000000000	4.00000000000000000000	4.00000000000000000000	4.00000000000000000000	4.00000000000000000000	4.00000000000000000000	4.00000000000000000000	4.00000000000000000000	4.00000000000000000000
2.00000000000000000000	0.00000000000000000000	4193.33300781250000000000	4208.20507812500000000000	4178.97412109375000000000	4187.17919921875000000000	4209.74365234375000000000	4182.05126953125000000000	4173.84619140625000000000	4186.15380859375000000000	4207.17919921875000000000	4175.89746093750000000000	4182.56396484375000000000	4216.92285156250000000000	4193.84619140625000000000	4205.12792968750000000000	2134.00000000000000000000	10251.00000000000000000000	10226.00000000000000000000	0.00000000000000000000	0.00000000000000000000	0.00000000000000000000	2165.00000000000000000000	825.00000000000000000000	4.00000000000000000000	4.00000000000000000000	4.00000000000000000000	4.00000000000000000000	4.00000000000000000000	4.00000000000000000000	4.00000000000000000000	4.00000000000000000000	4.00000000000000000000	4.00000000000000000000	4.00000000000000000000	4.00000000000000000000	4.00000000000000000000	4.00000000000000000000	4.00000000000000000000	4.00000000000000000000
3.00000000000000000000	0.00000000000000000000	4185.64111328125000000000	4188.71777343750000000000	4171.79492187500000000000	4172.30761718750000000000	4174.35888671875000000000	4174.35888671875000000000	4160.00000000000000000000	4175.89746093750000000000	4203.07666015625000000000	4150.25634765625000000000	4171.79492187500000000000	4211.79492187500000000000	4174.87158203125000000000	4196.92285156250000000000	3146.00000000000000000000	10252.00000000000000000000	10224.00000000000000000000	0.00000000000000000000	0.00000000000000000000	0.00000000000000000000	2165.00000000000000000000	833.00000000000000000000	4.00000000000000000000	4.00000000000000000000	4.00000000000000000000	4.00000000000000000000	4.00000000000000000000	4.00000000000000000000	4.00000000000000000000	4.00000000000000000000	4.00000000000000000000	4.00000000000000000000	4.00000000000000000000	4.00000000000000000000	4.00000000000000000000	4.00000000000000000000	4.00000000000000000000	4.00000000000000000000
4.00000000000000000000	0.00000000000000000000	4183.58984375000000000000	4202.56396484375000000000	4166.66650390625000000000	4190.76904296875000000000	4189.23046875000000000000	4182.05126953125000000000	4186.66650390625000000000	4213.84619140625000000000	4203.58984375000000000000	4191.79492187500000000000	4189.74365234375000000000	4209.23046875000000000000	4196.92285156250000000000	4204.10253906250000000000	3324.00000000000000000000	10252.00000000000000000000	10224.00000000000000000000	0.00000000000000000000	0.00000000000000000000	0.00000000000000000000	2165.00000000000000000000	840.00000000000000000000	4.00000000000000000000	4.00000000000000000000	4.00000000000000000000	4.00000000000000000000	4.00000000000000000000	4.00000000000000000000	4.00000000000000000000	4.00000000000000000000	4.00000000000000000000	4.00000000000000000000	4.00000000000000000000	4.00000000000000000000	4.00000000000000000000	4.00000000000000000000	4.00000000000000000000	4.00000000000000000000
5.00000000000000000000	0.00000000000000000000	4163.58984375000000000000	4161.53857421875000000000	4168.20507812500000000000	4170.25634765625000000000	4156.92285156250000000000	4170.76904296875000000000	4162.05126953125000000000	4184.61523437500000000000	4202.56396484375000000000	4161.53857421875000000000	4169.23046875000000000000	4202.56396484375000000000	4154.87158203125000000000	4186.66650390625000000000	1881.00000000000000000000	10249.00000000000000000000	10226.00000000000000000000	0.00000000000000000000	0.00000000000000000000	0.00000000000000000000	2165.00000000000000000000	847.00000000000000000000	4.00000000000000000000	4.00000000000000000000	4.00000000000000000000	4.00000000000000000000	4.00000000000000000000	4.00000000000000000000	4.00000000000000000000	4.00000000000000000000	4.00000000000000000000	4.00000000000000000000	4.00000000000000000000	4.00000000000000000000	4.00000000000000000000	4.00000000000000000000	4.00000000000000000000	4.00000000000000000000
6.00000000000000000000	0.00000000000000000000	4174.35888671875000000000	4190.25634765625000000000	4165.64111328125000000000	4177.94873046875000000000	4189.74365234375000000000	4191.28173828125000000000	4191.28173828125000000000	4194.35888671875000000000	4207.17919921875000000000	4174.35888671875000000000	4172.82031250000000000000	4202.05126953125000000000	4163.58984375000000000000	4186.66650390625000000000	2935.00000000000000000000	10249.00000000000000000000	10226.00000000000000000000	0.00000000000000000000	0.00000000000000000000	0.00000000000000000000	2165.00000000000000000000	855.00000000000000000000	4.00000000000000000000	4.00000000000000000000	4.00000000000000000000	4.00000000000000000000	4.00000000000000000000	4.00000000000000000000	4.00000000000000000000	4.00000000000000000000	4.00000000000000000000	4.00000000000000000000	4.00000000000000000000	4.00000000000000000000	4.00000000000000000000	4.00000000000000000000	4.00000000000000000000	4.00000000000000000000
7.00000000000000000000	0.00000000000000000000	4181.53857421875000000000	4197.94873046875000000000	4175.38427734375000000000	4182.56396484375000000000	4202.05126953125000000000	4190.76904296875000000000	4191.79492187500000000000	4193.33300781250000000000	4206.66650390625000000000	4172.30761718750000000000	4173.33300781250000000000	4204.10253906250000000000	4157.43603515625000000000	4178.97412109375000000000	2775.00000000000000000000	10250.00000000000000000000	10226.00000000000000000000	0.00000000000000000000	0.00000000000000000000	0.00000000000000000000	2165.00000000000000000000	863.00000000000000000000	4.00000000000000000000	4.00000000000000000000	4.00000000000000000000	4.00000000000000000000	4.00000000000000000000	4.00000000000000000000	4.00000000000000000000	4.00000000000000000000	4.00000000000000000000	4.00000000000000000000	4.00000000000000000000	4.00000000000000000000	4.00000000000000000000	4.00000000000000000000	4.00000000000000000000	4.00000000000000000000
8.00000000000000000000	0.00000000000000000000	4170.25634765625000000000	4170.76904296875000000000	4170.76904296875000000000	4168.71777343750000000000	4173.84619140625000000000	4177.43603515625000000000	4166.66650390625000000000	4172.30761718750000000000	4203.07666015625000000000	4134.87158203125000000000	4157.43603515625000000000	4193.84619140625000000000	4135.38427734375000000000	4171.79492187500000000000	316.00000000000000000000	10250.00000000000000000000	10226.00000000000000000000	0.00000000000000000000	0.00000000000000000000	0.00000000000000000000	2165.00000000000000000000	870.00000000000000000000	4.00000000000000000000	4.00000000000000000000	4.00000000000000000000	4.00000000000000000000	4.00000000000000000000	4.00000000000000000000	4.00000000000000000000	4.00000000000000000000	4.00000000000000000000	4.00000000000000000000	4.00000000000000000000	4.00000000000000000000	4.00000000000000000000	4.00000000000000000000	4.00000000000000000000	4.00000000000000000000
9.00000000000000000000	0.00000000000000000000	4180.00000000000000000000	4195.38427734375000000000	4165.12792968750000000000	4190.25634765625000000000	4192.82031250000000000000	4183.58984375000000000000	4185.12792968750000000000	4198.97412109375000000000	4208.20507812500000000000	4171.79492187500000000000	4176.41015625000000000000	4204.61523437500000000000	4178.97412109375000000000	4199.48730468750000000000	3222.00000000000000000000	10249.00000000000000000000	10226.00000000000000000000	0.00000000000000000000	0.00000000000000000000	0.00000000000000000000	2165.00000000000000000000	878.00000000000000000000	4.00000000000000000000	4.00000000000000000000	4.00000000000000000000	4.00000000000000000000	4.00000000000000000000	4.00000000000000000000	4.00000000000000000000	4.00000000000000000000	4.00000000000000000000	4.00000000000000000000	4.00000000000000000000	4.00000000000000000000	4.00000000000000000000	4.00000000000000000000	4.00000000000000000000	4.00000000000000000000
10.00000000000000000000	0.00000000000000000000	4171.79492187500000000000	4164.61523437500000000000	4172.30761718750000000000	4174.35888671875000000000	4145.64111328125000000000	4165.64111328125000000000	4150.76904296875000000000	4168.20507812500000000000	4206.66650390625000000000	4151.79492187500000000000	4162.56396484375000000000	4204.10253906250000000000	4154.87158203125000000000	4188.20507812500000000000	3131.00000000000000000000	10249.00000000000000000000	10226.00000000000000000000	0.00000000000000000000	0.00000000000000000000	0.00000000000000000000	2165.00000000000000000000	887.00000000000000000000	4.00000000000000000000	4.00000000000000000000	4.00000000000000000000	4.00000000000000000000	4.00000000000000000000	4.00000000000000000000	4.00000000000000000000	4.00000000000000000000	4.00000000000000000000	4.00000000000000000000	4.00000000000000000000	4.00000000000000000000	4.00000000000000000000	4.00000000000000000000	4.00000000000000000000	4.00000000000000000000
11.00000000000000000000	0.00000000000000000000	4173.33300781250000000000	4178.97412109375000000000	4172.30761718750000000000	4178.46142578125000000000	4171.79492187500000000000	4181.53857421875000000000	4173.33300781250000000000	4186.66650390625000000000	4206.66650390625000000000	4174.87158203125000000000	4168.71777343750000000000	4197.94873046875000000000	4161.53857421875000000000	4181.53857421875000000000	2143.00000000000000000000	10249.00000000000000000000	10226.00000000000000000000	0.00000000000000000000	0.00000000000000000000	0.00000000000000000000	2165.00000000000000000000	895.00000000000000000000	4.00000000000000000000	4.00000000000000000000	4.00000000000000000000	4.00000000000000000000	4.00000000000000000000	4.00000000000000000000	4.00000000000000000000	4.00000000000000000000	4.00000000000000000000	4.00000000000000000000	4.00000000000000000000	4.00000000000000000000	4.00000000000000000000	4.00000000000000000000	4.00000000000000000000	4.00000000000000000000
12.00000000000000000000	0.00000000000000000000	4173.33300781250000000000	4183.07666015625000000000	4176.41015625000000000000	4186.66650390625000000000	4193.84619140625000000000	4188.20507812500000000000	4185.12792968750000000000	4206.15380859375000000000	4206.66650390625000000000	4192.30761718750000000000	4177.43603515625000000000	4209.74365234375000000000	4161.02539062500000000000	4184.61523437500000000000	1733.00000000000000000000	10249.00000000000000000000	10226.00000000000000000000	0.00000000000000000000	0.00000000000000000000	0.00000000000000000000	2165.00000000000000000000	903.00000000000000000000	4.00000000000000000000	4.00000000000000000000	4.00000000000000000000	4.00000000000000000000	4.00000000000000000000	4.00000000000000000000	4.00000000000000000000	4.00000000000000000000	4.00000000000000000000	4.00000000000000000000	4.00000000000000000000	4.00000000000000000000	4.00000000000000000000	4.00000000000000000000	4.00000000000000000000	4.00000000000000000000
13.00000000000000000000	0.00000000000000000000	4170.76904296875000000000	4168.20507812500000000000	4174.35888671875000000000	4177.94873046875000000000	4157.94873046875000000000	4179.48730468750000000000	4162.05126953125000000000	4179.48730468750000000000	4204.61523437500000000000	4153.33300781250000000000	4164.61523437500000000000	4208.71777343750000000000	4142.05126953125000000000	4182.05126953125000000000	1704.00000000000000000000	10246.00000000000000000000	10226.00000000000000000000	0.00000000000000000000	0.00000000000000000000	0.00000000000000000000	2165.00000000000000000000	912.00000000000000000000	4.00000000000000000000	4.00000000000000000000	4.00000000000000000000	4.00000000000000000000	4.00000000000000000000	4.00000000000000000000	4.00000000000000000000	4.00000000000000000000	4.00000000000000000000	4.00000000000000000000	4.00000000000000000000	4.00000000000000000000	4.00000000000000000000	4.00000000000000000000	4.00000000000000000000	4.00000000000000000000
14.00000000000000000000	0.00000000000000000000	4192.30761718750000000000	4220.51269531250000000000	4174.87158203125000000000	4203.58984375000000000000	4198.46142578125000000000	4195.89746093750000000000	4192.82031250000000000000	4198.46142578125000000000	4209.74365234375000000000	4185.64111328125000000000	4183.58984375000000000000	4209.23046875000000000000	4188.20507812500000000000	4195.89746093750000000000	3131.00000000000000000000	10246.00000000000000000000	10226.00000000000000000000	0.00000000000000000000	0.00000000000000000000	0.00000000000000000000	2165.00000000000000000000	919.00000000000000000000	4.00000000000000000000	4.00000000000000000000	4.00000000000000000000	4.00000000000000000000	4.00000000000000000000	4.00000000000000000000	4.00000000000000000000	4.00000000000000000000	4.00000000000000000000	4.00000000000000000000	4.00000000000000000000	4.00000000000000000000	4.00000000000000000000	4.00000000000000000000	4.00000000000000000000	4.00000000000000000000
15.00000000000000000000	0.00000000000000000000	4182.56396484375000000000	4190.25634765625000000000	4180.00000000000000000000	4188.71777343750000000000	4182.56396484375000000000	4180.51269531250000000000	4169.74365234375000000000	4168.20507812500000000000	4206.15380859375000000000	4160.51269531250000000000	4167.17919921875000000000	4205.64111328125000000000	4156.92285156250000000000	4182.05126953125000000000	2143.00000000000000000000	10246.00000000000000000000	10225.00000000000000000000	0.00000000000000000000	0.00000000000000000000	0.00000000000000000000	2165.00000000000000000000	927.00000000000000000000	4.00000000000000000000	4.00000000000000000000	4.00000000000000000000	4.00000000000000000000	4.00000000000000000000	4.00000000000000000000	4.00000000000000000000	4.00000000000000000000	4.00000000000000000000	4.00000000000000000000	4.00000000000000000000	4.00000000000000000000	4.00000000000000000000	4.00000000000000000000	4.00000000000000000000	4.00000000000000000000
16.00000000000000000000	0.00000000000000000000	4174.87158203125000000000	4182.56396484375000000000	4167.69238281250000000000	4189.74365234375000000000	4185.12792968750000000000	4181.53857421875000000000	4174.35888671875000000000	4180.00000000000000000000	4203.58984375000000000000	4160.00000000000000000000	4167.69238281250000000000	4205.12792968750000000000	4162.05126953125000000000	4189.74365234375000000000	0.00000000000000000000	10246.00000000000000000000	10225.00000000000000000000	0.00000000000000000000	0.00000000000000000000	0.00000000000000000000	2165.00000000000000000000	934.00000000000000000000	4.00000000000000000000	4.00000000000000000000	4.00000000000000000000	4.00000000000000000000	4.00000000000000000000	4.00000000000000000000	4.00000000000000000000	4.00000000000000000000	4.00000000000000000000	4.00000000000000000000	4.00000000000000000000	4.00000000000000000000	4.00000000000000000000	4.00000000000000000000	4.00000000000000000000	4.00000000000000000000
17.00000000000000000000	0.00000000000000000000	4171.79492187500000000000	4186.66650390625000000000	4165.64111328125000000000	4198.97412109375000000000	4184.10253906250000000000	4176.41015625000000000000	4172.82031250000000000000	4202.05126953125000000000	4206.15380859375000000000	4170.76904296875000000000	4180.00000000000000000000	4211.79492187500000000000	4184.61523437500000000000	4202.05126953125000000000	0.00000000000000000000	10245.00000000000000000000	10226.00000000000000000000	0.00000000000000000000	0.00000000000000000000	0.00000000000000000000	2165.00000000000000000000	942.00000000000000000000	4.00000000000000000000	4.00000000000000000000	4.00000000000000000000	4.00000000000000000000	4.00000000000000000000	4.00000000000000000000	4.00000000000000000000	4.00000000000000000000	4.00000000000000000000	4.00000000000000000000	4.00000000000000000000	4.00000000000000000000	4.00000000000000000000	4.00000000000000000000	4.00000000000000000000	4.00000000000000000000
18.00000000000000000000	0.00000000000000000000	4160.51269531250000000000	4151.79492187500000000000	4166.66650390625000000000	4171.79492187500000000000	4148.20507812500000000000	4166.15380859375000000000	4147.17919921875000000000	4168.20507812500000000000	4203.58984375000000000000	4134.35888671875000000000	4159.48730468750000000000	4199.48730468750000000000	4149.74365234375000000000	4182.05126953125000000000	0.00000000000000000000	10245.00000000000000000000	10226.00000000000000000000	0.00000000000000000000	0.00000000000000000000	0.00000000000000000000	2165.00000000000000000000	949.00000000000000000000	4.00000000000000000000	4.00000000000000000000	4.00000000000000000000	4.00000000000000000000	4.00000000000000000000	4.00000000000000000000	4.00000000000000000000	4.00000000000000000000	4.00000000000000000000	4.00000000000000000000	4.00000000000000000000	4.00000000000000000000	4.00000000000000000000	4.00000000000000000000	4.00000000000000000000	4.00000000000000000000
19.00000000000000000000	0.00000000000000000000	4176.41015625000000000000	4188.71777343750000000000	4168.71777343750000000000	4184.61523437500000000000	4190.76904296875000000000	4195.89746093750000000000	4195.38427734375000000000	4193.84619140625000000000	4206.15380859375000000000	4174.35888671875000000000	4178.97412109375000000000	4201.53857421875000000000	4174.35888671875000000000	4185.12792968750000000000	0.00000000000000000000	10246.00000000000000000000	10226.00000000000000000000	0.00000000000000000000	0.00000000000000000000	0.00000000000000000000	2165.00000000000000000000	957.00000000000000000000	4.00000000000000000000	4.00000000000000000000	4.00000000000000000000	4.00000000000000000000	4.00000000000000000000	4.00000000000000000000	4.00000000000000000000	4.00000000000000000000	4.00000000000000000000	4.00000000000000000000	4.00000000000000000000	4.00000000000000000000	4.00000000000000000000	4.00000000000000000000	4.00000000000000000000	4.00000000000000000000
20.00000000000000000000	0.00000000000000000000	4175.38427734375000000000	4180.51269531250000000000	4177.43603515625000000000	4174.35888671875000000000	4172.30761718750000000000	4186.66650390625000000000	4178.46142578125000000000	4184.10253906250000000000	4203.07666015625000000000	4161.53857421875000000000	4173.84619140625000000000	4205.12792968750000000000	4152.30761718750000000000	4176.92285156250000000000	0.00000000000000000000	10246.00000000000000000000	10226.00000000000000000000	0.00000000000000000000	0.00000000000000000000	0.00000000000000000000	2165.00000000000000000000	965.00000000000000000000	4.00000000000000000000	4.00000000000000000000	4.00000000000000000000	4.00000000000000000000	4.00000000000000000000	4.00000000000000000000	4.00000000000000000000	4.00000000000000000000	4.00000000000000000000	4.00000000000000000000	4.00000000000000000000	4.00000000000000000000	4.00000000000000000000	4.00000000000000000000	4.00000000000000000000	4.00000000000000000000
21.00000000000000000000	0.00000000000000000000	4180.00000000000000000000	4193.33300781250000000000	4173.33300781250000000000	4173.84619140625000000000	4188.20507812500000000000	4183.58984375000000000000	4173.33300781250000000000	4183.58984375000000000000	4204.61523437500000000000	4165.64111328125000000000	4169.74365234375000000000	4203.07666015625000000000	4159.48730468750000000000	4184.10253906250000000000	0.00000000000000000000	10247.00000000000000000000	10227.00000000000000000000	0.00000000000000000000	0.00000000000000000000	0.00000000000000000000	2165.00000000000000000000	973.00000000000000000000	4.00000000000000000000	4.00000000000000000000	4.00000000000000000000	4.00000000000000000000	4.00000000000000000000	4.00000000000000000000	4.00000000000000000000	4.00000000000000000000	4.00000000000000000000	4.00000000000000000000	4.00000000000000000000	4.00000000000000000000	4.00000000000000000000	4.00000000000000000000	4.00000000000000000000	4.00000000000000000000
22.00000000000000000000	0.00000000000000000000	4193.33300781250000000000	4217.43603515625000000000	4176.92285156250000000000	4189.23046875000000000000	4211.28173828125000000000	4187.69238281250000000000	4184.10253906250000000000	4188.71777343750000000000	4210.76904296875000000000	4188.71777343750000000000	4181.02539062500000000000	4212.30761718750000000000	4190.25634765625000000000	4197.43603515625000000000	0.00000000000000000000	10247.00000000000000000000	10227.00000000000000000000	0.00000000000000000000	0.00000000000000000000	0.00000000000000000000	2165.00000000000000000000	981.00000000000000000000	4.00000000000000000000	4.00000000000000000000	4.00000000000000000000	4.00000000000000000000	4.00000000000000000000	4.00000000000000000000	4.00000000000000000000	4.00000000000000000000	4.00000000000000000000	4.00000000000000000000	4.00000000000000000000	4.00000000000000000000	4.00000000000000000000	4.00000000000000000000	4.00000000000000000000	4.00000000000000000000
23.00000000000000000000	0.00000000000000000000	4178.46142578125000000000	4182.05126953125000000000	4174.35888671875000000000	4165.12792968750000000000	4154.87158203125000000000	4172.82031250000000000000	4153.84619140625000000000	4157.43603515625000000000	4206.15380859375000000000	4143.58984375000000000000	4166.15380859375000000000	4204.61523437500000000000	4158.97412109375000000000	4181.53857421875000000000	0.00000000000000000000	10246.00000000000000000000	10228.00000000000000000000	0.00000000000000000000	0.00000000000000000000	0.00000000000000000000	2165.00000000000000000000	989.00000000000000000000	4.00000000000000000000	4.00000000000000000000	4.00000000000000000000	4.00000000000000000000	4.00000000000000000000	4.00000000000000000000	4.00000000000000000000	4.00000000000000000000	4.00000000000000000000	4.00000000000000000000	4.00000000000000000000	4.00000000000000000000	4.00000000000000000000	4.00000000000000000000	4.00000000000000000000	4.00000000000000000000
24.00000000000000000000	0.00000000000000000000	4175.89746093750000000000	4197.43603515625000000000	4164.10253906250000000000	4175.38427734375000000000	4177.94873046875000000000	4182.56396484375000000000	4181.02539062500000000000	4197.94873046875000000000	4207.17919921875000000000	4181.53857421875000000000	4184.10253906250000000000	4206.66650390625000000000	4184.61523437500000000000	4191.28173828125000000000	0.00000000000000000000	10246.00000000000000000000	10228.00000000000000000000	0.00000000000000000000	0.00000000000000000000	0.00000000000000000000	2165.00000000000000000000	997.00000000000000000000	4.00000000000000000000	4.00000000000000000000	4.00000000000000000000	4.00000000000000000000	4.00000000000000000000	4.00000000000000000000	4.00000000000000000000	4.00000000000000000000	4.00000000000000000000	4.00000000000000000000	4.00000000000000000000	4.00000000000000000000	4.00000000000000000000	4.00000000000000000000	4.00000000000000000000	4.00000000000000000000
25.00000000000000000000	0.00000000000000000000	4166.15380859375000000000	4170.25634765625000000000	4171.28173828125000000000	4168.20507812500000000000	4169.74365234375000000000	4172.82031250000000000000	4166.66650390625000000000	4189.74365234375000000000	4206.66650390625000000000	4173.33300781250000000000	4176.92285156250000000000	4210.25634765625000000000	4167.69238281250000000000	4185.64111328125000000000	0.00000000000000000000	10247.00000000000000000000	10229.00000000000000000000	0.00000000000000000000	0.00000000000000000000	0.00000000000000000000	2166.00000000000000000000	5.00000000000000000000	4.00000000000000000000	4.00000000000000000000	4.00000000000000000000	4.00000000000000000000	4.00000000000000000000	4.00000000000000000000	4.00000000000000000000	4.00000000000000000000	4.00000000000000000000	4.00000000000000000000	4.00000000000000000000	4.00000000000000000000	4.00000000000000000000	4.00000000000000000000	4.00000000000000000000	4.00000000000000000000
26.00000000000000000000	0.00000000000000000000	4168.71777343750000000000	4172.82031250000000000000	4170.76904296875000000000	4164.61523437500000000000	4176.92285156250000000000	4184.61523437500000000000	4174.35888671875000000000	4180.51269531250000000000	4204.10253906250000000000	4156.92285156250000000000	4170.76904296875000000000	4205.12792968750000000000	4162.56396484375000000000	4179.48730468750000000000	0.00000000000000000000	10247.00000000000000000000	10229.00000000000000000000	0.00000000000000000000	0.00000000000000000000	0.00000000000000000000	2166.00000000000000000000	12.00000000000000000000	4.00000000000000000000	4.00000000000000000000	4.00000000000000000000	4.00000000000000000000	4.00000000000000000000	4.00000000000000000000	4.00000000000000000000	4.00000000000000000000	4.00000000000000000000	4.00000000000000000000	4.00000000000000000000	4.00000000000000000000	4.00000000000000000000	4.00000000000000000000	4.00000000000000000000	4.00000000000000000000
27.00000000000000000000	0.00000000000000000000	4182.56396484375000000000	4203.07666015625000000000	4171.79492187500000000000	4179.48730468750000000000	4202.05126953125000000000	4199.48730468750000000000	4203.07666015625000000000	4200.51269531250000000000	4207.17919921875000000000	4189.23046875000000000000	4187.17919921875000000000	4212.30761718750000000000	4183.58984375000000000000	4184.10253906250000000000	0.00000000000000000000	10247.00000000000000000000	10227.00000000000000000000	0.00000000000000000000	0.00000000000000000000	0.00000000000000000000	2166.00000000000000000000	21.00000000000000000000	4.00000000000000000000	4.00000000000000000000	4.00000000000000000000	4.00000000000000000000	4.00000000000000000000	4.00000000000000000000	4.00000000000000000000	4.00000000000000000000	4.00000000000000000000	4.00000000000000000000	4.00000000000000000000	4.00000000000000000000	4.00000000000000000000	4.00000000000000000000	4.00000000000000000000	4.00000000000000000000
28.00000000000000000000	0.00000000000000000000	4172.30761718750000000000	4167.69238281250000000000	4174.87158203125000000000	4156.92285156250000000000	4156.92285156250000000000	4179.48730468750000000000	4171.28173828125000000000	4167.69238281250000000000	4204.61523437500000000000	4163.07666015625000000000	4168.71777343750000000000	4205.12792968750000000000	4149.23046875000000000000	4168.71777343750000000000	0.00000000000000000000	10247.00000000000000000000	10227.00000000000000000000	0.00000000000000000000	0.00000000000000000000	0.00000000000000000000	2166.00000000000000000000	29.00000000000000000000	4.00000000000000000000	4.00000000000000000000	4.00000000000000000000	4.00000000000000000000	4.00000000000000000000	4.00000000000000000000	4.00000000000000000000	4.00000000000000000000	4.00000000000000000000	4.00000000000000000000	4.00000000000000000000	4.00000000000000000000	4.00000000000000000000	4.00000000000000000000	4.00000000000000000000	4.00000000000000000000
29.00000000000000000000	0.00000000000000000000	4181.53857421875000000000	4196.41015625000000000000	4172.82031250000000000000	4174.35888671875000000000	4191.28173828125000000000	4187.69238281250000000000	4187.17919921875000000000	4188.71777343750000000000	4206.15380859375000000000	4191.28173828125000000000	4178.97412109375000000000	4205.64111328125000000000	4188.20507812500000000000	4187.17919921875000000000	0.00000000000000000000	10247.00000000000000000000	10228.00000000000000000000	0.00000000000000000000	0.00000000000000000000	0.00000000000000000000	2166.00000000000000000000	37.00000000000000000000	4.00000000000000000000	4.00000000000000000000	4.00000000000000000000	4.00000000000000000000	4.00000000000000000000	4.00000000000000000000	4.00000000000000000000	4.00000000000000000000	4.00000000000000000000	4.00000000000000000000	4.00000000000000000000	4.00000000000000000000	4.00000000000000000000	4.00000000000000000000	4.00000000000000000000	4.00000000000000000000
30.00000000000000000000	0.00000000000000000000	4176.92285156250000000000	4184.61523437500000000000	4175.89746093750000000000	4173.33300781250000000000	4184.61523437500000000000	4173.33300781250000000000	4163.58984375000000000000	4175.89746093750000000000	4205.12792968750000000000	4171.28173828125000000000	4172.30761718750000000000	4213.84619140625000000000	4183.07666015625000000000	4188.71777343750000000000	0.00000000000000000000	10247.00000000000000000000	10228.00000000000000000000	0.00000000000000000000	0.00000000000000000000	0.00000000000000000000	2166.00000000000000000000	45.00000000000000000000	4.00000000000000000000	4.00000000000000000000	4.00000000000000000000	4.00000000000000000000	4.00000000000000000000	4.00000000000000000000	4.00000000000000000000	4.00000000000000000000	4.00000000000000000000	4.00000000000000000000	4.00000000000000000000	4.00000000000000000000	4.00000000000000000000	4.00000000000000000000	4.00000000000000000000	4.00000000000000000000
31.00000000000000000000	0.00000000000000000000	4170.25634765625000000000	4169.74365234375000000000	4167.17919921875000000000	4162.56396484375000000000	4166.15380859375000000000	4170.76904296875000000000	4157.94873046875000000000	4165.12792968750000000000	4203.58984375000000000000	4151.79492187500000000000	4165.12792968750000000000	4207.17919921875000000000	4160.00000000000000000000	4179.48730468750000000000	0.00000000000000000000	10247.00000000000000000000	10228.00000000000000000000	0.00000000000000000000	0.00000000000000000000	0.00000000000000000000	2166.00000000000000000000	53.00000000000000000000	4.00000000000000000000	4.00000000000000000000	4.00000000000000000000	4.00000000000000000000	4.00000000000000000000	4.00000000000000000000	4.00000000000000000000	4.00000000000000000000	4.00000000000000000000	4.00000000000000000000	4.00000000000000000000	4.00000000000000000000	4.00000000000000000000	4.00000000000000000000	4.00000000000000000000	4.00000000000000000000
32.00000000000000000000	0.00000000000000000000	4177.43603515625000000000	4194.87158203125000000000	4168.71777343750000000000	4178.46142578125000000000	4188.71777343750000000000	4187.17919921875000000000	4195.89746093750000000000	4202.56396484375000000000	4207.69238281250000000000	4199.48730468750000000000	4186.66650390625000000000	4210.76904296875000000000	4180.51269531250000000000	4184.61523437500000000000	0.00000000000000000000	10247.00000000000000000000	10228.00000000000000000000	0.00000000000000000000	0.00000000000000000000	0.00000000000000000000	2166.00000000000000000000	60.00000000000000000000	4.00000000000000000000	4.00000000000000000000	4.00000000000000000000	4.00000000000000000000	4.00000000000000000000	4.00000000000000000000	4.00000000000000000000	4.00000000000000000000	4.00000000000000000000	4.00000000000000000000	4.00000000000000000000	4.00000000000000000000	4.00000000000000000000	4.00000000000000000000	4.00000000000000000000	4.00000000000000000000
33.00000000000000000000	0.00000000000000000000	4162.56396484375000000000	4163.07666015625000000000	4174.35888671875000000000	4156.92285156250000000000	4153.84619140625000000000	4176.41015625000000000000	4173.84619140625000000000	4176.92285156250000000000	4206.15380859375000000000	4167.17919921875000000000	4167.69238281250000000000	4206.15380859375000000000	4147.69238281250000000000	4170.76904296875000000000	0.00000000000000000000	10247.00000000000000000000	10229.00000000000000000000	0.00000000000000000000	0.00000000000000000000	0.00000000000000000000	2166.00000000000000000000	68.00000000000000000000	4.00000000000000000000	4.00000000000000000000	4.00000000000000000000	4.00000000000000000000	4.00000000000000000000	4.00000000000000000000	4.00000000000000000000	4.00000000000000000000	4.00000000000000000000	4.00000000000000000000	4.00000000000000000000	4.00000000000000000000	4.00000000000000000000	4.00000000000000000000	4.00000000000000000000	4.00000000000000000000
34.00000000000000000000	0.00000000000000000000	4180.00000000000000000000	4195.38427734375000000000	4170.76904296875000000000	4168.20507812500000000000	4196.92285156250000000000	4196.41015625000000000000	4195.38427734375000000000	4188.71777343750000000000	4209.23046875000000000000	4184.10253906250000000000	4177.94873046875000000000	4207.17919921875000000000	4179.48730468750000000000	4181.53857421875000000000	0.00000000000000000000	10247.00000000000000000000	10229.00000000000000000000	0.00000000000000000000	0.00000000000000000000	0.00000000000000000000	2166.00000000000000000000	76.00000000000000000000	4.00000000000000000000	4.00000000000000000000	4.00000000000000000000	4.00000000000000000000	4.00000000000000000000	4.00000000000000000000	4.00000000000000000000	4.00000000000000000000	4.00000000000000000000	4.00000000000000000000	4.00000000000000000000	4.00000000000000000000	4.00000000000000000000	4.00000000000000000000	4.00000000000000000000	4.00000000000000000000
35.00000000000000000000	0.00000000000000000000	4194.87158203125000000000	4199.48730468750000000000	4180.51269531250000000000	4170.76904296875000000000	4203.58984375000000000000	4194.87158203125000000000	4181.02539062500000000000	4175.89746093750000000000	4207.69238281250000000000	4184.10253906250000000000	4183.07666015625000000000	4213.84619140625000000000	4184.10253906250000000000	4181.53857421875000000000	0.00000000000000000000	10247.00000000000000000000	10229.00000000000000000000	0.00000000000000000000	0.00000000000000000000	0.00000000000000000000	2166.00000000000000000000	84.00000000000000000000	4.00000000000000000000	4.00000000000000000000	4.00000000000000000000	4.00000000000000000000	4.00000000000000000000	4.00000000000000000000	4.00000000000000000000	4.00000000000000000000	4.00000000000000000000	4.00000000000000000000	4.00000000000000000000	4.00000000000000000000	4.00000000000000000000	4.00000000000000000000	4.00000000000000000000	4.00000000000000000000
36.00000000000000000000	0.00000000000000000000	4186.15380859375000000000	4180.51269531250000000000	4178.97412109375000000000	4160.00000000000000000000	4169.74365234375000000000	4182.05126953125000000000	4163.58984375000000000000	4158.97412109375000000000	4202.05126953125000000000	4157.43603515625000000000	4171.79492187500000000000	4209.23046875000000000000	4169.74365234375000000000	4178.97412109375000000000	0.00000000000000000000	10247.00000000000000000000	10229.00000000000000000000	0.00000000000000000000	0.00000000000000000000	0.00000000000000000000	2166.00000000000000000000	92.00000000000000000000	4.00000000000000000000	4.00000000000000000000	4.00000000000000000000	4.00000000000000000000	4.00000000000000000000	4.00000000000000000000	4.00000000000000000000	4.00000000000000000000	4.00000000000000000000	4.00000000000000000000	4.00000000000000000000	4.00000000000000000000	4.00000000000000000000	4.00000000000000000000	4.00000000000000000000	4.00000000000000000000
37.00000000000000000000	0.00000000000000000000	4189.74365234375000000000	4207.69238281250000000000	4175.38427734375000000000	4183.58984375000000000000	4188.71777343750000000000	4185.12792968750000000000	4185.12792968750000000000	4197.94873046875000000000	4207.69238281250000000000	4186.15380859375000000000	4191.79492187500000000000	4217.94873046875000000000	4211.79492187500000000000	4201.02539062500000000000	0.00000000000000000000	10247.00000000000000000000	10228.00000000000000000000	0.00000000000000000000	0.00000000000000000000	0.00000000000000000000	2166.00000000000000000000	100.00000000000000000000	4.00000000000000000000	4.00000000000000000000	4.00000000000000000000	4.00000000000000000000	4.00000000000000000000	4.00000000000000000000	4.00000000000000000000	4.00000000000000000000	4.00000000000000000000	4.00000000000000000000	4.00000000000000000000	4.00000000000000000000	4.00000000000000000000	4.00000000000000000000	4.00000000000000000000	4.00000000000000000000
38.00000000000000000000	0.00000000000000000000	4179.48730468750000000000	4172.82031250000000000000	4176.92285156250000000000	4166.66650390625000000000	4145.12792968750000000000	4166.66650390625000000000	4146.66650390625000000000	4171.79492187500000000000	4206.66650390625000000000	4153.33300781250000000000	4175.38427734375000000000	4214.35888671875000000000	4181.02539062500000000000	4191.28173828125000000000	0.00000000000000000000	10247.00000000000000000000	10228.00000000000000000000	0.00000000000000000000	0.00000000000000000000	0.00000000000000000000	2166.00000000000000000000	107.00000000000000000000	4.00000000000000000000	4.00000000000000000000	4.00000000000000000000	4.00000000000000000000	4.00000000000000000000	4.00000000000000000000	4.00000000000000000000	4.00000000000000000000	4.00000000000000000000	4.00000000000000000000	4.00000000000000000000	4.00000000000000000000	4.00000000000000000000	4.00000000000000000000	4.00000000000000000000	4.00000000000000000000
39.00000000000000000000	0.00000000000000000000	4179.48730468750000000000	4182.56396484375000000000	4167.69238281250000000000	4168.20507812500000000000	4163.07666015625000000000	4182.05126953125000000000	4174.87158203125000000000	4183.58984375000000000000	4205.64111328125000000000	4176.92285156250000000000	4175.89746093750000000000	4208.71777343750000000000	4181.02539062500000000000	4189.23046875000000000000	0.00000000000000000000	10248.00000000000000000000	10229.00000000000000000000	0.00000000000000000000	0.00000000000000000000	0.00000000000000000000	2166.00000000000000000000	116.00000000000000000000	4.00000000000000000000	4.00000000000000000000	4.00000000000000000000	4.00000000000000000000	4.00000000000000000000	4.00000000000000000000	4.00000000000000000000	4.00000000000000000000	4.00000000000000000000	4.00000000000000000000	4.00000000000000000000	4.00000000000000000000	4.00000000000000000000	4.00000000000000000000	4.00000000000000000000	4.00000000000000000000
40.00000000000000000000	0.00000000000000000000	4176.92285156250000000000	4176.92285156250000000000	4168.71777343750000000000	4168.20507812500000000000	4177.94873046875000000000	4185.12792968750000000000	4189.74365234375000000000	4191.28173828125000000000	4205.12792968750000000000	4189.74365234375000000000	4177.94873046875000000000	4212.82031250000000000000	4170.25634765625000000000	4181.02539062500000000000	0.00000000000000000000	10248.00000000000000000000	10229.00000000000000000000	0.00000000000000000000	0.00000000000000000000	0.00000000000000000000	2166.00000000000000000000	123.00000000000000000000	4.00000000000000000000	4.00000000000000000000	4.00000000000000000000	4.00000000000000000000	4.00000000000000000000	4.00000000000000000000	4.00000000000000000000	4.00000000000000000000	4.00000000000000000000	4.00000000000000000000	4.00000000000000000000	4.00000000000000000000	4.00000000000000000000	4.00000000000000000000	4.00000000000000000000	4.00000000000000000000
41.00000000000000000000	0.00000000000000000000	4177.43603515625000000000	4162.56396484375000000000	4170.25634765625000000000	4156.41015625000000000000	4164.61523437500000000000	4177.43603515625000000000	4168.20507812500000000000	4169.74365234375000000000	4204.10253906250000000000	4161.53857421875000000000	4166.66650390625000000000	4206.66650390625000000000	4153.84619140625000000000	4172.30761718750000000000	0.00000000000000000000	10248.00000000000000000000	10228.00000000000000000000	0.00000000000000000000	0.00000000000000000000	0.00000000000000000000	2166.00000000000000000000	131.00000000000000000000	4.00000000000000000000	4.00000000000000000000	4.00000000000000000000	4.00000000000000000000	4.00000000000000000000	4.00000000000000000000	4.00000000000000000000	4.00000000000000000000	4.00000000000000000000	4.00000000000000000000	4.00000000000000000000	4.00000000000000000000	4.00000000000000000000	4.00000000000000000000	4.00000000000000000000	4.00000000000000000000
42.00000000000000000000	0.00000000000000000000	4197.94873046875000000000	4210.25634765625000000000	4174.35888671875000000000	4181.02539062500000000000	4205.12792968750000000000	4192.30761718750000000000	4187.69238281250000000000	4183.07666015625000000000	4209.74365234375000000000	4190.25634765625000000000	4181.53857421875000000000	4213.33300781250000000000	4197.94873046875000000000	4190.76904296875000000000	0.00000000000000000000	10248.00000000000000000000	10228.00000000000000000000	0.00000000000000000000	0.00000000000000000000	0.00000000000000000000	2166.00000000000000000000	138.00000000000000000000	4.00000000000000000000	4.00000000000000000000	4.00000000000000000000	4.00000000000000000000	4.00000000000000000000	4.00000000000000000000	4.00000000000000000000	4.00000000000000000000	4.00000000000000000000	4.00000000000000000000	4.00000000000000000000	4.00000000000000000000	4.00000000000000000000	4.00000000000000000000	4.00000000000000000000	4.00000000000000000000
43.00000000000000000000	0.00000000000000000000	4186.66650390625000000000	4181.53857421875000000000	4175.89746093750000000000	4167.69238281250000000000	4180.51269531250000000000	4178.97412109375000000000	4160.00000000000000000000	4148.20507812500000000000	4205.64111328125000000000	4149.23046875000000000000	4162.56396484375000000000	4212.30761718750000000000	4164.61523437500000000000	4177.43603515625000000000	0.00000000000000000000	10249.00000000000000000000	10228.00000000000000000000	0.00000000000000000000	0.00000000000000000000	0.00000000000000000000	2166.00000000000000000000	147.00000000000000000000	4.00000000000000000000	4.00000000000000000000	4.00000000000000000000	4.00000000000000000000	4.00000000000000000000	4.00000000000000000000	4.00000000000000000000	4.00000000000000000000	4.00000000000000000000	4.00000000000000000000	4.00000000000000000000	4.00000000000000000000	4.00000000000000000000	4.00000000000000000000	4.00000000000000000000	4.00000000000000000000
44.00000000000000000000	0.00000000000000000000	4176.92285156250000000000	4178.97412109375000000000	4165.12792968750000000000	4171.79492187500000000000	4189.74365234375000000000	4183.07666015625000000000	4173.33300781250000000000	4172.30761718750000000000	4205.12792968750000000000	4162.05126953125000000000	4170.76904296875000000000	4210.76904296875000000000	4174.87158203125000000000	4181.02539062500000000000	0.00000000000000000000	10249.00000000000000000000	10228.00000000000000000000	0.00000000000000000000	0.00000000000000000000	0.00000000000000000000	2166.00000000000000000000	155.00000000000000000000	4.00000000000000000000	4.00000000000000000000	4.00000000000000000000	4.00000000000000000000	4.00000000000000000000	4.00000000000000000000	4.00000000000000000000	4.00000000000000000000	4.00000000000000000000	4.00000000000000000000	4.00000000000000000000	4.00000000000000000000	4.00000000000000000000	4.00000000000000000000	4.00000000000000000000	4.00000000000000000000
45.00000000000000000000	0.00000000000000000000	4170.76904296875000000000	4175.38427734375000000000	4168.71777343750000000000	4178.46142578125000000000	4174.87158203125000000000	4174.35888671875000000000	4170.76904296875000000000	4188.71777343750000000000	4207.17919921875000000000	4183.07666015625000000000	4177.94873046875000000000	4218.46142578125000000000	4187.69238281250000000000	4187.69238281250000000000	0.00000000000000000000	10250.00000000000000000000	10228.00000000000000000000	0.00000000000000000000	0.00000000000000000000	0.00000000000000000000	2166.00000000000000000000	163.00000000000000000000	4.00000000000000000000	4.00000000000000000000	4.00000000000000000000	4.00000000000000000000	4.00000000000000000000	4.00000000000000000000	4.00000000000000000000	4.00000000000000000000	4.00000000000000000000	4.00000000000000000000	4.00000000000000000000	4.00000000000000000000	4.00000000000000000000	4.00000000000000000000	4.00000000000000000000	4.00000000000000000000
46.00000000000000000000	0.00000000000000000000	4165.12792968750000000000	4152.82031250000000000000	4170.25634765625000000000	4158.46142578125000000000	4138.97412109375000000000	4166.66650390625000000000	4148.71777343750000000000	4152.82031250000000000000	4204.10253906250000000000	4148.71777343750000000000	4154.87158203125000000000	4209.23046875000000000000	4155.38427734375000000000	4172.30761718750000000000	0.00000000000000000000	10250.00000000000000000000	10228.00000000000000000000	0.00000000000000000000	0.00000000000000000000	0.00000000000000000000	2166.00000000000000000000	172.00000000000000000000	4.00000000000000000000	4.00000000000000000000	4.00000000000000000000	4.00000000000000000000	4.00000000000000000000	4.00000000000000000000	4.00000000000000000000	4.00000000000000000000	4.00000000000000000000	4.00000000000000000000	4.00000000000000000000	4.00000000000000000000	4.00000000000000000000	4.00000000000000000000	4.00000000000000000000	4.00000000000000000000
47.00000000000000000000	0.00000000000000000000	4184.10253906250000000000	4196.92285156250000000000	4170.25634765625000000000	4175.89746093750000000000	4190.25634765625000000000	4191.79492187500000000000	4190.25634765625000000000	4177.43603515625000000000	4206.66650390625000000000	4191.28173828125000000000	4177.43603515625000000000	4212.82031250000000000000	4180.00000000000000000000	4183.07666015625000000000	0.00000000000000000000	10249.00000000000000000000	10227.00000000000000000000	0.00000000000000000000	0.00000000000000000000	0.00000000000000000000	2166.00000000000000000000	180.00000000000000000000	4.00000000000000000000	4.00000000000000000000	4.00000000000000000000	4.00000000000000000000	4.00000000000000000000	4.00000000000000000000	4.00000000000000000000	4.00000000000000000000	4.00000000000000000000	4.00000000000000000000	4.00000000000000000000	4.00000000000000000000	4.00000000000000000000	4.00000000000000000000	4.00000000000000000000	4.00000000000000000000
48.00000000000000000000	0.00000000000000000000	4177.94873046875000000000	4171.28173828125000000000	4177.43603515625000000000	4163.07666015625000000000	4157.43603515625000000000	4179.48730468750000000000	4168.20507812500000000000	4159.48730468750000000000	4203.07666015625000000000	4168.71777343750000000000	4171.79492187500000000000	4212.30761718750000000000	4149.74365234375000000000	4175.89746093750000000000	0.00000000000000000000	10249.00000000000000000000	10227.00000000000000000000	0.00000000000000000000	0.00000000000000000000	0.00000000000000000000	2166.00000000000000000000	188.00000000000000000000	4.00000000000000000000	4.00000000000000000000	4.00000000000000000000	4.00000000000000000000	4.00000000000000000000	4.00000000000000000000	4.00000000000000000000	4.00000000000000000000	4.00000000000000000000	4.00000000000000000000	4.00000000000000000000	4.00000000000000000000	4.00000000000000000000	4.00000000000000000000	4.00000000000000000000	4.00000000000000000000
49.00000000000000000000	0.00000000000000000000	4183.07666015625000000000	4177.43603515625000000000	4170.76904296875000000000	4165.64111328125000000000	4150.25634765625000000000	4180.51269531250000000000	4168.71777343750000000000	4167.69238281250000000000	4204.10253906250000000000	4166.15380859375000000000	4167.69238281250000000000	4205.12792968750000000000	4160.51269531250000000000	4180.00000000000000000000	0.00000000000000000000	10247.00000000000000000000	10227.00000000000000000000	0.00000000000000000000	0.00000000000000000000	0.00000000000000000000	2166.00000000000000000000	195.00000000000000000000	4.00000000000000000000	4.00000000000000000000	4.00000000000000000000	4.00000000000000000000	4.00000000000000000000	4.00000000000000000000	4.00000000000000000000	4.00000000000000000000	4.00000000000000000000	4.00000000000000000000	4.00000000000000000000	4.00000000000000000000	4.00000000000000000000	4.00000000000000000000	4.00000000000000000000	4.00000000000000000000
50.00000000000000000000	0.00000000000000000000	4191.28173828125000000000	4194.35888671875000000000	4171.28173828125000000000	4174.35888671875000000000	4169.74365234375000000000	4177.43603515625000000000	4169.23046875000000000000	4172.82031250000000000000	4207.69238281250000000000	4177.43603515625000000000	4172.82031250000000000000	4207.17919921875000000000	4178.46142578125000000000	4189.74365234375000000000	0.00000000000000000000	10247.00000000000000000000	10227.00000000000000000000	0.00000000000000000000	0.00000000000000000000	0.00000000000000000000	2166.00000000000000000000	203.00000000000000000000	4.00000000000000000000	4.00000000000000000000	4.00000000000000000000	4.00000000000000000000	4.00000000000000000000	4.00000000000000000000	4.00000000000000000000	4.00000000000000000000	4.00000000000000000000	4.00000000000000000000	4.00000000000000000000	4.00000000000000000000	4.00000000000000000000	4.00000000000000000000	4.00000000000000000000	4.00000000000000000000
51.00000000000000000000	0.00000000000000000000	4174.35888671875000000000	4158.97412109375000000000	4170.25634765625000000000	4150.76904296875000000000	4148.20507812500000000000	4164.61523437500000000000	4137.94873046875000000000	4141.02539062500000000000	4202.56396484375000000000	4130.76904296875000000000	4158.97412109375000000000	4198.97412109375000000000	4142.56396484375000000000	4177.94873046875000000000	0.00000000000000000000	10247.00000000000000000000	10227.00000000000000000000	0.00000000000000000000	0.00000000000000000000	0.00000000000000000000	2166.00000000000000000000	210.00000000000000000000	4.00000000000000000000	4.00000000000000000000	4.00000000000000000000	4.00000000000000000000	4.00000000000000000000	4.00000000000000000000	4.00000000000000000000	4.00000000000000000000	4.00000000000000000000	4.00000000000000000000	4.00000000000000000000	4.00000000000000000000	4.00000000000000000000	4.00000000000000000000	4.00000000000000000000	4.00000000000000000000
52.00000000000000000000	0.00000000000000000000	4178.46142578125000000000	4178.97412109375000000000	4165.12792968750000000000	4166.66650390625000000000	4187.69238281250000000000	4183.07666015625000000000	4170.25634765625000000000	4182.56396484375000000000	4205.12792968750000000000	4178.46142578125000000000	4181.53857421875000000000	4204.10253906250000000000	4177.94873046875000000000	4188.20507812500000000000	0.00000000000000000000	10247.00000000000000000000	10227.00000000000000000000	0.00000000000000000000	0.00000000000000000000	0.00000000000000000000	2166.00000000000000000000	217.00000000000000000000	4.00000000000000000000	4.00000000000000000000	4.00000000000000000000	4.00000000000000000000	4.00000000000000000000	4.00000000000000000000	4.00000000000000000000	4.00000000000000000000	4.00000000000000000000	4.00000000000000000000	4.00000000000000000000	4.00000000000000000000	4.00000000000000000000	4.00000000000000000000	4.00000000000000000000	4.00000000000000000000
53.00000000000000000000	0.00000000000000000000	4168.71777343750000000000	4154.35888671875000000000	4168.71777343750000000000	4155.38427734375000000000	4157.43603515625000000000	4167.17919921875000000000	4152.30761718750000000000	4169.23046875000000000000	4203.07666015625000000000	4172.82031250000000000000	4172.30761718750000000000	4205.12792968750000000000	4161.02539062500000000000	4179.48730468750000000000	0.00000000000000000000	10246.00000000000000000000	10229.00000000000000000000	0.00000000000000000000	0.00000000000000000000	0.00000000000000000000	2166.00000000000000000000	225.00000000000000000000	4.00000000000000000000	4.00000000000000000000	4.00000000000000000000	4.00000000000000000000	4.00000000000000000000	4.00000000000000000000	4.00000000000000000000	4.00000000000000000000	4.00000000000000000000	4.00000000000000000000	4.00000000000000000000	4.00000000000000000000	4.00000000000000000000	4.00000000000000000000	4.00000000000000000000	4.00000000000000000000
54.00000000000000000000	0.00000000000000000000	4171.28173828125000000000	4167.69238281250000000000	4166.15380859375000000000	4153.84619140625000000000	4157.94873046875000000000	4175.38427734375000000000	4164.10253906250000000000	4160.00000000000000000000	4202.05126953125000000000	4153.33300781250000000000	4167.17919921875000000000	4196.41015625000000000000	4155.38427734375000000000	4177.94873046875000000000	0.00000000000000000000	10246.00000000000000000000	10229.00000000000000000000	0.00000000000000000000	0.00000000000000000000	0.00000000000000000000	2166.00000000000000000000	232.00000000000000000000	4.00000000000000000000	4.00000000000000000000	4.00000000000000000000	4.00000000000000000000	4.00000000000000000000	4.00000000000000000000	4.00000000000000000000	4.00000000000000000000	4.00000000000000000000	4.00000000000000000000	4.00000000000000000000	4.00000000000000000000	4.00000000000000000000	4.00000000000000000000	4.00000000000000000000	4.00000000000000000000
55.00000000000000000000	0.00000000000000000000	4188.20507812500000000000	4196.41015625000000000000	4175.38427734375000000000	4173.33300781250000000000	4194.87158203125000000000	4196.92285156250000000000	4191.79492187500000000000	4175.38427734375000000000	4206.15380859375000000000	4177.43603515625000000000	4176.41015625000000000000	4203.07666015625000000000	4166.66650390625000000000	4180.51269531250000000000	0.00000000000000000000	10247.00000000000000000000	10230.00000000000000000000	0.00000000000000000000	0.00000000000000000000	0.00000000000000000000	2166.00000000000000000000	240.00000000000000000000	4.00000000000000000000	4.00000000000000000000	4.00000000000000000000	4.00000000000000000000	4.00000000000000000000	4.00000000000000000000	4.00000000000000000000	4.00000000000000000000	4.00000000000000000000	4.00000000000000000000	4.00000000000000000000	4.00000000000000000000	4.00000000000000000000	4.00000000000000000000	4.00000000000000000000	4.00000000000000000000
56.00000000000000000000	0.00000000000000000000	4175.89746093750000000000	4156.92285156250000000000	4175.89746093750000000000	4150.25634765625000000000	4161.02539062500000000000	4182.05126953125000000000	4155.38427734375000000000	4143.07666015625000000000	4201.53857421875000000000	4155.89746093750000000000	4151.79492187500000000000	4197.43603515625000000000	4127.17919921875000000000	4164.10253906250000000000	0.00000000000000000000	10247.00000000000000000000	10230.00000000000000000000	0.00000000000000000000	0.00000000000000000000	0.00000000000000000000	2166.00000000000000000000	248.00000000000000000000	4.00000000000000000000	4.00000000000000000000	4.00000000000000000000	4.00000000000000000000	4.00000000000000000000	4.00000000000000000000	4.00000000000000000000	4.00000000000000000000	4.00000000000000000000	4.00000000000000000000	4.00000000000000000000	4.00000000000000000000	4.00000000000000000000	4.00000000000000000000	4.00000000000000000000	4.00000000000000000000
57.00000000000000000000	0.00000000000000000000	4180.51269531250000000000	4181.02539062500000000000	4167.69238281250000000000	4163.07666015625000000000	4174.87158203125000000000	4182.56396484375000000000	4168.20507812500000000000	4167.17919921875000000000	4203.58984375000000000000	4184.61523437500000000000	4170.25634765625000000000	4201.53857421875000000000	4174.87158203125000000000	4190.25634765625000000000	0.00000000000000000000	10249.00000000000000000000	10231.00000000000000000000	0.00000000000000000000	0.00000000000000000000	0.00000000000000000000	2166.00000000000000000000	256.00000000000000000000	4.00000000000000000000	4.00000000000000000000	4.00000000000000000000	4.00000000000000000000	4.00000000000000000000	4.00000000000000000000	4.00000000000000000000	4.00000000000000000000	4.00000000000000000000	4.00000000000000000000	4.00000000000000000000	4.00000000000000000000	4.00000000000000000000	4.00000000000000000000	4.00000000000000000000	4.00000000000000000000
58.00000000000000000000	0.00000000000000000000	4180.51269531250000000000	4172.30761718750000000000	4176.41015625000000000000	4165.12792968750000000000	4144.61523437500000000000	4167.17919921875000000000	4151.79492187500000000000	4160.00000000000000000000	4206.15380859375000000000	4162.05126953125000000000	4174.35888671875000000000	4209.74365234375000000000	4180.51269531250000000000	4195.89746093750000000000	0.00000000000000000000	10249.00000000000000000000	10231.00000000000000000000	0.00000000000000000000	0.00000000000000000000	0.00000000000000000000	2166.00000000000000000000	263.00000000000000000000	4.00000000000000000000	4.00000000000000000000	4.00000000000000000000	4.00000000000000000000	4.00000000000000000000	4.00000000000000000000	4.00000000000000000000	4.00000000000000000000	4.00000000000000000000	4.00000000000000000000	4.00000000000000000000	4.00000000000000000000	4.00000000000000000000	4.00000000000000000000	4.00000000000000000000	4.00000000000000000000
59.00000000000000000000	0.00000000000000000000	4180.00000000000000000000	4172.82031250000000000000	4170.76904296875000000000	4164.61523437500000000000	4148.20507812500000000000	4173.84619140625000000000	4158.46142578125000000000	4167.69238281250000000000	4207.17919921875000000000	4161.53857421875000000000	4169.23046875000000000000	4204.10253906250000000000	4163.58984375000000000000	4181.53857421875000000000	0.00000000000000000000	10249.00000000000000000000	10231.00000000000000000000	0.00000000000000000000	0.00000000000000000000	0.00000000000000000000	2166.00000000000000000000	272.00000000000000000000	4.00000000000000000000	4.00000000000000000000	4.00000000000000000000	4.00000000000000000000	4.00000000000000000000	4.00000000000000000000	4.00000000000000000000	4.00000000000000000000	4.00000000000000000000	4.00000000000000000000	4.00000000000000000000	4.00000000000000000000	4.00000000000000000000	4.00000000000000000000	4.00000000000000000000	4.00000000000000000000
60.00000000000000000000	0.00000000000000000000	4181.53857421875000000000	4189.23046875000000000000	4167.17919921875000000000	4174.87158203125000000000	4189.74365234375000000000	4187.69238281250000000000	4184.61523437500000000000	4200.00000000000000000000	4208.71777343750000000000	4204.61523437500000000000	4178.97412109375000000000	4203.07666015625000000000	4167.17919921875000000000	4178.97412109375000000000	0.00000000000000000000	10249.00000000000000000000	10231.00000000000000000000	0.00000000000000000000	0.00000000000000000000	0.00000000000000000000	2166.00000000000000000000	280.00000000000000000000	4.00000000000000000000	4.00000000000000000000	4.00000000000000000000	4.00000000000000000000	4.00000000000000000000	4.00000000000000000000	4.00000000000000000000	4.00000000000000000000	4.00000000000000000000	4.00000000000000000000	4.00000000000000000000	4.00000000000000000000	4.00000000000000000000	4.00000000000000000000	4.00000000000000000000	4.00000000000000000000
61.00000000000000000000	0.00000000000000000000	4169.74365234375000000000	4152.82031250000000000000	4170.76904296875000000000	4153.84619140625000000000	4155.89746093750000000000	4173.33300781250000000000	4156.41015625000000000000	4163.07666015625000000000	4204.10253906250000000000	4157.94873046875000000000	4162.05126953125000000000	4196.41015625000000000000	4131.28173828125000000000	4166.66650390625000000000	0.00000000000000000000	10250.00000000000000000000	10232.00000000000000000000	0.00000000000000000000	0.00000000000000000000	0.00000000000000000000	2166.00000000000000000000	289.00000000000000000000	4.00000000000000000000	4.00000000000000000000	4.00000000000000000000	4.00000000000000000000	4.00000000000000000000	4.00000000000000000000	4.00000000000000000000	4.00000000000000000000	4.00000000000000000000	4.00000000000000000000	4.00000000000000000000	4.00000000000000000000	4.00000000000000000000	4.00000000000000000000	4.00000000000000000000	4.00000000000000000000
62.00000000000000000000	0.00000000000000000000	4189.74365234375000000000	4191.28173828125000000000	4170.76904296875000000000	4178.46142578125000000000	4191.79492187500000000000	4188.71777343750000000000	4184.61523437500000000000	4174.35888671875000000000	4208.20507812500000000000	4173.84619140625000000000	4176.41015625000000000000	4203.07666015625000000000	4168.71777343750000000000	4179.48730468750000000000	0.00000000000000000000	10250.00000000000000000000	10232.00000000000000000000	0.00000000000000000000	0.00000000000000000000	0.00000000000000000000	2166.00000000000000000000	297.00000000000000000000	4.00000000000000000000	4.00000000000000000000	4.00000000000000000000	4.00000000000000000000	4.00000000000000000000	4.00000000000000000000	4.00000000000000000000	4.00000000000000000000	4.00000000000000000000	4.00000000000000000000	4.00000000000000000000	4.00000000000000000000	4.00000000000000000000	4.00000000000000000000	4.00000000000000000000	4.00000000000000000000
63.00000000000000000000	0.00000000000000000000	4187.17919921875000000000	4186.15380859375000000000	4177.43603515625000000000	4177.94873046875000000000	4184.61523437500000000000	4178.46142578125000000000	4166.66650390625000000000	4159.48730468750000000000	4206.15380859375000000000	4165.64111328125000000000	4164.10253906250000000000	4206.15380859375000000000	4165.12792968750000000000	4174.87158203125000000000	0.00000000000000000000	10251.00000000000000000000	10232.00000000000000000000	0.00000000000000000000	0.00000000000000000000	0.00000000000000000000	2166.00000000000000000000	305.00000000000000000000	4.00000000000000000000	4.00000000000000000000	4.00000000000000000000	4.00000000000000000000	4.00000000000000000000	4.00000000000000000000	4.00000000000000000000	4.00000000000000000000	4.00000000000000000000	4.00000000000000000000	4.00000000000000000000	4.00000000000000000000	4.00000000000000000000	4.00000000000000000000	4.00000000000000000000	4.00000000000000000000
64.00000000000000000000	0.00000000000000000000	4173.84619140625000000000	4167.17919921875000000000	4171.28173828125000000000	4166.15380859375000000000	4154.35888671875000000000	4171.79492187500000000000	4148.71777343750000000000	4149.74365234375000000000	4202.05126953125000000000	4150.76904296875000000000	4155.38427734375000000000	4197.43603515625000000000	4159.48730468750000000000	4177.94873046875000000000	1349.00000000000000000000	10251.00000000000000000000	10232.00000000000000000000	0.00000000000000000000	0.00000000000000000000	0.00000000000000000000	2166.00000000000000000000	314.00000000000000000000	4.00000000000000000000	4.00000000000000000000	4.00000000000000000000	4.00000000000000000000	4.00000000000000000000	4.00000000000000000000	4.00000000000000000000	4.00000000000000000000	4.00000000000000000000	4.00000000000000000000	4.00000000000000000000	4.00000000000000000000	4.00000000000000000000	4.00000000000000000000	4.00000000000000000000	4.00000000000000000000
65.00000000000000000000	0.00000000000000000000	4185.12792968750000000000	4192.82031250000000000000	4171.79492187500000000000	4192.30761718750000000000	4175.89746093750000000000	4177.43603515625000000000	4172.30761718750000000000	4184.61523437500000000000	4207.17919921875000000000	4189.23046875000000000000	4185.12792968750000000000	4210.76904296875000000000	4197.43603515625000000000	4202.56396484375000000000	2046.00000000000000000000	10251.00000000000000000000	10232.00000000000000000000	0.00000000000000000000	0.00000000000000000000	0.00000000000000000000	2166.00000000000000000000	322.00000000000000000000	4.00000000000000000000	4.00000000000000000000	4.00000000000000000000	4.00000000000000000000	4.00000000000000000000	4.00000000000000000000	4.00000000000000000000	4.00000000000000000000	4.00000000000000000000	4.00000000000000000000	4.00000000000000000000	4.00000000000000000000	4.00000000000000000000	4.00000000000000000000	4.00000000000000000000	4.00000000000000000000
66.00000000000000000000	0.00000000000000000000	4174.35888671875000000000	4161.02539062500000000000	4173.33300781250000000000	4179.48730468750000000000	4143.58984375000000000000	4158.97412109375000000000	4146.66650390625000000000	4156.92285156250000000000	4205.12792968750000000000	4150.76904296875000000000	4166.66650390625000000000	4207.69238281250000000000	4155.89746093750000000000	4184.61523437500000000000	2070.00000000000000000000	10251.00000000000000000000	10232.00000000000000000000	0.00000000000000000000	0.00000000000000000000	0.00000000000000000000	2166.00000000000000000000	329.00000000000000000000	4.00000000000000000000	4.00000000000000000000	4.00000000000000000000	4.00000000000000000000	4.00000000000000000000	4.00000000000000000000	4.00000000000000000000	4.00000000000000000000	4.00000000000000000000	4.00000000000000000000	4.00000000000000000000	4.00000000000000000000	4.00000000000000000000	4.00000000000000000000	4.00000000000000000000	4.00000000000000000000
67.00000000000000000000	0.00000000000000000000	4173.84619140625000000000	4179.48730468750000000000	4167.17919921875000000000	4187.17919921875000000000	4167.17919921875000000000	4180.00000000000000000000	4177.94873046875000000000	4178.97412109375000000000	4205.12792968750000000000	4169.74365234375000000000	4168.20507812500000000000	4199.48730468750000000000	4164.10253906250000000000	4177.43603515625000000000	3067.00000000000000000000	10251.00000000000000000000	10231.00000000000000000000	0.00000000000000000000	0.00000000000000000000	0.00000000000000000000	2166.00000000000000000000	337.00000000000000000000	4.00000000000000000000	4.00000000000000000000	4.00000000000000000000	4.00000000000000000000	4.00000000000000000000	4.00000000000000000000	4.00000000000000000000	4.00000000000000000000	4.00000000000000000000	4.00000000000000000000	4.00000000000000000000	4.00000000000000000000	4.00000000000000000000	4.00000000000000000000	4.00000000000000000000	4.00000000000000000000
68.00000000000000000000	0.00000000000000000000	4175.38427734375000000000	4173.84619140625000000000	4174.87158203125000000000	4188.20507812500000000000	4160.00000000000000000000	4186.66650390625000000000	4180.00000000000000000000	4180.51269531250000000000	4205.12792968750000000000	4179.48730468750000000000	4172.82031250000000000000	4202.05126953125000000000	4158.97412109375000000000	4170.25634765625000000000	3250.00000000000000000000	10251.00000000000000000000	10231.00000000000000000000	0.00000000000000000000	0.00000000000000000000	0.00000000000000000000	2166.00000000000000000000	344.00000000000000000000	4.00000000000000000000	4.00000000000000000000	4.00000000000000000000	4.00000000000000000000	4.00000000000000000000	4.00000000000000000000	4.00000000000000000000	4.00000000000000000000	4.00000000000000000000	4.00000000000000000000	4.00000000000000000000	4.00000000000000000000	4.00000000000000000000	4.00000000000000000000	4.00000000000000000000	4.00000000000000000000
69.00000000000000000000	0.00000000000000000000	4182.05126953125000000000	4169.23046875000000000000	4177.43603515625000000000	4184.61523437500000000000	4148.20507812500000000000	4181.53857421875000000000	4164.10253906250000000000	4158.97412109375000000000	4204.10253906250000000000	4168.20507812500000000000	4165.12792968750000000000	4200.51269531250000000000	4152.30761718750000000000	4172.82031250000000000000	1820.00000000000000000000	10248.00000000000000000000	10229.00000000000000000000	0.00000000000000000000	0.00000000000000000000	0.00000000000000000000	2166.00000000000000000000	351.00000000000000000000	4.00000000000000000000	4.00000000000000000000	4.00000000000000000000	4.00000000000000000000	4.00000000000000000000	4.00000000000000000000	4.00000000000000000000	4.00000000000000000000	4.00000000000000000000	4.00000000000000000000	4.00000000000000000000	4.00000000000000000000	4.00000000000000000000	4.00000000000000000000	4.00000000000000000000	4.00000000000000000000
70.00000000000000000000	0.00000000000000000000	4202.05126953125000000000	4213.33300781250000000000	4181.53857421875000000000	4212.82031250000000000000	4198.97412109375000000000	4184.61523437500000000000	4180.51269531250000000000	4178.97412109375000000000	4210.76904296875000000000	4199.48730468750000000000	4183.58984375000000000000	4213.33300781250000000000	4201.02539062500000000000	4201.02539062500000000000	2978.00000000000000000000	10248.00000000000000000000	10229.00000000000000000000	0.00000000000000000000	0.00000000000000000000	0.00000000000000000000	2166.00000000000000000000	359.00000000000000000000	4.00000000000000000000	4.00000000000000000000	4.00000000000000000000	4.00000000000000000000	4.00000000000000000000	4.00000000000000000000	4.00000000000000000000	4.00000000000000000000	4.00000000000000000000	4.00000000000000000000	4.00000000000000000000	4.00000000000000000000	4.00000000000000000000	4.00000000000000000000	4.00000000000000000000	4.00000000000000000000
71.00000000000000000000	0.00000000000000000000	4186.66650390625000000000	4180.00000000000000000000	4182.56396484375000000000	4194.35888671875000000000	4172.30761718750000000000	4167.69238281250000000000	4142.56396484375000000000	4146.66650390625000000000	4207.17919921875000000000	4153.84619140625000000000	4164.10253906250000000000	4209.23046875000000000000	4169.74365234375000000000	4187.69238281250000000000	2833.00000000000000000000	10247.00000000000000000000	10229.00000000000000000000	0.00000000000000000000	0.00000000000000000000	0.00000000000000000000	2166.00000000000000000000	367.00000000000000000000	4.00000000000000000000	4.00000000000000000000	4.00000000000000000000	4.00000000000000000000	4.00000000000000000000	4.00000000000000000000	4.00000000000000000000	4.00000000000000000000	4.00000000000000000000	4.00000000000000000000	4.00000000000000000000	4.00000000000000000000	4.00000000000000000000	4.00000000000000000000	4.00000000000000000000	4.00000000000000000000
72.00000000000000000000	0.00000000000000000000	4178.46142578125000000000	4186.15380859375000000000	4170.25634765625000000000	4196.41015625000000000000	4182.05126953125000000000	4182.05126953125000000000	4163.07666015625000000000	4168.20507812500000000000	4205.12792968750000000000	4174.87158203125000000000	4166.66650390625000000000	4201.53857421875000000000	4170.76904296875000000000	4181.02539062500000000000	298.00000000000000000000	10247.00000000000000000000	10229.00000000000000000000	0.00000000000000000000	0.00000000000000000000	0.00000000000000000000	2166.00000000000000000000	374.00000000000000000000	4.00000000000000000000	4.00000000000000000000	4.00000000000000000000	4.00000000000000000000	4.00000000000000000000	4.00000000000000000000	4.00000000000000000000	4.00000000000000000000	3.00000000000000000000	4.00000000000000000000	4.00000000000000000000	4.00000000000000000000	4.00000000000000000000	4.00000000000000000000	4.00000000000000000000	4.00000000000000000000
73.00000000000000000000	0.00000000000000000000	4169.74365234375000000000	4172.30761718750000000000	4169.74365234375000000000	4198.97412109375000000000	4164.61523437500000000000	4169.23046875000000000000	4162.56396484375000000000	4177.94873046875000000000	4206.15380859375000000000	4182.56396484375000000000	4170.76904296875000000000	4205.12792968750000000000	4164.10253906250000000000	4179.48730468750000000000	3283.00000000000000000000	10244.00000000000000000000	10230.00000000000000000000	0.00000000000000000000	0.00000000000000000000	0.00000000000000000000	2166.00000000000000000000	383.00000000000000000000	4.00000000000000000000	4.00000000000000000000	4.00000000000000000000	4.00000000000000000000	4.00000000000000000000	4.00000000000000000000	4.00000000000000000000	4.00000000000000000000	3.00000000000000000000	4.00000000000000000000	4.00000000000000000000	4.00000000000000000000	4.00000000000000000000	4.00000000000000000000	4.00000000000000000000	4.00000000000000000000
74.00000000000000000000	0.00000000000000000000	4164.61523437500000000000	4151.28173828125000000000	4167.17919921875000000000	4183.07666015625000000000	4133.84619140625000000000	4159.48730468750000000000	4144.10253906250000000000	4151.79492187500000000000	4203.07666015625000000000	4141.02539062500000000000	4158.97412109375000000000	4198.46142578125000000000	4143.07666015625000000000	4173.33300781250000000000	3107.00000000000000000000	10244.00000000000000000000	10230.00000000000000000000	0.00000000000000000000	0.00000000000000000000	0.00000000000000000000	2166.00000000000000000000	391.00000000000000000000	4.00000000000000000000	4.00000000000000000000	4.00000000000000000000	4.00000000000000000000	4.00000000000000000000	4.00000000000000000000	4.00000000000000000000	4.00000000000000000000	3.00000000000000000000	4.00000000000000000000	4.00000000000000000000	4.00000000000000000000	4.00000000000000000000	4.00000000000000000000	4.00000000000000000000	4.00000000000000000000
75.00000000000000000000	0.00000000000000000000	4185.64111328125000000000	4201.02539062500000000000	4171.79492187500000000000	4202.05126953125000000000	4184.10253906250000000000	4192.82031250000000000000	4186.15380859375000000000	4180.51269531250000000000	4204.61523437500000000000	4192.30761718750000000000	4177.94873046875000000000	4203.07666015625000000000	4181.53857421875000000000	4184.10253906250000000000	2130.00000000000000000000	10244.00000000000000000000	10230.00000000000000000000	0.00000000000000000000	0.00000000000000000000	0.00000000000000000000	2166.00000000000000000000	399.00000000000000000000	4.00000000000000000000	4.00000000000000000000	4.00000000000000000000	4.00000000000000000000	4.00000000000000000000	4.00000000000000000000	4.00000000000000000000	4.00000000000000000000	3.00000000000000000000	4.00000000000000000000	4.00000000000000000000	4.00000000000000000000	4.00000000000000000000	4.00000000000000000000	4.00000000000000000000	4.00000000000000000000
76.00000000000000000000	0.00000000000000000000	4176.92285156250000000000	4168.71777343750000000000	4180.51269531250000000000	4187.17919921875000000000	4148.71777343750000000000	4178.97412109375000000000	4162.05126953125000000000	4154.35888671875000000000	4201.53857421875000000000	4173.33300781250000000000	4158.46142578125000000000	4201.02539062500000000000	4147.69238281250000000000	4168.20507812500000000000	1748.00000000000000000000	10244.00000000000000000000	10230.00000000000000000000	0.00000000000000000000	0.00000000000000000000	0.00000000000000000000	2166.00000000000000000000	407.00000000000000000000	4.00000000000000000000	4.00000000000000000000	4.00000000000000000000	4.00000000000000000000	4.00000000000000000000	4.00000000000000000000	4.00000000000000000000	4.00000000000000000000	3.00000000000000000000	4.00000000000000000000	4.00000000000000000000	4.00000000000000000000	4.00000000000000000000	4.00000000000000000000	4.00000000000000000000	4.00000000000000000000
77.00000000000000000000	0.00000000000000000000	4178.97412109375000000000	4168.20507812500000000000	4171.79492187500000000000	4192.82031250000000000000	4149.74365234375000000000	4171.28173828125000000000	4161.53857421875000000000	4157.43603515625000000000	4205.12792968750000000000	4158.97412109375000000000	4157.94873046875000000000	4197.94873046875000000000	4161.53857421875000000000	4180.51269531250000000000	1695.00000000000000000000	10245.00000000000000000000	10229.00000000000000000000	0.00000000000000000000	0.00000000000000000000	0.00000000000000000000	2166.00000000000000000000	416.00000000000000000000	4.00000000000000000000	4.00000000000000000000	4.00000000000000000000	4.00000000000000000000	4.00000000000000000000	4.00000000000000000000	4.00000000000000000000	4.00000000000000000000	3.00000000000000000000	4.00000000000000000000	4.00000000000000000000	4.00000000000000000000	4.00000000000000000000	4.00000000000000000000	4.00000000000000000000	4.00000000000000000000
78.00000000000000000000	0.00000000000000000000	4184.10253906250000000000	4175.89746093750000000000	4172.30761718750000000000	4197.43603515625000000000	4164.10253906250000000000	4168.20507812500000000000	4157.43603515625000000000	4162.56396484375000000000	4208.71777343750000000000	4159.48730468750000000000	4167.17919921875000000000	4205.64111328125000000000	4179.48730468750000000000	4192.30761718750000000000	3107.00000000000000000000	10245.00000000000000000000	10229.00000000000000000000	0.00000000000000000000	0.00000000000000000000	0.00000000000000000000	2166.00000000000000000000	424.00000000000000000000	4.00000000000000000000	4.00000000000000000000	4.00000000000000000000	4.00000000000000000000	4.00000000000000000000	4.00000000000000000000	4.00000000000000000000	4.00000000000000000000	3.00000000000000000000	4.00000000000000000000	4.00000000000000000000	4.00000000000000000000	4.00000000000000000000	4.00000000000000000000	4.00000000000000000000	4.00000000000000000000
79.00000000000000000000	0.00000000000000000000	4168.71777343750000000000	4145.12792968750000000000	4171.28173828125000000000	4171.79492187500000000000	4130.76904296875000000000	4160.51269531250000000000	4135.89746093750000000000	4143.07666015625000000000	4203.07666015625000000000	4141.02539062500000000000	4151.28173828125000000000	4197.43603515625000000000	4138.97412109375000000000	4169.74365234375000000000	2130.00000000000000000000	10246.00000000000000000000	10229.00000000000000000000	0.00000000000000000000	0.00000000000000000000	0.00000000000000000000	2166.00000000000000000000	432.00000000000000000000	4.00000000000000000000	4.00000000000000000000	4.00000000000000000000	4.00000000000000000000	4.00000000000000000000	4.00000000000000000000	4.00000000000000000000	4.00000000000000000000	3.00000000000000000000	4.00000000000000000000	4.00000000000000000000	4.00000000000000000000	4.00000000000000000000	4.00000000000000000000	4.00000000000000000000	4.00000000000000000000
80.00000000000000000000	0.00000000000000000000	4172.30761718750000000000	4172.30761718750000000000	4169.23046875000000000000	4191.28173828125000000000	4163.58984375000000000000	4176.92285156250000000000	4173.33300781250000000000	4186.66650390625000000000	4204.10253906250000000000	4200.00000000000000000000	4174.87158203125000000000	4201.53857421875000000000	4165.64111328125000000000	4175.89746093750000000000	1748.00000000000000000000	10246.00000000000000000000	10229.00000000000000000000	0.00000000000000000000	0.00000000000000000000	0.00000000000000000000	2166.00000000000000000000	440.00000000000000000000	4.00000000000000000000	4.00000000000000000000	4.00000000000000000000	4.00000000000000000000	4.00000000000000000000	4.00000000000000000000	4.00000000000000000000	4.00000000000000000000	3.00000000000000000000	4.00000000000000000000	4.00000000000000000000	4.00000000000000000000	4.00000000000000000000	4.00000000000000000000	4.00000000000000000000	4.00000000000000000000
81.00000000000000000000	0.00000000000000000000	4163.58984375000000000000	4150.76904296875000000000	4174.35888671875000000000	4180.51269531250000000000	4144.10253906250000000000	4167.17919921875000000000	4153.84619140625000000000	4166.15380859375000000000	4201.53857421875000000000	4181.02539062500000000000	4166.15380859375000000000	4203.58984375000000000000	4150.76904296875000000000	4175.89746093750000000000	1695.00000000000000000000	10250.00000000000000000000	10229.00000000000000000000	0.00000000000000000000	0.00000000000000000000	0.00000000000000000000	2166.00000000000000000000	449.00000000000000000000	4.00000000000000000000	4.00000000000000000000	4.00000000000000000000	4.00000000000000000000	4.00000000000000000000	4.00000000000000000000	4.00000000000000000000	4.00000000000000000000	3.00000000000000000000	4.00000000000000000000	4.00000000000000000000	4.00000000000000000000	4.00000000000000000000	4.00000000000000000000	4.00000000000000000000	4.00000000000000000000
82.00000000000000000000	0.00000000000000000000	4176.92285156250000000000	4174.35888671875000000000	4173.33300781250000000000	4179.48730468750000000000	4160.00000000000000000000	4180.51269531250000000000	4166.15380859375000000000	4158.97412109375000000000	4203.07666015625000000000	4174.87158203125000000000	4163.07666015625000000000	4200.51269531250000000000	4164.10253906250000000000	4182.05126953125000000000	3107.00000000000000000000	10250.00000000000000000000	10229.00000000000000000000	0.00000000000000000000	0.00000000000000000000	0.00000000000000000000	2166.00000000000000000000	456.00000000000000000000	4.00000000000000000000	4.00000000000000000000	4.00000000000000000000	4.00000000000000000000	4.00000000000000000000	4.00000000000000000000	4.00000000000000000000	4.00000000000000000000	3.00000000000000000000	4.00000000000000000000	4.00000000000000000000	4.00000000000000000000	4.00000000000000000000	4.00000000000000000000	4.00000000000000000000	4.00000000000000000000
83.00000000000000000000	0.00000000000000000000	4197.94873046875000000000	4207.17919921875000000000	4183.58984375000000000000	4192.82031250000000000000	4189.23046875000000000000	4187.69238281250000000000	4182.56396484375000000000	4167.69238281250000000000	4206.66650390625000000000	4194.35888671875000000000	4174.35888671875000000000	4206.15380859375000000000	4183.07666015625000000000	4182.05126953125000000000	2130.00000000000000000000	10248.00000000000000000000	10228.00000000000000000000	0.00000000000000000000	0.00000000000000000000	0.00000000000000000000	2166.00000000000000000000	463.00000000000000000000	4.00000000000000000000	4.00000000000000000000	4.00000000000000000000	4.00000000000000000000	4.00000000000000000000	4.00000000000000000000	4.00000000000000000000	4.00000000000000000000	3.00000000000000000000	4.00000000000000000000	4.00000000000000000000	4.00000000000000000000	4.00000000000000000000	4.00000000000000000000	4.00000000000000000000	4.00000000000000000000
84.00000000000000000000	0.00000000000000000000	4184.61523437500000000000	4169.23046875000000000000	4183.58984375000000000000	4171.79492187500000000000	4153.33300781250000000000	4169.74365234375000000000	4150.76904296875000000000	4138.46142578125000000000	4205.12792968750000000000	4157.43603515625000000000	4160.00000000000000000000	4197.94873046875000000000	4157.94873046875000000000	4168.20507812500000000000	1748.00000000000000000000	10248.00000000000000000000	10228.00000000000000000000	0.00000000000000000000	0.00000000000000000000	0.00000000000000000000	2166.00000000000000000000	471.00000000000000000000	4.00000000000000000000	4.00000000000000000000	4.00000000000000000000	4.00000000000000000000	4.00000000000000000000	4.00000000000000000000	4.00000000000000000000	4.00000000000000000000	3.00000000000000000000	4.00000000000000000000	4.00000000000000000000	4.00000000000000000000	4.00000000000000000000	4.00000000000000000000	4.00000000000000000000	4.00000000000000000000
85.00000000000000000000	0.00000000000000000000	4182.56396484375000000000	4181.53857421875000000000	4173.33300781250000000000	4184.61523437500000000000	4164.61523437500000000000	4172.30761718750000000000	4169.23046875000000000000	4169.74365234375000000000	4209.23046875000000000000	4184.10253906250000000000	4177.94873046875000000000	4202.05126953125000000000	4201.02539062500000000000	4188.71777343750000000000	1695.00000000000000000000	10250.00000000000000000000	10226.00000000000000000000	0.00000000000000000000	0.00000000000000000000	0.00000000000000000000	2166.00000000000000000000	478.00000000000000000000	4.00000000000000000000	4.00000000000000000000	4.00000000000000000000	4.00000000000000000000	4.00000000000000000000	4.00000000000000000000	4.00000000000000000000	4.00000000000000000000	3.00000000000000000000	4.00000000000000000000	4.00000000000000000000	4.00000000000000000000	4.00000000000000000000	4.00000000000000000000	4.00000000000000000000	4.00000000000000000000
86.00000000000000000000	0.00000000000000000000	4176.41015625000000000000	4159.48730468750000000000	4174.87158203125000000000	4174.87158203125000000000	4130.25634765625000000000	4154.87158203125000000000	4143.07666015625000000000	4154.87158203125000000000	4205.12792968750000000000	4166.66650390625000000000	4166.15380859375000000000	4203.58984375000000000000	4178.97412109375000000000	4182.05126953125000000000	3107.00000000000000000000	10250.00000000000000000000	10226.00000000000000000000	0.00000000000000000000	0.00000000000000000000	0.00000000000000000000	2166.00000000000000000000	486.00000000000000000000	4.00000000000000000000	4.00000000000000000000	4.00000000000000000000	4.00000000000000000000	4.00000000000000000000	4.00000000000000000000	4.00000000000000000000	4.00000000000000000000	3.00000000000000000000	4.00000000000000000000	4.00000000000000000000	4.00000000000000000000	4.00000000000000000000	4.00000000000000000000	4.00000000000000000000	4.00000000000000000000
87.00000000000000000000	0.00000000000000000000	4180.51269531250000000000	4168.20507812500000000000	4170.76904296875000000000	4173.33300781250000000000	4152.30761718750000000000	4171.79492187500000000000	4158.46142578125000000000	4162.05126953125000000000	4202.05126953125000000000	4166.66650390625000000000	4165.12792968750000000000	4197.43603515625000000000	4168.71777343750000000000	4174.35888671875000000000	2130.00000000000000000000	10250.00000000000000000000	10225.00000000000000000000	0.00000000000000000000	0.00000000000000000000	0.00000000000000000000	2166.00000000000000000000	494.00000000000000000000	4.00000000000000000000	4.00000000000000000000	4.00000000000000000000	4.00000000000000000000	4.00000000000000000000	4.00000000000000000000	4.00000000000000000000	4.00000000000000000000	3.00000000000000000000	4.00000000000000000000	4.00000000000000000000	4.00000000000000000000	4.00000000000000000000	4.00000000000000000000	4.00000000000000000000	4.00000000000000000000
88.00000000000000000000	0.00000000000000000000	4184.10253906250000000000	4185.64111328125000000000	4175.38427734375000000000	4184.61523437500000000000	4190.25634765625000000000	4189.74365234375000000000	4191.28173828125000000000	4191.28173828125000000000	4206.66650390625000000000	4188.71777343750000000000	4182.56396484375000000000	4205.12792968750000000000	4183.07666015625000000000	4177.43603515625000000000	1748.00000000000000000000	10250.00000000000000000000	10225.00000000000000000000	0.00000000000000000000	0.00000000000000000000	0.00000000000000000000	2166.00000000000000000000	501.00000000000000000000	4.00000000000000000000	4.00000000000000000000	4.00000000000000000000	4.00000000000000000000	4.00000000000000000000	4.00000000000000000000	4.00000000000000000000	4.00000000000000000000	3.00000000000000000000	4.00000000000000000000	4.00000000000000000000	4.00000000000000000000	4.00000000000000000000	4.00000000000000000000	4.00000000000000000000	4.00000000000000000000
89.00000000000000000000	0.00000000000000000000	4174.35888671875000000000	4155.38427734375000000000	4177.94873046875000000000	4164.61523437500000000000	4132.82031250000000000000	4170.76904296875000000000	4159.48730468750000000000	4160.51269531250000000000	4205.64111328125000000000	4159.48730468750000000000	4159.48730468750000000000	4198.46142578125000000000	4148.71777343750000000000	4160.51269531250000000000	1695.00000000000000000000	10249.00000000000000000000	10224.00000000000000000000	0.00000000000000000000	0.00000000000000000000	0.00000000000000000000	2166.00000000000000000000	509.00000000000000000000	4.00000000000000000000	4.00000000000000000000	4.00000000000000000000	4.00000000000000000000	4.00000000000000000000	4.00000000000000000000	4.00000000000000000000	4.00000000000000000000	3.00000000000000000000	4.00000000000000000000	4.00000000000000000000	4.00000000000000000000	4.00000000000000000000	4.00000000000000000000	4.00000000000000000000	4.00000000000000000000
90.00000000000000000000	0.00000000000000000000	4194.35888671875000000000	4201.02539062500000000000	4171.79492187500000000000	4186.66650390625000000000	4162.05126953125000000000	4180.51269531250000000000	4177.43603515625000000000	4175.38427734375000000000	4207.17919921875000000000	4207.69238281250000000000	4168.71777343750000000000	4198.97412109375000000000	4190.25634765625000000000	4173.84619140625000000000	3107.00000000000000000000	10249.00000000000000000000	10224.00000000000000000000	0.00000000000000000000	0.00000000000000000000	0.00000000000000000000	2166.00000000000000000000	517.00000000000000000000	4.00000000000000000000	4.00000000000000000000	4.00000000000000000000	4.00000000000000000000	4.00000000000000000000	4.00000000000000000000	4.00000000000000000000	4.00000000000000000000	3.00000000000000000000	4.00000000000000000000	4.00000000000000000000	4.00000000000000000000	4.00000000000000000000	4.00000000000000000000	4.00000000000000000000	4.00000000000000000000
91.00000000000000000000	0.00000000000000000000	4190.76904296875000000000	4187.17919921875000000000	4176.41015625000000000000	4181.53857421875000000000	4173.84619140625000000000	4170.25634765625000000000	4152.82031250000000000000	4150.76904296875000000000	4205.64111328125000000000	4185.64111328125000000000	4161.53857421875000000000	4201.53857421875000000000	4178.46142578125000000000	4170.76904296875000000000	2130.00000000000000000000	10250.00000000000000000000	10225.00000000000000000000	0.00000000000000000000	0.00000000000000000000	0.00000000000000000000	2166.00000000000000000000	525.00000000000000000000	4.00000000000000000000	4.00000000000000000000	4.00000000000000000000	4.00000000000000000000	4.00000000000000000000	4.00000000000000000000	4.00000000000000000000	4.00000000000000000000	3.00000000000000000000	4.00000000000000000000	4.00000000000000000000	4.00000000000000000000	4.00000000000000000000	4.00000000000000000000	4.00000000000000000000	4.00000000000000000000
92.00000000000000000000	0.00000000000000000000	4177.43603515625000000000	4167.69238281250000000000	4170.76904296875000000000	4169.74365234375000000000	4171.28173828125000000000	4168.71777343750000000000	4150.25634765625000000000	4154.35888671875000000000	4204.61523437500000000000	4165.12792968750000000000	4157.43603515625000000000	4195.89746093750000000000	4166.15380859375000000000	4166.66650390625000000000	1748.00000000000000000000	10250.00000000000000000000	10225.00000000000000000000	0.00000000000000000000	0.00000000000000000000	0.00000000000000000000	2166.00000000000000000000	532.00000000000000000000	4.00000000000000000000	4.00000000000000000000	4.00000000000000000000	4.00000000000000000000	4.00000000000000000000	4.00000000000000000000	4.00000000000000000000	4.00000000000000000000	3.00000000000000000000	4.00000000000000000000	4.00000000000000000000	4.00000000000000000000	4.00000000000000000000	4.00000000000000000000	4.00000000000000000000	4.00000000000000000000
93.00000000000000000000	0.00000000000000000000	4180.51269531250000000000	4185.12792968750000000000	4167.17919921875000000000	4186.15380859375000000000	4167.17919921875000000000	4174.35888671875000000000	4174.35888671875000000000	4198.46142578125000000000	4207.69238281250000000000	4212.30761718750000000000	4177.94873046875000000000	4206.66650390625000000000	4196.92285156250000000000	4178.97412109375000000000	1695.00000000000000000000	10247.00000000000000000000	10227.00000000000000000000	0.00000000000000000000	0.00000000000000000000	0.00000000000000000000	2166.00000000000000000000	541.00000000000000000000	4.00000000000000000000	4.00000000000000000000	4.00000000000000000000	4.00000000000000000000	4.00000000000000000000	4.00000000000000000000	4.00000000000000000000	4.00000000000000000000	3.00000000000000000000	4.00000000000000000000	4.00000000000000000000	4.00000000000000000000	4.00000000000000000000	4.00000000000000000000	4.00000000000000000000	4.00000000000000000000
94.00000000000000000000	0.00000000000000000000	4167.69238281250000000000	4148.71777343750000000000	4168.20507812500000000000	4167.17919921875000000000	4116.92285156250000000000	4157.43603515625000000000	4142.56396484375000000000	4160.00000000000000000000	4204.10253906250000000000	4168.71777343750000000000	4158.46142578125000000000	4204.10253906250000000000	4161.53857421875000000000	4164.10253906250000000000	3107.00000000000000000000	10247.00000000000000000000	10227.00000000000000000000	0.00000000000000000000	0.00000000000000000000	0.00000000000000000000	2166.00000000000000000000	548.00000000000000000000	4.00000000000000000000	4.00000000000000000000	4.00000000000000000000	4.00000000000000000000	4.00000000000000000000	4.00000000000000000000	4.00000000000000000000	4.00000000000000000000	3.00000000000000000000	4.00000000000000000000	4.00000000000000000000	4.00000000000000000000	4.00000000000000000000	4.00000000000000000000	4.00000000000000000000	4.00000000000000000000
95.00000000000000000000	0.00000000000000000000	4178.46142578125000000000	4177.43603515625000000000	4166.66650390625000000000	4180.51269531250000000000	4166.66650390625000000000	4179.48730468750000000000	4176.92285156250000000000	4166.15380859375000000000	4207.17919921875000000000	4175.89746093750000000000	4168.71777343750000000000	4198.46142578125000000000	4173.84619140625000000000	4163.07666015625000000000	2130.00000000000000000000	10248.00000000000000000000	10226.00000000000000000000	0.00000000000000000000	0.00000000000000000000	0.00000000000000000000	2166.00000000000000000000	556.00000000000000000000	4.00000000000000000000	4.00000000000000000000	4.00000000000000000000	4.00000000000000000000	4.00000000000000000000	4.00000000000000000000	4.00000000000000000000	4.00000000000000000000	3.00000000000000000000	4.00000000000000000000	4.00000000000000000000	4.00000000000000000000	4.00000000000000000000	4.00000000000000000000	4.00000000000000000000	4.00000000000000000000
96.00000000000000000000	0.00000000000000000000	4178.46142578125000000000	4169.74365234375000000000	4173.84619140625000000000	4175.38427734375000000000	4159.48730468750000000000	4176.92285156250000000000	4173.84619140625000000000	4161.53857421875000000000	4204.10253906250000000000	4177.43603515625000000000	4164.10253906250000000000	4195.38427734375000000000	4153.84619140625000000000	4150.25634765625000000000	1748.00000000000000000000	10248.00000000000000000000	10226.00000000000000000000	0.00000000000000000000	0.00000000000000000000	0.00000000000000000000	2166.00000000000000000000	565.00000000000000000000	4.00000000000000000000	4.00000000000000000000	4.00000000000000000000	4.00000000000000000000	4.00000000000000000000	4.00000000000000000000	4.00000000000000000000	4.00000000000000000000	3.00000000000000000000	4.00000000000000000000	4.00000000000000000000	4.00000000000000000000	4.00000000000000000000	4.00000000000000000000	4.00000000000000000000	4.00000000000000000000
97.00000000000000000000	0.00000000000000000000	4172.30761718750000000000	4151.28173828125000000000	4171.28173828125000000000	4161.53857421875000000000	4137.43603515625000000000	4167.17919921875000000000	4154.87158203125000000000	4151.79492187500000000000	4200.00000000000000000000	4163.07666015625000000000	4150.25634765625000000000	4191.28173828125000000000	4140.51269531250000000000	4146.15380859375000000000	1695.00000000000000000000	10248.00000000000000000000	10226.00000000000000000000	0.00000000000000000000	0.00000000000000000000	0.00000000000000000000	2166.00000000000000000000	573.00000000000000000000	4.00000000000000000000	4.00000000000000000000	4.00000000000000000000	4.00000000000000000000	4.00000000000000000000	4.00000000000000000000	4.00000000000000000000	4.00000000000000000000	3.00000000000000000000	4.00000000000000000000	4.00000000000000000000	4.00000000000000000000	4.00000000000000000000	4.00000000000000000000	4.00000000000000000000	4.00000000000000000000
98.00000000000000000000	0.00000000000000000000	4184.61523437500000000000	4178.97412109375000000000	4173.33300781250000000000	4183.07666015625000000000	4180.00000000000000000000	4171.28173828125000000000	4168.71777343750000000000	4172.30761718750000000000	4207.17919921875000000000	4179.48730468750000000000	4167.17919921875000000000	4205.12792968750000000000	4182.56396484375000000000	4166.66650390625000000000	3107.00000000000000000000	10248.00000000000000000000	10226.00000000000000000000	0.00000000000000000000	0.00000000000000000000	0.00000000000000000000	2166.00000000000000000000	580.00000000000000000000	4.00000000000000000000	4.00000000000000000000	4.00000000000000000000	4.00000000000000000000	4.00000000000000000000	4.00000000000000000000	4.00000000000000000000	4.00000000000000000000	3.00000000000000000000	4.00000000000000000000	4.00000000000000000000	4.00000000000000000000	4.00000000000000000000	4.00000000000000000000	4.00000000000000000000	4.00000000000000000000
99.00000000000000000000	0.00000000000000000000	4174.87158203125000000000	4151.79492187500000000000	4174.35888671875000000000	4167.69238281250000000000	4132.82031250000000000000	4151.79492187500000000000	4136.92285156250000000000	4140.51269531250000000000	4202.56396484375000000000	4131.79492187500000000000	4152.30761718750000000000	4201.53857421875000000000	4155.89746093750000000000	4155.38427734375000000000	2130.00000000000000000000	10249.00000000000000000000	10225.00000000000000000000	0.00000000000000000000	0.00000000000000000000	0.00000000000000000000	2166.00000000000000000000	588.00000000000000000000	4.00000000000000000000	4.00000000000000000000	4.00000000000000000000	4.00000000000000000000	4.00000000000000000000	4.00000000000000000000	4.00000000000000000000	4.00000000000000000000	3.00000000000000000000	4.00000000000000000000	4.00000000000000000000	4.00000000000000000000	4.00000000000000000000	4.00000000000000000000	4.00000000000000000000	4.00000000000000000000
100.00000000000000000000	0.00000000000000000000	4175.38427734375000000000	4166.66650390625000000000	4165.64111328125000000000	4176.41015625000000000000	4132.30761718750000000000	4163.58984375000000000000	4158.46142578125000000000	4173.33300781250000000000	4199.48730468750000000000	4172.30761718750000000000	4163.58984375000000000000	4197.94873046875000000000	4174.87158203125000000000	4160.51269531250000000000	1748.00000000000000000000	10249.00000000000000000000	10225.00000000000000000000	0.00000000000000000000	0.00000000000000000000	0.00000000000000000000	2166.00000000000000000000	596.00000000000000000000	4.00000000000000000000	4.00000000000000000000	4.00000000000000000000	4.00000000000000000000	4.00000000000000000000	4.00000000000000000000	4.00000000000000000000	4.00000000000000000000	3.00000000000000000000	4.00000000000000000000	4.00000000000000000000	4.00000000000000000000	4.00000000000000000000	4.00000000000000000000	4.00000000000000000000	4.00000000000000000000
101.00000000000000000000	0.00000000000000000000	4164.10253906250000000000	4146.15380859375000000000	4168.71777343750000000000	4171.79492187500000000000	4135.89746093750000000000	4158.97412109375000000000	4155.38427734375000000000	4181.53857421875000000000	4201.02539062500000000000	4184.61523437500000000000	4165.12792968750000000000	4201.53857421875000000000	4169.23046875000000000000	4157.43603515625000000000	1695.00000000000000000000	10248.00000000000000000000	10225.00000000000000000000	0.00000000000000000000	0.00000000000000000000	0.00000000000000000000	2166.00000000000000000000	603.00000000000000000000	4.00000000000000000000	4.00000000000000000000	4.00000000000000000000	4.00000000000000000000	4.00000000000000000000	4.00000000000000000000	4.00000000000000000000	4.00000000000000000000	3.00000000000000000000	4.00000000000000000000	4.00000000000000000000	4.00000000000000000000	4.00000000000000000000	4.00000000000000000000	4.00000000000000000000	4.00000000000000000000
102.00000000000000000000	0.00000000000000000000	4153.84619140625000000000	4127.69238281250000000000	4163.58984375000000000000	4150.76904296875000000000	4131.28173828125000000000	4157.94873046875000000000	4148.71777343750000000000	4150.25634765625000000000	4199.48730468750000000000	4140.51269531250000000000	4147.69238281250000000000	4191.28173828125000000000	4137.94873046875000000000	4145.12792968750000000000	3107.00000000000000000000	10248.00000000000000000000	10225.00000000000000000000	0.00000000000000000000	0.00000000000000000000	0.00000000000000000000	2166.00000000000000000000	611.00000000000000000000	4.00000000000000000000	4.00000000000000000000	4.00000000000000000000	4.00000000000000000000	4.00000000000000000000	4.00000000000000000000	4.00000000000000000000	4.00000000000000000000	3.00000000000000000000	4.00000000000000000000	4.00000000000000000000	4.00000000000000000000	4.00000000000000000000	4.00000000000000000000	4.00000000000000000000	4.00000000000000000000
103.00000000000000000000	0.00000000000000000000	4172.30761718750000000000	4173.84619140625000000000	4166.15380859375000000000	4172.30761718750000000000	4169.23046875000000000000	4180.00000000000000000000	4182.56396484375000000000	4171.28173828125000000000	4203.58984375000000000000	4171.79492187500000000000	4160.51269531250000000000	4192.82031250000000000000	4163.58984375000000000000	4150.76904296875000000000	2130.00000000000000000000	10249.00000000000000000000	10226.00000000000000000000	0.00000000000000000000	0.00000000000000000000	0.00000000000000000000	2166.00000000000000000000	619.00000000000000000000	4.00000000000000000000	4.00000000000000000000	4.00000000000000000000	4.00000000000000000000	4.00000000000000000000	4.00000000000000000000	4.00000000000000000000	4.00000000000000000000	3.00000000000000000000	4.00000000000000000000	4.00000000000000000000	4.00000000000000000000	4.00000000000000000000	4.00000000000000000000	4.00000000000000000000	4.00000000000000000000
104.00000000000000000000	0.00000000000000000000	4168.71777343750000000000	4143.07666015625000000000	4174.35888671875000000000	4163.07666015625000000000	4129.23046875000000000000	4166.66650390625000000000	4152.30761718750000000000	4148.71777343750000000000	4201.02539062500000000000	4148.71777343750000000000	4146.15380859375000000000	4190.25634765625000000000	4138.97412109375000000000	4135.89746093750000000000	1748.00000000000000000000	10249.00000000000000000000	10226.00000000000000000000	0.00000000000000000000	0.00000000000000000000	0.00000000000000000000	2166.00000000000000000000	626.00000000000000000000	4.00000000000000000000	4.00000000000000000000	4.00000000000000000000	4.00000000000000000000	4.00000000000000000000	4.00000000000000000000	4.00000000000000000000	4.00000000000000000000	3.00000000000000000000	4.00000000000000000000	4.00000000000000000000	4.00000000000000000000	4.00000000000000000000	4.00000000000000000000	4.00000000000000000000	4.00000000000000000000
105.00000000000000000000	0.00000000000000000000	4171.79492187500000000000	4153.33300781250000000000	4167.69238281250000000000	4172.82031250000000000000	4144.10253906250000000000	4170.76904296875000000000	4164.61523437500000000000	4162.05126953125000000000	4201.53857421875000000000	4164.10253906250000000000	4156.41015625000000000000	4192.82031250000000000000	4168.20507812500000000000	4152.82031250000000000000	1695.00000000000000000000	10248.00000000000000000000	10225.00000000000000000000	0.00000000000000000000	0.00000000000000000000	0.00000000000000000000	2166.00000000000000000000	634.00000000000000000000	4.00000000000000000000	4.00000000000000000000	4.00000000000000000000	4.00000000000000000000	4.00000000000000000000	4.00000000000000000000	4.00000000000000000000	4.00000000000000000000	3.00000000000000000000	4.00000000000000000000	4.00000000000000000000	4.00000000000000000000	4.00000000000000000000	4.00000000000000000000	4.00000000000000000000	4.00000000000000000000
106.00000000000000000000	0.00000000000000000000	4172.30761718750000000000	4157.94873046875000000000	4172.30761718750000000000	4178.97412109375000000000	4156.41015625000000000000	4162.05126953125000000000	4157.43603515625000000000	4159.48730468750000000000	4202.56396484375000000000	4166.66650390625000000000	4161.53857421875000000000	4203.07666015625000000000	4183.07666015625000000000	4165.64111328125000000000	3107.00000000000000000000	10248.00000000000000000000	10225.00000000000000000000	0.00000000000000000000	0.00000000000000000000	0.00000000000000000000	2166.00000000000000000000	643.00000000000000000000	4.00000000000000000000	4.00000000000000000000	4.00000000000000000000	4.00000000000000000000	4.00000000000000000000	4.00000000000000000000	4.00000000000000000000	4.00000000000000000000	3.00000000000000000000	4.00000000000000000000	4.00000000000000000000	4.00000000000000000000	4.00000000000000000000	4.00000000000000000000	4.00000000000000000000	4.00000000000000000000
107.00000000000000000000	0.00000000000000000000	4168.20507812500000000000	4138.97412109375000000000	4172.30761718750000000000	4167.69238281250000000000	4136.92285156250000000000	4154.35888671875000000000	4141.53857421875000000000	4145.64111328125000000000	4201.53857421875000000000	4136.92285156250000000000	4146.66650390625000000000	4192.30761718750000000000	4156.92285156250000000000	4151.79492187500000000000	2130.00000000000000000000	10248.00000000000000000000	10226.00000000000000000000	0.00000000000000000000	0.00000000000000000000	0.00000000000000000000	2166.00000000000000000000	651.00000000000000000000	4.00000000000000000000	4.00000000000000000000	4.00000000000000000000	4.00000000000000000000	4.00000000000000000000	4.00000000000000000000	4.00000000000000000000	4.00000000000000000000	3.00000000000000000000	4.00000000000000000000	4.00000000000000000000	4.00000000000000000000	4.00000000000000000000	4.00000000000000000000	4.00000000000000000000	4.00000000000000000000
108.00000000000000000000	0.00000000000000000000	4176.41015625000000000000	4169.74365234375000000000	4166.66650390625000000000	4192.82031250000000000000	4161.53857421875000000000	4175.38427734375000000000	4187.17919921875000000000	4195.38427734375000000000	4204.10253906250000000000	4189.23046875000000000000	4168.20507812500000000000	4193.33300781250000000000	4182.05126953125000000000	4159.48730468750000000000	1748.00000000000000000000	10248.00000000000000000000	10226.00000000000000000000	0.00000000000000000000	0.00000000000000000000	0.00000000000000000000	2166.00000000000000000000	659.00000000000000000000	4.00000000000000000000	4.00000000000000000000	4.00000000000000000000	4.00000000000000000000	4.00000000000000000000	4.00000000000000000000	4.00000000000000000000	4.00000000000000000000	3.00000000000000000000	4.00000000000000000000	4.00000000000000000000	4.00000000000000000000	4.00000000000000000000	4.00000000000000000000	4.00000000000000000000	4.00000000000000000000
109.00000000000000000000	0.00000000000000000000	4160.00000000000000000000	4136.92285156250000000000	4167.69238281250000000000	4176.92285156250000000000	4123.07666015625000000000	4162.05126953125000000000	4160.00000000000000000000	4172.82031250000000000000	4200.00000000000000000000	4175.38427734375000000000	4154.87158203125000000000	4194.35888671875000000000	4152.30761718750000000000	4148.71777343750000000000	1695.00000000000000000000	10247.00000000000000000000	10226.00000000000000000000	0.00000000000000000000	0.00000000000000000000	0.00000000000000000000	2166.00000000000000000000	668.00000000000000000000	4.00000000000000000000	4.00000000000000000000	4.00000000000000000000	4.00000000000000000000	4.00000000000000000000	4.00000000000000000000	4.00000000000000000000	4.00000000000000000000	3.00000000000000000000	4.00000000000000000000	4.00000000000000000000	4.00000000000000000000	4.00000000000000000000	4.00000000000000000000	4.00000000000000000000	4.00000000000000000000
110.00000000000000000000	0.00000000000000000000	4169.23046875000000000000	4155.38427734375000000000	4166.15380859375000000000	4176.41015625000000000000	4151.79492187500000000000	4172.82031250000000000000	4163.58984375000000000000	4166.66650390625000000000	4203.07666015625000000000	4181.02539062500000000000	4156.41015625000000000000	4189.23046875000000000000	4169.74365234375000000000	4153.84619140625000000000	3107.00000000000000000000	10247.00000000000000000000	10226.00000000000000000000	0.00000000000000000000	0.00000000000000000000	0.00000000000000000000	2166.00000000000000000000	676.00000000000000000000	4.00000000000000000000	4.00000000000000000000	4.00000000000000000000	4.00000000000000000000	4.00000000000000000000	4.00000000000000000000	4.00000000000000000000	4.00000000000000000000	3.00000000000000000000	4.00000000000000000000	4.00000000000000000000	4.00000000000000000000	4.00000000000000000000	4.00000000000000000000	4.00000000000000000000	4.00000000000000000000
111.00000000000000000000	0.00000000000000000000	4183.58984375000000000000	4176.92285156250000000000	4175.38427734375000000000	4188.71777343750000000000	4167.69238281250000000000	4178.46142578125000000000	4175.38427734375000000000	4167.69238281250000000000	4205.64111328125000000000	4190.25634765625000000000	4164.10253906250000000000	4194.87158203125000000000	4183.58984375000000000000	4160.00000000000000000000	2130.00000000000000000000	10248.00000000000000000000	10228.00000000000000000000	0.00000000000000000000	0.00000000000000000000	0.00000000000000000000	2166.00000000000000000000	684.00000000000000000000	4.00000000000000000000	4.00000000000000000000	4.00000000000000000000	4.00000000000000000000	4.00000000000000000000	4.00000000000000000000	4.00000000000000000000	4.00000000000000000000	3.00000000000000000000	4.00000000000000000000	4.00000000000000000000	4.00000000000000000000	4.00000000000000000000	4.00000000000000000000	4.00000000000000000000	4.00000000000000000000
112.00000000000000000000	0.00000000000000000000	4166.15380859375000000000	4144.61523437500000000000	4170.25634765625000000000	4172.82031250000000000000	4118.46142578125000000000	4164.61523437500000000000	4154.87158203125000000000	4145.64111328125000000000	4200.00000000000000000000	4155.38427734375000000000	4147.17919921875000000000	4191.28173828125000000000	4154.87158203125000000000	4148.71777343750000000000	1748.00000000000000000000	10248.00000000000000000000	10228.00000000000000000000	0.00000000000000000000	0.00000000000000000000	0.00000000000000000000	2166.00000000000000000000	691.00000000000000000000	4.00000000000000000000	4.00000000000000000000	4.00000000000000000000	4.00000000000000000000	4.00000000000000000000	4.00000000000000000000	4.00000000000000000000	4.00000000000000000000	3.00000000000000000000	4.00000000000000000000	4.00000000000000000000	4.00000000000000000000	4.00000000000000000000	4.00000000000000000000	4.00000000000000000000	4.00000000000000000000
113.00000000000000000000	0.00000000000000000000	4165.64111328125000000000	4163.58984375000000000000	4161.02539062500000000000	4185.64111328125000000000	4152.82031250000000000000	4167.69238281250000000000	4172.82031250000000000000	4181.02539062500000000000	4204.61523437500000000000	4183.07666015625000000000	4165.64111328125000000000	4195.89746093750000000000	4198.46142578125000000000	4164.10253906250000000000	1695.00000000000000000000	10248.00000000000000000000	10228.00000000000000000000	0.00000000000000000000	0.00000000000000000000	0.00000000000000000000	2166.00000000000000000000	700.00000000000000000000	4.00000000000000000000	4.00000000000000000000	4.00000000000000000000	4.00000000000000000000	4.00000000000000000000	4.00000000000000000000	4.00000000000000000000	4.00000000000000000000	3.00000000000000000000	4.00000000000000000000	4.00000000000000000000	4.00000000000000000000	4.00000000000000000000	4.00000000000000000000	4.00000000000000000000	4.00000000000000000000
114.00000000000000000000	0.00000000000000000000	4161.02539062500000000000	4135.38427734375000000000	4168.71777343750000000000	4171.79492187500000000000	4132.30761718750000000000	4148.71777343750000000000	4135.89746093750000000000	4156.92285156250000000000	4204.10253906250000000000	4151.79492187500000000000	4153.33300781250000000000	4193.84619140625000000000	4173.84619140625000000000	4157.43603515625000000000	3107.00000000000000000000	10248.00000000000000000000	10228.00000000000000000000	0.00000000000000000000	0.00000000000000000000	0.00000000000000000000	2166.00000000000000000000	707.00000000000000000000	4.00000000000000000000	4.00000000000000000000	4.00000000000000000000	4.00000000000000000000	4.00000000000000000000	4.00000000000000000000	4.00000000000000000000	4.00000000000000000000	3.00000000000000000000	4.00000000000000000000	4.00000000000000000000	4.00000000000000000000	4.00000000000000000000	4.00000000000000000000	4.00000000000000000000	4.00000000000000000000
115.00000000000000000000	0.00000000000000000000	4165.12792968750000000000	4147.69238281250000000000	4166.15380859375000000000	4172.30761718750000000000	4134.87158203125000000000	4164.10253906250000000000	4148.71777343750000000000	4159.48730468750000000000	4200.51269531250000000000	4163.07666015625000000000	4150.76904296875000000000	4186.15380859375000000000	4163.58984375000000000000	4152.82031250000000000000	2130.00000000000000000000	10248.00000000000000000000	10227.00000000000000000000	0.00000000000000000000	0.00000000000000000000	0.00000000000000000000	2166.00000000000000000000	715.00000000000000000000	4.00000000000000000000	4.00000000000000000000	4.00000000000000000000	4.00000000000000000000	4.00000000000000000000	4.00000000000000000000	4.00000000000000000000	4.00000000000000000000	3.00000000000000000000	4.00000000000000000000	4.00000000000000000000	4.00000000000000000000	4.00000000000000000000	4.00000000000000000000	4.00000000000000000000	4.00000000000000000000
116.00000000000000000000	0.00000000000000000000	4166.66650390625000000000	4160.51269531250000000000	4166.15380859375000000000	4178.97412109375000000000	4157.43603515625000000000	4175.89746093750000000000	4175.38427734375000000000	4181.02539062500000000000	4201.53857421875000000000	4197.43603515625000000000	4160.00000000000000000000	4189.23046875000000000000	4171.28173828125000000000	4147.17919921875000000000	1748.00000000000000000000	10248.00000000000000000000	10227.00000000000000000000	0.00000000000000000000	0.00000000000000000000	0.00000000000000000000	2166.00000000000000000000	723.00000000000000000000	4.00000000000000000000	4.00000000000000000000	4.00000000000000000000	4.00000000000000000000	4.00000000000000000000	4.00000000000000000000	4.00000000000000000000	4.00000000000000000000	3.00000000000000000000	4.00000000000000000000	4.00000000000000000000	4.00000000000000000000	4.00000000000000000000	4.00000000000000000000	4.00000000000000000000	4.00000000000000000000
117.00000000000000000000	0.00000000000000000000	4158.46142578125000000000	4125.64111328125000000000	4167.17919921875000000000	4161.53857421875000000000	4130.76904296875000000000	4161.02539062500000000000	4151.28173828125000000000	4152.82031250000000000000	4201.53857421875000000000	4153.33300781250000000000	4140.51269531250000000000	4182.56396484375000000000	4141.53857421875000000000	4133.84619140625000000000	1695.00000000000000000000	10248.00000000000000000000	10228.00000000000000000000	0.00000000000000000000	0.00000000000000000000	0.00000000000000000000	2166.00000000000000000000	731.00000000000000000000	4.00000000000000000000	4.00000000000000000000	4.00000000000000000000	4.00000000000000000000	4.00000000000000000000	4.00000000000000000000	4.00000000000000000000	4.00000000000000000000	3.00000000000000000000	4.00000000000000000000	4.00000000000000000000	4.00000000000000000000	4.00000000000000000000	4.00000000000000000000	4.00000000000000000000	4.00000000000000000000
118.00000000000000000000	0.00000000000000000000	4185.12792968750000000000	4172.30761718750000000000	4171.79492187500000000000	4191.28173828125000000000	4168.71777343750000000000	4177.94873046875000000000	4177.94873046875000000000	4173.84619140625000000000	4205.64111328125000000000	4175.89746093750000000000	4159.48730468750000000000	4191.79492187500000000000	4185.64111328125000000000	4162.05126953125000000000	3107.00000000000000000000	10248.00000000000000000000	10228.00000000000000000000	0.00000000000000000000	0.00000000000000000000	0.00000000000000000000	2166.00000000000000000000	738.00000000000000000000	4.00000000000000000000	4.00000000000000000000	4.00000000000000000000	4.00000000000000000000	4.00000000000000000000	4.00000000000000000000	4.00000000000000000000	4.00000000000000000000	3.00000000000000000000	4.00000000000000000000	4.00000000000000000000	4.00000000000000000000	4.00000000000000000000	4.00000000000000000000	4.00000000000000000000	4.00000000000000000000
119.00000000000000000000	0.00000000000000000000	4180.00000000000000000000	4162.05126953125000000000	4177.94873046875000000000	4181.02539062500000000000	4147.69238281250000000000	4168.71777343750000000000	4158.46142578125000000000	4151.79492187500000000000	4202.56396484375000000000	4152.82031250000000000000	4152.82031250000000000000	4196.92285156250000000000	4172.30761718750000000000	4162.56396484375000000000	2130.00000000000000000000	10248.00000000000000000000	10228.00000000000000000000	0.00000000000000000000	0.00000000000000000000	0.00000000000000000000	2166.00000000000000000000	746.00000000000000000000	4.00000000000000000000	4.00000000000000000000	4.00000000000000000000	4.00000000000000000000	4.00000000000000000000	4.00000000000000000000	4.00000000000000000000	4.00000000000000000000	3.00000000000000000000	4.00000000000000000000	4.00000000000000000000	4.00000000000000000000	4.00000000000000000000	4.00000000000000000000	4.00000000000000000000	4.00000000000000000000
120.00000000000000000000	0.00000000000000000000	4164.10253906250000000000	4148.71777343750000000000	4165.64111328125000000000	4164.61523437500000000000	4138.97412109375000000000	4166.66650390625000000000	4156.41015625000000000000	4159.48730468750000000000	4200.51269531250000000000	4143.07666015625000000000	4148.71777343750000000000	4191.28173828125000000000	4166.66650390625000000000	4154.35888671875000000000	1748.00000000000000000000	10248.00000000000000000000	10228.00000000000000000000	0.00000000000000000000	0.00000000000000000000	0.00000000000000000000	2166.00000000000000000000	754.00000000000000000000	4.00000000000000000000	4.00000000000000000000	4.00000000000000000000	4.00000000000000000000	4.00000000000000000000	4.00000000000000000000	4.00000000000000000000	4.00000000000000000000	3.00000000000000000000	4.00000000000000000000	4.00000000000000000000	4.00000000000000000000	4.00000000000000000000	4.00000000000000000000	4.00000000000000000000	4.00000000000000000000
121.00000000000000000000	0.00000000000000000000	4167.17919921875000000000	4161.02539062500000000000	4165.64111328125000000000	4176.41015625000000000000	4154.87158203125000000000	4166.66650390625000000000	4164.10253906250000000000	4190.76904296875000000000	4203.07666015625000000000	4175.38427734375000000000	4165.12792968750000000000	4200.00000000000000000000	4189.23046875000000000000	4163.58984375000000000000	1695.00000000000000000000	10246.00000000000000000000	10228.00000000000000000000	0.00000000000000000000	0.00000000000000000000	0.00000000000000000000	2166.00000000000000000000	761.00000000000000000000	4.00000000000000000000	4.00000000000000000000	4.00000000000000000000	4.00000000000000000000	4.00000000000000000000	4.00000000000000000000	4.00000000000000000000	4.00000000000000000000	3.00000000000000000000	4.00000000000000000000	4.00000000000000000000	4.00000000000000000000	4.00000000000000000000	4.00000000000000000000	4.00000000000000000000	4.00000000000000000000
122.00000000000000000000	0.00000000000000000000	4156.41015625000000000000	4131.28173828125000000000	4167.17919921875000000000	4156.92285156250000000000	4120.00000000000000000000	4154.87158203125000000000	4134.87158203125000000000	4153.33300781250000000000	4199.48730468750000000000	4152.30761718750000000000	4145.64111328125000000000	4190.76904296875000000000	4154.35888671875000000000	4151.79492187500000000000	3107.00000000000000000000	10246.00000000000000000000	10228.00000000000000000000	0.00000000000000000000	0.00000000000000000000	0.00000000000000000000	2166.00000000000000000000	769.00000000000000000000	4.00000000000000000000	4.00000000000000000000	4.00000000000000000000	4.00000000000000000000	4.00000000000000000000	4.00000000000000000000	4.00000000000000000000	4.00000000000000000000	3.00000000000000000000	4.00000000000000000000	4.00000000000000000000	4.00000000000000000000	4.00000000000000000000	4.00000000000000000000	4.00000000000000000000	4.00000000000000000000
123.00000000000000000000	0.00000000000000000000	4166.66650390625000000000	4171.28173828125000000000	4163.58984375000000000000	4173.84619140625000000000	4158.46142578125000000000	4182.56396484375000000000	4179.48730468750000000000	4172.30761718750000000000	4201.53857421875000000000	4199.48730468750000000000	4156.92285156250000000000	4186.15380859375000000000	4178.46142578125000000000	4153.84619140625000000000	2130.00000000000000000000	10248.00000000000000000000	10227.00000000000000000000	0.00000000000000000000	0.00000000000000000000	0.00000000000000000000	2166.00000000000000000000	777.00000000000000000000	4.00000000000000000000	4.00000000000000000000	4.00000000000000000000	4.00000000000000000000	4.00000000000000000000	4.00000000000000000000	4.00000000000000000000	4.00000000000000000000	3.00000000000000000000	4.00000000000000000000	4.00000000000000000000	4.00000000000000000000	4.00000000000000000000	4.00000000000000000000	4.00000000000000000000	4.00000000000000000000
124.00000000000000000000	0.00000000000000000000	4165.64111328125000000000	4165.64111328125000000000	4171.28173828125000000000	4170.76904296875000000000	4147.17919921875000000000	4175.38427734375000000000	4166.15380859375000000000	4158.97412109375000000000	4199.48730468750000000000	4185.64111328125000000000	4150.76904296875000000000	4188.71777343750000000000	4157.43603515625000000000	4140.00000000000000000000	1748.00000000000000000000	10248.00000000000000000000	10227.00000000000000000000	0.00000000000000000000	0.00000000000000000000	0.00000000000000000000	2166.00000000000000000000	785.00000000000000000000	4.00000000000000000000	4.00000000000000000000	4.00000000000000000000	4.00000000000000000000	4.00000000000000000000	4.00000000000000000000	4.00000000000000000000	4.00000000000000000000	3.00000000000000000000	4.00000000000000000000	4.00000000000000000000	4.00000000000000000000	4.00000000000000000000	4.00000000000000000000	4.00000000000000000000	4.00000000000000000000
125.00000000000000000000	0.00000000000000000000	4161.53857421875000000000	4153.84619140625000000000	4166.15380859375000000000	4162.05126953125000000000	4148.71777343750000000000	4163.58984375000000000000	4144.61523437500000000000	4144.61523437500000000000	4200.51269531250000000000	4148.20507812500000000000	4140.00000000000000000000	4184.61523437500000000000	4148.20507812500000000000	4141.02539062500000000000	1695.00000000000000000000	10246.00000000000000000000	10228.00000000000000000000	0.00000000000000000000	0.00000000000000000000	0.00000000000000000000	2166.00000000000000000000	793.00000000000000000000	4.00000000000000000000	4.00000000000000000000	4.00000000000000000000	4.00000000000000000000	4.00000000000000000000	4.00000000000000000000	4.00000000000000000000	4.00000000000000000000	3.00000000000000000000	4.00000000000000000000	4.00000000000000000000	4.00000000000000000000	4.00000000000000000000	4.00000000000000000000	4.00000000000000000000	4.00000000000000000000
126.00000000000000000000	0.00000000000000000000	4173.84619140625000000000	4176.41015625000000000000	4167.17919921875000000000	4182.56396484375000000000	4181.53857421875000000000	4165.64111328125000000000	4158.97412109375000000000	4166.15380859375000000000	4206.66650390625000000000	4168.71777343750000000000	4155.89746093750000000000	4193.33300781250000000000	4189.74365234375000000000	4163.58984375000000000000	3107.00000000000000000000	10246.00000000000000000000	10228.00000000000000000000	0.00000000000000000000	0.00000000000000000000	0.00000000000000000000	2166.00000000000000000000	800.00000000000000000000	4.00000000000000000000	4.00000000000000000000	4.00000000000000000000	4.00000000000000000000	4.00000000000000000000	4.00000000000000000000	4.00000000000000000000	4.00000000000000000000	3.00000000000000000000	4.00000000000000000000	4.00000000000000000000	4.00000000000000000000	4.00000000000000000000	4.00000000000000000000	4.00000000000000000000	4.00000000000000000000
127.00000000000000000000	0.00000000000000000000	4170.25634765625000000000	4146.15380859375000000000	4173.33300781250000000000	4169.74365234375000000000	4126.15380859375000000000	4149.74365234375000000000	4133.84619140625000000000	4147.17919921875000000000	4200.51269531250000000000	4138.97412109375000000000	4145.12792968750000000000	4194.87158203125000000000	4166.15380859375000000000	4154.35888671875000000000	50.00000000000000000000	10247.00000000000000000000	10229.00000000000000000000	0.00000000000000000000	0.00000000000000000000	0.00000000000000000000	2166.00000000000000000000	809.00000000000000000000	4.00000000000000000000	4.00000000000000000000	4.00000000000000000000	4.00000000000000000000	4.00000000000000000000	4.00000000000000000000	4.00000000000000000000	4.00000000000000000000	3.00000000000000000000	4.00000000000000000000	4.00000000000000000000	4.00000000000000000000	4.00000000000000000000	4.00000000000000000000	4.00000000000000000000	4.00000000000000000000
0.00000000000000000000	0.00000000000000000000	4175.89746093750000000000	4165.64111328125000000000	4167.69238281250000000000	4181.53857421875000000000	4148.20507812500000000000	4168.71777343750000000000	4169.23046875000000000000	4189.74365234375000000000	4201.53857421875000000000	4182.05126953125000000000	4163.07666015625000000000	4200.51269531250000000000	4186.66650390625000000000	4162.05126953125000000000	1340.00000000000000000000	10247.00000000000000000000	10229.00000000000000000000	0.00000000000000000000	0.00000000000000000000	0.00000000000000000000	2166.00000000000000000000	817.00000000000000000000	4.00000000000000000000	4.00000000000000000000	4.00000000000000000000	4.00000000000000000000	4.00000000000000000000	4.00000000000000000000	4.00000000000000000000	4.00000000000000000000	3.00000000000000000000	4.00000000000000000000	4.00000000000000000000	4.00000000000000000000	4.00000000000000000000	4.00000000000000000000	4.00000000000000000000	4.00000000000000000000
1.00000000000000000000	0.00000000000000000000	4160.51269531250000000000	4148.20507812500000000000	4166.66650390625000000000	4171.79492187500000000000	4155.38427734375000000000	4166.15380859375000000000	4165.64111328125000000000	4186.66650390625000000000	4204.10253906250000000000	4192.82031250000000000000	4160.00000000000000000000	4197.94873046875000000000	4174.35888671875000000000	4153.84619140625000000000	1922.00000000000000000000	10248.00000000000000000000	10229.00000000000000000000	0.00000000000000000000	0.00000000000000000000	0.00000000000000000000	2166.00000000000000000000	825.00000000000000000000	4.00000000000000000000	4.00000000000000000000	4.00000000000000000000	4.00000000000000000000	4.00000000000000000000	4.00000000000000000000	4.00000000000000000000	4.00000000000000000000	3.00000000000000000000	4.00000000000000000000	4.00000000000000000000	4.00000000000000000000	4.00000000000000000000	4.00000000000000000000	4.00000000000000000000	4.00000000000000000000
2.00000000000000000000	0.00000000000000000000	4155.38427734375000000000	4144.61523437500000000000	4161.02539062500000000000	4161.53857421875000000000	4137.43603515625000000000	4164.10253906250000000000	4152.30761718750000000000	4158.46142578125000000000	4201.53857421875000000000	4168.71777343750000000000	4145.64111328125000000000	4183.07666015625000000000	4160.51269531250000000000	4144.61523437500000000000	2098.00000000000000000000	10248.00000000000000000000	10229.00000000000000000000	0.00000000000000000000	0.00000000000000000000	0.00000000000000000000	2166.00000000000000000000	833.00000000000000000000	4.00000000000000000000	4.00000000000000000000	4.00000000000000000000	4.00000000000000000000	4.00000000000000000000	4.00000000000000000000	4.00000000000000000000	4.00000000000000000000	3.00000000000000000000	4.00000000000000000000	4.00000000000000000000	4.00000000000000000000	4.00000000000000000000	4.00000000000000000000	4.00000000000000000000	4.00000000000000000000
3.00000000000000000000	0.00000000000000000000	4184.10253906250000000000	4194.35888671875000000000	4169.23046875000000000000	4188.20507812500000000000	4169.23046875000000000000	4180.51269531250000000000	4178.97412109375000000000	4176.92285156250000000000	4203.58984375000000000000	4196.41015625000000000000	4165.12792968750000000000	4195.38427734375000000000	4194.87158203125000000000	4162.05126953125000000000	3105.00000000000000000000	10249.00000000000000000000	10229.00000000000000000000	0.00000000000000000000	0.00000000000000000000	0.00000000000000000000	2166.00000000000000000000	841.00000000000000000000	4.00000000000000000000	4.00000000000000000000	4.00000000000000000000	4.00000000000000000000	4.00000000000000000000	4.00000000000000000000	4.00000000000000000000	4.00000000000000000000	3.00000000000000000000	4.00000000000000000000	4.00000000000000000000	4.00000000000000000000	4.00000000000000000000	4.00000000000000000000	4.00000000000000000000	4.00000000000000000000
4.00000000000000000000	0.00000000000000000000	4177.94873046875000000000	4164.61523437500000000000	4177.43603515625000000000	4170.25634765625000000000	4148.20507812500000000000	4166.66650390625000000000	4149.23046875000000000000	4142.56396484375000000000	4201.02539062500000000000	4157.94873046875000000000	4147.17919921875000000000	4193.33300781250000000000	4158.46142578125000000000	4153.84619140625000000000	3267.00000000000000000000	10249.00000000000000000000	10229.00000000000000000000	0.00000000000000000000	0.00000000000000000000	0.00000000000000000000	2166.00000000000000000000	849.00000000000000000000	4.00000000000000000000	4.00000000000000000000	4.00000000000000000000	4.00000000000000000000	4.00000000000000000000	4.00000000000000000000	4.00000000000000000000	4.00000000000000000000	3.00000000000000000000	4.00000000000000000000	4.00000000000000000000	4.00000000000000000000	4.00000000000000000000	4.00000000000000000000	4.00000000000000000000	4.00000000000000000000
5.00000000000000000000	0.00000000000000000000	4168.71777343750000000000	4174.35888671875000000000	4166.15380859375000000000	4176.41015625000000000000	4164.10253906250000000000	4168.71777343750000000000	4160.00000000000000000000	4153.33300781250000000000	4201.53857421875000000000	4164.61523437500000000000	4150.25634765625000000000	4185.12792968750000000000	4174.87158203125000000000	4162.56396484375000000000	1803.00000000000000000000	10249.00000000000000000000	10228.00000000000000000000	0.00000000000000000000	0.00000000000000000000	0.00000000000000000000	2166.00000000000000000000	857.00000000000000000000	4.00000000000000000000	4.00000000000000000000	4.00000000000000000000	4.00000000000000000000	4.00000000000000000000	4.00000000000000000000	4.00000000000000000000	4.00000000000000000000	3.00000000000000000000	4.00000000000000000000	4.00000000000000000000	4.00000000000000000000	4.00000000000000000000	4.00000000000000000000	4.00000000000000000000	4.00000000000000000000
6.00000000000000000000	0.00000000000000000000	4163.58984375000000000000	4162.56396484375000000000	4166.15380859375000000000	4177.43603515625000000000	4133.84619140625000000000	4152.30761718750000000000	4141.02539062500000000000	4153.84619140625000000000	4201.53857421875000000000	4153.84619140625000000000	4152.30761718750000000000	4193.84619140625000000000	4177.43603515625000000000	4166.15380859375000000000	2910.00000000000000000000	10249.00000000000000000000	10228.00000000000000000000	0.00000000000000000000	0.00000000000000000000	0.00000000000000000000	2166.00000000000000000000	865.00000000000000000000	4.00000000000000000000	4.00000000000000000000	4.00000000000000000000	4.00000000000000000000	4.00000000000000000000	4.00000000000000000000	4.00000000000000000000	4.00000000000000000000	3.00000000000000000000	4.00000000000000000000	4.00000000000000000000	4.00000000000000000000	4.00000000000000000000	4.00000000000000000000	4.00000000000000000000	4.00000000000000000000
7.00000000000000000000	0.00000000000000000000	4164.61523437500000000000	4146.66650390625000000000	4166.66650390625000000000	4164.61523437500000000000	4106.66650390625000000000	4148.71777343750000000000	4124.61523437500000000000	4144.10253906250000000000	4201.02539062500000000000	4138.46142578125000000000	4145.12792968750000000000	4193.33300781250000000000	4158.97412109375000000000	4162.56396484375000000000	2827.00000000000000000000	10249.00000000000000000000	10229.00000000000000000000	0.00000000000000000000	0.00000000000000000000	0.00000000000000000000	2166.00000000000000000000	873.00000000000000000000	4.00000000000000000000	4.00000000000000000000	4.00000000000000000000	4.00000000000000000000	4.00000000000000000000	4.00000000000000000000	4.00000000000000000000	4.00000000000000000000	3.00000000000000000000	4.00000000000000000000	4.00000000000000000000	4.00000000000000000000	4.00000000000000000000	4.00000000000000000000	4.00000000000000000000	4.00000000000000000000
8.00000000000000000000	0.00000000000000000000	4178.46142578125000000000	4185.64111328125000000000	4168.71777343750000000000	4185.12792968750000000000	4169.23046875000000000000	4174.35888671875000000000	4167.17919921875000000000	4182.05126953125000000000	4205.12792968750000000000	4204.61523437500000000000	4170.76904296875000000000	4198.97412109375000000000	4190.25634765625000000000	4173.33300781250000000000	305.00000000000000000000	10249.00000000000000000000	10229.00000000000000000000	0.00000000000000000000	0.00000000000000000000	0.00000000000000000000	2166.00000000000000000000	880.00000000000000000000	4.00000000000000000000	4.00000000000000000000	4.00000000000000000000	4.00000000000000000000	4.00000000000000000000	4.00000000000000000000	4.00000000000000000000	4.00000000000000000000	4.00000000000000000000	4.00000000000000000000	4.00000000000000000000	4.00000000000000000000	4.00000000000000000000	4.00000000000000000000	4.00000000000000000000	4.00000000000000000000
9.00000000000000000000	0.00000000000000000000	4166.66650390625000000000	4153.33300781250000000000	4171.28173828125000000000	4169.74365234375000000000	4140.51269531250000000000	4163.07666015625000000000	4146.15380859375000000000	4155.89746093750000000000	4197.43603515625000000000	4178.46142578125000000000	4156.41015625000000000000	4198.46142578125000000000	4154.35888671875000000000	4155.89746093750000000000	3230.00000000000000000000	10247.00000000000000000000	10226.00000000000000000000	0.00000000000000000000	0.00000000000000000000	0.00000000000000000000	2166.00000000000000000000	889.00000000000000000000	4.00000000000000000000	4.00000000000000000000	4.00000000000000000000	4.00000000000000000000	4.00000000000000000000	4.00000000000000000000	4.00000000000000000000	4.00000000000000000000	4.00000000000000000000	4.00000000000000000000	4.00000000000000000000	4.00000000000000000000	4.00000000000000000000	4.00000000000000000000	4.00000000000000000000	4.00000000000000000000
10.00000000000000000000	0.00000000000000000000	4180.00000000000000000000	4171.79492187500000000000	4167.69238281250000000000	4177.43603515625000000000	4144.10253906250000000000	4171.28173828125000000000	4161.02539062500000000000	4162.05126953125000000000	4197.43603515625000000000	4173.33300781250000000000	4160.00000000000000000000	4198.97412109375000000000	4172.30761718750000000000	4164.61523437500000000000	3192.00000000000000000000	10247.00000000000000000000	10226.00000000000000000000	0.00000000000000000000	0.00000000000000000000	0.00000000000000000000	2166.00000000000000000000	896.00000000000000000000	4.00000000000000000000	4.00000000000000000000	4.00000000000000000000	4.00000000000000000000	4.00000000000000000000	4.00000000000000000000	4.00000000000000000000	4.00000000000000000000	4.00000000000000000000	4.00000000000000000000	4.00000000000000000000	4.00000000000000000000	4.00000000000000000000	4.00000000000000000000	4.00000000000000000000	4.00000000000000000000
11.00000000000000000000	0.00000000000000000000	4192.30761718750000000000	4184.10253906250000000000	4177.94873046875000000000	4182.05126953125000000000	4155.38427734375000000000	4166.66650390625000000000	4162.05126953125000000000	4163.07666015625000000000	4203.58984375000000000000	4175.89746093750000000000	4162.56396484375000000000	4203.58984375000000000000	4184.10253906250000000000	4171.79492187500000000000	2192.00000000000000000000	10246.00000000000000000000	10227.00000000000000000000	0.00000000000000000000	0.00000000000000000000	0.00000000000000000000	2166.00000000000000000000	903.00000000000000000000	4.00000000000000000000	4.00000000000000000000	4.00000000000000000000	4.00000000000000000000	4.00000000000000000000	4.00000000000000000000	4.00000000000000000000	4.00000000000000000000	4.00000000000000000000	4.00000000000000000000	4.00000000000000000000	4.00000000000000000000	4.00000000000000000000	4.00000000000000000000	4.00000000000000000000	4.00000000000000000000
12.00000000000000000000	0.00000000000000000000	4177.94873046875000000000	4161.02539062500000000000	4176.41015625000000000000	4166.15380859375000000000	4132.30761718750000000000	4154.87158203125000000000	4142.56396484375000000000	4143.58984375000000000000	4202.56396484375000000000	4148.20507812500000000000	4148.71777343750000000000	4197.94873046875000000000	4158.97412109375000000000	4161.53857421875000000000	1741.00000000000000000000	10246.00000000000000000000	10227.00000000000000000000	0.00000000000000000000	0.00000000000000000000	0.00000000000000000000	2166.00000000000000000000	911.00000000000000000000	4.00000000000000000000	4.00000000000000000000	4.00000000000000000000	4.00000000000000000000	4.00000000000000000000	4.00000000000000000000	4.00000000000000000000	4.00000000000000000000	4.00000000000000000000	4.00000000000000000000	4.00000000000000000000	4.00000000000000000000	4.00000000000000000000	4.00000000000000000000	4.00000000000000000000	4.00000000000000000000
13.00000000000000000000	0.00000000000000000000	4176.92285156250000000000	4183.58984375000000000000	4166.66650390625000000000	4189.23046875000000000000	4158.97412109375000000000	4164.10253906250000000000	4167.17919921875000000000	4181.02539062500000000000	4205.64111328125000000000	4181.53857421875000000000	4171.28173828125000000000	4204.61523437500000000000	4193.84619140625000000000	4177.94873046875000000000	1711.00000000000000000000	10249.00000000000000000000	10229.00000000000000000000	0.00000000000000000000	0.00000000000000000000	0.00000000000000000000	2166.00000000000000000000	919.00000000000000000000	4.00000000000000000000	4.00000000000000000000	4.00000000000000000000	4.00000000000000000000	4.00000000000000000000	4.00000000000000000000	4.00000000000000000000	4.00000000000000000000	4.00000000000000000000	4.00000000000000000000	4.00000000000000000000	4.00000000000000000000	4.00000000000000000000	4.00000000000000000000	4.00000000000000000000	4.00000000000000000000
14.00000000000000000000	0.00000000000000000000	4163.58984375000000000000	4143.58984375000000000000	4167.17919921875000000000	4173.33300781250000000000	4120.00000000000000000000	4146.15380859375000000000	4134.87158203125000000000	4160.00000000000000000000	4202.56396484375000000000	4150.76904296875000000000	4153.84619140625000000000	4198.97412109375000000000	4162.56396484375000000000	4166.66650390625000000000	3192.00000000000000000000	10249.00000000000000000000	10229.00000000000000000000	0.00000000000000000000	0.00000000000000000000	0.00000000000000000000	2166.00000000000000000000	927.00000000000000000000	4.00000000000000000000	4.00000000000000000000	4.00000000000000000000	4.00000000000000000000	4.00000000000000000000	4.00000000000000000000	4.00000000000000000000	4.00000000000000000000	4.00000000000000000000	4.00000000000000000000	4.00000000000000000000	4.00000000000000000000	4.00000000000000000000	4.00000000000000000000	4.00000000000000000000	4.00000000000000000000
15.00000000000000000000	0.00000000000000000000	4169.23046875000000000000	4155.89746093750000000000	4164.61523437500000000000	4173.33300781250000000000	4141.53857421875000000000	4164.10253906250000000000	4158.46142578125000000000	4168.20507812500000000000	4200.00000000000000000000	4166.15380859375000000000	4152.82031250000000000000	4191.79492187500000000000	4164.10253906250000000000	4162.56396484375000000000	2192.00000000000000000000	10249.00000000000000000000	10228.00000000000000000000	0.00000000000000000000	0.00000000000000000000	0.00000000000000000000	2166.00000000000000000000	935.00000000000000000000	4.00000000000000000000	4.00000000000000000000	4.00000000000000000000	4.00000000000000000000	4.00000000000000000000	4.00000000000000000000	4.00000000000000000000	4.00000000000000000000	4.00000000000000000000	4.00000000000000000000	4.00000000000000000000	4.00000000000000000000	4.00000000000000000000	4.00000000000000000000	4.00000000000000000000	4.00000000000000000000
16.00000000000000000000	0.00000000000000000000	4174.35888671875000000000	4171.79492187500000000000	4168.71777343750000000000	4181.53857421875000000000	4168.20507812500000000000	4174.87158203125000000000	4181.02539062500000000000	4176.41015625000000000000	4200.00000000000000000000	4191.79492187500000000000	4165.64111328125000000000	4198.46142578125000000000	4166.15380859375000000000	4159.48730468750000000000	0.00000000000000000000	10249.00000000000000000000	10228.00000000000000000000	0.00000000000000000000	0.00000000000000000000	0.00000000000000000000	2166.00000000000000000000	943.00000000000000000000	4.00000000000000000000	4.00000000000000000000	4.00000000000000000000	4.00000000000000000000	4.00000000000000000000	4.00000000000000000000	4.00000000000000000000	4.00000000000000000000	4.00000000000000000000	4.00000000000000000000	4.00000000000000000000	4.00000000000000000000	4.00000000000000000000	4.00000000000000000000	4.00000000000000000000	4.00000000000000000000
17.00000000000000000000	0.00000000000000000000	4162.56396484375000000000	4144.10253906250000000000	4165.12792968750000000000	4161.02539062500000000000	4135.89746093750000000000	4160.00000000000000000000	4145.64111328125000000000	4143.07666015625000000000	4197.43603515625000000000	4153.33300781250000000000	4148.20507812500000000000	4189.23046875000000000000	4133.33300781250000000000	4146.15380859375000000000	0.00000000000000000000	10250.00000000000000000000	10226.00000000000000000000	0.00000000000000000000	0.00000000000000000000	0.00000000000000000000	2166.00000000000000000000	951.00000000000000000000	4.00000000000000000000	4.00000000000000000000	4.00000000000000000000	4.00000000000000000000	4.00000000000000000000	4.00000000000000000000	4.00000000000000000000	4.00000000000000000000	4.00000000000000000000	4.00000000000000000000	4.00000000000000000000	4.00000000000000000000	4.00000000000000000000	4.00000000000000000000	4.00000000000000000000	4.00000000000000000000
18.00000000000000000000	0.00000000000000000000	4179.48730468750000000000	4185.64111328125000000000	4167.69238281250000000000	4182.05126953125000000000	4169.74365234375000000000	4171.79492187500000000000	4164.61523437500000000000	4169.23046875000000000000	4203.58984375000000000000	4186.15380859375000000000	4162.56396484375000000000	4194.35888671875000000000	4177.94873046875000000000	4168.71777343750000000000	0.00000000000000000000	10250.00000000000000000000	10226.00000000000000000000	0.00000000000000000000	0.00000000000000000000	0.00000000000000000000	2166.00000000000000000000	958.00000000000000000000	4.00000000000000000000	4.00000000000000000000	4.00000000000000000000	4.00000000000000000000	4.00000000000000000000	4.00000000000000000000	4.00000000000000000000	4.00000000000000000000	4.00000000000000000000	4.00000000000000000000	4.00000000000000000000	4.00000000000000000000	4.00000000000000000000	4.00000000000000000000	4.00000000000000000000	4.00000000000000000000
19.00000000000000000000	0.00000000000000000000	4176.92285156250000000000	4169.23046875000000000000	4177.94873046875000000000	4174.35888671875000000000	4146.66650390625000000000	4160.51269531250000000000	4147.69238281250000000000	4150.76904296875000000000	4203.07666015625000000000	4167.17919921875000000000	4153.84619140625000000000	4198.97412109375000000000	4161.02539062500000000000	4165.64111328125000000000	0.00000000000000000000	10250.00000000000000000000	10227.00000000000000000000	0.00000000000000000000	0.00000000000000000000	0.00000000000000000000	2166.00000000000000000000	967.00000000000000000000	4.00000000000000000000	4.00000000000000000000	4.00000000000000000000	4.00000000000000000000	4.00000000000000000000	4.00000000000000000000	4.00000000000000000000	4.00000000000000000000	4.00000000000000000000	4.00000000000000000000	4.00000000000000000000	4.00000000000000000000	4.00000000000000000000	4.00000000000000000000	4.00000000000000000000	4.00000000000000000000
20.00000000000000000000	0.00000000000000000000	4168.71777343750000000000	4161.02539062500000000000	4167.17919921875000000000	4172.82031250000000000000	4148.20507812500000000000	4165.12792968750000000000	4159.48730468750000000000	4170.76904296875000000000	4201.02539062500000000000	4174.35888671875000000000	4156.41015625000000000000	4193.33300781250000000000	4158.46142578125000000000	4163.58984375000000000000	0.00000000000000000000	10250.00000000000000000000	10227.00000000000000000000	0.00000000000000000000	0.00000000000000000000	0.00000000000000000000	2166.00000000000000000000	975.00000000000000000000	4.00000000000000000000	4.00000000000000000000	4.00000000000000000000	4.00000000000000000000	4.00000000000000000000	4.00000000000000000000	4.00000000000000000000	4.00000000000000000000	4.00000000000000000000	4.00000000000000000000	4.00000000000000000000	4.00000000000000000000	4.00000000000000000000	4.00000000000000000000	4.00000000000000000000	4.00000000000000000000
21.00000000000000000000	0.00000000000000000000	4166.66650390625000000000	4161.53857421875000000000	4165.64111328125000000000	4185.64111328125000000000	4152.30761718750000000000	4167.17919921875000000000	4170.25634765625000000000	4202.56396484375000000000	4204.10253906250000000000	4202.05126953125000000000	4168.71777343750000000000	4197.43603515625000000000	4175.89746093750000000000	4172.30761718750000000000	0.00000000000000000000	10250.00000000000000000000	10228.00000000000000000000	0.00000000000000000000	0.00000000000000000000	0.00000000000000000000	2166.00000000000000000000	983.00000000000000000000	4.00000000000000000000	4.00000000000000000000	4.00000000000000000000	4.00000000000000000000	4.00000000000000000000	4.00000000000000000000	4.00000000000000000000	4.00000000000000000000	4.00000000000000000000	4.00000000000000000000	4.00000000000000000000	4.00000000000000000000	4.00000000000000000000	4.00000000000000000000	4.00000000000000000000	4.00000000000000000000
22.00000000000000000000	0.00000000000000000000	4159.48730468750000000000	4133.84619140625000000000	4167.17919921875000000000	4168.71777343750000000000	4113.84619140625000000000	4158.46142578125000000000	4144.61523437500000000000	4158.97412109375000000000	4201.02539062500000000000	4156.41015625000000000000	4149.23046875000000000000	4188.71777343750000000000	4144.10253906250000000000	4159.48730468750000000000	0.00000000000000000000	10250.00000000000000000000	10228.00000000000000000000	0.00000000000000000000	0.00000000000000000000	0.00000000000000000000	2166.00000000000000000000	991.00000000000000000000	4.00000000000000000000	4.00000000000000000000	4.00000000000000000000	4.00000000000000000000	4.00000000000000000000	4.00000000000000000000	4.00000000000000000000	4.00000000000000000000	4.00000000000000000000	4.00000000000000000000	4.00000000000000000000	4.00000000000000000000	4.00000000000000000000	4.00000000000000000000	4.00000000000000000000	4.00000000000000000000
23.00000000000000000000	0.00000000000000000000	4175.38427734375000000000	4175.38427734375000000000	4167.69238281250000000000	4188.20507812500000000000	4162.05126953125000000000	4184.10253906250000000000	4185.12792968750000000000	4171.28173828125000000000	4202.56396484375000000000	4192.82031250000000000000	4163.07666015625000000000	4189.74365234375000000000	4168.20507812500000000000	4163.07666015625000000000	0.00000000000000000000	10251.00000000000000000000	10227.00000000000000000000	0.00000000000000000000	0.00000000000000000000	0.00000000000000000000	2166.00000000000000000000	999.00000000000000000000	4.00000000000000000000	4.00000000000000000000	4.00000000000000000000	4.00000000000000000000	4.00000000000000000000	4.00000000000000000000	4.00000000000000000000	4.00000000000000000000	4.00000000000000000000	4.00000000000000000000	4.00000000000000000000	4.00000000000000000000	4.00000000000000000000	4.00000000000000000000	4.00000000000000000000	4.00000000000000000000
24.00000000000000000000	0.00000000000000000000	4171.28173828125000000000	4157.43603515625000000000	4176.41015625000000000000	4184.10253906250000000000	4148.20507812500000000000	4172.82031250000000000000	4168.71777343750000000000	4156.41015625000000000000	4198.97412109375000000000	4178.97412109375000000000	4152.82031250000000000000	4192.30761718750000000000	4142.56396484375000000000	4153.84619140625000000000	0.00000000000000000000	10251.00000000000000000000	10227.00000000000000000000	0.00000000000000000000	0.00000000000000000000	0.00000000000000000000	2167.00000000000000000000	7.00000000000000000000	4.00000000000000000000	4.00000000000000000000	4.00000000000000000000	4.00000000000000000000	4.00000000000000000000	4.00000000000000000000	4.00000000000000000000	4.00000000000000000000	4.00000000000000000000	4.00000000000000000000	4.00000000000000000000	4.00000000000000000000	4.00000000000000000000	4.00000000000000000000	4.00000000000000000000	4.00000000000000000000
25.00000000000000000000	0.00000000000000000000	4167.69238281250000000000	4150.76904296875000000000	4169.23046875000000000000	4185.12792968750000000000	4143.58984375000000000000	4165.12792968750000000000	4160.00000000000000000000	4153.84619140625000000000	4197.43603515625000000000	4146.66650390625000000000	4147.17919921875000000000	4187.69238281250000000000	4145.12792968750000000000	4157.94873046875000000000	0.00000000000000000000	10250.00000000000000000000	10228.00000000000000000000	0.00000000000000000000	0.00000000000000000000	0.00000000000000000000	2167.00000000000000000000	15.00000000000000000000	4.00000000000000000000	4.00000000000000000000	4.00000000000000000000	4.00000000000000000000	4.00000000000000000000	4.00000000000000000000	4.00000000000000000000	4.00000000000000000000	4.00000000000000000000	4.00000000000000000000	4.00000000000000000000	4.00000000000000000000	4.00000000000000000000	4.00000000000000000000	4.00000000000000000000	4.00000000000000000000
26.00000000000000000000	0.00000000000000000000	4173.84619140625000000000	4166.66650390625000000000	4168.20507812500000000000	4206.66650390625000000000	4167.69238281250000000000	4165.64111328125000000000	4167.17919921875000000000	4175.38427734375000000000	4203.07666015625000000000	4165.64111328125000000000	4163.58984375000000000000	4198.97412109375000000000	4182.05126953125000000000	4172.30761718750000000000	0.00000000000000000000	10250.00000000000000000000	10228.00000000000000000000	0.00000000000000000000	0.00000000000000000000	0.00000000000000000000	2167.00000000000000000000	23.00000000000000000000	4.00000000000000000000	4.00000000000000000000	4.00000000000000000000	4.00000000000000000000	4.00000000000000000000	4.00000000000000000000	4.00000000000000000000	4.00000000000000000000	4.00000000000000000000	4.00000000000000000000	4.00000000000000000000	4.00000000000000000000	4.00000000000000000000	4.00000000000000000000	4.00000000000000000000	4.00000000000000000000
27.00000000000000000000	0.00000000000000000000	4160.00000000000000000000	4131.28173828125000000000	4169.74365234375000000000	4193.33300781250000000000	4130.76904296875000000000	4150.25634765625000000000	4133.33300781250000000000	4150.25634765625000000000	4202.56396484375000000000	4150.76904296875000000000	4147.69238281250000000000	4197.43603515625000000000	4145.64111328125000000000	4162.05126953125000000000	0.00000000000000000000	10247.00000000000000000000	10228.00000000000000000000	0.00000000000000000000	0.00000000000000000000	0.00000000000000000000	2167.00000000000000000000	31.00000000000000000000	4.00000000000000000000	4.00000000000000000000	4.00000000000000000000	4.00000000000000000000	4.00000000000000000000	4.00000000000000000000	4.00000000000000000000	4.00000000000000000000	4.00000000000000000000	4.00000000000000000000	4.00000000000000000000	4.00000000000000000000	4.00000000000000000000	4.00000000000000000000	4.00000000000000000000	4.00000000000000000000
28.00000000000000000000	0.00000000000000000000	4166.15380859375000000000	4160.00000000000000000000	4164.61523437500000000000	4209.74365234375000000000	4158.97412109375000000000	4168.71777343750000000000	4171.28173828125000000000	4187.17919921875000000000	4202.56396484375000000000	4197.43603515625000000000	4164.61523437500000000000	4198.46142578125000000000	4165.12792968750000000000	4171.79492187500000000000	0.00000000000000000000	10247.00000000000000000000	10228.00000000000000000000	0.00000000000000000000	0.00000000000000000000	0.00000000000000000000	2167.00000000000000000000	38.00000000000000000000	4.00000000000000000000	4.00000000000000000000	4.00000000000000000000	4.00000000000000000000	4.00000000000000000000	4.00000000000000000000	4.00000000000000000000	4.00000000000000000000	4.00000000000000000000	4.00000000000000000000	4.00000000000000000000	4.00000000000000000000	4.00000000000000000000	4.00000000000000000000	4.00000000000000000000	4.00000000000000000000
29.00000000000000000000	0.00000000000000000000	4161.02539062500000000000	4146.15380859375000000000	4170.25634765625000000000	4204.61523437500000000000	4138.46142578125000000000	4163.58984375000000000000	4164.10253906250000000000	4183.07666015625000000000	4199.48730468750000000000	4185.64111328125000000000	4162.05126953125000000000	4198.97412109375000000000	4149.23046875000000000000	4160.00000000000000000000	0.00000000000000000000	10246.00000000000000000000	10228.00000000000000000000	0.00000000000000000000	0.00000000000000000000	0.00000000000000000000	2167.00000000000000000000	46.00000000000000000000	4.00000000000000000000	4.00000000000000000000	4.00000000000000000000	4.00000000000000000000	4.00000000000000000000	4.00000000000000000000	4.00000000000000000000	4.00000000000000000000	4.00000000000000000000	4.00000000000000000000	4.00000000000000000000	4.00000000000000000000	4.00000000000000000000	4.00000000000000000000	4.00000000000000000000	4.00000000000000000000
30.00000000000000000000	0.00000000000000000000	4164.61523437500000000000	4147.17919921875000000000	4169.23046875000000000000	4203.58984375000000000000	4135.38427734375000000000	4168.71777343750000000000	4156.92285156250000000000	4166.15380859375000000000	4199.48730468750000000000	4165.12792968750000000000	4153.84619140625000000000	4194.87158203125000000000	4145.12792968750000000000	4156.41015625000000000000	0.00000000000000000000	10246.00000000000000000000	10228.00000000000000000000	0.00000000000000000000	0.00000000000000000000	0.00000000000000000000	2167.00000000000000000000	53.00000000000000000000	4.00000000000000000000	4.00000000000000000000	4.00000000000000000000	4.00000000000000000000	4.00000000000000000000	4.00000000000000000000	4.00000000000000000000	4.00000000000000000000	4.00000000000000000000	4.00000000000000000000	4.00000000000000000000	4.00000000000000000000	4.00000000000000000000	4.00000000000000000000	4.00000000000000000000	4.00000000000000000000
31.00000000000000000000	0.00000000000000000000	4186.15380859375000000000	4190.25634765625000000000	4173.84619140625000000000	4230.25634765625000000000	4188.71777343750000000000	4183.07666015625000000000	4182.05126953125000000000	4178.97412109375000000000	4204.10253906250000000000	4197.94873046875000000000	4170.25634765625000000000	4204.10253906250000000000	4184.10253906250000000000	4176.41015625000000000000	0.00000000000000000000	10244.00000000000000000000	10227.00000000000000000000	0.00000000000000000000	0.00000000000000000000	0.00000000000000000000	2167.00000000000000000000	61.00000000000000000000	4.00000000000000000000	4.00000000000000000000	4.00000000000000000000	4.00000000000000000000	4.00000000000000000000	4.00000000000000000000	4.00000000000000000000	4.00000000000000000000	4.00000000000000000000	4.00000000000000000000	4.00000000000000000000	4.00000000000000000000	4.00000000000000000000	4.00000000000000000000	4.00000000000000000000	4.00000000000000000000
32.00000000000000000000	0.00000000000000000000	4173.33300781250000000000	4157.94873046875000000000	4177.43603515625000000000	4213.84619140625000000000	4151.79492187500000000000	4164.61523437500000000000	4153.84619140625000000000	4144.61523437500000000000	4200.00000000000000000000	4157.94873046875000000000	4152.30761718750000000000	4198.97412109375000000000	4152.82031250000000000000	4162.56396484375000000000	0.00000000000000000000	10244.00000000000000000000	10227.00000000000000000000	0.00000000000000000000	0.00000000000000000000	0.00000000000000000000	2167.00000000000000000000	68.00000000000000000000	4.00000000000000000000	4.00000000000000000000	4.00000000000000000000	4.00000000000000000000	4.00000000000000000000	4.00000000000000000000	4.00000000000000000000	4.00000000000000000000	4.00000000000000000000	4.00000000000000000000	4.00000000000000000000	4.00000000000000000000	4.00000000000000000000	4.00000000000000000000	4.00000000000000000000	4.00000000000000000000
33.00000000000000000000	0.00000000000000000000	4171.28173828125000000000	4169.74365234375000000000	4168.71777343750000000000	4224.61523437500000000000	4154.87158203125000000000	4171.28173828125000000000	4168.20507812500000000000	4172.30761718750000000000	4202.56396484375000000000	4178.97412109375000000000	4164.61523437500000000000	4201.53857421875000000000	4175.38427734375000000000	4170.76904296875000000000	0.00000000000000000000	10243.00000000000000000000	10228.00000000000000000000	0.00000000000000000000	0.00000000000000000000	0.00000000000000000000	2167.00000000000000000000	76.00000000000000000000	4.00000000000000000000	4.00000000000000000000	4.00000000000000000000	4.00000000000000000000	4.00000000000000000000	4.00000000000000000000	4.00000000000000000000	4.00000000000000000000	4.00000000000000000000	4.00000000000000000000	4.00000000000000000000	4.00000000000000000000	4.00000000000000000000	4.00000000000000000000	4.00000000000000000000	4.00000000000000000000
34.00000000000000000000	0.00000000000000000000	4162.56396484375000000000	4150.76904296875000000000	4168.71777343750000000000	4218.97412109375000000000	4139.48730468750000000000	4160.00000000000000000000	4149.74365234375000000000	4172.82031250000000000000	4202.56396484375000000000	4173.84619140625000000000	4160.51269531250000000000	4204.10253906250000000000	4166.15380859375000000000	4169.23046875000000000000	0.00000000000000000000	10243.00000000000000000000	10228.00000000000000000000	0.00000000000000000000	0.00000000000000000000	0.00000000000000000000	2167.00000000000000000000	84.00000000000000000000	4.00000000000000000000	4.00000000000000000000	4.00000000000000000000	4.00000000000000000000	4.00000000000000000000	4.00000000000000000000	4.00000000000000000000	4.00000000000000000000	4.00000000000000000000	4.00000000000000000000	4.00000000000000000000	4.00000000000000000000	4.00000000000000000000	4.00000000000000000000	4.00000000000000000000	4.00000000000000000000
35.00000000000000000000	0.00000000000000000000	4151.79492187500000000000	4134.35888671875000000000	4164.61523437500000000000	4202.56396484375000000000	4131.28173828125000000000	4157.94873046875000000000	4146.15380859375000000000	4163.07666015625000000000	4200.51269531250000000000	4156.41015625000000000000	4146.15380859375000000000	4190.25634765625000000000	4145.12792968750000000000	4155.89746093750000000000	0.00000000000000000000	10242.00000000000000000000	10228.00000000000000000000	0.00000000000000000000	0.00000000000000000000	0.00000000000000000000	2167.00000000000000000000	93.00000000000000000000	4.00000000000000000000	4.00000000000000000000	4.00000000000000000000	4.00000000000000000000	4.00000000000000000000	4.00000000000000000000	4.00000000000000000000	4.00000000000000000000	4.00000000000000000000	4.00000000000000000000	4.00000000000000000000	4.00000000000000000000	4.00000000000000000000	4.00000000000000000000	4.00000000000000000000	4.00000000000000000000
36.00000000000000000000	0.00000000000000000000	4162.05126953125000000000	4170.76904296875000000000	4167.17919921875000000000	4218.97412109375000000000	4176.41015625000000000000	4177.43603515625000000000	4185.64111328125000000000	4197.94873046875000000000	4205.12792968750000000000	4202.05126953125000000000	4170.25634765625000000000	4194.87158203125000000000	4175.89746093750000000000	4161.53857421875000000000	0.00000000000000000000	10242.00000000000000000000	10228.00000000000000000000	0.00000000000000000000	0.00000000000000000000	0.00000000000000000000	2167.00000000000000000000	101.00000000000000000000	4.00000000000000000000	4.00000000000000000000	4.00000000000000000000	4.00000000000000000000	4.00000000000000000000	4.00000000000000000000	4.00000000000000000000	4.00000000000000000000	4.00000000000000000000	4.00000000000000000000	4.00000000000000000000	4.00000000000000000000	4.00000000000000000000	4.00000000000000000000	4.00000000000000000000	4.00000000000000000000
37.00000000000000000000	0.00000000000000000000	4156.41015625000000000000	4142.56396484375000000000	4172.82031250000000000000	4194.35888671875000000000	4140.00000000000000000000	4166.15380859375000000000	4155.38427734375000000000	4167.17919921875000000000	4200.51269531250000000000	4172.30761718750000000000	4157.43603515625000000000	4194.87158203125000000000	4144.61523437500000000000	4149.23046875000000000000	0.00000000000000000000	10244.00000000000000000000	10229.00000000000000000000	0.00000000000000000000	0.00000000000000000000	0.00000000000000000000	2167.00000000000000000000	109.00000000000000000000	4.00000000000000000000	4.00000000000000000000	4.00000000000000000000	4.00000000000000000000	4.00000000000000000000	4.00000000000000000000	4.00000000000000000000	4.00000000000000000000	4.00000000000000000000	4.00000000000000000000	4.00000000000000000000	4.00000000000000000000	4.00000000000000000000	4.00000000000000000000	4.00000000000000000000	4.00000000000000000000
38.00000000000000000000	0.00000000000000000000	4171.79492187500000000000	4169.74365234375000000000	4170.25634765625000000000	4204.10253906250000000000	4153.84619140625000000000	4176.41015625000000000000	4171.28173828125000000000	4173.84619140625000000000	4201.53857421875000000000	4188.71777343750000000000	4161.02539062500000000000	4195.89746093750000000000	4170.76904296875000000000	4164.61523437500000000000	0.00000000000000000000	10244.00000000000000000000	10229.00000000000000000000	0.00000000000000000000	0.00000000000000000000	0.00000000000000000000	2167.00000000000000000000	117.00000000000000000000	4.00000000000000000000	4.00000000000000000000	4.00000000000000000000	4.00000000000000000000	4.00000000000000000000	4.00000000000000000000	4.00000000000000000000	4.00000000000000000000	4.00000000000000000000	4.00000000000000000000	4.00000000000000000000	4.00000000000000000000	4.00000000000000000000	4.00000000000000000000	4.00000000000000000000	4.00000000000000000000
39.00000000000000000000	0.00000000000000000000	4176.41015625000000000000	4177.94873046875000000000	4174.35888671875000000000	4214.35888671875000000000	4164.10253906250000000000	4168.71777343750000000000	4161.53857421875000000000	4165.12792968750000000000	4202.56396484375000000000	4172.30761718750000000000	4161.53857421875000000000	4200.00000000000000000000	4182.05126953125000000000	4171.28173828125000000000	0.00000000000000000000	10246.00000000000000000000	10228.00000000000000000000	0.00000000000000000000	0.00000000000000000000	0.00000000000000000000	2167.00000000000000000000	126.00000000000000000000	4.00000000000000000000	4.00000000000000000000	4.00000000000000000000	4.00000000000000000000	4.00000000000000000000	4.00000000000000000000	4.00000000000000000000	4.00000000000000000000	4.00000000000000000000	4.00000000000000000000	4.00000000000000000000	4.00000000000000000000	4.00000000000000000000	4.00000000000000000000	4.00000000000000000000	4.00000000000000000000
40.00000000000000000000	0.00000000000000000000	4160.51269531250000000000	4152.82031250000000000000	4162.56396484375000000000	4194.87158203125000000000	4150.76904296875000000000	4161.53857421875000000000	4134.87158203125000000000	4146.66650390625000000000	4197.94873046875000000000	4134.35888671875000000000	4151.28173828125000000000	4189.74365234375000000000	4155.89746093750000000000	4162.56396484375000000000	0.00000000000000000000	10246.00000000000000000000	10228.00000000000000000000	0.00000000000000000000	0.00000000000000000000	0.00000000000000000000	2167.00000000000000000000	134.00000000000000000000	4.00000000000000000000	4.00000000000000000000	4.00000000000000000000	4.00000000000000000000	4.00000000000000000000	4.00000000000000000000	4.00000000000000000000	4.00000000000000000000	4.00000000000000000000	4.00000000000000000000	4.00000000000000000000	4.00000000000000000000	4.00000000000000000000	4.00000000000000000000	4.00000000000000000000	4.00000000000000000000
41.00000000000000000000	0.00000000000000000000	4161.53857421875000000000	4170.76904296875000000000	4157.43603515625000000000	4205.64111328125000000000	4173.84619140625000000000	4170.25634765625000000000	4160.00000000000000000000	4187.17919921875000000000	4202.56396484375000000000	4197.43603515625000000000	4168.71777343750000000000	4194.87158203125000000000	4178.46142578125000000000	4176.41015625000000000000	0.00000000000000000000	10248.00000000000000000000	10229.00000000000000000000	0.00000000000000000000	0.00000000000000000000	0.00000000000000000000	2167.00000000000000000000	142.00000000000000000000	4.00000000000000000000	4.00000000000000000000	4.00000000000000000000	4.00000000000000000000	4.00000000000000000000	4.00000000000000000000	4.00000000000000000000	4.00000000000000000000	4.00000000000000000000	4.00000000000000000000	4.00000000000000000000	4.00000000000000000000	4.00000000000000000000	4.00000000000000000000	4.00000000000000000000	4.00000000000000000000
42.00000000000000000000	0.00000000000000000000	4153.84619140625000000000	4138.97412109375000000000	4166.66650390625000000000	4190.76904296875000000000	4127.69238281250000000000	4150.76904296875000000000	4137.43603515625000000000	4163.07666015625000000000	4203.07666015625000000000	4184.10253906250000000000	4153.33300781250000000000	4195.38427734375000000000	4152.30761718750000000000	4166.66650390625000000000	0.00000000000000000000	10248.00000000000000000000	10229.00000000000000000000	0.00000000000000000000	0.00000000000000000000	0.00000000000000000000	2167.00000000000000000000	150.00000000000000000000	4.00000000000000000000	4.00000000000000000000	4.00000000000000000000	4.00000000000000000000	4.00000000000000000000	4.00000000000000000000	4.00000000000000000000	4.00000000000000000000	4.00000000000000000000	4.00000000000000000000	4.00000000000000000000	4.00000000000000000000	4.00000000000000000000	4.00000000000000000000	4.00000000000000000000	4.00000000000000000000
43.00000000000000000000	0.00000000000000000000	4169.23046875000000000000	4167.69238281250000000000	4166.15380859375000000000	4197.94873046875000000000	4153.33300781250000000000	4169.74365234375000000000	4166.66650390625000000000	4170.25634765625000000000	4202.05126953125000000000	4188.71777343750000000000	4162.56396484375000000000	4191.79492187500000000000	4171.79492187500000000000	4165.12792968750000000000	0.00000000000000000000	10251.00000000000000000000	10227.00000000000000000000	0.00000000000000000000	0.00000000000000000000	0.00000000000000000000	2167.00000000000000000000	157.00000000000000000000	4.00000000000000000000	4.00000000000000000000	4.00000000000000000000	4.00000000000000000000	4.00000000000000000000	4.00000000000000000000	4.00000000000000000000	4.00000000000000000000	4.00000000000000000000	4.00000000000000000000	4.00000000000000000000	4.00000000000000000000	4.00000000000000000000	4.00000000000000000000	4.00000000000000000000	4.00000000000000000000
44.00000000000000000000	0.00000000000000000000	4172.30761718750000000000	4175.89746093750000000000	4171.28173828125000000000	4196.92285156250000000000	4171.28173828125000000000	4176.92285156250000000000	4173.33300781250000000000	4171.79492187500000000000	4200.00000000000000000000	4197.94873046875000000000	4167.69238281250000000000	4194.87158203125000000000	4167.17919921875000000000	4157.43603515625000000000	0.00000000000000000000	10251.00000000000000000000	10227.00000000000000000000	0.00000000000000000000	0.00000000000000000000	0.00000000000000000000	2167.00000000000000000000	164.00000000000000000000	4.00000000000000000000	4.00000000000000000000	4.00000000000000000000	4.00000000000000000000	4.00000000000000000000	4.00000000000000000000	4.00000000000000000000	4.00000000000000000000	4.00000000000000000000	4.00000000000000000000	4.00000000000000000000	4.00000000000000000000	4.00000000000000000000	4.00000000000000000000	4.00000000000000000000	4.00000000000000000000
45.00000000000000000000	0.00000000000000000000	4158.46142578125000000000	4145.12792968750000000000	4168.20507812500000000000	4175.89746093750000000000	4139.48730468750000000000	4162.05126953125000000000	4142.56396484375000000000	4145.12792968750000000000	4201.02539062500000000000	4167.69238281250000000000	4148.20507812500000000000	4187.69238281250000000000	4140.51269531250000000000	4148.71777343750000000000	0.00000000000000000000	10251.00000000000000000000	10226.00000000000000000000	0.00000000000000000000	0.00000000000000000000	0.00000000000000000000	2167.00000000000000000000	172.00000000000000000000	4.00000000000000000000	4.00000000000000000000	4.00000000000000000000	4.00000000000000000000	4.00000000000000000000	4.00000000000000000000	4.00000000000000000000	4.00000000000000000000	4.00000000000000000000	4.00000000000000000000	4.00000000000000000000	4.00000000000000000000	4.00000000000000000000	4.00000000000000000000	4.00000000000000000000	4.00000000000000000000
46.00000000000000000000	0.00000000000000000000	4174.87158203125000000000	4182.56396484375000000000	4165.64111328125000000000	4200.51269531250000000000	4176.92285156250000000000	4173.33300781250000000000	4165.64111328125000000000	4167.69238281250000000000	4207.17919921875000000000	4188.20507812500000000000	4167.17919921875000000000	4194.87158203125000000000	4195.38427734375000000000	4174.87158203125000000000	0.00000000000000000000	10251.00000000000000000000	10226.00000000000000000000	0.00000000000000000000	0.00000000000000000000	0.00000000000000000000	2167.00000000000000000000	179.00000000000000000000	4.00000000000000000000	4.00000000000000000000	4.00000000000000000000	4.00000000000000000000	4.00000000000000000000	4.00000000000000000000	4.00000000000000000000	4.00000000000000000000	4.00000000000000000000	4.00000000000000000000	4.00000000000000000000	4.00000000000000000000	4.00000000000000000000	4.00000000000000000000	4.00000000000000000000	4.00000000000000000000
47.00000000000000000000	0.00000000000000000000	4168.20507812500000000000	4159.48730468750000000000	4174.35888671875000000000	4188.20507812500000000000	4146.66650390625000000000	4157.43603515625000000000	4135.38427734375000000000	4138.46142578125000000000	4199.48730468750000000000	4148.71777343750000000000	4153.84619140625000000000	4194.35888671875000000000	4170.76904296875000000000	4166.15380859375000000000	0.00000000000000000000	10251.00000000000000000000	10223.00000000000000000000	0.00000000000000000000	0.00000000000000000000	0.00000000000000000000	2167.00000000000000000000	187.00000000000000000000	4.00000000000000000000	4.00000000000000000000	4.00000000000000000000	4.00000000000000000000	4.00000000000000000000	4.00000000000000000000	4.00000000000000000000	4.00000000000000000000	4.00000000000000000000	4.00000000000000000000	4.00000000000000000000	4.00000000000000000000	4.00000000000000000000	4.00000000000000000000	4.00000000000000000000	4.00000000000000000000
48.00000000000000000000	0.00000000000000000000	4161.02539062500000000000	4159.48730468750000000000	4166.15380859375000000000	4184.61523437500000000000	4149.74365234375000000000	4160.00000000000000000000	4145.64111328125000000000	4154.35888671875000000000	4196.92285156250000000000	4170.76904296875000000000	4153.84619140625000000000	4187.69238281250000000000	4164.61523437500000000000	4164.61523437500000000000	0.00000000000000000000	10251.00000000000000000000	10223.00000000000000000000	0.00000000000000000000	0.00000000000000000000	0.00000000000000000000	2167.00000000000000000000	195.00000000000000000000	4.00000000000000000000	4.00000000000000000000	4.00000000000000000000	4.00000000000000000000	4.00000000000000000000	4.00000000000000000000	4.00000000000000000000	4.00000000000000000000	4.00000000000000000000	4.00000000000000000000	4.00000000000000000000	4.00000000000000000000	4.00000000000000000000	4.00000000000000000000	4.00000000000000000000	4.00000000000000000000
49.00000000000000000000	0.00000000000000000000	4157.94873046875000000000	4164.10253906250000000000	4162.56396484375000000000	4191.28173828125000000000	4162.05126953125000000000	4163.07666015625000000000	4158.46142578125000000000	4180.00000000000000000000	4202.05126953125000000000	4197.94873046875000000000	4165.64111328125000000000	4191.79492187500000000000	4171.28173828125000000000	4172.30761718750000000000	0.00000000000000000000	10251.00000000000000000000	10224.00000000000000000000	0.00000000000000000000	0.00000000000000000000	0.00000000000000000000	2167.00000000000000000000	203.00000000000000000000	4.00000000000000000000	4.00000000000000000000	4.00000000000000000000	4.00000000000000000000	4.00000000000000000000	4.00000000000000000000	4.00000000000000000000	4.00000000000000000000	4.00000000000000000000	4.00000000000000000000	4.00000000000000000000	4.00000000000000000000	4.00000000000000000000	4.00000000000000000000	4.00000000000000000000	4.00000000000000000000
50.00000000000000000000	0.00000000000000000000	4147.69238281250000000000	4137.43603515625000000000	4163.07666015625000000000	4173.33300781250000000000	4134.87158203125000000000	4153.84619140625000000000	4132.30761718750000000000	4149.23046875000000000000	4199.48730468750000000000	4138.46142578125000000000	4147.69238281250000000000	4183.58984375000000000000	4132.30761718750000000000	4157.43603515625000000000	0.00000000000000000000	10251.00000000000000000000	10224.00000000000000000000	0.00000000000000000000	0.00000000000000000000	0.00000000000000000000	2167.00000000000000000000	210.00000000000000000000	4.00000000000000000000	4.00000000000000000000	4.00000000000000000000	4.00000000000000000000	4.00000000000000000000	4.00000000000000000000	4.00000000000000000000	4.00000000000000000000	4.00000000000000000000	4.00000000000000000000	4.00000000000000000000	4.00000000000000000000	4.00000000000000000000	4.00000000000000000000	4.00000000000000000000	4.00000000000000000000
51.00000000000000000000	0.00000000000000000000	4165.64111328125000000000	4176.92285156250000000000	4164.10253906250000000000	4191.79492187500000000000	4174.87158203125000000000	4170.25634765625000000000	4165.12792968750000000000	4170.76904296875000000000	4201.53857421875000000000	4168.71777343750000000000	4160.00000000000000000000	4185.64111328125000000000	4157.94873046875000000000	4158.97412109375000000000	0.00000000000000000000	10250.00000000000000000000	10225.00000000000000000000	0.00000000000000000000	0.00000000000000000000	0.00000000000000000000	2167.00000000000000000000	219.00000000000000000000	4.00000000000000000000	4.00000000000000000000	4.00000000000000000000	4.00000000000000000000	4.00000000000000000000	4.00000000000000000000	4.00000000000000000000	4.00000000000000000000	4.00000000000000000000	4.00000000000000000000	4.00000000000000000000	4.00000000000000000000	4.00000000000000000000	4.00000000000000000000	4.00000000000000000000	4.00000000000000000000
52.00000000000000000000	0.00000000000000000000	4164.61523437500000000000	4161.02539062500000000000	4170.25634765625000000000	4181.53857421875000000000	4148.71777343750000000000	4163.58984375000000000000	4153.33300781250000000000	4149.74365234375000000000	4197.94873046875000000000	4171.79492187500000000000	4147.69238281250000000000	4184.61523437500000000000	4142.56396484375000000000	4149.23046875000000000000	0.00000000000000000000	10250.00000000000000000000	10225.00000000000000000000	0.00000000000000000000	0.00000000000000000000	0.00000000000000000000	2167.00000000000000000000	227.00000000000000000000	4.00000000000000000000	4.00000000000000000000	4.00000000000000000000	4.00000000000000000000	4.00000000000000000000	4.00000000000000000000	4.00000000000000000000	4.00000000000000000000	4.00000000000000000000	4.00000000000000000000	4.00000000000000000000	4.00000000000000000000	4.00000000000000000000	4.00000000000000000000	4.00000000000000000000	4.00000000000000000000
53.00000000000000000000	0.00000000000000000000	4161.53857421875000000000	4164.61523437500000000000	4165.12792968750000000000	4186.15380859375000000000	4146.66650390625000000000	4169.74365234375000000000	4156.92285156250000000000	4149.74365234375000000000	4197.94873046875000000000	4169.74365234375000000000	4148.20507812500000000000	4178.97412109375000000000	4154.35888671875000000000	4161.53857421875000000000	0.00000000000000000000	10249.00000000000000000000	10226.00000000000000000000	0.00000000000000000000	0.00000000000000000000	0.00000000000000000000	2167.00000000000000000000	235.00000000000000000000	4.00000000000000000000	4.00000000000000000000	4.00000000000000000000	4.00000000000000000000	4.00000000000000000000	4.00000000000000000000	4.00000000000000000000	4.00000000000000000000	4.00000000000000000000	4.00000000000000000000	4.00000000000000000000	4.00000000000000000000	4.00000000000000000000	4.00000000000000000000	4.00000000000000000000	4.00000000000000000000
54.00000000000000000000	0.00000000000000000000	4166.15380859375000000000	4178.46142578125000000000	4167.17919921875000000000	4204.61523437500000000000	4161.53857421875000000000	4165.64111328125000000000	4159.48730468750000000000	4168.71777343750000000000	4203.07666015625000000000	4181.02539062500000000000	4164.61523437500000000000	4188.20507812500000000000	4177.43603515625000000000	4177.43603515625000000000	0.00000000000000000000	10249.00000000000000000000	10226.00000000000000000000	0.00000000000000000000	0.00000000000000000000	0.00000000000000000000	2167.00000000000000000000	243.00000000000000000000	4.00000000000000000000	4.00000000000000000000	4.00000000000000000000	4.00000000000000000000	4.00000000000000000000	4.00000000000000000000	4.00000000000000000000	4.00000000000000000000	4.00000000000000000000	4.00000000000000000000	4.00000000000000000000	4.00000000000000000000	4.00000000000000000000	4.00000000000000000000	4.00000000000000000000	4.00000000000000000000
55.00000000000000000000	0.00000000000000000000	4154.87158203125000000000	4144.61523437500000000000	4166.66650390625000000000	4182.05126953125000000000	4129.74365234375000000000	4149.23046875000000000000	4131.79492187500000000000	4143.07666015625000000000	4199.48730468750000000000	4149.74365234375000000000	4148.71777343750000000000	4184.61523437500000000000	4145.64111328125000000000	4160.00000000000000000000	0.00000000000000000000	10249.00000000000000000000	10227.00000000000000000000	0.00000000000000000000	0.00000000000000000000	0.00000000000000000000	2167.00000000000000000000	251.00000000000000000000	4.00000000000000000000	4.00000000000000000000	4.00000000000000000000	4.00000000000000000000	4.00000000000000000000	4.00000000000000000000	4.00000000000000000000	4.00000000000000000000	4.00000000000000000000	4.00000000000000000000	4.00000000000000000000	4.00000000000000000000	4.00000000000000000000	4.00000000000000000000	4.00000000000000000000	4.00000000000000000000
56.00000000000000000000	0.00000000000000000000	4163.58984375000000000000	4172.82031250000000000000	4167.17919921875000000000	4195.38427734375000000000	4181.02539062500000000000	4175.38427734375000000000	4173.84619140625000000000	4180.00000000000000000000	4202.05126953125000000000	4200.51269531250000000000	4166.15380859375000000000	4188.20507812500000000000	4174.87158203125000000000	4168.20507812500000000000	0.00000000000000000000	10249.00000000000000000000	10227.00000000000000000000	0.00000000000000000000	0.00000000000000000000	0.00000000000000000000	2167.00000000000000000000	259.00000000000000000000	4.00000000000000000000	4.00000000000000000000	4.00000000000000000000	4.00000000000000000000	4.00000000000000000000	4.00000000000000000000	4.00000000000000000000	4.00000000000000000000	4.00000000000000000000	4.00000000000000000000	4.00000000000000000000	4.00000000000000000000	4.00000000000000000000	4.00000000000000000000	4.00000000000000000000	4.00000000000000000000
57.00000000000000000000	0.00000000000000000000	4156.92285156250000000000	4148.20507812500000000000	4174.87158203125000000000	4186.15380859375000000000	4160.00000000000000000000	4166.66650390625000000000	4158.46142578125000000000	4168.71777343750000000000	4198.46142578125000000000	4192.30761718750000000000	4157.43603515625000000000	4188.71777343750000000000	4147.17919921875000000000	4158.46142578125000000000	0.00000000000000000000	10247.00000000000000000000	10227.00000000000000000000	0.00000000000000000000	0.00000000000000000000	0.00000000000000000000	2167.00000000000000000000	267.00000000000000000000	4.00000000000000000000	4.00000000000000000000	4.00000000000000000000	4.00000000000000000000	4.00000000000000000000	4.00000000000000000000	4.00000000000000000000	4.00000000000000000000	4.00000000000000000000	4.00000000000000000000	4.00000000000000000000	4.00000000000000000000	4.00000000000000000000	4.00000000000000000000	4.00000000000000000000	4.00000000000000000000
58.00000000000000000000	0.00000000000000000000	4160.00000000000000000000	4150.25634765625000000000	4168.71777343750000000000	4182.05126953125000000000	4143.58984375000000000000	4163.58984375000000000000	4150.76904296875000000000	4152.82031250000000000000	4194.87158203125000000000	4163.07666015625000000000	4148.71777343750000000000	4181.53857421875000000000	4136.92285156250000000000	4153.84619140625000000000	0.00000000000000000000	10247.00000000000000000000	10227.00000000000000000000	0.00000000000000000000	0.00000000000000000000	0.00000000000000000000	2167.00000000000000000000	274.00000000000000000000	4.00000000000000000000	4.00000000000000000000	4.00000000000000000000	4.00000000000000000000	4.00000000000000000000	4.00000000000000000000	4.00000000000000000000	4.00000000000000000000	4.00000000000000000000	4.00000000000000000000	4.00000000000000000000	4.00000000000000000000	4.00000000000000000000	4.00000000000000000000	4.00000000000000000000	4.00000000000000000000
59.00000000000000000000	0.00000000000000000000	4182.56396484375000000000	4193.84619140625000000000	4174.35888671875000000000	4205.12792968750000000000	4184.10253906250000000000	4175.38427734375000000000	4172.30761718750000000000	4167.69238281250000000000	4201.02539062500000000000	4176.92285156250000000000	4164.61523437500000000000	4192.82031250000000000000	4173.84619140625000000000	4170.76904296875000000000	0.00000000000000000000	10247.00000000000000000000	10227.00000000000000000000	0.00000000000000000000	0.00000000000000000000	0.00000000000000000000	2167.00000000000000000000	282.00000000000000000000	4.00000000000000000000	4.00000000000000000000	4.00000000000000000000	4.00000000000000000000	4.00000000000000000000	4.00000000000000000000	4.00000000000000000000	4.00000000000000000000	4.00000000000000000000	4.00000000000000000000	4.00000000000000000000	4.00000000000000000000	4.00000000000000000000	4.00000000000000000000	4.00000000000000000000	4.00000000000000000000
60.00000000000000000000	0.00000000000000000000	4171.79492187500000000000	4163.07666015625000000000	4175.89746093750000000000	4190.25634765625000000000	4156.92285156250000000000	4161.53857421875000000000	4144.61523437500000000000	4138.46142578125000000000	4199.48730468750000000000	4142.56396484375000000000	4147.69238281250000000000	4191.79492187500000000000	4148.20507812500000000000	4163.07666015625000000000	0.00000000000000000000	10247.00000000000000000000	10227.00000000000000000000	0.00000000000000000000	0.00000000000000000000	0.00000000000000000000	2167.00000000000000000000	289.00000000000000000000	4.00000000000000000000	4.00000000000000000000	4.00000000000000000000	4.00000000000000000000	4.00000000000000000000	4.00000000000000000000	4.00000000000000000000	4.00000000000000000000	4.00000000000000000000	4.00000000000000000000	4.00000000000000000000	4.00000000000000000000	4.00000000000000000000	4.00000000000000000000	4.00000000000000000000	4.00000000000000000000
61.00000000000000000000	0.00000000000000000000	4166.66650390625000000000	4173.33300781250000000000	4164.61523437500000000000	4198.46142578125000000000	4170.76904296875000000000	4168.20507812500000000000	4163.07666015625000000000	4168.20507812500000000000	4201.53857421875000000000	4174.35888671875000000000	4161.53857421875000000000	4191.79492187500000000000	4174.35888671875000000000	4175.89746093750000000000	0.00000000000000000000	10247.00000000000000000000	10226.00000000000000000000	0.00000000000000000000	0.00000000000000000000	0.00000000000000000000	2167.00000000000000000000	296.00000000000000000000	4.00000000000000000000	4.00000000000000000000	4.00000000000000000000	4.00000000000000000000	4.00000000000000000000	4.00000000000000000000	4.00000000000000000000	4.00000000000000000000	4.00000000000000000000	4.00000000000000000000	4.00000000000000000000	4.00000000000000000000	4.00000000000000000000	4.00000000000000000000	4.00000000000000000000	4.00000000000000000000
62.00000000000000000000	0.00000000000000000000	4157.94873046875000000000	4152.82031250000000000000	4167.69238281250000000000	4191.79492187500000000000	4140.00000000000000000000	4152.82031250000000000000	4141.53857421875000000000	4165.12792968750000000000	4202.05126953125000000000	4170.76904296875000000000	4157.43603515625000000000	4192.82031250000000000000	4160.51269531250000000000	4175.38427734375000000000	0.00000000000000000000	10247.00000000000000000000	10226.00000000000000000000	0.00000000000000000000	0.00000000000000000000	0.00000000000000000000	2167.00000000000000000000	304.00000000000000000000	4.00000000000000000000	4.00000000000000000000	4.00000000000000000000	4.00000000000000000000	4.00000000000000000000	4.00000000000000000000	4.00000000000000000000	4.00000000000000000000	4.00000000000000000000	4.00000000000000000000	4.00000000000000000000	4.00000000000000000000	4.00000000000000000000	4.00000000000000000000	4.00000000000000000000	4.00000000000000000000
63.00000000000000000000	0.00000000000000000000	4156.41015625000000000000	4146.15380859375000000000	4165.12792968750000000000	4186.15380859375000000000	4129.74365234375000000000	4156.92285156250000000000	4141.02539062500000000000	4157.94873046875000000000	4199.48730468750000000000	4161.53857421875000000000	4150.76904296875000000000	4184.10253906250000000000	4143.58984375000000000000	4167.17919921875000000000	0.00000000000000000000	10246.00000000000000000000	10226.00000000000000000000	0.00000000000000000000	0.00000000000000000000	0.00000000000000000000	2167.00000000000000000000	312.00000000000000000000	4.00000000000000000000	4.00000000000000000000	4.00000000000000000000	4.00000000000000000000	4.00000000000000000000	4.00000000000000000000	4.00000000000000000000	4.00000000000000000000	4.00000000000000000000	4.00000000000000000000	4.00000000000000000000	4.00000000000000000000	4.00000000000000000000	4.00000000000000000000	4.00000000000000000000	4.00000000000000000000
64.00000000000000000000	0.00000000000000000000	4164.61523437500000000000	4175.38427734375000000000	4165.64111328125000000000	4202.56396484375000000000	4174.35888671875000000000	4176.41015625000000000000	4173.33300781250000000000	4183.07666015625000000000	4200.00000000000000000000	4192.82031250000000000000	4168.71777343750000000000	4190.76904296875000000000	4165.64111328125000000000	4167.69238281250000000000	1376.00000000000000000000	10246.00000000000000000000	10226.00000000000000000000	0.00000000000000000000	0.00000000000000000000	0.00000000000000000000	2167.00000000000000000000	320.00000000000000000000	4.00000000000000000000	4.00000000000000000000	4.00000000000000000000	4.00000000000000000000	4.00000000000000000000	4.00000000000000000000	4.00000000000000000000	4.00000000000000000000	4.00000000000000000000	4.00000000000000000000	4.00000000000000000000	4.00000000000000000000	4.00000000000000000000	4.00000000000000000000	4.00000000000000000000	4.00000000000000000000
65.00000000000000000000	0.00000000000000000000	4157.94873046875000000000	4146.15380859375000000000	4168.71777343750000000000	4181.53857421875000000000	4137.43603515625000000000	4161.02539062500000000000	4140.51269531250000000000	4148.20507812500000000000	4196.92285156250000000000	4147.69238281250000000000	4144.10253906250000000000	4186.66650390625000000000	4125.64111328125000000000	4150.76904296875000000000	1991.00000000000000000000	10246.00000000000000000000	10227.00000000000000000000	0.00000000000000000000	0.00000000000000000000	0.00000000000000000000	2167.00000000000000000000	328.00000000000000000000	4.00000000000000000000	4.00000000000000000000	4.00000000000000000000	4.00000000000000000000	4.00000000000000000000	4.00000000000000000000	4.00000000000000000000	4.00000000000000000000	4.00000000000000000000	4.00000000000000000000	4.00000000000000000000	4.00000000000000000000	4.00000000000000000000	4.00000000000000000000	4.00000000000000000000	4.00000000000000000000
[truncated: 236 more rows]
