# Supplementary material for: Discriminating three motor imagery states of the same joint for brain-computer interface
Source: PeerJ. 2021 Aug 24;9:e12027. doi: 10.7717/peerj.12027 (PMC8395581; doi:10.7717/peerj.12027)
Supplement: Supplemental Information 1 [file peerj-09-12027-s001.zip › dataset/B/01-04-04.11.17.20.06.41.csv]

title:04	recorded:04.11.17 20.06.41	sampling:128	subject:01	labels:COUNTER INTERPOLATED AF3 F7 F3 FC5 T7 P7 O1 O2 P8 T8 FC6 F4 F8 AF4 RAW_CQ GYROX GYROY MARKER MARKER_HARDWARE SYNC TIME_STAMP_s TIME_STAMP_ms CQ_AF3 CQ_F7 CQ_F3 CQ_FC5 CQ_T7 CQ_P7 CQ_O1 CQ_O2 CQ_P8 CQ_T8 CQ_FC6 CQ_F4 CQ_F8 CQ_AF4 CQ_CMS CQ_DRL	chan:40	units:emotiv
38.00000000000000000000	0.00000000000000000000	4164.61523437500000000000	4150.25634765625000000000	4173.33300781250000000000	4200.51269531250000000000	4161.53857421875000000000	4162.05126953125000000000	4153.84619140625000000000	4114.35888671875000000000	4158.97412109375000000000	4133.33300781250000000000	4165.12792968750000000000	4201.53857421875000000000	4142.05126953125000000000	4154.87158203125000000000	0.00000000000000000000	10251.00000000000000000000	10228.00000000000000000000	0.00000000000000000000	0.00000000000000000000	0.00000000000000000000	2570.00000000000000000000	589.00000000000000000000	0.00000000000000000000	0.00000000000000000000	0.00000000000000000000	0.00000000000000000000	0.00000000000000000000	0.00000000000000000000	0.00000000000000000000	0.00000000000000000000	0.00000000000000000000	0.00000000000000000000	0.00000000000000000000	0.00000000000000000000	0.00000000000000000000	0.00000000000000000000	0.00000000000000000000	0.00000000000000000000
39.00000000000000000000	0.00000000000000000000	4171.28173828125000000000	4174.35888671875000000000	4166.15380859375000000000	4228.20507812500000000000	4179.48730468750000000000	4172.82031250000000000000	4182.56396484375000000000	4156.41015625000000000000	4183.58984375000000000000	4183.58984375000000000000	4184.61523437500000000000	4202.05126953125000000000	4172.30761718750000000000	4165.12792968750000000000	0.00000000000000000000	10246.00000000000000000000	10226.00000000000000000000	0.00000000000000000000	0.00000000000000000000	0.00000000000000000000	2570.00000000000000000000	598.00000000000000000000	0.00000000000000000000	0.00000000000000000000	0.00000000000000000000	0.00000000000000000000	0.00000000000000000000	0.00000000000000000000	0.00000000000000000000	0.00000000000000000000	0.00000000000000000000	0.00000000000000000000	0.00000000000000000000	0.00000000000000000000	0.00000000000000000000	0.00000000000000000000	0.00000000000000000000	0.00000000000000000000
40.00000000000000000000	0.00000000000000000000	4150.25634765625000000000	4131.28173828125000000000	4172.82031250000000000000	4209.23046875000000000000	4140.51269531250000000000	4154.87158203125000000000	4149.74365234375000000000	4126.15380859375000000000	4165.12792968750000000000	4154.87158203125000000000	4171.28173828125000000000	4196.92285156250000000000	4134.87158203125000000000	4145.64111328125000000000	0.00000000000000000000	10246.00000000000000000000	10226.00000000000000000000	0.00000000000000000000	0.00000000000000000000	0.00000000000000000000	2570.00000000000000000000	606.00000000000000000000	0.00000000000000000000	0.00000000000000000000	0.00000000000000000000	0.00000000000000000000	0.00000000000000000000	0.00000000000000000000	0.00000000000000000000	0.00000000000000000000	0.00000000000000000000	0.00000000000000000000	0.00000000000000000000	0.00000000000000000000	0.00000000000000000000	0.00000000000000000000	0.00000000000000000000	0.00000000000000000000
41.00000000000000000000	0.00000000000000000000	4161.53857421875000000000	4155.89746093750000000000	4171.28173828125000000000	4217.43603515625000000000	4174.87158203125000000000	4172.82031250000000000000	4166.66650390625000000000	4132.82031250000000000000	4171.79492187500000000000	4167.17919921875000000000	4173.33300781250000000000	4201.53857421875000000000	4151.28173828125000000000	4151.79492187500000000000	0.00000000000000000000	10244.00000000000000000000	10227.00000000000000000000	0.00000000000000000000	0.00000000000000000000	0.00000000000000000000	2570.00000000000000000000	613.00000000000000000000	0.00000000000000000000	0.00000000000000000000	0.00000000000000000000	0.00000000000000000000	0.00000000000000000000	0.00000000000000000000	0.00000000000000000000	0.00000000000000000000	0.00000000000000000000	0.00000000000000000000	0.00000000000000000000	0.00000000000000000000	0.00000000000000000000	0.00000000000000000000	0.00000000000000000000	0.00000000000000000000
42.00000000000000000000	0.00000000000000000000	4181.02539062500000000000	4181.53857421875000000000	4179.48730468750000000000	4234.35888671875000000000	4193.84619140625000000000	4176.41015625000000000000	4182.05126953125000000000	4147.17919921875000000000	4181.02539062500000000000	4195.89746093750000000000	4186.15380859375000000000	4213.84619140625000000000	4174.87158203125000000000	4160.00000000000000000000	0.00000000000000000000	10244.00000000000000000000	10227.00000000000000000000	0.00000000000000000000	0.00000000000000000000	0.00000000000000000000	2570.00000000000000000000	621.00000000000000000000	0.00000000000000000000	0.00000000000000000000	0.00000000000000000000	0.00000000000000000000	0.00000000000000000000	0.00000000000000000000	0.00000000000000000000	0.00000000000000000000	0.00000000000000000000	0.00000000000000000000	0.00000000000000000000	0.00000000000000000000	0.00000000000000000000	0.00000000000000000000	0.00000000000000000000	0.00000000000000000000
43.00000000000000000000	0.00000000000000000000	4167.17919921875000000000	4147.69238281250000000000	4178.46142578125000000000	4213.33300781250000000000	4149.23046875000000000000	4160.51269531250000000000	4157.43603515625000000000	4120.51269531250000000000	4165.64111328125000000000	4154.87158203125000000000	4170.76904296875000000000	4205.12792968750000000000	4146.66650390625000000000	4144.10253906250000000000	0.00000000000000000000	10242.00000000000000000000	10228.00000000000000000000	0.00000000000000000000	0.00000000000000000000	0.00000000000000000000	2570.00000000000000000000	628.00000000000000000000	0.00000000000000000000	0.00000000000000000000	0.00000000000000000000	0.00000000000000000000	0.00000000000000000000	0.00000000000000000000	0.00000000000000000000	0.00000000000000000000	0.00000000000000000000	0.00000000000000000000	0.00000000000000000000	0.00000000000000000000	0.00000000000000000000	0.00000000000000000000	0.00000000000000000000	0.00000000000000000000
44.00000000000000000000	0.00000000000000000000	4174.87158203125000000000	4178.46142578125000000000	4167.69238281250000000000	4233.84619140625000000000	4188.20507812500000000000	4171.79492187500000000000	4182.05126953125000000000	4153.33300781250000000000	4181.02539062500000000000	4173.84619140625000000000	4183.07666015625000000000	4208.20507812500000000000	4187.69238281250000000000	4167.69238281250000000000	0.00000000000000000000	10242.00000000000000000000	10228.00000000000000000000	0.00000000000000000000	0.00000000000000000000	0.00000000000000000000	2570.00000000000000000000	635.00000000000000000000	0.00000000000000000000	0.00000000000000000000	0.00000000000000000000	0.00000000000000000000	0.00000000000000000000	0.00000000000000000000	0.00000000000000000000	0.00000000000000000000	0.00000000000000000000	0.00000000000000000000	0.00000000000000000000	0.00000000000000000000	0.00000000000000000000	0.00000000000000000000	0.00000000000000000000	0.00000000000000000000
45.00000000000000000000	0.00000000000000000000	4168.20507812500000000000	4151.79492187500000000000	4170.25634765625000000000	4224.10253906250000000000	4158.97412109375000000000	4154.35888671875000000000	4152.30761718750000000000	4127.17919921875000000000	4165.64111328125000000000	4144.10253906250000000000	4170.76904296875000000000	4204.61523437500000000000	4165.64111328125000000000	4164.61523437500000000000	0.00000000000000000000	10242.00000000000000000000	10229.00000000000000000000	0.00000000000000000000	0.00000000000000000000	0.00000000000000000000	2570.00000000000000000000	643.00000000000000000000	0.00000000000000000000	0.00000000000000000000	0.00000000000000000000	0.00000000000000000000	0.00000000000000000000	0.00000000000000000000	0.00000000000000000000	0.00000000000000000000	0.00000000000000000000	0.00000000000000000000	0.00000000000000000000	0.00000000000000000000	0.00000000000000000000	0.00000000000000000000	0.00000000000000000000	0.00000000000000000000
46.00000000000000000000	0.00000000000000000000	4165.12792968750000000000	4157.94873046875000000000	4163.07666015625000000000	4217.43603515625000000000	4158.46142578125000000000	4162.56396484375000000000	4169.23046875000000000000	4128.71777343750000000000	4171.79492187500000000000	4162.05126953125000000000	4173.33300781250000000000	4196.92285156250000000000	4162.56396484375000000000	4155.38427734375000000000	0.00000000000000000000	10242.00000000000000000000	10229.00000000000000000000	0.00000000000000000000	0.00000000000000000000	0.00000000000000000000	2570.00000000000000000000	650.00000000000000000000	0.00000000000000000000	0.00000000000000000000	0.00000000000000000000	0.00000000000000000000	0.00000000000000000000	0.00000000000000000000	0.00000000000000000000	0.00000000000000000000	0.00000000000000000000	0.00000000000000000000	0.00000000000000000000	0.00000000000000000000	0.00000000000000000000	0.00000000000000000000	0.00000000000000000000	0.00000000000000000000
47.00000000000000000000	0.00000000000000000000	4167.69238281250000000000	4173.84619140625000000000	4172.30761718750000000000	4223.07666015625000000000	4184.10253906250000000000	4176.41015625000000000000	4188.20507812500000000000	4148.20507812500000000000	4183.07666015625000000000	4195.89746093750000000000	4187.69238281250000000000	4204.10253906250000000000	4169.23046875000000000000	4151.28173828125000000000	0.00000000000000000000	10244.00000000000000000000	10227.00000000000000000000	0.00000000000000000000	0.00000000000000000000	0.00000000000000000000	2570.00000000000000000000	659.00000000000000000000	0.00000000000000000000	0.00000000000000000000	0.00000000000000000000	0.00000000000000000000	0.00000000000000000000	0.00000000000000000000	0.00000000000000000000	0.00000000000000000000	0.00000000000000000000	0.00000000000000000000	0.00000000000000000000	0.00000000000000000000	0.00000000000000000000	0.00000000000000000000	0.00000000000000000000	0.00000000000000000000
48.00000000000000000000	0.00000000000000000000	4163.07666015625000000000	4145.12792968750000000000	4179.48730468750000000000	4207.17919921875000000000	4164.10253906250000000000	4167.17919921875000000000	4158.46142578125000000000	4119.48730468750000000000	4165.64111328125000000000	4155.89746093750000000000	4168.71777343750000000000	4197.43603515625000000000	4138.97412109375000000000	4144.10253906250000000000	0.00000000000000000000	10244.00000000000000000000	10227.00000000000000000000	0.00000000000000000000	0.00000000000000000000	0.00000000000000000000	2570.00000000000000000000	667.00000000000000000000	0.00000000000000000000	0.00000000000000000000	0.00000000000000000000	0.00000000000000000000	0.00000000000000000000	0.00000000000000000000	0.00000000000000000000	0.00000000000000000000	0.00000000000000000000	0.00000000000000000000	0.00000000000000000000	0.00000000000000000000	0.00000000000000000000	0.00000000000000000000	0.00000000000000000000	0.00000000000000000000
49.00000000000000000000	0.00000000000000000000	4179.48730468750000000000	4188.20507812500000000000	4168.71777343750000000000	4228.71777343750000000000	4198.46142578125000000000	4175.89746093750000000000	4188.71777343750000000000	4152.30761718750000000000	4181.02539062500000000000	4192.82031250000000000000	4182.05126953125000000000	4203.07666015625000000000	4187.69238281250000000000	4170.76904296875000000000	0.00000000000000000000	10247.00000000000000000000	10227.00000000000000000000	0.00000000000000000000	0.00000000000000000000	0.00000000000000000000	2570.00000000000000000000	676.00000000000000000000	0.00000000000000000000	0.00000000000000000000	0.00000000000000000000	0.00000000000000000000	0.00000000000000000000	0.00000000000000000000	0.00000000000000000000	0.00000000000000000000	0.00000000000000000000	0.00000000000000000000	0.00000000000000000000	0.00000000000000000000	0.00000000000000000000	0.00000000000000000000	0.00000000000000000000	0.00000000000000000000
50.00000000000000000000	0.00000000000000000000	4166.66650390625000000000	4164.61523437500000000000	4169.74365234375000000000	4211.28173828125000000000	4154.35888671875000000000	4158.46142578125000000000	4160.00000000000000000000	4133.33300781250000000000	4170.25634765625000000000	4170.25634765625000000000	4174.35888671875000000000	4204.10253906250000000000	4167.17919921875000000000	4156.41015625000000000000	0.00000000000000000000	10247.00000000000000000000	10227.00000000000000000000	0.00000000000000000000	0.00000000000000000000	0.00000000000000000000	2570.00000000000000000000	684.00000000000000000000	0.00000000000000000000	0.00000000000000000000	0.00000000000000000000	0.00000000000000000000	0.00000000000000000000	0.00000000000000000000	0.00000000000000000000	0.00000000000000000000	0.00000000000000000000	0.00000000000000000000	0.00000000000000000000	0.00000000000000000000	0.00000000000000000000	0.00000000000000000000	0.00000000000000000000	0.00000000000000000000
51.00000000000000000000	0.00000000000000000000	4160.51269531250000000000	4154.87158203125000000000	4163.58984375000000000000	4201.02539062500000000000	4154.35888671875000000000	4162.56396484375000000000	4157.43603515625000000000	4133.33300781250000000000	4176.41015625000000000000	4161.53857421875000000000	4171.28173828125000000000	4195.38427734375000000000	4158.46142578125000000000	4146.15380859375000000000	0.00000000000000000000	10249.00000000000000000000	10228.00000000000000000000	0.00000000000000000000	0.00000000000000000000	0.00000000000000000000	2570.00000000000000000000	692.00000000000000000000	0.00000000000000000000	0.00000000000000000000	0.00000000000000000000	0.00000000000000000000	0.00000000000000000000	0.00000000000000000000	0.00000000000000000000	0.00000000000000000000	0.00000000000000000000	0.00000000000000000000	0.00000000000000000000	0.00000000000000000000	0.00000000000000000000	0.00000000000000000000	0.00000000000000000000	0.00000000000000000000
52.00000000000000000000	0.00000000000000000000	4169.74365234375000000000	4172.82031250000000000000	4168.71777343750000000000	4216.41015625000000000000	4193.84619140625000000000	4170.76904296875000000000	4181.02539062500000000000	4160.00000000000000000000	4189.23046875000000000000	4192.82031250000000000000	4185.64111328125000000000	4200.51269531250000000000	4177.94873046875000000000	4162.05126953125000000000	0.00000000000000000000	10249.00000000000000000000	10228.00000000000000000000	0.00000000000000000000	0.00000000000000000000	0.00000000000000000000	2570.00000000000000000000	700.00000000000000000000	0.00000000000000000000	0.00000000000000000000	0.00000000000000000000	0.00000000000000000000	0.00000000000000000000	0.00000000000000000000	0.00000000000000000000	0.00000000000000000000	0.00000000000000000000	0.00000000000000000000	0.00000000000000000000	0.00000000000000000000	0.00000000000000000000	0.00000000000000000000	0.00000000000000000000	0.00000000000000000000
53.00000000000000000000	0.00000000000000000000	4162.05126953125000000000	4145.12792968750000000000	4177.43603515625000000000	4195.89746093750000000000	4156.92285156250000000000	4159.48730468750000000000	4155.38427734375000000000	4128.71777343750000000000	4165.64111328125000000000	4149.23046875000000000000	4166.15380859375000000000	4194.87158203125000000000	4139.48730468750000000000	4152.82031250000000000000	0.00000000000000000000	10249.00000000000000000000	10228.00000000000000000000	0.00000000000000000000	0.00000000000000000000	0.00000000000000000000	2570.00000000000000000000	707.00000000000000000000	0.00000000000000000000	0.00000000000000000000	0.00000000000000000000	0.00000000000000000000	0.00000000000000000000	0.00000000000000000000	0.00000000000000000000	0.00000000000000000000	0.00000000000000000000	0.00000000000000000000	0.00000000000000000000	0.00000000000000000000	0.00000000000000000000	0.00000000000000000000	0.00000000000000000000	0.00000000000000000000
54.00000000000000000000	0.00000000000000000000	4174.35888671875000000000	4185.12792968750000000000	4168.71777343750000000000	4208.71777343750000000000	4192.82031250000000000000	4177.94873046875000000000	4183.58984375000000000000	4149.23046875000000000000	4178.97412109375000000000	4179.48730468750000000000	4179.48730468750000000000	4198.46142578125000000000	4174.87158203125000000000	4165.12792968750000000000	0.00000000000000000000	10249.00000000000000000000	10228.00000000000000000000	0.00000000000000000000	0.00000000000000000000	0.00000000000000000000	2570.00000000000000000000	715.00000000000000000000	0.00000000000000000000	0.00000000000000000000	0.00000000000000000000	0.00000000000000000000	0.00000000000000000000	0.00000000000000000000	0.00000000000000000000	0.00000000000000000000	0.00000000000000000000	0.00000000000000000000	0.00000000000000000000	0.00000000000000000000	0.00000000000000000000	0.00000000000000000000	0.00000000000000000000	0.00000000000000000000
55.00000000000000000000	0.00000000000000000000	4169.74365234375000000000	4163.58984375000000000000	4169.23046875000000000000	4192.82031250000000000000	4172.30761718750000000000	4165.12792968750000000000	4162.56396484375000000000	4124.10253906250000000000	4168.20507812500000000000	4162.05126953125000000000	4175.38427734375000000000	4199.48730468750000000000	4159.48730468750000000000	4155.89746093750000000000	0.00000000000000000000	10252.00000000000000000000	10226.00000000000000000000	0.00000000000000000000	0.00000000000000000000	0.00000000000000000000	2570.00000000000000000000	723.00000000000000000000	0.00000000000000000000	0.00000000000000000000	0.00000000000000000000	0.00000000000000000000	0.00000000000000000000	0.00000000000000000000	0.00000000000000000000	0.00000000000000000000	0.00000000000000000000	0.00000000000000000000	0.00000000000000000000	0.00000000000000000000	0.00000000000000000000	0.00000000000000000000	0.00000000000000000000	0.00000000000000000000
56.00000000000000000000	0.00000000000000000000	4168.20507812500000000000	4153.33300781250000000000	4165.64111328125000000000	4182.05126953125000000000	4160.51269531250000000000	4162.56396484375000000000	4158.97412109375000000000	4119.48730468750000000000	4162.56396484375000000000	4144.10253906250000000000	4170.76904296875000000000	4194.35888671875000000000	4150.25634765625000000000	4151.28173828125000000000	0.00000000000000000000	10252.00000000000000000000	10226.00000000000000000000	0.00000000000000000000	0.00000000000000000000	0.00000000000000000000	2570.00000000000000000000	731.00000000000000000000	0.00000000000000000000	0.00000000000000000000	0.00000000000000000000	0.00000000000000000000	0.00000000000000000000	0.00000000000000000000	0.00000000000000000000	0.00000000000000000000	0.00000000000000000000	0.00000000000000000000	0.00000000000000000000	0.00000000000000000000	0.00000000000000000000	0.00000000000000000000	0.00000000000000000000	0.00000000000000000000
57.00000000000000000000	0.00000000000000000000	4173.84619140625000000000	4181.02539062500000000000	4168.71777343750000000000	4200.00000000000000000000	4190.76904296875000000000	4172.82031250000000000000	4182.56396484375000000000	4159.48730468750000000000	4178.46142578125000000000	4180.00000000000000000000	4189.74365234375000000000	4203.07666015625000000000	4183.07666015625000000000	4167.17919921875000000000	0.00000000000000000000	10250.00000000000000000000	10225.00000000000000000000	0.00000000000000000000	0.00000000000000000000	0.00000000000000000000	2570.00000000000000000000	738.00000000000000000000	0.00000000000000000000	0.00000000000000000000	0.00000000000000000000	0.00000000000000000000	0.00000000000000000000	0.00000000000000000000	0.00000000000000000000	0.00000000000000000000	0.00000000000000000000	0.00000000000000000000	0.00000000000000000000	0.00000000000000000000	0.00000000000000000000	0.00000000000000000000	0.00000000000000000000	0.00000000000000000000
58.00000000000000000000	0.00000000000000000000	4158.46142578125000000000	4143.07666015625000000000	4174.87158203125000000000	4175.89746093750000000000	4145.12792968750000000000	4158.97412109375000000000	4151.79492187500000000000	4130.25634765625000000000	4165.64111328125000000000	4152.30761718750000000000	4173.33300781250000000000	4196.41015625000000000000	4148.20507812500000000000	4152.82031250000000000000	0.00000000000000000000	10250.00000000000000000000	10225.00000000000000000000	0.00000000000000000000	0.00000000000000000000	0.00000000000000000000	2570.00000000000000000000	746.00000000000000000000	0.00000000000000000000	0.00000000000000000000	0.00000000000000000000	0.00000000000000000000	0.00000000000000000000	0.00000000000000000000	0.00000000000000000000	0.00000000000000000000	0.00000000000000000000	0.00000000000000000000	0.00000000000000000000	0.00000000000000000000	0.00000000000000000000	0.00000000000000000000	0.00000000000000000000	0.00000000000000000000
59.00000000000000000000	0.00000000000000000000	4174.87158203125000000000	4178.46142578125000000000	4170.76904296875000000000	4188.71777343750000000000	4178.97412109375000000000	4177.43603515625000000000	4186.66650390625000000000	4155.89746093750000000000	4185.64111328125000000000	4196.92285156250000000000	4186.15380859375000000000	4198.97412109375000000000	4175.38427734375000000000	4160.00000000000000000000	0.00000000000000000000	10249.00000000000000000000	10225.00000000000000000000	0.00000000000000000000	0.00000000000000000000	0.00000000000000000000	2570.00000000000000000000	754.00000000000000000000	0.00000000000000000000	0.00000000000000000000	0.00000000000000000000	0.00000000000000000000	0.00000000000000000000	0.00000000000000000000	0.00000000000000000000	0.00000000000000000000	0.00000000000000000000	0.00000000000000000000	0.00000000000000000000	0.00000000000000000000	0.00000000000000000000	0.00000000000000000000	0.00000000000000000000	0.00000000000000000000
60.00000000000000000000	0.00000000000000000000	4177.94873046875000000000	4177.94873046875000000000	4179.48730468750000000000	4188.71777343750000000000	4188.71777343750000000000	4173.84619140625000000000	4175.89746093750000000000	4148.71777343750000000000	4181.02539062500000000000	4195.38427734375000000000	4182.56396484375000000000	4204.61523437500000000000	4167.17919921875000000000	4156.92285156250000000000	0.00000000000000000000	10249.00000000000000000000	10225.00000000000000000000	0.00000000000000000000	0.00000000000000000000	0.00000000000000000000	2570.00000000000000000000	761.00000000000000000000	0.00000000000000000000	0.00000000000000000000	0.00000000000000000000	0.00000000000000000000	0.00000000000000000000	0.00000000000000000000	0.00000000000000000000	0.00000000000000000000	0.00000000000000000000	0.00000000000000000000	0.00000000000000000000	0.00000000000000000000	0.00000000000000000000	0.00000000000000000000	0.00000000000000000000	0.00000000000000000000
61.00000000000000000000	0.00000000000000000000	4170.76904296875000000000	4168.20507812500000000000	4172.30761718750000000000	4181.53857421875000000000	4186.66650390625000000000	4170.76904296875000000000	4164.61523437500000000000	4137.43603515625000000000	4174.87158203125000000000	4178.46142578125000000000	4172.82031250000000000000	4200.00000000000000000000	4165.12792968750000000000	4163.07666015625000000000	0.00000000000000000000	10249.00000000000000000000	10226.00000000000000000000	0.00000000000000000000	0.00000000000000000000	0.00000000000000000000	2570.00000000000000000000	769.00000000000000000000	0.00000000000000000000	0.00000000000000000000	0.00000000000000000000	0.00000000000000000000	0.00000000000000000000	0.00000000000000000000	0.00000000000000000000	0.00000000000000000000	0.00000000000000000000	0.00000000000000000000	0.00000000000000000000	0.00000000000000000000	0.00000000000000000000	0.00000000000000000000	0.00000000000000000000	0.00000000000000000000
62.00000000000000000000	0.00000000000000000000	4180.51269531250000000000	4196.41015625000000000000	4165.64111328125000000000	4201.53857421875000000000	4204.10253906250000000000	4175.38427734375000000000	4189.74365234375000000000	4164.10253906250000000000	4184.61523437500000000000	4212.82031250000000000000	4190.76904296875000000000	4207.69238281250000000000	4205.12792968750000000000	4186.66650390625000000000	0.00000000000000000000	10249.00000000000000000000	10226.00000000000000000000	0.00000000000000000000	0.00000000000000000000	0.00000000000000000000	2570.00000000000000000000	777.00000000000000000000	0.00000000000000000000	0.00000000000000000000	0.00000000000000000000	0.00000000000000000000	0.00000000000000000000	0.00000000000000000000	0.00000000000000000000	0.00000000000000000000	0.00000000000000000000	0.00000000000000000000	0.00000000000000000000	0.00000000000000000000	0.00000000000000000000	0.00000000000000000000	0.00000000000000000000	0.00000000000000000000
63.00000000000000000000	0.00000000000000000000	4169.23046875000000000000	4155.89746093750000000000	4169.74365234375000000000	4177.43603515625000000000	4154.35888671875000000000	4158.97412109375000000000	4153.84619140625000000000	4128.20507812500000000000	4162.56396484375000000000	4160.00000000000000000000	4171.28173828125000000000	4198.46142578125000000000	4159.48730468750000000000	4165.12792968750000000000	0.00000000000000000000	10248.00000000000000000000	10226.00000000000000000000	0.00000000000000000000	0.00000000000000000000	0.00000000000000000000	2570.00000000000000000000	785.00000000000000000000	0.00000000000000000000	0.00000000000000000000	0.00000000000000000000	0.00000000000000000000	0.00000000000000000000	0.00000000000000000000	0.00000000000000000000	0.00000000000000000000	0.00000000000000000000	0.00000000000000000000	0.00000000000000000000	0.00000000000000000000	0.00000000000000000000	0.00000000000000000000	0.00000000000000000000	0.00000000000000000000
64.00000000000000000000	0.00000000000000000000	4173.84619140625000000000	4175.38427734375000000000	4164.61523437500000000000	4187.17919921875000000000	4192.82031250000000000000	4175.89746093750000000000	4178.97412109375000000000	4153.33300781250000000000	4181.53857421875000000000	4187.17919921875000000000	4182.05126953125000000000	4195.38427734375000000000	4176.92285156250000000000	4166.66650390625000000000	1164.00000000000000000000	10248.00000000000000000000	10226.00000000000000000000	0.00000000000000000000	0.00000000000000000000	0.00000000000000000000	2570.00000000000000000000	794.00000000000000000000	4.00000000000000000000	0.00000000000000000000	0.00000000000000000000	0.00000000000000000000	0.00000000000000000000	0.00000000000000000000	0.00000000000000000000	0.00000000000000000000	0.00000000000000000000	0.00000000000000000000	0.00000000000000000000	0.00000000000000000000	0.00000000000000000000	0.00000000000000000000	0.00000000000000000000	0.00000000000000000000
65.00000000000000000000	0.00000000000000000000	4173.84619140625000000000	4175.38427734375000000000	4177.94873046875000000000	4194.87158203125000000000	4192.82031250000000000000	4173.33300781250000000000	4180.00000000000000000000	4153.84619140625000000000	4181.53857421875000000000	4197.94873046875000000000	4188.71777343750000000000	4202.56396484375000000000	4177.43603515625000000000	4169.74365234375000000000	2083.00000000000000000000	10247.00000000000000000000	10226.00000000000000000000	0.00000000000000000000	0.00000000000000000000	0.00000000000000000000	2570.00000000000000000000	802.00000000000000000000	4.00000000000000000000	4.00000000000000000000	0.00000000000000000000	0.00000000000000000000	0.00000000000000000000	0.00000000000000000000	0.00000000000000000000	0.00000000000000000000	0.00000000000000000000	0.00000000000000000000	0.00000000000000000000	0.00000000000000000000	0.00000000000000000000	0.00000000000000000000	0.00000000000000000000	0.00000000000000000000
66.00000000000000000000	0.00000000000000000000	4174.87158203125000000000	4169.23046875000000000000	4177.43603515625000000000	4185.12792968750000000000	4178.97412109375000000000	4168.71777343750000000000	4168.71777343750000000000	4133.33300781250000000000	4168.71777343750000000000	4160.51269531250000000000	4176.41015625000000000000	4197.94873046875000000000	4160.00000000000000000000	4165.12792968750000000000	2109.00000000000000000000	10247.00000000000000000000	10226.00000000000000000000	0.00000000000000000000	0.00000000000000000000	0.00000000000000000000	2570.00000000000000000000	810.00000000000000000000	4.00000000000000000000	4.00000000000000000000	4.00000000000000000000	0.00000000000000000000	0.00000000000000000000	0.00000000000000000000	0.00000000000000000000	0.00000000000000000000	0.00000000000000000000	0.00000000000000000000	0.00000000000000000000	0.00000000000000000000	0.00000000000000000000	0.00000000000000000000	4.00000000000000000000	0.00000000000000000000
67.00000000000000000000	0.00000000000000000000	4185.12792968750000000000	4204.10253906250000000000	4166.66650390625000000000	4202.56396484375000000000	4226.15380859375000000000	4177.43603515625000000000	4189.23046875000000000000	4161.02539062500000000000	4184.10253906250000000000	4192.30761718750000000000	4188.20507812500000000000	4203.07666015625000000000	4192.82031250000000000000	4178.97412109375000000000	3224.00000000000000000000	10246.00000000000000000000	10225.00000000000000000000	0.00000000000000000000	0.00000000000000000000	0.00000000000000000000	2570.00000000000000000000	819.00000000000000000000	4.00000000000000000000	4.00000000000000000000	4.00000000000000000000	4.00000000000000000000	0.00000000000000000000	0.00000000000000000000	0.00000000000000000000	0.00000000000000000000	0.00000000000000000000	0.00000000000000000000	0.00000000000000000000	0.00000000000000000000	0.00000000000000000000	0.00000000000000000000	4.00000000000000000000	4.00000000000000000000
68.00000000000000000000	0.00000000000000000000	4170.25634765625000000000	4162.56396484375000000000	4169.74365234375000000000	4186.66650390625000000000	4175.38427734375000000000	4163.58984375000000000000	4155.89746093750000000000	4133.84619140625000000000	4169.74365234375000000000	4173.84619140625000000000	4172.82031250000000000000	4197.94873046875000000000	4156.92285156250000000000	4170.25634765625000000000	3408.00000000000000000000	10246.00000000000000000000	10225.00000000000000000000	0.00000000000000000000	0.00000000000000000000	0.00000000000000000000	2570.00000000000000000000	827.00000000000000000000	4.00000000000000000000	4.00000000000000000000	4.00000000000000000000	4.00000000000000000000	4.00000000000000000000	0.00000000000000000000	0.00000000000000000000	0.00000000000000000000	0.00000000000000000000	0.00000000000000000000	0.00000000000000000000	0.00000000000000000000	0.00000000000000000000	0.00000000000000000000	4.00000000000000000000	4.00000000000000000000
69.00000000000000000000	0.00000000000000000000	4176.41015625000000000000	4181.02539062500000000000	4164.61523437500000000000	4201.02539062500000000000	4180.51269531250000000000	4176.92285156250000000000	4184.10253906250000000000	4163.07666015625000000000	4184.61523437500000000000	4201.53857421875000000000	4183.58984375000000000000	4196.92285156250000000000	4177.43603515625000000000	4183.07666015625000000000	1664.00000000000000000000	10244.00000000000000000000	10225.00000000000000000000	0.00000000000000000000	0.00000000000000000000	0.00000000000000000000	2570.00000000000000000000	835.00000000000000000000	4.00000000000000000000	4.00000000000000000000	4.00000000000000000000	4.00000000000000000000	4.00000000000000000000	4.00000000000000000000	0.00000000000000000000	0.00000000000000000000	0.00000000000000000000	0.00000000000000000000	0.00000000000000000000	0.00000000000000000000	0.00000000000000000000	0.00000000000000000000	4.00000000000000000000	4.00000000000000000000
70.00000000000000000000	0.00000000000000000000	4171.28173828125000000000	4174.35888671875000000000	4167.17919921875000000000	4203.07666015625000000000	4180.51269531250000000000	4167.17919921875000000000	4178.97412109375000000000	4166.66650390625000000000	4182.05126953125000000000	4194.87158203125000000000	4184.61523437500000000000	4197.43603515625000000000	4175.38427734375000000000	4177.94873046875000000000	2998.00000000000000000000	10244.00000000000000000000	10225.00000000000000000000	0.00000000000000000000	0.00000000000000000000	0.00000000000000000000	2570.00000000000000000000	842.00000000000000000000	4.00000000000000000000	4.00000000000000000000	4.00000000000000000000	4.00000000000000000000	4.00000000000000000000	4.00000000000000000000	4.00000000000000000000	0.00000000000000000000	0.00000000000000000000	0.00000000000000000000	0.00000000000000000000	0.00000000000000000000	0.00000000000000000000	0.00000000000000000000	4.00000000000000000000	4.00000000000000000000
71.00000000000000000000	0.00000000000000000000	4158.46142578125000000000	4148.20507812500000000000	4166.66650390625000000000	4187.17919921875000000000	4157.94873046875000000000	4158.97412109375000000000	4156.92285156250000000000	4134.87158203125000000000	4166.15380859375000000000	4156.41015625000000000000	4168.71777343750000000000	4187.69238281250000000000	4143.58984375000000000000	4156.92285156250000000000	2915.00000000000000000000	10245.00000000000000000000	10225.00000000000000000000	0.00000000000000000000	0.00000000000000000000	0.00000000000000000000	2570.00000000000000000000	849.00000000000000000000	4.00000000000000000000	4.00000000000000000000	4.00000000000000000000	4.00000000000000000000	4.00000000000000000000	4.00000000000000000000	4.00000000000000000000	4.00000000000000000000	0.00000000000000000000	0.00000000000000000000	0.00000000000000000000	0.00000000000000000000	0.00000000000000000000	0.00000000000000000000	4.00000000000000000000	4.00000000000000000000
72.00000000000000000000	0.00000000000000000000	4176.41015625000000000000	4191.79492187500000000000	4167.69238281250000000000	4211.79492187500000000000	4204.10253906250000000000	4180.51269531250000000000	4194.35888671875000000000	4162.56396484375000000000	4181.53857421875000000000	4199.48730468750000000000	4187.17919921875000000000	4197.94873046875000000000	4178.97412109375000000000	4167.17919921875000000000	1594.00000000000000000000	10245.00000000000000000000	10225.00000000000000000000	0.00000000000000000000	0.00000000000000000000	0.00000000000000000000	2570.00000000000000000000	857.00000000000000000000	4.00000000000000000000	4.00000000000000000000	4.00000000000000000000	4.00000000000000000000	4.00000000000000000000	4.00000000000000000000	4.00000000000000000000	4.00000000000000000000	4.00000000000000000000	0.00000000000000000000	0.00000000000000000000	0.00000000000000000000	0.00000000000000000000	0.00000000000000000000	4.00000000000000000000	4.00000000000000000000
73.00000000000000000000	0.00000000000000000000	4168.71777343750000000000	4161.02539062500000000000	4174.87158203125000000000	4193.84619140625000000000	4170.76904296875000000000	4168.20507812500000000000	4162.56396484375000000000	4128.20507812500000000000	4161.53857421875000000000	4161.02539062500000000000	4168.71777343750000000000	4196.41015625000000000000	4146.15380859375000000000	4156.41015625000000000000	3392.00000000000000000000	10245.00000000000000000000	10226.00000000000000000000	0.00000000000000000000	0.00000000000000000000	0.00000000000000000000	2570.00000000000000000000	864.00000000000000000000	4.00000000000000000000	4.00000000000000000000	4.00000000000000000000	4.00000000000000000000	4.00000000000000000000	4.00000000000000000000	4.00000000000000000000	4.00000000000000000000	4.00000000000000000000	4.00000000000000000000	0.00000000000000000000	0.00000000000000000000	0.00000000000000000000	0.00000000000000000000	4.00000000000000000000	4.00000000000000000000
74.00000000000000000000	0.00000000000000000000	4169.74365234375000000000	4174.87158203125000000000	4163.07666015625000000000	4200.00000000000000000000	4181.53857421875000000000	4173.33300781250000000000	4171.79492187500000000000	4139.48730468750000000000	4171.79492187500000000000	4168.71777343750000000000	4170.25634765625000000000	4192.30761718750000000000	4165.64111328125000000000	4169.23046875000000000000	3271.00000000000000000000	10245.00000000000000000000	10226.00000000000000000000	0.00000000000000000000	0.00000000000000000000	0.00000000000000000000	2570.00000000000000000000	871.00000000000000000000	4.00000000000000000000	4.00000000000000000000	4.00000000000000000000	4.00000000000000000000	4.00000000000000000000	4.00000000000000000000	4.00000000000000000000	4.00000000000000000000	4.00000000000000000000	4.00000000000000000000	4.00000000000000000000	0.00000000000000000000	0.00000000000000000000	0.00000000000000000000	4.00000000000000000000	4.00000000000000000000
75.00000000000000000000	0.00000000000000000000	4170.76904296875000000000	4180.51269531250000000000	4166.15380859375000000000	4209.74365234375000000000	4185.12792968750000000000	4168.71777343750000000000	4173.84619140625000000000	4153.84619140625000000000	4180.00000000000000000000	4184.61523437500000000000	4181.53857421875000000000	4198.46142578125000000000	4183.58984375000000000000	4178.97412109375000000000	2172.00000000000000000000	10246.00000000000000000000	10226.00000000000000000000	0.00000000000000000000	0.00000000000000000000	0.00000000000000000000	2570.00000000000000000000	880.00000000000000000000	4.00000000000000000000	4.00000000000000000000	4.00000000000000000000	4.00000000000000000000	4.00000000000000000000	4.00000000000000000000	4.00000000000000000000	4.00000000000000000000	4.00000000000000000000	4.00000000000000000000	4.00000000000000000000	4.00000000000000000000	0.00000000000000000000	0.00000000000000000000	4.00000000000000000000	4.00000000000000000000
76.00000000000000000000	0.00000000000000000000	4164.61523437500000000000	4150.25634765625000000000	4172.30761718750000000000	4192.82031250000000000000	4155.38427734375000000000	4161.53857421875000000000	4152.82031250000000000000	4130.25634765625000000000	4165.12792968750000000000	4153.33300781250000000000	4171.28173828125000000000	4193.33300781250000000000	4152.82031250000000000000	4166.66650390625000000000	1621.00000000000000000000	10246.00000000000000000000	10226.00000000000000000000	0.00000000000000000000	0.00000000000000000000	0.00000000000000000000	2570.00000000000000000000	888.00000000000000000000	4.00000000000000000000	4.00000000000000000000	4.00000000000000000000	4.00000000000000000000	4.00000000000000000000	4.00000000000000000000	4.00000000000000000000	4.00000000000000000000	4.00000000000000000000	4.00000000000000000000	4.00000000000000000000	4.00000000000000000000	4.00000000000000000000	0.00000000000000000000	4.00000000000000000000	4.00000000000000000000
77.00000000000000000000	0.00000000000000000000	4183.07666015625000000000	4189.74365234375000000000	4170.76904296875000000000	4213.84619140625000000000	4204.61523437500000000000	4183.07666015625000000000	4191.28173828125000000000	4164.61523437500000000000	4184.61523437500000000000	4203.58984375000000000000	4190.25634765625000000000	4197.43603515625000000000	4180.51269531250000000000	4181.02539062500000000000	1684.00000000000000000000	10247.00000000000000000000	10226.00000000000000000000	0.00000000000000000000	0.00000000000000000000	0.00000000000000000000	2570.00000000000000000000	895.00000000000000000000	4.00000000000000000000	4.00000000000000000000	4.00000000000000000000	4.00000000000000000000	4.00000000000000000000	4.00000000000000000000	4.00000000000000000000	4.00000000000000000000	4.00000000000000000000	4.00000000000000000000	4.00000000000000000000	4.00000000000000000000	4.00000000000000000000	4.00000000000000000000	4.00000000000000000000	4.00000000000000000000
78.00000000000000000000	0.00000000000000000000	4175.38427734375000000000	4166.15380859375000000000	4177.43603515625000000000	4200.00000000000000000000	4169.23046875000000000000	4170.25634765625000000000	4165.12792968750000000000	4141.53857421875000000000	4173.84619140625000000000	4176.41015625000000000000	4176.41015625000000000000	4196.41015625000000000000	4146.66650390625000000000	4167.69238281250000000000	3271.00000000000000000000	10247.00000000000000000000	10226.00000000000000000000	0.00000000000000000000	0.00000000000000000000	0.00000000000000000000	2570.00000000000000000000	904.00000000000000000000	4.00000000000000000000	4.00000000000000000000	4.00000000000000000000	4.00000000000000000000	4.00000000000000000000	4.00000000000000000000	4.00000000000000000000	4.00000000000000000000	4.00000000000000000000	4.00000000000000000000	4.00000000000000000000	4.00000000000000000000	4.00000000000000000000	4.00000000000000000000	4.00000000000000000000	4.00000000000000000000
79.00000000000000000000	0.00000000000000000000	4180.00000000000000000000	4181.53857421875000000000	4169.74365234375000000000	4205.64111328125000000000	4175.38427734375000000000	4178.46142578125000000000	4178.46142578125000000000	4155.38427734375000000000	4183.07666015625000000000	4181.53857421875000000000	4176.41015625000000000000	4198.46142578125000000000	4167.17919921875000000000	4172.82031250000000000000	2172.00000000000000000000	10248.00000000000000000000	10227.00000000000000000000	0.00000000000000000000	0.00000000000000000000	0.00000000000000000000	2570.00000000000000000000	912.00000000000000000000	4.00000000000000000000	4.00000000000000000000	4.00000000000000000000	4.00000000000000000000	4.00000000000000000000	4.00000000000000000000	4.00000000000000000000	4.00000000000000000000	4.00000000000000000000	4.00000000000000000000	4.00000000000000000000	4.00000000000000000000	4.00000000000000000000	4.00000000000000000000	4.00000000000000000000	4.00000000000000000000
80.00000000000000000000	0.00000000000000000000	4185.12792968750000000000	4194.35888671875000000000	4170.25634765625000000000	4217.94873046875000000000	4205.64111328125000000000	4181.02539062500000000000	4189.74365234375000000000	4170.25634765625000000000	4186.15380859375000000000	4207.69238281250000000000	4187.17919921875000000000	4204.61523437500000000000	4193.33300781250000000000	4184.61523437500000000000	1621.00000000000000000000	10248.00000000000000000000	10227.00000000000000000000	0.00000000000000000000	0.00000000000000000000	0.00000000000000000000	2570.00000000000000000000	920.00000000000000000000	4.00000000000000000000	4.00000000000000000000	4.00000000000000000000	4.00000000000000000000	4.00000000000000000000	4.00000000000000000000	4.00000000000000000000	4.00000000000000000000	4.00000000000000000000	4.00000000000000000000	4.00000000000000000000	4.00000000000000000000	4.00000000000000000000	4.00000000000000000000	4.00000000000000000000	4.00000000000000000000
81.00000000000000000000	0.00000000000000000000	4165.64111328125000000000	4152.82031250000000000000	4168.71777343750000000000	4192.82031250000000000000	4172.30761718750000000000	4167.17919921875000000000	4160.00000000000000000000	4135.89746093750000000000	4164.61523437500000000000	4161.53857421875000000000	4168.71777343750000000000	4191.28173828125000000000	4151.79492187500000000000	4171.79492187500000000000	1684.00000000000000000000	10248.00000000000000000000	10227.00000000000000000000	0.00000000000000000000	0.00000000000000000000	0.00000000000000000000	2570.00000000000000000000	928.00000000000000000000	4.00000000000000000000	4.00000000000000000000	4.00000000000000000000	4.00000000000000000000	4.00000000000000000000	4.00000000000000000000	4.00000000000000000000	4.00000000000000000000	4.00000000000000000000	4.00000000000000000000	4.00000000000000000000	4.00000000000000000000	4.00000000000000000000	4.00000000000000000000	4.00000000000000000000	4.00000000000000000000
82.00000000000000000000	0.00000000000000000000	4172.82031250000000000000	4184.61523437500000000000	4162.05126953125000000000	4211.28173828125000000000	4198.46142578125000000000	4182.05126953125000000000	4193.33300781250000000000	4174.87158203125000000000	4188.20507812500000000000	4200.00000000000000000000	4187.69238281250000000000	4193.84619140625000000000	4178.46142578125000000000	4180.51269531250000000000	3271.00000000000000000000	10248.00000000000000000000	10227.00000000000000000000	0.00000000000000000000	0.00000000000000000000	0.00000000000000000000	2570.00000000000000000000	936.00000000000000000000	4.00000000000000000000	4.00000000000000000000	4.00000000000000000000	4.00000000000000000000	4.00000000000000000000	4.00000000000000000000	4.00000000000000000000	4.00000000000000000000	4.00000000000000000000	4.00000000000000000000	4.00000000000000000000	4.00000000000000000000	4.00000000000000000000	4.00000000000000000000	4.00000000000000000000	4.00000000000000000000
83.00000000000000000000	0.00000000000000000000	4167.17919921875000000000	4161.53857421875000000000	4173.33300781250000000000	4197.94873046875000000000	4168.20507812500000000000	4168.71777343750000000000	4168.71777343750000000000	4155.38427734375000000000	4180.51269531250000000000	4189.23046875000000000000	4177.43603515625000000000	4191.28173828125000000000	4147.69238281250000000000	4161.53857421875000000000	2172.00000000000000000000	10250.00000000000000000000	10228.00000000000000000000	0.00000000000000000000	0.00000000000000000000	0.00000000000000000000	2570.00000000000000000000	944.00000000000000000000	4.00000000000000000000	4.00000000000000000000	4.00000000000000000000	4.00000000000000000000	4.00000000000000000000	4.00000000000000000000	4.00000000000000000000	4.00000000000000000000	4.00000000000000000000	4.00000000000000000000	4.00000000000000000000	4.00000000000000000000	4.00000000000000000000	4.00000000000000000000	4.00000000000000000000	4.00000000000000000000
84.00000000000000000000	0.00000000000000000000	4170.76904296875000000000	4167.17919921875000000000	4171.28173828125000000000	4188.71777343750000000000	4177.43603515625000000000	4172.82031250000000000000	4171.79492187500000000000	4146.15380859375000000000	4177.43603515625000000000	4180.00000000000000000000	4170.76904296875000000000	4186.15380859375000000000	4150.76904296875000000000	4164.61523437500000000000	1621.00000000000000000000	10250.00000000000000000000	10228.00000000000000000000	0.00000000000000000000	0.00000000000000000000	0.00000000000000000000	2570.00000000000000000000	951.00000000000000000000	4.00000000000000000000	4.00000000000000000000	4.00000000000000000000	4.00000000000000000000	4.00000000000000000000	4.00000000000000000000	4.00000000000000000000	4.00000000000000000000	4.00000000000000000000	4.00000000000000000000	4.00000000000000000000	4.00000000000000000000	4.00000000000000000000	4.00000000000000000000	4.00000000000000000000	4.00000000000000000000
85.00000000000000000000	0.00000000000000000000	4184.61523437500000000000	4195.38427734375000000000	4174.35888671875000000000	4204.61523437500000000000	4206.15380859375000000000	4179.48730468750000000000	4190.76904296875000000000	4163.07666015625000000000	4181.53857421875000000000	4192.82031250000000000000	4186.66650390625000000000	4196.92285156250000000000	4185.12792968750000000000	4184.10253906250000000000	1684.00000000000000000000	10250.00000000000000000000	10228.00000000000000000000	0.00000000000000000000	0.00000000000000000000	0.00000000000000000000	2570.00000000000000000000	959.00000000000000000000	4.00000000000000000000	4.00000000000000000000	4.00000000000000000000	4.00000000000000000000	4.00000000000000000000	4.00000000000000000000	4.00000000000000000000	4.00000000000000000000	4.00000000000000000000	4.00000000000000000000	4.00000000000000000000	4.00000000000000000000	4.00000000000000000000	4.00000000000000000000	4.00000000000000000000	4.00000000000000000000
86.00000000000000000000	0.00000000000000000000	4175.38427734375000000000	4161.02539062500000000000	4174.87158203125000000000	4184.10253906250000000000	4165.64111328125000000000	4165.64111328125000000000	4158.97412109375000000000	4137.43603515625000000000	4162.56396484375000000000	4148.71777343750000000000	4170.25634765625000000000	4190.25634765625000000000	4148.71777343750000000000	4169.23046875000000000000	3271.00000000000000000000	10250.00000000000000000000	10228.00000000000000000000	0.00000000000000000000	0.00000000000000000000	0.00000000000000000000	2570.00000000000000000000	966.00000000000000000000	4.00000000000000000000	4.00000000000000000000	4.00000000000000000000	4.00000000000000000000	4.00000000000000000000	4.00000000000000000000	4.00000000000000000000	4.00000000000000000000	4.00000000000000000000	4.00000000000000000000	4.00000000000000000000	4.00000000000000000000	4.00000000000000000000	4.00000000000000000000	4.00000000000000000000	4.00000000000000000000
87.00000000000000000000	0.00000000000000000000	4179.48730468750000000000	4182.05126953125000000000	4164.10253906250000000000	4192.82031250000000000000	4192.30761718750000000000	4175.89746093750000000000	4180.51269531250000000000	4173.33300781250000000000	4182.05126953125000000000	4187.69238281250000000000	4182.56396484375000000000	4191.28173828125000000000	4175.38427734375000000000	4180.51269531250000000000	2172.00000000000000000000	10247.00000000000000000000	10229.00000000000000000000	0.00000000000000000000	0.00000000000000000000	0.00000000000000000000	2570.00000000000000000000	974.00000000000000000000	4.00000000000000000000	4.00000000000000000000	4.00000000000000000000	4.00000000000000000000	4.00000000000000000000	4.00000000000000000000	4.00000000000000000000	4.00000000000000000000	4.00000000000000000000	4.00000000000000000000	4.00000000000000000000	4.00000000000000000000	4.00000000000000000000	4.00000000000000000000	4.00000000000000000000	4.00000000000000000000
88.00000000000000000000	0.00000000000000000000	4170.25634765625000000000	4155.89746093750000000000	4171.79492187500000000000	4181.02539062500000000000	4156.41015625000000000000	4163.58984375000000000000	4164.10253906250000000000	4163.58984375000000000000	4177.43603515625000000000	4180.51269531250000000000	4180.00000000000000000000	4193.84619140625000000000	4162.05126953125000000000	4173.84619140625000000000	1621.00000000000000000000	10247.00000000000000000000	10229.00000000000000000000	0.00000000000000000000	0.00000000000000000000	0.00000000000000000000	2570.00000000000000000000	982.00000000000000000000	4.00000000000000000000	4.00000000000000000000	4.00000000000000000000	4.00000000000000000000	4.00000000000000000000	4.00000000000000000000	4.00000000000000000000	4.00000000000000000000	4.00000000000000000000	4.00000000000000000000	4.00000000000000000000	4.00000000000000000000	4.00000000000000000000	4.00000000000000000000	4.00000000000000000000	4.00000000000000000000
89.00000000000000000000	0.00000000000000000000	4173.84619140625000000000	4160.00000000000000000000	4173.33300781250000000000	4179.48730468750000000000	4155.38427734375000000000	4171.28173828125000000000	4178.97412109375000000000	4169.23046875000000000000	4178.97412109375000000000	4180.51269531250000000000	4180.51269531250000000000	4193.84619140625000000000	4164.10253906250000000000	4171.79492187500000000000	1684.00000000000000000000	10247.00000000000000000000	10230.00000000000000000000	0.00000000000000000000	0.00000000000000000000	0.00000000000000000000	2570.00000000000000000000	990.00000000000000000000	4.00000000000000000000	4.00000000000000000000	4.00000000000000000000	4.00000000000000000000	4.00000000000000000000	4.00000000000000000000	4.00000000000000000000	4.00000000000000000000	4.00000000000000000000	4.00000000000000000000	4.00000000000000000000	4.00000000000000000000	4.00000000000000000000	4.00000000000000000000	4.00000000000000000000	4.00000000000000000000
90.00000000000000000000	0.00000000000000000000	4185.12792968750000000000	4191.79492187500000000000	4174.35888671875000000000	4190.25634765625000000000	4208.71777343750000000000	4182.56396484375000000000	4203.07666015625000000000	4189.74365234375000000000	4188.20507812500000000000	4211.79492187500000000000	4193.33300781250000000000	4202.56396484375000000000	4187.17919921875000000000	4177.94873046875000000000	3271.00000000000000000000	10247.00000000000000000000	10230.00000000000000000000	0.00000000000000000000	0.00000000000000000000	0.00000000000000000000	2570.00000000000000000000	998.00000000000000000000	4.00000000000000000000	4.00000000000000000000	4.00000000000000000000	4.00000000000000000000	4.00000000000000000000	4.00000000000000000000	4.00000000000000000000	4.00000000000000000000	4.00000000000000000000	4.00000000000000000000	4.00000000000000000000	4.00000000000000000000	4.00000000000000000000	4.00000000000000000000	4.00000000000000000000	4.00000000000000000000
91.00000000000000000000	0.00000000000000000000	4172.30761718750000000000	4160.51269531250000000000	4173.84619140625000000000	4162.56396484375000000000	4182.05126953125000000000	4166.66650390625000000000	4162.56396484375000000000	4139.48730468750000000000	4164.61523437500000000000	4160.51269531250000000000	4172.30761718750000000000	4191.28173828125000000000	4144.10253906250000000000	4162.05126953125000000000	2172.00000000000000000000	10246.00000000000000000000	10228.00000000000000000000	0.00000000000000000000	0.00000000000000000000	0.00000000000000000000	2571.00000000000000000000	6.00000000000000000000	4.00000000000000000000	4.00000000000000000000	4.00000000000000000000	4.00000000000000000000	4.00000000000000000000	4.00000000000000000000	4.00000000000000000000	4.00000000000000000000	4.00000000000000000000	4.00000000000000000000	4.00000000000000000000	4.00000000000000000000	4.00000000000000000000	4.00000000000000000000	4.00000000000000000000	4.00000000000000000000
92.00000000000000000000	0.00000000000000000000	4184.10253906250000000000	4196.92285156250000000000	4163.07666015625000000000	4185.12792968750000000000	4205.12792968750000000000	4177.43603515625000000000	4187.69238281250000000000	4161.53857421875000000000	4178.46142578125000000000	4182.56396484375000000000	4186.66650390625000000000	4192.30761718750000000000	4177.94873046875000000000	4183.58984375000000000000	1621.00000000000000000000	10246.00000000000000000000	10228.00000000000000000000	0.00000000000000000000	0.00000000000000000000	0.00000000000000000000	2571.00000000000000000000	15.00000000000000000000	4.00000000000000000000	4.00000000000000000000	4.00000000000000000000	4.00000000000000000000	4.00000000000000000000	4.00000000000000000000	4.00000000000000000000	4.00000000000000000000	4.00000000000000000000	4.00000000000000000000	4.00000000000000000000	4.00000000000000000000	4.00000000000000000000	4.00000000000000000000	4.00000000000000000000	4.00000000000000000000
93.00000000000000000000	0.00000000000000000000	4178.46142578125000000000	4182.56396484375000000000	4168.20507812500000000000	4185.12792968750000000000	4176.92285156250000000000	4165.12792968750000000000	4171.79492187500000000000	4157.94873046875000000000	4171.79492187500000000000	4170.25634765625000000000	4183.58984375000000000000	4194.87158203125000000000	4171.28173828125000000000	4181.53857421875000000000	1684.00000000000000000000	10244.00000000000000000000	10227.00000000000000000000	0.00000000000000000000	0.00000000000000000000	0.00000000000000000000	2571.00000000000000000000	23.00000000000000000000	4.00000000000000000000	4.00000000000000000000	4.00000000000000000000	4.00000000000000000000	4.00000000000000000000	4.00000000000000000000	4.00000000000000000000	4.00000000000000000000	4.00000000000000000000	4.00000000000000000000	4.00000000000000000000	4.00000000000000000000	4.00000000000000000000	4.00000000000000000000	4.00000000000000000000	4.00000000000000000000
94.00000000000000000000	0.00000000000000000000	4169.74365234375000000000	4169.23046875000000000000	4163.07666015625000000000	4171.28173828125000000000	4162.56396484375000000000	4165.64111328125000000000	4163.07666015625000000000	4151.79492187500000000000	4166.15380859375000000000	4160.00000000000000000000	4171.28173828125000000000	4184.61523437500000000000	4160.00000000000000000000	4169.74365234375000000000	3271.00000000000000000000	10244.00000000000000000000	10227.00000000000000000000	0.00000000000000000000	0.00000000000000000000	0.00000000000000000000	2571.00000000000000000000	31.00000000000000000000	4.00000000000000000000	4.00000000000000000000	4.00000000000000000000	4.00000000000000000000	4.00000000000000000000	4.00000000000000000000	4.00000000000000000000	4.00000000000000000000	4.00000000000000000000	4.00000000000000000000	4.00000000000000000000	4.00000000000000000000	4.00000000000000000000	4.00000000000000000000	4.00000000000000000000	4.00000000000000000000
95.00000000000000000000	0.00000000000000000000	4177.94873046875000000000	4194.35888671875000000000	4166.15380859375000000000	4184.61523437500000000000	4195.38427734375000000000	4178.97412109375000000000	4190.76904296875000000000	4179.48730468750000000000	4181.02539062500000000000	4200.00000000000000000000	4186.15380859375000000000	4189.23046875000000000000	4180.00000000000000000000	4176.92285156250000000000	2172.00000000000000000000	10246.00000000000000000000	10226.00000000000000000000	0.00000000000000000000	0.00000000000000000000	0.00000000000000000000	2571.00000000000000000000	39.00000000000000000000	4.00000000000000000000	4.00000000000000000000	4.00000000000000000000	4.00000000000000000000	4.00000000000000000000	4.00000000000000000000	4.00000000000000000000	4.00000000000000000000	4.00000000000000000000	4.00000000000000000000	4.00000000000000000000	4.00000000000000000000	4.00000000000000000000	4.00000000000000000000	4.00000000000000000000	4.00000000000000000000
96.00000000000000000000	0.00000000000000000000	4167.69238281250000000000	4155.89746093750000000000	4180.00000000000000000000	4161.53857421875000000000	4159.48730468750000000000	4166.15380859375000000000	4165.12792968750000000000	4147.69238281250000000000	4165.64111328125000000000	4153.84619140625000000000	4169.23046875000000000000	4183.07666015625000000000	4133.33300781250000000000	4158.97412109375000000000	1621.00000000000000000000	10246.00000000000000000000	10226.00000000000000000000	0.00000000000000000000	0.00000000000000000000	0.00000000000000000000	2571.00000000000000000000	47.00000000000000000000	4.00000000000000000000	4.00000000000000000000	4.00000000000000000000	4.00000000000000000000	4.00000000000000000000	4.00000000000000000000	4.00000000000000000000	4.00000000000000000000	4.00000000000000000000	4.00000000000000000000	4.00000000000000000000	4.00000000000000000000	4.00000000000000000000	4.00000000000000000000	4.00000000000000000000	4.00000000000000000000
97.00000000000000000000	0.00000000000000000000	4180.51269531250000000000	4192.30761718750000000000	4171.28173828125000000000	4177.43603515625000000000	4200.00000000000000000000	4183.07666015625000000000	4198.46142578125000000000	4173.33300781250000000000	4180.00000000000000000000	4179.48730468750000000000	4179.48730468750000000000	4184.61523437500000000000	4171.79492187500000000000	4174.87158203125000000000	1684.00000000000000000000	10247.00000000000000000000	10227.00000000000000000000	0.00000000000000000000	0.00000000000000000000	0.00000000000000000000	2571.00000000000000000000	54.00000000000000000000	4.00000000000000000000	4.00000000000000000000	4.00000000000000000000	4.00000000000000000000	4.00000000000000000000	4.00000000000000000000	4.00000000000000000000	4.00000000000000000000	4.00000000000000000000	4.00000000000000000000	4.00000000000000000000	4.00000000000000000000	4.00000000000000000000	4.00000000000000000000	4.00000000000000000000	4.00000000000000000000
98.00000000000000000000	0.00000000000000000000	4181.53857421875000000000	4188.71777343750000000000	4168.71777343750000000000	4178.46142578125000000000	4193.33300781250000000000	4171.79492187500000000000	4183.58984375000000000000	4167.17919921875000000000	4172.82031250000000000000	4181.02539062500000000000	4177.94873046875000000000	4191.28173828125000000000	4174.87158203125000000000	4177.43603515625000000000	3271.00000000000000000000	10247.00000000000000000000	10227.00000000000000000000	0.00000000000000000000	0.00000000000000000000	0.00000000000000000000	2571.00000000000000000000	61.00000000000000000000	4.00000000000000000000	4.00000000000000000000	4.00000000000000000000	4.00000000000000000000	4.00000000000000000000	4.00000000000000000000	4.00000000000000000000	4.00000000000000000000	4.00000000000000000000	4.00000000000000000000	4.00000000000000000000	4.00000000000000000000	4.00000000000000000000	4.00000000000000000000	4.00000000000000000000	4.00000000000000000000
99.00000000000000000000	0.00000000000000000000	4173.33300781250000000000	4164.61523437500000000000	4166.15380859375000000000	4160.00000000000000000000	4169.23046875000000000000	4160.51269531250000000000	4163.07666015625000000000	4152.82031250000000000000	4169.23046875000000000000	4154.35888671875000000000	4169.23046875000000000000	4186.15380859375000000000	4150.76904296875000000000	4166.66650390625000000000	2172.00000000000000000000	10246.00000000000000000000	10228.00000000000000000000	0.00000000000000000000	0.00000000000000000000	0.00000000000000000000	2571.00000000000000000000	69.00000000000000000000	4.00000000000000000000	4.00000000000000000000	4.00000000000000000000	4.00000000000000000000	4.00000000000000000000	4.00000000000000000000	4.00000000000000000000	4.00000000000000000000	4.00000000000000000000	4.00000000000000000000	4.00000000000000000000	4.00000000000000000000	4.00000000000000000000	4.00000000000000000000	4.00000000000000000000	4.00000000000000000000
100.00000000000000000000	0.00000000000000000000	4181.53857421875000000000	4193.84619140625000000000	4171.28173828125000000000	4176.41015625000000000000	4201.53857421875000000000	4175.89746093750000000000	4196.41015625000000000000	4191.28173828125000000000	4191.79492187500000000000	4196.41015625000000000000	4193.84619140625000000000	4193.84619140625000000000	4188.20507812500000000000	4182.05126953125000000000	1621.00000000000000000000	10246.00000000000000000000	10228.00000000000000000000	0.00000000000000000000	0.00000000000000000000	0.00000000000000000000	2571.00000000000000000000	76.00000000000000000000	4.00000000000000000000	4.00000000000000000000	4.00000000000000000000	4.00000000000000000000	4.00000000000000000000	4.00000000000000000000	4.00000000000000000000	4.00000000000000000000	4.00000000000000000000	4.00000000000000000000	4.00000000000000000000	4.00000000000000000000	4.00000000000000000000	4.00000000000000000000	4.00000000000000000000	4.00000000000000000000
101.00000000000000000000	0.00000000000000000000	4168.71777343750000000000	4158.46142578125000000000	4180.00000000000000000000	4160.51269531250000000000	4158.97412109375000000000	4165.64111328125000000000	4169.74365234375000000000	4161.53857421875000000000	4170.76904296875000000000	4172.82031250000000000000	4178.97412109375000000000	4188.71777343750000000000	4155.89746093750000000000	4168.20507812500000000000	1684.00000000000000000000	10247.00000000000000000000	10228.00000000000000000000	0.00000000000000000000	0.00000000000000000000	0.00000000000000000000	2571.00000000000000000000	84.00000000000000000000	4.00000000000000000000	4.00000000000000000000	4.00000000000000000000	4.00000000000000000000	4.00000000000000000000	4.00000000000000000000	4.00000000000000000000	4.00000000000000000000	4.00000000000000000000	4.00000000000000000000	4.00000000000000000000	4.00000000000000000000	4.00000000000000000000	4.00000000000000000000	4.00000000000000000000	4.00000000000000000000
102.00000000000000000000	0.00000000000000000000	4176.92285156250000000000	4183.07666015625000000000	4170.25634765625000000000	4169.74365234375000000000	4189.74365234375000000000	4177.94873046875000000000	4189.74365234375000000000	4177.43603515625000000000	4180.00000000000000000000	4203.07666015625000000000	4182.56396484375000000000	4188.71777343750000000000	4171.28173828125000000000	4168.20507812500000000000	3271.00000000000000000000	10247.00000000000000000000	10228.00000000000000000000	0.00000000000000000000	0.00000000000000000000	0.00000000000000000000	2571.00000000000000000000	92.00000000000000000000	4.00000000000000000000	4.00000000000000000000	4.00000000000000000000	4.00000000000000000000	4.00000000000000000000	4.00000000000000000000	4.00000000000000000000	4.00000000000000000000	4.00000000000000000000	4.00000000000000000000	4.00000000000000000000	4.00000000000000000000	4.00000000000000000000	4.00000000000000000000	4.00000000000000000000	4.00000000000000000000
103.00000000000000000000	0.00000000000000000000	4180.00000000000000000000	4186.66650390625000000000	4177.43603515625000000000	4168.71777343750000000000	4199.48730468750000000000	4174.87158203125000000000	4184.61523437500000000000	4172.30761718750000000000	4176.92285156250000000000	4203.07666015625000000000	4182.05126953125000000000	4194.35888671875000000000	4170.76904296875000000000	4171.28173828125000000000	2172.00000000000000000000	10248.00000000000000000000	10228.00000000000000000000	0.00000000000000000000	0.00000000000000000000	0.00000000000000000000	2571.00000000000000000000	100.00000000000000000000	4.00000000000000000000	4.00000000000000000000	4.00000000000000000000	4.00000000000000000000	4.00000000000000000000	4.00000000000000000000	4.00000000000000000000	4.00000000000000000000	4.00000000000000000000	4.00000000000000000000	4.00000000000000000000	4.00000000000000000000	4.00000000000000000000	4.00000000000000000000	4.00000000000000000000	4.00000000000000000000
104.00000000000000000000	0.00000000000000000000	4175.89746093750000000000	4165.64111328125000000000	4176.41015625000000000000	4158.97412109375000000000	4174.35888671875000000000	4171.79492187500000000000	4170.76904296875000000000	4155.89746093750000000000	4165.64111328125000000000	4167.17919921875000000000	4171.79492187500000000000	4188.71777343750000000000	4155.38427734375000000000	4173.33300781250000000000	1621.00000000000000000000	10248.00000000000000000000	10228.00000000000000000000	0.00000000000000000000	0.00000000000000000000	0.00000000000000000000	2571.00000000000000000000	109.00000000000000000000	4.00000000000000000000	4.00000000000000000000	4.00000000000000000000	4.00000000000000000000	4.00000000000000000000	4.00000000000000000000	4.00000000000000000000	4.00000000000000000000	4.00000000000000000000	4.00000000000000000000	4.00000000000000000000	4.00000000000000000000	4.00000000000000000000	4.00000000000000000000	4.00000000000000000000	4.00000000000000000000
105.00000000000000000000	0.00000000000000000000	4187.17919921875000000000	4195.89746093750000000000	4168.71777343750000000000	4185.64111328125000000000	4213.33300781250000000000	4182.05126953125000000000	4206.15380859375000000000	4208.20507812500000000000	4189.23046875000000000000	4217.43603515625000000000	4195.89746093750000000000	4196.92285156250000000000	4196.92285156250000000000	4190.25634765625000000000	1684.00000000000000000000	10248.00000000000000000000	10228.00000000000000000000	0.00000000000000000000	0.00000000000000000000	0.00000000000000000000	2571.00000000000000000000	117.00000000000000000000	4.00000000000000000000	4.00000000000000000000	4.00000000000000000000	4.00000000000000000000	4.00000000000000000000	4.00000000000000000000	4.00000000000000000000	4.00000000000000000000	4.00000000000000000000	4.00000000000000000000	4.00000000000000000000	4.00000000000000000000	4.00000000000000000000	4.00000000000000000000	4.00000000000000000000	4.00000000000000000000
106.00000000000000000000	0.00000000000000000000	4171.28173828125000000000	4157.94873046875000000000	4174.87158203125000000000	4164.10253906250000000000	4168.20507812500000000000	4163.07666015625000000000	4176.41015625000000000000	4184.10253906250000000000	4175.89746093750000000000	4184.10253906250000000000	4181.53857421875000000000	4193.33300781250000000000	4164.61523437500000000000	4172.82031250000000000000	3271.00000000000000000000	10248.00000000000000000000	10228.00000000000000000000	0.00000000000000000000	0.00000000000000000000	0.00000000000000000000	2571.00000000000000000000	125.00000000000000000000	4.00000000000000000000	4.00000000000000000000	4.00000000000000000000	4.00000000000000000000	4.00000000000000000000	4.00000000000000000000	4.00000000000000000000	4.00000000000000000000	4.00000000000000000000	4.00000000000000000000	4.00000000000000000000	4.00000000000000000000	4.00000000000000000000	4.00000000000000000000	4.00000000000000000000	4.00000000000000000000
107.00000000000000000000	0.00000000000000000000	4177.43603515625000000000	4178.46142578125000000000	4170.76904296875000000000	4167.17919921875000000000	4177.43603515625000000000	4178.46142578125000000000	4195.89746093750000000000	4184.61523437500000000000	4182.05126953125000000000	4185.64111328125000000000	4185.64111328125000000000	4190.76904296875000000000	4175.38427734375000000000	4180.00000000000000000000	2172.00000000000000000000	10248.00000000000000000000	10227.00000000000000000000	0.00000000000000000000	0.00000000000000000000	0.00000000000000000000	2571.00000000000000000000	134.00000000000000000000	4.00000000000000000000	4.00000000000000000000	4.00000000000000000000	4.00000000000000000000	4.00000000000000000000	4.00000000000000000000	4.00000000000000000000	4.00000000000000000000	4.00000000000000000000	4.00000000000000000000	4.00000000000000000000	4.00000000000000000000	4.00000000000000000000	4.00000000000000000000	4.00000000000000000000	4.00000000000000000000
108.00000000000000000000	0.00000000000000000000	4183.07666015625000000000	4183.58984375000000000000	4176.92285156250000000000	4171.28173828125000000000	4196.92285156250000000000	4180.51269531250000000000	4198.97412109375000000000	4183.07666015625000000000	4180.00000000000000000000	4199.48730468750000000000	4190.25634765625000000000	4194.35888671875000000000	4170.76904296875000000000	4179.48730468750000000000	1621.00000000000000000000	10248.00000000000000000000	10227.00000000000000000000	0.00000000000000000000	0.00000000000000000000	0.00000000000000000000	2571.00000000000000000000	142.00000000000000000000	4.00000000000000000000	4.00000000000000000000	4.00000000000000000000	4.00000000000000000000	4.00000000000000000000	4.00000000000000000000	4.00000000000000000000	4.00000000000000000000	4.00000000000000000000	4.00000000000000000000	4.00000000000000000000	4.00000000000000000000	4.00000000000000000000	4.00000000000000000000	4.00000000000000000000	4.00000000000000000000
109.00000000000000000000	0.00000000000000000000	4172.82031250000000000000	4152.82031250000000000000	4174.87158203125000000000	4150.25634765625000000000	4175.89746093750000000000	4170.76904296875000000000	4177.94873046875000000000	4157.43603515625000000000	4167.17919921875000000000	4172.82031250000000000000	4169.23046875000000000000	4185.12792968750000000000	4141.02539062500000000000	4165.12792968750000000000	1684.00000000000000000000	10246.00000000000000000000	10226.00000000000000000000	0.00000000000000000000	0.00000000000000000000	0.00000000000000000000	2571.00000000000000000000	149.00000000000000000000	4.00000000000000000000	4.00000000000000000000	4.00000000000000000000	4.00000000000000000000	4.00000000000000000000	4.00000000000000000000	4.00000000000000000000	4.00000000000000000000	4.00000000000000000000	4.00000000000000000000	4.00000000000000000000	4.00000000000000000000	4.00000000000000000000	4.00000000000000000000	4.00000000000000000000	4.00000000000000000000
110.00000000000000000000	0.00000000000000000000	4182.05126953125000000000	4188.20507812500000000000	4163.58984375000000000000	4171.28173828125000000000	4205.12792968750000000000	4181.53857421875000000000	4203.58984375000000000000	4183.58984375000000000000	4185.12792968750000000000	4203.58984375000000000000	4184.10253906250000000000	4191.28173828125000000000	4188.71777343750000000000	4186.66650390625000000000	3271.00000000000000000000	10246.00000000000000000000	10226.00000000000000000000	0.00000000000000000000	0.00000000000000000000	0.00000000000000000000	2571.00000000000000000000	156.00000000000000000000	4.00000000000000000000	4.00000000000000000000	4.00000000000000000000	4.00000000000000000000	4.00000000000000000000	4.00000000000000000000	4.00000000000000000000	4.00000000000000000000	4.00000000000000000000	4.00000000000000000000	4.00000000000000000000	4.00000000000000000000	4.00000000000000000000	4.00000000000000000000	4.00000000000000000000	4.00000000000000000000
111.00000000000000000000	0.00000000000000000000	4170.76904296875000000000	4157.94873046875000000000	4167.69238281250000000000	4157.94873046875000000000	4163.58984375000000000000	4162.56396484375000000000	4164.61523437500000000000	4147.17919921875000000000	4165.64111328125000000000	4159.48730468750000000000	4170.76904296875000000000	4188.20507812500000000000	4159.48730468750000000000	4175.89746093750000000000	2172.00000000000000000000	10244.00000000000000000000	10227.00000000000000000000	0.00000000000000000000	0.00000000000000000000	0.00000000000000000000	2571.00000000000000000000	164.00000000000000000000	4.00000000000000000000	4.00000000000000000000	4.00000000000000000000	4.00000000000000000000	4.00000000000000000000	4.00000000000000000000	4.00000000000000000000	4.00000000000000000000	4.00000000000000000000	4.00000000000000000000	4.00000000000000000000	4.00000000000000000000	4.00000000000000000000	4.00000000000000000000	4.00000000000000000000	4.00000000000000000000
112.00000000000000000000	0.00000000000000000000	4174.87158203125000000000	4172.30761718750000000000	4167.17919921875000000000	4162.56396484375000000000	4178.46142578125000000000	4173.84619140625000000000	4180.00000000000000000000	4159.48730468750000000000	4174.35888671875000000000	4171.79492187500000000000	4171.79492187500000000000	4184.10253906250000000000	4163.07666015625000000000	4173.84619140625000000000	1621.00000000000000000000	10244.00000000000000000000	10227.00000000000000000000	0.00000000000000000000	0.00000000000000000000	0.00000000000000000000	2571.00000000000000000000	171.00000000000000000000	4.00000000000000000000	4.00000000000000000000	4.00000000000000000000	4.00000000000000000000	4.00000000000000000000	4.00000000000000000000	4.00000000000000000000	4.00000000000000000000	4.00000000000000000000	4.00000000000000000000	4.00000000000000000000	4.00000000000000000000	4.00000000000000000000	4.00000000000000000000	4.00000000000000000000	4.00000000000000000000
113.00000000000000000000	0.00000000000000000000	4176.92285156250000000000	4185.12792968750000000000	4174.35888671875000000000	4172.82031250000000000000	4196.92285156250000000000	4177.94873046875000000000	4194.35888671875000000000	4180.51269531250000000000	4182.56396484375000000000	4192.82031250000000000000	4185.64111328125000000000	4191.79492187500000000000	4172.82031250000000000000	4176.41015625000000000000	1684.00000000000000000000	10247.00000000000000000000	10229.00000000000000000000	0.00000000000000000000	0.00000000000000000000	0.00000000000000000000	2571.00000000000000000000	179.00000000000000000000	4.00000000000000000000	4.00000000000000000000	4.00000000000000000000	4.00000000000000000000	4.00000000000000000000	4.00000000000000000000	4.00000000000000000000	4.00000000000000000000	4.00000000000000000000	4.00000000000000000000	4.00000000000000000000	4.00000000000000000000	4.00000000000000000000	4.00000000000000000000	4.00000000000000000000	4.00000000000000000000
114.00000000000000000000	0.00000000000000000000	4166.15380859375000000000	4155.38427734375000000000	4173.33300781250000000000	4154.35888671875000000000	4164.61523437500000000000	4164.10253906250000000000	4163.58984375000000000000	4153.84619140625000000000	4163.58984375000000000000	4149.23046875000000000000	4170.25634765625000000000	4188.20507812500000000000	4141.02539062500000000000	4166.15380859375000000000	3271.00000000000000000000	10247.00000000000000000000	10229.00000000000000000000	0.00000000000000000000	0.00000000000000000000	0.00000000000000000000	2571.00000000000000000000	186.00000000000000000000	4.00000000000000000000	4.00000000000000000000	4.00000000000000000000	4.00000000000000000000	4.00000000000000000000	4.00000000000000000000	4.00000000000000000000	4.00000000000000000000	4.00000000000000000000	4.00000000000000000000	4.00000000000000000000	4.00000000000000000000	4.00000000000000000000	4.00000000000000000000	4.00000000000000000000	4.00000000000000000000
115.00000000000000000000	0.00000000000000000000	4184.61523437500000000000	4200.00000000000000000000	4168.71777343750000000000	4176.41015625000000000000	4212.30761718750000000000	4179.48730468750000000000	4194.87158203125000000000	4188.71777343750000000000	4183.07666015625000000000	4197.94873046875000000000	4183.58984375000000000000	4195.89746093750000000000	4185.64111328125000000000	4187.69238281250000000000	2172.00000000000000000000	10248.00000000000000000000	10229.00000000000000000000	0.00000000000000000000	0.00000000000000000000	0.00000000000000000000	2571.00000000000000000000	195.00000000000000000000	4.00000000000000000000	4.00000000000000000000	4.00000000000000000000	4.00000000000000000000	4.00000000000000000000	4.00000000000000000000	4.00000000000000000000	4.00000000000000000000	4.00000000000000000000	4.00000000000000000000	4.00000000000000000000	4.00000000000000000000	4.00000000000000000000	4.00000000000000000000	4.00000000000000000000	4.00000000000000000000
116.00000000000000000000	0.00000000000000000000	4181.02539062500000000000	4181.02539062500000000000	4179.48730468750000000000	4166.15380859375000000000	4189.74365234375000000000	4170.76904296875000000000	4177.43603515625000000000	4169.74365234375000000000	4174.35888671875000000000	4186.15380859375000000000	4176.41015625000000000000	4194.87158203125000000000	4171.79492187500000000000	4180.51269531250000000000	1621.00000000000000000000	10248.00000000000000000000	10229.00000000000000000000	0.00000000000000000000	0.00000000000000000000	0.00000000000000000000	2571.00000000000000000000	203.00000000000000000000	4.00000000000000000000	4.00000000000000000000	4.00000000000000000000	4.00000000000000000000	4.00000000000000000000	4.00000000000000000000	4.00000000000000000000	4.00000000000000000000	4.00000000000000000000	4.00000000000000000000	4.00000000000000000000	4.00000000000000000000	4.00000000000000000000	4.00000000000000000000	4.00000000000000000000	4.00000000000000000000
117.00000000000000000000	0.00000000000000000000	4177.94873046875000000000	4181.02539062500000000000	4168.20507812500000000000	4168.71777343750000000000	4184.61523437500000000000	4176.92285156250000000000	4187.17919921875000000000	4178.46142578125000000000	4178.97412109375000000000	4190.76904296875000000000	4181.02539062500000000000	4189.74365234375000000000	4177.94873046875000000000	4178.97412109375000000000	1684.00000000000000000000	10248.00000000000000000000	10229.00000000000000000000	0.00000000000000000000	0.00000000000000000000	0.00000000000000000000	2571.00000000000000000000	210.00000000000000000000	4.00000000000000000000	4.00000000000000000000	4.00000000000000000000	4.00000000000000000000	4.00000000000000000000	4.00000000000000000000	4.00000000000000000000	4.00000000000000000000	4.00000000000000000000	4.00000000000000000000	4.00000000000000000000	4.00000000000000000000	4.00000000000000000000	4.00000000000000000000	4.00000000000000000000	4.00000000000000000000
118.00000000000000000000	0.00000000000000000000	4174.35888671875000000000	4184.10253906250000000000	4165.12792968750000000000	4179.48730468750000000000	4191.28173828125000000000	4173.33300781250000000000	4193.84619140625000000000	4202.56396484375000000000	4185.12792968750000000000	4214.87158203125000000000	4189.74365234375000000000	4194.87158203125000000000	4188.20507812500000000000	4183.58984375000000000000	3271.00000000000000000000	10248.00000000000000000000	10229.00000000000000000000	0.00000000000000000000	0.00000000000000000000	0.00000000000000000000	2571.00000000000000000000	219.00000000000000000000	4.00000000000000000000	4.00000000000000000000	4.00000000000000000000	4.00000000000000000000	4.00000000000000000000	4.00000000000000000000	4.00000000000000000000	4.00000000000000000000	4.00000000000000000000	4.00000000000000000000	4.00000000000000000000	4.00000000000000000000	4.00000000000000000000	4.00000000000000000000	4.00000000000000000000	4.00000000000000000000
119.00000000000000000000	0.00000000000000000000	4160.00000000000000000000	4144.10253906250000000000	4172.82031250000000000000	4151.28173828125000000000	4158.46142578125000000000	4161.53857421875000000000	4164.10253906250000000000	4170.76904296875000000000	4168.71777343750000000000	4163.07666015625000000000	4167.17919921875000000000	4186.15380859375000000000	4144.61523437500000000000	4167.17919921875000000000	2172.00000000000000000000	10248.00000000000000000000	10230.00000000000000000000	0.00000000000000000000	0.00000000000000000000	0.00000000000000000000	2571.00000000000000000000	227.00000000000000000000	4.00000000000000000000	4.00000000000000000000	4.00000000000000000000	4.00000000000000000000	4.00000000000000000000	4.00000000000000000000	4.00000000000000000000	4.00000000000000000000	4.00000000000000000000	4.00000000000000000000	4.00000000000000000000	4.00000000000000000000	4.00000000000000000000	4.00000000000000000000	4.00000000000000000000	4.00000000000000000000
120.00000000000000000000	0.00000000000000000000	4177.94873046875000000000	4185.12792968750000000000	4171.79492187500000000000	4171.28173828125000000000	4211.79492187500000000000	4185.64111328125000000000	4202.56396484375000000000	4192.82031250000000000000	4186.15380859375000000000	4191.79492187500000000000	4184.10253906250000000000	4190.76904296875000000000	4182.56396484375000000000	4180.00000000000000000000	1621.00000000000000000000	10248.00000000000000000000	10230.00000000000000000000	0.00000000000000000000	0.00000000000000000000	0.00000000000000000000	2571.00000000000000000000	235.00000000000000000000	4.00000000000000000000	4.00000000000000000000	4.00000000000000000000	4.00000000000000000000	4.00000000000000000000	4.00000000000000000000	4.00000000000000000000	4.00000000000000000000	4.00000000000000000000	4.00000000000000000000	4.00000000000000000000	4.00000000000000000000	4.00000000000000000000	4.00000000000000000000	4.00000000000000000000	4.00000000000000000000
121.00000000000000000000	0.00000000000000000000	4173.84619140625000000000	4168.20507812500000000000	4175.89746093750000000000	4168.71777343750000000000	4184.10253906250000000000	4173.33300781250000000000	4181.02539062500000000000	4168.71777343750000000000	4171.28173828125000000000	4183.07666015625000000000	4174.87158203125000000000	4190.76904296875000000000	4166.15380859375000000000	4170.76904296875000000000	1684.00000000000000000000	10250.00000000000000000000	10231.00000000000000000000	0.00000000000000000000	0.00000000000000000000	0.00000000000000000000	2571.00000000000000000000	243.00000000000000000000	4.00000000000000000000	4.00000000000000000000	4.00000000000000000000	4.00000000000000000000	4.00000000000000000000	4.00000000000000000000	4.00000000000000000000	4.00000000000000000000	4.00000000000000000000	4.00000000000000000000	4.00000000000000000000	4.00000000000000000000	4.00000000000000000000	4.00000000000000000000	4.00000000000000000000	4.00000000000000000000
122.00000000000000000000	0.00000000000000000000	4168.20507812500000000000	4163.58984375000000000000	4164.61523437500000000000	4166.66650390625000000000	4170.25634765625000000000	4168.20507812500000000000	4176.41015625000000000000	4170.25634765625000000000	4171.28173828125000000000	4176.92285156250000000000	4168.71777343750000000000	4183.07666015625000000000	4166.15380859375000000000	4169.74365234375000000000	3271.00000000000000000000	10250.00000000000000000000	10231.00000000000000000000	0.00000000000000000000	0.00000000000000000000	0.00000000000000000000	2571.00000000000000000000	250.00000000000000000000	4.00000000000000000000	4.00000000000000000000	4.00000000000000000000	4.00000000000000000000	4.00000000000000000000	4.00000000000000000000	4.00000000000000000000	4.00000000000000000000	4.00000000000000000000	4.00000000000000000000	4.00000000000000000000	4.00000000000000000000	4.00000000000000000000	4.00000000000000000000	4.00000000000000000000	4.00000000000000000000
123.00000000000000000000	0.00000000000000000000	4173.84619140625000000000	4182.05126953125000000000	4163.07666015625000000000	4185.64111328125000000000	4196.41015625000000000000	4172.30761718750000000000	4191.28173828125000000000	4197.43603515625000000000	4185.64111328125000000000	4193.33300781250000000000	4183.07666015625000000000	4188.71777343750000000000	4194.35888671875000000000	4180.00000000000000000000	2172.00000000000000000000	10250.00000000000000000000	10231.00000000000000000000	0.00000000000000000000	0.00000000000000000000	0.00000000000000000000	2571.00000000000000000000	259.00000000000000000000	4.00000000000000000000	4.00000000000000000000	4.00000000000000000000	4.00000000000000000000	4.00000000000000000000	4.00000000000000000000	4.00000000000000000000	4.00000000000000000000	4.00000000000000000000	4.00000000000000000000	4.00000000000000000000	4.00000000000000000000	4.00000000000000000000	4.00000000000000000000	4.00000000000000000000	4.00000000000000000000
124.00000000000000000000	0.00000000000000000000	4163.07666015625000000000	4147.69238281250000000000	4169.74365234375000000000	4175.38427734375000000000	4157.94873046875000000000	4162.05126953125000000000	4161.02539062500000000000	4162.05126953125000000000	4169.23046875000000000000	4157.94873046875000000000	4164.61523437500000000000	4183.58984375000000000000	4156.92285156250000000000	4161.53857421875000000000	1621.00000000000000000000	10250.00000000000000000000	10231.00000000000000000000	0.00000000000000000000	0.00000000000000000000	0.00000000000000000000	2571.00000000000000000000	267.00000000000000000000	4.00000000000000000000	4.00000000000000000000	4.00000000000000000000	4.00000000000000000000	4.00000000000000000000	4.00000000000000000000	4.00000000000000000000	4.00000000000000000000	4.00000000000000000000	4.00000000000000000000	4.00000000000000000000	4.00000000000000000000	4.00000000000000000000	4.00000000000000000000	4.00000000000000000000	4.00000000000000000000
125.00000000000000000000	0.00000000000000000000	4177.94873046875000000000	4186.66650390625000000000	4170.25634765625000000000	4204.10253906250000000000	4196.41015625000000000000	4183.07666015625000000000	4201.53857421875000000000	4195.38427734375000000000	4185.64111328125000000000	4206.66650390625000000000	4182.05126953125000000000	4191.28173828125000000000	4187.17919921875000000000	4173.33300781250000000000	1684.00000000000000000000	10251.00000000000000000000	10231.00000000000000000000	0.00000000000000000000	0.00000000000000000000	0.00000000000000000000	2571.00000000000000000000	274.00000000000000000000	4.00000000000000000000	4.00000000000000000000	4.00000000000000000000	4.00000000000000000000	4.00000000000000000000	4.00000000000000000000	4.00000000000000000000	4.00000000000000000000	4.00000000000000000000	4.00000000000000000000	4.00000000000000000000	4.00000000000000000000	4.00000000000000000000	4.00000000000000000000	4.00000000000000000000	4.00000000000000000000
126.00000000000000000000	0.00000000000000000000	4174.87158203125000000000	4170.76904296875000000000	4182.05126953125000000000	4209.74365234375000000000	4176.41015625000000000000	4174.35888671875000000000	4187.69238281250000000000	4184.10253906250000000000	4178.46142578125000000000	4184.61523437500000000000	4181.02539062500000000000	4192.82031250000000000000	4168.71777343750000000000	4167.17919921875000000000	3271.00000000000000000000	10251.00000000000000000000	10231.00000000000000000000	0.00000000000000000000	0.00000000000000000000	0.00000000000000000000	2571.00000000000000000000	281.00000000000000000000	4.00000000000000000000	4.00000000000000000000	4.00000000000000000000	4.00000000000000000000	4.00000000000000000000	4.00000000000000000000	4.00000000000000000000	4.00000000000000000000	4.00000000000000000000	4.00000000000000000000	4.00000000000000000000	4.00000000000000000000	4.00000000000000000000	4.00000000000000000000	4.00000000000000000000	4.00000000000000000000
127.00000000000000000000	0.00000000000000000000	4168.71777343750000000000	4158.97412109375000000000	4170.76904296875000000000	4212.30761718750000000000	4163.07666015625000000000	4170.25634765625000000000	4173.84619140625000000000	4168.20507812500000000000	4177.43603515625000000000	4158.46142578125000000000	4168.71777343750000000000	4183.58984375000000000000	4159.48730468750000000000	4165.64111328125000000000	49.00000000000000000000	10249.00000000000000000000	10229.00000000000000000000	0.00000000000000000000	0.00000000000000000000	0.00000000000000000000	2571.00000000000000000000	290.00000000000000000000	4.00000000000000000000	4.00000000000000000000	4.00000000000000000000	4.00000000000000000000	4.00000000000000000000	4.00000000000000000000	4.00000000000000000000	4.00000000000000000000	4.00000000000000000000	4.00000000000000000000	4.00000000000000000000	4.00000000000000000000	4.00000000000000000000	4.00000000000000000000	4.00000000000000000000	4.00000000000000000000
0.00000000000000000000	0.00000000000000000000	4175.89746093750000000000	4182.56396484375000000000	4161.53857421875000000000	4231.79492187500000000000	4201.53857421875000000000	4174.87158203125000000000	4188.20507812500000000000	4189.23046875000000000000	4186.66650390625000000000	4192.30761718750000000000	4180.51269531250000000000	4191.79492187500000000000	4192.82031250000000000000	4183.58984375000000000000	1185.00000000000000000000	10249.00000000000000000000	10229.00000000000000000000	0.00000000000000000000	0.00000000000000000000	0.00000000000000000000	2571.00000000000000000000	298.00000000000000000000	4.00000000000000000000	4.00000000000000000000	4.00000000000000000000	4.00000000000000000000	4.00000000000000000000	4.00000000000000000000	4.00000000000000000000	4.00000000000000000000	4.00000000000000000000	4.00000000000000000000	4.00000000000000000000	4.00000000000000000000	4.00000000000000000000	4.00000000000000000000	4.00000000000000000000	4.00000000000000000000
1.00000000000000000000	0.00000000000000000000	4165.64111328125000000000	4140.00000000000000000000	4168.20507812500000000000	4209.74365234375000000000	4159.48730468750000000000	4159.48730468750000000000	4154.35888671875000000000	4154.87158203125000000000	4161.53857421875000000000	4143.07666015625000000000	4163.58984375000000000000	4186.15380859375000000000	4151.79492187500000000000	4169.23046875000000000000	2079.00000000000000000000	10245.00000000000000000000	10226.00000000000000000000	0.00000000000000000000	0.00000000000000000000	0.00000000000000000000	2571.00000000000000000000	306.00000000000000000000	4.00000000000000000000	4.00000000000000000000	4.00000000000000000000	4.00000000000000000000	4.00000000000000000000	4.00000000000000000000	4.00000000000000000000	4.00000000000000000000	4.00000000000000000000	4.00000000000000000000	4.00000000000000000000	4.00000000000000000000	4.00000000000000000000	4.00000000000000000000	4.00000000000000000000	4.00000000000000000000
2.00000000000000000000	0.00000000000000000000	4174.87158203125000000000	4168.71777343750000000000	4165.64111328125000000000	4227.17919921875000000000	4178.46142578125000000000	4174.87158203125000000000	4186.66650390625000000000	4186.15380859375000000000	4183.07666015625000000000	4175.38427734375000000000	4178.46142578125000000000	4185.12792968750000000000	4181.02539062500000000000	4181.02539062500000000000	2106.00000000000000000000	10245.00000000000000000000	10226.00000000000000000000	0.00000000000000000000	0.00000000000000000000	0.00000000000000000000	2571.00000000000000000000	315.00000000000000000000	4.00000000000000000000	4.00000000000000000000	4.00000000000000000000	4.00000000000000000000	4.00000000000000000000	4.00000000000000000000	4.00000000000000000000	4.00000000000000000000	4.00000000000000000000	4.00000000000000000000	4.00000000000000000000	4.00000000000000000000	4.00000000000000000000	4.00000000000000000000	4.00000000000000000000	4.00000000000000000000
3.00000000000000000000	0.00000000000000000000	4170.25634765625000000000	4158.46142578125000000000	4175.38427734375000000000	4225.64111328125000000000	4171.28173828125000000000	4169.74365234375000000000	4178.46142578125000000000	4186.15380859375000000000	4184.10253906250000000000	4189.74365234375000000000	4181.02539062500000000000	4188.71777343750000000000	4181.02539062500000000000	4174.87158203125000000000	3230.00000000000000000000	10244.00000000000000000000	10227.00000000000000000000	0.00000000000000000000	0.00000000000000000000	0.00000000000000000000	2571.00000000000000000000	323.00000000000000000000	4.00000000000000000000	4.00000000000000000000	4.00000000000000000000	4.00000000000000000000	4.00000000000000000000	4.00000000000000000000	4.00000000000000000000	4.00000000000000000000	4.00000000000000000000	4.00000000000000000000	4.00000000000000000000	4.00000000000000000000	4.00000000000000000000	4.00000000000000000000	4.00000000000000000000	4.00000000000000000000
4.00000000000000000000	0.00000000000000000000	4169.74365234375000000000	4147.69238281250000000000	4175.38427734375000000000	4214.87158203125000000000	4169.23046875000000000000	4171.79492187500000000000	4169.74365234375000000000	4167.69238281250000000000	4172.82031250000000000000	4170.76904296875000000000	4174.87158203125000000000	4187.69238281250000000000	4173.84619140625000000000	4163.58984375000000000000	3644.00000000000000000000	10244.00000000000000000000	10227.00000000000000000000	0.00000000000000000000	0.00000000000000000000	0.00000000000000000000	2571.00000000000000000000	331.00000000000000000000	4.00000000000000000000	4.00000000000000000000	4.00000000000000000000	4.00000000000000000000	4.00000000000000000000	4.00000000000000000000	4.00000000000000000000	4.00000000000000000000	4.00000000000000000000	4.00000000000000000000	4.00000000000000000000	4.00000000000000000000	4.00000000000000000000	4.00000000000000000000	4.00000000000000000000	4.00000000000000000000
5.00000000000000000000	0.00000000000000000000	4186.66650390625000000000	4188.71777343750000000000	4171.28173828125000000000	4234.87158203125000000000	4206.15380859375000000000	4184.61523437500000000000	4197.94873046875000000000	4187.69238281250000000000	4185.12792968750000000000	4198.97412109375000000000	4192.82031250000000000000	4202.56396484375000000000	4210.76904296875000000000	4184.10253906250000000000	1675.00000000000000000000	10243.00000000000000000000	10228.00000000000000000000	0.00000000000000000000	0.00000000000000000000	0.00000000000000000000	2571.00000000000000000000	340.00000000000000000000	4.00000000000000000000	4.00000000000000000000	4.00000000000000000000	4.00000000000000000000	4.00000000000000000000	4.00000000000000000000	4.00000000000000000000	4.00000000000000000000	4.00000000000000000000	4.00000000000000000000	4.00000000000000000000	4.00000000000000000000	4.00000000000000000000	4.00000000000000000000	4.00000000000000000000	4.00000000000000000000
6.00000000000000000000	0.00000000000000000000	4173.84619140625000000000	4153.84619140625000000000	4174.87158203125000000000	4209.23046875000000000000	4163.07666015625000000000	4169.23046875000000000000	4167.17919921875000000000	4159.48730468750000000000	4169.23046875000000000000	4167.69238281250000000000	4174.35888671875000000000	4199.48730468750000000000	4179.48730468750000000000	4176.41015625000000000000	3009.00000000000000000000	10243.00000000000000000000	10228.00000000000000000000	0.00000000000000000000	0.00000000000000000000	0.00000000000000000000	2571.00000000000000000000	347.00000000000000000000	4.00000000000000000000	4.00000000000000000000	4.00000000000000000000	4.00000000000000000000	4.00000000000000000000	4.00000000000000000000	4.00000000000000000000	4.00000000000000000000	4.00000000000000000000	4.00000000000000000000	4.00000000000000000000	4.00000000000000000000	4.00000000000000000000	4.00000000000000000000	4.00000000000000000000	4.00000000000000000000
7.00000000000000000000	0.00000000000000000000	4178.97412109375000000000	4171.28173828125000000000	4168.20507812500000000000	4217.94873046875000000000	4194.35888671875000000000	4183.07666015625000000000	4195.89746093750000000000	4196.92285156250000000000	4187.69238281250000000000	4212.82031250000000000000	4186.66650390625000000000	4195.89746093750000000000	4213.84619140625000000000	4185.12792968750000000000	2907.00000000000000000000	10242.00000000000000000000	10228.00000000000000000000	0.00000000000000000000	0.00000000000000000000	0.00000000000000000000	2571.00000000000000000000	355.00000000000000000000	4.00000000000000000000	4.00000000000000000000	4.00000000000000000000	4.00000000000000000000	4.00000000000000000000	4.00000000000000000000	4.00000000000000000000	4.00000000000000000000	4.00000000000000000000	4.00000000000000000000	4.00000000000000000000	4.00000000000000000000	4.00000000000000000000	4.00000000000000000000	4.00000000000000000000	4.00000000000000000000
8.00000000000000000000	0.00000000000000000000	4177.43603515625000000000	4162.56396484375000000000	4172.30761718750000000000	4221.02539062500000000000	4190.76904296875000000000	4174.35888671875000000000	4189.23046875000000000000	4201.02539062500000000000	4187.17919921875000000000	4217.94873046875000000000	4196.41015625000000000000	4195.38427734375000000000	4217.94873046875000000000	4187.17919921875000000000	1592.00000000000000000000	10242.00000000000000000000	10228.00000000000000000000	0.00000000000000000000	0.00000000000000000000	0.00000000000000000000	2571.00000000000000000000	363.00000000000000000000	4.00000000000000000000	4.00000000000000000000	4.00000000000000000000	4.00000000000000000000	4.00000000000000000000	4.00000000000000000000	4.00000000000000000000	4.00000000000000000000	4.00000000000000000000	4.00000000000000000000	4.00000000000000000000	4.00000000000000000000	4.00000000000000000000	4.00000000000000000000	4.00000000000000000000	4.00000000000000000000
9.00000000000000000000	0.00000000000000000000	4170.25634765625000000000	4142.05126953125000000000	4171.28173828125000000000	4204.10253906250000000000	4162.56396484375000000000	4169.74365234375000000000	4174.87158203125000000000	4182.56396484375000000000	4177.43603515625000000000	4185.12792968750000000000	4187.69238281250000000000	4188.20507812500000000000	4192.82031250000000000000	4179.48730468750000000000	3396.00000000000000000000	10246.00000000000000000000	10225.00000000000000000000	0.00000000000000000000	0.00000000000000000000	0.00000000000000000000	2571.00000000000000000000	370.00000000000000000000	4.00000000000000000000	4.00000000000000000000	4.00000000000000000000	4.00000000000000000000	4.00000000000000000000	4.00000000000000000000	4.00000000000000000000	4.00000000000000000000	4.00000000000000000000	4.00000000000000000000	4.00000000000000000000	4.00000000000000000000	4.00000000000000000000	4.00000000000000000000	4.00000000000000000000	4.00000000000000000000
10.00000000000000000000	0.00000000000000000000	4185.12792968750000000000	4176.92285156250000000000	4174.35888671875000000000	4217.43603515625000000000	4203.58984375000000000000	4188.71777343750000000000	4213.84619140625000000000	4217.43603515625000000000	4198.97412109375000000000	4237.43603515625000000000	4204.61523437500000000000	4202.05126953125000000000	4224.61523437500000000000	4185.64111328125000000000	3263.00000000000000000000	10246.00000000000000000000	10225.00000000000000000000	0.00000000000000000000	0.00000000000000000000	0.00000000000000000000	2571.00000000000000000000	377.00000000000000000000	4.00000000000000000000	4.00000000000000000000	4.00000000000000000000	4.00000000000000000000	4.00000000000000000000	4.00000000000000000000	4.00000000000000000000	4.00000000000000000000	4.00000000000000000000	4.00000000000000000000	4.00000000000000000000	4.00000000000000000000	4.00000000000000000000	4.00000000000000000000	4.00000000000000000000	4.00000000000000000000
11.00000000000000000000	0.00000000000000000000	4176.92285156250000000000	4144.61523437500000000000	4181.02539062500000000000	4193.33300781250000000000	4171.79492187500000000000	4173.33300781250000000000	4185.12792968750000000000	4181.02539062500000000000	4181.02539062500000000000	4202.56396484375000000000	4189.23046875000000000000	4202.56396484375000000000	4191.28173828125000000000	4168.71777343750000000000	2171.00000000000000000000	10247.00000000000000000000	10225.00000000000000000000	0.00000000000000000000	0.00000000000000000000	0.00000000000000000000	2571.00000000000000000000	385.00000000000000000000	4.00000000000000000000	4.00000000000000000000	4.00000000000000000000	4.00000000000000000000	4.00000000000000000000	4.00000000000000000000	4.00000000000000000000	4.00000000000000000000	4.00000000000000000000	4.00000000000000000000	4.00000000000000000000	4.00000000000000000000	4.00000000000000000000	4.00000000000000000000	4.00000000000000000000	4.00000000000000000000
12.00000000000000000000	0.00000000000000000000	4180.51269531250000000000	4165.64111328125000000000	4166.66650390625000000000	4197.94873046875000000000	4185.12792968750000000000	4179.48730468750000000000	4196.41015625000000000000	4194.87158203125000000000	4185.64111328125000000000	4202.56396484375000000000	4196.41015625000000000000	4198.46142578125000000000	4217.94873046875000000000	4186.66650390625000000000	1792.00000000000000000000	10247.00000000000000000000	10225.00000000000000000000	0.00000000000000000000	0.00000000000000000000	0.00000000000000000000	2571.00000000000000000000	392.00000000000000000000	4.00000000000000000000	4.00000000000000000000	4.00000000000000000000	4.00000000000000000000	4.00000000000000000000	4.00000000000000000000	4.00000000000000000000	4.00000000000000000000	4.00000000000000000000	4.00000000000000000000	4.00000000000000000000	4.00000000000000000000	4.00000000000000000000	4.00000000000000000000	4.00000000000000000000	4.00000000000000000000
13.00000000000000000000	0.00000000000000000000	4179.48730468750000000000	4162.05126953125000000000	4170.25634765625000000000	4197.43603515625000000000	4176.92285156250000000000	4172.30761718750000000000	4188.20507812500000000000	4203.58984375000000000000	4185.64111328125000000000	4214.35888671875000000000	4200.00000000000000000000	4200.51269531250000000000	4226.66650390625000000000	4193.33300781250000000000	1868.00000000000000000000	10249.00000000000000000000	10226.00000000000000000000	0.00000000000000000000	0.00000000000000000000	0.00000000000000000000	2571.00000000000000000000	400.00000000000000000000	4.00000000000000000000	4.00000000000000000000	4.00000000000000000000	4.00000000000000000000	4.00000000000000000000	4.00000000000000000000	4.00000000000000000000	4.00000000000000000000	4.00000000000000000000	4.00000000000000000000	4.00000000000000000000	4.00000000000000000000	4.00000000000000000000	4.00000000000000000000	4.00000000000000000000	4.00000000000000000000
14.00000000000000000000	0.00000000000000000000	4170.76904296875000000000	4131.28173828125000000000	4172.30761718750000000000	4174.35888671875000000000	4152.30761718750000000000	4165.12792968750000000000	4171.79492187500000000000	4180.00000000000000000000	4177.43603515625000000000	4201.02539062500000000000	4186.15380859375000000000	4195.89746093750000000000	4193.84619140625000000000	4179.48730468750000000000	3263.00000000000000000000	10249.00000000000000000000	10226.00000000000000000000	0.00000000000000000000	0.00000000000000000000	0.00000000000000000000	2571.00000000000000000000	408.00000000000000000000	4.00000000000000000000	4.00000000000000000000	4.00000000000000000000	4.00000000000000000000	4.00000000000000000000	4.00000000000000000000	4.00000000000000000000	4.00000000000000000000	4.00000000000000000000	4.00000000000000000000	4.00000000000000000000	4.00000000000000000000	4.00000000000000000000	4.00000000000000000000	4.00000000000000000000	4.00000000000000000000
15.00000000000000000000	0.00000000000000000000	4183.58984375000000000000	4168.71777343750000000000	4169.23046875000000000000	4190.25634765625000000000	4204.61523437500000000000	4183.07666015625000000000	4210.25634765625000000000	4213.33300781250000000000	4198.46142578125000000000	4249.74365234375000000000	4207.69238281250000000000	4207.17919921875000000000	4227.17919921875000000000	4194.35888671875000000000	2171.00000000000000000000	10250.00000000000000000000	10226.00000000000000000000	0.00000000000000000000	0.00000000000000000000	0.00000000000000000000	2571.00000000000000000000	417.00000000000000000000	4.00000000000000000000	4.00000000000000000000	4.00000000000000000000	4.00000000000000000000	4.00000000000000000000	4.00000000000000000000	4.00000000000000000000	4.00000000000000000000	4.00000000000000000000	4.00000000000000000000	4.00000000000000000000	4.00000000000000000000	4.00000000000000000000	4.00000000000000000000	4.00000000000000000000	4.00000000000000000000
16.00000000000000000000	0.00000000000000000000	4174.87158203125000000000	4140.51269531250000000000	4180.00000000000000000000	4170.76904296875000000000	4171.79492187500000000000	4172.30761718750000000000	4180.00000000000000000000	4191.79492187500000000000	4185.64111328125000000000	4220.51269531250000000000	4197.43603515625000000000	4204.61523437500000000000	4200.51269531250000000000	4178.97412109375000000000	0.00000000000000000000	10250.00000000000000000000	10226.00000000000000000000	0.00000000000000000000	0.00000000000000000000	0.00000000000000000000	2571.00000000000000000000	425.00000000000000000000	4.00000000000000000000	4.00000000000000000000	4.00000000000000000000	4.00000000000000000000	4.00000000000000000000	4.00000000000000000000	4.00000000000000000000	4.00000000000000000000	4.00000000000000000000	4.00000000000000000000	4.00000000000000000000	4.00000000000000000000	4.00000000000000000000	4.00000000000000000000	4.00000000000000000000	4.00000000000000000000
17.00000000000000000000	0.00000000000000000000	4180.51269531250000000000	4154.87158203125000000000	4173.33300781250000000000	4172.82031250000000000000	4187.17919921875000000000	4185.64111328125000000000	4197.94873046875000000000	4205.12792968750000000000	4193.33300781250000000000	4230.25634765625000000000	4201.53857421875000000000	4201.02539062500000000000	4217.43603515625000000000	4183.58984375000000000000	0.00000000000000000000	10250.00000000000000000000	10224.00000000000000000000	0.00000000000000000000	0.00000000000000000000	0.00000000000000000000	2571.00000000000000000000	433.00000000000000000000	4.00000000000000000000	4.00000000000000000000	4.00000000000000000000	4.00000000000000000000	4.00000000000000000000	4.00000000000000000000	4.00000000000000000000	4.00000000000000000000	4.00000000000000000000	4.00000000000000000000	4.00000000000000000000	4.00000000000000000000	4.00000000000000000000	4.00000000000000000000	4.00000000000000000000	4.00000000000000000000
18.00000000000000000000	0.00000000000000000000	4185.12792968750000000000	4162.05126953125000000000	4171.79492187500000000000	4179.48730468750000000000	4194.35888671875000000000	4181.53857421875000000000	4201.53857421875000000000	4206.15380859375000000000	4186.66650390625000000000	4230.76904296875000000000	4202.56396484375000000000	4208.71777343750000000000	4226.15380859375000000000	4190.76904296875000000000	0.00000000000000000000	10250.00000000000000000000	10224.00000000000000000000	0.00000000000000000000	0.00000000000000000000	0.00000000000000000000	2571.00000000000000000000	440.00000000000000000000	4.00000000000000000000	4.00000000000000000000	4.00000000000000000000	4.00000000000000000000	4.00000000000000000000	4.00000000000000000000	4.00000000000000000000	4.00000000000000000000	4.00000000000000000000	4.00000000000000000000	4.00000000000000000000	4.00000000000000000000	4.00000000000000000000	4.00000000000000000000	4.00000000000000000000	4.00000000000000000000
19.00000000000000000000	0.00000000000000000000	4172.30761718750000000000	4131.79492187500000000000	4172.82031250000000000000	4158.97412109375000000000	4152.30761718750000000000	4163.58984375000000000000	4169.23046875000000000000	4174.35888671875000000000	4168.71777343750000000000	4186.66650390625000000000	4181.53857421875000000000	4201.02539062500000000000	4188.20507812500000000000	4176.92285156250000000000	0.00000000000000000000	10250.00000000000000000000	10224.00000000000000000000	0.00000000000000000000	0.00000000000000000000	0.00000000000000000000	2571.00000000000000000000	448.00000000000000000000	4.00000000000000000000	4.00000000000000000000	4.00000000000000000000	4.00000000000000000000	4.00000000000000000000	4.00000000000000000000	4.00000000000000000000	4.00000000000000000000	4.00000000000000000000	4.00000000000000000000	4.00000000000000000000	4.00000000000000000000	4.00000000000000000000	4.00000000000000000000	4.00000000000000000000	4.00000000000000000000
20.00000000000000000000	0.00000000000000000000	4179.48730468750000000000	4166.66650390625000000000	4172.30761718750000000000	4177.43603515625000000000	4200.00000000000000000000	4180.51269531250000000000	4207.17919921875000000000	4221.02539062500000000000	4200.00000000000000000000	4244.10253906250000000000	4206.15380859375000000000	4203.58984375000000000000	4222.56396484375000000000	4188.71777343750000000000	0.00000000000000000000	10250.00000000000000000000	10224.00000000000000000000	0.00000000000000000000	0.00000000000000000000	0.00000000000000000000	2571.00000000000000000000	456.00000000000000000000	4.00000000000000000000	4.00000000000000000000	4.00000000000000000000	4.00000000000000000000	4.00000000000000000000	4.00000000000000000000	4.00000000000000000000	4.00000000000000000000	4.00000000000000000000	4.00000000000000000000	4.00000000000000000000	4.00000000000000000000	4.00000000000000000000	4.00000000000000000000	4.00000000000000000000	4.00000000000000000000
21.00000000000000000000	0.00000000000000000000	4170.25634765625000000000	4133.84619140625000000000	4178.97412109375000000000	4162.56396484375000000000	4172.82031250000000000000	4171.28173828125000000000	4187.17919921875000000000	4201.53857421875000000000	4187.69238281250000000000	4216.92285156250000000000	4199.48730468750000000000	4199.48730468750000000000	4195.89746093750000000000	4173.33300781250000000000	0.00000000000000000000	10250.00000000000000000000	10224.00000000000000000000	0.00000000000000000000	0.00000000000000000000	0.00000000000000000000	2571.00000000000000000000	463.00000000000000000000	4.00000000000000000000	4.00000000000000000000	4.00000000000000000000	4.00000000000000000000	4.00000000000000000000	4.00000000000000000000	4.00000000000000000000	4.00000000000000000000	4.00000000000000000000	4.00000000000000000000	4.00000000000000000000	4.00000000000000000000	4.00000000000000000000	4.00000000000000000000	4.00000000000000000000	4.00000000000000000000
22.00000000000000000000	0.00000000000000000000	4178.46142578125000000000	4148.71777343750000000000	4170.25634765625000000000	4165.64111328125000000000	4170.25634765625000000000	4179.48730468750000000000	4196.92285156250000000000	4199.48730468750000000000	4184.10253906250000000000	4208.20507812500000000000	4194.87158203125000000000	4195.89746093750000000000	4203.07666015625000000000	4177.43603515625000000000	0.00000000000000000000	10250.00000000000000000000	10224.00000000000000000000	0.00000000000000000000	0.00000000000000000000	0.00000000000000000000	2571.00000000000000000000	471.00000000000000000000	4.00000000000000000000	4.00000000000000000000	4.00000000000000000000	4.00000000000000000000	4.00000000000000000000	4.00000000000000000000	4.00000000000000000000	4.00000000000000000000	4.00000000000000000000	4.00000000000000000000	4.00000000000000000000	4.00000000000000000000	4.00000000000000000000	4.00000000000000000000	4.00000000000000000000	4.00000000000000000000
23.00000000000000000000	0.00000000000000000000	4188.20507812500000000000	4175.89746093750000000000	4174.35888671875000000000	4176.92285156250000000000	4194.87158203125000000000	4185.12792968750000000000	4209.74365234375000000000	4215.38427734375000000000	4191.79492187500000000000	4240.00000000000000000000	4203.07666015625000000000	4206.66650390625000000000	4221.02539062500000000000	4188.71777343750000000000	0.00000000000000000000	10250.00000000000000000000	10225.00000000000000000000	0.00000000000000000000	0.00000000000000000000	0.00000000000000000000	2571.00000000000000000000	479.00000000000000000000	4.00000000000000000000	4.00000000000000000000	4.00000000000000000000	4.00000000000000000000	4.00000000000000000000	4.00000000000000000000	4.00000000000000000000	4.00000000000000000000	4.00000000000000000000	4.00000000000000000000	4.00000000000000000000	4.00000000000000000000	4.00000000000000000000	4.00000000000000000000	4.00000000000000000000	4.00000000000000000000
24.00000000000000000000	0.00000000000000000000	4176.92285156250000000000	4143.58984375000000000000	4176.92285156250000000000	4156.41015625000000000000	4173.33300781250000000000	4174.87158203125000000000	4182.05126953125000000000	4188.20507812500000000000	4175.89746093750000000000	4200.00000000000000000000	4188.71777343750000000000	4201.53857421875000000000	4191.28173828125000000000	4173.33300781250000000000	0.00000000000000000000	10250.00000000000000000000	10225.00000000000000000000	0.00000000000000000000	0.00000000000000000000	0.00000000000000000000	2571.00000000000000000000	488.00000000000000000000	4.00000000000000000000	4.00000000000000000000	4.00000000000000000000	4.00000000000000000000	4.00000000000000000000	4.00000000000000000000	4.00000000000000000000	4.00000000000000000000	4.00000000000000000000	4.00000000000000000000	4.00000000000000000000	4.00000000000000000000	4.00000000000000000000	4.00000000000000000000	4.00000000000000000000	4.00000000000000000000
25.00000000000000000000	0.00000000000000000000	4187.69238281250000000000	4172.30761718750000000000	4168.20507812500000000000	4177.94873046875000000000	4204.10253906250000000000	4183.58984375000000000000	4205.64111328125000000000	4218.46142578125000000000	4192.30761718750000000000	4221.53857421875000000000	4207.69238281250000000000	4203.58984375000000000000	4232.30761718750000000000	4192.30761718750000000000	0.00000000000000000000	10249.00000000000000000000	10225.00000000000000000000	0.00000000000000000000	0.00000000000000000000	0.00000000000000000000	2571.00000000000000000000	496.00000000000000000000	4.00000000000000000000	4.00000000000000000000	4.00000000000000000000	4.00000000000000000000	4.00000000000000000000	4.00000000000000000000	4.00000000000000000000	4.00000000000000000000	4.00000000000000000000	4.00000000000000000000	4.00000000000000000000	4.00000000000000000000	4.00000000000000000000	4.00000000000000000000	4.00000000000000000000	4.00000000000000000000
26.00000000000000000000	0.00000000000000000000	4173.84619140625000000000	4140.51269531250000000000	4174.35888671875000000000	4165.64111328125000000000	4162.05126953125000000000	4164.10253906250000000000	4173.33300781250000000000	4192.30761718750000000000	4178.46142578125000000000	4199.48730468750000000000	4195.38427734375000000000	4199.48730468750000000000	4203.07666015625000000000	4189.23046875000000000000	0.00000000000000000000	10249.00000000000000000000	10225.00000000000000000000	0.00000000000000000000	0.00000000000000000000	0.00000000000000000000	2571.00000000000000000000	504.00000000000000000000	4.00000000000000000000	4.00000000000000000000	4.00000000000000000000	4.00000000000000000000	4.00000000000000000000	4.00000000000000000000	4.00000000000000000000	4.00000000000000000000	4.00000000000000000000	4.00000000000000000000	4.00000000000000000000	4.00000000000000000000	4.00000000000000000000	4.00000000000000000000	4.00000000000000000000	4.00000000000000000000
27.00000000000000000000	0.00000000000000000000	4172.82031250000000000000	4144.10253906250000000000	4171.79492187500000000000	4163.07666015625000000000	4173.84619140625000000000	4172.82031250000000000000	4184.10253906250000000000	4194.35888671875000000000	4178.46142578125000000000	4213.84619140625000000000	4191.28173828125000000000	4197.94873046875000000000	4199.48730468750000000000	4187.69238281250000000000	0.00000000000000000000	10248.00000000000000000000	10225.00000000000000000000	0.00000000000000000000	0.00000000000000000000	0.00000000000000000000	2571.00000000000000000000	513.00000000000000000000	4.00000000000000000000	4.00000000000000000000	4.00000000000000000000	4.00000000000000000000	4.00000000000000000000	4.00000000000000000000	4.00000000000000000000	4.00000000000000000000	4.00000000000000000000	4.00000000000000000000	4.00000000000000000000	4.00000000000000000000	4.00000000000000000000	4.00000000000000000000	4.00000000000000000000	4.00000000000000000000
28.00000000000000000000	0.00000000000000000000	4187.17919921875000000000	4174.35888671875000000000	4178.97412109375000000000	4183.58984375000000000000	4210.76904296875000000000	4186.66650390625000000000	4211.28173828125000000000	4224.61523437500000000000	4190.76904296875000000000	4253.33300781250000000000	4211.79492187500000000000	4211.28173828125000000000	4227.17919921875000000000	4191.79492187500000000000	0.00000000000000000000	10248.00000000000000000000	10225.00000000000000000000	0.00000000000000000000	0.00000000000000000000	0.00000000000000000000	2571.00000000000000000000	521.00000000000000000000	4.00000000000000000000	4.00000000000000000000	4.00000000000000000000	4.00000000000000000000	4.00000000000000000000	4.00000000000000000000	4.00000000000000000000	4.00000000000000000000	4.00000000000000000000	4.00000000000000000000	4.00000000000000000000	4.00000000000000000000	4.00000000000000000000	4.00000000000000000000	4.00000000000000000000	4.00000000000000000000
29.00000000000000000000	0.00000000000000000000	4178.97412109375000000000	4136.92285156250000000000	4183.07666015625000000000	4166.15380859375000000000	4162.05126953125000000000	4173.33300781250000000000	4180.00000000000000000000	4196.41015625000000000000	4179.48730468750000000000	4204.10253906250000000000	4194.35888671875000000000	4206.66650390625000000000	4190.76904296875000000000	4179.48730468750000000000	0.00000000000000000000	10248.00000000000000000000	10225.00000000000000000000	0.00000000000000000000	0.00000000000000000000	0.00000000000000000000	2571.00000000000000000000	528.00000000000000000000	4.00000000000000000000	4.00000000000000000000	4.00000000000000000000	4.00000000000000000000	4.00000000000000000000	4.00000000000000000000	4.00000000000000000000	4.00000000000000000000	4.00000000000000000000	4.00000000000000000000	4.00000000000000000000	4.00000000000000000000	4.00000000000000000000	4.00000000000000000000	4.00000000000000000000	4.00000000000000000000
30.00000000000000000000	0.00000000000000000000	4186.15380859375000000000	4167.17919921875000000000	4170.25634765625000000000	4186.66650390625000000000	4190.25634765625000000000	4182.56396484375000000000	4204.61523437500000000000	4226.15380859375000000000	4198.97412109375000000000	4231.79492187500000000000	4205.64111328125000000000	4208.71777343750000000000	4226.66650390625000000000	4199.48730468750000000000	0.00000000000000000000	10248.00000000000000000000	10225.00000000000000000000	0.00000000000000000000	0.00000000000000000000	0.00000000000000000000	2571.00000000000000000000	535.00000000000000000000	4.00000000000000000000	4.00000000000000000000	4.00000000000000000000	4.00000000000000000000	4.00000000000000000000	4.00000000000000000000	4.00000000000000000000	4.00000000000000000000	4.00000000000000000000	4.00000000000000000000	4.00000000000000000000	4.00000000000000000000	4.00000000000000000000	4.00000000000000000000	4.00000000000000000000	4.00000000000000000000
31.00000000000000000000	0.00000000000000000000	4177.43603515625000000000	4153.33300781250000000000	4173.84619140625000000000	4183.58984375000000000000	4176.92285156250000000000	4168.71777343750000000000	4181.02539062500000000000	4209.23046875000000000000	4186.15380859375000000000	4221.02539062500000000000	4201.53857421875000000000	4209.23046875000000000000	4214.35888671875000000000	4193.84619140625000000000	0.00000000000000000000	10247.00000000000000000000	10225.00000000000000000000	0.00000000000000000000	0.00000000000000000000	0.00000000000000000000	2571.00000000000000000000	543.00000000000000000000	4.00000000000000000000	4.00000000000000000000	4.00000000000000000000	4.00000000000000000000	4.00000000000000000000	4.00000000000000000000	4.00000000000000000000	4.00000000000000000000	4.00000000000000000000	4.00000000000000000000	4.00000000000000000000	4.00000000000000000000	4.00000000000000000000	4.00000000000000000000	4.00000000000000000000	4.00000000000000000000
32.00000000000000000000	0.00000000000000000000	4175.89746093750000000000	4148.20507812500000000000	4170.25634765625000000000	4181.53857421875000000000	4176.92285156250000000000	4173.84619140625000000000	4184.10253906250000000000	4204.61523437500000000000	4188.20507812500000000000	4218.46142578125000000000	4198.46142578125000000000	4204.61523437500000000000	4205.64111328125000000000	4187.69238281250000000000	0.00000000000000000000	10247.00000000000000000000	10225.00000000000000000000	0.00000000000000000000	0.00000000000000000000	0.00000000000000000000	2571.00000000000000000000	550.00000000000000000000	4.00000000000000000000	4.00000000000000000000	4.00000000000000000000	4.00000000000000000000	4.00000000000000000000	4.00000000000000000000	4.00000000000000000000	4.00000000000000000000	4.00000000000000000000	4.00000000000000000000	4.00000000000000000000	4.00000000000000000000	4.00000000000000000000	4.00000000000000000000	4.00000000000000000000	4.00000000000000000000
33.00000000000000000000	0.00000000000000000000	4183.07666015625000000000	4170.25634765625000000000	4171.79492187500000000000	4199.48730468750000000000	4197.94873046875000000000	4185.12792968750000000000	4211.28173828125000000000	4233.84619140625000000000	4207.69238281250000000000	4255.89746093750000000000	4215.38427734375000000000	4210.25634765625000000000	4226.66650390625000000000	4192.30761718750000000000	0.00000000000000000000	10248.00000000000000000000	10225.00000000000000000000	0.00000000000000000000	0.00000000000000000000	0.00000000000000000000	2571.00000000000000000000	557.00000000000000000000	4.00000000000000000000	4.00000000000000000000	4.00000000000000000000	4.00000000000000000000	4.00000000000000000000	4.00000000000000000000	4.00000000000000000000	4.00000000000000000000	4.00000000000000000000	4.00000000000000000000	4.00000000000000000000	4.00000000000000000000	4.00000000000000000000	4.00000000000000000000	4.00000000000000000000	4.00000000000000000000
34.00000000000000000000	0.00000000000000000000	4167.69238281250000000000	4137.43603515625000000000	4177.94873046875000000000	4177.94873046875000000000	4147.69238281250000000000	4167.69238281250000000000	4175.38427734375000000000	4202.56396484375000000000	4185.64111328125000000000	4215.38427734375000000000	4196.92285156250000000000	4199.48730468750000000000	4185.64111328125000000000	4169.74365234375000000000	0.00000000000000000000	10248.00000000000000000000	10225.00000000000000000000	0.00000000000000000000	0.00000000000000000000	0.00000000000000000000	2571.00000000000000000000	566.00000000000000000000	4.00000000000000000000	4.00000000000000000000	4.00000000000000000000	4.00000000000000000000	4.00000000000000000000	4.00000000000000000000	4.00000000000000000000	4.00000000000000000000	4.00000000000000000000	4.00000000000000000000	4.00000000000000000000	4.00000000000000000000	4.00000000000000000000	4.00000000000000000000	4.00000000000000000000	4.00000000000000000000
35.00000000000000000000	0.00000000000000000000	4183.58984375000000000000	4174.87158203125000000000	4172.30761718750000000000	4195.38427734375000000000	4194.35888671875000000000	4181.53857421875000000000	4199.48730468750000000000	4224.61523437500000000000	4194.35888671875000000000	4243.07666015625000000000	4208.20507812500000000000	4198.97412109375000000000	4217.94873046875000000000	4184.10253906250000000000	0.00000000000000000000	10247.00000000000000000000	10225.00000000000000000000	0.00000000000000000000	0.00000000000000000000	0.00000000000000000000	2571.00000000000000000000	574.00000000000000000000	4.00000000000000000000	4.00000000000000000000	4.00000000000000000000	4.00000000000000000000	4.00000000000000000000	4.00000000000000000000	4.00000000000000000000	4.00000000000000000000	4.00000000000000000000	4.00000000000000000000	4.00000000000000000000	4.00000000000000000000	4.00000000000000000000	4.00000000000000000000	4.00000000000000000000	4.00000000000000000000
36.00000000000000000000	0.00000000000000000000	4182.56396484375000000000	4162.05126953125000000000	4177.94873046875000000000	4193.33300781250000000000	4191.28173828125000000000	4173.33300781250000000000	4182.05126953125000000000	4200.51269531250000000000	4183.07666015625000000000	4216.92285156250000000000	4202.56396484375000000000	4203.07666015625000000000	4205.64111328125000000000	4183.58984375000000000000	0.00000000000000000000	10247.00000000000000000000	10225.00000000000000000000	0.00000000000000000000	0.00000000000000000000	0.00000000000000000000	2571.00000000000000000000	582.00000000000000000000	4.00000000000000000000	4.00000000000000000000	4.00000000000000000000	4.00000000000000000000	4.00000000000000000000	4.00000000000000000000	4.00000000000000000000	4.00000000000000000000	4.00000000000000000000	4.00000000000000000000	4.00000000000000000000	4.00000000000000000000	4.00000000000000000000	4.00000000000000000000	4.00000000000000000000	4.00000000000000000000
37.00000000000000000000	0.00000000000000000000	4170.25634765625000000000	4146.66650390625000000000	4169.74365234375000000000	4180.51269531250000000000	4164.10253906250000000000	4168.71777343750000000000	4170.76904296875000000000	4187.17919921875000000000	4178.46142578125000000000	4183.07666015625000000000	4189.74365234375000000000	4198.46142578125000000000	4187.69238281250000000000	4176.92285156250000000000	0.00000000000000000000	10249.00000000000000000000	10226.00000000000000000000	0.00000000000000000000	0.00000000000000000000	0.00000000000000000000	2571.00000000000000000000	591.00000000000000000000	4.00000000000000000000	4.00000000000000000000	4.00000000000000000000	4.00000000000000000000	4.00000000000000000000	4.00000000000000000000	4.00000000000000000000	4.00000000000000000000	4.00000000000000000000	4.00000000000000000000	4.00000000000000000000	4.00000000000000000000	4.00000000000000000000	4.00000000000000000000	4.00000000000000000000	4.00000000000000000000
38.00000000000000000000	0.00000000000000000000	4175.38427734375000000000	4166.15380859375000000000	4168.71777343750000000000	4195.38427734375000000000	4188.20507812500000000000	4175.38427734375000000000	4195.89746093750000000000	4226.66650390625000000000	4196.41015625000000000000	4224.61523437500000000000	4205.12792968750000000000	4202.05126953125000000000	4213.33300781250000000000	4185.64111328125000000000	0.00000000000000000000	10249.00000000000000000000	10226.00000000000000000000	0.00000000000000000000	0.00000000000000000000	0.00000000000000000000	2571.00000000000000000000	599.00000000000000000000	4.00000000000000000000	4.00000000000000000000	4.00000000000000000000	4.00000000000000000000	4.00000000000000000000	4.00000000000000000000	4.00000000000000000000	4.00000000000000000000	4.00000000000000000000	4.00000000000000000000	4.00000000000000000000	4.00000000000000000000	4.00000000000000000000	4.00000000000000000000	4.00000000000000000000	4.00000000000000000000
39.00000000000000000000	0.00000000000000000000	4164.61523437500000000000	4124.61523437500000000000	4177.43603515625000000000	4173.33300781250000000000	4151.79492187500000000000	4162.56396484375000000000	4165.12792968750000000000	4192.82031250000000000000	4178.46142578125000000000	4190.76904296875000000000	4190.25634765625000000000	4194.87158203125000000000	4166.66650390625000000000	4167.17919921875000000000	0.00000000000000000000	10249.00000000000000000000	10227.00000000000000000000	0.00000000000000000000	0.00000000000000000000	0.00000000000000000000	2571.00000000000000000000	607.00000000000000000000	4.00000000000000000000	4.00000000000000000000	4.00000000000000000000	4.00000000000000000000	4.00000000000000000000	4.00000000000000000000	4.00000000000000000000	4.00000000000000000000	4.00000000000000000000	4.00000000000000000000	4.00000000000000000000	4.00000000000000000000	4.00000000000000000000	4.00000000000000000000	4.00000000000000000000	4.00000000000000000000
40.00000000000000000000	0.00000000000000000000	4176.92285156250000000000	4165.64111328125000000000	4169.74365234375000000000	4183.58984375000000000000	4189.74365234375000000000	4182.05126953125000000000	4193.84619140625000000000	4208.71777343750000000000	4192.30761718750000000000	4218.97412109375000000000	4200.51269531250000000000	4200.00000000000000000000	4190.25634765625000000000	4178.46142578125000000000	0.00000000000000000000	10249.00000000000000000000	10227.00000000000000000000	0.00000000000000000000	0.00000000000000000000	0.00000000000000000000	2571.00000000000000000000	616.00000000000000000000	4.00000000000000000000	4.00000000000000000000	4.00000000000000000000	4.00000000000000000000	4.00000000000000000000	4.00000000000000000000	4.00000000000000000000	4.00000000000000000000	4.00000000000000000000	4.00000000000000000000	4.00000000000000000000	4.00000000000000000000	4.00000000000000000000	4.00000000000000000000	4.00000000000000000000	4.00000000000000000000
41.00000000000000000000	0.00000000000000000000	4179.48730468750000000000	4168.20507812500000000000	4173.33300781250000000000	4180.00000000000000000000	4188.20507812500000000000	4177.43603515625000000000	4189.23046875000000000000	4204.61523437500000000000	4187.69238281250000000000	4216.41015625000000000000	4197.43603515625000000000	4204.61523437500000000000	4191.28173828125000000000	4178.46142578125000000000	0.00000000000000000000	10248.00000000000000000000	10227.00000000000000000000	0.00000000000000000000	0.00000000000000000000	0.00000000000000000000	2571.00000000000000000000	624.00000000000000000000	4.00000000000000000000	4.00000000000000000000	4.00000000000000000000	4.00000000000000000000	4.00000000000000000000	4.00000000000000000000	4.00000000000000000000	4.00000000000000000000	4.00000000000000000000	4.00000000000000000000	4.00000000000000000000	4.00000000000000000000	4.00000000000000000000	4.00000000000000000000	4.00000000000000000000	4.00000000000000000000
42.00000000000000000000	0.00000000000000000000	4171.79492187500000000000	4145.64111328125000000000	4169.74365234375000000000	4167.17919921875000000000	4161.53857421875000000000	4169.74365234375000000000	4175.38427734375000000000	4187.69238281250000000000	4176.92285156250000000000	4184.61523437500000000000	4184.61523437500000000000	4194.35888671875000000000	4176.92285156250000000000	4169.23046875000000000000	0.00000000000000000000	10248.00000000000000000000	10227.00000000000000000000	0.00000000000000000000	0.00000000000000000000	0.00000000000000000000	2571.00000000000000000000	631.00000000000000000000	4.00000000000000000000	4.00000000000000000000	4.00000000000000000000	4.00000000000000000000	4.00000000000000000000	4.00000000000000000000	4.00000000000000000000	4.00000000000000000000	4.00000000000000000000	4.00000000000000000000	4.00000000000000000000	4.00000000000000000000	4.00000000000000000000	4.00000000000000000000	4.00000000000000000000	4.00000000000000000000
43.00000000000000000000	0.00000000000000000000	4178.46142578125000000000	4174.35888671875000000000	4164.61523437500000000000	4187.69238281250000000000	4194.35888671875000000000	4177.94873046875000000000	4197.43603515625000000000	4216.41015625000000000000	4192.82031250000000000000	4221.53857421875000000000	4205.12792968750000000000	4202.56396484375000000000	4213.33300781250000000000	4187.17919921875000000000	0.00000000000000000000	10248.00000000000000000000	10226.00000000000000000000	0.00000000000000000000	0.00000000000000000000	0.00000000000000000000	2571.00000000000000000000	638.00000000000000000000	4.00000000000000000000	4.00000000000000000000	4.00000000000000000000	4.00000000000000000000	4.00000000000000000000	4.00000000000000000000	4.00000000000000000000	4.00000000000000000000	4.00000000000000000000	4.00000000000000000000	4.00000000000000000000	4.00000000000000000000	4.00000000000000000000	4.00000000000000000000	4.00000000000000000000	4.00000000000000000000
44.00000000000000000000	0.00000000000000000000	4165.64111328125000000000	4135.38427734375000000000	4168.71777343750000000000	4168.20507812500000000000	4155.89746093750000000000	4161.53857421875000000000	4161.02539062500000000000	4187.17919921875000000000	4175.89746093750000000000	4184.10253906250000000000	4189.74365234375000000000	4198.46142578125000000000	4177.94873046875000000000	4176.92285156250000000000	0.00000000000000000000	10248.00000000000000000000	10226.00000000000000000000	0.00000000000000000000	0.00000000000000000000	0.00000000000000000000	2571.00000000000000000000	646.00000000000000000000	4.00000000000000000000	4.00000000000000000000	4.00000000000000000000	4.00000000000000000000	4.00000000000000000000	4.00000000000000000000	4.00000000000000000000	4.00000000000000000000	4.00000000000000000000	4.00000000000000000000	4.00000000000000000000	4.00000000000000000000	4.00000000000000000000	4.00000000000000000000	4.00000000000000000000	4.00000000000000000000
45.00000000000000000000	0.00000000000000000000	4172.30761718750000000000	4157.43603515625000000000	4163.58984375000000000000	4177.94873046875000000000	4174.87158203125000000000	4176.92285156250000000000	4187.69238281250000000000	4210.76904296875000000000	4190.25634765625000000000	4205.64111328125000000000	4193.33300781250000000000	4195.38427734375000000000	4192.82031250000000000000	4178.46142578125000000000	0.00000000000000000000	10247.00000000000000000000	10227.00000000000000000000	0.00000000000000000000	0.00000000000000000000	0.00000000000000000000	2571.00000000000000000000	653.00000000000000000000	4.00000000000000000000	4.00000000000000000000	4.00000000000000000000	4.00000000000000000000	4.00000000000000000000	4.00000000000000000000	4.00000000000000000000	4.00000000000000000000	4.00000000000000000000	4.00000000000000000000	4.00000000000000000000	4.00000000000000000000	4.00000000000000000000	4.00000000000000000000	4.00000000000000000000	4.00000000000000000000
46.00000000000000000000	0.00000000000000000000	4173.84619140625000000000	4163.58984375000000000000	4171.79492187500000000000	4176.92285156250000000000	4174.87158203125000000000	4177.43603515625000000000	4188.71777343750000000000	4209.74365234375000000000	4188.71777343750000000000	4217.43603515625000000000	4192.82031250000000000000	4198.46142578125000000000	4184.61523437500000000000	4171.28173828125000000000	0.00000000000000000000	10247.00000000000000000000	10227.00000000000000000000	0.00000000000000000000	0.00000000000000000000	0.00000000000000000000	2571.00000000000000000000	660.00000000000000000000	4.00000000000000000000	4.00000000000000000000	4.00000000000000000000	4.00000000000000000000	4.00000000000000000000	4.00000000000000000000	4.00000000000000000000	4.00000000000000000000	4.00000000000000000000	4.00000000000000000000	4.00000000000000000000	4.00000000000000000000	4.00000000000000000000	4.00000000000000000000	4.00000000000000000000	4.00000000000000000000
47.00000000000000000000	0.00000000000000000000	4167.69238281250000000000	4145.64111328125000000000	4170.76904296875000000000	4154.87158203125000000000	4164.10253906250000000000	4173.84619140625000000000	4170.76904296875000000000	4188.20507812500000000000	4177.43603515625000000000	4191.79492187500000000000	4180.00000000000000000000	4190.25634765625000000000	4165.12792968750000000000	4167.17919921875000000000	0.00000000000000000000	10247.00000000000000000000	10226.00000000000000000000	0.00000000000000000000	0.00000000000000000000	0.00000000000000000000	2571.00000000000000000000	668.00000000000000000000	4.00000000000000000000	4.00000000000000000000	4.00000000000000000000	4.00000000000000000000	4.00000000000000000000	4.00000000000000000000	4.00000000000000000000	4.00000000000000000000	4.00000000000000000000	4.00000000000000000000	4.00000000000000000000	4.00000000000000000000	4.00000000000000000000	4.00000000000000000000	4.00000000000000000000	4.00000000000000000000
48.00000000000000000000	0.00000000000000000000	4178.97412109375000000000	4183.58984375000000000000	4162.56396484375000000000	4171.79492187500000000000	4211.79492187500000000000	4184.61523437500000000000	4201.02539062500000000000	4222.05126953125000000000	4195.89746093750000000000	4226.66650390625000000000	4198.46142578125000000000	4199.48730468750000000000	4215.38427734375000000000	4192.82031250000000000000	0.00000000000000000000	10247.00000000000000000000	10226.00000000000000000000	0.00000000000000000000	0.00000000000000000000	0.00000000000000000000	2571.00000000000000000000	676.00000000000000000000	4.00000000000000000000	4.00000000000000000000	4.00000000000000000000	4.00000000000000000000	4.00000000000000000000	4.00000000000000000000	4.00000000000000000000	4.00000000000000000000	4.00000000000000000000	4.00000000000000000000	4.00000000000000000000	4.00000000000000000000	4.00000000000000000000	4.00000000000000000000	4.00000000000000000000	4.00000000000000000000
49.00000000000000000000	0.00000000000000000000	4167.69238281250000000000	4152.30761718750000000000	4169.74365234375000000000	4156.92285156250000000000	4163.07666015625000000000	4166.15380859375000000000	4166.15380859375000000000	4188.20507812500000000000	4177.94873046875000000000	4180.00000000000000000000	4185.64111328125000000000	4200.00000000000000000000	4178.97412109375000000000	4182.05126953125000000000	0.00000000000000000000	10246.00000000000000000000	10227.00000000000000000000	0.00000000000000000000	0.00000000000000000000	0.00000000000000000000	2571.00000000000000000000	683.00000000000000000000	4.00000000000000000000	4.00000000000000000000	4.00000000000000000000	4.00000000000000000000	4.00000000000000000000	4.00000000000000000000	4.00000000000000000000	4.00000000000000000000	4.00000000000000000000	4.00000000000000000000	4.00000000000000000000	4.00000000000000000000	4.00000000000000000000	4.00000000000000000000	4.00000000000000000000	4.00000000000000000000
50.00000000000000000000	0.00000000000000000000	4172.82031250000000000000	4166.15380859375000000000	4166.66650390625000000000	4164.61523437500000000000	4175.38427734375000000000	4177.43603515625000000000	4183.58984375000000000000	4204.61523437500000000000	4186.66650390625000000000	4192.30761718750000000000	4193.84619140625000000000	4196.41015625000000000000	4180.00000000000000000000	4186.15380859375000000000	0.00000000000000000000	10246.00000000000000000000	10227.00000000000000000000	0.00000000000000000000	0.00000000000000000000	0.00000000000000000000	2571.00000000000000000000	692.00000000000000000000	4.00000000000000000000	4.00000000000000000000	4.00000000000000000000	4.00000000000000000000	4.00000000000000000000	4.00000000000000000000	4.00000000000000000000	4.00000000000000000000	4.00000000000000000000	4.00000000000000000000	4.00000000000000000000	4.00000000000000000000	4.00000000000000000000	4.00000000000000000000	4.00000000000000000000	4.00000000000000000000
51.00000000000000000000	0.00000000000000000000	4172.30761718750000000000	4166.15380859375000000000	4171.79492187500000000000	4165.12792968750000000000	4181.53857421875000000000	4177.94873046875000000000	4188.71777343750000000000	4216.41015625000000000000	4188.71777343750000000000	4215.38427734375000000000	4198.46142578125000000000	4200.00000000000000000000	4183.58984375000000000000	4185.64111328125000000000	0.00000000000000000000	10247.00000000000000000000	10224.00000000000000000000	0.00000000000000000000	0.00000000000000000000	0.00000000000000000000	2571.00000000000000000000	700.00000000000000000000	4.00000000000000000000	4.00000000000000000000	4.00000000000000000000	4.00000000000000000000	4.00000000000000000000	4.00000000000000000000	4.00000000000000000000	4.00000000000000000000	4.00000000000000000000	4.00000000000000000000	4.00000000000000000000	4.00000000000000000000	4.00000000000000000000	4.00000000000000000000	4.00000000000000000000	4.00000000000000000000
52.00000000000000000000	0.00000000000000000000	4164.10253906250000000000	4140.51269531250000000000	4174.87158203125000000000	4143.07666015625000000000	4150.25634765625000000000	4170.25634765625000000000	4167.17919921875000000000	4190.25634765625000000000	4177.94873046875000000000	4189.23046875000000000000	4180.51269531250000000000	4196.92285156250000000000	4160.51269531250000000000	4169.74365234375000000000	0.00000000000000000000	10247.00000000000000000000	10224.00000000000000000000	0.00000000000000000000	0.00000000000000000000	0.00000000000000000000	2571.00000000000000000000	708.00000000000000000000	4.00000000000000000000	4.00000000000000000000	4.00000000000000000000	4.00000000000000000000	4.00000000000000000000	4.00000000000000000000	4.00000000000000000000	4.00000000000000000000	4.00000000000000000000	4.00000000000000000000	4.00000000000000000000	4.00000000000000000000	4.00000000000000000000	4.00000000000000000000	4.00000000000000000000	4.00000000000000000000
53.00000000000000000000	0.00000000000000000000	4183.58984375000000000000	4185.64111328125000000000	4172.30761718750000000000	4165.64111328125000000000	4205.64111328125000000000	4187.17919921875000000000	4206.66650390625000000000	4231.79492187500000000000	4202.56396484375000000000	4238.97412109375000000000	4205.64111328125000000000	4207.17919921875000000000	4209.74365234375000000000	4193.33300781250000000000	0.00000000000000000000	10248.00000000000000000000	10225.00000000000000000000	0.00000000000000000000	0.00000000000000000000	0.00000000000000000000	2571.00000000000000000000	717.00000000000000000000	4.00000000000000000000	4.00000000000000000000	4.00000000000000000000	4.00000000000000000000	4.00000000000000000000	4.00000000000000000000	4.00000000000000000000	4.00000000000000000000	4.00000000000000000000	4.00000000000000000000	4.00000000000000000000	4.00000000000000000000	4.00000000000000000000	4.00000000000000000000	4.00000000000000000000	4.00000000000000000000
54.00000000000000000000	0.00000000000000000000	4173.33300781250000000000	4150.76904296875000000000	4175.89746093750000000000	4142.56396484375000000000	4176.92285156250000000000	4171.28173828125000000000	4178.97412109375000000000	4207.17919921875000000000	4186.15380859375000000000	4210.25634765625000000000	4195.89746093750000000000	4204.61523437500000000000	4180.00000000000000000000	4186.66650390625000000000	0.00000000000000000000	10248.00000000000000000000	10225.00000000000000000000	0.00000000000000000000	0.00000000000000000000	0.00000000000000000000	2571.00000000000000000000	725.00000000000000000000	4.00000000000000000000	4.00000000000000000000	4.00000000000000000000	4.00000000000000000000	4.00000000000000000000	4.00000000000000000000	4.00000000000000000000	4.00000000000000000000	4.00000000000000000000	4.00000000000000000000	4.00000000000000000000	4.00000000000000000000	4.00000000000000000000	4.00000000000000000000	4.00000000000000000000	4.00000000000000000000
55.00000000000000000000	0.00000000000000000000	4169.23046875000000000000	4147.69238281250000000000	4164.10253906250000000000	4136.92285156250000000000	4174.87158203125000000000	4179.48730468750000000000	4182.05126953125000000000	4206.66650390625000000000	4187.69238281250000000000	4200.51269531250000000000	4188.20507812500000000000	4197.43603515625000000000	4177.43603515625000000000	4182.56396484375000000000	0.00000000000000000000	10248.00000000000000000000	10225.00000000000000000000	0.00000000000000000000	0.00000000000000000000	0.00000000000000000000	2571.00000000000000000000	733.00000000000000000000	4.00000000000000000000	4.00000000000000000000	4.00000000000000000000	4.00000000000000000000	4.00000000000000000000	4.00000000000000000000	4.00000000000000000000	4.00000000000000000000	4.00000000000000000000	4.00000000000000000000	4.00000000000000000000	4.00000000000000000000	4.00000000000000000000	4.00000000000000000000	4.00000000000000000000	4.00000000000000000000
56.00000000000000000000	0.00000000000000000000	4170.25634765625000000000	4158.97412109375000000000	4165.12792968750000000000	4153.33300781250000000000	4188.71777343750000000000	4180.51269531250000000000	4190.25634765625000000000	4219.48730468750000000000	4192.30761718750000000000	4212.82031250000000000000	4195.89746093750000000000	4198.97412109375000000000	4191.28173828125000000000	4183.07666015625000000000	0.00000000000000000000	10248.00000000000000000000	10225.00000000000000000000	0.00000000000000000000	0.00000000000000000000	0.00000000000000000000	2571.00000000000000000000	741.00000000000000000000	4.00000000000000000000	4.00000000000000000000	4.00000000000000000000	4.00000000000000000000	4.00000000000000000000	4.00000000000000000000	4.00000000000000000000	4.00000000000000000000	4.00000000000000000000	4.00000000000000000000	4.00000000000000000000	4.00000000000000000000	4.00000000000000000000	4.00000000000000000000	4.00000000000000000000	4.00000000000000000000
57.00000000000000000000	0.00000000000000000000	4161.53857421875000000000	4137.94873046875000000000	4168.71777343750000000000	4136.92285156250000000000	4157.94873046875000000000	4166.15380859375000000000	4170.76904296875000000000	4197.94873046875000000000	4178.46142578125000000000	4191.28173828125000000000	4187.69238281250000000000	4190.25634765625000000000	4167.17919921875000000000	4171.28173828125000000000	0.00000000000000000000	10248.00000000000000000000	10226.00000000000000000000	0.00000000000000000000	0.00000000000000000000	0.00000000000000000000	2571.00000000000000000000	749.00000000000000000000	4.00000000000000000000	4.00000000000000000000	4.00000000000000000000	4.00000000000000000000	4.00000000000000000000	4.00000000000000000000	4.00000000000000000000	4.00000000000000000000	4.00000000000000000000	4.00000000000000000000	4.00000000000000000000	4.00000000000000000000	4.00000000000000000000	4.00000000000000000000	4.00000000000000000000	4.00000000000000000000
58.00000000000000000000	0.00000000000000000000	4178.46142578125000000000	4180.51269531250000000000	4169.74365234375000000000	4149.23046875000000000000	4199.48730468750000000000	4185.64111328125000000000	4208.71777343750000000000	4238.46142578125000000000	4201.02539062500000000000	4240.00000000000000000000	4209.23046875000000000000	4201.02539062500000000000	4207.17919921875000000000	4191.28173828125000000000	0.00000000000000000000	10248.00000000000000000000	10226.00000000000000000000	0.00000000000000000000	0.00000000000000000000	0.00000000000000000000	2571.00000000000000000000	756.00000000000000000000	4.00000000000000000000	4.00000000000000000000	4.00000000000000000000	4.00000000000000000000	4.00000000000000000000	4.00000000000000000000	4.00000000000000000000	4.00000000000000000000	4.00000000000000000000	4.00000000000000000000	4.00000000000000000000	4.00000000000000000000	4.00000000000000000000	4.00000000000000000000	4.00000000000000000000	4.00000000000000000000
59.00000000000000000000	0.00000000000000000000	4168.20507812500000000000	4147.17919921875000000000	4178.46142578125000000000	4134.35888671875000000000	4178.46142578125000000000	4176.92285156250000000000	4182.56396484375000000000	4210.76904296875000000000	4184.61523437500000000000	4198.46142578125000000000	4193.33300781250000000000	4201.53857421875000000000	4171.28173828125000000000	4177.43603515625000000000	0.00000000000000000000	10248.00000000000000000000	10225.00000000000000000000	0.00000000000000000000	0.00000000000000000000	0.00000000000000000000	2571.00000000000000000000	765.00000000000000000000	4.00000000000000000000	4.00000000000000000000	4.00000000000000000000	4.00000000000000000000	4.00000000000000000000	4.00000000000000000000	4.00000000000000000000	4.00000000000000000000	4.00000000000000000000	4.00000000000000000000	4.00000000000000000000	4.00000000000000000000	4.00000000000000000000	4.00000000000000000000	4.00000000000000000000	4.00000000000000000000
60.00000000000000000000	0.00000000000000000000	4165.64111328125000000000	4145.12792968750000000000	4166.15380859375000000000	4138.97412109375000000000	4179.48730468750000000000	4175.89746093750000000000	4182.05126953125000000000	4197.43603515625000000000	4181.53857421875000000000	4190.76904296875000000000	4184.10253906250000000000	4191.79492187500000000000	4167.69238281250000000000	4173.84619140625000000000	0.00000000000000000000	10248.00000000000000000000	10225.00000000000000000000	0.00000000000000000000	0.00000000000000000000	0.00000000000000000000	2571.00000000000000000000	773.00000000000000000000	4.00000000000000000000	4.00000000000000000000	4.00000000000000000000	4.00000000000000000000	4.00000000000000000000	4.00000000000000000000	4.00000000000000000000	4.00000000000000000000	4.00000000000000000000	4.00000000000000000000	4.00000000000000000000	4.00000000000000000000	4.00000000000000000000	4.00000000000000000000	4.00000000000000000000	4.00000000000000000000
61.00000000000000000000	0.00000000000000000000	4174.35888671875000000000	4168.71777343750000000000	4164.10253906250000000000	4153.84619140625000000000	4186.15380859375000000000	4168.71777343750000000000	4185.64111328125000000000	4215.38427734375000000000	4190.25634765625000000000	4230.76904296875000000000	4195.89746093750000000000	4197.43603515625000000000	4197.43603515625000000000	4188.71777343750000000000	0.00000000000000000000	10249.00000000000000000000	10225.00000000000000000000	0.00000000000000000000	0.00000000000000000000	0.00000000000000000000	2571.00000000000000000000	781.00000000000000000000	4.00000000000000000000	4.00000000000000000000	4.00000000000000000000	4.00000000000000000000	4.00000000000000000000	4.00000000000000000000	4.00000000000000000000	4.00000000000000000000	4.00000000000000000000	4.00000000000000000000	4.00000000000000000000	4.00000000000000000000	4.00000000000000000000	4.00000000000000000000	4.00000000000000000000	4.00000000000000000000
62.00000000000000000000	0.00000000000000000000	4163.58984375000000000000	4138.46142578125000000000	4168.71777343750000000000	4131.28173828125000000000	4139.48730468750000000000	4155.38427734375000000000	4150.76904296875000000000	4193.33300781250000000000	4173.33300781250000000000	4192.82031250000000000000	4179.48730468750000000000	4192.30761718750000000000	4170.25634765625000000000	4178.97412109375000000000	0.00000000000000000000	10249.00000000000000000000	10225.00000000000000000000	0.00000000000000000000	0.00000000000000000000	0.00000000000000000000	2571.00000000000000000000	789.00000000000000000000	4.00000000000000000000	4.00000000000000000000	4.00000000000000000000	4.00000000000000000000	4.00000000000000000000	4.00000000000000000000	4.00000000000000000000	4.00000000000000000000	4.00000000000000000000	4.00000000000000000000	4.00000000000000000000	4.00000000000000000000	4.00000000000000000000	4.00000000000000000000	4.00000000000000000000	4.00000000000000000000
63.00000000000000000000	0.00000000000000000000	4174.35888671875000000000	4169.74365234375000000000	4166.66650390625000000000	4151.28173828125000000000	4182.05126953125000000000	4181.02539062500000000000	4193.84619140625000000000	4226.15380859375000000000	4193.33300781250000000000	4222.05126953125000000000	4197.43603515625000000000	4195.89746093750000000000	4198.97412109375000000000	4190.76904296875000000000	0.00000000000000000000	10249.00000000000000000000	10225.00000000000000000000	0.00000000000000000000	0.00000000000000000000	0.00000000000000000000	2571.00000000000000000000	796.00000000000000000000	4.00000000000000000000	4.00000000000000000000	4.00000000000000000000	4.00000000000000000000	4.00000000000000000000	4.00000000000000000000	4.00000000000000000000	4.00000000000000000000	4.00000000000000000000	4.00000000000000000000	4.00000000000000000000	4.00000000000000000000	4.00000000000000000000	4.00000000000000000000	4.00000000000000000000	4.00000000000000000000
64.00000000000000000000	0.00000000000000000000	4169.74365234375000000000	4147.17919921875000000000	4181.02539062500000000000	4144.61523437500000000000	4175.38427734375000000000	4173.84619140625000000000	4183.07666015625000000000	4206.66650390625000000000	4188.71777343750000000000	4201.02539062500000000000	4192.30761718750000000000	4196.41015625000000000000	4171.28173828125000000000	4180.51269531250000000000	1182.00000000000000000000	10249.00000000000000000000	10225.00000000000000000000	0.00000000000000000000	0.00000000000000000000	0.00000000000000000000	2571.00000000000000000000	804.00000000000000000000	4.00000000000000000000	4.00000000000000000000	4.00000000000000000000	4.00000000000000000000	4.00000000000000000000	4.00000000000000000000	4.00000000000000000000	4.00000000000000000000	4.00000000000000000000	4.00000000000000000000	4.00000000000000000000	4.00000000000000000000	4.00000000000000000000	4.00000000000000000000	4.00000000000000000000	4.00000000000000000000
65.00000000000000000000	0.00000000000000000000	4173.84619140625000000000	4151.28173828125000000000	4175.89746093750000000000	4142.56396484375000000000	4185.12792968750000000000	4171.79492187500000000000	4175.38427734375000000000	4201.02539062500000000000	4185.64111328125000000000	4188.71777343750000000000	4184.61523437500000000000	4192.82031250000000000000	4170.25634765625000000000	4178.97412109375000000000	2075.00000000000000000000	10249.00000000000000000000	10225.00000000000000000000	0.00000000000000000000	0.00000000000000000000	0.00000000000000000000	2571.00000000000000000000	811.00000000000000000000	4.00000000000000000000	4.00000000000000000000	4.00000000000000000000	4.00000000000000000000	4.00000000000000000000	4.00000000000000000000	4.00000000000000000000	4.00000000000000000000	4.00000000000000000000	4.00000000000000000000	4.00000000000000000000	4.00000000000000000000	4.00000000000000000000	4.00000000000000000000	4.00000000000000000000	4.00000000000000000000
66.00000000000000000000	0.00000000000000000000	4182.56396484375000000000	4176.41015625000000000000	4166.66650390625000000000	4160.51269531250000000000	4207.69238281250000000000	4175.38427734375000000000	4188.71777343750000000000	4220.00000000000000000000	4188.71777343750000000000	4215.38427734375000000000	4193.33300781250000000000	4197.94873046875000000000	4196.41015625000000000000	4186.66650390625000000000	2098.00000000000000000000	10249.00000000000000000000	10225.00000000000000000000	0.00000000000000000000	0.00000000000000000000	0.00000000000000000000	2571.00000000000000000000	818.00000000000000000000	4.00000000000000000000	4.00000000000000000000	4.00000000000000000000	4.00000000000000000000	4.00000000000000000000	4.00000000000000000000	4.00000000000000000000	4.00000000000000000000	4.00000000000000000000	4.00000000000000000000	4.00000000000000000000	4.00000000000000000000	4.00000000000000000000	4.00000000000000000000	4.00000000000000000000	4.00000000000000000000
67.00000000000000000000	0.00000000000000000000	4166.15380859375000000000	4133.84619140625000000000	4167.69238281250000000000	4136.92285156250000000000	4158.46142578125000000000	4163.07666015625000000000	4167.17919921875000000000	4188.71777343750000000000	4170.76904296875000000000	4173.33300781250000000000	4174.87158203125000000000	4189.74365234375000000000	4154.87158203125000000000	4169.23046875000000000000	3196.00000000000000000000	10246.00000000000000000000	10224.00000000000000000000	0.00000000000000000000	0.00000000000000000000	0.00000000000000000000	2571.00000000000000000000	826.00000000000000000000	4.00000000000000000000	4.00000000000000000000	4.00000000000000000000	4.00000000000000000000	4.00000000000000000000	4.00000000000000000000	4.00000000000000000000	4.00000000000000000000	4.00000000000000000000	4.00000000000000000000	4.00000000000000000000	4.00000000000000000000	4.00000000000000000000	4.00000000000000000000	4.00000000000000000000	4.00000000000000000000
68.00000000000000000000	0.00000000000000000000	4171.28173828125000000000	4162.05126953125000000000	4165.12792968750000000000	4151.79492187500000000000	4191.28173828125000000000	4179.48730468750000000000	4202.05126953125000000000	4228.71777343750000000000	4196.41015625000000000000	4214.35888671875000000000	4192.82031250000000000000	4193.84619140625000000000	4186.15380859375000000000	4182.05126953125000000000	3433.00000000000000000000	10246.00000000000000000000	10224.00000000000000000000	0.00000000000000000000	0.00000000000000000000	0.00000000000000000000	2571.00000000000000000000	834.00000000000000000000	4.00000000000000000000	4.00000000000000000000	4.00000000000000000000	4.00000000000000000000	4.00000000000000000000	4.00000000000000000000	4.00000000000000000000	4.00000000000000000000	4.00000000000000000000	4.00000000000000000000	4.00000000000000000000	4.00000000000000000000	4.00000000000000000000	4.00000000000000000000	4.00000000000000000000	4.00000000000000000000
69.00000000000000000000	0.00000000000000000000	4163.58984375000000000000	4147.17919921875000000000	4173.33300781250000000000	4148.71777343750000000000	4173.84619140625000000000	4169.74365234375000000000	4183.58984375000000000000	4225.64111328125000000000	4193.33300781250000000000	4212.30761718750000000000	4193.84619140625000000000	4195.38427734375000000000	4169.23046875000000000000	4175.89746093750000000000	1667.00000000000000000000	10246.00000000000000000000	10225.00000000000000000000	0.00000000000000000000	0.00000000000000000000	0.00000000000000000000	2571.00000000000000000000	841.00000000000000000000	4.00000000000000000000	4.00000000000000000000	4.00000000000000000000	4.00000000000000000000	4.00000000000000000000	4.00000000000000000000	4.00000000000000000000	4.00000000000000000000	4.00000000000000000000	4.00000000000000000000	4.00000000000000000000	4.00000000000000000000	4.00000000000000000000	4.00000000000000000000	4.00000000000000000000	4.00000000000000000000
70.00000000000000000000	0.00000000000000000000	4165.64111328125000000000	4143.07666015625000000000	4171.79492187500000000000	4138.46142578125000000000	4166.66650390625000000000	4174.35888671875000000000	4187.69238281250000000000	4215.89746093750000000000	4187.69238281250000000000	4193.84619140625000000000	4187.69238281250000000000	4191.28173828125000000000	4158.97412109375000000000	4175.38427734375000000000	3008.00000000000000000000	10246.00000000000000000000	10225.00000000000000000000	0.00000000000000000000	0.00000000000000000000	0.00000000000000000000	2571.00000000000000000000	850.00000000000000000000	4.00000000000000000000	4.00000000000000000000	4.00000000000000000000	4.00000000000000000000	4.00000000000000000000	4.00000000000000000000	4.00000000000000000000	4.00000000000000000000	4.00000000000000000000	4.00000000000000000000	4.00000000000000000000	4.00000000000000000000	4.00000000000000000000	4.00000000000000000000	4.00000000000000000000	4.00000000000000000000
71.00000000000000000000	0.00000000000000000000	4182.05126953125000000000	4175.89746093750000000000	4173.84619140625000000000	4149.74365234375000000000	4208.71777343750000000000	4187.17919921875000000000	4216.41015625000000000000	4236.41015625000000000000	4198.46142578125000000000	4224.61523437500000000000	4201.02539062500000000000	4203.58984375000000000000	4193.84619140625000000000	4193.33300781250000000000	2916.00000000000000000000	10246.00000000000000000000	10226.00000000000000000000	0.00000000000000000000	0.00000000000000000000	0.00000000000000000000	2571.00000000000000000000	858.00000000000000000000	4.00000000000000000000	4.00000000000000000000	4.00000000000000000000	4.00000000000000000000	4.00000000000000000000	4.00000000000000000000	4.00000000000000000000	4.00000000000000000000	4.00000000000000000000	4.00000000000000000000	4.00000000000000000000	4.00000000000000000000	4.00000000000000000000	4.00000000000000000000	4.00000000000000000000	4.00000000000000000000
72.00000000000000000000	0.00000000000000000000	4165.12792968750000000000	4138.46142578125000000000	4177.94873046875000000000	4126.66650390625000000000	4172.82031250000000000000	4167.69238281250000000000	4170.76904296875000000000	4196.41015625000000000000	4177.43603515625000000000	4186.66650390625000000000	4178.97412109375000000000	4196.92285156250000000000	4152.82031250000000000000	4175.89746093750000000000	1591.00000000000000000000	10246.00000000000000000000	10226.00000000000000000000	0.00000000000000000000	0.00000000000000000000	0.00000000000000000000	2571.00000000000000000000	866.00000000000000000000	4.00000000000000000000	4.00000000000000000000	4.00000000000000000000	4.00000000000000000000	4.00000000000000000000	4.00000000000000000000	4.00000000000000000000	4.00000000000000000000	4.00000000000000000000	4.00000000000000000000	4.00000000000000000000	4.00000000000000000000	4.00000000000000000000	4.00000000000000000000	4.00000000000000000000	4.00000000000000000000
73.00000000000000000000	0.00000000000000000000	4170.25634765625000000000	4169.74365234375000000000	4164.61523437500000000000	4146.15380859375000000000	4201.53857421875000000000	4175.89746093750000000000	4191.79492187500000000000	4222.56396484375000000000	4192.30761718750000000000	4217.43603515625000000000	4192.30761718750000000000	4194.35888671875000000000	4180.51269531250000000000	4187.17919921875000000000	3402.00000000000000000000	10248.00000000000000000000	10227.00000000000000000000	0.00000000000000000000	0.00000000000000000000	0.00000000000000000000	2571.00000000000000000000	874.00000000000000000000	4.00000000000000000000	4.00000000000000000000	4.00000000000000000000	4.00000000000000000000	4.00000000000000000000	4.00000000000000000000	4.00000000000000000000	4.00000000000000000000	4.00000000000000000000	4.00000000000000000000	4.00000000000000000000	4.00000000000000000000	4.00000000000000000000	4.00000000000000000000	4.00000000000000000000	4.00000000000000000000
74.00000000000000000000	0.00000000000000000000	4171.28173828125000000000	4164.10253906250000000000	4168.20507812500000000000	4149.23046875000000000000	4181.53857421875000000000	4166.15380859375000000000	4186.15380859375000000000	4217.43603515625000000000	4190.25634765625000000000	4210.25634765625000000000	4194.35888671875000000000	4198.97412109375000000000	4181.02539062500000000000	4188.20507812500000000000	3248.00000000000000000000	10248.00000000000000000000	10227.00000000000000000000	0.00000000000000000000	0.00000000000000000000	0.00000000000000000000	2571.00000000000000000000	881.00000000000000000000	4.00000000000000000000	4.00000000000000000000	4.00000000000000000000	4.00000000000000000000	4.00000000000000000000	4.00000000000000000000	4.00000000000000000000	4.00000000000000000000	4.00000000000000000000	4.00000000000000000000	4.00000000000000000000	4.00000000000000000000	4.00000000000000000000	4.00000000000000000000	4.00000000000000000000	4.00000000000000000000
75.00000000000000000000	0.00000000000000000000	4166.66650390625000000000	4150.25634765625000000000	4171.28173828125000000000	4135.38427734375000000000	4161.53857421875000000000	4166.66650390625000000000	4179.48730468750000000000	4203.07666015625000000000	4185.64111328125000000000	4186.66650390625000000000	4184.10253906250000000000	4195.89746093750000000000	4166.66650390625000000000	4178.97412109375000000000	2157.00000000000000000000	10249.00000000000000000000	10227.00000000000000000000	0.00000000000000000000	0.00000000000000000000	0.00000000000000000000	2571.00000000000000000000	890.00000000000000000000	4.00000000000000000000	4.00000000000000000000	4.00000000000000000000	4.00000000000000000000	4.00000000000000000000	4.00000000000000000000	4.00000000000000000000	4.00000000000000000000	4.00000000000000000000	4.00000000000000000000	4.00000000000000000000	4.00000000000000000000	4.00000000000000000000	4.00000000000000000000	4.00000000000000000000	4.00000000000000000000
76.00000000000000000000	0.00000000000000000000	4181.53857421875000000000	4189.23046875000000000000	4175.38427734375000000000	4155.38427734375000000000	4214.35888671875000000000	4186.15380859375000000000	4215.38427734375000000000	4238.46142578125000000000	4202.56396484375000000000	4233.33300781250000000000	4205.64111328125000000000	4206.15380859375000000000	4198.46142578125000000000	4193.84619140625000000000	1647.00000000000000000000	10249.00000000000000000000	10227.00000000000000000000	0.00000000000000000000	0.00000000000000000000	0.00000000000000000000	2571.00000000000000000000	898.00000000000000000000	4.00000000000000000000	4.00000000000000000000	4.00000000000000000000	4.00000000000000000000	4.00000000000000000000	4.00000000000000000000	4.00000000000000000000	4.00000000000000000000	4.00000000000000000000	4.00000000000000000000	4.00000000000000000000	4.00000000000000000000	4.00000000000000000000	4.00000000000000000000	4.00000000000000000000	4.00000000000000000000
77.00000000000000000000	0.00000000000000000000	4175.89746093750000000000	4161.02539062500000000000	4182.05126953125000000000	4143.58984375000000000000	4189.23046875000000000000	4175.38427734375000000000	4187.69238281250000000000	4204.10253906250000000000	4183.07666015625000000000	4200.00000000000000000000	4190.25634765625000000000	4203.07666015625000000000	4164.61523437500000000000	4183.07666015625000000000	1721.00000000000000000000	10250.00000000000000000000	10229.00000000000000000000	0.00000000000000000000	0.00000000000000000000	0.00000000000000000000	2571.00000000000000000000	906.00000000000000000000	4.00000000000000000000	4.00000000000000000000	4.00000000000000000000	4.00000000000000000000	4.00000000000000000000	4.00000000000000000000	4.00000000000000000000	4.00000000000000000000	4.00000000000000000000	4.00000000000000000000	4.00000000000000000000	4.00000000000000000000	4.00000000000000000000	4.00000000000000000000	4.00000000000000000000	4.00000000000000000000
78.00000000000000000000	0.00000000000000000000	4187.69238281250000000000	4188.71777343750000000000	4173.33300781250000000000	4160.00000000000000000000	4213.33300781250000000000	4185.12792968750000000000	4205.12792968750000000000	4221.02539062500000000000	4193.84619140625000000000	4218.97412109375000000000	4197.43603515625000000000	4205.12792968750000000000	4201.02539062500000000000	4197.43603515625000000000	3248.00000000000000000000	10250.00000000000000000000	10229.00000000000000000000	0.00000000000000000000	0.00000000000000000000	0.00000000000000000000	2571.00000000000000000000	913.00000000000000000000	4.00000000000000000000	4.00000000000000000000	4.00000000000000000000	4.00000000000000000000	4.00000000000000000000	4.00000000000000000000	4.00000000000000000000	4.00000000000000000000	4.00000000000000000000	4.00000000000000000000	4.00000000000000000000	4.00000000000000000000	4.00000000000000000000	4.00000000000000000000	4.00000000000000000000	4.00000000000000000000
79.00000000000000000000	0.00000000000000000000	4189.23046875000000000000	4186.15380859375000000000	4176.92285156250000000000	4163.07666015625000000000	4204.10253906250000000000	4172.82031250000000000000	4191.28173828125000000000	4222.05126953125000000000	4189.74365234375000000000	4212.30761718750000000000	4202.05126953125000000000	4213.33300781250000000000	4211.28173828125000000000	4204.61523437500000000000	2157.00000000000000000000	10250.00000000000000000000	10228.00000000000000000000	0.00000000000000000000	0.00000000000000000000	0.00000000000000000000	2571.00000000000000000000	922.00000000000000000000	4.00000000000000000000	4.00000000000000000000	4.00000000000000000000	4.00000000000000000000	4.00000000000000000000	4.00000000000000000000	4.00000000000000000000	4.00000000000000000000	4.00000000000000000000	4.00000000000000000000	4.00000000000000000000	4.00000000000000000000	4.00000000000000000000	4.00000000000000000000	4.00000000000000000000	4.00000000000000000000
80.00000000000000000000	0.00000000000000000000	4177.43603515625000000000	4160.00000000000000000000	4173.33300781250000000000	4147.17919921875000000000	4176.92285156250000000000	4166.15380859375000000000	4171.28173828125000000000	4201.53857421875000000000	4178.97412109375000000000	4180.51269531250000000000	4188.20507812500000000000	4203.07666015625000000000	4180.00000000000000000000	4193.33300781250000000000	1647.00000000000000000000	10250.00000000000000000000	10228.00000000000000000000	0.00000000000000000000	0.00000000000000000000	0.00000000000000000000	2571.00000000000000000000	930.00000000000000000000	4.00000000000000000000	4.00000000000000000000	4.00000000000000000000	4.00000000000000000000	4.00000000000000000000	4.00000000000000000000	4.00000000000000000000	4.00000000000000000000	4.00000000000000000000	4.00000000000000000000	4.00000000000000000000	4.00000000000000000000	4.00000000000000000000	4.00000000000000000000	4.00000000000000000000	4.00000000000000000000
81.00000000000000000000	0.00000000000000000000	4180.00000000000000000000	4183.58984375000000000000	4171.28173828125000000000	4166.15380859375000000000	4215.89746093750000000000	4185.12792968750000000000	4204.10253906250000000000	4231.28173828125000000000	4200.00000000000000000000	4229.74365234375000000000	4203.07666015625000000000	4204.61523437500000000000	4199.48730468750000000000	4196.41015625000000000000	1721.00000000000000000000	10252.00000000000000000000	10228.00000000000000000000	0.00000000000000000000	0.00000000000000000000	0.00000000000000000000	2571.00000000000000000000	937.00000000000000000000	4.00000000000000000000	4.00000000000000000000	4.00000000000000000000	4.00000000000000000000	4.00000000000000000000	4.00000000000000000000	4.00000000000000000000	4.00000000000000000000	4.00000000000000000000	4.00000000000000000000	4.00000000000000000000	4.00000000000000000000	4.00000000000000000000	4.00000000000000000000	4.00000000000000000000	4.00000000000000000000
82.00000000000000000000	0.00000000000000000000	4165.12792968750000000000	4144.10253906250000000000	4177.94873046875000000000	4149.23046875000000000000	4167.69238281250000000000	4167.69238281250000000000	4171.28173828125000000000	4197.94873046875000000000	4182.05126953125000000000	4194.87158203125000000000	4184.10253906250000000000	4198.97412109375000000000	4160.51269531250000000000	4177.43603515625000000000	3248.00000000000000000000	10252.00000000000000000000	10228.00000000000000000000	0.00000000000000000000	0.00000000000000000000	0.00000000000000000000	2571.00000000000000000000	944.00000000000000000000	4.00000000000000000000	4.00000000000000000000	4.00000000000000000000	4.00000000000000000000	4.00000000000000000000	4.00000000000000000000	4.00000000000000000000	4.00000000000000000000	4.00000000000000000000	4.00000000000000000000	4.00000000000000000000	4.00000000000000000000	4.00000000000000000000	4.00000000000000000000	4.00000000000000000000	4.00000000000000000000
83.00000000000000000000	0.00000000000000000000	4175.38427734375000000000	4170.25634765625000000000	4168.20507812500000000000	4164.10253906250000000000	4177.43603515625000000000	4172.82031250000000000000	4185.12792968750000000000	4209.23046875000000000000	4188.20507812500000000000	4195.38427734375000000000	4186.66650390625000000000	4198.46142578125000000000	4185.64111328125000000000	4188.71777343750000000000	2157.00000000000000000000	10252.00000000000000000000	10228.00000000000000000000	0.00000000000000000000	0.00000000000000000000	0.00000000000000000000	2571.00000000000000000000	953.00000000000000000000	4.00000000000000000000	4.00000000000000000000	4.00000000000000000000	4.00000000000000000000	4.00000000000000000000	4.00000000000000000000	4.00000000000000000000	4.00000000000000000000	4.00000000000000000000	4.00000000000000000000	4.00000000000000000000	4.00000000000000000000	4.00000000000000000000	4.00000000000000000000	4.00000000000000000000	4.00000000000000000000
84.00000000000000000000	0.00000000000000000000	4183.07666015625000000000	4180.00000000000000000000	4174.35888671875000000000	4179.48730468750000000000	4189.23046875000000000000	4171.28173828125000000000	4186.15380859375000000000	4214.35888671875000000000	4189.23046875000000000000	4196.41015625000000000000	4195.89746093750000000000	4207.17919921875000000000	4201.02539062500000000000	4193.84619140625000000000	1647.00000000000000000000	10252.00000000000000000000	10228.00000000000000000000	0.00000000000000000000	0.00000000000000000000	0.00000000000000000000	2571.00000000000000000000	960.00000000000000000000	4.00000000000000000000	4.00000000000000000000	4.00000000000000000000	4.00000000000000000000	4.00000000000000000000	4.00000000000000000000	4.00000000000000000000	4.00000000000000000000	4.00000000000000000000	4.00000000000000000000	4.00000000000000000000	4.00000000000000000000	4.00000000000000000000	4.00000000000000000000	4.00000000000000000000	4.00000000000000000000
85.00000000000000000000	0.00000000000000000000	4173.33300781250000000000	4153.33300781250000000000	4174.35888671875000000000	4174.87158203125000000000	4170.76904296875000000000	4164.61523437500000000000	4167.17919921875000000000	4197.94873046875000000000	4180.00000000000000000000	4175.38427734375000000000	4184.61523437500000000000	4200.51269531250000000000	4176.92285156250000000000	4181.53857421875000000000	1721.00000000000000000000	10251.00000000000000000000	10227.00000000000000000000	0.00000000000000000000	0.00000000000000000000	0.00000000000000000000	2571.00000000000000000000	967.00000000000000000000	4.00000000000000000000	4.00000000000000000000	4.00000000000000000000	4.00000000000000000000	4.00000000000000000000	4.00000000000000000000	4.00000000000000000000	4.00000000000000000000	4.00000000000000000000	4.00000000000000000000	4.00000000000000000000	4.00000000000000000000	4.00000000000000000000	4.00000000000000000000	4.00000000000000000000	4.00000000000000000000
86.00000000000000000000	0.00000000000000000000	4176.41015625000000000000	4186.15380859375000000000	4165.64111328125000000000	4208.20507812500000000000	4211.79492187500000000000	4175.89746093750000000000	4194.35888671875000000000	4235.38427734375000000000	4200.00000000000000000000	4226.15380859375000000000	4201.02539062500000000000	4204.61523437500000000000	4207.17919921875000000000	4190.76904296875000000000	3248.00000000000000000000	10251.00000000000000000000	10227.00000000000000000000	0.00000000000000000000	0.00000000000000000000	0.00000000000000000000	2571.00000000000000000000	976.00000000000000000000	4.00000000000000000000	4.00000000000000000000	4.00000000000000000000	4.00000000000000000000	4.00000000000000000000	4.00000000000000000000	4.00000000000000000000	4.00000000000000000000	4.00000000000000000000	4.00000000000000000000	4.00000000000000000000	4.00000000000000000000	4.00000000000000000000	4.00000000000000000000	4.00000000000000000000	4.00000000000000000000
87.00000000000000000000	0.00000000000000000000	4162.05126953125000000000	4153.33300781250000000000	4172.30761718750000000000	4199.48730468750000000000	4171.79492187500000000000	4158.97412109375000000000	4161.02539062500000000000	4201.02539062500000000000	4180.51269531250000000000	4183.58984375000000000000	4182.56396484375000000000	4200.51269531250000000000	4168.71777343750000000000	4171.79492187500000000000	2157.00000000000000000000	10249.00000000000000000000	10226.00000000000000000000	0.00000000000000000000	0.00000000000000000000	0.00000000000000000000	2571.00000000000000000000	984.00000000000000000000	4.00000000000000000000	4.00000000000000000000	4.00000000000000000000	4.00000000000000000000	4.00000000000000000000	4.00000000000000000000	4.00000000000000000000	4.00000000000000000000	4.00000000000000000000	4.00000000000000000000	4.00000000000000000000	4.00000000000000000000	4.00000000000000000000	4.00000000000000000000	4.00000000000000000000	4.00000000000000000000
88.00000000000000000000	0.00000000000000000000	4172.82031250000000000000	4171.79492187500000000000	4170.25634765625000000000	4206.15380859375000000000	4186.15380859375000000000	4173.33300781250000000000	4183.58984375000000000000	4206.66650390625000000000	4186.66650390625000000000	4183.58984375000000000000	4185.64111328125000000000	4196.92285156250000000000	4183.58984375000000000000	4182.56396484375000000000	1647.00000000000000000000	10249.00000000000000000000	10226.00000000000000000000	0.00000000000000000000	0.00000000000000000000	0.00000000000000000000	2571.00000000000000000000	992.00000000000000000000	4.00000000000000000000	4.00000000000000000000	4.00000000000000000000	4.00000000000000000000	4.00000000000000000000	4.00000000000000000000	4.00000000000000000000	4.00000000000000000000	4.00000000000000000000	4.00000000000000000000	4.00000000000000000000	4.00000000000000000000	4.00000000000000000000	4.00000000000000000000	4.00000000000000000000	4.00000000000000000000
89.00000000000000000000	0.00000000000000000000	4178.97412109375000000000	4182.05126953125000000000	4176.92285156250000000000	4216.41015625000000000000	4201.02539062500000000000	4178.46142578125000000000	4195.89746093750000000000	4216.41015625000000000000	4191.79492187500000000000	4206.15380859375000000000	4194.87158203125000000000	4201.02539062500000000000	4191.28173828125000000000	4190.25634765625000000000	1721.00000000000000000000	10247.00000000000000000000	10227.00000000000000000000	0.00000000000000000000	0.00000000000000000000	0.00000000000000000000	2571.00000000000000000000	1000.00000000000000000000	4.00000000000000000000	4.00000000000000000000	4.00000000000000000000	4.00000000000000000000	4.00000000000000000000	4.00000000000000000000	4.00000000000000000000	4.00000000000000000000	4.00000000000000000000	4.00000000000000000000	4.00000000000000000000	4.00000000000000000000	4.00000000000000000000	4.00000000000000000000	4.00000000000000000000	4.00000000000000000000
90.00000000000000000000	0.00000000000000000000	4165.12792968750000000000	4150.76904296875000000000	4176.41015625000000000000	4200.00000000000000000000	4165.12792968750000000000	4166.66650390625000000000	4168.20507812500000000000	4186.66650390625000000000	4175.89746093750000000000	4168.20507812500000000000	4175.38427734375000000000	4194.35888671875000000000	4151.79492187500000000000	4169.74365234375000000000	3248.00000000000000000000	10247.00000000000000000000	10227.00000000000000000000	0.00000000000000000000	0.00000000000000000000	0.00000000000000000000	2572.00000000000000000000	7.00000000000000000000	4.00000000000000000000	4.00000000000000000000	4.00000000000000000000	4.00000000000000000000	4.00000000000000000000	4.00000000000000000000	4.00000000000000000000	4.00000000000000000000	4.00000000000000000000	4.00000000000000000000	4.00000000000000000000	4.00000000000000000000	4.00000000000000000000	4.00000000000000000000	4.00000000000000000000	4.00000000000000000000
91.00000000000000000000	0.00000000000000000000	4178.46142578125000000000	4191.28173828125000000000	4165.64111328125000000000	4225.12792968750000000000	4213.84619140625000000000	4181.02539062500000000000	4201.02539062500000000000	4222.56396484375000000000	4193.84619140625000000000	4207.69238281250000000000	4193.84619140625000000000	4203.07666015625000000000	4203.58984375000000000000	4191.28173828125000000000	2157.00000000000000000000	10246.00000000000000000000	10228.00000000000000000000	0.00000000000000000000	0.00000000000000000000	0.00000000000000000000	2572.00000000000000000000	15.00000000000000000000	4.00000000000000000000	4.00000000000000000000	4.00000000000000000000	4.00000000000000000000	4.00000000000000000000	4.00000000000000000000	4.00000000000000000000	4.00000000000000000000	4.00000000000000000000	4.00000000000000000000	4.00000000000000000000	4.00000000000000000000	4.00000000000000000000	4.00000000000000000000	4.00000000000000000000	4.00000000000000000000
92.00000000000000000000	0.00000000000000000000	4168.71777343750000000000	4162.05126953125000000000	4172.30761718750000000000	4212.82031250000000000000	4189.74365234375000000000	4168.20507812500000000000	4173.33300781250000000000	4198.97412109375000000000	4179.48730468750000000000	4186.66650390625000000000	4187.17919921875000000000	4202.56396484375000000000	4189.74365234375000000000	4189.23046875000000000000	1647.00000000000000000000	10246.00000000000000000000	10228.00000000000000000000	0.00000000000000000000	0.00000000000000000000	0.00000000000000000000	2572.00000000000000000000	23.00000000000000000000	4.00000000000000000000	4.00000000000000000000	4.00000000000000000000	4.00000000000000000000	4.00000000000000000000	4.00000000000000000000	4.00000000000000000000	4.00000000000000000000	4.00000000000000000000	4.00000000000000000000	4.00000000000000000000	4.00000000000000000000	4.00000000000000000000	4.00000000000000000000	4.00000000000000000000	4.00000000000000000000
93.00000000000000000000	0.00000000000000000000	4167.17919921875000000000	4166.15380859375000000000	4171.79492187500000000000	4210.76904296875000000000	4191.79492187500000000000	4178.97412109375000000000	4184.10253906250000000000	4207.69238281250000000000	4187.69238281250000000000	4190.76904296875000000000	4188.71777343750000000000	4199.48730468750000000000	4187.69238281250000000000	4187.69238281250000000000	1721.00000000000000000000	10247.00000000000000000000	10229.00000000000000000000	0.00000000000000000000	0.00000000000000000000	0.00000000000000000000	2572.00000000000000000000	30.00000000000000000000	4.00000000000000000000	4.00000000000000000000	4.00000000000000000000	4.00000000000000000000	4.00000000000000000000	4.00000000000000000000	4.00000000000000000000	4.00000000000000000000	4.00000000000000000000	4.00000000000000000000	4.00000000000000000000	4.00000000000000000000	4.00000000000000000000	4.00000000000000000000	4.00000000000000000000	4.00000000000000000000
94.00000000000000000000	0.00000000000000000000	4177.43603515625000000000	4185.12792968750000000000	4178.46142578125000000000	4223.07666015625000000000	4209.74365234375000000000	4185.12792968750000000000	4199.48730468750000000000	4231.79492187500000000000	4201.53857421875000000000	4218.97412109375000000000	4200.00000000000000000000	4209.23046875000000000000	4198.97412109375000000000	4192.82031250000000000000	3248.00000000000000000000	10247.00000000000000000000	10229.00000000000000000000	0.00000000000000000000	0.00000000000000000000	0.00000000000000000000	2572.00000000000000000000	37.00000000000000000000	4.00000000000000000000	4.00000000000000000000	4.00000000000000000000	4.00000000000000000000	4.00000000000000000000	4.00000000000000000000	4.00000000000000000000	4.00000000000000000000	4.00000000000000000000	4.00000000000000000000	4.00000000000000000000	4.00000000000000000000	4.00000000000000000000	4.00000000000000000000	4.00000000000000000000	4.00000000000000000000
95.00000000000000000000	0.00000000000000000000	4169.23046875000000000000	4152.82031250000000000000	4180.51269531250000000000	4201.02539062500000000000	4171.79492187500000000000	4171.79492187500000000000	4165.12792968750000000000	4197.94873046875000000000	4183.07666015625000000000	4181.02539062500000000000	4183.07666015625000000000	4203.58984375000000000000	4167.17919921875000000000	4182.56396484375000000000	2157.00000000000000000000	10247.00000000000000000000	10227.00000000000000000000	0.00000000000000000000	0.00000000000000000000	0.00000000000000000000	2572.00000000000000000000	46.00000000000000000000	4.00000000000000000000	4.00000000000000000000	4.00000000000000000000	4.00000000000000000000	4.00000000000000000000	4.00000000000000000000	4.00000000000000000000	4.00000000000000000000	4.00000000000000000000	4.00000000000000000000	4.00000000000000000000	4.00000000000000000000	4.00000000000000000000	4.00000000000000000000	4.00000000000000000000	4.00000000000000000000
96.00000000000000000000	0.00000000000000000000	4180.51269531250000000000	4192.30761718750000000000	4171.79492187500000000000	4218.46142578125000000000	4210.25634765625000000000	4185.64111328125000000000	4195.89746093750000000000	4225.64111328125000000000	4195.89746093750000000000	4212.30761718750000000000	4200.00000000000000000000	4206.66650390625000000000	4209.74365234375000000000	4201.53857421875000000000	1647.00000000000000000000	10247.00000000000000000000	10227.00000000000000000000	0.00000000000000000000	0.00000000000000000000	0.00000000000000000000	2572.00000000000000000000	54.00000000000000000000	4.00000000000000000000	4.00000000000000000000	4.00000000000000000000	4.00000000000000000000	4.00000000000000000000	4.00000000000000000000	4.00000000000000000000	4.00000000000000000000	4.00000000000000000000	4.00000000000000000000	4.00000000000000000000	4.00000000000000000000	4.00000000000000000000	4.00000000000000000000	4.00000000000000000000	4.00000000000000000000
97.00000000000000000000	0.00000000000000000000	4173.84619140625000000000	4170.25634765625000000000	4172.82031250000000000000	4204.10253906250000000000	4186.15380859375000000000	4171.28173828125000000000	4176.92285156250000000000	4203.07666015625000000000	4178.97412109375000000000	4177.43603515625000000000	4187.17919921875000000000	4203.07666015625000000000	4187.69238281250000000000	4193.84619140625000000000	1721.00000000000000000000	10248.00000000000000000000	10228.00000000000000000000	0.00000000000000000000	0.00000000000000000000	0.00000000000000000000	2572.00000000000000000000	62.00000000000000000000	4.00000000000000000000	4.00000000000000000000	4.00000000000000000000	4.00000000000000000000	4.00000000000000000000	4.00000000000000000000	4.00000000000000000000	4.00000000000000000000	4.00000000000000000000	4.00000000000000000000	4.00000000000000000000	4.00000000000000000000	4.00000000000000000000	4.00000000000000000000	4.00000000000000000000	4.00000000000000000000
98.00000000000000000000	0.00000000000000000000	4170.76904296875000000000	4161.02539062500000000000	4164.61523437500000000000	4194.35888671875000000000	4176.92285156250000000000	4175.89746093750000000000	4180.51269531250000000000	4199.48730468750000000000	4178.46142578125000000000	4166.66650390625000000000	4179.48730468750000000000	4197.43603515625000000000	4177.94873046875000000000	4191.79492187500000000000	3248.00000000000000000000	10248.00000000000000000000	10228.00000000000000000000	0.00000000000000000000	0.00000000000000000000	0.00000000000000000000	2572.00000000000000000000	71.00000000000000000000	4.00000000000000000000	4.00000000000000000000	4.00000000000000000000	4.00000000000000000000	4.00000000000000000000	4.00000000000000000000	4.00000000000000000000	4.00000000000000000000	4.00000000000000000000	4.00000000000000000000	4.00000000000000000000	4.00000000000000000000	4.00000000000000000000	4.00000000000000000000	4.00000000000000000000	4.00000000000000000000
99.00000000000000000000	0.00000000000000000000	4172.82031250000000000000	4178.46142578125000000000	4172.30761718750000000000	4205.64111328125000000000	4193.84619140625000000000	4184.10253906250000000000	4198.97412109375000000000	4227.17919921875000000000	4193.33300781250000000000	4206.15380859375000000000	4194.87158203125000000000	4206.15380859375000000000	4195.38427734375000000000	4198.97412109375000000000	2157.00000000000000000000	10248.00000000000000000000	10228.00000000000000000000	0.00000000000000000000	0.00000000000000000000	0.00000000000000000000	2572.00000000000000000000	79.00000000000000000000	4.00000000000000000000	4.00000000000000000000	4.00000000000000000000	4.00000000000000000000	4.00000000000000000000	4.00000000000000000000	4.00000000000000000000	4.00000000000000000000	4.00000000000000000000	4.00000000000000000000	4.00000000000000000000	4.00000000000000000000	4.00000000000000000000	4.00000000000000000000	4.00000000000000000000	4.00000000000000000000
100.00000000000000000000	0.00000000000000000000	4165.12792968750000000000	4151.79492187500000000000	4183.58984375000000000000	4184.10253906250000000000	4157.94873046875000000000	4167.69238281250000000000	4168.20507812500000000000	4200.51269531250000000000	4177.43603515625000000000	4170.25634765625000000000	4177.94873046875000000000	4203.07666015625000000000	4158.97412109375000000000	4182.56396484375000000000	1647.00000000000000000000	10248.00000000000000000000	10228.00000000000000000000	0.00000000000000000000	0.00000000000000000000	0.00000000000000000000	2572.00000000000000000000	87.00000000000000000000	4.00000000000000000000	4.00000000000000000000	4.00000000000000000000	4.00000000000000000000	4.00000000000000000000	4.00000000000000000000	4.00000000000000000000	4.00000000000000000000	4.00000000000000000000	4.00000000000000000000	4.00000000000000000000	4.00000000000000000000	4.00000000000000000000	4.00000000000000000000	4.00000000000000000000	4.00000000000000000000
101.00000000000000000000	0.00000000000000000000	4186.15380859375000000000	4196.92285156250000000000	4176.41015625000000000000	4201.53857421875000000000	4207.69238281250000000000	4181.02539062500000000000	4197.43603515625000000000	4227.17919921875000000000	4191.79492187500000000000	4203.58984375000000000000	4192.82031250000000000000	4210.25634765625000000000	4196.92285156250000000000	4198.46142578125000000000	1721.00000000000000000000	10251.00000000000000000000	10226.00000000000000000000	0.00000000000000000000	0.00000000000000000000	0.00000000000000000000	2572.00000000000000000000	94.00000000000000000000	4.00000000000000000000	4.00000000000000000000	4.00000000000000000000	4.00000000000000000000	4.00000000000000000000	4.00000000000000000000	4.00000000000000000000	4.00000000000000000000	4.00000000000000000000	4.00000000000000000000	4.00000000000000000000	4.00000000000000000000	4.00000000000000000000	4.00000000000000000000	4.00000000000000000000	4.00000000000000000000
102.00000000000000000000	0.00000000000000000000	4181.53857421875000000000	4183.58984375000000000000	4179.48730468750000000000	4190.25634765625000000000	4198.46142578125000000000	4172.30761718750000000000	4175.38427734375000000000	4206.15380859375000000000	4181.02539062500000000000	4187.69238281250000000000	4190.25634765625000000000	4210.76904296875000000000	4184.61523437500000000000	4193.33300781250000000000	3248.00000000000000000000	10251.00000000000000000000	10226.00000000000000000000	0.00000000000000000000	0.00000000000000000000	0.00000000000000000000	2572.00000000000000000000	101.00000000000000000000	4.00000000000000000000	4.00000000000000000000	4.00000000000000000000	4.00000000000000000000	4.00000000000000000000	4.00000000000000000000	4.00000000000000000000	4.00000000000000000000	4.00000000000000000000	4.00000000000000000000	4.00000000000000000000	4.00000000000000000000	4.00000000000000000000	4.00000000000000000000	4.00000000000000000000	4.00000000000000000000
103.00000000000000000000	0.00000000000000000000	4172.82031250000000000000	4171.79492187500000000000	4173.33300781250000000000	4175.38427734375000000000	4184.10253906250000000000	4175.89746093750000000000	4171.28173828125000000000	4197.94873046875000000000	4180.00000000000000000000	4171.28173828125000000000	4184.61523437500000000000	4202.56396484375000000000	4177.94873046875000000000	4188.20507812500000000000	2157.00000000000000000000	10252.00000000000000000000	10226.00000000000000000000	0.00000000000000000000	0.00000000000000000000	0.00000000000000000000	2572.00000000000000000000	110.00000000000000000000	4.00000000000000000000	4.00000000000000000000	4.00000000000000000000	4.00000000000000000000	4.00000000000000000000	4.00000000000000000000	4.00000000000000000000	4.00000000000000000000	4.00000000000000000000	4.00000000000000000000	4.00000000000000000000	4.00000000000000000000	4.00000000000000000000	4.00000000000000000000	4.00000000000000000000	4.00000000000000000000
109.00000000000000000000	0.00000000000000000000	4181.02539062500000000000	4199.48730468750000000000	4169.23046875000000000000	4182.05126953125000000000	4202.05126953125000000000	4181.53857421875000000000	4197.94873046875000000000	4225.64111328125000000000	4191.28173828125000000000	4211.28173828125000000000	4192.82031250000000000000	4206.66650390625000000000	4211.28173828125000000000	4199.48730468750000000000	1721.00000000000000000000	10250.00000000000000000000	10226.00000000000000000000	0.00000000000000000000	0.00000000000000000000	0.00000000000000000000	2572.00000000000000000000	118.00000000000000000000	4.00000000000000000000	4.00000000000000000000	4.00000000000000000000	4.00000000000000000000	4.00000000000000000000	4.00000000000000000000	4.00000000000000000000	4.00000000000000000000	4.00000000000000000000	4.00000000000000000000	4.00000000000000000000	4.00000000000000000000	4.00000000000000000000	4.00000000000000000000	4.00000000000000000000	4.00000000000000000000
110.00000000000000000000	0.00000000000000000000	4167.17919921875000000000	4158.46142578125000000000	4173.33300781250000000000	4160.00000000000000000000	4153.84619140625000000000	4160.51269531250000000000	4158.97412109375000000000	4191.79492187500000000000	4171.79492187500000000000	4165.12792968750000000000	4178.97412109375000000000	4203.07666015625000000000	4179.48730468750000000000	4182.05126953125000000000	3248.00000000000000000000	10250.00000000000000000000	10226.00000000000000000000	0.00000000000000000000	0.00000000000000000000	0.00000000000000000000	2572.00000000000000000000	127.00000000000000000000	4.00000000000000000000	4.00000000000000000000	4.00000000000000000000	4.00000000000000000000	4.00000000000000000000	4.00000000000000000000	4.00000000000000000000	4.00000000000000000000	4.00000000000000000000	4.00000000000000000000	4.00000000000000000000	4.00000000000000000000	4.00000000000000000000	4.00000000000000000000	4.00000000000000000000	4.00000000000000000000
111.00000000000000000000	0.00000000000000000000	4168.20507812500000000000	4175.38427734375000000000	4166.15380859375000000000	4165.12792968750000000000	4185.64111328125000000000	4175.89746093750000000000	4182.56396484375000000000	4213.84619140625000000000	4190.25634765625000000000	4193.33300781250000000000	4187.69238281250000000000	4202.05126953125000000000	4191.79492187500000000000	4185.12792968750000000000	2157.00000000000000000000	10250.00000000000000000000	10227.00000000000000000000	0.00000000000000000000	0.00000000000000000000	0.00000000000000000000	2572.00000000000000000000	135.00000000000000000000	4.00000000000000000000	4.00000000000000000000	4.00000000000000000000	4.00000000000000000000	4.00000000000000000000	4.00000000000000000000	4.00000000000000000000	4.00000000000000000000	4.00000000000000000000	4.00000000000000000000	4.00000000000000000000	4.00000000000000000000	4.00000000000000000000	4.00000000000000000000	4.00000000000000000000	4.00000000000000000000
112.00000000000000000000	0.00000000000000000000	4168.20507812500000000000	4170.76904296875000000000	4177.94873046875000000000	4167.69238281250000000000	4190.76904296875000000000	4176.92285156250000000000	4183.07666015625000000000	4214.87158203125000000000	4189.74365234375000000000	4196.41015625000000000000	4186.66650390625000000000	4205.64111328125000000000	4181.53857421875000000000	4184.10253906250000000000	1647.00000000000000000000	10250.00000000000000000000	10227.00000000000000000000	0.00000000000000000000	0.00000000000000000000	0.00000000000000000000	2572.00000000000000000000	143.00000000000000000000	4.00000000000000000000	4.00000000000000000000	4.00000000000000000000	4.00000000000000000000	4.00000000000000000000	4.00000000000000000000	4.00000000000000000000	4.00000000000000000000	4.00000000000000000000	4.00000000000000000000	4.00000000000000000000	4.00000000000000000000	4.00000000000000000000	4.00000000000000000000	4.00000000000000000000	4.00000000000000000000
113.00000000000000000000	0.00000000000000000000	4174.87158203125000000000	4162.05126953125000000000	4180.51269531250000000000	4162.56396484375000000000	4174.35888671875000000000	4174.35888671875000000000	4174.35888671875000000000	4198.46142578125000000000	4179.48730468750000000000	4167.17919921875000000000	4177.43603515625000000000	4204.10253906250000000000	4172.30761718750000000000	4187.17919921875000000000	1721.00000000000000000000	10250.00000000000000000000	10227.00000000000000000000	0.00000000000000000000	0.00000000000000000000	0.00000000000000000000	2572.00000000000000000000	152.00000000000000000000	4.00000000000000000000	4.00000000000000000000	4.00000000000000000000	4.00000000000000000000	4.00000000000000000000	4.00000000000000000000	4.00000000000000000000	4.00000000000000000000	4.00000000000000000000	4.00000000000000000000	4.00000000000000000000	4.00000000000000000000	4.00000000000000000000	4.00000000000000000000	4.00000000000000000000	4.00000000000000000000
114.00000000000000000000	0.00000000000000000000	4187.17919921875000000000	4198.46142578125000000000	4171.28173828125000000000	4185.12792968750000000000	4212.82031250000000000000	4183.58984375000000000000	4197.94873046875000000000	4225.12792968750000000000	4193.33300781250000000000	4205.64111328125000000000	4197.43603515625000000000	4214.35888671875000000000	4218.46142578125000000000	4209.23046875000000000000	3248.00000000000000000000	10250.00000000000000000000	10227.00000000000000000000	0.00000000000000000000	0.00000000000000000000	0.00000000000000000000	2572.00000000000000000000	159.00000000000000000000	4.00000000000000000000	4.00000000000000000000	4.00000000000000000000	4.00000000000000000000	4.00000000000000000000	4.00000000000000000000	4.00000000000000000000	4.00000000000000000000	4.00000000000000000000	4.00000000000000000000	4.00000000000000000000	4.00000000000000000000	4.00000000000000000000	4.00000000000000000000	4.00000000000000000000	4.00000000000000000000
115.00000000000000000000	0.00000000000000000000	4166.66650390625000000000	4160.00000000000000000000	4172.82031250000000000000	4164.61523437500000000000	4168.71777343750000000000	4165.12792968750000000000	4158.46142578125000000000	4186.15380859375000000000	4173.33300781250000000000	4167.69238281250000000000	4178.46142578125000000000	4208.71777343750000000000	4181.02539062500000000000	4188.71777343750000000000	2157.00000000000000000000	10250.00000000000000000000	10227.00000000000000000000	0.00000000000000000000	0.00000000000000000000	0.00000000000000000000	2572.00000000000000000000	168.00000000000000000000	4.00000000000000000000	4.00000000000000000000	4.00000000000000000000	4.00000000000000000000	4.00000000000000000000	4.00000000000000000000	4.00000000000000000000	4.00000000000000000000	4.00000000000000000000	4.00000000000000000000	4.00000000000000000000	4.00000000000000000000	4.00000000000000000000	4.00000000000000000000	4.00000000000000000000	4.00000000000000000000
116.00000000000000000000	0.00000000000000000000	4176.41015625000000000000	4183.07666015625000000000	4171.28173828125000000000	4179.48730468750000000000	4185.64111328125000000000	4179.48730468750000000000	4185.64111328125000000000	4215.89746093750000000000	4191.28173828125000000000	4196.41015625000000000000	4188.20507812500000000000	4210.25634765625000000000	4201.53857421875000000000	4193.33300781250000000000	1647.00000000000000000000	10250.00000000000000000000	10227.00000000000000000000	0.00000000000000000000	0.00000000000000000000	0.00000000000000000000	2572.00000000000000000000	176.00000000000000000000	4.00000000000000000000	4.00000000000000000000	4.00000000000000000000	4.00000000000000000000	4.00000000000000000000	4.00000000000000000000	4.00000000000000000000	4.00000000000000000000	4.00000000000000000000	4.00000000000000000000	4.00000000000000000000	4.00000000000000000000	4.00000000000000000000	4.00000000000000000000	4.00000000000000000000	4.00000000000000000000
116.00000000000000000000	0.00000000000000000000	4176.41015625000000000000	4183.07666015625000000000	4171.28173828125000000000	4179.48730468750000000000	4185.64111328125000000000	4179.48730468750000000000	4185.64111328125000000000	4215.89746093750000000000	4191.28173828125000000000	4196.41015625000000000000	4188.20507812500000000000	4210.25634765625000000000	4201.53857421875000000000	4193.33300781250000000000	1647.00000000000000000000	10250.00000000000000000000	10227.00000000000000000000	0.00000000000000000000	0.00000000000000000000	0.00000000000000000000	2572.00000000000000000000	185.00000000000000000000	4.00000000000000000000	4.00000000000000000000	4.00000000000000000000	4.00000000000000000000	4.00000000000000000000	4.00000000000000000000	4.00000000000000000000	4.00000000000000000000	4.00000000000000000000	4.00000000000000000000	4.00000000000000000000	4.00000000000000000000	4.00000000000000000000	4.00000000000000000000	4.00000000000000000000	4.00000000000000000000
117.00000000000000000000	0.00000000000000000000	4178.97412109375000000000	4177.43603515625000000000	4180.00000000000000000000	4189.74365234375000000000	4181.02539062500000000000	4177.43603515625000000000	4190.76904296875000000000	4231.28173828125000000000	4195.89746093750000000000	4215.38427734375000000000	4196.92285156250000000000	4214.87158203125000000000	4203.58984375000000000000	4196.41015625000000000000	1721.00000000000000000000	10247.00000000000000000000	10227.00000000000000000000	0.00000000000000000000	0.00000000000000000000	0.00000000000000000000	2572.00000000000000000000	193.00000000000000000000	4.00000000000000000000	4.00000000000000000000	4.00000000000000000000	4.00000000000000000000	4.00000000000000000000	4.00000000000000000000	4.00000000000000000000	4.00000000000000000000	4.00000000000000000000	4.00000000000000000000	4.00000000000000000000	4.00000000000000000000	4.00000000000000000000	4.00000000000000000000	4.00000000000000000000	4.00000000000000000000
118.00000000000000000000	0.00000000000000000000	4163.07666015625000000000	4144.61523437500000000000	4174.35888671875000000000	4173.84619140625000000000	4148.71777343750000000000	4169.74365234375000000000	4168.71777343750000000000	4198.97412109375000000000	4177.43603515625000000000	4174.35888671875000000000	4176.92285156250000000000	4200.00000000000000000000	4164.10253906250000000000	4178.46142578125000000000	3248.00000000000000000000	10247.00000000000000000000	10227.00000000000000000000	0.00000000000000000000	0.00000000000000000000	0.00000000000000000000	2572.00000000000000000000	201.00000000000000000000	4.00000000000000000000	4.00000000000000000000	4.00000000000000000000	4.00000000000000000000	4.00000000000000000000	4.00000000000000000000	4.00000000000000000000	4.00000000000000000000	4.00000000000000000000	4.00000000000000000000	4.00000000000000000000	4.00000000000000000000	4.00000000000000000000	4.00000000000000000000	4.00000000000000000000	4.00000000000000000000
119.00000000000000000000	0.00000000000000000000	4174.87158203125000000000	4183.58984375000000000000	4168.20507812500000000000	4191.79492187500000000000	4200.00000000000000000000	4186.66650390625000000000	4198.97412109375000000000	4221.02539062500000000000	4189.74365234375000000000	4204.10253906250000000000	4185.12792968750000000000	4205.12792968750000000000	4190.25634765625000000000	4187.69238281250000000000	2157.00000000000000000000	10246.00000000000000000000	10227.00000000000000000000	0.00000000000000000000	0.00000000000000000000	0.00000000000000000000	2572.00000000000000000000	210.00000000000000000000	4.00000000000000000000	4.00000000000000000000	4.00000000000000000000	4.00000000000000000000	4.00000000000000000000	4.00000000000000000000	4.00000000000000000000	4.00000000000000000000	4.00000000000000000000	4.00000000000000000000	4.00000000000000000000	4.00000000000000000000	4.00000000000000000000	4.00000000000000000000	4.00000000000000000000	4.00000000000000000000
120.00000000000000000000	0.00000000000000000000	4167.69238281250000000000	4155.89746093750000000000	4176.92285156250000000000	4174.35888671875000000000	4176.41015625000000000000	4175.89746093750000000000	4170.76904296875000000000	4194.35888671875000000000	4172.82031250000000000000	4166.15380859375000000000	4171.79492187500000000000	4206.66650390625000000000	4161.02539062500000000000	4175.89746093750000000000	1647.00000000000000000000	10246.00000000000000000000	10227.00000000000000000000	0.00000000000000000000	0.00000000000000000000	0.00000000000000000000	2572.00000000000000000000	217.00000000000000000000	4.00000000000000000000	4.00000000000000000000	4.00000000000000000000	4.00000000000000000000	4.00000000000000000000	4.00000000000000000000	4.00000000000000000000	4.00000000000000000000	4.00000000000000000000	4.00000000000000000000	4.00000000000000000000	4.00000000000000000000	4.00000000000000000000	4.00000000000000000000	4.00000000000000000000	4.00000000000000000000
121.00000000000000000000	0.00000000000000000000	4172.82031250000000000000	4169.74365234375000000000	4167.69238281250000000000	4186.15380859375000000000	4181.02539062500000000000	4181.02539062500000000000	4184.10253906250000000000	4213.33300781250000000000	4183.58984375000000000000	4167.17919921875000000000	4186.66650390625000000000	4207.17919921875000000000	4186.15380859375000000000	4187.17919921875000000000	1721.00000000000000000000	10246.00000000000000000000	10227.00000000000000000000	0.00000000000000000000	0.00000000000000000000	0.00000000000000000000	2572.00000000000000000000	224.00000000000000000000	4.00000000000000000000	4.00000000000000000000	4.00000000000000000000	4.00000000000000000000	4.00000000000000000000	4.00000000000000000000	4.00000000000000000000	4.00000000000000000000	4.00000000000000000000	4.00000000000000000000	4.00000000000000000000	4.00000000000000000000	4.00000000000000000000	4.00000000000000000000	4.00000000000000000000	4.00000000000000000000
122.00000000000000000000	0.00000000000000000000	4174.35888671875000000000	4173.84619140625000000000	4169.23046875000000000000	4201.02539062500000000000	4178.46142578125000000000	4169.74365234375000000000	4181.53857421875000000000	4221.02539062500000000000	4189.74365234375000000000	4190.25634765625000000000	4196.92285156250000000000	4212.82031250000000000000	4201.53857421875000000000	4194.87158203125000000000	3248.00000000000000000000	10246.00000000000000000000	10227.00000000000000000000	0.00000000000000000000	0.00000000000000000000	0.00000000000000000000	2572.00000000000000000000	232.00000000000000000000	4.00000000000000000000	4.00000000000000000000	4.00000000000000000000	4.00000000000000000000	4.00000000000000000000	4.00000000000000000000	4.00000000000000000000	4.00000000000000000000	4.00000000000000000000	4.00000000000000000000	4.00000000000000000000	4.00000000000000000000	4.00000000000000000000	4.00000000000000000000	4.00000000000000000000	4.00000000000000000000
123.00000000000000000000	0.00000000000000000000	4162.05126953125000000000	4147.69238281250000000000	4172.30761718750000000000	4184.61523437500000000000	4154.87158203125000000000	4161.53857421875000000000	4155.89746093750000000000	4184.61523437500000000000	4172.82031250000000000000	4174.35888671875000000000	4175.89746093750000000000	4204.10253906250000000000	4168.71777343750000000000	4180.00000000000000000000	2157.00000000000000000000	10248.00000000000000000000	10227.00000000000000000000	0.00000000000000000000	0.00000000000000000000	0.00000000000000000000	2572.00000000000000000000	239.00000000000000000000	4.00000000000000000000	4.00000000000000000000	4.00000000000000000000	4.00000000000000000000	4.00000000000000000000	4.00000000000000000000	4.00000000000000000000	4.00000000000000000000	4.00000000000000000000	4.00000000000000000000	4.00000000000000000000	4.00000000000000000000	4.00000000000000000000	4.00000000000000000000	4.00000000000000000000	4.00000000000000000000
124.00000000000000000000	0.00000000000000000000	4176.41015625000000000000	4191.79492187500000000000	4171.79492187500000000000	4204.10253906250000000000	4207.69238281250000000000	4187.69238281250000000000	4194.35888671875000000000	4215.89746093750000000000	4188.71777343750000000000	4213.33300781250000000000	4194.87158203125000000000	4209.23046875000000000000	4197.94873046875000000000	4189.23046875000000000000	1647.00000000000000000000	10248.00000000000000000000	10227.00000000000000000000	0.00000000000000000000	0.00000000000000000000	0.00000000000000000000	2572.00000000000000000000	246.00000000000000000000	4.00000000000000000000	4.00000000000000000000	4.00000000000000000000	4.00000000000000000000	4.00000000000000000000	4.00000000000000000000	4.00000000000000000000	4.00000000000000000000	4.00000000000000000000	4.00000000000000000000	4.00000000000000000000	4.00000000000000000000	4.00000000000000000000	4.00000000000000000000	4.00000000000000000000	4.00000000000000000000
125.00000000000000000000	0.00000000000000000000	4168.71777343750000000000	4164.61523437500000000000	4181.02539062500000000000	4189.74365234375000000000	4172.30761718750000000000	4175.89746093750000000000	4170.25634765625000000000	4193.84619140625000000000	4178.46142578125000000000	4177.94873046875000000000	4185.64111328125000000000	4207.69238281250000000000	4163.07666015625000000000	4174.35888671875000000000	1721.00000000000000000000	10248.00000000000000000000	10228.00000000000000000000	0.00000000000000000000	0.00000000000000000000	0.00000000000000000000	2572.00000000000000000000	254.00000000000000000000	4.00000000000000000000	4.00000000000000000000	4.00000000000000000000	4.00000000000000000000	4.00000000000000000000	4.00000000000000000000	4.00000000000000000000	4.00000000000000000000	4.00000000000000000000	4.00000000000000000000	4.00000000000000000000	4.00000000000000000000	4.00000000000000000000	4.00000000000000000000	4.00000000000000000000	4.00000000000000000000
126.00000000000000000000	0.00000000000000000000	4170.25634765625000000000	4170.76904296875000000000	4170.25634765625000000000	4193.33300781250000000000	4170.76904296875000000000	4175.89746093750000000000	4177.94873046875000000000	4198.97412109375000000000	4185.12792968750000000000	4187.69238281250000000000	4182.05126953125000000000	4202.05126953125000000000	4177.43603515625000000000	4180.51269531250000000000	3248.00000000000000000000	10248.00000000000000000000	10228.00000000000000000000	0.00000000000000000000	0.00000000000000000000	0.00000000000000000000	2572.00000000000000000000	261.00000000000000000000	4.00000000000000000000	4.00000000000000000000	4.00000000000000000000	4.00000000000000000000	4.00000000000000000000	4.00000000000000000000	4.00000000000000000000	4.00000000000000000000	4.00000000000000000000	4.00000000000000000000	4.00000000000000000000	4.00000000000000000000	4.00000000000000000000	4.00000000000000000000	4.00000000000000000000	4.00000000000000000000
127.00000000000000000000	0.00000000000000000000	4171.79492187500000000000	4181.53857421875000000000	4164.61523437500000000000	4203.58984375000000000000	4193.84619140625000000000	4172.30761718750000000000	4182.56396484375000000000	4209.74365234375000000000	4186.66650390625000000000	4198.97412109375000000000	4188.20507812500000000000	4207.69238281250000000000	4202.05126953125000000000	4192.30761718750000000000	49.00000000000000000000	10248.00000000000000000000	10227.00000000000000000000	0.00000000000000000000	0.00000000000000000000	0.00000000000000000000	2572.00000000000000000000	268.00000000000000000000	4.00000000000000000000	4.00000000000000000000	4.00000000000000000000	4.00000000000000000000	4.00000000000000000000	4.00000000000000000000	4.00000000000000000000	4.00000000000000000000	4.00000000000000000000	4.00000000000000000000	4.00000000000000000000	4.00000000000000000000	4.00000000000000000000	4.00000000000000000000	4.00000000000000000000	4.00000000000000000000
0.00000000000000000000	0.00000000000000000000	4158.97412109375000000000	4146.15380859375000000000	4164.61523437500000000000	4180.00000000000000000000	4161.53857421875000000000	4163.07666015625000000000	4154.35888671875000000000	4180.00000000000000000000	4169.23046875000000000000	4143.58984375000000000000	4168.71777343750000000000	4198.97412109375000000000	4160.51269531250000000000	4173.84619140625000000000	1172.00000000000000000000	10248.00000000000000000000	10227.00000000000000000000	0.00000000000000000000	0.00000000000000000000	0.00000000000000000000	2572.00000000000000000000	276.00000000000000000000	4.00000000000000000000	4.00000000000000000000	4.00000000000000000000	4.00000000000000000000	4.00000000000000000000	4.00000000000000000000	4.00000000000000000000	4.00000000000000000000	4.00000000000000000000	4.00000000000000000000	4.00000000000000000000	4.00000000000000000000	4.00000000000000000000	4.00000000000000000000	4.00000000000000000000	4.00000000000000000000
1.00000000000000000000	0.00000000000000000000	4169.23046875000000000000	4176.41015625000000000000	4165.64111328125000000000	4196.92285156250000000000	4188.20507812500000000000	4183.07666015625000000000	4189.23046875000000000000	4212.82031250000000000000	4191.79492187500000000000	4187.17919921875000000000	4183.58984375000000000000	4199.48730468750000000000	4180.00000000000000000000	4178.46142578125000000000	2086.00000000000000000000	10249.00000000000000000000	10228.00000000000000000000	0.00000000000000000000	0.00000000000000000000	0.00000000000000000000	2572.00000000000000000000	283.00000000000000000000	4.00000000000000000000	4.00000000000000000000	4.00000000000000000000	4.00000000000000000000	4.00000000000000000000	4.00000000000000000000	4.00000000000000000000	4.00000000000000000000	4.00000000000000000000	4.00000000000000000000	4.00000000000000000000	4.00000000000000000000	4.00000000000000000000	4.00000000000000000000	4.00000000000000000000	4.00000000000000000000
2.00000000000000000000	0.00000000000000000000	4160.00000000000000000000	4149.23046875000000000000	4174.35888671875000000000	4184.10253906250000000000	4161.02539062500000000000	4170.25634765625000000000	4161.53857421875000000000	4189.74365234375000000000	4178.46142578125000000000	4173.33300781250000000000	4175.89746093750000000000	4197.94873046875000000000	4150.76904296875000000000	4165.64111328125000000000	2095.00000000000000000000	10249.00000000000000000000	10228.00000000000000000000	0.00000000000000000000	0.00000000000000000000	0.00000000000000000000	2572.00000000000000000000	290.00000000000000000000	4.00000000000000000000	4.00000000000000000000	4.00000000000000000000	4.00000000000000000000	4.00000000000000000000	4.00000000000000000000	4.00000000000000000000	4.00000000000000000000	4.00000000000000000000	4.00000000000000000000	4.00000000000000000000	4.00000000000000000000	4.00000000000000000000	4.00000000000000000000	4.00000000000000000000	4.00000000000000000000
3.00000000000000000000	0.00000000000000000000	4166.15380859375000000000	4159.48730468750000000000	4163.58984375000000000000	4181.02539062500000000000	4176.92285156250000000000	4175.89746093750000000000	4166.66650390625000000000	4187.69238281250000000000	4178.46142578125000000000	4172.30761718750000000000	4173.33300781250000000000	4196.92285156250000000000	4160.00000000000000000000	4173.84619140625000000000	3210.00000000000000000000	10248.00000000000000000000	10229.00000000000000000000	0.00000000000000000000	0.00000000000000000000	0.00000000000000000000	2572.00000000000000000000	298.00000000000000000000	4.00000000000000000000	4.00000000000000000000	4.00000000000000000000	4.00000000000000000000	4.00000000000000000000	4.00000000000000000000	4.00000000000000000000	4.00000000000000000000	4.00000000000000000000	4.00000000000000000000	4.00000000000000000000	4.00000000000000000000	4.00000000000000000000	4.00000000000000000000	4.00000000000000000000	4.00000000000000000000
4.00000000000000000000	0.00000000000000000000	4181.53857421875000000000	4186.15380859375000000000	4165.12792968750000000000	4191.79492187500000000000	4201.02539062500000000000	4182.56396484375000000000	4185.64111328125000000000	4202.56396484375000000000	4183.58984375000000000000	4188.71777343750000000000	4185.12792968750000000000	4204.61523437500000000000	4189.23046875000000000000	4186.15380859375000000000	3381.00000000000000000000	10248.00000000000000000000	10229.00000000000000000000	0.00000000000000000000	0.00000000000000000000	0.00000000000000000000	2572.00000000000000000000	305.00000000000000000000	4.00000000000000000000	4.00000000000000000000	4.00000000000000000000	4.00000000000000000000	4.00000000000000000000	4.00000000000000000000	4.00000000000000000000	4.00000000000000000000	4.00000000000000000000	4.00000000000000000000	4.00000000000000000000	4.00000000000000000000	4.00000000000000000000	4.00000000000000000000	4.00000000000000000000	4.00000000000000000000
5.00000000000000000000	0.00000000000000000000	4168.71777343750000000000	4151.28173828125000000000	4172.30761718750000000000	4171.28173828125000000000	4152.30761718750000000000	4165.12792968750000000000	4152.30761718750000000000	4171.79492187500000000000	4163.58984375000000000000	4132.82031250000000000000	4168.20507812500000000000	4194.35888671875000000000	4151.79492187500000000000	4167.17919921875000000000	1654.00000000000000000000	10249.00000000000000000000	10228.00000000000000000000	0.00000000000000000000	0.00000000000000000000	0.00000000000000000000	2572.00000000000000000000	312.00000000000000000000	4.00000000000000000000	4.00000000000000000000	4.00000000000000000000	4.00000000000000000000	4.00000000000000000000	4.00000000000000000000	4.00000000000000000000	4.00000000000000000000	4.00000000000000000000	4.00000000000000000000	4.00000000000000000000	4.00000000000000000000	4.00000000000000000000	4.00000000000000000000	4.00000000000000000000	4.00000000000000000000
6.00000000000000000000	0.00000000000000000000	4172.82031250000000000000	4183.58984375000000000000	4164.10253906250000000000	4190.25634765625000000000	4184.10253906250000000000	4176.92285156250000000000	4183.07666015625000000000	4217.43603515625000000000	4192.30761718750000000000	4183.58984375000000000000	4186.15380859375000000000	4198.46142578125000000000	4186.66650390625000000000	4182.56396484375000000000	3003.00000000000000000000	10249.00000000000000000000	10228.00000000000000000000	0.00000000000000000000	0.00000000000000000000	0.00000000000000000000	2572.00000000000000000000	320.00000000000000000000	4.00000000000000000000	4.00000000000000000000	4.00000000000000000000	4.00000000000000000000	4.00000000000000000000	4.00000000000000000000	4.00000000000000000000	4.00000000000000000000	4.00000000000000000000	4.00000000000000000000	4.00000000000000000000	4.00000000000000000000	4.00000000000000000000	4.00000000000000000000	4.00000000000000000000	4.00000000000000000000
7.00000000000000000000	0.00000000000000000000	4164.10253906250000000000	4161.02539062500000000000	4168.20507812500000000000	4178.46142578125000000000	4161.02539062500000000000	4168.71777343750000000000	4168.20507812500000000000	4207.69238281250000000000	4190.25634765625000000000	4192.30761718750000000000	4181.02539062500000000000	4198.97412109375000000000	4172.82031250000000000000	4177.43603515625000000000	2925.00000000000000000000	10247.00000000000000000000	10228.00000000000000000000	0.00000000000000000000	0.00000000000000000000	0.00000000000000000000	2572.00000000000000000000	327.00000000000000000000	4.00000000000000000000	4.00000000000000000000	4.00000000000000000000	4.00000000000000000000	4.00000000000000000000	4.00000000000000000000	4.00000000000000000000	4.00000000000000000000	4.00000000000000000000	4.00000000000000000000	4.00000000000000000000	4.00000000000000000000	4.00000000000000000000	4.00000000000000000000	4.00000000000000000000	4.00000000000000000000
8.00000000000000000000	0.00000000000000000000	4164.10253906250000000000	4159.48730468750000000000	4166.66650390625000000000	4166.15380859375000000000	4166.66650390625000000000	4176.41015625000000000000	4170.25634765625000000000	4191.79492187500000000000	4180.51269531250000000000	4178.97412109375000000000	4171.79492187500000000000	4190.76904296875000000000	4160.00000000000000000000	4171.79492187500000000000	1600.00000000000000000000	10247.00000000000000000000	10228.00000000000000000000	0.00000000000000000000	0.00000000000000000000	0.00000000000000000000	2572.00000000000000000000	335.00000000000000000000	4.00000000000000000000	4.00000000000000000000	4.00000000000000000000	4.00000000000000000000	4.00000000000000000000	4.00000000000000000000	4.00000000000000000000	4.00000000000000000000	4.00000000000000000000	4.00000000000000000000	4.00000000000000000000	4.00000000000000000000	4.00000000000000000000	4.00000000000000000000	4.00000000000000000000	4.00000000000000000000
9.00000000000000000000	0.00000000000000000000	4174.87158203125000000000	4190.76904296875000000000	4172.82031250000000000000	4181.02539062500000000000	4208.20507812500000000000	4186.66650390625000000000	4190.76904296875000000000	4204.61523437500000000000	4186.66650390625000000000	4191.79492187500000000000	4183.58984375000000000000	4200.00000000000000000000	4177.43603515625000000000	4180.51269531250000000000	3414.00000000000000000000	10247.00000000000000000000	10229.00000000000000000000	0.00000000000000000000	0.00000000000000000000	0.00000000000000000000	2572.00000000000000000000	343.00000000000000000000	4.00000000000000000000	4.00000000000000000000	4.00000000000000000000	4.00000000000000000000	4.00000000000000000000	4.00000000000000000000	4.00000000000000000000	4.00000000000000000000	4.00000000000000000000	4.00000000000000000000	4.00000000000000000000	4.00000000000000000000	4.00000000000000000000	4.00000000000000000000	4.00000000000000000000	4.00000000000000000000
10.00000000000000000000	0.00000000000000000000	4164.61523437500000000000	4155.89746093750000000000	4177.94873046875000000000	4162.56396484375000000000	4161.53857421875000000000	4171.79492187500000000000	4158.46142578125000000000	4172.82031250000000000000	4172.30761718750000000000	4140.51269531250000000000	4166.66650390625000000000	4194.87158203125000000000	4146.66650390625000000000	4168.71777343750000000000	3261.00000000000000000000	10247.00000000000000000000	10229.00000000000000000000	0.00000000000000000000	0.00000000000000000000	0.00000000000000000000	2572.00000000000000000000	351.00000000000000000000	4.00000000000000000000	4.00000000000000000000	4.00000000000000000000	4.00000000000000000000	4.00000000000000000000	4.00000000000000000000	4.00000000000000000000	4.00000000000000000000	4.00000000000000000000	4.00000000000000000000	4.00000000000000000000	4.00000000000000000000	4.00000000000000000000	4.00000000000000000000	4.00000000000000000000	4.00000000000000000000
11.00000000000000000000	0.00000000000000000000	4174.87158203125000000000	4182.05126953125000000000	4163.58984375000000000000	4176.92285156250000000000	4185.64111328125000000000	4180.51269531250000000000	4182.05126953125000000000	4207.69238281250000000000	4186.66650390625000000000	4172.30761718750000000000	4180.51269531250000000000	4194.87158203125000000000	4188.20507812500000000000	4184.61523437500000000000	2169.00000000000000000000	10247.00000000000000000000	10228.00000000000000000000	0.00000000000000000000	0.00000000000000000000	0.00000000000000000000	2572.00000000000000000000	360.00000000000000000000	4.00000000000000000000	4.00000000000000000000	4.00000000000000000000	4.00000000000000000000	4.00000000000000000000	4.00000000000000000000	4.00000000000000000000	4.00000000000000000000	4.00000000000000000000	4.00000000000000000000	4.00000000000000000000	4.00000000000000000000	4.00000000000000000000	4.00000000000000000000	4.00000000000000000000	4.00000000000000000000
12.00000000000000000000	0.00000000000000000000	4168.71777343750000000000	4156.41015625000000000000	4166.66650390625000000000	4165.12792968750000000000	4169.74365234375000000000	4165.64111328125000000000	4158.97412109375000000000	4196.92285156250000000000	4172.82031250000000000000	4170.76904296875000000000	4176.92285156250000000000	4196.41015625000000000000	4171.79492187500000000000	4176.92285156250000000000	1633.00000000000000000000	10247.00000000000000000000	10228.00000000000000000000	0.00000000000000000000	0.00000000000000000000	0.00000000000000000000	2572.00000000000000000000	368.00000000000000000000	4.00000000000000000000	4.00000000000000000000	4.00000000000000000000	4.00000000000000000000	4.00000000000000000000	4.00000000000000000000	4.00000000000000000000	4.00000000000000000000	4.00000000000000000000	4.00000000000000000000	4.00000000000000000000	4.00000000000000000000	4.00000000000000000000	4.00000000000000000000	4.00000000000000000000	4.00000000000000000000
13.00000000000000000000	0.00000000000000000000	4166.66650390625000000000	4145.64111328125000000000	4169.74365234375000000000	4155.89746093750000000000	4157.43603515625000000000	4168.71777343750000000000	4158.97412109375000000000	4189.74365234375000000000	4173.33300781250000000000	4169.74365234375000000000	4171.28173828125000000000	4194.35888671875000000000	4160.51269531250000000000	4170.25634765625000000000	1693.00000000000000000000	10248.00000000000000000000	10227.00000000000000000000	0.00000000000000000000	0.00000000000000000000	0.00000000000000000000	2572.00000000000000000000	376.00000000000000000000	4.00000000000000000000	4.00000000000000000000	4.00000000000000000000	4.00000000000000000000	4.00000000000000000000	4.00000000000000000000	4.00000000000000000000	4.00000000000000000000	4.00000000000000000000	4.00000000000000000000	4.00000000000000000000	4.00000000000000000000	4.00000000000000000000	4.00000000000000000000	4.00000000000000000000	4.00000000000000000000
14.00000000000000000000	0.00000000000000000000	4181.53857421875000000000	4187.69238281250000000000	4176.92285156250000000000	4181.02539062500000000000	4188.20507812500000000000	4185.64111328125000000000	4197.94873046875000000000	4227.17919921875000000000	4197.94873046875000000000	4217.94873046875000000000	4194.35888671875000000000	4205.64111328125000000000	4200.51269531250000000000	4184.61523437500000000000	3261.00000000000000000000	10248.00000000000000000000	10227.00000000000000000000	0.00000000000000000000	0.00000000000000000000	0.00000000000000000000	2572.00000000000000000000	385.00000000000000000000	4.00000000000000000000	4.00000000000000000000	4.00000000000000000000	4.00000000000000000000	4.00000000000000000000	4.00000000000000000000	4.00000000000000000000	4.00000000000000000000	4.00000000000000000000	4.00000000000000000000	4.00000000000000000000	4.00000000000000000000	4.00000000000000000000	4.00000000000000000000	4.00000000000000000000	4.00000000000000000000
15.00000000000000000000	0.00000000000000000000	4168.20507812500000000000	4158.46142578125000000000	4182.05126953125000000000	4161.53857421875000000000	4152.82031250000000000000	4168.71777343750000000000	4162.05126953125000000000	4190.76904296875000000000	4176.92285156250000000000	4175.38427734375000000000	4178.97412109375000000000	4198.97412109375000000000	4161.53857421875000000000	4168.20507812500000000000	2169.00000000000000000000	10246.00000000000000000000	10228.00000000000000000000	0.00000000000000000000	0.00000000000000000000	0.00000000000000000000	2572.00000000000000000000	393.00000000000000000000	4.00000000000000000000	4.00000000000000000000	4.00000000000000000000	4.00000000000000000000	4.00000000000000000000	4.00000000000000000000	4.00000000000000000000	4.00000000000000000000	4.00000000000000000000	4.00000000000000000000	4.00000000000000000000	4.00000000000000000000	4.00000000000000000000	4.00000000000000000000	4.00000000000000000000	4.00000000000000000000
16.00000000000000000000	0.00000000000000000000	4175.89746093750000000000	4185.12792968750000000000	4166.15380859375000000000	4170.25634765625000000000	4196.92285156250000000000	4178.46142578125000000000	4174.35888671875000000000	4202.56396484375000000000	4183.07666015625000000000	4191.28173828125000000000	4187.17919921875000000000	4197.94873046875000000000	4190.76904296875000000000	4183.07666015625000000000	0.00000000000000000000	10246.00000000000000000000	10228.00000000000000000000	0.00000000000000000000	0.00000000000000000000	0.00000000000000000000	2572.00000000000000000000	401.00000000000000000000	4.00000000000000000000	4.00000000000000000000	4.00000000000000000000	4.00000000000000000000	4.00000000000000000000	4.00000000000000000000	4.00000000000000000000	4.00000000000000000000	4.00000000000000000000	4.00000000000000000000	4.00000000000000000000	4.00000000000000000000	4.00000000000000000000	4.00000000000000000000	4.00000000000000000000	4.00000000000000000000
17.00000000000000000000	0.00000000000000000000	4175.38427734375000000000	4173.84619140625000000000	4166.66650390625000000000	4168.71777343750000000000	4185.64111328125000000000	4169.74365234375000000000	4162.05126953125000000000	4194.35888671875000000000	4175.38427734375000000000	4175.89746093750000000000	4183.07666015625000000000	4201.02539062500000000000	4191.79492187500000000000	4186.15380859375000000000	0.00000000000000000000	10249.00000000000000000000	10228.00000000000000000000	0.00000000000000000000	0.00000000000000000000	0.00000000000000000000	2572.00000000000000000000	410.00000000000000000000	4.00000000000000000000	4.00000000000000000000	4.00000000000000000000	4.00000000000000000000	4.00000000000000000000	4.00000000000000000000	4.00000000000000000000	4.00000000000000000000	4.00000000000000000000	4.00000000000000000000	4.00000000000000000000	4.00000000000000000000	4.00000000000000000000	4.00000000000000000000	4.00000000000000000000	4.00000000000000000000
18.00000000000000000000	0.00000000000000000000	4166.66650390625000000000	4157.43603515625000000000	4164.61523437500000000000	4158.46142578125000000000	4147.17919921875000000000	4165.12792968750000000000	4154.35888671875000000000	4181.53857421875000000000	4167.69238281250000000000	4148.20507812500000000000	4167.17919921875000000000	4191.79492187500000000000	4169.23046875000000000000	4171.79492187500000000000	0.00000000000000000000	10249.00000000000000000000	10228.00000000000000000000	0.00000000000000000000	0.00000000000000000000	0.00000000000000000000	2572.00000000000000000000	418.00000000000000000000	4.00000000000000000000	4.00000000000000000000	4.00000000000000000000	4.00000000000000000000	4.00000000000000000000	4.00000000000000000000	4.00000000000000000000	4.00000000000000000000	4.00000000000000000000	4.00000000000000000000	4.00000000000000000000	4.00000000000000000000	4.00000000000000000000	4.00000000000000000000	4.00000000000000000000	4.00000000000000000000
19.00000000000000000000	0.00000000000000000000	4171.28173828125000000000	4190.76904296875000000000	4164.61523437500000000000	4176.41015625000000000000	4183.07666015625000000000	4175.89746093750000000000	4176.41015625000000000000	4212.30761718750000000000	4187.69238281250000000000	4186.66650390625000000000	4185.12792968750000000000	4193.84619140625000000000	4193.84619140625000000000	4178.46142578125000000000	0.00000000000000000000	10249.00000000000000000000	10227.00000000000000000000	0.00000000000000000000	0.00000000000000000000	0.00000000000000000000	2572.00000000000000000000	426.00000000000000000000	4.00000000000000000000	4.00000000000000000000	4.00000000000000000000	4.00000000000000000000	4.00000000000000000000	4.00000000000000000000	4.00000000000000000000	4.00000000000000000000	4.00000000000000000000	4.00000000000000000000	4.00000000000000000000	4.00000000000000000000	4.00000000000000000000	4.00000000000000000000	4.00000000000000000000	4.00000000000000000000
20.00000000000000000000	0.00000000000000000000	4158.46142578125000000000	4152.82031250000000000000	4172.82031250000000000000	4151.79492187500000000000	4155.38427734375000000000	4161.53857421875000000000	4137.43603515625000000000	4177.43603515625000000000	4172.30761718750000000000	4148.20507812500000000000	4169.23046875000000000000	4187.69238281250000000000	4153.84619140625000000000	4164.10253906250000000000	0.00000000000000000000	10249.00000000000000000000	10227.00000000000000000000	0.00000000000000000000	0.00000000000000000000	0.00000000000000000000	2572.00000000000000000000	435.00000000000000000000	4.00000000000000000000	4.00000000000000000000	4.00000000000000000000	4.00000000000000000000	4.00000000000000000000	4.00000000000000000000	4.00000000000000000000	4.00000000000000000000	4.00000000000000000000	4.00000000000000000000	4.00000000000000000000	4.00000000000000000000	4.00000000000000000000	4.00000000000000000000	4.00000000000000000000	4.00000000000000000000
21.00000000000000000000	0.00000000000000000000	4172.82031250000000000000	4177.94873046875000000000	4168.20507812500000000000	4163.07666015625000000000	4182.05126953125000000000	4176.92285156250000000000	4170.25634765625000000000	4195.89746093750000000000	4182.56396484375000000000	4174.35888671875000000000	4175.89746093750000000000	4191.79492187500000000000	4181.53857421875000000000	4176.92285156250000000000	0.00000000000000000000	10246.00000000000000000000	10227.00000000000000000000	0.00000000000000000000	0.00000000000000000000	0.00000000000000000000	2572.00000000000000000000	443.00000000000000000000	4.00000000000000000000	4.00000000000000000000	4.00000000000000000000	4.00000000000000000000	4.00000000000000000000	4.00000000000000000000	4.00000000000000000000	4.00000000000000000000	4.00000000000000000000	4.00000000000000000000	4.00000000000000000000	4.00000000000000000000	4.00000000000000000000	4.00000000000000000000	4.00000000000000000000	4.00000000000000000000
22.00000000000000000000	0.00000000000000000000	4178.46142578125000000000	4185.12792968750000000000	4172.30761718750000000000	4171.28173828125000000000	4176.92285156250000000000	4175.38427734375000000000	4173.84619140625000000000	4192.82031250000000000000	4176.41015625000000000000	4177.94873046875000000000	4178.97412109375000000000	4197.94873046875000000000	4187.17919921875000000000	4183.58984375000000000000	0.00000000000000000000	10246.00000000000000000000	10227.00000000000000000000	0.00000000000000000000	0.00000000000000000000	0.00000000000000000000	2572.00000000000000000000	450.00000000000000000000	4.00000000000000000000	4.00000000000000000000	4.00000000000000000000	4.00000000000000000000	4.00000000000000000000	4.00000000000000000000	4.00000000000000000000	4.00000000000000000000	4.00000000000000000000	4.00000000000000000000	4.00000000000000000000	4.00000000000000000000	4.00000000000000000000	4.00000000000000000000	4.00000000000000000000	4.00000000000000000000
23.00000000000000000000	0.00000000000000000000	4168.20507812500000000000	4167.69238281250000000000	4166.15380859375000000000	4154.87158203125000000000	4150.76904296875000000000	4166.15380859375000000000	4149.23046875000000000000	4167.69238281250000000000	4165.12792968750000000000	4134.87158203125000000000	4165.12792968750000000000	4187.17919921875000000000	4161.02539062500000000000	4175.38427734375000000000	0.00000000000000000000	10246.00000000000000000000	10226.00000000000000000000	0.00000000000000000000	0.00000000000000000000	0.00000000000000000000	2572.00000000000000000000	458.00000000000000000000	4.00000000000000000000	4.00000000000000000000	4.00000000000000000000	4.00000000000000000000	4.00000000000000000000	4.00000000000000000000	4.00000000000000000000	4.00000000000000000000	4.00000000000000000000	4.00000000000000000000	4.00000000000000000000	4.00000000000000000000	4.00000000000000000000	4.00000000000000000000	4.00000000000000000000	4.00000000000000000000
24.00000000000000000000	0.00000000000000000000	4176.92285156250000000000	4193.84619140625000000000	4164.10253906250000000000	4171.28173828125000000000	4187.17919921875000000000	4174.35888671875000000000	4173.84619140625000000000	4207.69238281250000000000	4190.76904296875000000000	4180.00000000000000000000	4181.53857421875000000000	4192.82031250000000000000	4194.87158203125000000000	4186.66650390625000000000	0.00000000000000000000	10246.00000000000000000000	10226.00000000000000000000	0.00000000000000000000	0.00000000000000000000	0.00000000000000000000	2572.00000000000000000000	465.00000000000000000000	4.00000000000000000000	4.00000000000000000000	4.00000000000000000000	4.00000000000000000000	4.00000000000000000000	4.00000000000000000000	4.00000000000000000000	4.00000000000000000000	4.00000000000000000000	4.00000000000000000000	4.00000000000000000000	4.00000000000000000000	4.00000000000000000000	4.00000000000000000000	4.00000000000000000000	4.00000000000000000000
25.00000000000000000000	0.00000000000000000000	4168.20507812500000000000	4152.30761718750000000000	4173.84619140625000000000	4153.84619140625000000000	4143.58984375000000000000	4156.92285156250000000000	4143.07666015625000000000	4188.20507812500000000000	4176.92285156250000000000	4165.64111328125000000000	4166.15380859375000000000	4192.30761718750000000000	4163.58984375000000000000	4172.30761718750000000000	0.00000000000000000000	10247.00000000000000000000	10229.00000000000000000000	0.00000000000000000000	0.00000000000000000000	0.00000000000000000000	2572.00000000000000000000	472.00000000000000000000	4.00000000000000000000	4.00000000000000000000	4.00000000000000000000	4.00000000000000000000	4.00000000000000000000	4.00000000000000000000	4.00000000000000000000	4.00000000000000000000	4.00000000000000000000	4.00000000000000000000	4.00000000000000000000	4.00000000000000000000	4.00000000000000000000	4.00000000000000000000	4.00000000000000000000	4.00000000000000000000
26.00000000000000000000	0.00000000000000000000	4176.41015625000000000000	4176.41015625000000000000	4169.23046875000000000000	4161.53857421875000000000	4171.28173828125000000000	4172.82031250000000000000	4170.76904296875000000000	4202.56396484375000000000	4181.02539062500000000000	4180.51269531250000000000	4173.84619140625000000000	4192.82031250000000000000	4178.46142578125000000000	4177.94873046875000000000	0.00000000000000000000	10247.00000000000000000000	10229.00000000000000000000	0.00000000000000000000	0.00000000000000000000	0.00000000000000000000	2572.00000000000000000000	480.00000000000000000000	4.00000000000000000000	4.00000000000000000000	4.00000000000000000000	4.00000000000000000000	4.00000000000000000000	4.00000000000000000000	4.00000000000000000000	4.00000000000000000000	4.00000000000000000000	4.00000000000000000000	4.00000000000000000000	4.00000000000000000000	4.00000000000000000000	4.00000000000000000000	4.00000000000000000000	4.00000000000000000000
27.00000000000000000000	0.00000000000000000000	4181.53857421875000000000	4190.76904296875000000000	4178.46142578125000000000	4167.17919921875000000000	4192.82031250000000000000	4177.43603515625000000000	4183.07666015625000000000	4204.61523437500000000000	4183.07666015625000000000	4184.61523437500000000000	4182.05126953125000000000	4200.00000000000000000000	4182.56396484375000000000	4176.92285156250000000000	0.00000000000000000000	10248.00000000000000000000	10228.00000000000000000000	0.00000000000000000000	0.00000000000000000000	0.00000000000000000000	2572.00000000000000000000	487.00000000000000000000	4.00000000000000000000	4.00000000000000000000	4.00000000000000000000	4.00000000000000000000	4.00000000000000000000	4.00000000000000000000	4.00000000000000000000	4.00000000000000000000	4.00000000000000000000	4.00000000000000000000	4.00000000000000000000	4.00000000000000000000	4.00000000000000000000	4.00000000000000000000	4.00000000000000000000	4.00000000000000000000
28.00000000000000000000	0.00000000000000000000	4175.89746093750000000000	4164.10253906250000000000	4178.46142578125000000000	4156.92285156250000000000	4162.05126953125000000000	4170.25634765625000000000	4163.07666015625000000000	4181.02539062500000000000	4173.84619140625000000000	4153.33300781250000000000	4166.66650390625000000000	4195.38427734375000000000	4162.05126953125000000000	4173.33300781250000000000	0.00000000000000000000	10248.00000000000000000000	10228.00000000000000000000	0.00000000000000000000	0.00000000000000000000	0.00000000000000000000	2572.00000000000000000000	495.00000000000000000000	4.00000000000000000000	4.00000000000000000000	4.00000000000000000000	4.00000000000000000000	4.00000000000000000000	4.00000000000000000000	4.00000000000000000000	4.00000000000000000000	4.00000000000000000000	4.00000000000000000000	4.00000000000000000000	4.00000000000000000000	4.00000000000000000000	4.00000000000000000000	4.00000000000000000000	4.00000000000000000000
29.00000000000000000000	0.00000000000000000000	4192.82031250000000000000	4205.12792968750000000000	4169.23046875000000000000	4185.64111328125000000000	4202.05126953125000000000	4183.07666015625000000000	4195.38427734375000000000	4222.05126953125000000000	4191.79492187500000000000	4200.00000000000000000000	4185.64111328125000000000	4207.17919921875000000000	4215.38427734375000000000	4205.12792968750000000000	0.00000000000000000000	10249.00000000000000000000	10227.00000000000000000000	0.00000000000000000000	0.00000000000000000000	0.00000000000000000000	2572.00000000000000000000	502.00000000000000000000	4.00000000000000000000	4.00000000000000000000	4.00000000000000000000	4.00000000000000000000	4.00000000000000000000	4.00000000000000000000	4.00000000000000000000	4.00000000000000000000	4.00000000000000000000	4.00000000000000000000	4.00000000000000000000	4.00000000000000000000	4.00000000000000000000	4.00000000000000000000	4.00000000000000000000	4.00000000000000000000
30.00000000000000000000	0.00000000000000000000	4183.07666015625000000000	4177.94873046875000000000	4174.87158203125000000000	4163.07666015625000000000	4171.79492187500000000000	4166.15380859375000000000	4163.07666015625000000000	4194.87158203125000000000	4173.33300781250000000000	4169.23046875000000000000	4173.33300781250000000000	4207.17919921875000000000	4184.61523437500000000000	4193.84619140625000000000	0.00000000000000000000	10249.00000000000000000000	10227.00000000000000000000	0.00000000000000000000	0.00000000000000000000	0.00000000000000000000	2572.00000000000000000000	510.00000000000000000000	4.00000000000000000000	4.00000000000000000000	4.00000000000000000000	4.00000000000000000000	4.00000000000000000000	4.00000000000000000000	4.00000000000000000000	4.00000000000000000000	4.00000000000000000000	4.00000000000000000000	4.00000000000000000000	4.00000000000000000000	4.00000000000000000000	4.00000000000000000000	4.00000000000000000000	4.00000000000000000000
31.00000000000000000000	0.00000000000000000000	4183.58984375000000000000	4185.12792968750000000000	4170.76904296875000000000	4164.10253906250000000000	4178.46142578125000000000	4174.87158203125000000000	4173.84619140625000000000	4204.10253906250000000000	4182.05126953125000000000	4174.87158203125000000000	4177.94873046875000000000	4202.56396484375000000000	4182.05126953125000000000	4192.30761718750000000000	0.00000000000000000000	10250.00000000000000000000	10228.00000000000000000000	0.00000000000000000000	0.00000000000000000000	0.00000000000000000000	2572.00000000000000000000	518.00000000000000000000	4.00000000000000000000	4.00000000000000000000	4.00000000000000000000	4.00000000000000000000	4.00000000000000000000	4.00000000000000000000	4.00000000000000000000	4.00000000000000000000	4.00000000000000000000	4.00000000000000000000	4.00000000000000000000	4.00000000000000000000	4.00000000000000000000	4.00000000000000000000	4.00000000000000000000	4.00000000000000000000
32.00000000000000000000	0.00000000000000000000	4188.20507812500000000000	4195.89746093750000000000	4177.43603515625000000000	4181.02539062500000000000	4187.17919921875000000000	4177.43603515625000000000	4184.61523437500000000000	4222.05126953125000000000	4189.23046875000000000000	4196.41015625000000000000	4192.30761718750000000000	4207.17919921875000000000	4188.71777343750000000000	4195.38427734375000000000	0.00000000000000000000	10250.00000000000000000000	10228.00000000000000000000	0.00000000000000000000	0.00000000000000000000	0.00000000000000000000	2572.00000000000000000000	526.00000000000000000000	4.00000000000000000000	4.00000000000000000000	4.00000000000000000000	4.00000000000000000000	4.00000000000000000000	4.00000000000000000000	4.00000000000000000000	4.00000000000000000000	4.00000000000000000000	4.00000000000000000000	4.00000000000000000000	4.00000000000000000000	4.00000000000000000000	4.00000000000000000000	4.00000000000000000000	4.00000000000000000000
33.00000000000000000000	0.00000000000000000000	4175.38427734375000000000	4156.92285156250000000000	4175.89746093750000000000	4155.38427734375000000000	4155.38427734375000000000	4161.53857421875000000000	4150.25634765625000000000	4183.07666015625000000000	4167.69238281250000000000	4151.79492187500000000000	4167.69238281250000000000	4197.43603515625000000000	4148.20507812500000000000	4171.28173828125000000000	0.00000000000000000000	10251.00000000000000000000	10227.00000000000000000000	0.00000000000000000000	0.00000000000000000000	0.00000000000000000000	2572.00000000000000000000	535.00000000000000000000	4.00000000000000000000	4.00000000000000000000	4.00000000000000000000	4.00000000000000000000	4.00000000000000000000	4.00000000000000000000	4.00000000000000000000	4.00000000000000000000	4.00000000000000000000	4.00000000000000000000	4.00000000000000000000	4.00000000000000000000	4.00000000000000000000	4.00000000000000000000	4.00000000000000000000	4.00000000000000000000
34.00000000000000000000	0.00000000000000000000	4181.02539062500000000000	4180.51269531250000000000	4161.53857421875000000000	4162.56396484375000000000	4196.41015625000000000000	4171.28173828125000000000	4171.28173828125000000000	4198.46142578125000000000	4177.94873046875000000000	4176.41015625000000000000	4169.23046875000000000000	4196.92285156250000000000	4173.84619140625000000000	4176.41015625000000000000	0.00000000000000000000	10251.00000000000000000000	10227.00000000000000000000	0.00000000000000000000	0.00000000000000000000	0.00000000000000000000	2572.00000000000000000000	543.00000000000000000000	4.00000000000000000000	4.00000000000000000000	4.00000000000000000000	4.00000000000000000000	4.00000000000000000000	4.00000000000000000000	4.00000000000000000000	4.00000000000000000000	4.00000000000000000000	4.00000000000000000000	4.00000000000000000000	4.00000000000000000000	4.00000000000000000000	4.00000000000000000000	4.00000000000000000000	4.00000000000000000000
35.00000000000000000000	0.00000000000000000000	4170.76904296875000000000	4154.35888671875000000000	4166.15380859375000000000	4156.41015625000000000000	4158.46142578125000000000	4157.43603515625000000000	4149.23046875000000000000	4173.84619140625000000000	4165.64111328125000000000	4146.15380859375000000000	4156.92285156250000000000	4190.76904296875000000000	4144.10253906250000000000	4167.17919921875000000000	0.00000000000000000000	10253.00000000000000000000	10227.00000000000000000000	0.00000000000000000000	0.00000000000000000000	0.00000000000000000000	2572.00000000000000000000	551.00000000000000000000	4.00000000000000000000	4.00000000000000000000	4.00000000000000000000	4.00000000000000000000	4.00000000000000000000	4.00000000000000000000	4.00000000000000000000	4.00000000000000000000	4.00000000000000000000	4.00000000000000000000	4.00000000000000000000	4.00000000000000000000	4.00000000000000000000	4.00000000000000000000	4.00000000000000000000	4.00000000000000000000
36.00000000000000000000	0.00000000000000000000	4172.82031250000000000000	4160.51269531250000000000	4164.10253906250000000000	4167.17919921875000000000	4153.33300781250000000000	4165.12792968750000000000	4164.10253906250000000000	4188.20507812500000000000	4176.41015625000000000000	4152.82031250000000000000	4164.10253906250000000000	4188.71777343750000000000	4151.79492187500000000000	4169.74365234375000000000	0.00000000000000000000	10253.00000000000000000000	10227.00000000000000000000	0.00000000000000000000	0.00000000000000000000	0.00000000000000000000	2572.00000000000000000000	560.00000000000000000000	4.00000000000000000000	4.00000000000000000000	4.00000000000000000000	4.00000000000000000000	4.00000000000000000000	4.00000000000000000000	4.00000000000000000000	4.00000000000000000000	4.00000000000000000000	4.00000000000000000000	4.00000000000000000000	4.00000000000000000000	4.00000000000000000000	4.00000000000000000000	4.00000000000000000000	4.00000000000000000000
37.00000000000000000000	0.00000000000000000000	4177.43603515625000000000	4170.76904296875000000000	4167.69238281250000000000	4184.61523437500000000000	4174.35888671875000000000	4168.20507812500000000000	4174.87158203125000000000	4214.35888671875000000000	4189.23046875000000000000	4180.51269531250000000000	4180.51269531250000000000	4198.46142578125000000000	4174.87158203125000000000	4175.38427734375000000000	0.00000000000000000000	10252.00000000000000000000	10229.00000000000000000000	0.00000000000000000000	0.00000000000000000000	0.00000000000000000000	2572.00000000000000000000	568.00000000000000000000	4.00000000000000000000	4.00000000000000000000	4.00000000000000000000	4.00000000000000000000	4.00000000000000000000	4.00000000000000000000	4.00000000000000000000	4.00000000000000000000	4.00000000000000000000	4.00000000000000000000	4.00000000000000000000	4.00000000000000000000	4.00000000000000000000	4.00000000000000000000	4.00000000000000000000	4.00000000000000000000
38.00000000000000000000	0.00000000000000000000	4167.69238281250000000000	4141.53857421875000000000	4174.35888671875000000000	4177.43603515625000000000	4150.76904296875000000000	4159.48730468750000000000	4149.74365234375000000000	4185.12792968750000000000	4171.79492187500000000000	4143.07666015625000000000	4163.07666015625000000000	4193.33300781250000000000	4140.00000000000000000000	4163.07666015625000000000	0.00000000000000000000	10252.00000000000000000000	10229.00000000000000000000	0.00000000000000000000	0.00000000000000000000	0.00000000000000000000	2572.00000000000000000000	575.00000000000000000000	4.00000000000000000000	4.00000000000000000000	4.00000000000000000000	4.00000000000000000000	4.00000000000000000000	4.00000000000000000000	4.00000000000000000000	4.00000000000000000000	4.00000000000000000000	4.00000000000000000000	4.00000000000000000000	4.00000000000000000000	4.00000000000000000000	4.00000000000000000000	4.00000000000000000000	4.00000000000000000000
39.00000000000000000000	0.00000000000000000000	4188.20507812500000000000	4193.33300781250000000000	4173.84619140625000000000	4216.92285156250000000000	4211.28173828125000000000	4183.58984375000000000000	4195.89746093750000000000	4217.43603515625000000000	4190.76904296875000000000	4188.71777343750000000000	4180.51269531250000000000	4204.10253906250000000000	4177.43603515625000000000	4185.12792968750000000000	0.00000000000000000000	10252.00000000000000000000	10228.00000000000000000000	0.00000000000000000000	0.00000000000000000000	0.00000000000000000000	2572.00000000000000000000	583.00000000000000000000	4.00000000000000000000	4.00000000000000000000	4.00000000000000000000	4.00000000000000000000	4.00000000000000000000	4.00000000000000000000	4.00000000000000000000	4.00000000000000000000	4.00000000000000000000	4.00000000000000000000	4.00000000000000000000	4.00000000000000000000	4.00000000000000000000	4.00000000000000000000	4.00000000000000000000	4.00000000000000000000
40.00000000000000000000	0.00000000000000000000	4186.15380859375000000000	4177.94873046875000000000	4182.56396484375000000000	4218.97412109375000000000	4192.30761718750000000000	4173.84619140625000000000	4177.43603515625000000000	4197.94873046875000000000	4177.94873046875000000000	4172.30761718750000000000	4174.35888671875000000000	4210.76904296875000000000	4164.10253906250000000000	4182.56396484375000000000	0.00000000000000000000	10252.00000000000000000000	10228.00000000000000000000	0.00000000000000000000	0.00000000000000000000	0.00000000000000000000	2572.00000000000000000000	590.00000000000000000000	4.00000000000000000000	4.00000000000000000000	4.00000000000000000000	4.00000000000000000000	4.00000000000000000000	4.00000000000000000000	4.00000000000000000000	4.00000000000000000000	4.00000000000000000000	4.00000000000000000000	4.00000000000000000000	4.00000000000000000000	4.00000000000000000000	4.00000000000000000000	4.00000000000000000000	4.00000000000000000000
41.00000000000000000000	0.00000000000000000000	4182.05126953125000000000	4175.38427734375000000000	4174.35888671875000000000	4220.51269531250000000000	4177.43603515625000000000	4172.82031250000000000000	4172.82031250000000000000	4196.41015625000000000000	4175.38427734375000000000	4166.66650390625000000000	4173.33300781250000000000	4203.58984375000000000000	4173.33300781250000000000	4187.69238281250000000000	0.00000000000000000000	10246.00000000000000000000	10227.00000000000000000000	0.00000000000000000000	0.00000000000000000000	0.00000000000000000000	2572.00000000000000000000	598.00000000000000000000	4.00000000000000000000	4.00000000000000000000	4.00000000000000000000	4.00000000000000000000	4.00000000000000000000	4.00000000000000000000	4.00000000000000000000	4.00000000000000000000	4.00000000000000000000	4.00000000000000000000	4.00000000000000000000	4.00000000000000000000	4.00000000000000000000	4.00000000000000000000	4.00000000000000000000	4.00000000000000000000
42.00000000000000000000	0.00000000000000000000	4182.56396484375000000000	4192.30761718750000000000	4168.20507812500000000000	4239.48730468750000000000	4193.33300781250000000000	4173.33300781250000000000	4184.10253906250000000000	4220.00000000000000000000	4188.71777343750000000000	4197.94873046875000000000	4190.25634765625000000000	4206.66650390625000000000	4202.05126953125000000000	4202.05126953125000000000	0.00000000000000000000	10246.00000000000000000000	10227.00000000000000000000	0.00000000000000000000	0.00000000000000000000	0.00000000000000000000	2572.00000000000000000000	605.00000000000000000000	4.00000000000000000000	4.00000000000000000000	4.00000000000000000000	4.00000000000000000000	4.00000000000000000000	4.00000000000000000000	4.00000000000000000000	4.00000000000000000000	4.00000000000000000000	4.00000000000000000000	4.00000000000000000000	4.00000000000000000000	4.00000000000000000000	4.00000000000000000000	4.00000000000000000000	4.00000000000000000000
43.00000000000000000000	0.00000000000000000000	4168.20507812500000000000	4147.17919921875000000000	4169.74365234375000000000	4215.38427734375000000000	4153.33300781250000000000	4159.48730468750000000000	4150.25634765625000000000	4182.56396484375000000000	4170.76904296875000000000	4151.79492187500000000000	4168.71777343750000000000	4198.97412109375000000000	4154.35888671875000000000	4178.97412109375000000000	0.00000000000000000000	10244.00000000000000000000	10226.00000000000000000000	0.00000000000000000000	0.00000000000000000000	0.00000000000000000000	2572.00000000000000000000	613.00000000000000000000	4.00000000000000000000	4.00000000000000000000	4.00000000000000000000	4.00000000000000000000	4.00000000000000000000	4.00000000000000000000	4.00000000000000000000	4.00000000000000000000	4.00000000000000000000	4.00000000000000000000	4.00000000000000000000	4.00000000000000000000	4.00000000000000000000	4.00000000000000000000	4.00000000000000000000	4.00000000000000000000
44.00000000000000000000	0.00000000000000000000	4184.10253906250000000000	4187.69238281250000000000	4169.23046875000000000000	4227.17919921875000000000	4198.46142578125000000000	4181.53857421875000000000	4188.20507812500000000000	4208.71777343750000000000	4186.66650390625000000000	4190.25634765625000000000	4178.97412109375000000000	4200.51269531250000000000	4177.94873046875000000000	4184.10253906250000000000	0.00000000000000000000	10244.00000000000000000000	10226.00000000000000000000	0.00000000000000000000	0.00000000000000000000	0.00000000000000000000	2572.00000000000000000000	622.00000000000000000000	4.00000000000000000000	4.00000000000000000000	4.00000000000000000000	4.00000000000000000000	4.00000000000000000000	4.00000000000000000000	4.00000000000000000000	4.00000000000000000000	4.00000000000000000000	4.00000000000000000000	4.00000000000000000000	4.00000000000000000000	4.00000000000000000000	4.00000000000000000000	4.00000000000000000000	4.00000000000000000000
45.00000000000000000000	0.00000000000000000000	4183.58984375000000000000	4183.07666015625000000000	4183.58984375000000000000	4220.51269531250000000000	4183.58984375000000000000	4173.33300781250000000000	4177.43603515625000000000	4201.02539062500000000000	4181.53857421875000000000	4188.71777343750000000000	4176.92285156250000000000	4204.10253906250000000000	4167.69238281250000000000	4183.58984375000000000000	0.00000000000000000000	10244.00000000000000000000	10227.00000000000000000000	0.00000000000000000000	0.00000000000000000000	0.00000000000000000000	2572.00000000000000000000	629.00000000000000000000	4.00000000000000000000	4.00000000000000000000	4.00000000000000000000	4.00000000000000000000	4.00000000000000000000	4.00000000000000000000	4.00000000000000000000	4.00000000000000000000	4.00000000000000000000	4.00000000000000000000	4.00000000000000000000	4.00000000000000000000	4.00000000000000000000	4.00000000000000000000	4.00000000000000000000	4.00000000000000000000
46.00000000000000000000	0.00000000000000000000	4180.51269531250000000000	4167.17919921875000000000	4177.43603515625000000000	4211.28173828125000000000	4166.66650390625000000000	4170.76904296875000000000	4169.74365234375000000000	4196.92285156250000000000	4182.05126953125000000000	4173.33300781250000000000	4173.33300781250000000000	4204.61523437500000000000	4167.17919921875000000000	4187.69238281250000000000	0.00000000000000000000	10244.00000000000000000000	10227.00000000000000000000	0.00000000000000000000	0.00000000000000000000	0.00000000000000000000	2572.00000000000000000000	637.00000000000000000000	4.00000000000000000000	4.00000000000000000000	4.00000000000000000000	4.00000000000000000000	4.00000000000000000000	4.00000000000000000000	4.00000000000000000000	4.00000000000000000000	4.00000000000000000000	4.00000000000000000000	4.00000000000000000000	4.00000000000000000000	4.00000000000000000000	4.00000000000000000000	4.00000000000000000000	4.00000000000000000000
47.00000000000000000000	0.00000000000000000000	4190.76904296875000000000	4188.71777343750000000000	4168.71777343750000000000	4226.66650390625000000000	4197.94873046875000000000	4175.89746093750000000000	4184.10253906250000000000	4216.41015625000000000000	4190.25634765625000000000	4202.56396484375000000000	4186.66650390625000000000	4213.84619140625000000000	4200.51269531250000000000	4198.46142578125000000000	0.00000000000000000000	10244.00000000000000000000	10229.00000000000000000000	0.00000000000000000000	0.00000000000000000000	0.00000000000000000000	2572.00000000000000000000	645.00000000000000000000	4.00000000000000000000	4.00000000000000000000	4.00000000000000000000	4.00000000000000000000	4.00000000000000000000	4.00000000000000000000	4.00000000000000000000	4.00000000000000000000	4.00000000000000000000	4.00000000000000000000	4.00000000000000000000	4.00000000000000000000	4.00000000000000000000	4.00000000000000000000	4.00000000000000000000	4.00000000000000000000
48.00000000000000000000	0.00000000000000000000	4180.00000000000000000000	4166.66650390625000000000	4171.28173828125000000000	4210.25634765625000000000	4160.51269531250000000000	4158.97412109375000000000	4145.64111328125000000000	4177.94873046875000000000	4167.69238281250000000000	4155.89746093750000000000	4165.12792968750000000000	4202.05126953125000000000	4162.56396484375000000000	4175.89746093750000000000	0.00000000000000000000	10244.00000000000000000000	10229.00000000000000000000	0.00000000000000000000	0.00000000000000000000	0.00000000000000000000	2572.00000000000000000000	653.00000000000000000000	4.00000000000000000000	4.00000000000000000000	4.00000000000000000000	4.00000000000000000000	4.00000000000000000000	4.00000000000000000000	4.00000000000000000000	4.00000000000000000000	4.00000000000000000000	4.00000000000000000000	4.00000000000000000000	4.00000000000000000000	4.00000000000000000000	4.00000000000000000000	4.00000000000000000000	4.00000000000000000000
49.00000000000000000000	0.00000000000000000000	4190.25634765625000000000	4207.69238281250000000000	4165.64111328125000000000	4228.20507812500000000000	4184.10253906250000000000	4176.92285156250000000000	4175.89746093750000000000	4208.71777343750000000000	4187.69238281250000000000	4178.46142578125000000000	4178.97412109375000000000	4200.00000000000000000000	4187.69238281250000000000	4185.12792968750000000000	0.00000000000000000000	10245.00000000000000000000	10228.00000000000000000000	0.00000000000000000000	0.00000000000000000000	0.00000000000000000000	2572.00000000000000000000	661.00000000000000000000	4.00000000000000000000	4.00000000000000000000	4.00000000000000000000	4.00000000000000000000	4.00000000000000000000	4.00000000000000000000	4.00000000000000000000	4.00000000000000000000	4.00000000000000000000	4.00000000000000000000	4.00000000000000000000	4.00000000000000000000	4.00000000000000000000	4.00000000000000000000	4.00000000000000000000	4.00000000000000000000
50.00000000000000000000	0.00000000000000000000	4182.56396484375000000000	4182.56396484375000000000	4172.82031250000000000000	4218.97412109375000000000	4161.02539062500000000000	4167.17919921875000000000	4163.07666015625000000000	4196.92285156250000000000	4179.48730468750000000000	4173.84619140625000000000	4178.46142578125000000000	4202.56396484375000000000	4167.17919921875000000000	4178.97412109375000000000	0.00000000000000000000	10245.00000000000000000000	10228.00000000000000000000	0.00000000000000000000	0.00000000000000000000	0.00000000000000000000	2572.00000000000000000000	669.00000000000000000000	4.00000000000000000000	4.00000000000000000000	4.00000000000000000000	4.00000000000000000000	4.00000000000000000000	4.00000000000000000000	4.00000000000000000000	4.00000000000000000000	4.00000000000000000000	4.00000000000000000000	4.00000000000000000000	4.00000000000000000000	4.00000000000000000000	4.00000000000000000000	4.00000000000000000000	4.00000000000000000000
51.00000000000000000000	0.00000000000000000000	4174.35888671875000000000	4158.97412109375000000000	4171.28173828125000000000	4201.02539062500000000000	4151.79492187500000000000	4161.53857421875000000000	4148.71777343750000000000	4173.33300781250000000000	4166.66650390625000000000	4152.82031250000000000000	4165.12792968750000000000	4195.38427734375000000000	4143.07666015625000000000	4168.20507812500000000000	0.00000000000000000000	10246.00000000000000000000	10227.00000000000000000000	0.00000000000000000000	0.00000000000000000000	0.00000000000000000000	2572.00000000000000000000	677.00000000000000000000	4.00000000000000000000	4.00000000000000000000	4.00000000000000000000	4.00000000000000000000	4.00000000000000000000	4.00000000000000000000	4.00000000000000000000	4.00000000000000000000	4.00000000000000000000	4.00000000000000000000	4.00000000000000000000	4.00000000000000000000	4.00000000000000000000	4.00000000000000000000	4.00000000000000000000	4.00000000000000000000
52.00000000000000000000	0.00000000000000000000	4191.79492187500000000000	4207.69238281250000000000	4170.76904296875000000000	4220.51269531250000000000	4207.17919921875000000000	4176.92285156250000000000	4178.46142578125000000000	4204.10253906250000000000	4183.58984375000000000000	4185.64111328125000000000	4178.97412109375000000000	4207.17919921875000000000	4186.15380859375000000000	4187.69238281250000000000	0.00000000000000000000	10246.00000000000000000000	10227.00000000000000000000	0.00000000000000000000	0.00000000000000000000	0.00000000000000000000	2572.00000000000000000000	685.00000000000000000000	4.00000000000000000000	4.00000000000000000000	4.00000000000000000000	4.00000000000000000000	4.00000000000000000000	4.00000000000000000000	4.00000000000000000000	4.00000000000000000000	4.00000000000000000000	4.00000000000000000000	4.00000000000000000000	4.00000000000000000000	4.00000000000000000000	4.00000000000000000000	4.00000000000000000000	4.00000000000000000000
53.00000000000000000000	0.00000000000000000000	4183.07666015625000000000	4186.15380859375000000000	4173.33300781250000000000	4197.43603515625000000000	4167.69238281250000000000	4163.07666015625000000000	4149.23046875000000000000	4171.28173828125000000000	4164.61523437500000000000	4140.00000000000000000000	4158.97412109375000000000	4205.64111328125000000000	4156.92285156250000000000	4181.53857421875000000000	0.00000000000000000000	10247.00000000000000000000	10229.00000000000000000000	0.00000000000000000000	0.00000000000000000000	0.00000000000000000000	2572.00000000000000000000	693.00000000000000000000	4.00000000000000000000	4.00000000000000000000	4.00000000000000000000	4.00000000000000000000	4.00000000000000000000	4.00000000000000000000	4.00000000000000000000	4.00000000000000000000	4.00000000000000000000	4.00000000000000000000	4.00000000000000000000	4.00000000000000000000	4.00000000000000000000	4.00000000000000000000	4.00000000000000000000	4.00000000000000000000
54.00000000000000000000	0.00000000000000000000	4186.15380859375000000000	4208.71777343750000000000	4163.07666015625000000000	4203.58984375000000000000	4180.51269531250000000000	4168.20507812500000000000	4170.25634765625000000000	4191.79492187500000000000	4176.92285156250000000000	4160.00000000000000000000	4166.66650390625000000000	4201.53857421875000000000	4177.94873046875000000000	4189.23046875000000000000	0.00000000000000000000	10247.00000000000000000000	10229.00000000000000000000	0.00000000000000000000	0.00000000000000000000	0.00000000000000000000	2572.00000000000000000000	702.00000000000000000000	4.00000000000000000000	4.00000000000000000000	4.00000000000000000000	4.00000000000000000000	4.00000000000000000000	4.00000000000000000000	4.00000000000000000000	4.00000000000000000000	4.00000000000000000000	4.00000000000000000000	4.00000000000000000000	4.00000000000000000000	4.00000000000000000000	4.00000000000000000000	4.00000000000000000000	4.00000000000000000000
55.00000000000000000000	0.00000000000000000000	4184.10253906250000000000	4198.97412109375000000000	4172.82031250000000000000	4200.51269531250000000000	4178.97412109375000000000	4158.46142578125000000000	4160.51269531250000000000	4191.28173828125000000000	4178.46142578125000000000	4164.61523437500000000000	4170.76904296875000000000	4203.58984375000000000000	4175.89746093750000000000	4186.15380859375000000000	0.00000000000000000000	10250.00000000000000000000	10227.00000000000000000000	0.00000000000000000000	0.00000000000000000000	0.00000000000000000000	2572.00000000000000000000	710.00000000000000000000	4.00000000000000000000	4.00000000000000000000	4.00000000000000000000	4.00000000000000000000	4.00000000000000000000	4.00000000000000000000	4.00000000000000000000	4.00000000000000000000	4.00000000000000000000	4.00000000000000000000	4.00000000000000000000	4.00000000000000000000	4.00000000000000000000	4.00000000000000000000	4.00000000000000000000	4.00000000000000000000
56.00000000000000000000	0.00000000000000000000	4181.53857421875000000000	4189.23046875000000000000	4174.35888671875000000000	4183.58984375000000000000	4164.61523437500000000000	4161.02539062500000000000	4146.66650390625000000000	4167.17919921875000000000	4168.71777343750000000000	4135.38427734375000000000	4164.61523437500000000000	4204.10253906250000000000	4162.56396484375000000000	4185.12792968750000000000	0.00000000000000000000	10250.00000000000000000000	10227.00000000000000000000	0.00000000000000000000	0.00000000000000000000	0.00000000000000000000	2572.00000000000000000000	718.00000000000000000000	4.00000000000000000000	4.00000000000000000000	4.00000000000000000000	4.00000000000000000000	4.00000000000000000000	4.00000000000000000000	4.00000000000000000000	4.00000000000000000000	4.00000000000000000000	4.00000000000000000000	4.00000000000000000000	4.00000000000000000000	4.00000000000000000000	4.00000000000000000000	4.00000000000000000000	4.00000000000000000000
57.00000000000000000000	0.00000000000000000000	4196.41015625000000000000	4238.46142578125000000000	4171.28173828125000000000	4201.53857421875000000000	4197.94873046875000000000	4180.51269531250000000000	4180.51269531250000000000	4195.38427734375000000000	4181.53857421875000000000	4175.89746093750000000000	4183.58984375000000000000	4214.87158203125000000000	4197.43603515625000000000	4203.07666015625000000000	0.00000000000000000000	10250.00000000000000000000	10225.00000000000000000000	0.00000000000000000000	0.00000000000000000000	0.00000000000000000000	2572.00000000000000000000	726.00000000000000000000	4.00000000000000000000	4.00000000000000000000	4.00000000000000000000	4.00000000000000000000	4.00000000000000000000	4.00000000000000000000	4.00000000000000000000	4.00000000000000000000	4.00000000000000000000	4.00000000000000000000	4.00000000000000000000	4.00000000000000000000	4.00000000000000000000	4.00000000000000000000	4.00000000000000000000	4.00000000000000000000
58.00000000000000000000	0.00000000000000000000	4184.61523437500000000000	4205.12792968750000000000	4179.48730468750000000000	4176.92285156250000000000	4158.46142578125000000000	4163.58984375000000000000	4149.74365234375000000000	4164.61523437500000000000	4161.02539062500000000000	4144.61523437500000000000	4161.02539062500000000000	4205.12792968750000000000	4150.25634765625000000000	4181.53857421875000000000	0.00000000000000000000	10250.00000000000000000000	10225.00000000000000000000	0.00000000000000000000	0.00000000000000000000	0.00000000000000000000	2572.00000000000000000000	733.00000000000000000000	4.00000000000000000000	4.00000000000000000000	4.00000000000000000000	4.00000000000000000000	4.00000000000000000000	4.00000000000000000000	4.00000000000000000000	4.00000000000000000000	4.00000000000000000000	4.00000000000000000000	4.00000000000000000000	4.00000000000000000000	4.00000000000000000000	4.00000000000000000000	4.00000000000000000000	4.00000000000000000000
59.00000000000000000000	0.00000000000000000000	4188.20507812500000000000	4221.02539062500000000000	4170.25634765625000000000	4181.02539062500000000000	4186.15380859375000000000	4170.25634765625000000000	4166.15380859375000000000	4180.51269531250000000000	4170.76904296875000000000	4161.02539062500000000000	4165.64111328125000000000	4204.10253906250000000000	4172.82031250000000000000	4192.82031250000000000000	0.00000000000000000000	10250.00000000000000000000	10224.00000000000000000000	0.00000000000000000000	0.00000000000000000000	0.00000000000000000000	2572.00000000000000000000	741.00000000000000000000	4.00000000000000000000	4.00000000000000000000	4.00000000000000000000	4.00000000000000000000	4.00000000000000000000	4.00000000000000000000	4.00000000000000000000	4.00000000000000000000	4.00000000000000000000	4.00000000000000000000	4.00000000000000000000	4.00000000000000000000	4.00000000000000000000	4.00000000000000000000	4.00000000000000000000	4.00000000000000000000
60.00000000000000000000	0.00000000000000000000	4192.30761718750000000000	4223.58984375000000000000	4170.25634765625000000000	4186.66650390625000000000	4197.94873046875000000000	4167.17919921875000000000	4162.56396484375000000000	4190.25634765625000000000	4174.35888671875000000000	4167.17919921875000000000	4176.92285156250000000000	4213.33300781250000000000	4195.89746093750000000000	4209.74365234375000000000	0.00000000000000000000	10250.00000000000000000000	10224.00000000000000000000	0.00000000000000000000	0.00000000000000000000	0.00000000000000000000	2572.00000000000000000000	748.00000000000000000000	4.00000000000000000000	4.00000000000000000000	4.00000000000000000000	4.00000000000000000000	4.00000000000000000000	4.00000000000000000000	4.00000000000000000000	4.00000000000000000000	4.00000000000000000000	4.00000000000000000000	4.00000000000000000000	4.00000000000000000000	4.00000000000000000000	4.00000000000000000000	4.00000000000000000000	4.00000000000000000000
61.00000000000000000000	0.00000000000000000000	4189.74365234375000000000	4204.10253906250000000000	4171.79492187500000000000	4172.30761718750000000000	4177.94873046875000000000	4168.20507812500000000000	4151.28173828125000000000	4179.48730468750000000000	4170.25634765625000000000	4145.64111328125000000000	4165.64111328125000000000	4207.17919921875000000000	4176.41015625000000000000	4202.05126953125000000000	0.00000000000000000000	10250.00000000000000000000	10225.00000000000000000000	0.00000000000000000000	0.00000000000000000000	0.00000000000000000000	2572.00000000000000000000	756.00000000000000000000	4.00000000000000000000	4.00000000000000000000	4.00000000000000000000	4.00000000000000000000	4.00000000000000000000	4.00000000000000000000	4.00000000000000000000	4.00000000000000000000	4.00000000000000000000	4.00000000000000000000	4.00000000000000000000	4.00000000000000000000	4.00000000000000000000	4.00000000000000000000	4.00000000000000000000	4.00000000000000000000
62.00000000000000000000	0.00000000000000000000	4200.51269531250000000000	4240.00000000000000000000	4173.84619140625000000000	4193.33300781250000000000	4217.43603515625000000000	4188.20507812500000000000	4193.84619140625000000000	4214.35888671875000000000	4193.33300781250000000000	4201.02539062500000000000	4182.56396484375000000000	4213.33300781250000000000	4203.07666015625000000000	4207.69238281250000000000	0.00000000000000000000	10250.00000000000000000000	10225.00000000000000000000	0.00000000000000000000	0.00000000000000000000	0.00000000000000000000	2572.00000000000000000000	763.00000000000000000000	4.00000000000000000000	4.00000000000000000000	4.00000000000000000000	4.00000000000000000000	4.00000000000000000000	4.00000000000000000000	4.00000000000000000000	4.00000000000000000000	4.00000000000000000000	4.00000000000000000000	4.00000000000000000000	4.00000000000000000000	4.00000000000000000000	4.00000000000000000000	4.00000000000000000000	4.00000000000000000000
63.00000000000000000000	0.00000000000000000000	4183.58984375000000000000	4202.56396484375000000000	4180.51269531250000000000	4173.84619140625000000000	4174.35888671875000000000	4169.23046875000000000000	4157.94873046875000000000	4171.28173828125000000000	4171.79492187500000000000	4158.97412109375000000000	4166.66650390625000000000	4208.71777343750000000000	4158.97412109375000000000	4188.71777343750000000000	0.00000000000000000000	10250.00000000000000000000	10224.00000000000000000000	0.00000000000000000000	0.00000000000000000000	0.00000000000000000000	2572.00000000000000000000	772.00000000000000000000	4.00000000000000000000	4.00000000000000000000	4.00000000000000000000	4.00000000000000000000	4.00000000000000000000	4.00000000000000000000	4.00000000000000000000	4.00000000000000000000	4.00000000000000000000	4.00000000000000000000	4.00000000000000000000	4.00000000000000000000	4.00000000000000000000	4.00000000000000000000	4.00000000000000000000	4.00000000000000000000
64.00000000000000000000	0.00000000000000000000	4190.76904296875000000000	4217.43603515625000000000	4169.23046875000000000000	4179.48730468750000000000	4188.20507812500000000000	4176.41015625000000000000	4167.17919921875000000000	4177.43603515625000000000	4176.41015625000000000000	4151.28173828125000000000	4166.66650390625000000000	4205.64111328125000000000	4176.41015625000000000000	4198.46142578125000000000	1178.00000000000000000000	10250.00000000000000000000	10224.00000000000000000000	0.00000000000000000000	0.00000000000000000000	0.00000000000000000000	2572.00000000000000000000	780.00000000000000000000	4.00000000000000000000	4.00000000000000000000	4.00000000000000000000	4.00000000000000000000	4.00000000000000000000	4.00000000000000000000	4.00000000000000000000	4.00000000000000000000	4.00000000000000000000	4.00000000000000000000	4.00000000000000000000	4.00000000000000000000	4.00000000000000000000	4.00000000000000000000	4.00000000000000000000	4.00000000000000000000
65.00000000000000000000	0.00000000000000000000	4203.07666015625000000000	4235.38427734375000000000	4171.28173828125000000000	4192.30761718750000000000	4199.48730468750000000000	4174.87158203125000000000	4178.97412109375000000000	4196.41015625000000000000	4180.51269531250000000000	4168.71777343750000000000	4177.43603515625000000000	4212.30761718750000000000	4196.92285156250000000000	4205.12792968750000000000	2084.00000000000000000000	10250.00000000000000000000	10223.00000000000000000000	0.00000000000000000000	0.00000000000000000000	0.00000000000000000000	2572.00000000000000000000	788.00000000000000000000	4.00000000000000000000	4.00000000000000000000	4.00000000000000000000	4.00000000000000000000	4.00000000000000000000	4.00000000000000000000	4.00000000000000000000	4.00000000000000000000	4.00000000000000000000	4.00000000000000000000	4.00000000000000000000	4.00000000000000000000	4.00000000000000000000	4.00000000000000000000	4.00000000000000000000	4.00000000000000000000
66.00000000000000000000	0.00000000000000000000	4190.76904296875000000000	4208.20507812500000000000	4173.33300781250000000000	4175.38427734375000000000	4161.53857421875000000000	4162.05126953125000000000	4151.28173828125000000000	4170.76904296875000000000	4164.61523437500000000000	4142.56396484375000000000	4164.61523437500000000000	4203.07666015625000000000	4163.07666015625000000000	4184.61523437500000000000	2112.00000000000000000000	10250.00000000000000000000	10223.00000000000000000000	0.00000000000000000000	0.00000000000000000000	0.00000000000000000000	2572.00000000000000000000	797.00000000000000000000	4.00000000000000000000	4.00000000000000000000	4.00000000000000000000	4.00000000000000000000	4.00000000000000000000	4.00000000000000000000	4.00000000000000000000	4.00000000000000000000	4.00000000000000000000	4.00000000000000000000	4.00000000000000000000	4.00000000000000000000	4.00000000000000000000	4.00000000000000000000	4.00000000000000000000	4.00000000000000000000
67.00000000000000000000	0.00000000000000000000	4191.28173828125000000000	4227.69238281250000000000	4166.66650390625000000000	4191.28173828125000000000	4204.10253906250000000000	4175.38427734375000000000	4178.97412109375000000000	4202.56396484375000000000	4184.61523437500000000000	4182.05126953125000000000	4176.92285156250000000000	4204.61523437500000000000	4188.20507812500000000000	4192.82031250000000000000	3230.00000000000000000000	10249.00000000000000000000	10223.00000000000000000000	0.00000000000000000000	0.00000000000000000000	0.00000000000000000000	2572.00000000000000000000	805.00000000000000000000	4.00000000000000000000	4.00000000000000000000	4.00000000000000000000	4.00000000000000000000	4.00000000000000000000	4.00000000000000000000	4.00000000000000000000	4.00000000000000000000	4.00000000000000000000	4.00000000000000000000	4.00000000000000000000	4.00000000000000000000	4.00000000000000000000	4.00000000000000000000	4.00000000000000000000	4.00000000000000000000
68.00000000000000000000	0.00000000000000000000	4177.43603515625000000000	4185.12792968750000000000	4174.87158203125000000000	4173.84619140625000000000	4173.33300781250000000000	4163.07666015625000000000	4158.97412109375000000000	4184.61523437500000000000	4172.82031250000000000000	4149.74365234375000000000	4162.05126953125000000000	4202.05126953125000000000	4152.30761718750000000000	4180.00000000000000000000	3410.00000000000000000000	10249.00000000000000000000	10223.00000000000000000000	0.00000000000000000000	0.00000000000000000000	0.00000000000000000000	2572.00000000000000000000	812.00000000000000000000	4.00000000000000000000	4.00000000000000000000	4.00000000000000000000	4.00000000000000000000	4.00000000000000000000	4.00000000000000000000	4.00000000000000000000	4.00000000000000000000	4.00000000000000000000	4.00000000000000000000	4.00000000000000000000	4.00000000000000000000	4.00000000000000000000	4.00000000000000000000	4.00000000000000000000	4.00000000000000000000
69.00000000000000000000	0.00000000000000000000	4186.15380859375000000000	4202.05126953125000000000	4171.28173828125000000000	4180.51269531250000000000	4175.89746093750000000000	4174.35888671875000000000	4177.94873046875000000000	4195.38427734375000000000	4178.46142578125000000000	4155.38427734375000000000	4166.15380859375000000000	4200.51269531250000000000	4163.07666015625000000000	4185.64111328125000000000	1666.00000000000000000000	10249.00000000000000000000	10223.00000000000000000000	0.00000000000000000000	0.00000000000000000000	0.00000000000000000000	2572.00000000000000000000	820.00000000000000000000	4.00000000000000000000	4.00000000000000000000	4.00000000000000000000	4.00000000000000000000	4.00000000000000000000	4.00000000000000000000	4.00000000000000000000	4.00000000000000000000	4.00000000000000000000	4.00000000000000000000	4.00000000000000000000	4.00000000000000000000	4.00000000000000000000	4.00000000000000000000	4.00000000000000000000	4.00000000000000000000
70.00000000000000000000	0.00000000000000000000	4195.89746093750000000000	4225.64111328125000000000	4173.84619140625000000000	4197.94873046875000000000	4200.51269531250000000000	4180.00000000000000000000	4191.79492187500000000000	4201.02539062500000000000	4183.07666015625000000000	4173.33300781250000000000	4175.89746093750000000000	4208.20507812500000000000	4183.07666015625000000000	4188.71777343750000000000	2992.00000000000000000000	10249.00000000000000000000	10223.00000000000000000000	0.00000000000000000000	0.00000000000000000000	0.00000000000000000000	2572.00000000000000000000	827.00000000000000000000	4.00000000000000000000	4.00000000000000000000	4.00000000000000000000	4.00000000000000000000	4.00000000000000000000	4.00000000000000000000	4.00000000000000000000	4.00000000000000000000	4.00000000000000000000	4.00000000000000000000	4.00000000000000000000	4.00000000000000000000	4.00000000000000000000	4.00000000000000000000	4.00000000000000000000	4.00000000000000000000
71.00000000000000000000	0.00000000000000000000	4179.48730468750000000000	4184.10253906250000000000	4171.79492187500000000000	4174.87158203125000000000	4167.69238281250000000000	4164.61523437500000000000	4161.53857421875000000000	4157.43603515625000000000	4159.48730468750000000000	4126.15380859375000000000	4150.25634765625000000000	4197.43603515625000000000	4143.07666015625000000000	4167.69238281250000000000	2910.00000000000000000000	10247.00000000000000000000	10224.00000000000000000000	0.00000000000000000000	0.00000000000000000000	0.00000000000000000000	2572.00000000000000000000	835.00000000000000000000	4.00000000000000000000	4.00000000000000000000	4.00000000000000000000	4.00000000000000000000	4.00000000000000000000	4.00000000000000000000	4.00000000000000000000	4.00000000000000000000	4.00000000000000000000	4.00000000000000000000	4.00000000000000000000	4.00000000000000000000	4.00000000000000000000	4.00000000000000000000	4.00000000000000000000	4.00000000000000000000
72.00000000000000000000	0.00000000000000000000	4188.20507812500000000000	4213.33300781250000000000	4162.05126953125000000000	4197.43603515625000000000	4192.82031250000000000000	4174.87158203125000000000	4188.71777343750000000000	4194.87158203125000000000	4176.41015625000000000000	4162.56396484375000000000	4167.17919921875000000000	4200.00000000000000000000	4178.46142578125000000000	4185.64111328125000000000	1586.00000000000000000000	10247.00000000000000000000	10224.00000000000000000000	0.00000000000000000000	0.00000000000000000000	0.00000000000000000000	2572.00000000000000000000	843.00000000000000000000	4.00000000000000000000	4.00000000000000000000	4.00000000000000000000	4.00000000000000000000	4.00000000000000000000	4.00000000000000000000	4.00000000000000000000	4.00000000000000000000	4.00000000000000000000	4.00000000000000000000	4.00000000000000000000	4.00000000000000000000	4.00000000000000000000	4.00000000000000000000	4.00000000000000000000	4.00000000000000000000
73.00000000000000000000	0.00000000000000000000	4180.00000000000000000000	4189.74365234375000000000	4168.71777343750000000000	4195.38427734375000000000	4156.92285156250000000000	4162.56396484375000000000	4160.51269531250000000000	4178.97412109375000000000	4170.76904296875000000000	4138.97412109375000000000	4164.10253906250000000000	4201.02539062500000000000	4155.89746093750000000000	4178.46142578125000000000	3392.00000000000000000000	10247.00000000000000000000	10225.00000000000000000000	0.00000000000000000000	0.00000000000000000000	0.00000000000000000000	2572.00000000000000000000	851.00000000000000000000	4.00000000000000000000	4.00000000000000000000	4.00000000000000000000	4.00000000000000000000	4.00000000000000000000	4.00000000000000000000	4.00000000000000000000	4.00000000000000000000	4.00000000000000000000	4.00000000000000000000	4.00000000000000000000	4.00000000000000000000	4.00000000000000000000	4.00000000000000000000	4.00000000000000000000	4.00000000000000000000
74.00000000000000000000	0.00000000000000000000	4178.97412109375000000000	4188.20507812500000000000	4166.15380859375000000000	4192.82031250000000000000	4165.64111328125000000000	4172.30761718750000000000	4167.69238281250000000000	4173.84619140625000000000	4176.41015625000000000000	4140.51269531250000000000	4160.51269531250000000000	4199.48730468750000000000	4150.76904296875000000000	4172.30761718750000000000	3274.00000000000000000000	10247.00000000000000000000	10225.00000000000000000000	0.00000000000000000000	0.00000000000000000000	0.00000000000000000000	2572.00000000000000000000	858.00000000000000000000	4.00000000000000000000	4.00000000000000000000	4.00000000000000000000	4.00000000000000000000	4.00000000000000000000	4.00000000000000000000	4.00000000000000000000	4.00000000000000000000	4.00000000000000000000	4.00000000000000000000	4.00000000000000000000	4.00000000000000000000	4.00000000000000000000	4.00000000000000000000	4.00000000000000000000	4.00000000000000000000
75.00000000000000000000	0.00000000000000000000	4188.20507812500000000000	4208.71777343750000000000	4170.25634765625000000000	4203.07666015625000000000	4201.02539062500000000000	4182.56396484375000000000	4187.69238281250000000000	4194.35888671875000000000	4185.64111328125000000000	4178.46142578125000000000	4173.33300781250000000000	4208.20507812500000000000	4170.76904296875000000000	4176.41015625000000000000	2176.00000000000000000000	10248.00000000000000000000	10224.00000000000000000000	0.00000000000000000000	0.00000000000000000000	0.00000000000000000000	2572.00000000000000000000	866.00000000000000000000	4.00000000000000000000	4.00000000000000000000	4.00000000000000000000	4.00000000000000000000	4.00000000000000000000	4.00000000000000000000	4.00000000000000000000	4.00000000000000000000	4.00000000000000000000	4.00000000000000000000	4.00000000000000000000	4.00000000000000000000	4.00000000000000000000	4.00000000000000000000	4.00000000000000000000	4.00000000000000000000
76.00000000000000000000	0.00000000000000000000	4177.43603515625000000000	4175.38427734375000000000	4171.79492187500000000000	4180.00000000000000000000	4161.02539062500000000000	4166.15380859375000000000	4152.30761718750000000000	4158.97412109375000000000	4163.58984375000000000000	4129.74365234375000000000	4154.87158203125000000000	4197.94873046875000000000	4134.87158203125000000000	4158.97412109375000000000	1619.00000000000000000000	10248.00000000000000000000	10224.00000000000000000000	0.00000000000000000000	0.00000000000000000000	0.00000000000000000000	2572.00000000000000000000	875.00000000000000000000	4.00000000000000000000	4.00000000000000000000	4.00000000000000000000	4.00000000000000000000	4.00000000000000000000	4.00000000000000000000	4.00000000000000000000	4.00000000000000000000	4.00000000000000000000	4.00000000000000000000	4.00000000000000000000	4.00000000000000000000	4.00000000000000000000	4.00000000000000000000	4.00000000000000000000	4.00000000000000000000
77.00000000000000000000	0.00000000000000000000	4185.12792968750000000000	4208.20507812500000000000	4160.51269531250000000000	4196.41015625000000000000	4189.74365234375000000000	4175.89746093750000000000	4175.89746093750000000000	4182.05126953125000000000	4175.89746093750000000000	4155.38427734375000000000	4164.61523437500000000000	4197.94873046875000000000	4170.76904296875000000000	4176.41015625000000000000	1688.00000000000000000000	10247.00000000000000000000	10225.00000000000000000000	0.00000000000000000000	0.00000000000000000000	0.00000000000000000000	2572.00000000000000000000	883.00000000000000000000	4.00000000000000000000	4.00000000000000000000	4.00000000000000000000	4.00000000000000000000	4.00000000000000000000	4.00000000000000000000	4.00000000000000000000	4.00000000000000000000	4.00000000000000000000	4.00000000000000000000	4.00000000000000000000	4.00000000000000000000	4.00000000000000000000	4.00000000000000000000	4.00000000000000000000	4.00000000000000000000
78.00000000000000000000	0.00000000000000000000	4174.87158203125000000000	4183.07666015625000000000	4163.58984375000000000000	4189.23046875000000000000	4156.41015625000000000000	4161.02539062500000000000	4151.79492187500000000000	4167.17919921875000000000	4164.10253906250000000000	4138.97412109375000000000	4154.87158203125000000000	4197.94873046875000000000	4149.23046875000000000000	4172.30761718750000000000	3274.00000000000000000000	10247.00000000000000000000	10225.00000000000000000000	0.00000000000000000000	0.00000000000000000000	0.00000000000000000000	2572.00000000000000000000	891.00000000000000000000	4.00000000000000000000	4.00000000000000000000	4.00000000000000000000	4.00000000000000000000	4.00000000000000000000	4.00000000000000000000	4.00000000000000000000	4.00000000000000000000	4.00000000000000000000	4.00000000000000000000	4.00000000000000000000	4.00000000000000000000	4.00000000000000000000	4.00000000000000000000	4.00000000000000000000	4.00000000000000000000
79.00000000000000000000	0.00000000000000000000	4172.82031250000000000000	4178.46142578125000000000	4162.05126953125000000000	4184.61523437500000000000	4147.69238281250000000000	4164.10253906250000000000	4157.43603515625000000000	4170.25634765625000000000	4167.17919921875000000000	4127.17919921875000000000	4151.79492187500000000000	4191.79492187500000000000	4138.46142578125000000000	4166.15380859375000000000	2176.00000000000000000000	10247.00000000000000000000	10224.00000000000000000000	0.00000000000000000000	0.00000000000000000000	0.00000000000000000000	2572.00000000000000000000	899.00000000000000000000	4.00000000000000000000	4.00000000000000000000	4.00000000000000000000	4.00000000000000000000	4.00000000000000000000	4.00000000000000000000	4.00000000000000000000	4.00000000000000000000	4.00000000000000000000	4.00000000000000000000	4.00000000000000000000	4.00000000000000000000	4.00000000000000000000	4.00000000000000000000	4.00000000000000000000	4.00000000000000000000
80.00000000000000000000	0.00000000000000000000	4185.64111328125000000000	4210.76904296875000000000	4169.23046875000000000000	4198.46142578125000000000	4192.30761718750000000000	4177.94873046875000000000	4189.23046875000000000000	4202.05126953125000000000	4189.23046875000000000000	4170.76904296875000000000	4172.82031250000000000000	4201.02539062500000000000	4167.69238281250000000000	4178.46142578125000000000	1619.00000000000000000000	10247.00000000000000000000	10224.00000000000000000000	0.00000000000000000000	0.00000000000000000000	0.00000000000000000000	2572.00000000000000000000	907.00000000000000000000	4.00000000000000000000	4.00000000000000000000	4.00000000000000000000	4.00000000000000000000	4.00000000000000000000	4.00000000000000000000	4.00000000000000000000	4.00000000000000000000	4.00000000000000000000	4.00000000000000000000	4.00000000000000000000	4.00000000000000000000	4.00000000000000000000	4.00000000000000000000	4.00000000000000000000	4.00000000000000000000
81.00000000000000000000	0.00000000000000000000	4174.35888671875000000000	4166.66650390625000000000	4175.38427734375000000000	4174.87158203125000000000	4156.92285156250000000000	4163.58984375000000000000	4152.82031250000000000000	4166.66650390625000000000	4171.28173828125000000000	4136.92285156250000000000	4152.82031250000000000000	4196.41015625000000000000	4130.76904296875000000000	4165.12792968750000000000	1688.00000000000000000000	10247.00000000000000000000	10225.00000000000000000000	0.00000000000000000000	0.00000000000000000000	0.00000000000000000000	2572.00000000000000000000	914.00000000000000000000	4.00000000000000000000	4.00000000000000000000	4.00000000000000000000	4.00000000000000000000	4.00000000000000000000	4.00000000000000000000	4.00000000000000000000	4.00000000000000000000	4.00000000000000000000	4.00000000000000000000	4.00000000000000000000	4.00000000000000000000	4.00000000000000000000	4.00000000000000000000	4.00000000000000000000	4.00000000000000000000
82.00000000000000000000	0.00000000000000000000	4186.66650390625000000000	4200.51269531250000000000	4166.15380859375000000000	4191.28173828125000000000	4187.17919921875000000000	4178.46142578125000000000	4175.89746093750000000000	4191.79492187500000000000	4180.51269531250000000000	4157.43603515625000000000	4163.58984375000000000000	4200.00000000000000000000	4169.74365234375000000000	4175.89746093750000000000	3274.00000000000000000000	10247.00000000000000000000	10225.00000000000000000000	0.00000000000000000000	0.00000000000000000000	0.00000000000000000000	2572.00000000000000000000	921.00000000000000000000	4.00000000000000000000	4.00000000000000000000	4.00000000000000000000	4.00000000000000000000	4.00000000000000000000	4.00000000000000000000	4.00000000000000000000	4.00000000000000000000	4.00000000000000000000	4.00000000000000000000	4.00000000000000000000	4.00000000000000000000	4.00000000000000000000	4.00000000000000000000	4.00000000000000000000	4.00000000000000000000
83.00000000000000000000	0.00000000000000000000	4188.71777343750000000000	4209.74365234375000000000	4173.33300781250000000000	4189.74365234375000000000	4181.53857421875000000000	4170.25634765625000000000	4163.58984375000000000000	4183.07666015625000000000	4168.71777343750000000000	4140.00000000000000000000	4166.66650390625000000000	4203.58984375000000000000	4170.76904296875000000000	4173.84619140625000000000	2176.00000000000000000000	10247.00000000000000000000	10225.00000000000000000000	0.00000000000000000000	0.00000000000000000000	0.00000000000000000000	2572.00000000000000000000	930.00000000000000000000	4.00000000000000000000	4.00000000000000000000	4.00000000000000000000	4.00000000000000000000	4.00000000000000000000	4.00000000000000000000	4.00000000000000000000	4.00000000000000000000	4.00000000000000000000	4.00000000000000000000	4.00000000000000000000	4.00000000000000000000	4.00000000000000000000	4.00000000000000000000	4.00000000000000000000	4.00000000000000000000
84.00000000000000000000	0.00000000000000000000	4184.61523437500000000000	4202.56396484375000000000	4168.71777343750000000000	4177.94873046875000000000	4169.74365234375000000000	4163.07666015625000000000	4155.38427734375000000000	4172.82031250000000000000	4167.69238281250000000000	4128.20507812500000000000	4159.48730468750000000000	4196.41015625000000000000	4153.84619140625000000000	4169.23046875000000000000	1619.00000000000000000000	10247.00000000000000000000	10225.00000000000000000000	0.00000000000000000000	0.00000000000000000000	0.00000000000000000000	2572.00000000000000000000	938.00000000000000000000	4.00000000000000000000	4.00000000000000000000	4.00000000000000000000	4.00000000000000000000	4.00000000000000000000	4.00000000000000000000	4.00000000000000000000	4.00000000000000000000	4.00000000000000000000	4.00000000000000000000	4.00000000000000000000	4.00000000000000000000	4.00000000000000000000	4.00000000000000000000	4.00000000000000000000	4.00000000000000000000
85.00000000000000000000	0.00000000000000000000	4185.64111328125000000000	4215.89746093750000000000	4163.58984375000000000000	4193.33300781250000000000	4191.28173828125000000000	4170.25634765625000000000	4179.48730468750000000000	4205.64111328125000000000	4187.69238281250000000000	4177.43603515625000000000	4172.82031250000000000000	4201.53857421875000000000	4173.33300781250000000000	4174.35888671875000000000	1688.00000000000000000000	10248.00000000000000000000	10227.00000000000000000000	0.00000000000000000000	0.00000000000000000000	0.00000000000000000000	2572.00000000000000000000	945.00000000000000000000	4.00000000000000000000	4.00000000000000000000	4.00000000000000000000	4.00000000000000000000	4.00000000000000000000	4.00000000000000000000	4.00000000000000000000	4.00000000000000000000	4.00000000000000000000	4.00000000000000000000	4.00000000000000000000	4.00000000000000000000	4.00000000000000000000	4.00000000000000000000	4.00000000000000000000	4.00000000000000000000
86.00000000000000000000	0.00000000000000000000	4167.17919921875000000000	4176.41015625000000000000	4168.71777343750000000000	4170.76904296875000000000	4151.79492187500000000000	4158.97412109375000000000	4146.66650390625000000000	4169.74365234375000000000	4165.12792968750000000000	4132.30761718750000000000	4152.82031250000000000000	4192.30761718750000000000	4128.71777343750000000000	4152.82031250000000000000	3274.00000000000000000000	10248.00000000000000000000	10227.00000000000000000000	0.00000000000000000000	0.00000000000000000000	0.00000000000000000000	2572.00000000000000000000	953.00000000000000000000	4.00000000000000000000	4.00000000000000000000	4.00000000000000000000	4.00000000000000000000	4.00000000000000000000	4.00000000000000000000	4.00000000000000000000	4.00000000000000000000	4.00000000000000000000	4.00000000000000000000	4.00000000000000000000	4.00000000000000000000	4.00000000000000000000	4.00000000000000000000	4.00000000000000000000	4.00000000000000000000
87.00000000000000000000	0.00000000000000000000	4178.97412109375000000000	4215.38427734375000000000	4163.58984375000000000000	4179.48730468750000000000	4197.94873046875000000000	4178.46142578125000000000	4176.41015625000000000000	4183.07666015625000000000	4173.33300781250000000000	4145.64111328125000000000	4161.53857421875000000000	4187.69238281250000000000	4149.23046875000000000000	4168.71777343750000000000	2176.00000000000000000000	10247.00000000000000000000	10226.00000000000000000000	0.00000000000000000000	0.00000000000000000000	0.00000000000000000000	2572.00000000000000000000	961.00000000000000000000	4.00000000000000000000	4.00000000000000000000	4.00000000000000000000	4.00000000000000000000	4.00000000000000000000	4.00000000000000000000	4.00000000000000000000	4.00000000000000000000	4.00000000000000000000	4.00000000000000000000	4.00000000000000000000	4.00000000000000000000	4.00000000000000000000	4.00000000000000000000	4.00000000000000000000	4.00000000000000000000
88.00000000000000000000	0.00000000000000000000	4180.51269531250000000000	4213.33300781250000000000	4168.71777343750000000000	4174.87158203125000000000	4189.23046875000000000000	4173.84619140625000000000	4173.33300781250000000000	4168.71777343750000000000	4166.15380859375000000000	4140.00000000000000000000	4160.51269531250000000000	4189.23046875000000000000	4144.61523437500000000000	4170.76904296875000000000	1619.00000000000000000000	10247.00000000000000000000	10226.00000000000000000000	0.00000000000000000000	0.00000000000000000000	0.00000000000000000000	2572.00000000000000000000	969.00000000000000000000	4.00000000000000000000	4.00000000000000000000	4.00000000000000000000	4.00000000000000000000	4.00000000000000000000	4.00000000000000000000	4.00000000000000000000	4.00000000000000000000	4.00000000000000000000	4.00000000000000000000	4.00000000000000000000	4.00000000000000000000	4.00000000000000000000	4.00000000000000000000	4.00000000000000000000	4.00000000000000000000
89.00000000000000000000	0.00000000000000000000	4172.82031250000000000000	4195.89746093750000000000	4166.15380859375000000000	4166.66650390625000000000	4150.76904296875000000000	4167.69238281250000000000	4155.89746093750000000000	4149.23046875000000000000	4155.89746093750000000000	4107.17919921875000000000	4149.74365234375000000000	4184.61523437500000000000	4136.41015625000000000000	4163.07666015625000000000	1688.00000000000000000000	10248.00000000000000000000	10227.00000000000000000000	0.00000000000000000000	0.00000000000000000000	0.00000000000000000000	2572.00000000000000000000	976.00000000000000000000	4.00000000000000000000	4.00000000000000000000	4.00000000000000000000	4.00000000000000000000	4.00000000000000000000	4.00000000000000000000	4.00000000000000000000	4.00000000000000000000	4.00000000000000000000	4.00000000000000000000	4.00000000000000000000	4.00000000000000000000	4.00000000000000000000	4.00000000000000000000	4.00000000000000000000	4.00000000000000000000
90.00000000000000000000	0.00000000000000000000	4182.56396484375000000000	4226.15380859375000000000	4162.56396484375000000000	4189.23046875000000000000	4187.17919921875000000000	4172.82031250000000000000	4173.84619140625000000000	4188.20507812500000000000	4175.38427734375000000000	4140.00000000000000000000	4167.69238281250000000000	4191.79492187500000000000	4178.46142578125000000000	4180.51269531250000000000	3274.00000000000000000000	10248.00000000000000000000	10227.00000000000000000000	0.00000000000000000000	0.00000000000000000000	0.00000000000000000000	2572.00000000000000000000	985.00000000000000000000	4.00000000000000000000	4.00000000000000000000	4.00000000000000000000	4.00000000000000000000	4.00000000000000000000	4.00000000000000000000	4.00000000000000000000	4.00000000000000000000	4.00000000000000000000	4.00000000000000000000	4.00000000000000000000	4.00000000000000000000	4.00000000000000000000	4.00000000000000000000	4.00000000000000000000	4.00000000000000000000
91.00000000000000000000	0.00000000000000000000	4171.28173828125000000000	4185.12792968750000000000	4168.71777343750000000000	4161.02539062500000000000	4152.30761718750000000000	4153.33300781250000000000	4139.48730468750000000000	4158.46142578125000000000	4159.48730468750000000000	4109.74365234375000000000	4150.25634765625000000000	4187.69238281250000000000	4137.43603515625000000000	4166.66650390625000000000	2176.00000000000000000000	10247.00000000000000000000	10227.00000000000000000000	0.00000000000000000000	0.00000000000000000000	0.00000000000000000000	2572.00000000000000000000	993.00000000000000000000	4.00000000000000000000	4.00000000000000000000	4.00000000000000000000	4.00000000000000000000	4.00000000000000000000	4.00000000000000000000	4.00000000000000000000	4.00000000000000000000	4.00000000000000000000	4.00000000000000000000	4.00000000000000000000	4.00000000000000000000	4.00000000000000000000	4.00000000000000000000	4.00000000000000000000	4.00000000000000000000
92.00000000000000000000	0.00000000000000000000	4181.02539062500000000000	4205.12792968750000000000	4166.15380859375000000000	4167.69238281250000000000	4171.28173828125000000000	4172.30761718750000000000	4170.25634765625000000000	4176.92285156250000000000	4171.28173828125000000000	4145.64111328125000000000	4158.97412109375000000000	4190.76904296875000000000	4152.82031250000000000000	4175.38427734375000000000	1619.00000000000000000000	10247.00000000000000000000	10227.00000000000000000000	0.00000000000000000000	0.00000000000000000000	0.00000000000000000000	2573.00000000000000000000	0.00000000000000000000	4.00000000000000000000	4.00000000000000000000	4.00000000000000000000	4.00000000000000000000	4.00000000000000000000	4.00000000000000000000	4.00000000000000000000	4.00000000000000000000	4.00000000000000000000	4.00000000000000000000	4.00000000000000000000	4.00000000000000000000	4.00000000000000000000	4.00000000000000000000	4.00000000000000000000	4.00000000000000000000
93.00000000000000000000	0.00000000000000000000	4185.64111328125000000000	4207.69238281250000000000	4176.92285156250000000000	4174.35888671875000000000	4176.41015625000000000000	4173.33300781250000000000	4170.76904296875000000000	4183.58984375000000000000	4173.84619140625000000000	4161.02539062500000000000	4165.64111328125000000000	4196.92285156250000000000	4155.38427734375000000000	4178.46142578125000000000	1688.00000000000000000000	10247.00000000000000000000	10228.00000000000000000000	0.00000000000000000000	0.00000000000000000000	0.00000000000000000000	2573.00000000000000000000	8.00000000000000000000	4.00000000000000000000	4.00000000000000000000	4.00000000000000000000	4.00000000000000000000	4.00000000000000000000	4.00000000000000000000	4.00000000000000000000	4.00000000000000000000	4.00000000000000000000	4.00000000000000000000	4.00000000000000000000	4.00000000000000000000	4.00000000000000000000	4.00000000000000000000	4.00000000000000000000	4.00000000000000000000
94.00000000000000000000	0.00000000000000000000	4177.43603515625000000000	4188.71777343750000000000	4173.33300781250000000000	4155.38427734375000000000	4156.92285156250000000000	4164.10253906250000000000	4148.20507812500000000000	4166.15380859375000000000	4165.12792968750000000000	4131.28173828125000000000	4153.84619140625000000000	4190.76904296875000000000	4133.84619140625000000000	4168.71777343750000000000	3274.00000000000000000000	10247.00000000000000000000	10228.00000000000000000000	0.00000000000000000000	0.00000000000000000000	0.00000000000000000000	2573.00000000000000000000	16.00000000000000000000	4.00000000000000000000	4.00000000000000000000	4.00000000000000000000	4.00000000000000000000	4.00000000000000000000	4.00000000000000000000	4.00000000000000000000	4.00000000000000000000	4.00000000000000000000	4.00000000000000000000	4.00000000000000000000	4.00000000000000000000	4.00000000000000000000	4.00000000000000000000	4.00000000000000000000	4.00000000000000000000
95.00000000000000000000	0.00000000000000000000	4185.64111328125000000000	4224.10253906250000000000	4163.07666015625000000000	4173.33300781250000000000	4198.46142578125000000000	4176.92285156250000000000	4178.46142578125000000000	4200.00000000000000000000	4179.48730468750000000000	4168.71777343750000000000	4169.74365234375000000000	4198.46142578125000000000	4173.84619140625000000000	4184.10253906250000000000	2176.00000000000000000000	10246.00000000000000000000	10228.00000000000000000000	0.00000000000000000000	0.00000000000000000000	0.00000000000000000000	2573.00000000000000000000	24.00000000000000000000	4.00000000000000000000	4.00000000000000000000	4.00000000000000000000	4.00000000000000000000	4.00000000000000000000	4.00000000000000000000	4.00000000000000000000	4.00000000000000000000	4.00000000000000000000	4.00000000000000000000	4.00000000000000000000	4.00000000000000000000	4.00000000000000000000	4.00000000000000000000	4.00000000000000000000	4.00000000000000000000
96.00000000000000000000	0.00000000000000000000	4171.28173828125000000000	4184.10253906250000000000	4169.74365234375000000000	4155.89746093750000000000	4161.53857421875000000000	4160.00000000000000000000	4150.25634765625000000000	4166.66650390625000000000	4157.94873046875000000000	4126.15380859375000000000	4154.35888671875000000000	4191.28173828125000000000	4136.92285156250000000000	4165.12792968750000000000	1619.00000000000000000000	10246.00000000000000000000	10228.00000000000000000000	0.00000000000000000000	0.00000000000000000000	0.00000000000000000000	2573.00000000000000000000	33.00000000000000000000	4.00000000000000000000	4.00000000000000000000	4.00000000000000000000	4.00000000000000000000	4.00000000000000000000	4.00000000000000000000	4.00000000000000000000	4.00000000000000000000	4.00000000000000000000	4.00000000000000000000	4.00000000000000000000	4.00000000000000000000	4.00000000000000000000	4.00000000000000000000	4.00000000000000000000	4.00000000000000000000
97.00000000000000000000	0.00000000000000000000	4175.89746093750000000000	4196.92285156250000000000	4167.17919921875000000000	4162.05126953125000000000	4169.74365234375000000000	4168.20507812500000000000	4171.79492187500000000000	4182.05126953125000000000	4168.20507812500000000000	4131.79492187500000000000	4162.05126953125000000000	4186.66650390625000000000	4145.64111328125000000000	4165.64111328125000000000	1688.00000000000000000000	10247.00000000000000000000	10228.00000000000000000000	0.00000000000000000000	0.00000000000000000000	0.00000000000000000000	2573.00000000000000000000	40.00000000000000000000	4.00000000000000000000	4.00000000000000000000	4.00000000000000000000	4.00000000000000000000	4.00000000000000000000	4.00000000000000000000	4.00000000000000000000	4.00000000000000000000	4.00000000000000000000	4.00000000000000000000	4.00000000000000000000	4.00000000000000000000	4.00000000000000000000	4.00000000000000000000	4.00000000000000000000	4.00000000000000000000
98.00000000000000000000	0.00000000000000000000	4181.53857421875000000000	4204.10253906250000000000	4174.87158203125000000000	4167.69238281250000000000	4168.20507812500000000000	4167.69238281250000000000	4177.94873046875000000000	4199.48730468750000000000	4176.92285156250000000000	4143.58984375000000000000	4169.74365234375000000000	4195.89746093750000000000	4152.82031250000000000000	4171.79492187500000000000	3274.00000000000000000000	10247.00000000000000000000	10228.00000000000000000000	0.00000000000000000000	0.00000000000000000000	0.00000000000000000000	2573.00000000000000000000	48.00000000000000000000	4.00000000000000000000	4.00000000000000000000	4.00000000000000000000	4.00000000000000000000	4.00000000000000000000	4.00000000000000000000	4.00000000000000000000	4.00000000000000000000	4.00000000000000000000	4.00000000000000000000	4.00000000000000000000	4.00000000000000000000	4.00000000000000000000	4.00000000000000000000	4.00000000000000000000	4.00000000000000000000
99.00000000000000000000	0.00000000000000000000	4173.33300781250000000000	4177.43603515625000000000	4174.87158203125000000000	4149.23046875000000000000	4143.07666015625000000000	4163.58984375000000000000	4161.02539062500000000000	4178.97412109375000000000	4165.12792968750000000000	4113.84619140625000000000	4149.74365234375000000000	4190.76904296875000000000	4123.58984375000000000000	4161.02539062500000000000	2176.00000000000000000000	10245.00000000000000000000	10228.00000000000000000000	0.00000000000000000000	0.00000000000000000000	0.00000000000000000000	2573.00000000000000000000	56.00000000000000000000	4.00000000000000000000	4.00000000000000000000	4.00000000000000000000	4.00000000000000000000	4.00000000000000000000	4.00000000000000000000	4.00000000000000000000	4.00000000000000000000	4.00000000000000000000	4.00000000000000000000	4.00000000000000000000	4.00000000000000000000	4.00000000000000000000	4.00000000000000000000	4.00000000000000000000	4.00000000000000000000
100.00000000000000000000	0.00000000000000000000	4187.69238281250000000000	4215.89746093750000000000	4166.66650390625000000000	4170.76904296875000000000	4197.43603515625000000000	4182.56396484375000000000	4201.53857421875000000000	4208.71777343750000000000	4180.00000000000000000000	4161.53857421875000000000	4163.07666015625000000000	4196.92285156250000000000	4156.92285156250000000000	4171.79492187500000000000	1619.00000000000000000000	10245.00000000000000000000	10228.00000000000000000000	0.00000000000000000000	0.00000000000000000000	0.00000000000000000000	2573.00000000000000000000	64.00000000000000000000	4.00000000000000000000	4.00000000000000000000	4.00000000000000000000	4.00000000000000000000	4.00000000000000000000	4.00000000000000000000	4.00000000000000000000	4.00000000000000000000	4.00000000000000000000	4.00000000000000000000	4.00000000000000000000	4.00000000000000000000	4.00000000000000000000	4.00000000000000000000	4.00000000000000000000	4.00000000000000000000
101.00000000000000000000	0.00000000000000000000	4174.87158203125000000000	4178.97412109375000000000	4172.30761718750000000000	4150.76904296875000000000	4167.17919921875000000000	4166.15380859375000000000	4167.17919921875000000000	4172.30761718750000000000	4160.51269531250000000000	4128.71777343750000000000	4151.28173828125000000000	4192.82031250000000000000	4122.05126953125000000000	4158.97412109375000000000	1688.00000000000000000000	10245.00000000000000000000	10229.00000000000000000000	0.00000000000000000000	0.00000000000000000000	0.00000000000000000000	2573.00000000000000000000	72.00000000000000000000	4.00000000000000000000	4.00000000000000000000	4.00000000000000000000	4.00000000000000000000	4.00000000000000000000	4.00000000000000000000	4.00000000000000000000	4.00000000000000000000	4.00000000000000000000	4.00000000000000000000	4.00000000000000000000	4.00000000000000000000	4.00000000000000000000	4.00000000000000000000	4.00000000000000000000	4.00000000000000000000
102.00000000000000000000	0.00000000000000000000	4171.28173828125000000000	4177.94873046875000000000	4163.07666015625000000000	4148.71777343750000000000	4162.56396484375000000000	4169.74365234375000000000	4167.17919921875000000000	4177.94873046875000000000	4168.71777343750000000000	4132.82031250000000000000	4153.33300781250000000000	4183.58984375000000000000	4132.82031250000000000000	4166.15380859375000000000	3274.00000000000000000000	10245.00000000000000000000	10229.00000000000000000000	0.00000000000000000000	0.00000000000000000000	0.00000000000000000000	2573.00000000000000000000	79.00000000000000000000	4.00000000000000000000	4.00000000000000000000	4.00000000000000000000	4.00000000000000000000	4.00000000000000000000	4.00000000000000000000	4.00000000000000000000	4.00000000000000000000	4.00000000000000000000	4.00000000000000000000	4.00000000000000000000	4.00000000000000000000	4.00000000000000000000	4.00000000000000000000	4.00000000000000000000	4.00000000000000000000
103.00000000000000000000	0.00000000000000000000	4171.28173828125000000000	4188.20507812500000000000	4162.56396484375000000000	4160.51269531250000000000	4163.58984375000000000000	4167.69238281250000000000	4170.25634765625000000000	4192.82031250000000000000	4176.41015625000000000000	4154.35888671875000000000	4161.53857421875000000000	4187.17919921875000000000	4156.92285156250000000000	4169.74365234375000000000	2176.00000000000000000000	10244.00000000000000000000	10227.00000000000000000000	0.00000000000000000000	0.00000000000000000000	0.00000000000000000000	2573.00000000000000000000	87.00000000000000000000	4.00000000000000000000	4.00000000000000000000	4.00000000000000000000	4.00000000000000000000	4.00000000000000000000	4.00000000000000000000	4.00000000000000000000	4.00000000000000000000	4.00000000000000000000	4.00000000000000000000	4.00000000000000000000	4.00000000000000000000	4.00000000000000000000	4.00000000000000000000	4.00000000000000000000	4.00000000000000000000
104.00000000000000000000	0.00000000000000000000	4159.48730468750000000000	4156.41015625000000000000	4165.64111328125000000000	4143.58984375000000000000	4131.79492187500000000000	4158.46142578125000000000	4144.10253906250000000000	4164.61523437500000000000	4158.46142578125000000000	4110.76904296875000000000	4145.12792968750000000000	4181.53857421875000000000	4128.20507812500000000000	4150.76904296875000000000	1619.00000000000000000000	10244.00000000000000000000	10227.00000000000000000000	0.00000000000000000000	0.00000000000000000000	0.00000000000000000000	2573.00000000000000000000	95.00000000000000000000	4.00000000000000000000	4.00000000000000000000	4.00000000000000000000	4.00000000000000000000	4.00000000000000000000	4.00000000000000000000	4.00000000000000000000	4.00000000000000000000	4.00000000000000000000	4.00000000000000000000	4.00000000000000000000	4.00000000000000000000	4.00000000000000000000	4.00000000000000000000	4.00000000000000000000	4.00000000000000000000
105.00000000000000000000	0.00000000000000000000	4177.94873046875000000000	4197.43603515625000000000	4166.15380859375000000000	4161.53857421875000000000	4188.71777343750000000000	4181.02539062500000000000	4181.02539062500000000000	4196.92285156250000000000	4178.46142578125000000000	4153.84619140625000000000	4166.15380859375000000000	4189.23046875000000000000	4161.53857421875000000000	4165.64111328125000000000	1688.00000000000000000000	10243.00000000000000000000	10228.00000000000000000000	0.00000000000000000000	0.00000000000000000000	0.00000000000000000000	2573.00000000000000000000	102.00000000000000000000	4.00000000000000000000	4.00000000000000000000	4.00000000000000000000	4.00000000000000000000	4.00000000000000000000	4.00000000000000000000	4.00000000000000000000	4.00000000000000000000	4.00000000000000000000	4.00000000000000000000	4.00000000000000000000	4.00000000000000000000	4.00000000000000000000	4.00000000000000000000	4.00000000000000000000	4.00000000000000000000
106.00000000000000000000	0.00000000000000000000	4175.38427734375000000000	4186.66650390625000000000	4177.43603515625000000000	4149.74365234375000000000	4167.17919921875000000000	4167.69238281250000000000	4154.87158203125000000000	4166.15380859375000000000	4165.64111328125000000000	4134.35888671875000000000	4154.35888671875000000000	4187.17919921875000000000	4128.71777343750000000000	4154.35888671875000000000	3274.00000000000000000000	10243.00000000000000000000	10228.00000000000000000000	0.00000000000000000000	0.00000000000000000000	0.00000000000000000000	2573.00000000000000000000	110.00000000000000000000	4.00000000000000000000	4.00000000000000000000	4.00000000000000000000	4.00000000000000000000	4.00000000000000000000	4.00000000000000000000	4.00000000000000000000	4.00000000000000000000	4.00000000000000000000	4.00000000000000000000	4.00000000000000000000	4.00000000000000000000	4.00000000000000000000	4.00000000000000000000	4.00000000000000000000	4.00000000000000000000
107.00000000000000000000	0.00000000000000000000	4173.33300781250000000000	4199.48730468750000000000	4168.71777343750000000000	4151.79492187500000000000	4161.53857421875000000000	4166.15380859375000000000	4153.33300781250000000000	4160.00000000000000000000	4160.51269531250000000000	4122.05126953125000000000	4147.17919921875000000000	4182.05126953125000000000	4130.25634765625000000000	4155.89746093750000000000	2176.00000000000000000000	10243.00000000000000000000	10230.00000000000000000000	0.00000000000000000000	0.00000000000000000000	0.00000000000000000000	2573.00000000000000000000	118.00000000000000000000	4.00000000000000000000	4.00000000000000000000	4.00000000000000000000	4.00000000000000000000	4.00000000000000000000	4.00000000000000000000	4.00000000000000000000	4.00000000000000000000	4.00000000000000000000	4.00000000000000000000	4.00000000000000000000	4.00000000000000000000	4.00000000000000000000	4.00000000000000000000	4.00000000000000000000	4.00000000000000000000
108.00000000000000000000	0.00000000000000000000	4177.94873046875000000000	4215.38427734375000000000	4164.61523437500000000000	4166.66650390625000000000	4176.92285156250000000000	4165.12792968750000000000	4165.64111328125000000000	4182.56396484375000000000	4166.15380859375000000000	4141.02539062500000000000	4159.48730468750000000000	4191.79492187500000000000	4160.00000000000000000000	4173.84619140625000000000	1619.00000000000000000000	10243.00000000000000000000	10230.00000000000000000000	0.00000000000000000000	0.00000000000000000000	0.00000000000000000000	2573.00000000000000000000	127.00000000000000000000	4.00000000000000000000	4.00000000000000000000	4.00000000000000000000	4.00000000000000000000	4.00000000000000000000	4.00000000000000000000	4.00000000000000000000	4.00000000000000000000	4.00000000000000000000	4.00000000000000000000	4.00000000000000000000	4.00000000000000000000	4.00000000000000000000	4.00000000000000000000	4.00000000000000000000	4.00000000000000000000
109.00000000000000000000	0.00000000000000000000	4171.79492187500000000000	4183.07666015625000000000	4168.71777343750000000000	4146.66650390625000000000	4147.69238281250000000000	4154.87158203125000000000	4140.51269531250000000000	4158.97412109375000000000	4155.89746093750000000000	4106.15380859375000000000	4144.61523437500000000000	4185.12792968750000000000	4128.20507812500000000000	4164.10253906250000000000	1688.00000000000000000000	10247.00000000000000000000	10229.00000000000000000000	0.00000000000000000000	0.00000000000000000000	0.00000000000000000000	2573.00000000000000000000	135.00000000000000000000	4.00000000000000000000	4.00000000000000000000	4.00000000000000000000	4.00000000000000000000	4.00000000000000000000	4.00000000000000000000	4.00000000000000000000	4.00000000000000000000	4.00000000000000000000	4.00000000000000000000	4.00000000000000000000	4.00000000000000000000	4.00000000000000000000	4.00000000000000000000	4.00000000000000000000	4.00000000000000000000
110.00000000000000000000	0.00000000000000000000	4183.58984375000000000000	4217.94873046875000000000	4169.74365234375000000000	4163.07666015625000000000	4194.87158203125000000000	4174.87158203125000000000	4176.41015625000000000000	4191.79492187500000000000	4179.48730468750000000000	4148.71777343750000000000	4162.05126953125000000000	4188.71777343750000000000	4151.28173828125000000000	4172.82031250000000000000	3274.00000000000000000000	10247.00000000000000000000	10229.00000000000000000000	0.00000000000000000000	0.00000000000000000000	0.00000000000000000000	2573.00000000000000000000	143.00000000000000000000	4.00000000000000000000	4.00000000000000000000	4.00000000000000000000	4.00000000000000000000	4.00000000000000000000	4.00000000000000000000	4.00000000000000000000	4.00000000000000000000	4.00000000000000000000	4.00000000000000000000	4.00000000000000000000	4.00000000000000000000	4.00000000000000000000	4.00000000000000000000	4.00000000000000000000	4.00000000000000000000
111.00000000000000000000	0.00000000000000000000	4170.76904296875000000000	4187.17919921875000000000	4178.97412109375000000000	4149.74365234375000000000	4158.97412109375000000000	4160.00000000000000000000	4152.30761718750000000000	4166.66650390625000000000	4162.05126953125000000000	4129.74365234375000000000	4153.33300781250000000000	4188.71777343750000000000	4117.94873046875000000000	4162.56396484375000000000	2176.00000000000000000000	10248.00000000000000000000	10229.00000000000000000000	0.00000000000000000000	0.00000000000000000000	0.00000000000000000000	2573.00000000000000000000	151.00000000000000000000	4.00000000000000000000	4.00000000000000000000	4.00000000000000000000	4.00000000000000000000	4.00000000000000000000	4.00000000000000000000	4.00000000000000000000	4.00000000000000000000	4.00000000000000000000	4.00000000000000000000	4.00000000000000000000	4.00000000000000000000	4.00000000000000000000	4.00000000000000000000	4.00000000000000000000	4.00000000000000000000
112.00000000000000000000	0.00000000000000000000	4171.79492187500000000000	4185.12792968750000000000	4168.20507812500000000000	4146.15380859375000000000	4146.66650390625000000000	4158.97412109375000000000	4146.15380859375000000000	4152.82031250000000000000	4154.35888671875000000000	4114.87158203125000000000	4146.15380859375000000000	4183.58984375000000000000	4120.51269531250000000000	4165.12792968750000000000	1619.00000000000000000000	10248.00000000000000000000	10229.00000000000000000000	0.00000000000000000000	0.00000000000000000000	0.00000000000000000000	2573.00000000000000000000	159.00000000000000000000	4.00000000000000000000	4.00000000000000000000	4.00000000000000000000	4.00000000000000000000	4.00000000000000000000	4.00000000000000000000	4.00000000000000000000	4.00000000000000000000	4.00000000000000000000	4.00000000000000000000	4.00000000000000000000	4.00000000000000000000	4.00000000000000000000	4.00000000000000000000	4.00000000000000000000	4.00000000000000000000
113.00000000000000000000	0.00000000000000000000	4187.69238281250000000000	4217.43603515625000000000	4167.69238281250000000000	4166.15380859375000000000	4188.71777343750000000000	4168.20507812500000000000	4160.51269531250000000000	4174.35888671875000000000	4168.20507812500000000000	4141.53857421875000000000	4163.07666015625000000000	4194.35888671875000000000	4158.46142578125000000000	4176.92285156250000000000	1688.00000000000000000000	10250.00000000000000000000	10229.00000000000000000000	0.00000000000000000000	0.00000000000000000000	0.00000000000000000000	2573.00000000000000000000	167.00000000000000000000	4.00000000000000000000	4.00000000000000000000	4.00000000000000000000	4.00000000000000000000	4.00000000000000000000	4.00000000000000000000	4.00000000000000000000	4.00000000000000000000	4.00000000000000000000	4.00000000000000000000	4.00000000000000000000	4.00000000000000000000	4.00000000000000000000	4.00000000000000000000	4.00000000000000000000	4.00000000000000000000
114.00000000000000000000	0.00000000000000000000	4172.82031250000000000000	4178.46142578125000000000	4171.79492187500000000000	4144.10253906250000000000	4149.23046875000000000000	4153.84619140625000000000	4129.23046875000000000000	4146.15380859375000000000	4151.79492187500000000000	4098.97412109375000000000	4143.58984375000000000000	4189.23046875000000000000	4114.87158203125000000000	4153.33300781250000000000	3274.00000000000000000000	10250.00000000000000000000	10229.00000000000000000000	0.00000000000000000000	0.00000000000000000000	0.00000000000000000000	2573.00000000000000000000	175.00000000000000000000	4.00000000000000000000	4.00000000000000000000	4.00000000000000000000	4.00000000000000000000	4.00000000000000000000	4.00000000000000000000	4.00000000000000000000	4.00000000000000000000	4.00000000000000000000	4.00000000000000000000	4.00000000000000000000	4.00000000000000000000	4.00000000000000000000	4.00000000000000000000	4.00000000000000000000	4.00000000000000000000
115.00000000000000000000	0.00000000000000000000	4172.82031250000000000000	4198.97412109375000000000	4160.51269531250000000000	4156.41015625000000000000	4172.82031250000000000000	4165.64111328125000000000	4162.05126953125000000000	4177.94873046875000000000	4167.69238281250000000000	4131.79492187500000000000	4152.30761718750000000000	4185.12792968750000000000	4135.89746093750000000000	4159.48730468750000000000	2176.00000000000000000000	10251.00000000000000000000	10229.00000000000000000000	0.00000000000000000000	0.00000000000000000000	0.00000000000000000000	2573.00000000000000000000	182.00000000000000000000	4.00000000000000000000	4.00000000000000000000	4.00000000000000000000	4.00000000000000000000	4.00000000000000000000	4.00000000000000000000	4.00000000000000000000	4.00000000000000000000	4.00000000000000000000	4.00000000000000000000	4.00000000000000000000	4.00000000000000000000	4.00000000000000000000	4.00000000000000000000	4.00000000000000000000	4.00000000000000000000
116.00000000000000000000	0.00000000000000000000	4161.02539062500000000000	4176.92285156250000000000	4166.66650390625000000000	4151.28173828125000000000	4155.38427734375000000000	4155.38427734375000000000	4144.61523437500000000000	4164.61523437500000000000	4158.97412109375000000000	4119.48730468750000000000	4146.15380859375000000000	4179.48730468750000000000	4118.46142578125000000000	4154.35888671875000000000	1619.00000000000000000000	10251.00000000000000000000	10229.00000000000000000000	0.00000000000000000000	0.00000000000000000000	0.00000000000000000000	2573.00000000000000000000	189.00000000000000000000	4.00000000000000000000	4.00000000000000000000	4.00000000000000000000	4.00000000000000000000	4.00000000000000000000	4.00000000000000000000	4.00000000000000000000	4.00000000000000000000	4.00000000000000000000	4.00000000000000000000	4.00000000000000000000	4.00000000000000000000	4.00000000000000000000	4.00000000000000000000	4.00000000000000000000	4.00000000000000000000
117.00000000000000000000	0.00000000000000000000	4158.46142578125000000000	4170.76904296875000000000	4167.69238281250000000000	4151.28173828125000000000	4147.69238281250000000000	4156.92285156250000000000	4141.53857421875000000000	4157.43603515625000000000	4155.38427734375000000000	4104.61523437500000000000	4142.05126953125000000000	4174.35888671875000000000	4111.28173828125000000000	4149.23046875000000000000	1688.00000000000000000000	10251.00000000000000000000	10229.00000000000000000000	0.00000000000000000000	0.00000000000000000000	0.00000000000000000000	2573.00000000000000000000	197.00000000000000000000	4.00000000000000000000	4.00000000000000000000	4.00000000000000000000	4.00000000000000000000	4.00000000000000000000	4.00000000000000000000	4.00000000000000000000	4.00000000000000000000	4.00000000000000000000	4.00000000000000000000	4.00000000000000000000	4.00000000000000000000	4.00000000000000000000	4.00000000000000000000	4.00000000000000000000	4.00000000000000000000
118.00000000000000000000	0.00000000000000000000	4177.94873046875000000000	4209.23046875000000000000	4170.25634765625000000000	4182.56396484375000000000	4184.61523437500000000000	4167.69238281250000000000	4171.28173828125000000000	4187.17919921875000000000	4169.74365234375000000000	4147.17919921875000000000	4163.58984375000000000000	4189.74365234375000000000	4152.30761718750000000000	4162.56396484375000000000	3274.00000000000000000000	10251.00000000000000000000	10229.00000000000000000000	0.00000000000000000000	0.00000000000000000000	0.00000000000000000000	2573.00000000000000000000	204.00000000000000000000	4.00000000000000000000	4.00000000000000000000	4.00000000000000000000	4.00000000000000000000	4.00000000000000000000	4.00000000000000000000	4.00000000000000000000	4.00000000000000000000	4.00000000000000000000	4.00000000000000000000	4.00000000000000000000	4.00000000000000000000	4.00000000000000000000	4.00000000000000000000	4.00000000000000000000	4.00000000000000000000
119.00000000000000000000	0.00000000000000000000	4170.76904296875000000000	4174.87158203125000000000	4175.38427734375000000000	4174.35888671875000000000	4148.71777343750000000000	4150.76904296875000000000	4135.89746093750000000000	4145.64111328125000000000	4148.71777343750000000000	4104.10253906250000000000	4144.61523437500000000000	4187.17919921875000000000	4118.97412109375000000000	4151.79492187500000000000	2176.00000000000000000000	10252.00000000000000000000	10229.00000000000000000000	0.00000000000000000000	0.00000000000000000000	0.00000000000000000000	2573.00000000000000000000	212.00000000000000000000	4.00000000000000000000	4.00000000000000000000	4.00000000000000000000	4.00000000000000000000	4.00000000000000000000	4.00000000000000000000	4.00000000000000000000	4.00000000000000000000	4.00000000000000000000	4.00000000000000000000	4.00000000000000000000	4.00000000000000000000	4.00000000000000000000	4.00000000000000000000	4.00000000000000000000	4.00000000000000000000
120.00000000000000000000	0.00000000000000000000	4171.79492187500000000000	4192.30761718750000000000	4162.05126953125000000000	4197.94873046875000000000	4175.89746093750000000000	4164.61523437500000000000	4160.00000000000000000000	4168.20507812500000000000	4162.05126953125000000000	4119.48730468750000000000	4149.74365234375000000000	4185.12792968750000000000	4142.05126953125000000000	4163.07666015625000000000	1619.00000000000000000000	10252.00000000000000000000	10229.00000000000000000000	0.00000000000000000000	0.00000000000000000000	0.00000000000000000000	2573.00000000000000000000	221.00000000000000000000	4.00000000000000000000	4.00000000000000000000	4.00000000000000000000	4.00000000000000000000	4.00000000000000000000	4.00000000000000000000	4.00000000000000000000	4.00000000000000000000	4.00000000000000000000	4.00000000000000000000	4.00000000000000000000	4.00000000000000000000	4.00000000000000000000	4.00000000000000000000	4.00000000000000000000	4.00000000000000000000
121.00000000000000000000	0.00000000000000000000	4162.05126953125000000000	4173.84619140625000000000	4165.12792968750000000000	4203.07666015625000000000	4154.35888671875000000000	4157.43603515625000000000	4153.33300781250000000000	4175.89746093750000000000	4158.97412109375000000000	4113.33300781250000000000	4149.74365234375000000000	4185.12792968750000000000	4135.38427734375000000000	4156.41015625000000000000	1688.00000000000000000000	10248.00000000000000000000	10230.00000000000000000000	0.00000000000000000000	0.00000000000000000000	0.00000000000000000000	2573.00000000000000000000	229.00000000000000000000	4.00000000000000000000	4.00000000000000000000	4.00000000000000000000	4.00000000000000000000	4.00000000000000000000	4.00000000000000000000	4.00000000000000000000	4.00000000000000000000	4.00000000000000000000	4.00000000000000000000	4.00000000000000000000	4.00000000000000000000	4.00000000000000000000	4.00000000000000000000	4.00000000000000000000	4.00000000000000000000
122.00000000000000000000	0.00000000000000000000	4160.00000000000000000000	4160.00000000000000000000	4168.71777343750000000000	4198.97412109375000000000	4128.20507812500000000000	4157.43603515625000000000	4150.25634765625000000000	4169.74365234375000000000	4156.41015625000000000000	4102.05126953125000000000	4142.56396484375000000000	4181.53857421875000000000	4121.53857421875000000000	4149.74365234375000000000	3274.00000000000000000000	10248.00000000000000000000	10230.00000000000000000000	0.00000000000000000000	0.00000000000000000000	0.00000000000000000000	2573.00000000000000000000	237.00000000000000000000	4.00000000000000000000	4.00000000000000000000	4.00000000000000000000	4.00000000000000000000	4.00000000000000000000	4.00000000000000000000	4.00000000000000000000	4.00000000000000000000	4.00000000000000000000	4.00000000000000000000	4.00000000000000000000	4.00000000000000000000	4.00000000000000000000	4.00000000000000000000	4.00000000000000000000	4.00000000000000000000
123.00000000000000000000	0.00000000000000000000	4176.92285156250000000000	4196.41015625000000000000	4170.76904296875000000000	4223.58984375000000000000	4175.89746093750000000000	4174.87158203125000000000	4187.17919921875000000000	4201.02539062500000000000	4178.46142578125000000000	4152.30761718750000000000	4160.51269531250000000000	4192.30761718750000000000	4152.82031250000000000000	4164.10253906250000000000	2176.00000000000000000000	10246.00000000000000000000	10229.00000000000000000000	0.00000000000000000000	0.00000000000000000000	0.00000000000000000000	2573.00000000000000000000	245.00000000000000000000	4.00000000000000000000	4.00000000000000000000	4.00000000000000000000	4.00000000000000000000	4.00000000000000000000	4.00000000000000000000	4.00000000000000000000	4.00000000000000000000	4.00000000000000000000	4.00000000000000000000	4.00000000000000000000	4.00000000000000000000	4.00000000000000000000	4.00000000000000000000	4.00000000000000000000	4.00000000000000000000
124.00000000000000000000	0.00000000000000000000	4162.56396484375000000000	4158.97412109375000000000	4174.35888671875000000000	4201.02539062500000000000	4146.66650390625000000000	4162.56396484375000000000	4154.87158203125000000000	4168.71777343750000000000	4162.05126953125000000000	4116.92285156250000000000	4142.56396484375000000000	4186.15380859375000000000	4111.28173828125000000000	4146.15380859375000000000	1619.00000000000000000000	10246.00000000000000000000	10229.00000000000000000000	0.00000000000000000000	0.00000000000000000000	0.00000000000000000000	2573.00000000000000000000	253.00000000000000000000	4.00000000000000000000	4.00000000000000000000	4.00000000000000000000	4.00000000000000000000	4.00000000000000000000	4.00000000000000000000	4.00000000000000000000	4.00000000000000000000	4.00000000000000000000	4.00000000000000000000	4.00000000000000000000	4.00000000000000000000	4.00000000000000000000	4.00000000000000000000	4.00000000000000000000	4.00000000000000000000
125.00000000000000000000	0.00000000000000000000	4170.25634765625000000000	4187.17919921875000000000	4166.15380859375000000000	4209.23046875000000000000	4171.79492187500000000000	4172.30761718750000000000	4170.25634765625000000000	4186.15380859375000000000	4172.30761718750000000000	4140.00000000000000000000	4152.82031250000000000000	4186.66650390625000000000	4142.56396484375000000000	4161.53857421875000000000	1688.00000000000000000000	10243.00000000000000000000	10229.00000000000000000000	0.00000000000000000000	0.00000000000000000000	0.00000000000000000000	2573.00000000000000000000	261.00000000000000000000	4.00000000000000000000	4.00000000000000000000	4.00000000000000000000	4.00000000000000000000	4.00000000000000000000	4.00000000000000000000	4.00000000000000000000	4.00000000000000000000	4.00000000000000000000	4.00000000000000000000	4.00000000000000000000	4.00000000000000000000	4.00000000000000000000	4.00000000000000000000	4.00000000000000000000	4.00000000000000000000
126.00000000000000000000	0.00000000000000000000	4175.38427734375000000000	4194.87158203125000000000	4170.25634765625000000000	4216.41015625000000000000	4165.12792968750000000000	4161.53857421875000000000	4157.94873046875000000000	4179.48730468750000000000	4168.71777343750000000000	4145.12792968750000000000	4158.46142578125000000000	4194.87158203125000000000	4156.41015625000000000000	4169.23046875000000000000	3274.00000000000000000000	10243.00000000000000000000	10229.00000000000000000000	0.00000000000000000000	0.00000000000000000000	0.00000000000000000000	2573.00000000000000000000	268.00000000000000000000	4.00000000000000000000	4.00000000000000000000	4.00000000000000000000	4.00000000000000000000	4.00000000000000000000	4.00000000000000000000	4.00000000000000000000	4.00000000000000000000	4.00000000000000000000	4.00000000000000000000	4.00000000000000000000	4.00000000000000000000	4.00000000000000000000	4.00000000000000000000	4.00000000000000000000	4.00000000000000000000
127.00000000000000000000	0.00000000000000000000	4168.71777343750000000000	4176.41015625000000000000	4167.69238281250000000000	4203.58984375000000000000	4137.94873046875000000000	4156.41015625000000000000	4138.97412109375000000000	4158.46142578125000000000	4160.51269531250000000000	4115.38427734375000000000	4147.17919921875000000000	4187.69238281250000000000	4132.30761718750000000000	4158.46142578125000000000	49.00000000000000000000	10243.00000000000000000000	10229.00000000000000000000	0.00000000000000000000	0.00000000000000000000	0.00000000000000000000	2573.00000000000000000000	276.00000000000000000000	4.00000000000000000000	4.00000000000000000000	4.00000000000000000000	4.00000000000000000000	4.00000000000000000000	4.00000000000000000000	4.00000000000000000000	4.00000000000000000000	4.00000000000000000000	4.00000000000000000000	4.00000000000000000000	4.00000000000000000000	4.00000000000000000000	4.00000000000000000000	4.00000000000000000000	4.00000000000000000000
0.00000000000000000000	0.00000000000000000000	4180.00000000000000000000	4207.69238281250000000000	4169.23046875000000000000	4220.00000000000000000000	4179.48730468750000000000	4172.30761718750000000000	4167.17919921875000000000	4194.87158203125000000000	4181.02539062500000000000	4154.87158203125000000000	4168.71777343750000000000	4192.82031250000000000000	4161.53857421875000000000	4170.76904296875000000000	1183.00000000000000000000	10243.00000000000000000000	10229.00000000000000000000	0.00000000000000000000	0.00000000000000000000	0.00000000000000000000	2573.00000000000000000000	285.00000000000000000000	4.00000000000000000000	4.00000000000000000000	4.00000000000000000000	4.00000000000000000000	4.00000000000000000000	4.00000000000000000000	4.00000000000000000000	4.00000000000000000000	4.00000000000000000000	4.00000000000000000000	4.00000000000000000000	4.00000000000000000000	4.00000000000000000000	4.00000000000000000000	4.00000000000000000000	4.00000000000000000000
1.00000000000000000000	0.00000000000000000000	4170.76904296875000000000	4171.28173828125000000000	4180.00000000000000000000	4198.46142578125000000000	4144.61523437500000000000	4154.35888671875000000000	4133.84619140625000000000	4165.12792968750000000000	4163.07666015625000000000	4124.10253906250000000000	4153.84619140625000000000	4189.74365234375000000000	4128.71777343750000000000	4156.41015625000000000000	2077.00000000000000000000	10243.00000000000000000000	10229.00000000000000000000	0.00000000000000000000	0.00000000000000000000	0.00000000000000000000	2573.00000000000000000000	292.00000000000000000000	4.00000000000000000000	4.00000000000000000000	4.00000000000000000000	4.00000000000000000000	4.00000000000000000000	4.00000000000000000000	4.00000000000000000000	4.00000000000000000000	4.00000000000000000000	4.00000000000000000000	4.00000000000000000000	4.00000000000000000000	4.00000000000000000000	4.00000000000000000000	4.00000000000000000000	4.00000000000000000000
2.00000000000000000000	0.00000000000000000000	4178.46142578125000000000	4192.30761718750000000000	4168.71777343750000000000	4206.15380859375000000000	4166.15380859375000000000	4168.71777343750000000000	4155.38427734375000000000	4174.87158203125000000000	4168.71777343750000000000	4141.02539062500000000000	4153.33300781250000000000	4191.28173828125000000000	4147.17919921875000000000	4163.58984375000000000000	2106.00000000000000000000	10243.00000000000000000000	10229.00000000000000000000	0.00000000000000000000	0.00000000000000000000	0.00000000000000000000	2573.00000000000000000000	301.00000000000000000000	4.00000000000000000000	4.00000000000000000000	4.00000000000000000000	4.00000000000000000000	4.00000000000000000000	4.00000000000000000000	4.00000000000000000000	4.00000000000000000000	4.00000000000000000000	4.00000000000000000000	4.00000000000000000000	4.00000000000000000000	4.00000000000000000000	4.00000000000000000000	4.00000000000000000000	4.00000000000000000000
3.00000000000000000000	0.00000000000000000000	4181.02539062500000000000	4198.97412109375000000000	4169.74365234375000000000	4211.79492187500000000000	4176.41015625000000000000	4171.28173828125000000000	4158.46142578125000000000	4171.79492187500000000000	4164.61523437500000000000	4145.12792968750000000000	4155.89746093750000000000	4200.00000000000000000000	4148.20507812500000000000	4166.66650390625000000000	3223.00000000000000000000	10244.00000000000000000000	10229.00000000000000000000	0.00000000000000000000	0.00000000000000000000	0.00000000000000000000	2573.00000000000000000000	309.00000000000000000000	4.00000000000000000000	4.00000000000000000000	4.00000000000000000000	4.00000000000000000000	4.00000000000000000000	4.00000000000000000000	4.00000000000000000000	4.00000000000000000000	4.00000000000000000000	4.00000000000000000000	4.00000000000000000000	4.00000000000000000000	4.00000000000000000000	4.00000000000000000000	4.00000000000000000000	4.00000000000000000000
4.00000000000000000000	0.00000000000000000000	4171.79492187500000000000	4172.30761718750000000000	4170.25634765625000000000	4194.35888671875000000000	4142.56396484375000000000	4157.94873046875000000000	4131.79492187500000000000	4146.66650390625000000000	4149.23046875000000000000	4106.66650390625000000000	4142.56396484375000000000	4189.74365234375000000000	4118.97412109375000000000	4155.38427734375000000000	3400.00000000000000000000	10244.00000000000000000000	10229.00000000000000000000	0.00000000000000000000	0.00000000000000000000	0.00000000000000000000	2573.00000000000000000000	317.00000000000000000000	4.00000000000000000000	4.00000000000000000000	4.00000000000000000000	4.00000000000000000000	4.00000000000000000000	4.00000000000000000000	4.00000000000000000000	4.00000000000000000000	4.00000000000000000000	4.00000000000000000000	4.00000000000000000000	4.00000000000000000000	4.00000000000000000000	4.00000000000000000000	4.00000000000000000000	4.00000000000000000000
5.00000000000000000000	0.00000000000000000000	4175.38427734375000000000	4196.41015625000000000000	4164.10253906250000000000	4210.76904296875000000000	4168.71777343750000000000	4163.07666015625000000000	4158.97412109375000000000	4182.56396484375000000000	4169.23046875000000000000	4143.07666015625000000000	4157.94873046875000000000	4188.71777343750000000000	4152.82031250000000000000	4168.71777343750000000000	1683.00000000000000000000	10245.00000000000000000000	10229.00000000000000000000	0.00000000000000000000	0.00000000000000000000	0.00000000000000000000	2573.00000000000000000000	325.00000000000000000000	4.00000000000000000000	4.00000000000000000000	4.00000000000000000000	4.00000000000000000000	4.00000000000000000000	4.00000000000000000000	4.00000000000000000000	4.00000000000000000000	4.00000000000000000000	4.00000000000000000000	4.00000000000000000000	4.00000000000000000000	4.00000000000000000000	4.00000000000000000000	4.00000000000000000000	4.00000000000000000000
6.00000000000000000000	0.00000000000000000000	4155.89746093750000000000	4152.30761718750000000000	4167.69238281250000000000	4186.15380859375000000000	4131.79492187500000000000	4146.66650390625000000000	4131.28173828125000000000	4150.25634765625000000000	4152.82031250000000000000	4106.66650390625000000000	4139.48730468750000000000	4184.10253906250000000000	4111.79492187500000000000	4151.28173828125000000000	3011.00000000000000000000	10245.00000000000000000000	10229.00000000000000000000	0.00000000000000000000	0.00000000000000000000	0.00000000000000000000	2573.00000000000000000000	333.00000000000000000000	4.00000000000000000000	4.00000000000000000000	4.00000000000000000000	4.00000000000000000000	4.00000000000000000000	4.00000000000000000000	4.00000000000000000000	4.00000000000000000000	4.00000000000000000000	4.00000000000000000000	4.00000000000000000000	4.00000000000000000000	4.00000000000000000000	4.00000000000000000000	4.00000000000000000000	4.00000000000000000000
7.00000000000000000000	0.00000000000000000000	4164.61523437500000000000	4171.79492187500000000000	4166.66650390625000000000	4184.10253906250000000000	4160.51269531250000000000	4161.53857421875000000000	4151.79492187500000000000	4160.00000000000000000000	4161.02539062500000000000	4123.07666015625000000000	4145.64111328125000000000	4184.10253906250000000000	4125.12792968750000000000	4153.84619140625000000000	2912.00000000000000000000	10247.00000000000000000000	10229.00000000000000000000	0.00000000000000000000	0.00000000000000000000	0.00000000000000000000	2573.00000000000000000000	340.00000000000000000000	4.00000000000000000000	4.00000000000000000000	4.00000000000000000000	4.00000000000000000000	4.00000000000000000000	4.00000000000000000000	4.00000000000000000000	4.00000000000000000000	4.00000000000000000000	4.00000000000000000000	4.00000000000000000000	4.00000000000000000000	4.00000000000000000000	4.00000000000000000000	4.00000000000000000000	4.00000000000000000000
8.00000000000000000000	0.00000000000000000000	4176.41015625000000000000	4189.74365234375000000000	4177.43603515625000000000	4189.74365234375000000000	4177.43603515625000000000	4167.17919921875000000000	4162.56396484375000000000	4175.38427734375000000000	4167.69238281250000000000	4139.48730468750000000000	4158.97412109375000000000	4190.25634765625000000000	4143.58984375000000000000	4161.02539062500000000000	1585.00000000000000000000	10247.00000000000000000000	10229.00000000000000000000	0.00000000000000000000	0.00000000000000000000	0.00000000000000000000	2573.00000000000000000000	347.00000000000000000000	4.00000000000000000000	4.00000000000000000000	4.00000000000000000000	4.00000000000000000000	4.00000000000000000000	4.00000000000000000000	4.00000000000000000000	4.00000000000000000000	4.00000000000000000000	4.00000000000000000000	4.00000000000000000000	4.00000000000000000000	4.00000000000000000000	4.00000000000000000000	4.00000000000000000000	4.00000000000000000000
9.00000000000000000000	0.00000000000000000000	4159.48730468750000000000	4152.82031250000000000000	4170.76904296875000000000	4164.10253906250000000000	4132.30761718750000000000	4157.43603515625000000000	4134.87158203125000000000	4144.61523437500000000000	4149.74365234375000000000	4084.61523437500000000000	4136.92285156250000000000	4178.97412109375000000000	4105.64111328125000000000	4146.15380859375000000000	3387.00000000000000000000	10249.00000000000000000000	10229.00000000000000000000	0.00000000000000000000	0.00000000000000000000	0.00000000000000000000	2573.00000000000000000000	355.00000000000000000000	4.00000000000000000000	4.00000000000000000000	4.00000000000000000000	4.00000000000000000000	4.00000000000000000000	4.00000000000000000000	4.00000000000000000000	4.00000000000000000000	4.00000000000000000000	4.00000000000000000000	4.00000000000000000000	4.00000000000000000000	4.00000000000000000000	4.00000000000000000000	4.00000000000000000000	4.00000000000000000000
10.00000000000000000000	0.00000000000000000000	4165.12792968750000000000	4185.64111328125000000000	4153.33300781250000000000	4176.41015625000000000000	4171.28173828125000000000	4168.71777343750000000000	4160.00000000000000000000	4179.48730468750000000000	4167.17919921875000000000	4123.58984375000000000000	4148.71777343750000000000	4183.07666015625000000000	4138.97412109375000000000	4155.38427734375000000000	3264.00000000000000000000	10249.00000000000000000000	10229.00000000000000000000	0.00000000000000000000	0.00000000000000000000	0.00000000000000000000	2573.00000000000000000000	363.00000000000000000000	4.00000000000000000000	4.00000000000000000000	4.00000000000000000000	4.00000000000000000000	4.00000000000000000000	4.00000000000000000000	4.00000000000000000000	4.00000000000000000000	4.00000000000000000000	4.00000000000000000000	4.00000000000000000000	4.00000000000000000000	4.00000000000000000000	4.00000000000000000000	4.00000000000000000000	4.00000000000000000000
11.00000000000000000000	0.00000000000000000000	4157.43603515625000000000	4156.92285156250000000000	4161.02539062500000000000	4155.89746093750000000000	4141.02539062500000000000	4148.20507812500000000000	4125.12792968750000000000	4155.89746093750000000000	4152.30761718750000000000	4103.58984375000000000000	4137.43603515625000000000	4181.53857421875000000000	4112.30761718750000000000	4143.07666015625000000000	2167.00000000000000000000	10251.00000000000000000000	10227.00000000000000000000	0.00000000000000000000	0.00000000000000000000	0.00000000000000000000	2573.00000000000000000000	371.00000000000000000000	4.00000000000000000000	4.00000000000000000000	4.00000000000000000000	4.00000000000000000000	4.00000000000000000000	4.00000000000000000000	4.00000000000000000000	4.00000000000000000000	4.00000000000000000000	4.00000000000000000000	4.00000000000000000000	4.00000000000000000000	4.00000000000000000000	4.00000000000000000000	4.00000000000000000000	4.00000000000000000000
12.00000000000000000000	0.00000000000000000000	4160.51269531250000000000	4158.46142578125000000000	4161.53857421875000000000	4153.33300781250000000000	4138.46142578125000000000	4155.38427734375000000000	4137.94873046875000000000	4155.38427734375000000000	4156.92285156250000000000	4106.15380859375000000000	4136.41015625000000000000	4177.43603515625000000000	4110.76904296875000000000	4145.64111328125000000000	1615.00000000000000000000	10251.00000000000000000000	10227.00000000000000000000	0.00000000000000000000	0.00000000000000000000	0.00000000000000000000	2573.00000000000000000000	379.00000000000000000000	4.00000000000000000000	4.00000000000000000000	4.00000000000000000000	4.00000000000000000000	4.00000000000000000000	4.00000000000000000000	4.00000000000000000000	4.00000000000000000000	4.00000000000000000000	4.00000000000000000000	4.00000000000000000000	4.00000000000000000000	4.00000000000000000000	4.00000000000000000000	4.00000000000000000000	4.00000000000000000000
13.00000000000000000000	0.00000000000000000000	4165.64111328125000000000	4172.30761718750000000000	4168.71777343750000000000	4163.07666015625000000000	4156.92285156250000000000	4166.15380859375000000000	4163.07666015625000000000	4178.46142578125000000000	4172.30761718750000000000	4143.58984375000000000000	4150.76904296875000000000	4186.15380859375000000000	4123.07666015625000000000	4151.28173828125000000000	1693.00000000000000000000	10250.00000000000000000000	10227.00000000000000000000	0.00000000000000000000	0.00000000000000000000	0.00000000000000000000	2573.00000000000000000000	386.00000000000000000000	4.00000000000000000000	4.00000000000000000000	4.00000000000000000000	4.00000000000000000000	4.00000000000000000000	4.00000000000000000000	4.00000000000000000000	4.00000000000000000000	4.00000000000000000000	4.00000000000000000000	4.00000000000000000000	4.00000000000000000000	4.00000000000000000000	4.00000000000000000000	4.00000000000000000000	4.00000000000000000000
14.00000000000000000000	0.00000000000000000000	4156.41015625000000000000	4141.02539062500000000000	4173.33300781250000000000	4136.41015625000000000000	4128.20507812500000000000	4155.38427734375000000000	4132.82031250000000000000	4151.28173828125000000000	4155.38427734375000000000	4110.25634765625000000000	4135.38427734375000000000	4176.92285156250000000000	4095.38452148437500000000	4136.92285156250000000000	3264.00000000000000000000	10250.00000000000000000000	10227.00000000000000000000	0.00000000000000000000	0.00000000000000000000	0.00000000000000000000	2573.00000000000000000000	394.00000000000000000000	4.00000000000000000000	4.00000000000000000000	4.00000000000000000000	4.00000000000000000000	4.00000000000000000000	4.00000000000000000000	4.00000000000000000000	4.00000000000000000000	4.00000000000000000000	4.00000000000000000000	4.00000000000000000000	4.00000000000000000000	4.00000000000000000000	4.00000000000000000000	4.00000000000000000000	4.00000000000000000000
15.00000000000000000000	0.00000000000000000000	4171.79492187500000000000	4182.05126953125000000000	4163.58984375000000000000	4156.41015625000000000000	4167.69238281250000000000	4165.64111328125000000000	4155.89746093750000000000	4174.87158203125000000000	4165.64111328125000000000	4140.51269531250000000000	4151.79492187500000000000	4180.00000000000000000000	4148.20507812500000000000	4162.05126953125000000000	2167.00000000000000000000	10250.00000000000000000000	10227.00000000000000000000	0.00000000000000000000	0.00000000000000000000	0.00000000000000000000	2573.00000000000000000000	402.00000000000000000000	4.00000000000000000000	4.00000000000000000000	4.00000000000000000000	4.00000000000000000000	4.00000000000000000000	4.00000000000000000000	4.00000000000000000000	4.00000000000000000000	4.00000000000000000000	4.00000000000000000000	4.00000000000000000000	4.00000000000000000000	4.00000000000000000000	4.00000000000000000000	4.00000000000000000000	4.00000000000000000000
16.00000000000000000000	0.00000000000000000000	4164.61523437500000000000	4165.64111328125000000000	4166.66650390625000000000	4153.84619140625000000000	4134.87158203125000000000	4151.28173828125000000000	4132.30761718750000000000	4149.74365234375000000000	4151.28173828125000000000	4116.41015625000000000000	4144.61523437500000000000	4186.66650390625000000000	4135.38427734375000000000	4162.05126953125000000000	0.00000000000000000000	10250.00000000000000000000	10227.00000000000000000000	0.00000000000000000000	0.00000000000000000000	0.00000000000000000000	2573.00000000000000000000	411.00000000000000000000	4.00000000000000000000	4.00000000000000000000	4.00000000000000000000	4.00000000000000000000	4.00000000000000000000	4.00000000000000000000	4.00000000000000000000	4.00000000000000000000	4.00000000000000000000	4.00000000000000000000	4.00000000000000000000	4.00000000000000000000	4.00000000000000000000	4.00000000000000000000	4.00000000000000000000	4.00000000000000000000
17.00000000000000000000	0.00000000000000000000	4163.58984375000000000000	4162.56396484375000000000	4163.58984375000000000000	4149.74365234375000000000	4139.48730468750000000000	4158.97412109375000000000	4138.46142578125000000000	4151.79492187500000000000	4155.38427734375000000000	4106.66650390625000000000	4143.07666015625000000000	4183.58984375000000000000	4128.20507812500000000000	4160.51269531250000000000	0.00000000000000000000	10250.00000000000000000000	10228.00000000000000000000	0.00000000000000000000	0.00000000000000000000	0.00000000000000000000	2573.00000000000000000000	418.00000000000000000000	4.00000000000000000000	4.00000000000000000000	4.00000000000000000000	4.00000000000000000000	4.00000000000000000000	4.00000000000000000000	4.00000000000000000000	4.00000000000000000000	4.00000000000000000000	4.00000000000000000000	4.00000000000000000000	4.00000000000000000000	4.00000000000000000000	4.00000000000000000000	4.00000000000000000000	4.00000000000000000000
18.00000000000000000000	0.00000000000000000000	4169.23046875000000000000	4173.84619140625000000000	4168.71777343750000000000	4158.97412109375000000000	4176.92285156250000000000	4167.69238281250000000000	4158.46142578125000000000	4180.00000000000000000000	4169.23046875000000000000	4143.07666015625000000000	4157.43603515625000000000	4181.53857421875000000000	4144.10253906250000000000	4168.20507812500000000000	0.00000000000000000000	10250.00000000000000000000	10228.00000000000000000000	0.00000000000000000000	0.00000000000000000000	0.00000000000000000000	2573.00000000000000000000	426.00000000000000000000	4.00000000000000000000	4.00000000000000000000	4.00000000000000000000	4.00000000000000000000	4.00000000000000000000	4.00000000000000000000	4.00000000000000000000	4.00000000000000000000	4.00000000000000000000	4.00000000000000000000	4.00000000000000000000	4.00000000000000000000	4.00000000000000000000	4.00000000000000000000	4.00000000000000000000	4.00000000000000000000
19.00000000000000000000	0.00000000000000000000	4155.89746093750000000000	4138.46142578125000000000	4175.38427734375000000000	4141.02539062500000000000	4132.30761718750000000000	4152.30761718750000000000	4129.74365234375000000000	4150.76904296875000000000	4153.84619140625000000000	4118.97412109375000000000	4135.89746093750000000000	4171.28173828125000000000	4104.10253906250000000000	4152.30761718750000000000	0.00000000000000000000	10248.00000000000000000000	10227.00000000000000000000	0.00000000000000000000	0.00000000000000000000	0.00000000000000000000	2573.00000000000000000000	434.00000000000000000000	4.00000000000000000000	4.00000000000000000000	4.00000000000000000000	4.00000000000000000000	4.00000000000000000000	4.00000000000000000000	4.00000000000000000000	4.00000000000000000000	4.00000000000000000000	4.00000000000000000000	4.00000000000000000000	4.00000000000000000000	4.00000000000000000000	4.00000000000000000000	4.00000000000000000000	4.00000000000000000000
20.00000000000000000000	0.00000000000000000000	4170.76904296875000000000	4186.15380859375000000000	4168.71777343750000000000	4166.66650390625000000000	4164.61523437500000000000	4169.74365234375000000000	4161.02539062500000000000	4178.46142578125000000000	4168.71777343750000000000	4151.79492187500000000000	4148.71777343750000000000	4179.48730468750000000000	4141.53857421875000000000	4169.74365234375000000000	0.00000000000000000000	10248.00000000000000000000	10227.00000000000000000000	0.00000000000000000000	0.00000000000000000000	0.00000000000000000000	2573.00000000000000000000	442.00000000000000000000	4.00000000000000000000	4.00000000000000000000	4.00000000000000000000	4.00000000000000000000	4.00000000000000000000	4.00000000000000000000	4.00000000000000000000	4.00000000000000000000	4.00000000000000000000	4.00000000000000000000	4.00000000000000000000	4.00000000000000000000	4.00000000000000000000	4.00000000000000000000	4.00000000000000000000	4.00000000000000000000
21.00000000000000000000	0.00000000000000000000	4169.23046875000000000000	4172.82031250000000000000	4169.74365234375000000000	4162.56396484375000000000	4154.87158203125000000000	4162.56396484375000000000	4138.97412109375000000000	4154.35888671875000000000	4154.35888671875000000000	4123.58984375000000000000	4145.12792968750000000000	4181.02539062500000000000	4131.79492187500000000000	4164.10253906250000000000	0.00000000000000000000	10247.00000000000000000000	10227.00000000000000000000	0.00000000000000000000	0.00000000000000000000	0.00000000000000000000	2573.00000000000000000000	449.00000000000000000000	4.00000000000000000000	4.00000000000000000000	4.00000000000000000000	4.00000000000000000000	4.00000000000000000000	4.00000000000000000000	4.00000000000000000000	4.00000000000000000000	4.00000000000000000000	4.00000000000000000000	4.00000000000000000000	4.00000000000000000000	4.00000000000000000000	4.00000000000000000000	4.00000000000000000000	4.00000000000000000000
22.00000000000000000000	0.00000000000000000000	4167.17919921875000000000	4161.02539062500000000000	4162.05126953125000000000	4157.94873046875000000000	4147.17919921875000000000	4160.51269531250000000000	4135.89746093750000000000	4144.61523437500000000000	4151.28173828125000000000	4108.71777343750000000000	4142.05126953125000000000	4171.79492187500000000000	4127.17919921875000000000	4154.87158203125000000000	0.00000000000000000000	10247.00000000000000000000	10227.00000000000000000000	0.00000000000000000000	0.00000000000000000000	0.00000000000000000000	2573.00000000000000000000	457.00000000000000000000	4.00000000000000000000	4.00000000000000000000	4.00000000000000000000	4.00000000000000000000	4.00000000000000000000	4.00000000000000000000	4.00000000000000000000	4.00000000000000000000	4.00000000000000000000	4.00000000000000000000	4.00000000000000000000	4.00000000000000000000	4.00000000000000000000	4.00000000000000000000	4.00000000000000000000	4.00000000000000000000
23.00000000000000000000	0.00000000000000000000	4174.87158203125000000000	4187.17919921875000000000	4166.15380859375000000000	4181.53857421875000000000	4167.69238281250000000000	4164.10253906250000000000	4159.48730468750000000000	4181.02539062500000000000	4168.20507812500000000000	4151.28173828125000000000	4162.56396484375000000000	4182.56396484375000000000	4163.58984375000000000000	4171.28173828125000000000	0.00000000000000000000	10246.00000000000000000000	10228.00000000000000000000	0.00000000000000000000	0.00000000000000000000	0.00000000000000000000	2573.00000000000000000000	465.00000000000000000000	4.00000000000000000000	4.00000000000000000000	4.00000000000000000000	4.00000000000000000000	4.00000000000000000000	4.00000000000000000000	4.00000000000000000000	4.00000000000000000000	4.00000000000000000000	4.00000000000000000000	4.00000000000000000000	4.00000000000000000000	4.00000000000000000000	4.00000000000000000000	4.00000000000000000000	4.00000000000000000000
24.00000000000000000000	0.00000000000000000000	4160.51269531250000000000	4150.25634765625000000000	4173.33300781250000000000	4163.07666015625000000000	4124.61523437500000000000	4152.30761718750000000000	4125.12792968750000000000	4155.38427734375000000000	4152.82031250000000000000	4118.97412109375000000000	4147.17919921875000000000	4178.97412109375000000000	4130.25634765625000000000	4162.05126953125000000000	0.00000000000000000000	10246.00000000000000000000	10228.00000000000000000000	0.00000000000000000000	0.00000000000000000000	0.00000000000000000000	2573.00000000000000000000	473.00000000000000000000	4.00000000000000000000	4.00000000000000000000	4.00000000000000000000	4.00000000000000000000	4.00000000000000000000	4.00000000000000000000	4.00000000000000000000	4.00000000000000000000	4.00000000000000000000	4.00000000000000000000	4.00000000000000000000	4.00000000000000000000	4.00000000000000000000	4.00000000000000000000	4.00000000000000000000	4.00000000000000000000
25.00000000000000000000	0.00000000000000000000	4169.23046875000000000000	4180.51269531250000000000	4165.12792968750000000000	4176.41015625000000000000	4163.07666015625000000000	4172.30761718750000000000	4161.53857421875000000000	4181.02539062500000000000	4171.79492187500000000000	4152.82031250000000000000	4160.00000000000000000000	4180.00000000000000000000	4152.30761718750000000000	4166.66650390625000000000	0.00000000000000000000	10248.00000000000000000000	10228.00000000000000000000	0.00000000000000000000	0.00000000000000000000	0.00000000000000000000	2573.00000000000000000000	481.00000000000000000000	4.00000000000000000000	4.00000000000000000000	4.00000000000000000000	4.00000000000000000000	4.00000000000000000000	4.00000000000000000000	4.00000000000000000000	4.00000000000000000000	4.00000000000000000000	4.00000000000000000000	4.00000000000000000000	4.00000000000000000000	4.00000000000000000000	4.00000000000000000000	4.00000000000000000000	4.00000000000000000000
26.00000000000000000000	0.00000000000000000000	4170.25634765625000000000	4171.28173828125000000000	4172.30761718750000000000	4174.35888671875000000000	4161.02539062500000000000	4164.61523437500000000000	4157.43603515625000000000	4164.61523437500000000000	4163.07666015625000000000	4139.48730468750000000000	4153.84619140625000000000	4182.56396484375000000000	4132.82031250000000000000	4155.89746093750000000000	0.00000000000000000000	10248.00000000000000000000	10228.00000000000000000000	0.00000000000000000000	0.00000000000000000000	0.00000000000000000000	2573.00000000000000000000	488.00000000000000000000	4.00000000000000000000	4.00000000000000000000	4.00000000000000000000	4.00000000000000000000	4.00000000000000000000	4.00000000000000000000	4.00000000000000000000	4.00000000000000000000	4.00000000000000000000	4.00000000000000000000	4.00000000000000000000	4.00000000000000000000	4.00000000000000000000	4.00000000000000000000	4.00000000000000000000	4.00000000000000000000
27.00000000000000000000	0.00000000000000000000	4167.17919921875000000000	4158.97412109375000000000	4168.71777343750000000000	4164.61523437500000000000	4152.82031250000000000000	4161.02539062500000000000	4142.56396484375000000000	4148.71777343750000000000	4152.82031250000000000000	4117.43603515625000000000	4140.51269531250000000000	4175.89746093750000000000	4123.07666015625000000000	4157.43603515625000000000	0.00000000000000000000	10246.00000000000000000000	10228.00000000000000000000	0.00000000000000000000	0.00000000000000000000	0.00000000000000000000	2573.00000000000000000000	497.00000000000000000000	4.00000000000000000000	4.00000000000000000000	4.00000000000000000000	4.00000000000000000000	4.00000000000000000000	4.00000000000000000000	4.00000000000000000000	4.00000000000000000000	4.00000000000000000000	4.00000000000000000000	4.00000000000000000000	4.00000000000000000000	4.00000000000000000000	4.00000000000000000000	4.00000000000000000000	4.00000000000000000000
28.00000000000000000000	0.00000000000000000000	4174.87158203125000000000	4187.17919921875000000000	4165.12792968750000000000	4184.61523437500000000000	4174.35888671875000000000	4166.66650390625000000000	4161.02539062500000000000	4183.58984375000000000000	4168.71777343750000000000	4162.56396484375000000000	4157.94873046875000000000	4184.61523437500000000000	4164.10253906250000000000	4175.38427734375000000000	0.00000000000000000000	10246.00000000000000000000	10228.00000000000000000000	0.00000000000000000000	0.00000000000000000000	0.00000000000000000000	2573.00000000000000000000	505.00000000000000000000	4.00000000000000000000	4.00000000000000000000	4.00000000000000000000	4.00000000000000000000	4.00000000000000000000	4.00000000000000000000	4.00000000000000000000	4.00000000000000000000	4.00000000000000000000	4.00000000000000000000	4.00000000000000000000	4.00000000000000000000	4.00000000000000000000	4.00000000000000000000	4.00000000000000000000	4.00000000000000000000
29.00000000000000000000	0.00000000000000000000	4163.07666015625000000000	4150.76904296875000000000	4170.76904296875000000000	4170.76904296875000000000	4123.07666015625000000000	4146.66650390625000000000	4129.74365234375000000000	4152.30761718750000000000	4151.28173828125000000000	4123.58984375000000000000	4146.15380859375000000000	4181.53857421875000000000	4127.69238281250000000000	4157.43603515625000000000	0.00000000000000000000	10246.00000000000000000000	10226.00000000000000000000	0.00000000000000000000	0.00000000000000000000	0.00000000000000000000	2573.00000000000000000000	512.00000000000000000000	4.00000000000000000000	4.00000000000000000000	4.00000000000000000000	4.00000000000000000000	4.00000000000000000000	4.00000000000000000000	4.00000000000000000000	4.00000000000000000000	4.00000000000000000000	4.00000000000000000000	4.00000000000000000000	4.00000000000000000000	4.00000000000000000000	4.00000000000000000000	4.00000000000000000000	4.00000000000000000000
30.00000000000000000000	0.00000000000000000000	4173.33300781250000000000	4180.51269531250000000000	4164.61523437500000000000	4186.66650390625000000000	4167.69238281250000000000	4166.66650390625000000000	4161.53857421875000000000	4174.87158203125000000000	4167.17919921875000000000	4143.58984375000000000000	4164.10253906250000000000	4181.53857421875000000000	4154.35888671875000000000	4168.71777343750000000000	0.00000000000000000000	10246.00000000000000000000	10226.00000000000000000000	0.00000000000000000000	0.00000000000000000000	0.00000000000000000000	2573.00000000000000000000	520.00000000000000000000	4.00000000000000000000	4.00000000000000000000	4.00000000000000000000	4.00000000000000000000	4.00000000000000000000	4.00000000000000000000	4.00000000000000000000	4.00000000000000000000	4.00000000000000000000	4.00000000000000000000	4.00000000000000000000	4.00000000000000000000	4.00000000000000000000	4.00000000000000000000	4.00000000000000000000	4.00000000000000000000
31.00000000000000000000	0.00000000000000000000	4170.25634765625000000000	4172.82031250000000000000	4173.33300781250000000000	4181.02539062500000000000	4173.33300781250000000000	4167.17919921875000000000	4157.94873046875000000000	4176.41015625000000000000	4166.66650390625000000000	4147.17919921875000000000	4164.10253906250000000000	4181.53857421875000000000	4144.10253906250000000000	4162.05126953125000000000	0.00000000000000000000	10247.00000000000000000000	10226.00000000000000000000	0.00000000000000000000	0.00000000000000000000	0.00000000000000000000	2573.00000000000000000000	528.00000000000000000000	4.00000000000000000000	4.00000000000000000000	4.00000000000000000000	4.00000000000000000000	4.00000000000000000000	4.00000000000000000000	4.00000000000000000000	4.00000000000000000000	4.00000000000000000000	4.00000000000000000000	4.00000000000000000000	4.00000000000000000000	4.00000000000000000000	4.00000000000000000000	4.00000000000000000000	4.00000000000000000000
32.00000000000000000000	0.00000000000000000000	4163.07666015625000000000	4154.35888671875000000000	4171.79492187500000000000	4164.61523437500000000000	4138.97412109375000000000	4160.00000000000000000000	4142.56396484375000000000	4162.56396484375000000000	4158.46142578125000000000	4134.35888671875000000000	4143.58984375000000000000	4173.84619140625000000000	4117.43603515625000000000	4148.71777343750000000000	0.00000000000000000000	10247.00000000000000000000	10226.00000000000000000000	0.00000000000000000000	0.00000000000000000000	0.00000000000000000000	2573.00000000000000000000	536.00000000000000000000	4.00000000000000000000	4.00000000000000000000	4.00000000000000000000	4.00000000000000000000	4.00000000000000000000	4.00000000000000000000	4.00000000000000000000	4.00000000000000000000	4.00000000000000000000	4.00000000000000000000	4.00000000000000000000	4.00000000000000000000	4.00000000000000000000	4.00000000000000000000	4.00000000000000000000	4.00000000000000000000
33.00000000000000000000	0.00000000000000000000	4178.46142578125000000000	4198.46142578125000000000	4164.61523437500000000000	4189.74365234375000000000	4173.33300781250000000000	4168.71777343750000000000	4168.71777343750000000000	4187.69238281250000000000	4173.33300781250000000000	4175.38427734375000000000	4161.02539062500000000000	4184.61523437500000000000	4164.10253906250000000000	4173.33300781250000000000	0.00000000000000000000	10248.00000000000000000000	10226.00000000000000000000	0.00000000000000000000	0.00000000000000000000	0.00000000000000000000	2573.00000000000000000000	544.00000000000000000000	4.00000000000000000000	4.00000000000000000000	4.00000000000000000000	4.00000000000000000000	4.00000000000000000000	4.00000000000000000000	4.00000000000000000000	4.00000000000000000000	4.00000000000000000000	4.00000000000000000000	4.00000000000000000000	4.00000000000000000000	4.00000000000000000000	4.00000000000000000000	4.00000000000000000000	4.00000000000000000000
34.00000000000000000000	0.00000000000000000000	4167.17919921875000000000	4163.58984375000000000000	4170.76904296875000000000	4165.12792968750000000000	4139.48730468750000000000	4149.74365234375000000000	4130.25634765625000000000	4144.10253906250000000000	4150.25634765625000000000	4119.48730468750000000000	4149.23046875000000000000	4179.48730468750000000000	4131.28173828125000000000	4163.07666015625000000000	0.00000000000000000000	10248.00000000000000000000	10226.00000000000000000000	0.00000000000000000000	0.00000000000000000000	0.00000000000000000000	2573.00000000000000000000	551.00000000000000000000	4.00000000000000000000	4.00000000000000000000	4.00000000000000000000	4.00000000000000000000	4.00000000000000000000	4.00000000000000000000	4.00000000000000000000	4.00000000000000000000	4.00000000000000000000	4.00000000000000000000	4.00000000000000000000	4.00000000000000000000	4.00000000000000000000	4.00000000000000000000	4.00000000000000000000	4.00000000000000000000
35.00000000000000000000	0.00000000000000000000	4170.25634765625000000000	4172.82031250000000000000	4166.15380859375000000000	4165.12792968750000000000	4157.43603515625000000000	4160.51269531250000000000	4148.71777343750000000000	4163.07666015625000000000	4162.05126953125000000000	4136.92285156250000000000	4155.38427734375000000000	4175.89746093750000000000	4142.56396484375000000000	4159.48730468750000000000	0.00000000000000000000	10248.00000000000000000000	10227.00000000000000000000	0.00000000000000000000	0.00000000000000000000	0.00000000000000000000	2573.00000000000000000000	559.00000000000000000000	4.00000000000000000000	4.00000000000000000000	4.00000000000000000000	4.00000000000000000000	4.00000000000000000000	4.00000000000000000000	4.00000000000000000000	4.00000000000000000000	4.00000000000000000000	4.00000000000000000000	4.00000000000000000000	4.00000000000000000000	4.00000000000000000000	4.00000000000000000000	4.00000000000000000000	4.00000000000000000000
36.00000000000000000000	0.00000000000000000000	4168.20507812500000000000	4169.74365234375000000000	4169.23046875000000000000	4169.74365234375000000000	4156.92285156250000000000	4158.46142578125000000000	4152.30761718750000000000	4174.35888671875000000000	4165.12792968750000000000	4161.53857421875000000000	4161.02539062500000000000	4181.02539062500000000000	4146.66650390625000000000	4153.33300781250000000000	0.00000000000000000000	10248.00000000000000000000	10227.00000000000000000000	0.00000000000000000000	0.00000000000000000000	0.00000000000000000000	2573.00000000000000000000	568.00000000000000000000	4.00000000000000000000	4.00000000000000000000	4.00000000000000000000	4.00000000000000000000	4.00000000000000000000	4.00000000000000000000	4.00000000000000000000	4.00000000000000000000	4.00000000000000000000	4.00000000000000000000	4.00000000000000000000	4.00000000000000000000	4.00000000000000000000	4.00000000000000000000	4.00000000000000000000	4.00000000000000000000
37.00000000000000000000	0.00000000000000000000	4160.51269531250000000000	4152.82031250000000000000	4168.71777343750000000000	4157.43603515625000000000	4132.82031250000000000000	4155.89746093750000000000	4136.92285156250000000000	4149.74365234375000000000	4152.82031250000000000000	4131.28173828125000000000	4148.71777343750000000000	4174.35888671875000000000	4127.69238281250000000000	4144.10253906250000000000	0.00000000000000000000	10249.00000000000000000000	10225.00000000000000000000	0.00000000000000000000	0.00000000000000000000	0.00000000000000000000	2573.00000000000000000000	575.00000000000000000000	4.00000000000000000000	4.00000000000000000000	4.00000000000000000000	4.00000000000000000000	4.00000000000000000000	4.00000000000000000000	4.00000000000000000000	4.00000000000000000000	4.00000000000000000000	4.00000000000000000000	4.00000000000000000000	4.00000000000000000000	4.00000000000000000000	4.00000000000000000000	4.00000000000000000000	4.00000000000000000000
38.00000000000000000000	0.00000000000000000000	4177.43603515625000000000	4193.33300781250000000000	4167.69238281250000000000	4177.43603515625000000000	4178.97412109375000000000	4174.35888671875000000000	4169.23046875000000000000	4176.41015625000000000000	4169.74365234375000000000	4164.61523437500000000000	4164.10253906250000000000	4179.48730468750000000000	4162.05126953125000000000	4158.46142578125000000000	0.00000000000000000000	10249.00000000000000000000	10225.00000000000000000000	0.00000000000000000000	0.00000000000000000000	0.00000000000000000000	2573.00000000000000000000	583.00000000000000000000	4.00000000000000000000	4.00000000000000000000	4.00000000000000000000	4.00000000000000000000	4.00000000000000000000	4.00000000000000000000	4.00000000000000000000	4.00000000000000000000	4.00000000000000000000	4.00000000000000000000	4.00000000000000000000	4.00000000000000000000	4.00000000000000000000	4.00000000000000000000	4.00000000000000000000	4.00000000000000000000
39.00000000000000000000	0.00000000000000000000	4166.15380859375000000000	4157.94873046875000000000	4171.79492187500000000000	4157.94873046875000000000	4147.69238281250000000000	4158.46142578125000000000	4138.46142578125000000000	4143.58984375000000000000	4152.30761718750000000000	4122.56396484375000000000	4146.66650390625000000000	4176.41015625000000000000	4124.61523437500000000000	4142.05126953125000000000	0.00000000000000000000	10251.00000000000000000000	10226.00000000000000000000	0.00000000000000000000	0.00000000000000000000	0.00000000000000000000	2573.00000000000000000000	592.00000000000000000000	4.00000000000000000000	4.00000000000000000000	4.00000000000000000000	4.00000000000000000000	4.00000000000000000000	4.00000000000000000000	4.00000000000000000000	4.00000000000000000000	4.00000000000000000000	4.00000000000000000000	4.00000000000000000000	4.00000000000000000000	4.00000000000000000000	4.00000000000000000000	4.00000000000000000000	4.00000000000000000000
40.00000000000000000000	0.00000000000000000000	4168.71777343750000000000	4172.30761718750000000000	4161.02539062500000000000	4164.61523437500000000000	4168.20507812500000000000	4166.15380859375000000000	4155.89746093750000000000	4161.02539062500000000000	4162.05126953125000000000	4134.35888671875000000000	4151.28173828125000000000	4175.89746093750000000000	4145.12792968750000000000	4154.35888671875000000000	0.00000000000000000000	10251.00000000000000000000	10226.00000000000000000000	0.00000000000000000000	0.00000000000000000000	0.00000000000000000000	2573.00000000000000000000	599.00000000000000000000	4.00000000000000000000	4.00000000000000000000	4.00000000000000000000	4.00000000000000000000	4.00000000000000000000	4.00000000000000000000	4.00000000000000000000	4.00000000000000000000	4.00000000000000000000	4.00000000000000000000	4.00000000000000000000	4.00000000000000000000	4.00000000000000000000	4.00000000000000000000	4.00000000000000000000	4.00000000000000000000
41.00000000000000000000	0.00000000000000000000	4174.87158203125000000000	4178.46142578125000000000	4165.64111328125000000000	4173.84619140625000000000	4176.41015625000000000000	4163.07666015625000000000	4157.43603515625000000000	4177.94873046875000000000	4167.17919921875000000000	4163.07666015625000000000	4161.02539062500000000000	4182.56396484375000000000	4162.56396484375000000000	4167.69238281250000000000	0.00000000000000000000	10248.00000000000000000000	10226.00000000000000000000	0.00000000000000000000	0.00000000000000000000	0.00000000000000000000	2573.00000000000000000000	607.00000000000000000000	4.00000000000000000000	4.00000000000000000000	4.00000000000000000000	4.00000000000000000000	4.00000000000000000000	4.00000000000000000000	4.00000000000000000000	4.00000000000000000000	4.00000000000000000000	4.00000000000000000000	4.00000000000000000000	4.00000000000000000000	4.00000000000000000000	4.00000000000000000000	4.00000000000000000000	4.00000000000000000000
42.00000000000000000000	0.00000000000000000000	4162.56396484375000000000	4143.07666015625000000000	4166.66650390625000000000	4151.79492187500000000000	4133.33300781250000000000	4153.33300781250000000000	4129.23046875000000000000	4147.17919921875000000000	4150.25634765625000000000	4129.23046875000000000000	4145.64111328125000000000	4173.33300781250000000000	4128.20507812500000000000	4150.25634765625000000000	0.00000000000000000000	10248.00000000000000000000	10226.00000000000000000000	0.00000000000000000000	0.00000000000000000000	0.00000000000000000000	2573.00000000000000000000	614.00000000000000000000	4.00000000000000000000	4.00000000000000000000	4.00000000000000000000	4.00000000000000000000	4.00000000000000000000	4.00000000000000000000	4.00000000000000000000	4.00000000000000000000	4.00000000000000000000	4.00000000000000000000	4.00000000000000000000	4.00000000000000000000	4.00000000000000000000	4.00000000000000000000	4.00000000000000000000	4.00000000000000000000
43.00000000000000000000	0.00000000000000000000	4168.71777343750000000000	4180.00000000000000000000	4164.10253906250000000000	4168.71777343750000000000	4176.92285156250000000000	4172.82031250000000000000	4167.69238281250000000000	4177.43603515625000000000	4168.71777343750000000000	4163.58984375000000000000	4163.58984375000000000000	4176.92285156250000000000	4157.94873046875000000000	4158.46142578125000000000	0.00000000000000000000	10248.00000000000000000000	10226.00000000000000000000	0.00000000000000000000	0.00000000000000000000	0.00000000000000000000	2573.00000000000000000000	623.00000000000000000000	4.00000000000000000000	4.00000000000000000000	4.00000000000000000000	4.00000000000000000000	4.00000000000000000000	4.00000000000000000000	4.00000000000000000000	4.00000000000000000000	4.00000000000000000000	4.00000000000000000000	4.00000000000000000000	4.00000000000000000000	4.00000000000000000000	4.00000000000000000000	4.00000000000000000000	4.00000000000000000000
44.00000000000000000000	0.00000000000000000000	4161.02539062500000000000	4153.84619140625000000000	4175.89746093750000000000	4153.84619140625000000000	4151.28173828125000000000	4159.48730468750000000000	4147.69238281250000000000	4154.87158203125000000000	4158.46142578125000000000	4137.43603515625000000000	4151.28173828125000000000	4173.84619140625000000000	4127.17919921875000000000	4149.74365234375000000000	0.00000000000000000000	10248.00000000000000000000	10226.00000000000000000000	0.00000000000000000000	0.00000000000000000000	0.00000000000000000000	2573.00000000000000000000	631.00000000000000000000	4.00000000000000000000	4.00000000000000000000	4.00000000000000000000	4.00000000000000000000	4.00000000000000000000	4.00000000000000000000	4.00000000000000000000	4.00000000000000000000	4.00000000000000000000	4.00000000000000000000	4.00000000000000000000	4.00000000000000000000	4.00000000000000000000	4.00000000000000000000	4.00000000000000000000	4.00000000000000000000
45.00000000000000000000	0.00000000000000000000	4168.20507812500000000000	4158.46142578125000000000	4165.64111328125000000000	4153.84619140625000000000	4152.30761718750000000000	4162.05126953125000000000	4154.87158203125000000000	4159.48730468750000000000	4159.48730468750000000000	4141.02539062500000000000	4150.25634765625000000000	4171.28173828125000000000	4140.00000000000000000000	4157.43603515625000000000	0.00000000000000000000	10248.00000000000000000000	10228.00000000000000000000	0.00000000000000000000	0.00000000000000000000	0.00000000000000000000	2573.00000000000000000000	639.00000000000000000000	4.00000000000000000000	4.00000000000000000000	4.00000000000000000000	4.00000000000000000000	4.00000000000000000000	4.00000000000000000000	4.00000000000000000000	4.00000000000000000000	4.00000000000000000000	4.00000000000000000000	4.00000000000000000000	4.00000000000000000000	4.00000000000000000000	4.00000000000000000000	4.00000000000000000000	4.00000000000000000000
46.00000000000000000000	0.00000000000000000000	4170.25634765625000000000	4167.69238281250000000000	4158.97412109375000000000	4159.48730468750000000000	4155.89746093750000000000	4159.48730468750000000000	4151.79492187500000000000	4165.12792968750000000000	4155.89746093750000000000	4152.30761718750000000000	4157.94873046875000000000	4176.92285156250000000000	4158.46142578125000000000	4164.10253906250000000000	0.00000000000000000000	10248.00000000000000000000	10228.00000000000000000000	0.00000000000000000000	0.00000000000000000000	0.00000000000000000000	2573.00000000000000000000	647.00000000000000000000	4.00000000000000000000	4.00000000000000000000	4.00000000000000000000	4.00000000000000000000	4.00000000000000000000	4.00000000000000000000	4.00000000000000000000	4.00000000000000000000	4.00000000000000000000	4.00000000000000000000	4.00000000000000000000	4.00000000000000000000	4.00000000000000000000	4.00000000000000000000	4.00000000000000000000	4.00000000000000000000
47.00000000000000000000	0.00000000000000000000	4157.43603515625000000000	4135.38427734375000000000	4163.07666015625000000000	4132.82031250000000000000	4116.92285156250000000000	4145.64111328125000000000	4120.51269531250000000000	4131.28173828125000000000	4140.51269531250000000000	4107.17919921875000000000	4137.94873046875000000000	4165.12792968750000000000	4117.94873046875000000000	4146.15380859375000000000	0.00000000000000000000	10247.00000000000000000000	10228.00000000000000000000	0.00000000000000000000	0.00000000000000000000	0.00000000000000000000	2573.00000000000000000000	655.00000000000000000000	4.00000000000000000000	4.00000000000000000000	4.00000000000000000000	4.00000000000000000000	4.00000000000000000000	4.00000000000000000000	4.00000000000000000000	4.00000000000000000000	4.00000000000000000000	4.00000000000000000000	4.00000000000000000000	4.00000000000000000000	4.00000000000000000000	4.00000000000000000000	4.00000000000000000000	4.00000000000000000000
48.00000000000000000000	0.00000000000000000000	4171.79492187500000000000	4168.71777343750000000000	4164.10253906250000000000	4149.74365234375000000000	4163.58984375000000000000	4159.48730468750000000000	4162.05126953125000000000	4173.84619140625000000000	4167.69238281250000000000	4155.89746093750000000000	4156.92285156250000000000	4168.71777343750000000000	4146.66650390625000000000	4158.46142578125000000000	0.00000000000000000000	10247.00000000000000000000	10228.00000000000000000000	0.00000000000000000000	0.00000000000000000000	0.00000000000000000000	2573.00000000000000000000	663.00000000000000000000	4.00000000000000000000	4.00000000000000000000	4.00000000000000000000	4.00000000000000000000	4.00000000000000000000	4.00000000000000000000	4.00000000000000000000	4.00000000000000000000	4.00000000000000000000	4.00000000000000000000	4.00000000000000000000	4.00000000000000000000	4.00000000000000000000	4.00000000000000000000	4.00000000000000000000	4.00000000000000000000
49.00000000000000000000	0.00000000000000000000	4163.07666015625000000000	4142.56396484375000000000	4171.79492187500000000000	4140.51269531250000000000	4141.02539062500000000000	4148.20507812500000000000	4140.00000000000000000000	4158.97412109375000000000	4156.92285156250000000000	4142.05126953125000000000	4150.25634765625000000000	4172.30761718750000000000	4121.02539062500000000000	4147.17919921875000000000	0.00000000000000000000	10247.00000000000000000000	10229.00000000000000000000	0.00000000000000000000	0.00000000000000000000	0.00000000000000000000	2573.00000000000000000000	670.00000000000000000000	4.00000000000000000000	4.00000000000000000000	4.00000000000000000000	4.00000000000000000000	4.00000000000000000000	4.00000000000000000000	4.00000000000000000000	4.00000000000000000000	4.00000000000000000000	4.00000000000000000000	4.00000000000000000000	4.00000000000000000000	4.00000000000000000000	4.00000000000000000000	4.00000000000000000000	4.00000000000000000000
50.00000000000000000000	0.00000000000000000000	4166.15380859375000000000	4155.89746093750000000000	4163.58984375000000000000	4141.02539062500000000000	4146.66650390625000000000	4158.46142578125000000000	4142.56396484375000000000	4152.30761718750000000000	4153.33300781250000000000	4132.82031250000000000000	4144.61523437500000000000	4169.74365234375000000000	4125.12792968750000000000	4147.69238281250000000000	0.00000000000000000000	10247.00000000000000000000	10229.00000000000000000000	0.00000000000000000000	0.00000000000000000000	0.00000000000000000000	2573.00000000000000000000	677.00000000000000000000	4.00000000000000000000	4.00000000000000000000	4.00000000000000000000	4.00000000000000000000	4.00000000000000000000	4.00000000000000000000	4.00000000000000000000	4.00000000000000000000	4.00000000000000000000	4.00000000000000000000	4.00000000000000000000	4.00000000000000000000	4.00000000000000000000	4.00000000000000000000	4.00000000000000000000	4.00000000000000000000
51.00000000000000000000	0.00000000000000000000	4181.53857421875000000000	4186.15380859375000000000	4168.20507812500000000000	4157.94873046875000000000	4182.05126953125000000000	4167.17919921875000000000	4161.53857421875000000000	4167.69238281250000000000	4161.02539062500000000000	4154.35888671875000000000	4156.41015625000000000000	4177.94873046875000000000	4157.94873046875000000000	4162.05126953125000000000	0.00000000000000000000	10247.00000000000000000000	10229.00000000000000000000	0.00000000000000000000	0.00000000000000000000	0.00000000000000000000	2573.00000000000000000000	686.00000000000000000000	4.00000000000000000000	4.00000000000000000000	4.00000000000000000000	4.00000000000000000000	4.00000000000000000000	4.00000000000000000000	4.00000000000000000000	4.00000000000000000000	4.00000000000000000000	4.00000000000000000000	4.00000000000000000000	4.00000000000000000000	4.00000000000000000000	4.00000000000000000000	4.00000000000000000000	4.00000000000000000000
52.00000000000000000000	0.00000000000000000000	4171.79492187500000000000	4151.79492187500000000000	4175.38427734375000000000	4138.46142578125000000000	4143.58984375000000000000	4151.79492187500000000000	4132.82031250000000000000	4142.05126953125000000000	4143.58984375000000000000	4110.25634765625000000000	4142.56396484375000000000	4171.79492187500000000000	4130.25634765625000000000	4149.23046875000000000000	0.00000000000000000000	10247.00000000000000000000	10229.00000000000000000000	0.00000000000000000000	0.00000000000000000000	0.00000000000000000000	2573.00000000000000000000	694.00000000000000000000	4.00000000000000000000	4.00000000000000000000	4.00000000000000000000	4.00000000000000000000	4.00000000000000000000	4.00000000000000000000	4.00000000000000000000	4.00000000000000000000	4.00000000000000000000	4.00000000000000000000	4.00000000000000000000	4.00000000000000000000	4.00000000000000000000	4.00000000000000000000	4.00000000000000000000	4.00000000000000000000
53.00000000000000000000	0.00000000000000000000	4178.97412109375000000000	4180.51269531250000000000	4165.12792968750000000000	4154.87158203125000000000	4157.94873046875000000000	4162.56396484375000000000	4160.51269531250000000000	4180.51269531250000000000	4162.56396484375000000000	4143.07666015625000000000	4158.97412109375000000000	4173.84619140625000000000	4162.56396484375000000000	4162.56396484375000000000	0.00000000000000000000	10244.00000000000000000000	10229.00000000000000000000	0.00000000000000000000	0.00000000000000000000	0.00000000000000000000	2573.00000000000000000000	702.00000000000000000000	4.00000000000000000000	4.00000000000000000000	4.00000000000000000000	4.00000000000000000000	4.00000000000000000000	4.00000000000000000000	4.00000000000000000000	4.00000000000000000000	4.00000000000000000000	4.00000000000000000000	4.00000000000000000000	4.00000000000000000000	4.00000000000000000000	4.00000000000000000000	4.00000000000000000000	4.00000000000000000000
54.00000000000000000000	0.00000000000000000000	4167.17919921875000000000	4150.76904296875000000000	4168.71777343750000000000	4141.53857421875000000000	4127.69238281250000000000	4148.71777343750000000000	4138.97412109375000000000	4160.51269531250000000000	4152.82031250000000000000	4130.76904296875000000000	4149.74365234375000000000	4172.82031250000000000000	4135.89746093750000000000	4154.87158203125000000000	0.00000000000000000000	10244.00000000000000000000	10229.00000000000000000000	0.00000000000000000000	0.00000000000000000000	0.00000000000000000000	2573.00000000000000000000	709.00000000000000000000	4.00000000000000000000	4.00000000000000000000	4.00000000000000000000	4.00000000000000000000	4.00000000000000000000	4.00000000000000000000	4.00000000000000000000	4.00000000000000000000	4.00000000000000000000	4.00000000000000000000	4.00000000000000000000	4.00000000000000000000	4.00000000000000000000	4.00000000000000000000	4.00000000000000000000	4.00000000000000000000
55.00000000000000000000	0.00000000000000000000	4163.07666015625000000000	4143.58984375000000000000	4166.66650390625000000000	4130.25634765625000000000	4142.56396484375000000000	4153.84619140625000000000	4143.58984375000000000000	4148.20507812500000000000	4150.25634765625000000000	4123.58984375000000000000	4143.07666015625000000000	4167.69238281250000000000	4126.66650390625000000000	4147.17919921875000000000	0.00000000000000000000	10245.00000000000000000000	10228.00000000000000000000	0.00000000000000000000	0.00000000000000000000	0.00000000000000000000	2573.00000000000000000000	717.00000000000000000000	4.00000000000000000000	4.00000000000000000000	4.00000000000000000000	4.00000000000000000000	4.00000000000000000000	4.00000000000000000000	4.00000000000000000000	4.00000000000000000000	4.00000000000000000000	4.00000000000000000000	4.00000000000000000000	4.00000000000000000000	4.00000000000000000000	4.00000000000000000000	4.00000000000000000000	4.00000000000000000000
56.00000000000000000000	0.00000000000000000000	4176.92285156250000000000	4178.46142578125000000000	4173.84619140625000000000	4143.58984375000000000000	4183.07666015625000000000	4168.20507812500000000000	4170.25634765625000000000	4170.76904296875000000000	4161.53857421875000000000	4150.76904296875000000000	4159.48730468750000000000	4177.94873046875000000000	4154.87158203125000000000	4151.28173828125000000000	0.00000000000000000000	10245.00000000000000000000	10228.00000000000000000000	0.00000000000000000000	0.00000000000000000000	0.00000000000000000000	2573.00000000000000000000	726.00000000000000000000	4.00000000000000000000	4.00000000000000000000	4.00000000000000000000	4.00000000000000000000	4.00000000000000000000	4.00000000000000000000	4.00000000000000000000	4.00000000000000000000	4.00000000000000000000	4.00000000000000000000	4.00000000000000000000	4.00000000000000000000	4.00000000000000000000	4.00000000000000000000	4.00000000000000000000	4.00000000000000000000
57.00000000000000000000	0.00000000000000000000	4167.17919921875000000000	4149.23046875000000000000	4177.94873046875000000000	4126.15380859375000000000	4137.94873046875000000000	4153.33300781250000000000	4136.92285156250000000000	4136.41015625000000000000	4143.58984375000000000000	4110.25634765625000000000	4141.02539062500000000000	4172.30761718750000000000	4118.46142578125000000000	4136.92285156250000000000	0.00000000000000000000	10245.00000000000000000000	10228.00000000000000000000	0.00000000000000000000	0.00000000000000000000	0.00000000000000000000	2573.00000000000000000000	734.00000000000000000000	4.00000000000000000000	4.00000000000000000000	4.00000000000000000000	4.00000000000000000000	4.00000000000000000000	4.00000000000000000000	4.00000000000000000000	4.00000000000000000000	4.00000000000000000000	4.00000000000000000000	4.00000000000000000000	4.00000000000000000000	4.00000000000000000000	4.00000000000000000000	4.00000000000000000000	4.00000000000000000000
58.00000000000000000000	0.00000000000000000000	4173.84619140625000000000	4176.92285156250000000000	4160.00000000000000000000	4144.61523437500000000000	4167.17919921875000000000	4162.56396484375000000000	4158.97412109375000000000	4164.61523437500000000000	4160.00000000000000000000	4145.12792968750000000000	4153.33300781250000000000	4171.79492187500000000000	4155.89746093750000000000	4160.51269531250000000000	0.00000000000000000000	10245.00000000000000000000	10228.00000000000000000000	0.00000000000000000000	0.00000000000000000000	0.00000000000000000000	2573.00000000000000000000	741.00000000000000000000	4.00000000000000000000	4.00000000000000000000	4.00000000000000000000	4.00000000000000000000	4.00000000000000000000	4.00000000000000000000	4.00000000000000000000	4.00000000000000000000	4.00000000000000000000	4.00000000000000000000	4.00000000000000000000	4.00000000000000000000	4.00000000000000000000	4.00000000000000000000	4.00000000000000000000	4.00000000000000000000
59.00000000000000000000	0.00000000000000000000	4168.71777343750000000000	4160.00000000000000000000	4162.05126953125000000000	4138.46142578125000000000	4150.76904296875000000000	4149.74365234375000000000	4136.92285156250000000000	4157.94873046875000000000	4152.30761718750000000000	4133.84619140625000000000	4153.84619140625000000000	4173.84619140625000000000	4151.79492187500000000000	4162.56396484375000000000	0.00000000000000000000	10247.00000000000000000000	10230.00000000000000000000	0.00000000000000000000	0.00000000000000000000	0.00000000000000000000	2573.00000000000000000000	750.00000000000000000000	4.00000000000000000000	4.00000000000000000000	4.00000000000000000000	4.00000000000000000000	4.00000000000000000000	4.00000000000000000000	4.00000000000000000000	4.00000000000000000000	4.00000000000000000000	4.00000000000000000000	4.00000000000000000000	4.00000000000000000000	4.00000000000000000000	4.00000000000000000000	4.00000000000000000000	4.00000000000000000000
60.00000000000000000000	0.00000000000000000000	4167.17919921875000000000	4153.33300781250000000000	4166.15380859375000000000	4128.20507812500000000000	4139.48730468750000000000	4152.82031250000000000000	4138.46142578125000000000	4157.43603515625000000000	4153.84619140625000000000	4123.58984375000000000000	4151.79492187500000000000	4172.30761718750000000000	4137.94873046875000000000	4154.35888671875000000000	0.00000000000000000000	10247.00000000000000000000	10230.00000000000000000000	0.00000000000000000000	0.00000000000000000000	0.00000000000000000000	2573.00000000000000000000	758.00000000000000000000	4.00000000000000000000	4.00000000000000000000	4.00000000000000000000	4.00000000000000000000	4.00000000000000000000	4.00000000000000000000	4.00000000000000000000	4.00000000000000000000	4.00000000000000000000	4.00000000000000000000	4.00000000000000000000	4.00000000000000000000	4.00000000000000000000	4.00000000000000000000	4.00000000000000000000	4.00000000000000000000
61.00000000000000000000	0.00000000000000000000	4177.94873046875000000000	4186.66650390625000000000	4172.82031250000000000000	4145.12792968750000000000	4176.41015625000000000000	4166.66650390625000000000	4176.41015625000000000000	4189.23046875000000000000	4175.89746093750000000000	4173.33300781250000000000	4172.82031250000000000000	4182.05126953125000000000	4166.66650390625000000000	4164.10253906250000000000	0.00000000000000000000	10250.00000000000000000000	10228.00000000000000000000	0.00000000000000000000	0.00000000000000000000	0.00000000000000000000	2573.00000000000000000000	765.00000000000000000000	4.00000000000000000000	4.00000000000000000000	4.00000000000000000000	4.00000000000000000000	4.00000000000000000000	4.00000000000000000000	4.00000000000000000000	4.00000000000000000000	4.00000000000000000000	4.00000000000000000000	4.00000000000000000000	4.00000000000000000000	4.00000000000000000000	4.00000000000000000000	4.00000000000000000000	4.00000000000000000000
[truncated: 236 more rows]
