# Supplementary material for: Discriminating three motor imagery states of the same joint for brain-computer interface
Source: PeerJ. 2021 Aug 24;9:e12027. doi: 10.7717/peerj.12027 (PMC8395581; doi:10.7717/peerj.12027)
Supplement: Supplemental Information 1 [file peerj-09-12027-s001.zip › dataset/B/01-05-04.11.17.20.00.08.csv]

title:05	recorded:04.11.17 20.00.08	sampling:128	subject:01	labels:COUNTER INTERPOLATED AF3 F7 F3 FC5 T7 P7 O1 O2 P8 T8 FC6 F4 F8 AF4 RAW_CQ GYROX GYROY MARKER MARKER_HARDWARE SYNC TIME_STAMP_s TIME_STAMP_ms CQ_AF3 CQ_F7 CQ_F3 CQ_FC5 CQ_T7 CQ_P7 CQ_O1 CQ_O2 CQ_P8 CQ_T8 CQ_FC6 CQ_F4 CQ_F8 CQ_AF4 CQ_CMS CQ_DRL	chan:40	units:emotiv
38.00000000000000000000	0.00000000000000000000	4169.74365234375000000000	4163.07666015625000000000	4163.58984375000000000000	4149.23046875000000000000	4153.33300781250000000000	4168.71777343750000000000	4157.43603515625000000000	4159.48730468750000000000	4180.51269531250000000000	4154.35888671875000000000	4160.00000000000000000000	4172.82031250000000000000	4162.05126953125000000000	4148.71777343750000000000	0.00000000000000000000	10247.00000000000000000000	10227.00000000000000000000	0.00000000000000000000	0.00000000000000000000	0.00000000000000000000	2177.00000000000000000000	194.00000000000000000000	0.00000000000000000000	0.00000000000000000000	0.00000000000000000000	0.00000000000000000000	0.00000000000000000000	0.00000000000000000000	0.00000000000000000000	0.00000000000000000000	0.00000000000000000000	0.00000000000000000000	0.00000000000000000000	0.00000000000000000000	0.00000000000000000000	0.00000000000000000000	0.00000000000000000000	0.00000000000000000000
39.00000000000000000000	0.00000000000000000000	4168.20507812500000000000	4159.48730468750000000000	4168.20507812500000000000	4152.82031250000000000000	4159.48730468750000000000	4157.94873046875000000000	4147.69238281250000000000	4168.20507812500000000000	4183.58984375000000000000	4152.82031250000000000000	4168.20507812500000000000	4181.53857421875000000000	4173.84619140625000000000	4156.92285156250000000000	0.00000000000000000000	10248.00000000000000000000	10227.00000000000000000000	0.00000000000000000000	0.00000000000000000000	0.00000000000000000000	2177.00000000000000000000	202.00000000000000000000	0.00000000000000000000	0.00000000000000000000	0.00000000000000000000	0.00000000000000000000	0.00000000000000000000	0.00000000000000000000	0.00000000000000000000	0.00000000000000000000	0.00000000000000000000	0.00000000000000000000	0.00000000000000000000	0.00000000000000000000	0.00000000000000000000	0.00000000000000000000	0.00000000000000000000	0.00000000000000000000
40.00000000000000000000	0.00000000000000000000	4160.51269531250000000000	4136.92285156250000000000	4169.23046875000000000000	4135.89746093750000000000	4116.41015625000000000000	4144.10253906250000000000	4128.20507812500000000000	4143.58984375000000000000	4177.43603515625000000000	4122.56396484375000000000	4151.28173828125000000000	4170.76904296875000000000	4144.61523437500000000000	4143.07666015625000000000	0.00000000000000000000	10248.00000000000000000000	10227.00000000000000000000	0.00000000000000000000	0.00000000000000000000	0.00000000000000000000	2177.00000000000000000000	210.00000000000000000000	0.00000000000000000000	0.00000000000000000000	0.00000000000000000000	0.00000000000000000000	0.00000000000000000000	0.00000000000000000000	0.00000000000000000000	0.00000000000000000000	0.00000000000000000000	0.00000000000000000000	0.00000000000000000000	0.00000000000000000000	0.00000000000000000000	0.00000000000000000000	0.00000000000000000000	0.00000000000000000000
41.00000000000000000000	0.00000000000000000000	4170.76904296875000000000	4168.71777343750000000000	4168.71777343750000000000	4155.38427734375000000000	4156.92285156250000000000	4169.74365234375000000000	4170.76904296875000000000	4182.05126953125000000000	4177.43603515625000000000	4175.89746093750000000000	4171.28173828125000000000	4174.35888671875000000000	4170.76904296875000000000	4152.82031250000000000000	0.00000000000000000000	10245.00000000000000000000	10227.00000000000000000000	0.00000000000000000000	0.00000000000000000000	0.00000000000000000000	2177.00000000000000000000	217.00000000000000000000	0.00000000000000000000	0.00000000000000000000	0.00000000000000000000	0.00000000000000000000	0.00000000000000000000	0.00000000000000000000	0.00000000000000000000	0.00000000000000000000	0.00000000000000000000	0.00000000000000000000	0.00000000000000000000	0.00000000000000000000	0.00000000000000000000	0.00000000000000000000	0.00000000000000000000	0.00000000000000000000
42.00000000000000000000	0.00000000000000000000	4157.94873046875000000000	4140.00000000000000000000	4170.76904296875000000000	4137.94873046875000000000	4150.76904296875000000000	4161.02539062500000000000	4147.17919921875000000000	4163.07666015625000000000	4177.43603515625000000000	4152.30761718750000000000	4163.58984375000000000000	4174.87158203125000000000	4136.92285156250000000000	4143.07666015625000000000	0.00000000000000000000	10245.00000000000000000000	10227.00000000000000000000	0.00000000000000000000	0.00000000000000000000	0.00000000000000000000	2177.00000000000000000000	225.00000000000000000000	0.00000000000000000000	0.00000000000000000000	0.00000000000000000000	0.00000000000000000000	0.00000000000000000000	0.00000000000000000000	0.00000000000000000000	0.00000000000000000000	0.00000000000000000000	0.00000000000000000000	0.00000000000000000000	0.00000000000000000000	0.00000000000000000000	0.00000000000000000000	0.00000000000000000000	0.00000000000000000000
43.00000000000000000000	0.00000000000000000000	4170.25634765625000000000	4161.02539062500000000000	4169.74365234375000000000	4143.07666015625000000000	4162.05126953125000000000	4163.58984375000000000000	4153.33300781250000000000	4160.51269531250000000000	4180.51269531250000000000	4145.64111328125000000000	4164.10253906250000000000	4174.87158203125000000000	4146.15380859375000000000	4148.71777343750000000000	0.00000000000000000000	10245.00000000000000000000	10228.00000000000000000000	0.00000000000000000000	0.00000000000000000000	0.00000000000000000000	2177.00000000000000000000	233.00000000000000000000	0.00000000000000000000	0.00000000000000000000	0.00000000000000000000	0.00000000000000000000	0.00000000000000000000	0.00000000000000000000	0.00000000000000000000	0.00000000000000000000	0.00000000000000000000	0.00000000000000000000	0.00000000000000000000	0.00000000000000000000	0.00000000000000000000	0.00000000000000000000	0.00000000000000000000	0.00000000000000000000
44.00000000000000000000	0.00000000000000000000	4190.76904296875000000000	4188.20507812500000000000	4185.12792968750000000000	4160.51269531250000000000	4168.71777343750000000000	4170.25634765625000000000	4164.61523437500000000000	4166.66650390625000000000	4183.07666015625000000000	4153.84619140625000000000	4171.79492187500000000000	4186.66650390625000000000	4167.69238281250000000000	4162.05126953125000000000	0.00000000000000000000	10245.00000000000000000000	10228.00000000000000000000	0.00000000000000000000	0.00000000000000000000	0.00000000000000000000	2177.00000000000000000000	241.00000000000000000000	0.00000000000000000000	0.00000000000000000000	0.00000000000000000000	0.00000000000000000000	0.00000000000000000000	0.00000000000000000000	0.00000000000000000000	0.00000000000000000000	0.00000000000000000000	0.00000000000000000000	0.00000000000000000000	0.00000000000000000000	0.00000000000000000000	0.00000000000000000000	0.00000000000000000000	0.00000000000000000000
45.00000000000000000000	0.00000000000000000000	4175.38427734375000000000	4155.89746093750000000000	4183.58984375000000000000	4140.51269531250000000000	4142.56396484375000000000	4162.05126953125000000000	4146.66650390625000000000	4150.76904296875000000000	4180.51269531250000000000	4127.69238281250000000000	4161.02539062500000000000	4180.51269531250000000000	4149.74365234375000000000	4158.97412109375000000000	0.00000000000000000000	10243.00000000000000000000	10225.00000000000000000000	0.00000000000000000000	0.00000000000000000000	0.00000000000000000000	2177.00000000000000000000	248.00000000000000000000	0.00000000000000000000	0.00000000000000000000	0.00000000000000000000	0.00000000000000000000	0.00000000000000000000	0.00000000000000000000	0.00000000000000000000	0.00000000000000000000	0.00000000000000000000	0.00000000000000000000	0.00000000000000000000	0.00000000000000000000	0.00000000000000000000	0.00000000000000000000	0.00000000000000000000	0.00000000000000000000
46.00000000000000000000	0.00000000000000000000	4171.79492187500000000000	4168.71777343750000000000	4166.66650390625000000000	4152.30761718750000000000	4164.61523437500000000000	4163.07666015625000000000	4168.71777343750000000000	4185.64111328125000000000	4185.12792968750000000000	4173.84619140625000000000	4180.51269531250000000000	4183.58984375000000000000	4188.71777343750000000000	4174.87158203125000000000	0.00000000000000000000	10243.00000000000000000000	10225.00000000000000000000	0.00000000000000000000	0.00000000000000000000	0.00000000000000000000	2177.00000000000000000000	256.00000000000000000000	0.00000000000000000000	0.00000000000000000000	0.00000000000000000000	0.00000000000000000000	0.00000000000000000000	0.00000000000000000000	0.00000000000000000000	0.00000000000000000000	0.00000000000000000000	0.00000000000000000000	0.00000000000000000000	0.00000000000000000000	0.00000000000000000000	0.00000000000000000000	0.00000000000000000000	0.00000000000000000000
47.00000000000000000000	0.00000000000000000000	4162.56396484375000000000	4140.51269531250000000000	4167.69238281250000000000	4142.05126953125000000000	4120.00000000000000000000	4145.12792968750000000000	4134.35888671875000000000	4162.56396484375000000000	4183.58984375000000000000	4158.97412109375000000000	4165.64111328125000000000	4185.12792968750000000000	4162.56396484375000000000	4163.07666015625000000000	0.00000000000000000000	10243.00000000000000000000	10227.00000000000000000000	0.00000000000000000000	0.00000000000000000000	0.00000000000000000000	2177.00000000000000000000	265.00000000000000000000	0.00000000000000000000	0.00000000000000000000	0.00000000000000000000	0.00000000000000000000	0.00000000000000000000	0.00000000000000000000	0.00000000000000000000	0.00000000000000000000	0.00000000000000000000	0.00000000000000000000	0.00000000000000000000	0.00000000000000000000	0.00000000000000000000	0.00000000000000000000	0.00000000000000000000	0.00000000000000000000
48.00000000000000000000	0.00000000000000000000	4161.02539062500000000000	4145.64111328125000000000	4168.20507812500000000000	4138.46142578125000000000	4132.30761718750000000000	4162.56396484375000000000	4146.15380859375000000000	4164.61523437500000000000	4177.43603515625000000000	4160.00000000000000000000	4160.00000000000000000000	4174.35888671875000000000	4146.66650390625000000000	4149.74365234375000000000	0.00000000000000000000	10243.00000000000000000000	10227.00000000000000000000	0.00000000000000000000	0.00000000000000000000	0.00000000000000000000	2177.00000000000000000000	273.00000000000000000000	0.00000000000000000000	0.00000000000000000000	0.00000000000000000000	0.00000000000000000000	0.00000000000000000000	0.00000000000000000000	0.00000000000000000000	0.00000000000000000000	0.00000000000000000000	0.00000000000000000000	0.00000000000000000000	0.00000000000000000000	0.00000000000000000000	0.00000000000000000000	0.00000000000000000000	0.00000000000000000000
49.00000000000000000000	0.00000000000000000000	4163.07666015625000000000	4154.87158203125000000000	4170.25634765625000000000	4140.51269531250000000000	4163.07666015625000000000	4171.79492187500000000000	4173.33300781250000000000	4183.58984375000000000000	4176.41015625000000000000	4175.38427734375000000000	4166.66650390625000000000	4174.35888671875000000000	4146.66650390625000000000	4146.66650390625000000000	0.00000000000000000000	10247.00000000000000000000	10230.00000000000000000000	0.00000000000000000000	0.00000000000000000000	0.00000000000000000000	2177.00000000000000000000	280.00000000000000000000	0.00000000000000000000	0.00000000000000000000	0.00000000000000000000	0.00000000000000000000	0.00000000000000000000	0.00000000000000000000	0.00000000000000000000	0.00000000000000000000	0.00000000000000000000	0.00000000000000000000	0.00000000000000000000	0.00000000000000000000	0.00000000000000000000	0.00000000000000000000	0.00000000000000000000	0.00000000000000000000
50.00000000000000000000	0.00000000000000000000	4161.02539062500000000000	4136.41015625000000000000	4170.25634765625000000000	4126.66650390625000000000	4129.23046875000000000000	4157.43603515625000000000	4149.74365234375000000000	4157.43603515625000000000	4177.94873046875000000000	4142.05126953125000000000	4151.79492187500000000000	4170.25634765625000000000	4124.61523437500000000000	4142.05126953125000000000	0.00000000000000000000	10247.00000000000000000000	10230.00000000000000000000	0.00000000000000000000	0.00000000000000000000	0.00000000000000000000	2177.00000000000000000000	287.00000000000000000000	0.00000000000000000000	0.00000000000000000000	0.00000000000000000000	0.00000000000000000000	0.00000000000000000000	0.00000000000000000000	0.00000000000000000000	0.00000000000000000000	0.00000000000000000000	0.00000000000000000000	0.00000000000000000000	0.00000000000000000000	0.00000000000000000000	0.00000000000000000000	0.00000000000000000000	0.00000000000000000000
51.00000000000000000000	0.00000000000000000000	4183.07666015625000000000	4188.71777343750000000000	4171.28173828125000000000	4159.48730468750000000000	4169.74365234375000000000	4171.28173828125000000000	4171.79492187500000000000	4175.89746093750000000000	4184.10253906250000000000	4178.97412109375000000000	4170.25634765625000000000	4177.43603515625000000000	4174.35888671875000000000	4160.00000000000000000000	0.00000000000000000000	10249.00000000000000000000	10228.00000000000000000000	0.00000000000000000000	0.00000000000000000000	0.00000000000000000000	2177.00000000000000000000	296.00000000000000000000	0.00000000000000000000	0.00000000000000000000	0.00000000000000000000	0.00000000000000000000	0.00000000000000000000	0.00000000000000000000	0.00000000000000000000	0.00000000000000000000	0.00000000000000000000	0.00000000000000000000	0.00000000000000000000	0.00000000000000000000	0.00000000000000000000	0.00000000000000000000	0.00000000000000000000	0.00000000000000000000
52.00000000000000000000	0.00000000000000000000	4173.33300781250000000000	4166.66650390625000000000	4177.43603515625000000000	4148.71777343750000000000	4153.84619140625000000000	4156.41015625000000000000	4145.12792968750000000000	4147.69238281250000000000	4181.53857421875000000000	4143.07666015625000000000	4159.48730468750000000000	4179.48730468750000000000	4154.87158203125000000000	4149.23046875000000000000	0.00000000000000000000	10249.00000000000000000000	10228.00000000000000000000	0.00000000000000000000	0.00000000000000000000	0.00000000000000000000	2177.00000000000000000000	304.00000000000000000000	0.00000000000000000000	0.00000000000000000000	0.00000000000000000000	0.00000000000000000000	0.00000000000000000000	0.00000000000000000000	0.00000000000000000000	0.00000000000000000000	0.00000000000000000000	0.00000000000000000000	0.00000000000000000000	0.00000000000000000000	0.00000000000000000000	0.00000000000000000000	0.00000000000000000000	0.00000000000000000000
53.00000000000000000000	0.00000000000000000000	4162.56396484375000000000	4152.82031250000000000000	4168.71777343750000000000	4136.41015625000000000000	4146.66650390625000000000	4159.48730468750000000000	4146.66650390625000000000	4152.30761718750000000000	4176.92285156250000000000	4117.94873046875000000000	4157.94873046875000000000	4175.38427734375000000000	4150.76904296875000000000	4149.74365234375000000000	0.00000000000000000000	10249.00000000000000000000	10229.00000000000000000000	0.00000000000000000000	0.00000000000000000000	0.00000000000000000000	2177.00000000000000000000	311.00000000000000000000	0.00000000000000000000	0.00000000000000000000	0.00000000000000000000	0.00000000000000000000	0.00000000000000000000	0.00000000000000000000	0.00000000000000000000	0.00000000000000000000	0.00000000000000000000	0.00000000000000000000	0.00000000000000000000	0.00000000000000000000	0.00000000000000000000	0.00000000000000000000	0.00000000000000000000	0.00000000000000000000
54.00000000000000000000	0.00000000000000000000	4168.71777343750000000000	4167.17919921875000000000	4166.66650390625000000000	4151.79492187500000000000	4167.69238281250000000000	4163.07666015625000000000	4164.61523437500000000000	4188.20507812500000000000	4178.97412109375000000000	4163.58984375000000000000	4178.46142578125000000000	4185.12792968750000000000	4177.94873046875000000000	4163.07666015625000000000	0.00000000000000000000	10249.00000000000000000000	10229.00000000000000000000	0.00000000000000000000	0.00000000000000000000	0.00000000000000000000	2177.00000000000000000000	319.00000000000000000000	0.00000000000000000000	0.00000000000000000000	0.00000000000000000000	0.00000000000000000000	0.00000000000000000000	0.00000000000000000000	0.00000000000000000000	0.00000000000000000000	0.00000000000000000000	0.00000000000000000000	0.00000000000000000000	0.00000000000000000000	0.00000000000000000000	0.00000000000000000000	0.00000000000000000000	0.00000000000000000000
55.00000000000000000000	0.00000000000000000000	4158.97412109375000000000	4139.48730468750000000000	4167.69238281250000000000	4137.43603515625000000000	4135.38427734375000000000	4147.69238281250000000000	4139.48730468750000000000	4165.12792968750000000000	4180.00000000000000000000	4163.58984375000000000000	4161.53857421875000000000	4181.53857421875000000000	4145.12792968750000000000	4148.71777343750000000000	0.00000000000000000000	10250.00000000000000000000	10229.00000000000000000000	0.00000000000000000000	0.00000000000000000000	0.00000000000000000000	2177.00000000000000000000	328.00000000000000000000	0.00000000000000000000	0.00000000000000000000	0.00000000000000000000	0.00000000000000000000	0.00000000000000000000	0.00000000000000000000	0.00000000000000000000	0.00000000000000000000	0.00000000000000000000	0.00000000000000000000	0.00000000000000000000	0.00000000000000000000	0.00000000000000000000	0.00000000000000000000	0.00000000000000000000	0.00000000000000000000
56.00000000000000000000	0.00000000000000000000	4171.79492187500000000000	4183.07666015625000000000	4166.15380859375000000000	4159.48730468750000000000	4180.51269531250000000000	4179.48730468750000000000	4182.05126953125000000000	4195.38427734375000000000	4182.05126953125000000000	4207.17919921875000000000	4174.87158203125000000000	4182.05126953125000000000	4174.87158203125000000000	4159.48730468750000000000	0.00000000000000000000	10250.00000000000000000000	10229.00000000000000000000	0.00000000000000000000	0.00000000000000000000	0.00000000000000000000	2177.00000000000000000000	336.00000000000000000000	0.00000000000000000000	0.00000000000000000000	0.00000000000000000000	0.00000000000000000000	0.00000000000000000000	0.00000000000000000000	0.00000000000000000000	0.00000000000000000000	0.00000000000000000000	0.00000000000000000000	0.00000000000000000000	0.00000000000000000000	0.00000000000000000000	0.00000000000000000000	0.00000000000000000000	0.00000000000000000000
57.00000000000000000000	0.00000000000000000000	4170.76904296875000000000	4174.87158203125000000000	4175.89746093750000000000	4156.92285156250000000000	4177.94873046875000000000	4181.02539062500000000000	4171.79492187500000000000	4178.46142578125000000000	4178.46142578125000000000	4186.66650390625000000000	4169.74365234375000000000	4182.05126953125000000000	4157.94873046875000000000	4151.28173828125000000000	0.00000000000000000000	10249.00000000000000000000	10229.00000000000000000000	0.00000000000000000000	0.00000000000000000000	0.00000000000000000000	2177.00000000000000000000	343.00000000000000000000	0.00000000000000000000	0.00000000000000000000	0.00000000000000000000	0.00000000000000000000	0.00000000000000000000	0.00000000000000000000	0.00000000000000000000	0.00000000000000000000	0.00000000000000000000	0.00000000000000000000	0.00000000000000000000	0.00000000000000000000	0.00000000000000000000	0.00000000000000000000	0.00000000000000000000	0.00000000000000000000
58.00000000000000000000	0.00000000000000000000	4170.76904296875000000000	4168.20507812500000000000	4175.38427734375000000000	4153.84619140625000000000	4163.58984375000000000000	4171.79492187500000000000	4157.43603515625000000000	4159.48730468750000000000	4176.92285156250000000000	4162.56396484375000000000	4157.43603515625000000000	4176.41015625000000000000	4147.17919921875000000000	4149.74365234375000000000	0.00000000000000000000	10249.00000000000000000000	10229.00000000000000000000	0.00000000000000000000	0.00000000000000000000	0.00000000000000000000	2177.00000000000000000000	350.00000000000000000000	0.00000000000000000000	0.00000000000000000000	0.00000000000000000000	0.00000000000000000000	0.00000000000000000000	0.00000000000000000000	0.00000000000000000000	0.00000000000000000000	0.00000000000000000000	0.00000000000000000000	0.00000000000000000000	0.00000000000000000000	0.00000000000000000000	0.00000000000000000000	0.00000000000000000000	0.00000000000000000000
59.00000000000000000000	0.00000000000000000000	4185.12792968750000000000	4196.41015625000000000000	4177.43603515625000000000	4182.56396484375000000000	4180.00000000000000000000	4173.33300781250000000000	4173.33300781250000000000	4191.28173828125000000000	4182.05126953125000000000	4184.61523437500000000000	4171.28173828125000000000	4187.69238281250000000000	4189.23046875000000000000	4174.35888671875000000000	0.00000000000000000000	10251.00000000000000000000	10231.00000000000000000000	0.00000000000000000000	0.00000000000000000000	0.00000000000000000000	2177.00000000000000000000	358.00000000000000000000	0.00000000000000000000	0.00000000000000000000	0.00000000000000000000	0.00000000000000000000	0.00000000000000000000	0.00000000000000000000	0.00000000000000000000	0.00000000000000000000	0.00000000000000000000	0.00000000000000000000	0.00000000000000000000	0.00000000000000000000	0.00000000000000000000	0.00000000000000000000	0.00000000000000000000	0.00000000000000000000
60.00000000000000000000	0.00000000000000000000	4171.28173828125000000000	4153.33300781250000000000	4177.94873046875000000000	4167.69238281250000000000	4136.92285156250000000000	4155.38427734375000000000	4139.48730468750000000000	4164.10253906250000000000	4179.48730468750000000000	4134.35888671875000000000	4155.89746093750000000000	4186.15380859375000000000	4161.53857421875000000000	4162.05126953125000000000	0.00000000000000000000	10251.00000000000000000000	10231.00000000000000000000	0.00000000000000000000	0.00000000000000000000	0.00000000000000000000	2177.00000000000000000000	367.00000000000000000000	0.00000000000000000000	0.00000000000000000000	0.00000000000000000000	0.00000000000000000000	0.00000000000000000000	0.00000000000000000000	0.00000000000000000000	0.00000000000000000000	0.00000000000000000000	0.00000000000000000000	0.00000000000000000000	0.00000000000000000000	0.00000000000000000000	0.00000000000000000000	0.00000000000000000000	0.00000000000000000000
61.00000000000000000000	0.00000000000000000000	4170.76904296875000000000	4163.58984375000000000000	4168.71777343750000000000	4177.94873046875000000000	4165.12792968750000000000	4165.64111328125000000000	4162.56396484375000000000	4180.00000000000000000000	4178.97412109375000000000	4166.15380859375000000000	4174.35888671875000000000	4188.20507812500000000000	4179.48730468750000000000	4164.61523437500000000000	0.00000000000000000000	10251.00000000000000000000	10228.00000000000000000000	0.00000000000000000000	0.00000000000000000000	0.00000000000000000000	2177.00000000000000000000	374.00000000000000000000	0.00000000000000000000	0.00000000000000000000	0.00000000000000000000	0.00000000000000000000	0.00000000000000000000	0.00000000000000000000	0.00000000000000000000	0.00000000000000000000	0.00000000000000000000	0.00000000000000000000	0.00000000000000000000	0.00000000000000000000	0.00000000000000000000	0.00000000000000000000	0.00000000000000000000	0.00000000000000000000
62.00000000000000000000	0.00000000000000000000	4159.48730468750000000000	4149.74365234375000000000	4170.76904296875000000000	4178.46142578125000000000	4146.15380859375000000000	4157.43603515625000000000	4155.89746093750000000000	4173.33300781250000000000	4178.46142578125000000000	4174.87158203125000000000	4172.82031250000000000000	4190.76904296875000000000	4166.66650390625000000000	4162.05126953125000000000	0.00000000000000000000	10251.00000000000000000000	10228.00000000000000000000	0.00000000000000000000	0.00000000000000000000	0.00000000000000000000	2177.00000000000000000000	382.00000000000000000000	0.00000000000000000000	0.00000000000000000000	0.00000000000000000000	0.00000000000000000000	0.00000000000000000000	0.00000000000000000000	0.00000000000000000000	0.00000000000000000000	0.00000000000000000000	0.00000000000000000000	0.00000000000000000000	0.00000000000000000000	0.00000000000000000000	0.00000000000000000000	0.00000000000000000000	0.00000000000000000000
63.00000000000000000000	0.00000000000000000000	4153.33300781250000000000	4141.53857421875000000000	4167.17919921875000000000	4173.33300781250000000000	4117.94873046875000000000	4157.94873046875000000000	4146.15380859375000000000	4157.43603515625000000000	4174.87158203125000000000	4146.15380859375000000000	4151.28173828125000000000	4178.46142578125000000000	4138.97412109375000000000	4150.76904296875000000000	0.00000000000000000000	10249.00000000000000000000	10227.00000000000000000000	0.00000000000000000000	0.00000000000000000000	0.00000000000000000000	2177.00000000000000000000	390.00000000000000000000	0.00000000000000000000	0.00000000000000000000	0.00000000000000000000	0.00000000000000000000	0.00000000000000000000	0.00000000000000000000	0.00000000000000000000	0.00000000000000000000	0.00000000000000000000	0.00000000000000000000	0.00000000000000000000	0.00000000000000000000	0.00000000000000000000	0.00000000000000000000	0.00000000000000000000	0.00000000000000000000
64.00000000000000000000	0.00000000000000000000	4177.94873046875000000000	4187.69238281250000000000	4171.79492187500000000000	4197.43603515625000000000	4170.76904296875000000000	4178.46142578125000000000	4174.35888671875000000000	4183.58984375000000000000	4180.00000000000000000000	4177.94873046875000000000	4167.69238281250000000000	4183.58984375000000000000	4161.53857421875000000000	4158.46142578125000000000	1350.00000000000000000000	10249.00000000000000000000	10227.00000000000000000000	0.00000000000000000000	0.00000000000000000000	0.00000000000000000000	2177.00000000000000000000	398.00000000000000000000	4.00000000000000000000	0.00000000000000000000	0.00000000000000000000	0.00000000000000000000	0.00000000000000000000	0.00000000000000000000	0.00000000000000000000	0.00000000000000000000	0.00000000000000000000	0.00000000000000000000	0.00000000000000000000	0.00000000000000000000	0.00000000000000000000	0.00000000000000000000	0.00000000000000000000	0.00000000000000000000
65.00000000000000000000	0.00000000000000000000	4174.87158203125000000000	4164.61523437500000000000	4176.92285156250000000000	4182.05126953125000000000	4154.87158203125000000000	4165.12792968750000000000	4145.64111328125000000000	4158.46142578125000000000	4181.53857421875000000000	4155.38427734375000000000	4158.97412109375000000000	4182.05126953125000000000	4141.02539062500000000000	4151.28173828125000000000	2077.00000000000000000000	10246.00000000000000000000	10226.00000000000000000000	0.00000000000000000000	0.00000000000000000000	0.00000000000000000000	2177.00000000000000000000	405.00000000000000000000	4.00000000000000000000	4.00000000000000000000	0.00000000000000000000	0.00000000000000000000	0.00000000000000000000	0.00000000000000000000	0.00000000000000000000	0.00000000000000000000	0.00000000000000000000	0.00000000000000000000	0.00000000000000000000	0.00000000000000000000	0.00000000000000000000	0.00000000000000000000	0.00000000000000000000	0.00000000000000000000
66.00000000000000000000	0.00000000000000000000	4175.38427734375000000000	4178.97412109375000000000	4168.20507812500000000000	4192.82031250000000000000	4168.71777343750000000000	4167.69238281250000000000	4156.41015625000000000000	4176.41015625000000000000	4183.58984375000000000000	4180.00000000000000000000	4170.25634765625000000000	4181.02539062500000000000	4182.05126953125000000000	4171.28173828125000000000	2107.00000000000000000000	10246.00000000000000000000	10226.00000000000000000000	0.00000000000000000000	0.00000000000000000000	0.00000000000000000000	2177.00000000000000000000	414.00000000000000000000	4.00000000000000000000	4.00000000000000000000	4.00000000000000000000	0.00000000000000000000	0.00000000000000000000	0.00000000000000000000	0.00000000000000000000	0.00000000000000000000	0.00000000000000000000	0.00000000000000000000	0.00000000000000000000	0.00000000000000000000	0.00000000000000000000	0.00000000000000000000	4.00000000000000000000	0.00000000000000000000
67.00000000000000000000	0.00000000000000000000	4171.79492187500000000000	4170.25634765625000000000	4170.25634765625000000000	4196.92285156250000000000	4157.43603515625000000000	4155.38427734375000000000	4143.07666015625000000000	4169.74365234375000000000	4182.56396484375000000000	4171.28173828125000000000	4172.30761718750000000000	4187.17919921875000000000	4183.58984375000000000000	4176.41015625000000000000	3132.00000000000000000000	10244.00000000000000000000	10226.00000000000000000000	0.00000000000000000000	0.00000000000000000000	0.00000000000000000000	2177.00000000000000000000	422.00000000000000000000	4.00000000000000000000	4.00000000000000000000	4.00000000000000000000	4.00000000000000000000	0.00000000000000000000	0.00000000000000000000	0.00000000000000000000	0.00000000000000000000	0.00000000000000000000	0.00000000000000000000	0.00000000000000000000	0.00000000000000000000	0.00000000000000000000	0.00000000000000000000	4.00000000000000000000	4.00000000000000000000
68.00000000000000000000	0.00000000000000000000	4163.07666015625000000000	4146.66650390625000000000	4165.64111328125000000000	4182.05126953125000000000	4128.71777343750000000000	4151.28173828125000000000	4133.33300781250000000000	4151.79492187500000000000	4177.43603515625000000000	4136.41015625000000000000	4155.38427734375000000000	4175.89746093750000000000	4141.53857421875000000000	4156.41015625000000000000	3281.00000000000000000000	10244.00000000000000000000	10226.00000000000000000000	0.00000000000000000000	0.00000000000000000000	0.00000000000000000000	2177.00000000000000000000	431.00000000000000000000	4.00000000000000000000	4.00000000000000000000	4.00000000000000000000	4.00000000000000000000	4.00000000000000000000	0.00000000000000000000	0.00000000000000000000	0.00000000000000000000	0.00000000000000000000	0.00000000000000000000	0.00000000000000000000	0.00000000000000000000	0.00000000000000000000	0.00000000000000000000	4.00000000000000000000	4.00000000000000000000
69.00000000000000000000	0.00000000000000000000	4163.07666015625000000000	4172.30761718750000000000	4161.02539062500000000000	4197.43603515625000000000	4153.33300781250000000000	4172.82031250000000000000	4172.30761718750000000000	4189.23046875000000000000	4178.97412109375000000000	4181.02539062500000000000	4167.17919921875000000000	4172.30761718750000000000	4157.94873046875000000000	4154.35888671875000000000	1823.00000000000000000000	10244.00000000000000000000	10227.00000000000000000000	0.00000000000000000000	0.00000000000000000000	0.00000000000000000000	2177.00000000000000000000	438.00000000000000000000	4.00000000000000000000	4.00000000000000000000	4.00000000000000000000	4.00000000000000000000	4.00000000000000000000	4.00000000000000000000	0.00000000000000000000	0.00000000000000000000	0.00000000000000000000	0.00000000000000000000	0.00000000000000000000	0.00000000000000000000	0.00000000000000000000	0.00000000000000000000	4.00000000000000000000	4.00000000000000000000
70.00000000000000000000	0.00000000000000000000	4148.71777343750000000000	4135.89746093750000000000	4165.64111328125000000000	4175.38427734375000000000	4128.71777343750000000000	4158.97412109375000000000	4142.05126953125000000000	4158.97412109375000000000	4176.41015625000000000000	4148.71777343750000000000	4151.28173828125000000000	4168.71777343750000000000	4128.71777343750000000000	4141.02539062500000000000	2919.00000000000000000000	10244.00000000000000000000	10227.00000000000000000000	0.00000000000000000000	0.00000000000000000000	0.00000000000000000000	2177.00000000000000000000	446.00000000000000000000	4.00000000000000000000	4.00000000000000000000	4.00000000000000000000	4.00000000000000000000	4.00000000000000000000	4.00000000000000000000	4.00000000000000000000	0.00000000000000000000	0.00000000000000000000	0.00000000000000000000	0.00000000000000000000	0.00000000000000000000	0.00000000000000000000	0.00000000000000000000	4.00000000000000000000	4.00000000000000000000
71.00000000000000000000	0.00000000000000000000	4164.10253906250000000000	4158.97412109375000000000	4166.66650390625000000000	4180.00000000000000000000	4160.00000000000000000000	4166.66650390625000000000	4153.33300781250000000000	4162.05126953125000000000	4178.46142578125000000000	4146.15380859375000000000	4161.02539062500000000000	4171.28173828125000000000	4152.82031250000000000000	4154.87158203125000000000	3070.00000000000000000000	10243.00000000000000000000	10225.00000000000000000000	0.00000000000000000000	0.00000000000000000000	0.00000000000000000000	2177.00000000000000000000	453.00000000000000000000	4.00000000000000000000	4.00000000000000000000	4.00000000000000000000	4.00000000000000000000	4.00000000000000000000	4.00000000000000000000	4.00000000000000000000	4.00000000000000000000	0.00000000000000000000	0.00000000000000000000	0.00000000000000000000	0.00000000000000000000	0.00000000000000000000	0.00000000000000000000	4.00000000000000000000	4.00000000000000000000
72.00000000000000000000	0.00000000000000000000	4175.38427734375000000000	4173.84619140625000000000	4174.87158203125000000000	4188.20507812500000000000	4164.10253906250000000000	4166.15380859375000000000	4156.92285156250000000000	4162.05126953125000000000	4178.46142578125000000000	4151.28173828125000000000	4164.61523437500000000000	4179.48730468750000000000	4161.02539062500000000000	4158.97412109375000000000	234.00000000000000000000	10243.00000000000000000000	10225.00000000000000000000	0.00000000000000000000	0.00000000000000000000	0.00000000000000000000	2177.00000000000000000000	461.00000000000000000000	4.00000000000000000000	4.00000000000000000000	4.00000000000000000000	4.00000000000000000000	4.00000000000000000000	4.00000000000000000000	4.00000000000000000000	4.00000000000000000000	3.00000000000000000000	0.00000000000000000000	0.00000000000000000000	0.00000000000000000000	0.00000000000000000000	0.00000000000000000000	4.00000000000000000000	4.00000000000000000000
73.00000000000000000000	0.00000000000000000000	4161.02539062500000000000	4143.58984375000000000000	4168.71777343750000000000	4169.23046875000000000000	4131.79492187500000000000	4157.94873046875000000000	4136.92285156250000000000	4140.00000000000000000000	4174.35888671875000000000	4123.07666015625000000000	4150.76904296875000000000	4171.79492187500000000000	4134.87158203125000000000	4150.25634765625000000000	3235.00000000000000000000	10244.00000000000000000000	10225.00000000000000000000	0.00000000000000000000	0.00000000000000000000	0.00000000000000000000	2177.00000000000000000000	468.00000000000000000000	4.00000000000000000000	4.00000000000000000000	4.00000000000000000000	4.00000000000000000000	4.00000000000000000000	4.00000000000000000000	4.00000000000000000000	4.00000000000000000000	3.00000000000000000000	4.00000000000000000000	0.00000000000000000000	0.00000000000000000000	0.00000000000000000000	0.00000000000000000000	4.00000000000000000000	4.00000000000000000000
74.00000000000000000000	0.00000000000000000000	4166.15380859375000000000	4165.64111328125000000000	4161.53857421875000000000	4185.64111328125000000000	4159.48730468750000000000	4165.12792968750000000000	4158.97412109375000000000	4178.97412109375000000000	4178.46142578125000000000	4165.64111328125000000000	4174.87158203125000000000	4180.00000000000000000000	4181.02539062500000000000	4172.82031250000000000000	3444.00000000000000000000	10244.00000000000000000000	10225.00000000000000000000	0.00000000000000000000	0.00000000000000000000	0.00000000000000000000	2177.00000000000000000000	476.00000000000000000000	4.00000000000000000000	4.00000000000000000000	4.00000000000000000000	4.00000000000000000000	4.00000000000000000000	4.00000000000000000000	4.00000000000000000000	4.00000000000000000000	3.00000000000000000000	4.00000000000000000000	4.00000000000000000000	0.00000000000000000000	0.00000000000000000000	0.00000000000000000000	4.00000000000000000000	4.00000000000000000000
75.00000000000000000000	0.00000000000000000000	4156.92285156250000000000	4139.48730468750000000000	4166.15380859375000000000	4169.23046875000000000000	4118.46142578125000000000	4145.64111328125000000000	4126.66650390625000000000	4156.41015625000000000000	4174.87158203125000000000	4150.25634765625000000000	4160.00000000000000000000	4180.51269531250000000000	4162.05126953125000000000	4163.07666015625000000000	2189.00000000000000000000	10246.00000000000000000000	10228.00000000000000000000	0.00000000000000000000	0.00000000000000000000	0.00000000000000000000	2177.00000000000000000000	484.00000000000000000000	4.00000000000000000000	4.00000000000000000000	4.00000000000000000000	4.00000000000000000000	4.00000000000000000000	4.00000000000000000000	4.00000000000000000000	4.00000000000000000000	3.00000000000000000000	4.00000000000000000000	4.00000000000000000000	4.00000000000000000000	0.00000000000000000000	0.00000000000000000000	4.00000000000000000000	4.00000000000000000000
76.00000000000000000000	0.00000000000000000000	4159.48730468750000000000	4152.30761718750000000000	4162.05126953125000000000	4164.61523437500000000000	4136.41015625000000000000	4163.58984375000000000000	4148.71777343750000000000	4157.94873046875000000000	4172.30761718750000000000	4167.69238281250000000000	4157.43603515625000000000	4172.30761718750000000000	4159.48730468750000000000	4157.43603515625000000000	1992.00000000000000000000	10246.00000000000000000000	10228.00000000000000000000	0.00000000000000000000	0.00000000000000000000	0.00000000000000000000	2177.00000000000000000000	492.00000000000000000000	4.00000000000000000000	4.00000000000000000000	4.00000000000000000000	4.00000000000000000000	4.00000000000000000000	4.00000000000000000000	4.00000000000000000000	4.00000000000000000000	3.00000000000000000000	4.00000000000000000000	4.00000000000000000000	4.00000000000000000000	4.00000000000000000000	0.00000000000000000000	4.00000000000000000000	4.00000000000000000000
77.00000000000000000000	0.00000000000000000000	4164.61523437500000000000	4159.48730468750000000000	4167.17919921875000000000	4167.17919921875000000000	4165.12792968750000000000	4174.87158203125000000000	4169.74365234375000000000	4176.41015625000000000000	4176.41015625000000000000	4189.74365234375000000000	4169.23046875000000000000	4178.97412109375000000000	4160.00000000000000000000	4159.48730468750000000000	1716.00000000000000000000	10247.00000000000000000000	10226.00000000000000000000	0.00000000000000000000	0.00000000000000000000	0.00000000000000000000	2177.00000000000000000000	500.00000000000000000000	4.00000000000000000000	4.00000000000000000000	4.00000000000000000000	4.00000000000000000000	4.00000000000000000000	4.00000000000000000000	4.00000000000000000000	4.00000000000000000000	3.00000000000000000000	4.00000000000000000000	4.00000000000000000000	4.00000000000000000000	4.00000000000000000000	4.00000000000000000000	4.00000000000000000000	4.00000000000000000000
78.00000000000000000000	0.00000000000000000000	4158.97412109375000000000	4134.87158203125000000000	4168.71777343750000000000	4151.28173828125000000000	4134.87158203125000000000	4160.00000000000000000000	4144.61523437500000000000	4159.48730468750000000000	4175.38427734375000000000	4153.33300781250000000000	4155.38427734375000000000	4173.33300781250000000000	4137.43603515625000000000	4152.82031250000000000000	3444.00000000000000000000	10247.00000000000000000000	10226.00000000000000000000	0.00000000000000000000	0.00000000000000000000	0.00000000000000000000	2177.00000000000000000000	509.00000000000000000000	4.00000000000000000000	4.00000000000000000000	4.00000000000000000000	4.00000000000000000000	4.00000000000000000000	4.00000000000000000000	4.00000000000000000000	4.00000000000000000000	3.00000000000000000000	4.00000000000000000000	4.00000000000000000000	4.00000000000000000000	4.00000000000000000000	4.00000000000000000000	4.00000000000000000000	4.00000000000000000000
79.00000000000000000000	0.00000000000000000000	4175.89746093750000000000	4180.00000000000000000000	4167.69238281250000000000	4174.35888671875000000000	4171.79492187500000000000	4171.79492187500000000000	4172.30761718750000000000	4180.00000000000000000000	4178.97412109375000000000	4179.48730468750000000000	4171.79492187500000000000	4176.92285156250000000000	4183.07666015625000000000	4169.74365234375000000000	2189.00000000000000000000	10249.00000000000000000000	10226.00000000000000000000	0.00000000000000000000	0.00000000000000000000	0.00000000000000000000	2177.00000000000000000000	517.00000000000000000000	4.00000000000000000000	4.00000000000000000000	4.00000000000000000000	4.00000000000000000000	4.00000000000000000000	4.00000000000000000000	4.00000000000000000000	4.00000000000000000000	3.00000000000000000000	4.00000000000000000000	4.00000000000000000000	4.00000000000000000000	4.00000000000000000000	4.00000000000000000000	4.00000000000000000000	4.00000000000000000000
80.00000000000000000000	0.00000000000000000000	4168.71777343750000000000	4158.97412109375000000000	4174.87158203125000000000	4160.00000000000000000000	4150.76904296875000000000	4160.51269531250000000000	4147.69238281250000000000	4150.25634765625000000000	4181.02539062500000000000	4149.74365234375000000000	4157.94873046875000000000	4176.92285156250000000000	4158.97412109375000000000	4159.48730468750000000000	1992.00000000000000000000	10249.00000000000000000000	10226.00000000000000000000	0.00000000000000000000	0.00000000000000000000	0.00000000000000000000	2177.00000000000000000000	524.00000000000000000000	4.00000000000000000000	4.00000000000000000000	4.00000000000000000000	4.00000000000000000000	4.00000000000000000000	4.00000000000000000000	4.00000000000000000000	4.00000000000000000000	3.00000000000000000000	4.00000000000000000000	4.00000000000000000000	4.00000000000000000000	4.00000000000000000000	4.00000000000000000000	4.00000000000000000000	4.00000000000000000000
81.00000000000000000000	0.00000000000000000000	4164.61523437500000000000	4152.30761718750000000000	4168.20507812500000000000	4151.28173828125000000000	4147.17919921875000000000	4163.58984375000000000000	4149.74365234375000000000	4161.02539062500000000000	4181.02539062500000000000	4149.74365234375000000000	4155.89746093750000000000	4171.79492187500000000000	4155.38427734375000000000	4159.48730468750000000000	1716.00000000000000000000	10250.00000000000000000000	10225.00000000000000000000	0.00000000000000000000	0.00000000000000000000	0.00000000000000000000	2177.00000000000000000000	531.00000000000000000000	4.00000000000000000000	4.00000000000000000000	4.00000000000000000000	4.00000000000000000000	4.00000000000000000000	4.00000000000000000000	4.00000000000000000000	4.00000000000000000000	3.00000000000000000000	4.00000000000000000000	4.00000000000000000000	4.00000000000000000000	4.00000000000000000000	4.00000000000000000000	4.00000000000000000000	4.00000000000000000000
82.00000000000000000000	0.00000000000000000000	4168.20507812500000000000	4163.58984375000000000000	4168.71777343750000000000	4161.53857421875000000000	4161.02539062500000000000	4160.51269531250000000000	4164.10253906250000000000	4190.76904296875000000000	4181.53857421875000000000	4182.56396484375000000000	4172.82031250000000000000	4183.07666015625000000000	4179.48730468750000000000	4174.87158203125000000000	3444.00000000000000000000	10250.00000000000000000000	10225.00000000000000000000	0.00000000000000000000	0.00000000000000000000	0.00000000000000000000	2177.00000000000000000000	540.00000000000000000000	4.00000000000000000000	4.00000000000000000000	4.00000000000000000000	4.00000000000000000000	4.00000000000000000000	4.00000000000000000000	4.00000000000000000000	4.00000000000000000000	3.00000000000000000000	4.00000000000000000000	4.00000000000000000000	4.00000000000000000000	4.00000000000000000000	4.00000000000000000000	4.00000000000000000000	4.00000000000000000000
83.00000000000000000000	0.00000000000000000000	4159.48730468750000000000	4141.02539062500000000000	4170.76904296875000000000	4146.15380859375000000000	4128.20507812500000000000	4150.25634765625000000000	4143.58984375000000000000	4164.61523437500000000000	4179.48730468750000000000	4158.46142578125000000000	4161.53857421875000000000	4179.48730468750000000000	4157.43603515625000000000	4164.61523437500000000000	2189.00000000000000000000	10249.00000000000000000000	10226.00000000000000000000	0.00000000000000000000	0.00000000000000000000	0.00000000000000000000	2177.00000000000000000000	548.00000000000000000000	4.00000000000000000000	4.00000000000000000000	4.00000000000000000000	4.00000000000000000000	4.00000000000000000000	4.00000000000000000000	4.00000000000000000000	4.00000000000000000000	3.00000000000000000000	4.00000000000000000000	4.00000000000000000000	4.00000000000000000000	4.00000000000000000000	4.00000000000000000000	4.00000000000000000000	4.00000000000000000000
84.00000000000000000000	0.00000000000000000000	4173.33300781250000000000	4180.51269531250000000000	4169.74365234375000000000	4162.05126953125000000000	4169.23046875000000000000	4178.97412109375000000000	4184.61523437500000000000	4190.76904296875000000000	4180.51269531250000000000	4201.53857421875000000000	4177.94873046875000000000	4176.41015625000000000000	4182.56396484375000000000	4165.64111328125000000000	1992.00000000000000000000	10249.00000000000000000000	10226.00000000000000000000	0.00000000000000000000	0.00000000000000000000	0.00000000000000000000	2177.00000000000000000000	556.00000000000000000000	4.00000000000000000000	4.00000000000000000000	4.00000000000000000000	4.00000000000000000000	4.00000000000000000000	4.00000000000000000000	4.00000000000000000000	4.00000000000000000000	3.00000000000000000000	4.00000000000000000000	4.00000000000000000000	4.00000000000000000000	4.00000000000000000000	4.00000000000000000000	4.00000000000000000000	4.00000000000000000000
85.00000000000000000000	0.00000000000000000000	4167.69238281250000000000	4157.94873046875000000000	4174.35888671875000000000	4145.64111328125000000000	4155.38427734375000000000	4169.23046875000000000000	4167.69238281250000000000	4170.25634765625000000000	4177.43603515625000000000	4178.46142578125000000000	4165.64111328125000000000	4171.79492187500000000000	4148.71777343750000000000	4149.23046875000000000000	1716.00000000000000000000	10250.00000000000000000000	10227.00000000000000000000	0.00000000000000000000	0.00000000000000000000	0.00000000000000000000	2177.00000000000000000000	565.00000000000000000000	4.00000000000000000000	4.00000000000000000000	4.00000000000000000000	4.00000000000000000000	4.00000000000000000000	4.00000000000000000000	4.00000000000000000000	4.00000000000000000000	3.00000000000000000000	4.00000000000000000000	4.00000000000000000000	4.00000000000000000000	4.00000000000000000000	4.00000000000000000000	4.00000000000000000000	4.00000000000000000000
86.00000000000000000000	0.00000000000000000000	4168.71777343750000000000	4157.94873046875000000000	4170.76904296875000000000	4143.07666015625000000000	4145.12792968750000000000	4163.58984375000000000000	4154.87158203125000000000	4160.00000000000000000000	4177.43603515625000000000	4152.30761718750000000000	4164.61523437500000000000	4173.33300781250000000000	4156.41015625000000000000	4158.46142578125000000000	3444.00000000000000000000	10250.00000000000000000000	10227.00000000000000000000	0.00000000000000000000	0.00000000000000000000	0.00000000000000000000	2177.00000000000000000000	573.00000000000000000000	4.00000000000000000000	4.00000000000000000000	4.00000000000000000000	4.00000000000000000000	4.00000000000000000000	4.00000000000000000000	4.00000000000000000000	4.00000000000000000000	3.00000000000000000000	4.00000000000000000000	4.00000000000000000000	4.00000000000000000000	4.00000000000000000000	4.00000000000000000000	4.00000000000000000000	4.00000000000000000000
87.00000000000000000000	0.00000000000000000000	4185.12792968750000000000	4191.28173828125000000000	4175.89746093750000000000	4169.74365234375000000000	4155.89746093750000000000	4170.25634765625000000000	4166.15380859375000000000	4180.51269531250000000000	4181.02539062500000000000	4176.92285156250000000000	4186.66650390625000000000	4191.28173828125000000000	4205.12792968750000000000	4185.64111328125000000000	2189.00000000000000000000	10250.00000000000000000000	10226.00000000000000000000	0.00000000000000000000	0.00000000000000000000	0.00000000000000000000	2177.00000000000000000000	582.00000000000000000000	4.00000000000000000000	4.00000000000000000000	4.00000000000000000000	4.00000000000000000000	4.00000000000000000000	4.00000000000000000000	4.00000000000000000000	4.00000000000000000000	3.00000000000000000000	4.00000000000000000000	4.00000000000000000000	4.00000000000000000000	4.00000000000000000000	4.00000000000000000000	4.00000000000000000000	4.00000000000000000000
88.00000000000000000000	0.00000000000000000000	4170.25634765625000000000	4155.89746093750000000000	4174.87158203125000000000	4148.71777343750000000000	4115.89746093750000000000	4155.89746093750000000000	4137.43603515625000000000	4151.79492187500000000000	4179.48730468750000000000	4150.25634765625000000000	4167.17919921875000000000	4182.05126953125000000000	4164.10253906250000000000	4171.79492187500000000000	1992.00000000000000000000	10250.00000000000000000000	10226.00000000000000000000	0.00000000000000000000	0.00000000000000000000	0.00000000000000000000	2177.00000000000000000000	589.00000000000000000000	4.00000000000000000000	4.00000000000000000000	4.00000000000000000000	4.00000000000000000000	4.00000000000000000000	4.00000000000000000000	4.00000000000000000000	4.00000000000000000000	3.00000000000000000000	4.00000000000000000000	4.00000000000000000000	4.00000000000000000000	4.00000000000000000000	4.00000000000000000000	4.00000000000000000000	4.00000000000000000000
89.00000000000000000000	0.00000000000000000000	4166.66650390625000000000	4173.84619140625000000000	4164.10253906250000000000	4157.43603515625000000000	4164.61523437500000000000	4171.28173828125000000000	4167.69238281250000000000	4188.71777343750000000000	4182.56396484375000000000	4200.00000000000000000000	4178.97412109375000000000	4176.41015625000000000000	4175.38427734375000000000	4171.28173828125000000000	1716.00000000000000000000	10249.00000000000000000000	10226.00000000000000000000	0.00000000000000000000	0.00000000000000000000	0.00000000000000000000	2177.00000000000000000000	596.00000000000000000000	4.00000000000000000000	4.00000000000000000000	4.00000000000000000000	4.00000000000000000000	4.00000000000000000000	4.00000000000000000000	4.00000000000000000000	4.00000000000000000000	3.00000000000000000000	4.00000000000000000000	4.00000000000000000000	4.00000000000000000000	4.00000000000000000000	4.00000000000000000000	4.00000000000000000000	4.00000000000000000000
90.00000000000000000000	0.00000000000000000000	4161.53857421875000000000	4156.92285156250000000000	4170.76904296875000000000	4156.92285156250000000000	4161.02539062500000000000	4168.71777343750000000000	4163.58984375000000000000	4188.20507812500000000000	4180.00000000000000000000	4196.41015625000000000000	4175.38427734375000000000	4183.07666015625000000000	4167.69238281250000000000	4164.61523437500000000000	3444.00000000000000000000	10249.00000000000000000000	10226.00000000000000000000	0.00000000000000000000	0.00000000000000000000	0.00000000000000000000	2177.00000000000000000000	604.00000000000000000000	4.00000000000000000000	4.00000000000000000000	4.00000000000000000000	4.00000000000000000000	4.00000000000000000000	4.00000000000000000000	4.00000000000000000000	4.00000000000000000000	3.00000000000000000000	4.00000000000000000000	4.00000000000000000000	4.00000000000000000000	4.00000000000000000000	4.00000000000000000000	4.00000000000000000000	4.00000000000000000000
91.00000000000000000000	0.00000000000000000000	4165.12792968750000000000	4155.89746093750000000000	4173.84619140625000000000	4153.33300781250000000000	4148.71777343750000000000	4172.82031250000000000000	4167.17919921875000000000	4166.15380859375000000000	4176.92285156250000000000	4163.58984375000000000000	4163.58984375000000000000	4177.94873046875000000000	4160.51269531250000000000	4165.12792968750000000000	2189.00000000000000000000	10251.00000000000000000000	10226.00000000000000000000	0.00000000000000000000	0.00000000000000000000	0.00000000000000000000	2177.00000000000000000000	611.00000000000000000000	4.00000000000000000000	4.00000000000000000000	4.00000000000000000000	4.00000000000000000000	4.00000000000000000000	4.00000000000000000000	4.00000000000000000000	4.00000000000000000000	3.00000000000000000000	4.00000000000000000000	4.00000000000000000000	4.00000000000000000000	4.00000000000000000000	4.00000000000000000000	4.00000000000000000000	4.00000000000000000000
92.00000000000000000000	0.00000000000000000000	4181.02539062500000000000	4189.74365234375000000000	4177.43603515625000000000	4171.28173828125000000000	4189.23046875000000000000	4180.51269531250000000000	4185.64111328125000000000	4174.35888671875000000000	4181.53857421875000000000	4183.58984375000000000000	4176.92285156250000000000	4178.97412109375000000000	4180.51269531250000000000	4174.35888671875000000000	1992.00000000000000000000	10251.00000000000000000000	10226.00000000000000000000	0.00000000000000000000	0.00000000000000000000	0.00000000000000000000	2177.00000000000000000000	618.00000000000000000000	4.00000000000000000000	4.00000000000000000000	4.00000000000000000000	4.00000000000000000000	4.00000000000000000000	4.00000000000000000000	4.00000000000000000000	4.00000000000000000000	3.00000000000000000000	4.00000000000000000000	4.00000000000000000000	4.00000000000000000000	4.00000000000000000000	4.00000000000000000000	4.00000000000000000000	4.00000000000000000000
93.00000000000000000000	0.00000000000000000000	4169.74365234375000000000	4155.38427734375000000000	4178.46142578125000000000	4154.87158203125000000000	4154.35888671875000000000	4163.58984375000000000000	4149.74365234375000000000	4146.15380859375000000000	4179.48730468750000000000	4153.33300781250000000000	4159.48730468750000000000	4174.35888671875000000000	4146.66650390625000000000	4156.41015625000000000000	1716.00000000000000000000	10250.00000000000000000000	10225.00000000000000000000	0.00000000000000000000	0.00000000000000000000	0.00000000000000000000	2177.00000000000000000000	626.00000000000000000000	4.00000000000000000000	4.00000000000000000000	4.00000000000000000000	4.00000000000000000000	4.00000000000000000000	4.00000000000000000000	4.00000000000000000000	4.00000000000000000000	3.00000000000000000000	4.00000000000000000000	4.00000000000000000000	4.00000000000000000000	4.00000000000000000000	4.00000000000000000000	4.00000000000000000000	4.00000000000000000000
94.00000000000000000000	0.00000000000000000000	4176.92285156250000000000	4178.46142578125000000000	4170.25634765625000000000	4173.84619140625000000000	4171.28173828125000000000	4175.89746093750000000000	4177.94873046875000000000	4176.41015625000000000000	4180.51269531250000000000	4187.69238281250000000000	4172.82031250000000000000	4180.51269531250000000000	4186.15380859375000000000	4173.84619140625000000000	3444.00000000000000000000	10250.00000000000000000000	10225.00000000000000000000	0.00000000000000000000	0.00000000000000000000	0.00000000000000000000	2177.00000000000000000000	635.00000000000000000000	4.00000000000000000000	4.00000000000000000000	4.00000000000000000000	4.00000000000000000000	4.00000000000000000000	4.00000000000000000000	4.00000000000000000000	4.00000000000000000000	3.00000000000000000000	4.00000000000000000000	4.00000000000000000000	4.00000000000000000000	4.00000000000000000000	4.00000000000000000000	4.00000000000000000000	4.00000000000000000000
95.00000000000000000000	0.00000000000000000000	4175.89746093750000000000	4170.76904296875000000000	4175.38427734375000000000	4177.94873046875000000000	4162.56396484375000000000	4162.56396484375000000000	4169.74365234375000000000	4175.89746093750000000000	4183.07666015625000000000	4186.66650390625000000000	4177.43603515625000000000	4190.25634765625000000000	4192.82031250000000000000	4184.61523437500000000000	2189.00000000000000000000	10250.00000000000000000000	10225.00000000000000000000	0.00000000000000000000	0.00000000000000000000	0.00000000000000000000	2177.00000000000000000000	643.00000000000000000000	4.00000000000000000000	4.00000000000000000000	4.00000000000000000000	4.00000000000000000000	4.00000000000000000000	4.00000000000000000000	4.00000000000000000000	4.00000000000000000000	3.00000000000000000000	4.00000000000000000000	4.00000000000000000000	4.00000000000000000000	4.00000000000000000000	4.00000000000000000000	4.00000000000000000000	4.00000000000000000000
96.00000000000000000000	0.00000000000000000000	4170.76904296875000000000	4154.35888671875000000000	4175.89746093750000000000	4168.71777343750000000000	4139.48730468750000000000	4157.94873046875000000000	4158.46142578125000000000	4171.79492187500000000000	4183.07666015625000000000	4167.69238281250000000000	4171.28173828125000000000	4186.66650390625000000000	4172.30761718750000000000	4173.33300781250000000000	1992.00000000000000000000	10250.00000000000000000000	10225.00000000000000000000	0.00000000000000000000	0.00000000000000000000	0.00000000000000000000	2177.00000000000000000000	651.00000000000000000000	4.00000000000000000000	4.00000000000000000000	4.00000000000000000000	4.00000000000000000000	4.00000000000000000000	4.00000000000000000000	4.00000000000000000000	4.00000000000000000000	3.00000000000000000000	4.00000000000000000000	4.00000000000000000000	4.00000000000000000000	4.00000000000000000000	4.00000000000000000000	4.00000000000000000000	4.00000000000000000000
97.00000000000000000000	0.00000000000000000000	4180.00000000000000000000	4185.12792968750000000000	4178.46142578125000000000	4186.15380859375000000000	4160.51269531250000000000	4178.46142578125000000000	4190.25634765625000000000	4211.28173828125000000000	4182.56396484375000000000	4210.76904296875000000000	4188.71777343750000000000	4194.35888671875000000000	4193.84619140625000000000	4177.43603515625000000000	1716.00000000000000000000	10250.00000000000000000000	10225.00000000000000000000	0.00000000000000000000	0.00000000000000000000	0.00000000000000000000	2177.00000000000000000000	660.00000000000000000000	4.00000000000000000000	4.00000000000000000000	4.00000000000000000000	4.00000000000000000000	4.00000000000000000000	4.00000000000000000000	4.00000000000000000000	4.00000000000000000000	3.00000000000000000000	4.00000000000000000000	4.00000000000000000000	4.00000000000000000000	4.00000000000000000000	4.00000000000000000000	4.00000000000000000000	4.00000000000000000000
98.00000000000000000000	0.00000000000000000000	4167.69238281250000000000	4152.82031250000000000000	4179.48730468750000000000	4165.64111328125000000000	4132.30761718750000000000	4164.61523437500000000000	4161.53857421875000000000	4175.38427734375000000000	4176.41015625000000000000	4168.71777343750000000000	4168.20507812500000000000	4188.20507812500000000000	4153.84619140625000000000	4164.61523437500000000000	3444.00000000000000000000	10250.00000000000000000000	10225.00000000000000000000	0.00000000000000000000	0.00000000000000000000	0.00000000000000000000	2177.00000000000000000000	668.00000000000000000000	4.00000000000000000000	4.00000000000000000000	4.00000000000000000000	4.00000000000000000000	4.00000000000000000000	4.00000000000000000000	4.00000000000000000000	4.00000000000000000000	3.00000000000000000000	4.00000000000000000000	4.00000000000000000000	4.00000000000000000000	4.00000000000000000000	4.00000000000000000000	4.00000000000000000000	4.00000000000000000000
99.00000000000000000000	0.00000000000000000000	4182.56396484375000000000	4182.05126953125000000000	4174.87158203125000000000	4179.48730468750000000000	4181.53857421875000000000	4178.97412109375000000000	4183.07666015625000000000	4180.51269531250000000000	4180.51269531250000000000	4181.02539062500000000000	4174.87158203125000000000	4186.15380859375000000000	4178.97412109375000000000	4175.38427734375000000000	2189.00000000000000000000	10248.00000000000000000000	10225.00000000000000000000	0.00000000000000000000	0.00000000000000000000	0.00000000000000000000	2177.00000000000000000000	675.00000000000000000000	4.00000000000000000000	4.00000000000000000000	4.00000000000000000000	4.00000000000000000000	4.00000000000000000000	4.00000000000000000000	4.00000000000000000000	4.00000000000000000000	3.00000000000000000000	4.00000000000000000000	4.00000000000000000000	4.00000000000000000000	4.00000000000000000000	4.00000000000000000000	4.00000000000000000000	4.00000000000000000000
100.00000000000000000000	0.00000000000000000000	4193.84619140625000000000	4194.87158203125000000000	4185.64111328125000000000	4188.20507812500000000000	4190.76904296875000000000	4184.10253906250000000000	4186.15380859375000000000	4178.97412109375000000000	4184.10253906250000000000	4198.97412109375000000000	4182.56396484375000000000	4196.41015625000000000000	4193.84619140625000000000	4182.05126953125000000000	1992.00000000000000000000	10248.00000000000000000000	10225.00000000000000000000	0.00000000000000000000	0.00000000000000000000	0.00000000000000000000	2177.00000000000000000000	683.00000000000000000000	4.00000000000000000000	4.00000000000000000000	4.00000000000000000000	4.00000000000000000000	4.00000000000000000000	4.00000000000000000000	4.00000000000000000000	4.00000000000000000000	3.00000000000000000000	4.00000000000000000000	4.00000000000000000000	4.00000000000000000000	4.00000000000000000000	4.00000000000000000000	4.00000000000000000000	4.00000000000000000000
101.00000000000000000000	0.00000000000000000000	4178.97412109375000000000	4159.48730468750000000000	4180.00000000000000000000	4168.71777343750000000000	4152.82031250000000000000	4171.79492187500000000000	4167.69238281250000000000	4162.05126953125000000000	4178.46142578125000000000	4172.82031250000000000000	4168.71777343750000000000	4192.30761718750000000000	4170.76904296875000000000	4176.41015625000000000000	1716.00000000000000000000	10248.00000000000000000000	10226.00000000000000000000	0.00000000000000000000	0.00000000000000000000	0.00000000000000000000	2177.00000000000000000000	690.00000000000000000000	4.00000000000000000000	4.00000000000000000000	4.00000000000000000000	4.00000000000000000000	4.00000000000000000000	4.00000000000000000000	4.00000000000000000000	4.00000000000000000000	3.00000000000000000000	4.00000000000000000000	4.00000000000000000000	4.00000000000000000000	4.00000000000000000000	4.00000000000000000000	4.00000000000000000000	4.00000000000000000000
102.00000000000000000000	0.00000000000000000000	4173.84619140625000000000	4171.28173828125000000000	4168.71777343750000000000	4182.56396484375000000000	4177.94873046875000000000	4167.69238281250000000000	4180.51269531250000000000	4195.89746093750000000000	4180.51269531250000000000	4191.28173828125000000000	4180.51269531250000000000	4194.87158203125000000000	4197.94873046875000000000	4188.71777343750000000000	3444.00000000000000000000	10248.00000000000000000000	10226.00000000000000000000	0.00000000000000000000	0.00000000000000000000	0.00000000000000000000	2177.00000000000000000000	697.00000000000000000000	4.00000000000000000000	4.00000000000000000000	4.00000000000000000000	4.00000000000000000000	4.00000000000000000000	4.00000000000000000000	4.00000000000000000000	4.00000000000000000000	3.00000000000000000000	4.00000000000000000000	4.00000000000000000000	4.00000000000000000000	4.00000000000000000000	4.00000000000000000000	4.00000000000000000000	4.00000000000000000000
103.00000000000000000000	0.00000000000000000000	4160.00000000000000000000	4149.74365234375000000000	4170.76904296875000000000	4162.56396484375000000000	4136.92285156250000000000	4147.69238281250000000000	4137.43603515625000000000	4167.17919921875000000000	4177.94873046875000000000	4146.66650390625000000000	4161.53857421875000000000	4188.20507812500000000000	4167.69238281250000000000	4174.35888671875000000000	2189.00000000000000000000	10247.00000000000000000000	10225.00000000000000000000	0.00000000000000000000	0.00000000000000000000	0.00000000000000000000	2177.00000000000000000000	706.00000000000000000000	4.00000000000000000000	4.00000000000000000000	4.00000000000000000000	4.00000000000000000000	4.00000000000000000000	4.00000000000000000000	4.00000000000000000000	4.00000000000000000000	3.00000000000000000000	4.00000000000000000000	4.00000000000000000000	4.00000000000000000000	4.00000000000000000000	4.00000000000000000000	4.00000000000000000000	4.00000000000000000000
104.00000000000000000000	0.00000000000000000000	4168.71777343750000000000	4175.38427734375000000000	4167.17919921875000000000	4165.12792968750000000000	4151.79492187500000000000	4169.74365234375000000000	4163.07666015625000000000	4173.33300781250000000000	4174.87158203125000000000	4166.66650390625000000000	4167.17919921875000000000	4182.56396484375000000000	4169.74365234375000000000	4171.28173828125000000000	1992.00000000000000000000	10247.00000000000000000000	10225.00000000000000000000	0.00000000000000000000	0.00000000000000000000	0.00000000000000000000	2177.00000000000000000000	714.00000000000000000000	4.00000000000000000000	4.00000000000000000000	4.00000000000000000000	4.00000000000000000000	4.00000000000000000000	4.00000000000000000000	4.00000000000000000000	4.00000000000000000000	3.00000000000000000000	4.00000000000000000000	4.00000000000000000000	4.00000000000000000000	4.00000000000000000000	4.00000000000000000000	4.00000000000000000000	4.00000000000000000000
105.00000000000000000000	0.00000000000000000000	4170.76904296875000000000	4175.38427734375000000000	4170.76904296875000000000	4167.17919921875000000000	4172.30761718750000000000	4176.41015625000000000000	4183.58984375000000000000	4184.10253906250000000000	4177.43603515625000000000	4195.89746093750000000000	4173.84619140625000000000	4185.64111328125000000000	4161.02539062500000000000	4165.12792968750000000000	1716.00000000000000000000	10247.00000000000000000000	10227.00000000000000000000	0.00000000000000000000	0.00000000000000000000	0.00000000000000000000	2177.00000000000000000000	721.00000000000000000000	4.00000000000000000000	4.00000000000000000000	4.00000000000000000000	4.00000000000000000000	4.00000000000000000000	4.00000000000000000000	4.00000000000000000000	4.00000000000000000000	3.00000000000000000000	4.00000000000000000000	4.00000000000000000000	4.00000000000000000000	4.00000000000000000000	4.00000000000000000000	4.00000000000000000000	4.00000000000000000000
106.00000000000000000000	0.00000000000000000000	4166.15380859375000000000	4156.92285156250000000000	4172.82031250000000000000	4149.74365234375000000000	4146.15380859375000000000	4162.05126953125000000000	4155.38427734375000000000	4167.69238281250000000000	4177.94873046875000000000	4166.15380859375000000000	4161.53857421875000000000	4181.02539062500000000000	4144.61523437500000000000	4160.00000000000000000000	3444.00000000000000000000	10247.00000000000000000000	10227.00000000000000000000	0.00000000000000000000	0.00000000000000000000	0.00000000000000000000	2177.00000000000000000000	729.00000000000000000000	4.00000000000000000000	4.00000000000000000000	4.00000000000000000000	4.00000000000000000000	4.00000000000000000000	4.00000000000000000000	4.00000000000000000000	4.00000000000000000000	3.00000000000000000000	4.00000000000000000000	4.00000000000000000000	4.00000000000000000000	4.00000000000000000000	4.00000000000000000000	4.00000000000000000000	4.00000000000000000000
107.00000000000000000000	0.00000000000000000000	4188.20507812500000000000	4209.23046875000000000000	4178.46142578125000000000	4174.87158203125000000000	4181.53857421875000000000	4174.35888671875000000000	4174.87158203125000000000	4194.87158203125000000000	4182.05126953125000000000	4193.33300781250000000000	4185.12792968750000000000	4193.33300781250000000000	4203.58984375000000000000	4189.74365234375000000000	2189.00000000000000000000	10246.00000000000000000000	10227.00000000000000000000	0.00000000000000000000	0.00000000000000000000	0.00000000000000000000	2177.00000000000000000000	737.00000000000000000000	4.00000000000000000000	4.00000000000000000000	4.00000000000000000000	4.00000000000000000000	4.00000000000000000000	4.00000000000000000000	4.00000000000000000000	4.00000000000000000000	3.00000000000000000000	4.00000000000000000000	4.00000000000000000000	4.00000000000000000000	4.00000000000000000000	4.00000000000000000000	4.00000000000000000000	4.00000000000000000000
108.00000000000000000000	0.00000000000000000000	4176.92285156250000000000	4177.43603515625000000000	4180.51269531250000000000	4158.97412109375000000000	4164.61523437500000000000	4161.02539062500000000000	4150.76904296875000000000	4160.51269531250000000000	4181.02539062500000000000	4158.97412109375000000000	4168.71777343750000000000	4190.25634765625000000000	4173.84619140625000000000	4176.41015625000000000000	1992.00000000000000000000	10246.00000000000000000000	10227.00000000000000000000	0.00000000000000000000	0.00000000000000000000	0.00000000000000000000	2177.00000000000000000000	745.00000000000000000000	4.00000000000000000000	4.00000000000000000000	4.00000000000000000000	4.00000000000000000000	4.00000000000000000000	4.00000000000000000000	4.00000000000000000000	4.00000000000000000000	3.00000000000000000000	4.00000000000000000000	4.00000000000000000000	4.00000000000000000000	4.00000000000000000000	4.00000000000000000000	4.00000000000000000000	4.00000000000000000000
109.00000000000000000000	0.00000000000000000000	4167.17919921875000000000	4170.25634765625000000000	4164.61523437500000000000	4152.30761718750000000000	4169.23046875000000000000	4168.71777343750000000000	4161.53857421875000000000	4168.20507812500000000000	4177.94873046875000000000	4163.58984375000000000000	4162.05126953125000000000	4178.46142578125000000000	4165.12792968750000000000	4168.71777343750000000000	1716.00000000000000000000	10247.00000000000000000000	10226.00000000000000000000	0.00000000000000000000	0.00000000000000000000	0.00000000000000000000	2177.00000000000000000000	753.00000000000000000000	4.00000000000000000000	4.00000000000000000000	4.00000000000000000000	4.00000000000000000000	4.00000000000000000000	4.00000000000000000000	4.00000000000000000000	4.00000000000000000000	3.00000000000000000000	4.00000000000000000000	4.00000000000000000000	4.00000000000000000000	4.00000000000000000000	4.00000000000000000000	4.00000000000000000000	4.00000000000000000000
110.00000000000000000000	0.00000000000000000000	4167.17919921875000000000	4176.41015625000000000000	4166.15380859375000000000	4160.00000000000000000000	4161.02539062500000000000	4162.56396484375000000000	4163.58984375000000000000	4190.76904296875000000000	4177.94873046875000000000	4178.46142578125000000000	4173.84619140625000000000	4186.66650390625000000000	4177.94873046875000000000	4176.41015625000000000000	3444.00000000000000000000	10247.00000000000000000000	10226.00000000000000000000	0.00000000000000000000	0.00000000000000000000	0.00000000000000000000	2177.00000000000000000000	761.00000000000000000000	4.00000000000000000000	4.00000000000000000000	4.00000000000000000000	4.00000000000000000000	4.00000000000000000000	4.00000000000000000000	4.00000000000000000000	4.00000000000000000000	3.00000000000000000000	4.00000000000000000000	4.00000000000000000000	4.00000000000000000000	4.00000000000000000000	4.00000000000000000000	4.00000000000000000000	4.00000000000000000000
111.00000000000000000000	0.00000000000000000000	4156.92285156250000000000	4146.66650390625000000000	4168.20507812500000000000	4138.46142578125000000000	4130.76904296875000000000	4148.20507812500000000000	4138.46142578125000000000	4153.84619140625000000000	4173.33300781250000000000	4136.92285156250000000000	4156.41015625000000000000	4181.02539062500000000000	4146.15380859375000000000	4163.07666015625000000000	2189.00000000000000000000	10246.00000000000000000000	10226.00000000000000000000	0.00000000000000000000	0.00000000000000000000	0.00000000000000000000	2177.00000000000000000000	768.00000000000000000000	4.00000000000000000000	4.00000000000000000000	4.00000000000000000000	4.00000000000000000000	4.00000000000000000000	4.00000000000000000000	4.00000000000000000000	4.00000000000000000000	3.00000000000000000000	4.00000000000000000000	4.00000000000000000000	4.00000000000000000000	4.00000000000000000000	4.00000000000000000000	4.00000000000000000000	4.00000000000000000000
112.00000000000000000000	0.00000000000000000000	4168.71777343750000000000	4183.58984375000000000000	4166.66650390625000000000	4148.71777343750000000000	4186.15380859375000000000	4179.48730468750000000000	4184.10253906250000000000	4171.28173828125000000000	4173.33300781250000000000	4180.00000000000000000000	4165.12792968750000000000	4180.00000000000000000000	4164.61523437500000000000	4165.64111328125000000000	1992.00000000000000000000	10246.00000000000000000000	10226.00000000000000000000	0.00000000000000000000	0.00000000000000000000	0.00000000000000000000	2177.00000000000000000000	776.00000000000000000000	4.00000000000000000000	4.00000000000000000000	4.00000000000000000000	4.00000000000000000000	4.00000000000000000000	4.00000000000000000000	4.00000000000000000000	4.00000000000000000000	3.00000000000000000000	4.00000000000000000000	4.00000000000000000000	4.00000000000000000000	4.00000000000000000000	4.00000000000000000000	4.00000000000000000000	4.00000000000000000000
113.00000000000000000000	0.00000000000000000000	4164.61523437500000000000	4168.71777343750000000000	4173.33300781250000000000	4135.89746093750000000000	4154.87158203125000000000	4173.84619140625000000000	4168.71777343750000000000	4158.97412109375000000000	4173.33300781250000000000	4170.25634765625000000000	4152.82031250000000000000	4179.48730468750000000000	4137.94873046875000000000	4153.33300781250000000000	1716.00000000000000000000	10246.00000000000000000000	10226.00000000000000000000	0.00000000000000000000	0.00000000000000000000	0.00000000000000000000	2177.00000000000000000000	783.00000000000000000000	4.00000000000000000000	4.00000000000000000000	4.00000000000000000000	4.00000000000000000000	4.00000000000000000000	4.00000000000000000000	4.00000000000000000000	4.00000000000000000000	3.00000000000000000000	4.00000000000000000000	4.00000000000000000000	4.00000000000000000000	4.00000000000000000000	4.00000000000000000000	4.00000000000000000000	4.00000000000000000000
114.00000000000000000000	0.00000000000000000000	4167.17919921875000000000	4171.28173828125000000000	4168.71777343750000000000	4137.43603515625000000000	4149.23046875000000000000	4167.17919921875000000000	4163.58984375000000000000	4168.20507812500000000000	4177.43603515625000000000	4160.51269531250000000000	4159.48730468750000000000	4175.89746093750000000000	4154.35888671875000000000	4162.05126953125000000000	3444.00000000000000000000	10246.00000000000000000000	10226.00000000000000000000	0.00000000000000000000	0.00000000000000000000	0.00000000000000000000	2177.00000000000000000000	792.00000000000000000000	4.00000000000000000000	4.00000000000000000000	4.00000000000000000000	4.00000000000000000000	4.00000000000000000000	4.00000000000000000000	4.00000000000000000000	4.00000000000000000000	3.00000000000000000000	4.00000000000000000000	4.00000000000000000000	4.00000000000000000000	4.00000000000000000000	4.00000000000000000000	4.00000000000000000000	4.00000000000000000000
115.00000000000000000000	0.00000000000000000000	4175.89746093750000000000	4183.07666015625000000000	4171.79492187500000000000	4150.25634765625000000000	4180.51269531250000000000	4168.71777343750000000000	4173.33300781250000000000	4187.17919921875000000000	4184.10253906250000000000	4176.41015625000000000000	4178.46142578125000000000	4186.15380859375000000000	4187.17919921875000000000	4179.48730468750000000000	2189.00000000000000000000	10246.00000000000000000000	10226.00000000000000000000	0.00000000000000000000	0.00000000000000000000	0.00000000000000000000	2177.00000000000000000000	800.00000000000000000000	4.00000000000000000000	4.00000000000000000000	4.00000000000000000000	4.00000000000000000000	4.00000000000000000000	4.00000000000000000000	4.00000000000000000000	4.00000000000000000000	3.00000000000000000000	4.00000000000000000000	4.00000000000000000000	4.00000000000000000000	4.00000000000000000000	4.00000000000000000000	4.00000000000000000000	4.00000000000000000000
116.00000000000000000000	0.00000000000000000000	4163.58984375000000000000	4154.87158203125000000000	4172.82031250000000000000	4127.17919921875000000000	4136.92285156250000000000	4157.43603515625000000000	4148.20507812500000000000	4165.64111328125000000000	4183.07666015625000000000	4151.28173828125000000000	4157.43603515625000000000	4183.07666015625000000000	4151.79492187500000000000	4166.66650390625000000000	1992.00000000000000000000	10246.00000000000000000000	10226.00000000000000000000	0.00000000000000000000	0.00000000000000000000	0.00000000000000000000	2177.00000000000000000000	808.00000000000000000000	4.00000000000000000000	4.00000000000000000000	4.00000000000000000000	4.00000000000000000000	4.00000000000000000000	4.00000000000000000000	4.00000000000000000000	4.00000000000000000000	3.00000000000000000000	4.00000000000000000000	4.00000000000000000000	4.00000000000000000000	4.00000000000000000000	4.00000000000000000000	4.00000000000000000000	4.00000000000000000000
117.00000000000000000000	0.00000000000000000000	4165.12792968750000000000	4183.58984375000000000000	4164.61523437500000000000	4141.53857421875000000000	4157.94873046875000000000	4169.74365234375000000000	4183.58984375000000000000	4210.25634765625000000000	4182.56396484375000000000	4201.53857421875000000000	4171.79492187500000000000	4181.53857421875000000000	4175.89746093750000000000	4172.30761718750000000000	1716.00000000000000000000	10245.00000000000000000000	10227.00000000000000000000	0.00000000000000000000	0.00000000000000000000	0.00000000000000000000	2177.00000000000000000000	816.00000000000000000000	4.00000000000000000000	4.00000000000000000000	4.00000000000000000000	4.00000000000000000000	4.00000000000000000000	4.00000000000000000000	4.00000000000000000000	4.00000000000000000000	3.00000000000000000000	4.00000000000000000000	4.00000000000000000000	4.00000000000000000000	4.00000000000000000000	4.00000000000000000000	4.00000000000000000000	4.00000000000000000000
118.00000000000000000000	0.00000000000000000000	4152.30761718750000000000	4156.92285156250000000000	4165.12792968750000000000	4130.76904296875000000000	4146.66650390625000000000	4162.05126953125000000000	4170.25634765625000000000	4198.97412109375000000000	4176.92285156250000000000	4189.23046875000000000000	4165.12792968750000000000	4180.00000000000000000000	4152.30761718750000000000	4159.48730468750000000000	3444.00000000000000000000	10245.00000000000000000000	10227.00000000000000000000	0.00000000000000000000	0.00000000000000000000	0.00000000000000000000	2177.00000000000000000000	824.00000000000000000000	4.00000000000000000000	4.00000000000000000000	4.00000000000000000000	4.00000000000000000000	4.00000000000000000000	4.00000000000000000000	4.00000000000000000000	4.00000000000000000000	3.00000000000000000000	4.00000000000000000000	4.00000000000000000000	4.00000000000000000000	4.00000000000000000000	4.00000000000000000000	4.00000000000000000000	4.00000000000000000000
119.00000000000000000000	0.00000000000000000000	4154.87158203125000000000	4160.51269531250000000000	4163.07666015625000000000	4126.66650390625000000000	4158.46142578125000000000	4173.33300781250000000000	4170.76904296875000000000	4175.89746093750000000000	4173.84619140625000000000	4170.25634765625000000000	4157.43603515625000000000	4172.30761718750000000000	4144.61523437500000000000	4154.87158203125000000000	2189.00000000000000000000	10248.00000000000000000000	10227.00000000000000000000	0.00000000000000000000	0.00000000000000000000	0.00000000000000000000	2177.00000000000000000000	832.00000000000000000000	4.00000000000000000000	4.00000000000000000000	4.00000000000000000000	4.00000000000000000000	4.00000000000000000000	4.00000000000000000000	4.00000000000000000000	4.00000000000000000000	3.00000000000000000000	4.00000000000000000000	4.00000000000000000000	4.00000000000000000000	4.00000000000000000000	4.00000000000000000000	4.00000000000000000000	4.00000000000000000000
120.00000000000000000000	0.00000000000000000000	4174.87158203125000000000	4195.89746093750000000000	4171.79492187500000000000	4149.74365234375000000000	4192.30761718750000000000	4185.12792968750000000000	4190.76904296875000000000	4177.43603515625000000000	4175.89746093750000000000	4188.71777343750000000000	4169.23046875000000000000	4180.51269531250000000000	4170.76904296875000000000	4165.12792968750000000000	1992.00000000000000000000	10248.00000000000000000000	10227.00000000000000000000	0.00000000000000000000	0.00000000000000000000	0.00000000000000000000	2177.00000000000000000000	840.00000000000000000000	4.00000000000000000000	4.00000000000000000000	4.00000000000000000000	4.00000000000000000000	4.00000000000000000000	4.00000000000000000000	4.00000000000000000000	4.00000000000000000000	3.00000000000000000000	4.00000000000000000000	4.00000000000000000000	4.00000000000000000000	4.00000000000000000000	4.00000000000000000000	4.00000000000000000000	4.00000000000000000000
121.00000000000000000000	0.00000000000000000000	4164.61523437500000000000	4157.43603515625000000000	4174.35888671875000000000	4131.28173828125000000000	4151.79492187500000000000	4166.15380859375000000000	4155.89746093750000000000	4142.56396484375000000000	4174.87158203125000000000	4138.46142578125000000000	4150.25634765625000000000	4178.97412109375000000000	4138.97412109375000000000	4152.30761718750000000000	1716.00000000000000000000	10247.00000000000000000000	10226.00000000000000000000	0.00000000000000000000	0.00000000000000000000	0.00000000000000000000	2177.00000000000000000000	847.00000000000000000000	4.00000000000000000000	4.00000000000000000000	4.00000000000000000000	4.00000000000000000000	4.00000000000000000000	4.00000000000000000000	4.00000000000000000000	4.00000000000000000000	3.00000000000000000000	4.00000000000000000000	4.00000000000000000000	4.00000000000000000000	4.00000000000000000000	4.00000000000000000000	4.00000000000000000000	4.00000000000000000000
122.00000000000000000000	0.00000000000000000000	4169.23046875000000000000	4179.48730468750000000000	4166.66650390625000000000	4149.23046875000000000000	4171.28173828125000000000	4171.79492187500000000000	4170.25634765625000000000	4174.87158203125000000000	4182.05126953125000000000	4162.05126953125000000000	4169.74365234375000000000	4184.61523437500000000000	4178.97412109375000000000	4172.30761718750000000000	3444.00000000000000000000	10247.00000000000000000000	10226.00000000000000000000	0.00000000000000000000	0.00000000000000000000	0.00000000000000000000	2177.00000000000000000000	854.00000000000000000000	4.00000000000000000000	4.00000000000000000000	4.00000000000000000000	4.00000000000000000000	4.00000000000000000000	4.00000000000000000000	4.00000000000000000000	4.00000000000000000000	3.00000000000000000000	4.00000000000000000000	4.00000000000000000000	4.00000000000000000000	4.00000000000000000000	4.00000000000000000000	4.00000000000000000000	4.00000000000000000000
123.00000000000000000000	0.00000000000000000000	4165.64111328125000000000	4172.30761718750000000000	4171.79492187500000000000	4152.30761718750000000000	4145.12792968750000000000	4153.84619140625000000000	4145.12792968750000000000	4170.25634765625000000000	4182.05126953125000000000	4165.12792968750000000000	4170.25634765625000000000	4188.71777343750000000000	4179.48730468750000000000	4177.43603515625000000000	2189.00000000000000000000	10247.00000000000000000000	10226.00000000000000000000	0.00000000000000000000	0.00000000000000000000	0.00000000000000000000	2177.00000000000000000000	862.00000000000000000000	4.00000000000000000000	4.00000000000000000000	4.00000000000000000000	4.00000000000000000000	4.00000000000000000000	4.00000000000000000000	4.00000000000000000000	4.00000000000000000000	3.00000000000000000000	4.00000000000000000000	4.00000000000000000000	4.00000000000000000000	4.00000000000000000000	4.00000000000000000000	4.00000000000000000000	4.00000000000000000000
124.00000000000000000000	0.00000000000000000000	4155.89746093750000000000	4159.48730468750000000000	4166.15380859375000000000	4138.97412109375000000000	4130.25634765625000000000	4153.84619140625000000000	4142.05126953125000000000	4162.05126953125000000000	4176.41015625000000000000	4160.00000000000000000000	4157.94873046875000000000	4175.38427734375000000000	4155.89746093750000000000	4161.53857421875000000000	1992.00000000000000000000	10247.00000000000000000000	10226.00000000000000000000	0.00000000000000000000	0.00000000000000000000	0.00000000000000000000	2177.00000000000000000000	871.00000000000000000000	4.00000000000000000000	4.00000000000000000000	4.00000000000000000000	4.00000000000000000000	4.00000000000000000000	4.00000000000000000000	4.00000000000000000000	4.00000000000000000000	3.00000000000000000000	4.00000000000000000000	4.00000000000000000000	4.00000000000000000000	4.00000000000000000000	4.00000000000000000000	4.00000000000000000000	4.00000000000000000000
125.00000000000000000000	0.00000000000000000000	4160.51269531250000000000	4178.46142578125000000000	4164.61523437500000000000	4150.76904296875000000000	4175.38427734375000000000	4174.35888671875000000000	4182.56396484375000000000	4193.33300781250000000000	4180.51269531250000000000	4197.43603515625000000000	4171.79492187500000000000	4176.41015625000000000000	4169.74365234375000000000	4158.97412109375000000000	1716.00000000000000000000	10245.00000000000000000000	10227.00000000000000000000	0.00000000000000000000	0.00000000000000000000	0.00000000000000000000	2177.00000000000000000000	879.00000000000000000000	4.00000000000000000000	4.00000000000000000000	4.00000000000000000000	4.00000000000000000000	4.00000000000000000000	4.00000000000000000000	4.00000000000000000000	4.00000000000000000000	3.00000000000000000000	4.00000000000000000000	4.00000000000000000000	4.00000000000000000000	4.00000000000000000000	4.00000000000000000000	4.00000000000000000000	4.00000000000000000000
126.00000000000000000000	0.00000000000000000000	4155.89746093750000000000	4151.79492187500000000000	4169.23046875000000000000	4135.89746093750000000000	4146.66650390625000000000	4162.05126953125000000000	4156.92285156250000000000	4162.56396484375000000000	4179.48730468750000000000	4157.43603515625000000000	4155.89746093750000000000	4175.89746093750000000000	4137.43603515625000000000	4149.23046875000000000000	3444.00000000000000000000	10245.00000000000000000000	10227.00000000000000000000	0.00000000000000000000	0.00000000000000000000	0.00000000000000000000	2177.00000000000000000000	887.00000000000000000000	4.00000000000000000000	4.00000000000000000000	4.00000000000000000000	4.00000000000000000000	4.00000000000000000000	4.00000000000000000000	4.00000000000000000000	4.00000000000000000000	3.00000000000000000000	4.00000000000000000000	4.00000000000000000000	4.00000000000000000000	4.00000000000000000000	4.00000000000000000000	4.00000000000000000000	4.00000000000000000000
127.00000000000000000000	0.00000000000000000000	4172.82031250000000000000	4189.74365234375000000000	4168.20507812500000000000	4153.84619140625000000000	4165.64111328125000000000	4174.35888671875000000000	4174.87158203125000000000	4175.89746093750000000000	4181.02539062500000000000	4175.89746093750000000000	4168.20507812500000000000	4182.05126953125000000000	4170.25634765625000000000	4166.15380859375000000000	50.00000000000000000000	10244.00000000000000000000	10226.00000000000000000000	0.00000000000000000000	0.00000000000000000000	0.00000000000000000000	2177.00000000000000000000	896.00000000000000000000	4.00000000000000000000	4.00000000000000000000	4.00000000000000000000	4.00000000000000000000	4.00000000000000000000	4.00000000000000000000	4.00000000000000000000	4.00000000000000000000	3.00000000000000000000	4.00000000000000000000	4.00000000000000000000	4.00000000000000000000	4.00000000000000000000	4.00000000000000000000	4.00000000000000000000	4.00000000000000000000
0.00000000000000000000	0.00000000000000000000	4172.30761718750000000000	4184.10253906250000000000	4175.89746093750000000000	4151.28173828125000000000	4163.07666015625000000000	4167.17919921875000000000	4165.12792968750000000000	4163.58984375000000000000	4182.05126953125000000000	4177.43603515625000000000	4166.66650390625000000000	4185.64111328125000000000	4170.76904296875000000000	4164.10253906250000000000	1374.00000000000000000000	10244.00000000000000000000	10226.00000000000000000000	0.00000000000000000000	0.00000000000000000000	0.00000000000000000000	2177.00000000000000000000	903.00000000000000000000	4.00000000000000000000	4.00000000000000000000	4.00000000000000000000	4.00000000000000000000	4.00000000000000000000	4.00000000000000000000	4.00000000000000000000	4.00000000000000000000	3.00000000000000000000	4.00000000000000000000	4.00000000000000000000	4.00000000000000000000	4.00000000000000000000	4.00000000000000000000	4.00000000000000000000	4.00000000000000000000
1.00000000000000000000	0.00000000000000000000	4157.43603515625000000000	4155.38427734375000000000	4168.71777343750000000000	4134.35888671875000000000	4145.12792968750000000000	4158.97412109375000000000	4148.20507812500000000000	4148.71777343750000000000	4176.92285156250000000000	4158.46142578125000000000	4154.35888671875000000000	4177.94873046875000000000	4153.33300781250000000000	4157.43603515625000000000	2063.00000000000000000000	10247.00000000000000000000	10228.00000000000000000000	0.00000000000000000000	0.00000000000000000000	0.00000000000000000000	2177.00000000000000000000	910.00000000000000000000	4.00000000000000000000	4.00000000000000000000	4.00000000000000000000	4.00000000000000000000	4.00000000000000000000	4.00000000000000000000	4.00000000000000000000	4.00000000000000000000	3.00000000000000000000	4.00000000000000000000	4.00000000000000000000	4.00000000000000000000	4.00000000000000000000	4.00000000000000000000	4.00000000000000000000	4.00000000000000000000
2.00000000000000000000	0.00000000000000000000	4162.56396484375000000000	4180.00000000000000000000	4166.66650390625000000000	4154.35888671875000000000	4162.56396484375000000000	4164.61523437500000000000	4170.25634765625000000000	4196.92285156250000000000	4178.97412109375000000000	4195.38427734375000000000	4174.87158203125000000000	4188.71777343750000000000	4188.20507812500000000000	4180.00000000000000000000	2120.00000000000000000000	10247.00000000000000000000	10228.00000000000000000000	0.00000000000000000000	0.00000000000000000000	0.00000000000000000000	2177.00000000000000000000	919.00000000000000000000	4.00000000000000000000	4.00000000000000000000	4.00000000000000000000	4.00000000000000000000	4.00000000000000000000	4.00000000000000000000	4.00000000000000000000	4.00000000000000000000	3.00000000000000000000	4.00000000000000000000	4.00000000000000000000	4.00000000000000000000	4.00000000000000000000	4.00000000000000000000	4.00000000000000000000	4.00000000000000000000
3.00000000000000000000	0.00000000000000000000	4156.92285156250000000000	4149.74365234375000000000	4173.33300781250000000000	4140.00000000000000000000	4129.23046875000000000000	4147.69238281250000000000	4144.10253906250000000000	4179.48730468750000000000	4179.48730468750000000000	4162.05126953125000000000	4160.00000000000000000000	4187.17919921875000000000	4156.92285156250000000000	4171.28173828125000000000	3134.00000000000000000000	10248.00000000000000000000	10229.00000000000000000000	0.00000000000000000000	0.00000000000000000000	0.00000000000000000000	2177.00000000000000000000	927.00000000000000000000	4.00000000000000000000	4.00000000000000000000	4.00000000000000000000	4.00000000000000000000	4.00000000000000000000	4.00000000000000000000	4.00000000000000000000	4.00000000000000000000	3.00000000000000000000	4.00000000000000000000	4.00000000000000000000	4.00000000000000000000	4.00000000000000000000	4.00000000000000000000	4.00000000000000000000	4.00000000000000000000
4.00000000000000000000	0.00000000000000000000	4167.17919921875000000000	4173.33300781250000000000	4168.71777343750000000000	4148.20507812500000000000	4173.84619140625000000000	4173.84619140625000000000	4180.00000000000000000000	4190.25634765625000000000	4178.97412109375000000000	4189.74365234375000000000	4167.69238281250000000000	4183.58984375000000000000	4173.33300781250000000000	4170.25634765625000000000	3316.00000000000000000000	10248.00000000000000000000	10229.00000000000000000000	0.00000000000000000000	0.00000000000000000000	0.00000000000000000000	2177.00000000000000000000	934.00000000000000000000	4.00000000000000000000	4.00000000000000000000	4.00000000000000000000	4.00000000000000000000	4.00000000000000000000	4.00000000000000000000	4.00000000000000000000	4.00000000000000000000	3.00000000000000000000	4.00000000000000000000	4.00000000000000000000	4.00000000000000000000	4.00000000000000000000	4.00000000000000000000	4.00000000000000000000	4.00000000000000000000
5.00000000000000000000	0.00000000000000000000	4166.66650390625000000000	4177.94873046875000000000	4172.30761718750000000000	4148.71777343750000000000	4184.10253906250000000000	4180.51269531250000000000	4191.79492187500000000000	4194.35888671875000000000	4177.94873046875000000000	4206.66650390625000000000	4175.38427734375000000000	4186.15380859375000000000	4175.89746093750000000000	4164.10253906250000000000	1875.00000000000000000000	10249.00000000000000000000	10230.00000000000000000000	0.00000000000000000000	0.00000000000000000000	0.00000000000000000000	2177.00000000000000000000	942.00000000000000000000	4.00000000000000000000	4.00000000000000000000	4.00000000000000000000	4.00000000000000000000	4.00000000000000000000	4.00000000000000000000	4.00000000000000000000	4.00000000000000000000	3.00000000000000000000	4.00000000000000000000	4.00000000000000000000	4.00000000000000000000	4.00000000000000000000	4.00000000000000000000	4.00000000000000000000	4.00000000000000000000
6.00000000000000000000	0.00000000000000000000	4158.46142578125000000000	4156.92285156250000000000	4171.28173828125000000000	4135.89746093750000000000	4152.30761718750000000000	4164.61523437500000000000	4167.69238281250000000000	4175.38427734375000000000	4177.43603515625000000000	4167.69238281250000000000	4160.51269531250000000000	4180.00000000000000000000	4150.76904296875000000000	4154.87158203125000000000	2965.00000000000000000000	10249.00000000000000000000	10230.00000000000000000000	0.00000000000000000000	0.00000000000000000000	0.00000000000000000000	2177.00000000000000000000	950.00000000000000000000	4.00000000000000000000	4.00000000000000000000	4.00000000000000000000	4.00000000000000000000	4.00000000000000000000	4.00000000000000000000	4.00000000000000000000	4.00000000000000000000	3.00000000000000000000	4.00000000000000000000	4.00000000000000000000	4.00000000000000000000	4.00000000000000000000	4.00000000000000000000	4.00000000000000000000	4.00000000000000000000
7.00000000000000000000	0.00000000000000000000	4173.33300781250000000000	4191.79492187500000000000	4171.28173828125000000000	4160.51269531250000000000	4177.94873046875000000000	4169.23046875000000000000	4185.64111328125000000000	4192.30761718750000000000	4182.56396484375000000000	4182.05126953125000000000	4171.79492187500000000000	4189.74365234375000000000	4185.12792968750000000000	4171.79492187500000000000	2844.00000000000000000000	10249.00000000000000000000	10230.00000000000000000000	0.00000000000000000000	0.00000000000000000000	0.00000000000000000000	2177.00000000000000000000	957.00000000000000000000	4.00000000000000000000	4.00000000000000000000	4.00000000000000000000	4.00000000000000000000	4.00000000000000000000	4.00000000000000000000	4.00000000000000000000	4.00000000000000000000	3.00000000000000000000	4.00000000000000000000	4.00000000000000000000	4.00000000000000000000	4.00000000000000000000	4.00000000000000000000	4.00000000000000000000	4.00000000000000000000
8.00000000000000000000	0.00000000000000000000	4163.58984375000000000000	4164.61523437500000000000	4171.79492187500000000000	4146.66650390625000000000	4140.51269531250000000000	4152.82031250000000000000	4154.35888671875000000000	4158.46142578125000000000	4181.02539062500000000000	4148.20507812500000000000	4158.46142578125000000000	4189.23046875000000000000	4165.12792968750000000000	4163.07666015625000000000	230.00000000000000000000	10249.00000000000000000000	10230.00000000000000000000	0.00000000000000000000	0.00000000000000000000	0.00000000000000000000	2177.00000000000000000000	965.00000000000000000000	4.00000000000000000000	4.00000000000000000000	4.00000000000000000000	4.00000000000000000000	4.00000000000000000000	4.00000000000000000000	4.00000000000000000000	4.00000000000000000000	2.00000000000000000000	4.00000000000000000000	4.00000000000000000000	4.00000000000000000000	4.00000000000000000000	4.00000000000000000000	4.00000000000000000000	4.00000000000000000000
9.00000000000000000000	0.00000000000000000000	4164.61523437500000000000	4177.94873046875000000000	4164.10253906250000000000	4153.84619140625000000000	4170.25634765625000000000	4165.64111328125000000000	4172.82031250000000000000	4188.20507812500000000000	4183.58984375000000000000	4191.79492187500000000000	4175.38427734375000000000	4186.15380859375000000000	4195.38427734375000000000	4170.76904296875000000000	3242.00000000000000000000	10251.00000000000000000000	10229.00000000000000000000	0.00000000000000000000	0.00000000000000000000	0.00000000000000000000	2177.00000000000000000000	974.00000000000000000000	4.00000000000000000000	4.00000000000000000000	4.00000000000000000000	4.00000000000000000000	4.00000000000000000000	4.00000000000000000000	4.00000000000000000000	4.00000000000000000000	2.00000000000000000000	4.00000000000000000000	4.00000000000000000000	4.00000000000000000000	4.00000000000000000000	4.00000000000000000000	4.00000000000000000000	4.00000000000000000000
10.00000000000000000000	0.00000000000000000000	4165.12792968750000000000	4181.53857421875000000000	4171.28173828125000000000	4164.61523437500000000000	4174.87158203125000000000	4168.20507812500000000000	4180.00000000000000000000	4213.84619140625000000000	4186.15380859375000000000	4230.25634765625000000000	4189.74365234375000000000	4197.43603515625000000000	4211.79492187500000000000	4176.41015625000000000000	3172.00000000000000000000	10251.00000000000000000000	10229.00000000000000000000	0.00000000000000000000	0.00000000000000000000	0.00000000000000000000	2177.00000000000000000000	982.00000000000000000000	4.00000000000000000000	4.00000000000000000000	4.00000000000000000000	4.00000000000000000000	4.00000000000000000000	4.00000000000000000000	4.00000000000000000000	4.00000000000000000000	2.00000000000000000000	4.00000000000000000000	4.00000000000000000000	4.00000000000000000000	4.00000000000000000000	4.00000000000000000000	4.00000000000000000000	4.00000000000000000000
11.00000000000000000000	0.00000000000000000000	4158.46142578125000000000	4156.92285156250000000000	4172.82031250000000000000	4156.41015625000000000000	4121.53857421875000000000	4160.00000000000000000000	4160.00000000000000000000	4179.48730468750000000000	4181.53857421875000000000	4183.58984375000000000000	4170.76904296875000000000	4192.82031250000000000000	4177.94873046875000000000	4166.15380859375000000000	2133.00000000000000000000	10250.00000000000000000000	10229.00000000000000000000	0.00000000000000000000	0.00000000000000000000	0.00000000000000000000	2177.00000000000000000000	989.00000000000000000000	4.00000000000000000000	4.00000000000000000000	4.00000000000000000000	4.00000000000000000000	4.00000000000000000000	4.00000000000000000000	4.00000000000000000000	4.00000000000000000000	2.00000000000000000000	4.00000000000000000000	4.00000000000000000000	4.00000000000000000000	4.00000000000000000000	4.00000000000000000000	4.00000000000000000000	4.00000000000000000000
12.00000000000000000000	0.00000000000000000000	4181.02539062500000000000	4203.07666015625000000000	4174.35888671875000000000	4186.66650390625000000000	4186.15380859375000000000	4185.64111328125000000000	4202.05126953125000000000	4201.53857421875000000000	4184.10253906250000000000	4219.48730468750000000000	4193.33300781250000000000	4196.41015625000000000000	4212.82031250000000000000	4182.56396484375000000000	1780.00000000000000000000	10250.00000000000000000000	10229.00000000000000000000	0.00000000000000000000	0.00000000000000000000	0.00000000000000000000	2177.00000000000000000000	997.00000000000000000000	4.00000000000000000000	4.00000000000000000000	4.00000000000000000000	4.00000000000000000000	4.00000000000000000000	4.00000000000000000000	4.00000000000000000000	4.00000000000000000000	2.00000000000000000000	4.00000000000000000000	4.00000000000000000000	4.00000000000000000000	4.00000000000000000000	4.00000000000000000000	4.00000000000000000000	4.00000000000000000000
13.00000000000000000000	0.00000000000000000000	4174.87158203125000000000	4180.00000000000000000000	4184.10253906250000000000	4175.89746093750000000000	4191.79492187500000000000	4177.94873046875000000000	4183.58984375000000000000	4187.69238281250000000000	4182.05126953125000000000	4213.84619140625000000000	4187.17919921875000000000	4195.38427734375000000000	4197.43603515625000000000	4172.82031250000000000000	1697.00000000000000000000	10252.00000000000000000000	10227.00000000000000000000	0.00000000000000000000	0.00000000000000000000	0.00000000000000000000	2178.00000000000000000000	4.00000000000000000000	4.00000000000000000000	4.00000000000000000000	4.00000000000000000000	4.00000000000000000000	4.00000000000000000000	4.00000000000000000000	4.00000000000000000000	4.00000000000000000000	2.00000000000000000000	4.00000000000000000000	4.00000000000000000000	4.00000000000000000000	4.00000000000000000000	4.00000000000000000000	4.00000000000000000000	4.00000000000000000000
14.00000000000000000000	0.00000000000000000000	4168.20507812500000000000	4172.30761718750000000000	4176.92285156250000000000	4179.48730468750000000000	4177.94873046875000000000	4176.92285156250000000000	4183.07666015625000000000	4194.87158203125000000000	4182.56396484375000000000	4215.38427734375000000000	4185.64111328125000000000	4193.84619140625000000000	4215.38427734375000000000	4175.89746093750000000000	3172.00000000000000000000	10252.00000000000000000000	10227.00000000000000000000	0.00000000000000000000	0.00000000000000000000	0.00000000000000000000	2178.00000000000000000000	12.00000000000000000000	4.00000000000000000000	4.00000000000000000000	4.00000000000000000000	4.00000000000000000000	4.00000000000000000000	4.00000000000000000000	4.00000000000000000000	4.00000000000000000000	2.00000000000000000000	4.00000000000000000000	4.00000000000000000000	4.00000000000000000000	4.00000000000000000000	4.00000000000000000000	4.00000000000000000000	4.00000000000000000000
15.00000000000000000000	0.00000000000000000000	4174.35888671875000000000	4175.89746093750000000000	4174.35888671875000000000	4198.46142578125000000000	4177.43603515625000000000	4168.71777343750000000000	4182.05126953125000000000	4200.51269531250000000000	4187.17919921875000000000	4222.05126953125000000000	4195.38427734375000000000	4205.64111328125000000000	4241.53857421875000000000	4188.20507812500000000000	2133.00000000000000000000	10251.00000000000000000000	10225.00000000000000000000	0.00000000000000000000	0.00000000000000000000	0.00000000000000000000	2178.00000000000000000000	20.00000000000000000000	4.00000000000000000000	4.00000000000000000000	4.00000000000000000000	4.00000000000000000000	4.00000000000000000000	4.00000000000000000000	4.00000000000000000000	4.00000000000000000000	2.00000000000000000000	4.00000000000000000000	4.00000000000000000000	4.00000000000000000000	4.00000000000000000000	4.00000000000000000000	4.00000000000000000000	4.00000000000000000000
16.00000000000000000000	0.00000000000000000000	4167.69238281250000000000	4150.76904296875000000000	4172.82031250000000000000	4181.02539062500000000000	4148.71777343750000000000	4155.89746093750000000000	4156.92285156250000000000	4173.84619140625000000000	4181.53857421875000000000	4183.58984375000000000000	4181.53857421875000000000	4196.41015625000000000000	4210.25634765625000000000	4176.92285156250000000000	0.00000000000000000000	10251.00000000000000000000	10225.00000000000000000000	0.00000000000000000000	0.00000000000000000000	0.00000000000000000000	2178.00000000000000000000	29.00000000000000000000	4.00000000000000000000	4.00000000000000000000	4.00000000000000000000	4.00000000000000000000	4.00000000000000000000	4.00000000000000000000	4.00000000000000000000	4.00000000000000000000	2.00000000000000000000	4.00000000000000000000	4.00000000000000000000	4.00000000000000000000	4.00000000000000000000	4.00000000000000000000	4.00000000000000000000	4.00000000000000000000
17.00000000000000000000	0.00000000000000000000	4171.28173828125000000000	4174.35888671875000000000	4168.20507812500000000000	4197.43603515625000000000	4172.82031250000000000000	4175.38427734375000000000	4195.89746093750000000000	4214.35888671875000000000	4178.97412109375000000000	4226.15380859375000000000	4201.02539062500000000000	4194.35888671875000000000	4233.84619140625000000000	4183.58984375000000000000	0.00000000000000000000	10249.00000000000000000000	10223.00000000000000000000	0.00000000000000000000	0.00000000000000000000	0.00000000000000000000	2178.00000000000000000000	36.00000000000000000000	4.00000000000000000000	4.00000000000000000000	4.00000000000000000000	4.00000000000000000000	4.00000000000000000000	4.00000000000000000000	4.00000000000000000000	4.00000000000000000000	2.00000000000000000000	4.00000000000000000000	4.00000000000000000000	4.00000000000000000000	4.00000000000000000000	4.00000000000000000000	4.00000000000000000000	4.00000000000000000000
18.00000000000000000000	0.00000000000000000000	4154.35888671875000000000	4140.00000000000000000000	4171.28173828125000000000	4188.71777343750000000000	4148.20507812500000000000	4165.64111328125000000000	4177.43603515625000000000	4197.43603515625000000000	4180.51269531250000000000	4216.41015625000000000000	4189.23046875000000000000	4195.38427734375000000000	4204.61523437500000000000	4170.76904296875000000000	0.00000000000000000000	10249.00000000000000000000	10223.00000000000000000000	0.00000000000000000000	0.00000000000000000000	0.00000000000000000000	2178.00000000000000000000	45.00000000000000000000	4.00000000000000000000	4.00000000000000000000	4.00000000000000000000	4.00000000000000000000	4.00000000000000000000	4.00000000000000000000	4.00000000000000000000	4.00000000000000000000	2.00000000000000000000	4.00000000000000000000	4.00000000000000000000	4.00000000000000000000	4.00000000000000000000	4.00000000000000000000	4.00000000000000000000	4.00000000000000000000
19.00000000000000000000	0.00000000000000000000	4163.58984375000000000000	4153.84619140625000000000	4171.79492187500000000000	4190.25634765625000000000	4166.15380859375000000000	4174.87158203125000000000	4184.10253906250000000000	4188.71777343750000000000	4182.56396484375000000000	4215.89746093750000000000	4186.66650390625000000000	4195.38427734375000000000	4210.25634765625000000000	4173.84619140625000000000	0.00000000000000000000	10246.00000000000000000000	10223.00000000000000000000	0.00000000000000000000	0.00000000000000000000	0.00000000000000000000	2178.00000000000000000000	53.00000000000000000000	4.00000000000000000000	4.00000000000000000000	4.00000000000000000000	4.00000000000000000000	4.00000000000000000000	4.00000000000000000000	4.00000000000000000000	4.00000000000000000000	2.00000000000000000000	4.00000000000000000000	4.00000000000000000000	4.00000000000000000000	4.00000000000000000000	4.00000000000000000000	4.00000000000000000000	4.00000000000000000000
20.00000000000000000000	0.00000000000000000000	4183.58984375000000000000	4183.07666015625000000000	4181.53857421875000000000	4204.61523437500000000000	4192.82031250000000000000	4186.66650390625000000000	4205.12792968750000000000	4200.00000000000000000000	4184.61523437500000000000	4240.00000000000000000000	4201.02539062500000000000	4207.17919921875000000000	4237.43603515625000000000	4189.74365234375000000000	0.00000000000000000000	10246.00000000000000000000	10223.00000000000000000000	0.00000000000000000000	0.00000000000000000000	0.00000000000000000000	2178.00000000000000000000	61.00000000000000000000	4.00000000000000000000	4.00000000000000000000	4.00000000000000000000	4.00000000000000000000	4.00000000000000000000	4.00000000000000000000	4.00000000000000000000	4.00000000000000000000	2.00000000000000000000	4.00000000000000000000	4.00000000000000000000	4.00000000000000000000	4.00000000000000000000	4.00000000000000000000	4.00000000000000000000	4.00000000000000000000
21.00000000000000000000	0.00000000000000000000	4163.58984375000000000000	4129.74365234375000000000	4178.97412109375000000000	4180.51269531250000000000	4148.20507812500000000000	4169.74365234375000000000	4171.79492187500000000000	4168.20507812500000000000	4181.53857421875000000000	4200.51269531250000000000	4179.48730468750000000000	4198.97412109375000000000	4197.94873046875000000000	4175.38427734375000000000	0.00000000000000000000	10244.00000000000000000000	10224.00000000000000000000	0.00000000000000000000	0.00000000000000000000	0.00000000000000000000	2178.00000000000000000000	68.00000000000000000000	4.00000000000000000000	4.00000000000000000000	4.00000000000000000000	4.00000000000000000000	4.00000000000000000000	4.00000000000000000000	4.00000000000000000000	4.00000000000000000000	2.00000000000000000000	4.00000000000000000000	4.00000000000000000000	4.00000000000000000000	4.00000000000000000000	4.00000000000000000000	4.00000000000000000000	4.00000000000000000000
22.00000000000000000000	0.00000000000000000000	4163.07666015625000000000	4144.61523437500000000000	4169.74365234375000000000	4193.84619140625000000000	4166.15380859375000000000	4172.30761718750000000000	4188.20507812500000000000	4201.02539062500000000000	4184.10253906250000000000	4222.05126953125000000000	4195.38427734375000000000	4200.00000000000000000000	4234.35888671875000000000	4187.17919921875000000000	0.00000000000000000000	10244.00000000000000000000	10224.00000000000000000000	0.00000000000000000000	0.00000000000000000000	0.00000000000000000000	2178.00000000000000000000	76.00000000000000000000	4.00000000000000000000	4.00000000000000000000	4.00000000000000000000	4.00000000000000000000	4.00000000000000000000	4.00000000000000000000	4.00000000000000000000	4.00000000000000000000	2.00000000000000000000	4.00000000000000000000	4.00000000000000000000	4.00000000000000000000	4.00000000000000000000	4.00000000000000000000	4.00000000000000000000	4.00000000000000000000
23.00000000000000000000	0.00000000000000000000	4159.48730468750000000000	4130.25634765625000000000	4174.87158203125000000000	4188.71777343750000000000	4140.00000000000000000000	4154.35888671875000000000	4165.12792968750000000000	4190.76904296875000000000	4184.61523437500000000000	4197.94873046875000000000	4191.79492187500000000000	4205.64111328125000000000	4226.66650390625000000000	4184.10253906250000000000	0.00000000000000000000	10241.00000000000000000000	10225.00000000000000000000	0.00000000000000000000	0.00000000000000000000	0.00000000000000000000	2178.00000000000000000000	83.00000000000000000000	4.00000000000000000000	4.00000000000000000000	4.00000000000000000000	4.00000000000000000000	4.00000000000000000000	4.00000000000000000000	4.00000000000000000000	4.00000000000000000000	2.00000000000000000000	4.00000000000000000000	4.00000000000000000000	4.00000000000000000000	4.00000000000000000000	4.00000000000000000000	4.00000000000000000000	4.00000000000000000000
24.00000000000000000000	0.00000000000000000000	4155.89746093750000000000	4122.56396484375000000000	4167.17919921875000000000	4181.53857421875000000000	4144.61523437500000000000	4165.12792968750000000000	4171.79492187500000000000	4186.15380859375000000000	4183.07666015625000000000	4200.00000000000000000000	4183.07666015625000000000	4195.38427734375000000000	4203.58984375000000000000	4174.35888671875000000000	0.00000000000000000000	10241.00000000000000000000	10225.00000000000000000000	0.00000000000000000000	0.00000000000000000000	0.00000000000000000000	2178.00000000000000000000	91.00000000000000000000	4.00000000000000000000	4.00000000000000000000	4.00000000000000000000	4.00000000000000000000	4.00000000000000000000	4.00000000000000000000	4.00000000000000000000	4.00000000000000000000	2.00000000000000000000	4.00000000000000000000	4.00000000000000000000	4.00000000000000000000	4.00000000000000000000	4.00000000000000000000	4.00000000000000000000	4.00000000000000000000
25.00000000000000000000	0.00000000000000000000	4160.51269531250000000000	4148.20507812500000000000	4166.66650390625000000000	4193.33300781250000000000	4180.51269531250000000000	4184.61523437500000000000	4200.00000000000000000000	4214.35888671875000000000	4182.56396484375000000000	4252.30761718750000000000	4194.87158203125000000000	4193.33300781250000000000	4209.23046875000000000000	4175.38427734375000000000	0.00000000000000000000	10243.00000000000000000000	10225.00000000000000000000	0.00000000000000000000	0.00000000000000000000	0.00000000000000000000	2178.00000000000000000000	100.00000000000000000000	4.00000000000000000000	4.00000000000000000000	4.00000000000000000000	4.00000000000000000000	4.00000000000000000000	4.00000000000000000000	4.00000000000000000000	4.00000000000000000000	2.00000000000000000000	4.00000000000000000000	4.00000000000000000000	4.00000000000000000000	4.00000000000000000000	4.00000000000000000000	4.00000000000000000000	4.00000000000000000000
26.00000000000000000000	0.00000000000000000000	4153.33300781250000000000	4127.17919921875000000000	4172.82031250000000000000	4174.87158203125000000000	4148.20507812500000000000	4168.71777343750000000000	4168.20507812500000000000	4181.53857421875000000000	4180.00000000000000000000	4211.79492187500000000000	4177.94873046875000000000	4192.82031250000000000000	4178.97412109375000000000	4161.53857421875000000000	0.00000000000000000000	10243.00000000000000000000	10225.00000000000000000000	0.00000000000000000000	0.00000000000000000000	0.00000000000000000000	2178.00000000000000000000	108.00000000000000000000	4.00000000000000000000	4.00000000000000000000	4.00000000000000000000	4.00000000000000000000	4.00000000000000000000	4.00000000000000000000	4.00000000000000000000	4.00000000000000000000	2.00000000000000000000	4.00000000000000000000	4.00000000000000000000	4.00000000000000000000	4.00000000000000000000	4.00000000000000000000	4.00000000000000000000	4.00000000000000000000
27.00000000000000000000	0.00000000000000000000	4173.84619140625000000000	4168.71777343750000000000	4175.89746093750000000000	4196.41015625000000000000	4191.79492187500000000000	4181.02539062500000000000	4193.33300781250000000000	4196.92285156250000000000	4186.66650390625000000000	4228.20507812500000000000	4193.84619140625000000000	4202.56396484375000000000	4222.56396484375000000000	4177.94873046875000000000	0.00000000000000000000	10243.00000000000000000000	10229.00000000000000000000	0.00000000000000000000	0.00000000000000000000	0.00000000000000000000	2178.00000000000000000000	116.00000000000000000000	4.00000000000000000000	4.00000000000000000000	4.00000000000000000000	4.00000000000000000000	4.00000000000000000000	4.00000000000000000000	4.00000000000000000000	4.00000000000000000000	2.00000000000000000000	4.00000000000000000000	4.00000000000000000000	4.00000000000000000000	4.00000000000000000000	4.00000000000000000000	4.00000000000000000000	4.00000000000000000000
28.00000000000000000000	0.00000000000000000000	4175.38427734375000000000	4160.00000000000000000000	4182.56396484375000000000	4191.79492187500000000000	4177.43603515625000000000	4173.84619140625000000000	4180.00000000000000000000	4188.20507812500000000000	4186.66650390625000000000	4216.41015625000000000000	4187.17919921875000000000	4203.07666015625000000000	4215.38427734375000000000	4178.46142578125000000000	0.00000000000000000000	10243.00000000000000000000	10229.00000000000000000000	0.00000000000000000000	0.00000000000000000000	0.00000000000000000000	2178.00000000000000000000	125.00000000000000000000	4.00000000000000000000	4.00000000000000000000	4.00000000000000000000	4.00000000000000000000	4.00000000000000000000	4.00000000000000000000	4.00000000000000000000	4.00000000000000000000	2.00000000000000000000	4.00000000000000000000	4.00000000000000000000	4.00000000000000000000	4.00000000000000000000	4.00000000000000000000	4.00000000000000000000	4.00000000000000000000
29.00000000000000000000	0.00000000000000000000	4158.97412109375000000000	4136.92285156250000000000	4171.28173828125000000000	4171.79492187500000000000	4144.10253906250000000000	4168.71777343750000000000	4169.23046875000000000000	4181.02539062500000000000	4181.53857421875000000000	4199.48730468750000000000	4174.87158203125000000000	4192.82031250000000000000	4196.41015625000000000000	4173.84619140625000000000	0.00000000000000000000	10244.00000000000000000000	10228.00000000000000000000	0.00000000000000000000	0.00000000000000000000	0.00000000000000000000	2178.00000000000000000000	133.00000000000000000000	4.00000000000000000000	4.00000000000000000000	4.00000000000000000000	4.00000000000000000000	4.00000000000000000000	4.00000000000000000000	4.00000000000000000000	4.00000000000000000000	2.00000000000000000000	4.00000000000000000000	4.00000000000000000000	4.00000000000000000000	4.00000000000000000000	4.00000000000000000000	4.00000000000000000000	4.00000000000000000000
30.00000000000000000000	0.00000000000000000000	4160.51269531250000000000	4153.33300781250000000000	4167.17919921875000000000	4187.69238281250000000000	4166.66650390625000000000	4173.33300781250000000000	4190.76904296875000000000	4216.41015625000000000000	4186.15380859375000000000	4237.94873046875000000000	4196.92285156250000000000	4202.56396484375000000000	4228.20507812500000000000	4188.71777343750000000000	0.00000000000000000000	10244.00000000000000000000	10228.00000000000000000000	0.00000000000000000000	0.00000000000000000000	0.00000000000000000000	2178.00000000000000000000	141.00000000000000000000	4.00000000000000000000	4.00000000000000000000	4.00000000000000000000	4.00000000000000000000	4.00000000000000000000	4.00000000000000000000	4.00000000000000000000	4.00000000000000000000	2.00000000000000000000	4.00000000000000000000	4.00000000000000000000	4.00000000000000000000	4.00000000000000000000	4.00000000000000000000	4.00000000000000000000	4.00000000000000000000
31.00000000000000000000	0.00000000000000000000	4153.33300781250000000000	4120.51269531250000000000	4170.76904296875000000000	4170.25634765625000000000	4134.87158203125000000000	4157.94873046875000000000	4163.07666015625000000000	4194.87158203125000000000	4183.07666015625000000000	4195.38427734375000000000	4182.56396484375000000000	4200.51269531250000000000	4195.38427734375000000000	4176.41015625000000000000	0.00000000000000000000	10246.00000000000000000000	10226.00000000000000000000	0.00000000000000000000	0.00000000000000000000	0.00000000000000000000	2178.00000000000000000000	148.00000000000000000000	4.00000000000000000000	4.00000000000000000000	4.00000000000000000000	4.00000000000000000000	4.00000000000000000000	4.00000000000000000000	4.00000000000000000000	4.00000000000000000000	2.00000000000000000000	4.00000000000000000000	4.00000000000000000000	4.00000000000000000000	4.00000000000000000000	4.00000000000000000000	4.00000000000000000000	4.00000000000000000000
32.00000000000000000000	0.00000000000000000000	4164.10253906250000000000	4150.25634765625000000000	4169.23046875000000000000	4176.41015625000000000000	4181.02539062500000000000	4181.02539062500000000000	4197.94873046875000000000	4211.79492187500000000000	4180.51269531250000000000	4220.51269531250000000000	4187.69238281250000000000	4197.94873046875000000000	4203.07666015625000000000	4176.92285156250000000000	0.00000000000000000000	10246.00000000000000000000	10226.00000000000000000000	0.00000000000000000000	0.00000000000000000000	0.00000000000000000000	2178.00000000000000000000	156.00000000000000000000	4.00000000000000000000	4.00000000000000000000	4.00000000000000000000	4.00000000000000000000	4.00000000000000000000	4.00000000000000000000	4.00000000000000000000	4.00000000000000000000	2.00000000000000000000	4.00000000000000000000	4.00000000000000000000	4.00000000000000000000	4.00000000000000000000	4.00000000000000000000	4.00000000000000000000	4.00000000000000000000
33.00000000000000000000	0.00000000000000000000	4163.07666015625000000000	4146.66650390625000000000	4175.89746093750000000000	4172.30761718750000000000	4192.82031250000000000000	4184.10253906250000000000	4198.97412109375000000000	4200.51269531250000000000	4179.48730468750000000000	4235.38427734375000000000	4183.07666015625000000000	4199.48730468750000000000	4187.69238281250000000000	4165.64111328125000000000	0.00000000000000000000	10246.00000000000000000000	10226.00000000000000000000	0.00000000000000000000	0.00000000000000000000	0.00000000000000000000	2178.00000000000000000000	164.00000000000000000000	4.00000000000000000000	4.00000000000000000000	4.00000000000000000000	4.00000000000000000000	4.00000000000000000000	4.00000000000000000000	4.00000000000000000000	4.00000000000000000000	2.00000000000000000000	4.00000000000000000000	4.00000000000000000000	4.00000000000000000000	4.00000000000000000000	4.00000000000000000000	4.00000000000000000000	4.00000000000000000000
34.00000000000000000000	0.00000000000000000000	4155.89746093750000000000	4128.71777343750000000000	4170.76904296875000000000	4158.97412109375000000000	4157.43603515625000000000	4176.92285156250000000000	4178.97412109375000000000	4177.43603515625000000000	4178.97412109375000000000	4202.05126953125000000000	4172.82031250000000000000	4192.30761718750000000000	4175.38427734375000000000	4159.48730468750000000000	0.00000000000000000000	10246.00000000000000000000	10226.00000000000000000000	0.00000000000000000000	0.00000000000000000000	0.00000000000000000000	2178.00000000000000000000	171.00000000000000000000	4.00000000000000000000	4.00000000000000000000	4.00000000000000000000	4.00000000000000000000	4.00000000000000000000	4.00000000000000000000	4.00000000000000000000	4.00000000000000000000	2.00000000000000000000	4.00000000000000000000	4.00000000000000000000	4.00000000000000000000	4.00000000000000000000	4.00000000000000000000	4.00000000000000000000	4.00000000000000000000
35.00000000000000000000	0.00000000000000000000	4169.23046875000000000000	4163.07666015625000000000	4170.25634765625000000000	4178.46142578125000000000	4176.41015625000000000000	4182.05126953125000000000	4197.43603515625000000000	4200.00000000000000000000	4183.58984375000000000000	4215.89746093750000000000	4194.35888671875000000000	4200.51269531250000000000	4219.48730468750000000000	4182.05126953125000000000	0.00000000000000000000	10248.00000000000000000000	10227.00000000000000000000	0.00000000000000000000	0.00000000000000000000	0.00000000000000000000	2178.00000000000000000000	180.00000000000000000000	4.00000000000000000000	4.00000000000000000000	4.00000000000000000000	4.00000000000000000000	4.00000000000000000000	4.00000000000000000000	4.00000000000000000000	4.00000000000000000000	2.00000000000000000000	4.00000000000000000000	4.00000000000000000000	4.00000000000000000000	4.00000000000000000000	4.00000000000000000000	4.00000000000000000000	4.00000000000000000000
36.00000000000000000000	0.00000000000000000000	4163.07666015625000000000	4134.35888671875000000000	4177.43603515625000000000	4157.94873046875000000000	4147.69238281250000000000	4164.10253906250000000000	4162.56396484375000000000	4170.76904296875000000000	4182.56396484375000000000	4184.10253906250000000000	4175.89746093750000000000	4197.94873046875000000000	4186.15380859375000000000	4172.82031250000000000000	0.00000000000000000000	10248.00000000000000000000	10227.00000000000000000000	0.00000000000000000000	0.00000000000000000000	0.00000000000000000000	2178.00000000000000000000	188.00000000000000000000	4.00000000000000000000	4.00000000000000000000	4.00000000000000000000	4.00000000000000000000	4.00000000000000000000	4.00000000000000000000	4.00000000000000000000	4.00000000000000000000	2.00000000000000000000	4.00000000000000000000	4.00000000000000000000	4.00000000000000000000	4.00000000000000000000	4.00000000000000000000	4.00000000000000000000	4.00000000000000000000
37.00000000000000000000	0.00000000000000000000	4165.64111328125000000000	4147.17919921875000000000	4169.23046875000000000000	4160.00000000000000000000	4167.17919921875000000000	4177.43603515625000000000	4183.58984375000000000000	4203.07666015625000000000	4183.07666015625000000000	4221.53857421875000000000	4185.12792968750000000000	4195.38427734375000000000	4200.00000000000000000000	4177.94873046875000000000	0.00000000000000000000	10249.00000000000000000000	10227.00000000000000000000	0.00000000000000000000	0.00000000000000000000	0.00000000000000000000	2178.00000000000000000000	195.00000000000000000000	4.00000000000000000000	4.00000000000000000000	4.00000000000000000000	4.00000000000000000000	4.00000000000000000000	4.00000000000000000000	4.00000000000000000000	4.00000000000000000000	2.00000000000000000000	4.00000000000000000000	4.00000000000000000000	4.00000000000000000000	4.00000000000000000000	4.00000000000000000000	4.00000000000000000000	4.00000000000000000000
38.00000000000000000000	0.00000000000000000000	4162.05126953125000000000	4140.51269531250000000000	4170.25634765625000000000	4163.58984375000000000000	4155.38427734375000000000	4174.87158203125000000000	4193.33300781250000000000	4226.15380859375000000000	4184.61523437500000000000	4247.69238281250000000000	4200.51269531250000000000	4204.61523437500000000000	4210.76904296875000000000	4183.07666015625000000000	0.00000000000000000000	10249.00000000000000000000	10227.00000000000000000000	0.00000000000000000000	0.00000000000000000000	0.00000000000000000000	2178.00000000000000000000	202.00000000000000000000	4.00000000000000000000	4.00000000000000000000	4.00000000000000000000	4.00000000000000000000	4.00000000000000000000	4.00000000000000000000	4.00000000000000000000	4.00000000000000000000	2.00000000000000000000	4.00000000000000000000	4.00000000000000000000	4.00000000000000000000	4.00000000000000000000	4.00000000000000000000	4.00000000000000000000	4.00000000000000000000
39.00000000000000000000	0.00000000000000000000	4162.05126953125000000000	4127.69238281250000000000	4176.92285156250000000000	4153.33300781250000000000	4140.51269531250000000000	4174.35888671875000000000	4184.61523437500000000000	4204.10253906250000000000	4185.12792968750000000000	4221.53857421875000000000	4186.66650390625000000000	4201.53857421875000000000	4191.79492187500000000000	4175.38427734375000000000	0.00000000000000000000	10249.00000000000000000000	10228.00000000000000000000	0.00000000000000000000	0.00000000000000000000	0.00000000000000000000	2178.00000000000000000000	210.00000000000000000000	4.00000000000000000000	4.00000000000000000000	4.00000000000000000000	4.00000000000000000000	4.00000000000000000000	4.00000000000000000000	4.00000000000000000000	4.00000000000000000000	2.00000000000000000000	4.00000000000000000000	4.00000000000000000000	4.00000000000000000000	4.00000000000000000000	4.00000000000000000000	4.00000000000000000000	4.00000000000000000000
40.00000000000000000000	0.00000000000000000000	4188.71777343750000000000	4182.56396484375000000000	4183.07666015625000000000	4177.43603515625000000000	4215.38427734375000000000	4200.51269531250000000000	4221.02539062500000000000	4225.64111328125000000000	4188.20507812500000000000	4252.82031250000000000000	4200.00000000000000000000	4207.17919921875000000000	4225.64111328125000000000	4189.23046875000000000000	0.00000000000000000000	10249.00000000000000000000	10228.00000000000000000000	0.00000000000000000000	0.00000000000000000000	0.00000000000000000000	2178.00000000000000000000	218.00000000000000000000	4.00000000000000000000	4.00000000000000000000	4.00000000000000000000	4.00000000000000000000	4.00000000000000000000	4.00000000000000000000	4.00000000000000000000	4.00000000000000000000	2.00000000000000000000	4.00000000000000000000	4.00000000000000000000	4.00000000000000000000	4.00000000000000000000	4.00000000000000000000	4.00000000000000000000	4.00000000000000000000
41.00000000000000000000	0.00000000000000000000	4181.02539062500000000000	4153.84619140625000000000	4183.58984375000000000000	4161.02539062500000000000	4189.74365234375000000000	4182.56396484375000000000	4189.74365234375000000000	4191.28173828125000000000	4183.58984375000000000000	4224.10253906250000000000	4189.74365234375000000000	4203.58984375000000000000	4195.89746093750000000000	4178.46142578125000000000	0.00000000000000000000	10251.00000000000000000000	10227.00000000000000000000	0.00000000000000000000	0.00000000000000000000	0.00000000000000000000	2178.00000000000000000000	226.00000000000000000000	4.00000000000000000000	4.00000000000000000000	4.00000000000000000000	4.00000000000000000000	4.00000000000000000000	4.00000000000000000000	4.00000000000000000000	4.00000000000000000000	2.00000000000000000000	4.00000000000000000000	4.00000000000000000000	4.00000000000000000000	4.00000000000000000000	4.00000000000000000000	4.00000000000000000000	4.00000000000000000000
42.00000000000000000000	0.00000000000000000000	4173.84619140625000000000	4147.17919921875000000000	4171.79492187500000000000	4165.12792968750000000000	4174.35888671875000000000	4174.35888671875000000000	4184.61523437500000000000	4197.43603515625000000000	4183.07666015625000000000	4222.56396484375000000000	4193.84619140625000000000	4197.43603515625000000000	4209.74365234375000000000	4187.17919921875000000000	0.00000000000000000000	10251.00000000000000000000	10227.00000000000000000000	0.00000000000000000000	0.00000000000000000000	0.00000000000000000000	2178.00000000000000000000	234.00000000000000000000	4.00000000000000000000	4.00000000000000000000	4.00000000000000000000	4.00000000000000000000	4.00000000000000000000	4.00000000000000000000	4.00000000000000000000	4.00000000000000000000	2.00000000000000000000	4.00000000000000000000	4.00000000000000000000	4.00000000000000000000	4.00000000000000000000	4.00000000000000000000	4.00000000000000000000	4.00000000000000000000
43.00000000000000000000	0.00000000000000000000	4173.84619140625000000000	4149.23046875000000000000	4173.84619140625000000000	4174.35888671875000000000	4172.82031250000000000000	4164.61523437500000000000	4180.51269531250000000000	4206.66650390625000000000	4184.61523437500000000000	4211.28173828125000000000	4195.89746093750000000000	4207.17919921875000000000	4226.66650390625000000000	4196.41015625000000000000	0.00000000000000000000	10251.00000000000000000000	10225.00000000000000000000	0.00000000000000000000	0.00000000000000000000	0.00000000000000000000	2178.00000000000000000000	242.00000000000000000000	4.00000000000000000000	4.00000000000000000000	4.00000000000000000000	4.00000000000000000000	4.00000000000000000000	4.00000000000000000000	4.00000000000000000000	4.00000000000000000000	2.00000000000000000000	4.00000000000000000000	4.00000000000000000000	4.00000000000000000000	4.00000000000000000000	4.00000000000000000000	4.00000000000000000000	4.00000000000000000000
44.00000000000000000000	0.00000000000000000000	4167.17919921875000000000	4125.64111328125000000000	4172.30761718750000000000	4151.79492187500000000000	4142.56396484375000000000	4160.00000000000000000000	4163.58984375000000000000	4182.05126953125000000000	4181.02539062500000000000	4180.51269531250000000000	4177.43603515625000000000	4201.02539062500000000000	4194.87158203125000000000	4179.48730468750000000000	0.00000000000000000000	10251.00000000000000000000	10225.00000000000000000000	0.00000000000000000000	0.00000000000000000000	0.00000000000000000000	2178.00000000000000000000	249.00000000000000000000	4.00000000000000000000	4.00000000000000000000	4.00000000000000000000	4.00000000000000000000	4.00000000000000000000	4.00000000000000000000	4.00000000000000000000	4.00000000000000000000	2.00000000000000000000	4.00000000000000000000	4.00000000000000000000	4.00000000000000000000	4.00000000000000000000	4.00000000000000000000	4.00000000000000000000	4.00000000000000000000
45.00000000000000000000	0.00000000000000000000	4174.87158203125000000000	4154.35888671875000000000	4168.20507812500000000000	4170.76904296875000000000	4174.35888671875000000000	4186.66650390625000000000	4202.56396484375000000000	4222.56396484375000000000	4183.07666015625000000000	4244.61523437500000000000	4200.51269531250000000000	4201.53857421875000000000	4215.38427734375000000000	4182.05126953125000000000	0.00000000000000000000	10249.00000000000000000000	10225.00000000000000000000	0.00000000000000000000	0.00000000000000000000	0.00000000000000000000	2178.00000000000000000000	256.00000000000000000000	4.00000000000000000000	4.00000000000000000000	4.00000000000000000000	4.00000000000000000000	4.00000000000000000000	4.00000000000000000000	4.00000000000000000000	4.00000000000000000000	2.00000000000000000000	4.00000000000000000000	4.00000000000000000000	4.00000000000000000000	4.00000000000000000000	4.00000000000000000000	4.00000000000000000000	4.00000000000000000000
46.00000000000000000000	0.00000000000000000000	4162.05126953125000000000	4128.20507812500000000000	4175.38427734375000000000	4164.10253906250000000000	4155.89746093750000000000	4175.38427734375000000000	4184.10253906250000000000	4212.30761718750000000000	4183.58984375000000000000	4229.23046875000000000000	4190.25634765625000000000	4203.58984375000000000000	4185.64111328125000000000	4170.76904296875000000000	0.00000000000000000000	10249.00000000000000000000	10225.00000000000000000000	0.00000000000000000000	0.00000000000000000000	0.00000000000000000000	2178.00000000000000000000	265.00000000000000000000	4.00000000000000000000	4.00000000000000000000	4.00000000000000000000	4.00000000000000000000	4.00000000000000000000	4.00000000000000000000	4.00000000000000000000	4.00000000000000000000	2.00000000000000000000	4.00000000000000000000	4.00000000000000000000	4.00000000000000000000	4.00000000000000000000	4.00000000000000000000	4.00000000000000000000	4.00000000000000000000
47.00000000000000000000	0.00000000000000000000	4170.25634765625000000000	4151.79492187500000000000	4174.35888671875000000000	4168.20507812500000000000	4175.38427734375000000000	4180.51269531250000000000	4197.94873046875000000000	4207.17919921875000000000	4184.10253906250000000000	4216.41015625000000000000	4186.15380859375000000000	4204.61523437500000000000	4196.41015625000000000000	4176.92285156250000000000	0.00000000000000000000	10249.00000000000000000000	10224.00000000000000000000	0.00000000000000000000	0.00000000000000000000	0.00000000000000000000	2178.00000000000000000000	273.00000000000000000000	4.00000000000000000000	4.00000000000000000000	4.00000000000000000000	4.00000000000000000000	4.00000000000000000000	4.00000000000000000000	4.00000000000000000000	4.00000000000000000000	2.00000000000000000000	4.00000000000000000000	4.00000000000000000000	4.00000000000000000000	4.00000000000000000000	4.00000000000000000000	4.00000000000000000000	4.00000000000000000000
48.00000000000000000000	0.00000000000000000000	4184.10253906250000000000	4171.79492187500000000000	4178.97412109375000000000	4178.46142578125000000000	4187.69238281250000000000	4187.69238281250000000000	4207.69238281250000000000	4206.15380859375000000000	4184.10253906250000000000	4222.56396484375000000000	4195.38427734375000000000	4210.76904296875000000000	4210.76904296875000000000	4183.07666015625000000000	0.00000000000000000000	10249.00000000000000000000	10224.00000000000000000000	0.00000000000000000000	0.00000000000000000000	0.00000000000000000000	2178.00000000000000000000	281.00000000000000000000	4.00000000000000000000	4.00000000000000000000	4.00000000000000000000	4.00000000000000000000	4.00000000000000000000	4.00000000000000000000	4.00000000000000000000	4.00000000000000000000	2.00000000000000000000	4.00000000000000000000	4.00000000000000000000	4.00000000000000000000	4.00000000000000000000	4.00000000000000000000	4.00000000000000000000	4.00000000000000000000
49.00000000000000000000	0.00000000000000000000	4164.61523437500000000000	4124.10253906250000000000	4173.84619140625000000000	4158.97412109375000000000	4145.12792968750000000000	4173.33300781250000000000	4174.87158203125000000000	4180.00000000000000000000	4181.02539062500000000000	4185.12792968750000000000	4177.43603515625000000000	4200.00000000000000000000	4175.89746093750000000000	4168.71777343750000000000	0.00000000000000000000	10251.00000000000000000000	10224.00000000000000000000	0.00000000000000000000	0.00000000000000000000	0.00000000000000000000	2178.00000000000000000000	289.00000000000000000000	4.00000000000000000000	4.00000000000000000000	4.00000000000000000000	4.00000000000000000000	4.00000000000000000000	4.00000000000000000000	4.00000000000000000000	4.00000000000000000000	2.00000000000000000000	4.00000000000000000000	4.00000000000000000000	4.00000000000000000000	4.00000000000000000000	4.00000000000000000000	4.00000000000000000000	4.00000000000000000000
50.00000000000000000000	0.00000000000000000000	4164.10253906250000000000	4147.69238281250000000000	4165.64111328125000000000	4180.51269531250000000000	4178.46142578125000000000	4178.97412109375000000000	4201.53857421875000000000	4216.41015625000000000000	4186.15380859375000000000	4227.69238281250000000000	4191.79492187500000000000	4202.56396484375000000000	4216.92285156250000000000	4184.10253906250000000000	0.00000000000000000000	10251.00000000000000000000	10224.00000000000000000000	0.00000000000000000000	0.00000000000000000000	0.00000000000000000000	2178.00000000000000000000	296.00000000000000000000	4.00000000000000000000	4.00000000000000000000	4.00000000000000000000	4.00000000000000000000	4.00000000000000000000	4.00000000000000000000	4.00000000000000000000	4.00000000000000000000	2.00000000000000000000	4.00000000000000000000	4.00000000000000000000	4.00000000000000000000	4.00000000000000000000	4.00000000000000000000	4.00000000000000000000	4.00000000000000000000
51.00000000000000000000	0.00000000000000000000	4162.05126953125000000000	4131.28173828125000000000	4171.28173828125000000000	4173.33300781250000000000	4149.74365234375000000000	4161.53857421875000000000	4174.87158203125000000000	4196.41015625000000000000	4184.10253906250000000000	4201.53857421875000000000	4181.02539062500000000000	4204.10253906250000000000	4197.94873046875000000000	4174.87158203125000000000	0.00000000000000000000	10249.00000000000000000000	10222.00000000000000000000	0.00000000000000000000	0.00000000000000000000	0.00000000000000000000	2178.00000000000000000000	304.00000000000000000000	4.00000000000000000000	4.00000000000000000000	4.00000000000000000000	4.00000000000000000000	4.00000000000000000000	4.00000000000000000000	4.00000000000000000000	4.00000000000000000000	2.00000000000000000000	4.00000000000000000000	4.00000000000000000000	4.00000000000000000000	4.00000000000000000000	4.00000000000000000000	4.00000000000000000000	4.00000000000000000000
52.00000000000000000000	0.00000000000000000000	4163.58984375000000000000	4130.76904296875000000000	4169.23046875000000000000	4169.23046875000000000000	4149.74365234375000000000	4172.30761718750000000000	4178.97412109375000000000	4193.84619140625000000000	4181.02539062500000000000	4189.74365234375000000000	4179.48730468750000000000	4195.89746093750000000000	4182.05126953125000000000	4170.76904296875000000000	0.00000000000000000000	10249.00000000000000000000	10222.00000000000000000000	0.00000000000000000000	0.00000000000000000000	0.00000000000000000000	2178.00000000000000000000	312.00000000000000000000	4.00000000000000000000	4.00000000000000000000	4.00000000000000000000	4.00000000000000000000	4.00000000000000000000	4.00000000000000000000	4.00000000000000000000	4.00000000000000000000	2.00000000000000000000	4.00000000000000000000	4.00000000000000000000	4.00000000000000000000	4.00000000000000000000	4.00000000000000000000	4.00000000000000000000	4.00000000000000000000
53.00000000000000000000	0.00000000000000000000	4166.66650390625000000000	4149.74365234375000000000	4172.82031250000000000000	4180.51269531250000000000	4183.58984375000000000000	4189.23046875000000000000	4210.25634765625000000000	4216.92285156250000000000	4185.12792968750000000000	4235.38427734375000000000	4191.79492187500000000000	4202.56396484375000000000	4187.69238281250000000000	4175.38427734375000000000	0.00000000000000000000	10248.00000000000000000000	10223.00000000000000000000	0.00000000000000000000	0.00000000000000000000	0.00000000000000000000	2178.00000000000000000000	320.00000000000000000000	4.00000000000000000000	4.00000000000000000000	4.00000000000000000000	4.00000000000000000000	4.00000000000000000000	4.00000000000000000000	4.00000000000000000000	4.00000000000000000000	2.00000000000000000000	4.00000000000000000000	4.00000000000000000000	4.00000000000000000000	4.00000000000000000000	4.00000000000000000000	4.00000000000000000000	4.00000000000000000000
54.00000000000000000000	0.00000000000000000000	4160.51269531250000000000	4125.12792968750000000000	4175.89746093750000000000	4159.48730468750000000000	4151.28173828125000000000	4175.89746093750000000000	4180.51269531250000000000	4182.56396484375000000000	4183.58984375000000000000	4205.64111328125000000000	4168.71777343750000000000	4200.00000000000000000000	4149.23046875000000000000	4157.94873046875000000000	0.00000000000000000000	10248.00000000000000000000	10223.00000000000000000000	0.00000000000000000000	0.00000000000000000000	0.00000000000000000000	2178.00000000000000000000	327.00000000000000000000	4.00000000000000000000	4.00000000000000000000	4.00000000000000000000	4.00000000000000000000	4.00000000000000000000	4.00000000000000000000	4.00000000000000000000	4.00000000000000000000	2.00000000000000000000	4.00000000000000000000	4.00000000000000000000	4.00000000000000000000	4.00000000000000000000	4.00000000000000000000	4.00000000000000000000	4.00000000000000000000
55.00000000000000000000	0.00000000000000000000	4184.10253906250000000000	4169.23046875000000000000	4174.35888671875000000000	4184.10253906250000000000	4185.64111328125000000000	4187.69238281250000000000	4196.92285156250000000000	4204.10253906250000000000	4186.15380859375000000000	4220.00000000000000000000	4188.20507812500000000000	4204.61523437500000000000	4192.82031250000000000000	4177.94873046875000000000	0.00000000000000000000	10247.00000000000000000000	10222.00000000000000000000	0.00000000000000000000	0.00000000000000000000	0.00000000000000000000	2178.00000000000000000000	335.00000000000000000000	4.00000000000000000000	4.00000000000000000000	4.00000000000000000000	4.00000000000000000000	4.00000000000000000000	4.00000000000000000000	4.00000000000000000000	4.00000000000000000000	2.00000000000000000000	4.00000000000000000000	4.00000000000000000000	4.00000000000000000000	4.00000000000000000000	4.00000000000000000000	4.00000000000000000000	4.00000000000000000000
56.00000000000000000000	0.00000000000000000000	4178.46142578125000000000	4160.00000000000000000000	4178.97412109375000000000	4185.12792968750000000000	4161.02539062500000000000	4176.41015625000000000000	4182.05126953125000000000	4192.82031250000000000000	4187.17919921875000000000	4197.94873046875000000000	4187.17919921875000000000	4207.69238281250000000000	4191.28173828125000000000	4181.02539062500000000000	0.00000000000000000000	10247.00000000000000000000	10222.00000000000000000000	0.00000000000000000000	0.00000000000000000000	0.00000000000000000000	2178.00000000000000000000	343.00000000000000000000	4.00000000000000000000	4.00000000000000000000	4.00000000000000000000	4.00000000000000000000	4.00000000000000000000	4.00000000000000000000	4.00000000000000000000	4.00000000000000000000	2.00000000000000000000	4.00000000000000000000	4.00000000000000000000	4.00000000000000000000	4.00000000000000000000	4.00000000000000000000	4.00000000000000000000	4.00000000000000000000
57.00000000000000000000	0.00000000000000000000	4162.05126953125000000000	4144.10253906250000000000	4168.71777343750000000000	4171.28173828125000000000	4133.84619140625000000000	4173.33300781250000000000	4182.05126953125000000000	4190.25634765625000000000	4184.10253906250000000000	4192.82031250000000000000	4178.97412109375000000000	4202.05126953125000000000	4174.35888671875000000000	4173.84619140625000000000	0.00000000000000000000	10247.00000000000000000000	10223.00000000000000000000	0.00000000000000000000	0.00000000000000000000	0.00000000000000000000	2178.00000000000000000000	351.00000000000000000000	4.00000000000000000000	4.00000000000000000000	4.00000000000000000000	4.00000000000000000000	4.00000000000000000000	4.00000000000000000000	4.00000000000000000000	4.00000000000000000000	2.00000000000000000000	4.00000000000000000000	4.00000000000000000000	4.00000000000000000000	4.00000000000000000000	4.00000000000000000000	4.00000000000000000000	4.00000000000000000000
58.00000000000000000000	0.00000000000000000000	4165.12792968750000000000	4154.87158203125000000000	4168.20507812500000000000	4177.94873046875000000000	4174.35888671875000000000	4179.48730468750000000000	4197.43603515625000000000	4217.94873046875000000000	4184.61523437500000000000	4227.17919921875000000000	4195.38427734375000000000	4208.71777343750000000000	4189.74365234375000000000	4182.05126953125000000000	0.00000000000000000000	10247.00000000000000000000	10223.00000000000000000000	0.00000000000000000000	0.00000000000000000000	0.00000000000000000000	2178.00000000000000000000	359.00000000000000000000	4.00000000000000000000	4.00000000000000000000	4.00000000000000000000	4.00000000000000000000	4.00000000000000000000	4.00000000000000000000	4.00000000000000000000	4.00000000000000000000	2.00000000000000000000	4.00000000000000000000	4.00000000000000000000	4.00000000000000000000	4.00000000000000000000	4.00000000000000000000	4.00000000000000000000	4.00000000000000000000
59.00000000000000000000	0.00000000000000000000	4151.28173828125000000000	4116.92285156250000000000	4168.71777343750000000000	4155.38427734375000000000	4161.02539062500000000000	4168.71777343750000000000	4166.15380859375000000000	4187.17919921875000000000	4184.10253906250000000000	4184.10253906250000000000	4178.46142578125000000000	4201.53857421875000000000	4156.92285156250000000000	4167.69238281250000000000	0.00000000000000000000	10247.00000000000000000000	10224.00000000000000000000	0.00000000000000000000	0.00000000000000000000	0.00000000000000000000	2178.00000000000000000000	367.00000000000000000000	4.00000000000000000000	4.00000000000000000000	4.00000000000000000000	4.00000000000000000000	4.00000000000000000000	4.00000000000000000000	4.00000000000000000000	4.00000000000000000000	2.00000000000000000000	4.00000000000000000000	4.00000000000000000000	4.00000000000000000000	4.00000000000000000000	4.00000000000000000000	4.00000000000000000000	4.00000000000000000000
60.00000000000000000000	0.00000000000000000000	4159.48730468750000000000	4153.33300781250000000000	4163.58984375000000000000	4168.71777343750000000000	4181.53857421875000000000	4190.76904296875000000000	4204.10253906250000000000	4210.25634765625000000000	4187.17919921875000000000	4222.56396484375000000000	4187.69238281250000000000	4198.97412109375000000000	4178.46142578125000000000	4170.25634765625000000000	0.00000000000000000000	10247.00000000000000000000	10224.00000000000000000000	0.00000000000000000000	0.00000000000000000000	0.00000000000000000000	2178.00000000000000000000	375.00000000000000000000	4.00000000000000000000	4.00000000000000000000	4.00000000000000000000	4.00000000000000000000	4.00000000000000000000	4.00000000000000000000	4.00000000000000000000	4.00000000000000000000	2.00000000000000000000	4.00000000000000000000	4.00000000000000000000	4.00000000000000000000	4.00000000000000000000	4.00000000000000000000	4.00000000000000000000	4.00000000000000000000
61.00000000000000000000	0.00000000000000000000	4165.12792968750000000000	4156.92285156250000000000	4174.35888671875000000000	4168.71777343750000000000	4167.69238281250000000000	4185.64111328125000000000	4198.46142578125000000000	4197.94873046875000000000	4184.10253906250000000000	4226.15380859375000000000	4182.56396484375000000000	4202.56396484375000000000	4162.56396484375000000000	4161.53857421875000000000	0.00000000000000000000	10248.00000000000000000000	10225.00000000000000000000	0.00000000000000000000	0.00000000000000000000	0.00000000000000000000	2178.00000000000000000000	382.00000000000000000000	4.00000000000000000000	4.00000000000000000000	4.00000000000000000000	4.00000000000000000000	4.00000000000000000000	4.00000000000000000000	4.00000000000000000000	4.00000000000000000000	2.00000000000000000000	4.00000000000000000000	4.00000000000000000000	4.00000000000000000000	4.00000000000000000000	4.00000000000000000000	4.00000000000000000000	4.00000000000000000000
62.00000000000000000000	0.00000000000000000000	4169.23046875000000000000	4147.17919921875000000000	4175.38427734375000000000	4164.61523437500000000000	4163.07666015625000000000	4176.41015625000000000000	4180.00000000000000000000	4176.41015625000000000000	4180.51269531250000000000	4186.15380859375000000000	4172.82031250000000000000	4197.94873046875000000000	4155.89746093750000000000	4160.51269531250000000000	0.00000000000000000000	10248.00000000000000000000	10225.00000000000000000000	0.00000000000000000000	0.00000000000000000000	0.00000000000000000000	2178.00000000000000000000	391.00000000000000000000	4.00000000000000000000	4.00000000000000000000	4.00000000000000000000	4.00000000000000000000	4.00000000000000000000	4.00000000000000000000	4.00000000000000000000	4.00000000000000000000	2.00000000000000000000	4.00000000000000000000	4.00000000000000000000	4.00000000000000000000	4.00000000000000000000	4.00000000000000000000	4.00000000000000000000	4.00000000000000000000
63.00000000000000000000	0.00000000000000000000	4178.97412109375000000000	4176.92285156250000000000	4172.82031250000000000000	4184.10253906250000000000	4184.10253906250000000000	4182.05126953125000000000	4192.30761718750000000000	4196.92285156250000000000	4185.64111328125000000000	4207.69238281250000000000	4190.25634765625000000000	4207.69238281250000000000	4197.43603515625000000000	4182.05126953125000000000	0.00000000000000000000	10247.00000000000000000000	10226.00000000000000000000	0.00000000000000000000	0.00000000000000000000	0.00000000000000000000	2178.00000000000000000000	399.00000000000000000000	4.00000000000000000000	4.00000000000000000000	4.00000000000000000000	4.00000000000000000000	4.00000000000000000000	4.00000000000000000000	4.00000000000000000000	4.00000000000000000000	2.00000000000000000000	4.00000000000000000000	4.00000000000000000000	4.00000000000000000000	4.00000000000000000000	4.00000000000000000000	4.00000000000000000000	4.00000000000000000000
64.00000000000000000000	0.00000000000000000000	4161.53857421875000000000	4146.15380859375000000000	4171.79492187500000000000	4164.10253906250000000000	4143.07666015625000000000	4165.12792968750000000000	4155.89746093750000000000	4163.58984375000000000000	4185.12792968750000000000	4184.10253906250000000000	4172.82031250000000000000	4203.58984375000000000000	4160.51269531250000000000	4168.20507812500000000000	1339.00000000000000000000	10247.00000000000000000000	10226.00000000000000000000	0.00000000000000000000	0.00000000000000000000	0.00000000000000000000	2178.00000000000000000000	407.00000000000000000000	4.00000000000000000000	4.00000000000000000000	4.00000000000000000000	4.00000000000000000000	4.00000000000000000000	4.00000000000000000000	4.00000000000000000000	4.00000000000000000000	2.00000000000000000000	4.00000000000000000000	4.00000000000000000000	4.00000000000000000000	4.00000000000000000000	4.00000000000000000000	4.00000000000000000000	4.00000000000000000000
65.00000000000000000000	0.00000000000000000000	4162.56396484375000000000	4159.48730468750000000000	4163.58984375000000000000	4172.82031250000000000000	4187.69238281250000000000	4178.46142578125000000000	4185.12792968750000000000	4196.41015625000000000000	4185.12792968750000000000	4217.43603515625000000000	4187.69238281250000000000	4202.05126953125000000000	4178.97412109375000000000	4171.79492187500000000000	2058.00000000000000000000	10247.00000000000000000000	10227.00000000000000000000	0.00000000000000000000	0.00000000000000000000	0.00000000000000000000	2178.00000000000000000000	416.00000000000000000000	4.00000000000000000000	4.00000000000000000000	4.00000000000000000000	4.00000000000000000000	4.00000000000000000000	4.00000000000000000000	4.00000000000000000000	4.00000000000000000000	2.00000000000000000000	4.00000000000000000000	4.00000000000000000000	4.00000000000000000000	4.00000000000000000000	4.00000000000000000000	4.00000000000000000000	4.00000000000000000000
66.00000000000000000000	0.00000000000000000000	4160.00000000000000000000	4148.71777343750000000000	4169.74365234375000000000	4171.28173828125000000000	4182.56396484375000000000	4177.94873046875000000000	4190.25634765625000000000	4215.38427734375000000000	4185.12792968750000000000	4228.71777343750000000000	4196.41015625000000000000	4209.74365234375000000000	4185.12792968750000000000	4176.92285156250000000000	2082.00000000000000000000	10247.00000000000000000000	10227.00000000000000000000	0.00000000000000000000	0.00000000000000000000	0.00000000000000000000	2178.00000000000000000000	424.00000000000000000000	4.00000000000000000000	4.00000000000000000000	4.00000000000000000000	4.00000000000000000000	4.00000000000000000000	4.00000000000000000000	4.00000000000000000000	4.00000000000000000000	2.00000000000000000000	4.00000000000000000000	4.00000000000000000000	4.00000000000000000000	4.00000000000000000000	4.00000000000000000000	4.00000000000000000000	4.00000000000000000000
67.00000000000000000000	0.00000000000000000000	4157.43603515625000000000	4144.10253906250000000000	4170.25634765625000000000	4162.05126953125000000000	4149.23046875000000000000	4182.05126953125000000000	4182.05126953125000000000	4194.35888671875000000000	4183.07666015625000000000	4208.20507812500000000000	4184.10253906250000000000	4203.58984375000000000000	4170.76904296875000000000	4173.84619140625000000000	3080.00000000000000000000	10247.00000000000000000000	10227.00000000000000000000	0.00000000000000000000	0.00000000000000000000	0.00000000000000000000	2178.00000000000000000000	432.00000000000000000000	4.00000000000000000000	4.00000000000000000000	4.00000000000000000000	4.00000000000000000000	4.00000000000000000000	4.00000000000000000000	4.00000000000000000000	4.00000000000000000000	2.00000000000000000000	4.00000000000000000000	4.00000000000000000000	4.00000000000000000000	4.00000000000000000000	4.00000000000000000000	4.00000000000000000000	4.00000000000000000000
68.00000000000000000000	0.00000000000000000000	4179.48730468750000000000	4193.84619140625000000000	4175.38427734375000000000	4189.23046875000000000000	4203.07666015625000000000	4202.05126953125000000000	4213.33300781250000000000	4206.66650390625000000000	4186.15380859375000000000	4236.41015625000000000000	4197.43603515625000000000	4209.23046875000000000000	4198.97412109375000000000	4183.07666015625000000000	3244.00000000000000000000	10247.00000000000000000000	10227.00000000000000000000	0.00000000000000000000	0.00000000000000000000	0.00000000000000000000	2178.00000000000000000000	441.00000000000000000000	4.00000000000000000000	4.00000000000000000000	4.00000000000000000000	4.00000000000000000000	4.00000000000000000000	4.00000000000000000000	4.00000000000000000000	4.00000000000000000000	2.00000000000000000000	4.00000000000000000000	4.00000000000000000000	4.00000000000000000000	4.00000000000000000000	4.00000000000000000000	4.00000000000000000000	4.00000000000000000000
69.00000000000000000000	0.00000000000000000000	4173.84619140625000000000	4158.97412109375000000000	4179.48730468750000000000	4170.25634765625000000000	4171.79492187500000000000	4178.46142578125000000000	4173.84619140625000000000	4168.71777343750000000000	4183.58984375000000000000	4191.79492187500000000000	4180.00000000000000000000	4203.58984375000000000000	4162.05126953125000000000	4167.69238281250000000000	1806.00000000000000000000	10248.00000000000000000000	10227.00000000000000000000	0.00000000000000000000	0.00000000000000000000	0.00000000000000000000	2178.00000000000000000000	448.00000000000000000000	4.00000000000000000000	4.00000000000000000000	4.00000000000000000000	4.00000000000000000000	4.00000000000000000000	4.00000000000000000000	4.00000000000000000000	4.00000000000000000000	2.00000000000000000000	4.00000000000000000000	4.00000000000000000000	4.00000000000000000000	4.00000000000000000000	4.00000000000000000000	4.00000000000000000000	4.00000000000000000000
70.00000000000000000000	0.00000000000000000000	4169.74365234375000000000	4162.05126953125000000000	4167.69238281250000000000	4172.30761718750000000000	4172.82031250000000000000	4178.46142578125000000000	4177.94873046875000000000	4176.41015625000000000000	4182.56396484375000000000	4199.48730468750000000000	4187.17919921875000000000	4198.97412109375000000000	4184.61523437500000000000	4177.43603515625000000000	2954.00000000000000000000	10248.00000000000000000000	10227.00000000000000000000	0.00000000000000000000	0.00000000000000000000	0.00000000000000000000	2178.00000000000000000000	455.00000000000000000000	4.00000000000000000000	4.00000000000000000000	4.00000000000000000000	4.00000000000000000000	4.00000000000000000000	4.00000000000000000000	4.00000000000000000000	4.00000000000000000000	2.00000000000000000000	4.00000000000000000000	4.00000000000000000000	4.00000000000000000000	4.00000000000000000000	4.00000000000000000000	4.00000000000000000000	4.00000000000000000000
71.00000000000000000000	0.00000000000000000000	4164.10253906250000000000	4160.51269531250000000000	4168.71777343750000000000	4179.48730468750000000000	4172.82031250000000000000	4169.74365234375000000000	4170.76904296875000000000	4181.02539062500000000000	4183.07666015625000000000	4202.05126953125000000000	4192.82031250000000000000	4206.66650390625000000000	4196.92285156250000000000	4182.56396484375000000000	2867.00000000000000000000	10247.00000000000000000000	10227.00000000000000000000	0.00000000000000000000	0.00000000000000000000	0.00000000000000000000	2178.00000000000000000000	463.00000000000000000000	4.00000000000000000000	4.00000000000000000000	4.00000000000000000000	4.00000000000000000000	4.00000000000000000000	4.00000000000000000000	4.00000000000000000000	4.00000000000000000000	2.00000000000000000000	4.00000000000000000000	4.00000000000000000000	4.00000000000000000000	4.00000000000000000000	4.00000000000000000000	4.00000000000000000000	4.00000000000000000000
72.00000000000000000000	0.00000000000000000000	4156.92285156250000000000	4138.97412109375000000000	4169.74365234375000000000	4164.10253906250000000000	4140.51269531250000000000	4161.53857421875000000000	4153.33300781250000000000	4167.17919921875000000000	4181.53857421875000000000	4176.41015625000000000000	4176.92285156250000000000	4200.51269531250000000000	4161.02539062500000000000	4166.15380859375000000000	222.00000000000000000000	10247.00000000000000000000	10227.00000000000000000000	0.00000000000000000000	0.00000000000000000000	0.00000000000000000000	2178.00000000000000000000	470.00000000000000000000	4.00000000000000000000	4.00000000000000000000	4.00000000000000000000	4.00000000000000000000	4.00000000000000000000	4.00000000000000000000	4.00000000000000000000	4.00000000000000000000	2.00000000000000000000	4.00000000000000000000	4.00000000000000000000	4.00000000000000000000	4.00000000000000000000	4.00000000000000000000	4.00000000000000000000	4.00000000000000000000
73.00000000000000000000	0.00000000000000000000	4167.17919921875000000000	4168.71777343750000000000	4168.20507812500000000000	4179.48730468750000000000	4169.74365234375000000000	4186.66650390625000000000	4197.43603515625000000000	4208.20507812500000000000	4183.58984375000000000000	4229.23046875000000000000	4196.41015625000000000000	4202.05126953125000000000	4181.02539062500000000000	4170.76904296875000000000	3273.00000000000000000000	10245.00000000000000000000	10226.00000000000000000000	0.00000000000000000000	0.00000000000000000000	0.00000000000000000000	2178.00000000000000000000	478.00000000000000000000	4.00000000000000000000	4.00000000000000000000	4.00000000000000000000	4.00000000000000000000	4.00000000000000000000	4.00000000000000000000	4.00000000000000000000	4.00000000000000000000	2.00000000000000000000	4.00000000000000000000	4.00000000000000000000	4.00000000000000000000	4.00000000000000000000	4.00000000000000000000	4.00000000000000000000	4.00000000000000000000
74.00000000000000000000	0.00000000000000000000	4156.41015625000000000000	4139.48730468750000000000	4171.79492187500000000000	4161.02539062500000000000	4151.79492187500000000000	4176.92285156250000000000	4174.35888671875000000000	4184.10253906250000000000	4179.48730468750000000000	4202.56396484375000000000	4184.61523437500000000000	4199.48730468750000000000	4152.30761718750000000000	4158.46142578125000000000	3171.00000000000000000000	10245.00000000000000000000	10226.00000000000000000000	0.00000000000000000000	0.00000000000000000000	0.00000000000000000000	2178.00000000000000000000	485.00000000000000000000	4.00000000000000000000	4.00000000000000000000	4.00000000000000000000	4.00000000000000000000	4.00000000000000000000	4.00000000000000000000	4.00000000000000000000	4.00000000000000000000	2.00000000000000000000	4.00000000000000000000	4.00000000000000000000	4.00000000000000000000	4.00000000000000000000	4.00000000000000000000	4.00000000000000000000	4.00000000000000000000
75.00000000000000000000	0.00000000000000000000	4169.23046875000000000000	4162.56396484375000000000	4169.74365234375000000000	4164.10253906250000000000	4178.46142578125000000000	4183.58984375000000000000	4178.46142578125000000000	4182.56396484375000000000	4181.02539062500000000000	4201.02539062500000000000	4186.15380859375000000000	4200.51269531250000000000	4171.28173828125000000000	4169.74365234375000000000	2166.00000000000000000000	10245.00000000000000000000	10226.00000000000000000000	0.00000000000000000000	0.00000000000000000000	0.00000000000000000000	2178.00000000000000000000	492.00000000000000000000	4.00000000000000000000	4.00000000000000000000	4.00000000000000000000	4.00000000000000000000	4.00000000000000000000	4.00000000000000000000	4.00000000000000000000	4.00000000000000000000	2.00000000000000000000	4.00000000000000000000	4.00000000000000000000	4.00000000000000000000	4.00000000000000000000	4.00000000000000000000	4.00000000000000000000	4.00000000000000000000
76.00000000000000000000	0.00000000000000000000	4181.53857421875000000000	4176.92285156250000000000	4174.35888671875000000000	4174.35888671875000000000	4184.10253906250000000000	4185.12792968750000000000	4183.58984375000000000000	4184.61523437500000000000	4186.15380859375000000000	4216.41015625000000000000	4189.74365234375000000000	4208.20507812500000000000	4185.12792968750000000000	4176.92285156250000000000	1756.00000000000000000000	10245.00000000000000000000	10226.00000000000000000000	0.00000000000000000000	0.00000000000000000000	0.00000000000000000000	2178.00000000000000000000	500.00000000000000000000	4.00000000000000000000	4.00000000000000000000	4.00000000000000000000	4.00000000000000000000	4.00000000000000000000	4.00000000000000000000	4.00000000000000000000	4.00000000000000000000	2.00000000000000000000	4.00000000000000000000	4.00000000000000000000	4.00000000000000000000	4.00000000000000000000	4.00000000000000000000	4.00000000000000000000	4.00000000000000000000
77.00000000000000000000	0.00000000000000000000	4160.00000000000000000000	4137.43603515625000000000	4168.20507812500000000000	4156.92285156250000000000	4137.43603515625000000000	4170.25634765625000000000	4160.00000000000000000000	4160.00000000000000000000	4184.10253906250000000000	4180.51269531250000000000	4171.79492187500000000000	4196.41015625000000000000	4154.35888671875000000000	4160.51269531250000000000	1703.00000000000000000000	10245.00000000000000000000	10229.00000000000000000000	0.00000000000000000000	0.00000000000000000000	0.00000000000000000000	2178.00000000000000000000	508.00000000000000000000	4.00000000000000000000	4.00000000000000000000	4.00000000000000000000	4.00000000000000000000	4.00000000000000000000	4.00000000000000000000	4.00000000000000000000	4.00000000000000000000	2.00000000000000000000	4.00000000000000000000	4.00000000000000000000	4.00000000000000000000	4.00000000000000000000	4.00000000000000000000	4.00000000000000000000	4.00000000000000000000
78.00000000000000000000	0.00000000000000000000	4160.51269531250000000000	4160.51269531250000000000	4163.07666015625000000000	4179.48730468750000000000	4168.20507812500000000000	4174.35888671875000000000	4183.07666015625000000000	4194.87158203125000000000	4186.15380859375000000000	4206.66650390625000000000	4192.82031250000000000000	4200.51269531250000000000	4195.38427734375000000000	4179.48730468750000000000	3171.00000000000000000000	10245.00000000000000000000	10229.00000000000000000000	0.00000000000000000000	0.00000000000000000000	0.00000000000000000000	2178.00000000000000000000	516.00000000000000000000	4.00000000000000000000	4.00000000000000000000	4.00000000000000000000	4.00000000000000000000	4.00000000000000000000	4.00000000000000000000	4.00000000000000000000	4.00000000000000000000	2.00000000000000000000	4.00000000000000000000	4.00000000000000000000	4.00000000000000000000	4.00000000000000000000	4.00000000000000000000	4.00000000000000000000	4.00000000000000000000
79.00000000000000000000	0.00000000000000000000	4156.92285156250000000000	4137.94873046875000000000	4170.25634765625000000000	4168.71777343750000000000	4155.89746093750000000000	4157.94873046875000000000	4156.92285156250000000000	4172.82031250000000000000	4183.58984375000000000000	4186.15380859375000000000	4183.07666015625000000000	4204.10253906250000000000	4171.28173828125000000000	4177.43603515625000000000	2166.00000000000000000000	10247.00000000000000000000	10230.00000000000000000000	0.00000000000000000000	0.00000000000000000000	0.00000000000000000000	2178.00000000000000000000	525.00000000000000000000	4.00000000000000000000	4.00000000000000000000	4.00000000000000000000	4.00000000000000000000	4.00000000000000000000	4.00000000000000000000	4.00000000000000000000	4.00000000000000000000	2.00000000000000000000	4.00000000000000000000	4.00000000000000000000	4.00000000000000000000	4.00000000000000000000	4.00000000000000000000	4.00000000000000000000	4.00000000000000000000
80.00000000000000000000	0.00000000000000000000	4165.12792968750000000000	4154.35888671875000000000	4167.17919921875000000000	4171.28173828125000000000	4174.87158203125000000000	4175.38427734375000000000	4173.33300781250000000000	4175.38427734375000000000	4183.07666015625000000000	4202.05126953125000000000	4182.05126953125000000000	4198.97412109375000000000	4167.17919921875000000000	4173.84619140625000000000	1756.00000000000000000000	10247.00000000000000000000	10230.00000000000000000000	0.00000000000000000000	0.00000000000000000000	0.00000000000000000000	2178.00000000000000000000	533.00000000000000000000	4.00000000000000000000	4.00000000000000000000	4.00000000000000000000	4.00000000000000000000	4.00000000000000000000	4.00000000000000000000	4.00000000000000000000	4.00000000000000000000	2.00000000000000000000	4.00000000000000000000	4.00000000000000000000	4.00000000000000000000	4.00000000000000000000	4.00000000000000000000	4.00000000000000000000	4.00000000000000000000
81.00000000000000000000	0.00000000000000000000	4172.30761718750000000000	4171.79492187500000000000	4174.87158203125000000000	4185.12792968750000000000	4189.74365234375000000000	4189.23046875000000000000	4194.87158203125000000000	4197.94873046875000000000	4184.10253906250000000000	4233.33300781250000000000	4195.38427734375000000000	4205.64111328125000000000	4182.05126953125000000000	4174.35888671875000000000	1703.00000000000000000000	10249.00000000000000000000	10228.00000000000000000000	0.00000000000000000000	0.00000000000000000000	0.00000000000000000000	2178.00000000000000000000	541.00000000000000000000	4.00000000000000000000	4.00000000000000000000	4.00000000000000000000	4.00000000000000000000	4.00000000000000000000	4.00000000000000000000	4.00000000000000000000	4.00000000000000000000	2.00000000000000000000	4.00000000000000000000	4.00000000000000000000	4.00000000000000000000	4.00000000000000000000	4.00000000000000000000	4.00000000000000000000	4.00000000000000000000
82.00000000000000000000	0.00000000000000000000	4163.07666015625000000000	4135.89746093750000000000	4179.48730468750000000000	4163.58984375000000000000	4149.23046875000000000000	4175.89746093750000000000	4168.71777343750000000000	4172.30761718750000000000	4180.51269531250000000000	4187.17919921875000000000	4176.41015625000000000000	4201.53857421875000000000	4147.17919921875000000000	4164.10253906250000000000	3171.00000000000000000000	10249.00000000000000000000	10228.00000000000000000000	0.00000000000000000000	0.00000000000000000000	0.00000000000000000000	2178.00000000000000000000	549.00000000000000000000	4.00000000000000000000	4.00000000000000000000	4.00000000000000000000	4.00000000000000000000	4.00000000000000000000	4.00000000000000000000	4.00000000000000000000	4.00000000000000000000	2.00000000000000000000	4.00000000000000000000	4.00000000000000000000	4.00000000000000000000	4.00000000000000000000	4.00000000000000000000	4.00000000000000000000	4.00000000000000000000
83.00000000000000000000	0.00000000000000000000	4179.48730468750000000000	4182.56396484375000000000	4176.92285156250000000000	4184.10253906250000000000	4191.28173828125000000000	4188.20507812500000000000	4195.38427734375000000000	4192.30761718750000000000	4185.12792968750000000000	4198.46142578125000000000	4189.74365234375000000000	4206.15380859375000000000	4182.05126953125000000000	4186.66650390625000000000	2166.00000000000000000000	10250.00000000000000000000	10229.00000000000000000000	0.00000000000000000000	0.00000000000000000000	0.00000000000000000000	2178.00000000000000000000	557.00000000000000000000	4.00000000000000000000	4.00000000000000000000	4.00000000000000000000	4.00000000000000000000	4.00000000000000000000	4.00000000000000000000	4.00000000000000000000	4.00000000000000000000	2.00000000000000000000	4.00000000000000000000	4.00000000000000000000	4.00000000000000000000	4.00000000000000000000	4.00000000000000000000	4.00000000000000000000	4.00000000000000000000
84.00000000000000000000	0.00000000000000000000	4172.30761718750000000000	4177.94873046875000000000	4177.43603515625000000000	4183.07666015625000000000	4174.35888671875000000000	4173.33300781250000000000	4167.17919921875000000000	4165.64111328125000000000	4186.66650390625000000000	4169.74365234375000000000	4177.94873046875000000000	4207.17919921875000000000	4171.28173828125000000000	4181.02539062500000000000	1756.00000000000000000000	10250.00000000000000000000	10229.00000000000000000000	0.00000000000000000000	0.00000000000000000000	0.00000000000000000000	2178.00000000000000000000	564.00000000000000000000	4.00000000000000000000	4.00000000000000000000	4.00000000000000000000	4.00000000000000000000	4.00000000000000000000	4.00000000000000000000	4.00000000000000000000	4.00000000000000000000	2.00000000000000000000	4.00000000000000000000	4.00000000000000000000	4.00000000000000000000	4.00000000000000000000	4.00000000000000000000	4.00000000000000000000	4.00000000000000000000
85.00000000000000000000	0.00000000000000000000	4164.10253906250000000000	4168.20507812500000000000	4167.69238281250000000000	4178.46142578125000000000	4155.38427734375000000000	4169.74365234375000000000	4160.00000000000000000000	4170.25634765625000000000	4186.66650390625000000000	4181.02539062500000000000	4175.38427734375000000000	4200.51269531250000000000	4170.25634765625000000000	4175.38427734375000000000	1703.00000000000000000000	10252.00000000000000000000	10230.00000000000000000000	0.00000000000000000000	0.00000000000000000000	0.00000000000000000000	2178.00000000000000000000	572.00000000000000000000	4.00000000000000000000	4.00000000000000000000	4.00000000000000000000	4.00000000000000000000	4.00000000000000000000	4.00000000000000000000	4.00000000000000000000	4.00000000000000000000	2.00000000000000000000	4.00000000000000000000	4.00000000000000000000	4.00000000000000000000	4.00000000000000000000	4.00000000000000000000	4.00000000000000000000	4.00000000000000000000
86.00000000000000000000	0.00000000000000000000	4169.74365234375000000000	4182.05126953125000000000	4171.79492187500000000000	4192.30761718750000000000	4164.10253906250000000000	4172.82031250000000000000	4180.00000000000000000000	4205.12792968750000000000	4185.12792968750000000000	4229.74365234375000000000	4197.94873046875000000000	4210.25634765625000000000	4192.30761718750000000000	4187.69238281250000000000	3171.00000000000000000000	10252.00000000000000000000	10230.00000000000000000000	0.00000000000000000000	0.00000000000000000000	0.00000000000000000000	2178.00000000000000000000	579.00000000000000000000	4.00000000000000000000	4.00000000000000000000	4.00000000000000000000	4.00000000000000000000	4.00000000000000000000	4.00000000000000000000	4.00000000000000000000	4.00000000000000000000	2.00000000000000000000	4.00000000000000000000	4.00000000000000000000	4.00000000000000000000	4.00000000000000000000	4.00000000000000000000	4.00000000000000000000	4.00000000000000000000
87.00000000000000000000	0.00000000000000000000	4164.61523437500000000000	4162.05126953125000000000	4178.97412109375000000000	4181.53857421875000000000	4143.07666015625000000000	4166.15380859375000000000	4158.46142578125000000000	4170.76904296875000000000	4178.46142578125000000000	4182.05126953125000000000	4182.56396484375000000000	4210.25634765625000000000	4162.56396484375000000000	4180.51269531250000000000	2166.00000000000000000000	10251.00000000000000000000	10230.00000000000000000000	0.00000000000000000000	0.00000000000000000000	0.00000000000000000000	2178.00000000000000000000	587.00000000000000000000	4.00000000000000000000	4.00000000000000000000	4.00000000000000000000	4.00000000000000000000	4.00000000000000000000	4.00000000000000000000	4.00000000000000000000	4.00000000000000000000	2.00000000000000000000	4.00000000000000000000	4.00000000000000000000	4.00000000000000000000	4.00000000000000000000	4.00000000000000000000	4.00000000000000000000	4.00000000000000000000
88.00000000000000000000	0.00000000000000000000	4185.12792968750000000000	4206.66650390625000000000	4178.46142578125000000000	4205.64111328125000000000	4198.46142578125000000000	4192.30761718750000000000	4193.84619140625000000000	4183.58984375000000000000	4181.02539062500000000000	4197.94873046875000000000	4191.28173828125000000000	4214.35888671875000000000	4191.28173828125000000000	4188.71777343750000000000	1756.00000000000000000000	10251.00000000000000000000	10230.00000000000000000000	0.00000000000000000000	0.00000000000000000000	0.00000000000000000000	2178.00000000000000000000	595.00000000000000000000	4.00000000000000000000	4.00000000000000000000	4.00000000000000000000	4.00000000000000000000	4.00000000000000000000	4.00000000000000000000	4.00000000000000000000	4.00000000000000000000	2.00000000000000000000	4.00000000000000000000	4.00000000000000000000	4.00000000000000000000	4.00000000000000000000	4.00000000000000000000	4.00000000000000000000	4.00000000000000000000
89.00000000000000000000	0.00000000000000000000	4182.05126953125000000000	4192.82031250000000000000	4182.56396484375000000000	4203.58984375000000000000	4181.53857421875000000000	4182.05126953125000000000	4178.97412109375000000000	4167.17919921875000000000	4177.94873046875000000000	4186.15380859375000000000	4180.00000000000000000000	4212.30761718750000000000	4167.69238281250000000000	4174.87158203125000000000	1703.00000000000000000000	10252.00000000000000000000	10230.00000000000000000000	0.00000000000000000000	0.00000000000000000000	0.00000000000000000000	2178.00000000000000000000	603.00000000000000000000	4.00000000000000000000	4.00000000000000000000	4.00000000000000000000	4.00000000000000000000	4.00000000000000000000	4.00000000000000000000	4.00000000000000000000	4.00000000000000000000	2.00000000000000000000	4.00000000000000000000	4.00000000000000000000	4.00000000000000000000	4.00000000000000000000	4.00000000000000000000	4.00000000000000000000	4.00000000000000000000
90.00000000000000000000	0.00000000000000000000	4173.33300781250000000000	4181.02539062500000000000	4176.41015625000000000000	4196.92285156250000000000	4158.97412109375000000000	4172.30761718750000000000	4159.48730468750000000000	4154.35888671875000000000	4173.33300781250000000000	4155.89746093750000000000	4171.79492187500000000000	4202.05126953125000000000	4156.41015625000000000000	4171.79492187500000000000	3171.00000000000000000000	10252.00000000000000000000	10230.00000000000000000000	0.00000000000000000000	0.00000000000000000000	0.00000000000000000000	2178.00000000000000000000	611.00000000000000000000	4.00000000000000000000	4.00000000000000000000	4.00000000000000000000	4.00000000000000000000	4.00000000000000000000	4.00000000000000000000	4.00000000000000000000	4.00000000000000000000	2.00000000000000000000	4.00000000000000000000	4.00000000000000000000	4.00000000000000000000	4.00000000000000000000	4.00000000000000000000	4.00000000000000000000	4.00000000000000000000
91.00000000000000000000	0.00000000000000000000	4187.17919921875000000000	4208.20507812500000000000	4179.48730468750000000000	4216.92285156250000000000	4178.46142578125000000000	4173.84619140625000000000	4170.25634765625000000000	4174.35888671875000000000	4180.00000000000000000000	4167.69238281250000000000	4191.79492187500000000000	4215.38427734375000000000	4194.87158203125000000000	4194.87158203125000000000	2166.00000000000000000000	10251.00000000000000000000	10228.00000000000000000000	0.00000000000000000000	0.00000000000000000000	0.00000000000000000000	2178.00000000000000000000	620.00000000000000000000	4.00000000000000000000	4.00000000000000000000	4.00000000000000000000	4.00000000000000000000	4.00000000000000000000	4.00000000000000000000	4.00000000000000000000	4.00000000000000000000	2.00000000000000000000	4.00000000000000000000	4.00000000000000000000	4.00000000000000000000	4.00000000000000000000	4.00000000000000000000	4.00000000000000000000	4.00000000000000000000
92.00000000000000000000	0.00000000000000000000	4179.48730468750000000000	4178.46142578125000000000	4180.51269531250000000000	4204.10253906250000000000	4134.87158203125000000000	4154.87158203125000000000	4140.00000000000000000000	4148.71777343750000000000	4180.51269531250000000000	4141.02539062500000000000	4176.92285156250000000000	4213.84619140625000000000	4166.15380859375000000000	4186.15380859375000000000	1756.00000000000000000000	10251.00000000000000000000	10228.00000000000000000000	0.00000000000000000000	0.00000000000000000000	0.00000000000000000000	2178.00000000000000000000	628.00000000000000000000	4.00000000000000000000	4.00000000000000000000	4.00000000000000000000	4.00000000000000000000	4.00000000000000000000	4.00000000000000000000	4.00000000000000000000	4.00000000000000000000	2.00000000000000000000	4.00000000000000000000	4.00000000000000000000	4.00000000000000000000	4.00000000000000000000	4.00000000000000000000	4.00000000000000000000	4.00000000000000000000
93.00000000000000000000	0.00000000000000000000	4182.05126953125000000000	4201.53857421875000000000	4171.28173828125000000000	4220.51269531250000000000	4171.79492187500000000000	4171.79492187500000000000	4168.20507812500000000000	4184.61523437500000000000	4178.46142578125000000000	4189.23046875000000000000	4188.20507812500000000000	4207.17919921875000000000	4181.53857421875000000000	4189.23046875000000000000	1703.00000000000000000000	10249.00000000000000000000	10226.00000000000000000000	0.00000000000000000000	0.00000000000000000000	0.00000000000000000000	2178.00000000000000000000	635.00000000000000000000	4.00000000000000000000	4.00000000000000000000	4.00000000000000000000	4.00000000000000000000	4.00000000000000000000	4.00000000000000000000	4.00000000000000000000	4.00000000000000000000	2.00000000000000000000	4.00000000000000000000	4.00000000000000000000	4.00000000000000000000	4.00000000000000000000	4.00000000000000000000	4.00000000000000000000	4.00000000000000000000
94.00000000000000000000	0.00000000000000000000	4177.43603515625000000000	4191.79492187500000000000	4175.89746093750000000000	4214.87158203125000000000	4169.74365234375000000000	4168.71777343750000000000	4157.94873046875000000000	4182.05126953125000000000	4174.87158203125000000000	4178.46142578125000000000	4186.15380859375000000000	4210.25634765625000000000	4161.53857421875000000000	4182.05126953125000000000	3171.00000000000000000000	10249.00000000000000000000	10226.00000000000000000000	0.00000000000000000000	0.00000000000000000000	0.00000000000000000000	2178.00000000000000000000	643.00000000000000000000	4.00000000000000000000	4.00000000000000000000	4.00000000000000000000	4.00000000000000000000	4.00000000000000000000	4.00000000000000000000	4.00000000000000000000	4.00000000000000000000	2.00000000000000000000	4.00000000000000000000	4.00000000000000000000	4.00000000000000000000	4.00000000000000000000	4.00000000000000000000	4.00000000000000000000	4.00000000000000000000
95.00000000000000000000	0.00000000000000000000	4182.05126953125000000000	4191.79492187500000000000	4177.94873046875000000000	4208.20507812500000000000	4153.84619140625000000000	4170.25634765625000000000	4155.89746093750000000000	4165.12792968750000000000	4175.89746093750000000000	4148.71777343750000000000	4177.94873046875000000000	4209.74365234375000000000	4151.28173828125000000000	4178.46142578125000000000	2166.00000000000000000000	10247.00000000000000000000	10225.00000000000000000000	0.00000000000000000000	0.00000000000000000000	0.00000000000000000000	2178.00000000000000000000	650.00000000000000000000	4.00000000000000000000	4.00000000000000000000	4.00000000000000000000	4.00000000000000000000	4.00000000000000000000	4.00000000000000000000	4.00000000000000000000	4.00000000000000000000	2.00000000000000000000	4.00000000000000000000	4.00000000000000000000	4.00000000000000000000	4.00000000000000000000	4.00000000000000000000	4.00000000000000000000	4.00000000000000000000
96.00000000000000000000	0.00000000000000000000	4204.10253906250000000000	4237.43603515625000000000	4185.12792968750000000000	4239.48730468750000000000	4202.05126953125000000000	4190.25634765625000000000	4195.38427734375000000000	4194.35888671875000000000	4182.05126953125000000000	4203.58984375000000000000	4197.43603515625000000000	4218.46142578125000000000	4193.33300781250000000000	4193.84619140625000000000	1756.00000000000000000000	10247.00000000000000000000	10225.00000000000000000000	0.00000000000000000000	0.00000000000000000000	0.00000000000000000000	2178.00000000000000000000	659.00000000000000000000	4.00000000000000000000	4.00000000000000000000	4.00000000000000000000	4.00000000000000000000	4.00000000000000000000	4.00000000000000000000	4.00000000000000000000	4.00000000000000000000	2.00000000000000000000	4.00000000000000000000	4.00000000000000000000	4.00000000000000000000	4.00000000000000000000	4.00000000000000000000	4.00000000000000000000	4.00000000000000000000
97.00000000000000000000	0.00000000000000000000	4192.82031250000000000000	4201.53857421875000000000	4190.25634765625000000000	4220.51269531250000000000	4172.82031250000000000000	4174.35888671875000000000	4165.64111328125000000000	4163.07666015625000000000	4177.43603515625000000000	4172.30761718750000000000	4176.92285156250000000000	4213.33300781250000000000	4156.41015625000000000000	4183.58984375000000000000	1703.00000000000000000000	10246.00000000000000000000	10226.00000000000000000000	0.00000000000000000000	0.00000000000000000000	0.00000000000000000000	2178.00000000000000000000	667.00000000000000000000	4.00000000000000000000	4.00000000000000000000	4.00000000000000000000	4.00000000000000000000	4.00000000000000000000	4.00000000000000000000	4.00000000000000000000	4.00000000000000000000	2.00000000000000000000	4.00000000000000000000	4.00000000000000000000	4.00000000000000000000	4.00000000000000000000	4.00000000000000000000	4.00000000000000000000	4.00000000000000000000
98.00000000000000000000	0.00000000000000000000	4189.23046875000000000000	4209.74365234375000000000	4178.46142578125000000000	4225.64111328125000000000	4178.97412109375000000000	4173.84619140625000000000	4176.92285156250000000000	4177.43603515625000000000	4176.41015625000000000000	4166.66650390625000000000	4185.64111328125000000000	4215.89746093750000000000	4176.92285156250000000000	4194.35888671875000000000	3171.00000000000000000000	10246.00000000000000000000	10226.00000000000000000000	0.00000000000000000000	0.00000000000000000000	0.00000000000000000000	2178.00000000000000000000	675.00000000000000000000	4.00000000000000000000	4.00000000000000000000	4.00000000000000000000	4.00000000000000000000	4.00000000000000000000	4.00000000000000000000	4.00000000000000000000	4.00000000000000000000	2.00000000000000000000	4.00000000000000000000	4.00000000000000000000	4.00000000000000000000	4.00000000000000000000	4.00000000000000000000	4.00000000000000000000	4.00000000000000000000
99.00000000000000000000	0.00000000000000000000	4181.53857421875000000000	4203.58984375000000000000	4176.41015625000000000000	4227.69238281250000000000	4164.61523437500000000000	4160.00000000000000000000	4162.56396484375000000000	4175.38427734375000000000	4177.94873046875000000000	4161.53857421875000000000	4188.71777343750000000000	4222.05126953125000000000	4184.61523437500000000000	4192.30761718750000000000	2166.00000000000000000000	10245.00000000000000000000	10227.00000000000000000000	0.00000000000000000000	0.00000000000000000000	0.00000000000000000000	2178.00000000000000000000	684.00000000000000000000	4.00000000000000000000	4.00000000000000000000	4.00000000000000000000	4.00000000000000000000	4.00000000000000000000	4.00000000000000000000	4.00000000000000000000	4.00000000000000000000	2.00000000000000000000	4.00000000000000000000	4.00000000000000000000	4.00000000000000000000	4.00000000000000000000	4.00000000000000000000	4.00000000000000000000	4.00000000000000000000
100.00000000000000000000	0.00000000000000000000	4170.25634765625000000000	4178.97412109375000000000	4173.84619140625000000000	4211.28173828125000000000	4138.97412109375000000000	4155.38427734375000000000	4146.66650390625000000000	4155.38427734375000000000	4176.41015625000000000000	4152.82031250000000000000	4171.28173828125000000000	4207.17919921875000000000	4152.82031250000000000000	4174.87158203125000000000	1756.00000000000000000000	10245.00000000000000000000	10227.00000000000000000000	0.00000000000000000000	0.00000000000000000000	0.00000000000000000000	2178.00000000000000000000	692.00000000000000000000	4.00000000000000000000	4.00000000000000000000	4.00000000000000000000	4.00000000000000000000	4.00000000000000000000	4.00000000000000000000	4.00000000000000000000	4.00000000000000000000	2.00000000000000000000	4.00000000000000000000	4.00000000000000000000	4.00000000000000000000	4.00000000000000000000	4.00000000000000000000	4.00000000000000000000	4.00000000000000000000
101.00000000000000000000	0.00000000000000000000	4178.46142578125000000000	4201.53857421875000000000	4174.87158203125000000000	4226.15380859375000000000	4182.05126953125000000000	4181.02539062500000000000	4186.66650390625000000000	4189.74365234375000000000	4178.97412109375000000000	4203.58984375000000000000	4188.71777343750000000000	4208.20507812500000000000	4167.69238281250000000000	4182.05126953125000000000	1703.00000000000000000000	10244.00000000000000000000	10227.00000000000000000000	0.00000000000000000000	0.00000000000000000000	0.00000000000000000000	2178.00000000000000000000	700.00000000000000000000	4.00000000000000000000	4.00000000000000000000	4.00000000000000000000	4.00000000000000000000	4.00000000000000000000	4.00000000000000000000	4.00000000000000000000	4.00000000000000000000	2.00000000000000000000	4.00000000000000000000	4.00000000000000000000	4.00000000000000000000	4.00000000000000000000	4.00000000000000000000	4.00000000000000000000	4.00000000000000000000
102.00000000000000000000	0.00000000000000000000	4167.69238281250000000000	4172.82031250000000000000	4178.97412109375000000000	4206.66650390625000000000	4152.82031250000000000000	4171.79492187500000000000	4162.56396484375000000000	4166.15380859375000000000	4177.94873046875000000000	4165.64111328125000000000	4175.38427734375000000000	4209.74365234375000000000	4138.46142578125000000000	4170.25634765625000000000	3171.00000000000000000000	10244.00000000000000000000	10227.00000000000000000000	0.00000000000000000000	0.00000000000000000000	0.00000000000000000000	2178.00000000000000000000	707.00000000000000000000	4.00000000000000000000	4.00000000000000000000	4.00000000000000000000	4.00000000000000000000	4.00000000000000000000	4.00000000000000000000	4.00000000000000000000	4.00000000000000000000	2.00000000000000000000	4.00000000000000000000	4.00000000000000000000	4.00000000000000000000	4.00000000000000000000	4.00000000000000000000	4.00000000000000000000	4.00000000000000000000
103.00000000000000000000	0.00000000000000000000	4178.97412109375000000000	4202.05126953125000000000	4172.82031250000000000000	4214.87158203125000000000	4166.15380859375000000000	4178.97412109375000000000	4175.38427734375000000000	4174.35888671875000000000	4180.51269531250000000000	4167.17919921875000000000	4178.97412109375000000000	4211.28173828125000000000	4167.17919921875000000000	4181.53857421875000000000	2166.00000000000000000000	10245.00000000000000000000	10225.00000000000000000000	0.00000000000000000000	0.00000000000000000000	0.00000000000000000000	2178.00000000000000000000	714.00000000000000000000	4.00000000000000000000	4.00000000000000000000	4.00000000000000000000	4.00000000000000000000	4.00000000000000000000	4.00000000000000000000	4.00000000000000000000	4.00000000000000000000	2.00000000000000000000	4.00000000000000000000	4.00000000000000000000	4.00000000000000000000	4.00000000000000000000	4.00000000000000000000	4.00000000000000000000	4.00000000000000000000
104.00000000000000000000	0.00000000000000000000	4190.25634765625000000000	4214.35888671875000000000	4181.53857421875000000000	4220.51269531250000000000	4185.12792968750000000000	4176.92285156250000000000	4177.43603515625000000000	4175.38427734375000000000	4182.05126953125000000000	4175.38427734375000000000	4184.10253906250000000000	4216.41015625000000000000	4180.51269531250000000000	4190.76904296875000000000	1756.00000000000000000000	10245.00000000000000000000	10225.00000000000000000000	0.00000000000000000000	0.00000000000000000000	0.00000000000000000000	2178.00000000000000000000	722.00000000000000000000	4.00000000000000000000	4.00000000000000000000	4.00000000000000000000	4.00000000000000000000	4.00000000000000000000	4.00000000000000000000	4.00000000000000000000	4.00000000000000000000	2.00000000000000000000	4.00000000000000000000	4.00000000000000000000	4.00000000000000000000	4.00000000000000000000	4.00000000000000000000	4.00000000000000000000	4.00000000000000000000
105.00000000000000000000	0.00000000000000000000	4177.94873046875000000000	4185.12792968750000000000	4182.05126953125000000000	4198.46142578125000000000	4174.87158203125000000000	4171.28173828125000000000	4159.48730468750000000000	4158.97412109375000000000	4179.48730468750000000000	4149.74365234375000000000	4172.82031250000000000000	4209.23046875000000000000	4151.79492187500000000000	4179.48730468750000000000	1703.00000000000000000000	10245.00000000000000000000	10227.00000000000000000000	0.00000000000000000000	0.00000000000000000000	0.00000000000000000000	2178.00000000000000000000	729.00000000000000000000	4.00000000000000000000	4.00000000000000000000	4.00000000000000000000	4.00000000000000000000	4.00000000000000000000	4.00000000000000000000	4.00000000000000000000	4.00000000000000000000	2.00000000000000000000	4.00000000000000000000	4.00000000000000000000	4.00000000000000000000	4.00000000000000000000	4.00000000000000000000	4.00000000000000000000	4.00000000000000000000
106.00000000000000000000	0.00000000000000000000	4175.89746093750000000000	4204.61523437500000000000	4171.28173828125000000000	4213.84619140625000000000	4200.00000000000000000000	4181.02539062500000000000	4190.25634765625000000000	4205.64111328125000000000	4181.02539062500000000000	4192.82031250000000000000	4191.28173828125000000000	4218.46142578125000000000	4183.07666015625000000000	4192.82031250000000000000	3171.00000000000000000000	10245.00000000000000000000	10227.00000000000000000000	0.00000000000000000000	0.00000000000000000000	0.00000000000000000000	2178.00000000000000000000	737.00000000000000000000	4.00000000000000000000	4.00000000000000000000	4.00000000000000000000	4.00000000000000000000	4.00000000000000000000	4.00000000000000000000	4.00000000000000000000	4.00000000000000000000	2.00000000000000000000	4.00000000000000000000	4.00000000000000000000	4.00000000000000000000	4.00000000000000000000	4.00000000000000000000	4.00000000000000000000	4.00000000000000000000
107.00000000000000000000	0.00000000000000000000	4161.53857421875000000000	4168.20507812500000000000	4169.74365234375000000000	4196.41015625000000000000	4150.25634765625000000000	4158.46142578125000000000	4164.61523437500000000000	4186.66650390625000000000	4177.43603515625000000000	4167.17919921875000000000	4173.84619140625000000000	4217.94873046875000000000	4156.41015625000000000000	4181.53857421875000000000	2166.00000000000000000000	10249.00000000000000000000	10226.00000000000000000000	0.00000000000000000000	0.00000000000000000000	0.00000000000000000000	2178.00000000000000000000	745.00000000000000000000	4.00000000000000000000	4.00000000000000000000	4.00000000000000000000	4.00000000000000000000	4.00000000000000000000	4.00000000000000000000	4.00000000000000000000	4.00000000000000000000	2.00000000000000000000	4.00000000000000000000	4.00000000000000000000	4.00000000000000000000	4.00000000000000000000	4.00000000000000000000	4.00000000000000000000	4.00000000000000000000
108.00000000000000000000	0.00000000000000000000	4167.17919921875000000000	4184.10253906250000000000	4167.69238281250000000000	4191.28173828125000000000	4163.07666015625000000000	4174.87158203125000000000	4181.02539062500000000000	4182.56396484375000000000	4176.41015625000000000000	4168.71777343750000000000	4173.84619140625000000000	4203.58984375000000000000	4161.53857421875000000000	4173.84619140625000000000	1756.00000000000000000000	10249.00000000000000000000	10226.00000000000000000000	0.00000000000000000000	0.00000000000000000000	0.00000000000000000000	2178.00000000000000000000	753.00000000000000000000	4.00000000000000000000	4.00000000000000000000	4.00000000000000000000	4.00000000000000000000	4.00000000000000000000	4.00000000000000000000	4.00000000000000000000	4.00000000000000000000	2.00000000000000000000	4.00000000000000000000	4.00000000000000000000	4.00000000000000000000	4.00000000000000000000	4.00000000000000000000	4.00000000000000000000	4.00000000000000000000
109.00000000000000000000	0.00000000000000000000	4172.30761718750000000000	4198.46142578125000000000	4173.84619140625000000000	4193.33300781250000000000	4182.05126953125000000000	4185.64111328125000000000	4191.28173828125000000000	4182.56396484375000000000	4176.92285156250000000000	4183.58984375000000000000	4180.00000000000000000000	4202.05126953125000000000	4160.51269531250000000000	4168.71777343750000000000	1703.00000000000000000000	10249.00000000000000000000	10225.00000000000000000000	0.00000000000000000000	0.00000000000000000000	0.00000000000000000000	2178.00000000000000000000	761.00000000000000000000	4.00000000000000000000	4.00000000000000000000	4.00000000000000000000	4.00000000000000000000	4.00000000000000000000	4.00000000000000000000	4.00000000000000000000	4.00000000000000000000	2.00000000000000000000	4.00000000000000000000	4.00000000000000000000	4.00000000000000000000	4.00000000000000000000	4.00000000000000000000	4.00000000000000000000	4.00000000000000000000
110.00000000000000000000	0.00000000000000000000	4164.10253906250000000000	4167.69238281250000000000	4175.38427734375000000000	4177.43603515625000000000	4146.15380859375000000000	4166.66650390625000000000	4161.02539062500000000000	4152.82031250000000000000	4175.38427734375000000000	4152.30761718750000000000	4163.07666015625000000000	4200.51269531250000000000	4132.30761718750000000000	4165.64111328125000000000	3171.00000000000000000000	10249.00000000000000000000	10225.00000000000000000000	0.00000000000000000000	0.00000000000000000000	0.00000000000000000000	2178.00000000000000000000	768.00000000000000000000	4.00000000000000000000	4.00000000000000000000	4.00000000000000000000	4.00000000000000000000	4.00000000000000000000	4.00000000000000000000	4.00000000000000000000	4.00000000000000000000	2.00000000000000000000	4.00000000000000000000	4.00000000000000000000	4.00000000000000000000	4.00000000000000000000	4.00000000000000000000	4.00000000000000000000	4.00000000000000000000
111.00000000000000000000	0.00000000000000000000	4183.58984375000000000000	4206.15380859375000000000	4178.46142578125000000000	4201.02539062500000000000	4181.53857421875000000000	4176.92285156250000000000	4185.64111328125000000000	4181.02539062500000000000	4184.61523437500000000000	4183.58984375000000000000	4183.58984375000000000000	4210.25634765625000000000	4188.71777343750000000000	4192.30761718750000000000	2166.00000000000000000000	10249.00000000000000000000	10226.00000000000000000000	0.00000000000000000000	0.00000000000000000000	0.00000000000000000000	2178.00000000000000000000	776.00000000000000000000	4.00000000000000000000	4.00000000000000000000	4.00000000000000000000	4.00000000000000000000	4.00000000000000000000	4.00000000000000000000	4.00000000000000000000	4.00000000000000000000	2.00000000000000000000	4.00000000000000000000	4.00000000000000000000	4.00000000000000000000	4.00000000000000000000	4.00000000000000000000	4.00000000000000000000	4.00000000000000000000
112.00000000000000000000	0.00000000000000000000	4178.46142578125000000000	4187.17919921875000000000	4182.05126953125000000000	4185.12792968750000000000	4157.43603515625000000000	4168.20507812500000000000	4158.97412109375000000000	4162.05126953125000000000	4184.61523437500000000000	4153.84619140625000000000	4172.30761718750000000000	4209.23046875000000000000	4171.28173828125000000000	4181.02539062500000000000	1756.00000000000000000000	10249.00000000000000000000	10226.00000000000000000000	0.00000000000000000000	0.00000000000000000000	0.00000000000000000000	2178.00000000000000000000	785.00000000000000000000	4.00000000000000000000	4.00000000000000000000	4.00000000000000000000	4.00000000000000000000	4.00000000000000000000	4.00000000000000000000	4.00000000000000000000	4.00000000000000000000	2.00000000000000000000	4.00000000000000000000	4.00000000000000000000	4.00000000000000000000	4.00000000000000000000	4.00000000000000000000	4.00000000000000000000	4.00000000000000000000
113.00000000000000000000	0.00000000000000000000	4170.76904296875000000000	4189.74365234375000000000	4170.76904296875000000000	4178.46142578125000000000	4161.02539062500000000000	4174.35888671875000000000	4167.17919921875000000000	4175.89746093750000000000	4176.92285156250000000000	4165.12792968750000000000	4173.84619140625000000000	4202.56396484375000000000	4163.58984375000000000000	4176.41015625000000000000	1703.00000000000000000000	10250.00000000000000000000	10226.00000000000000000000	0.00000000000000000000	0.00000000000000000000	0.00000000000000000000	2178.00000000000000000000	793.00000000000000000000	4.00000000000000000000	4.00000000000000000000	4.00000000000000000000	4.00000000000000000000	4.00000000000000000000	4.00000000000000000000	4.00000000000000000000	4.00000000000000000000	2.00000000000000000000	4.00000000000000000000	4.00000000000000000000	4.00000000000000000000	4.00000000000000000000	4.00000000000000000000	4.00000000000000000000	4.00000000000000000000
113.00000000000000000000	0.00000000000000000000	4170.76904296875000000000	4189.74365234375000000000	4170.76904296875000000000	4178.46142578125000000000	4161.02539062500000000000	4174.35888671875000000000	4167.17919921875000000000	4175.89746093750000000000	4176.92285156250000000000	4165.12792968750000000000	4173.84619140625000000000	4202.56396484375000000000	4163.58984375000000000000	4176.41015625000000000000	1703.00000000000000000000	10250.00000000000000000000	10226.00000000000000000000	0.00000000000000000000	0.00000000000000000000	0.00000000000000000000	2178.00000000000000000000	801.00000000000000000000	4.00000000000000000000	4.00000000000000000000	4.00000000000000000000	4.00000000000000000000	4.00000000000000000000	4.00000000000000000000	4.00000000000000000000	4.00000000000000000000	2.00000000000000000000	4.00000000000000000000	4.00000000000000000000	4.00000000000000000000	4.00000000000000000000	4.00000000000000000000	4.00000000000000000000	4.00000000000000000000
114.00000000000000000000	0.00000000000000000000	4173.33300781250000000000	4202.05126953125000000000	4173.84619140625000000000	4191.28173828125000000000	4176.92285156250000000000	4174.35888671875000000000	4179.48730468750000000000	4201.02539062500000000000	4178.46142578125000000000	4202.05126953125000000000	4191.28173828125000000000	4210.25634765625000000000	4181.02539062500000000000	4187.17919921875000000000	3171.00000000000000000000	10250.00000000000000000000	10226.00000000000000000000	0.00000000000000000000	0.00000000000000000000	0.00000000000000000000	2178.00000000000000000000	810.00000000000000000000	4.00000000000000000000	4.00000000000000000000	4.00000000000000000000	4.00000000000000000000	4.00000000000000000000	4.00000000000000000000	4.00000000000000000000	4.00000000000000000000	2.00000000000000000000	4.00000000000000000000	4.00000000000000000000	4.00000000000000000000	4.00000000000000000000	4.00000000000000000000	4.00000000000000000000	4.00000000000000000000
115.00000000000000000000	0.00000000000000000000	4164.61523437500000000000	4168.71777343750000000000	4173.84619140625000000000	4169.74365234375000000000	4146.15380859375000000000	4162.56396484375000000000	4151.79492187500000000000	4166.15380859375000000000	4178.97412109375000000000	4160.00000000000000000000	4173.33300781250000000000	4203.58984375000000000000	4152.82031250000000000000	4175.38427734375000000000	2166.00000000000000000000	10250.00000000000000000000	10225.00000000000000000000	0.00000000000000000000	0.00000000000000000000	0.00000000000000000000	2178.00000000000000000000	818.00000000000000000000	4.00000000000000000000	4.00000000000000000000	4.00000000000000000000	4.00000000000000000000	4.00000000000000000000	4.00000000000000000000	4.00000000000000000000	4.00000000000000000000	2.00000000000000000000	4.00000000000000000000	4.00000000000000000000	4.00000000000000000000	4.00000000000000000000	4.00000000000000000000	4.00000000000000000000	4.00000000000000000000
116.00000000000000000000	0.00000000000000000000	4182.05126953125000000000	4210.25634765625000000000	4171.79492187500000000000	4183.58984375000000000000	4201.02539062500000000000	4188.71777343750000000000	4190.76904296875000000000	4189.74365234375000000000	4178.97412109375000000000	4193.84619140625000000000	4188.20507812500000000000	4208.71777343750000000000	4188.20507812500000000000	4185.64111328125000000000	1756.00000000000000000000	10250.00000000000000000000	10225.00000000000000000000	0.00000000000000000000	0.00000000000000000000	0.00000000000000000000	2178.00000000000000000000	826.00000000000000000000	4.00000000000000000000	4.00000000000000000000	4.00000000000000000000	4.00000000000000000000	4.00000000000000000000	4.00000000000000000000	4.00000000000000000000	4.00000000000000000000	2.00000000000000000000	4.00000000000000000000	4.00000000000000000000	4.00000000000000000000	4.00000000000000000000	4.00000000000000000000	4.00000000000000000000	4.00000000000000000000
117.00000000000000000000	0.00000000000000000000	4183.07666015625000000000	4199.48730468750000000000	4181.53857421875000000000	4176.92285156250000000000	4191.28173828125000000000	4186.15380859375000000000	4178.46142578125000000000	4170.25634765625000000000	4176.92285156250000000000	4182.56396484375000000000	4180.00000000000000000000	4211.79492187500000000000	4172.82031250000000000000	4177.94873046875000000000	1703.00000000000000000000	10250.00000000000000000000	10225.00000000000000000000	0.00000000000000000000	0.00000000000000000000	0.00000000000000000000	2178.00000000000000000000	835.00000000000000000000	4.00000000000000000000	4.00000000000000000000	4.00000000000000000000	4.00000000000000000000	4.00000000000000000000	4.00000000000000000000	4.00000000000000000000	4.00000000000000000000	2.00000000000000000000	4.00000000000000000000	4.00000000000000000000	4.00000000000000000000	4.00000000000000000000	4.00000000000000000000	4.00000000000000000000	4.00000000000000000000
118.00000000000000000000	0.00000000000000000000	4174.35888671875000000000	4187.17919921875000000000	4175.38427734375000000000	4173.33300781250000000000	4168.20507812500000000000	4185.12792968750000000000	4172.82031250000000000000	4163.58984375000000000000	4178.97412109375000000000	4166.15380859375000000000	4174.35888671875000000000	4203.58984375000000000000	4171.79492187500000000000	4177.94873046875000000000	3171.00000000000000000000	10250.00000000000000000000	10225.00000000000000000000	0.00000000000000000000	0.00000000000000000000	0.00000000000000000000	2178.00000000000000000000	842.00000000000000000000	4.00000000000000000000	4.00000000000000000000	4.00000000000000000000	4.00000000000000000000	4.00000000000000000000	4.00000000000000000000	4.00000000000000000000	4.00000000000000000000	2.00000000000000000000	4.00000000000000000000	4.00000000000000000000	4.00000000000000000000	4.00000000000000000000	4.00000000000000000000	4.00000000000000000000	4.00000000000000000000
119.00000000000000000000	0.00000000000000000000	4171.79492187500000000000	4196.92285156250000000000	4172.30761718750000000000	4188.20507812500000000000	4172.30761718750000000000	4180.51269531250000000000	4178.46142578125000000000	4189.74365234375000000000	4182.05126953125000000000	4186.15380859375000000000	4188.71777343750000000000	4211.28173828125000000000	4197.94873046875000000000	4194.87158203125000000000	2166.00000000000000000000	10249.00000000000000000000	10226.00000000000000000000	0.00000000000000000000	0.00000000000000000000	0.00000000000000000000	2178.00000000000000000000	849.00000000000000000000	4.00000000000000000000	4.00000000000000000000	4.00000000000000000000	4.00000000000000000000	4.00000000000000000000	4.00000000000000000000	4.00000000000000000000	4.00000000000000000000	2.00000000000000000000	4.00000000000000000000	4.00000000000000000000	4.00000000000000000000	4.00000000000000000000	4.00000000000000000000	4.00000000000000000000	4.00000000000000000000
120.00000000000000000000	0.00000000000000000000	4161.02539062500000000000	4162.05126953125000000000	4170.25634765625000000000	4166.66650390625000000000	4138.46142578125000000000	4161.53857421875000000000	4143.58984375000000000000	4164.61523437500000000000	4177.94873046875000000000	4151.28173828125000000000	4169.74365234375000000000	4206.66650390625000000000	4157.94873046875000000000	4177.43603515625000000000	1756.00000000000000000000	10249.00000000000000000000	10226.00000000000000000000	0.00000000000000000000	0.00000000000000000000	0.00000000000000000000	2178.00000000000000000000	857.00000000000000000000	4.00000000000000000000	4.00000000000000000000	4.00000000000000000000	4.00000000000000000000	4.00000000000000000000	4.00000000000000000000	4.00000000000000000000	4.00000000000000000000	2.00000000000000000000	4.00000000000000000000	4.00000000000000000000	4.00000000000000000000	4.00000000000000000000	4.00000000000000000000	4.00000000000000000000	4.00000000000000000000
121.00000000000000000000	0.00000000000000000000	4170.25634765625000000000	4185.12792968750000000000	4165.12792968750000000000	4177.43603515625000000000	4174.35888671875000000000	4182.56396484375000000000	4182.56396484375000000000	4193.84619140625000000000	4181.02539062500000000000	4192.30761718750000000000	4180.00000000000000000000	4202.56396484375000000000	4170.76904296875000000000	4174.35888671875000000000	1703.00000000000000000000	10248.00000000000000000000	10225.00000000000000000000	0.00000000000000000000	0.00000000000000000000	0.00000000000000000000	2178.00000000000000000000	864.00000000000000000000	4.00000000000000000000	4.00000000000000000000	4.00000000000000000000	4.00000000000000000000	4.00000000000000000000	4.00000000000000000000	4.00000000000000000000	4.00000000000000000000	2.00000000000000000000	4.00000000000000000000	4.00000000000000000000	4.00000000000000000000	4.00000000000000000000	4.00000000000000000000	4.00000000000000000000	4.00000000000000000000
122.00000000000000000000	0.00000000000000000000	4160.00000000000000000000	4163.07666015625000000000	4171.79492187500000000000	4170.25634765625000000000	4154.35888671875000000000	4173.84619140625000000000	4174.87158203125000000000	4179.48730468750000000000	4181.02539062500000000000	4182.56396484375000000000	4171.28173828125000000000	4201.53857421875000000000	4148.20507812500000000000	4165.12792968750000000000	3171.00000000000000000000	10248.00000000000000000000	10225.00000000000000000000	0.00000000000000000000	0.00000000000000000000	0.00000000000000000000	2178.00000000000000000000	871.00000000000000000000	4.00000000000000000000	4.00000000000000000000	4.00000000000000000000	4.00000000000000000000	4.00000000000000000000	4.00000000000000000000	4.00000000000000000000	4.00000000000000000000	2.00000000000000000000	4.00000000000000000000	4.00000000000000000000	4.00000000000000000000	4.00000000000000000000	4.00000000000000000000	4.00000000000000000000	4.00000000000000000000
123.00000000000000000000	0.00000000000000000000	4161.02539062500000000000	4162.56396484375000000000	4168.20507812500000000000	4166.66650390625000000000	4149.23046875000000000000	4171.79492187500000000000	4163.07666015625000000000	4161.02539062500000000000	4176.92285156250000000000	4153.84619140625000000000	4162.05126953125000000000	4197.43603515625000000000	4142.05126953125000000000	4165.64111328125000000000	2166.00000000000000000000	10248.00000000000000000000	10224.00000000000000000000	0.00000000000000000000	0.00000000000000000000	0.00000000000000000000	2178.00000000000000000000	879.00000000000000000000	4.00000000000000000000	4.00000000000000000000	4.00000000000000000000	4.00000000000000000000	4.00000000000000000000	4.00000000000000000000	4.00000000000000000000	4.00000000000000000000	2.00000000000000000000	4.00000000000000000000	4.00000000000000000000	4.00000000000000000000	4.00000000000000000000	4.00000000000000000000	4.00000000000000000000	4.00000000000000000000
124.00000000000000000000	0.00000000000000000000	4183.58984375000000000000	4206.66650390625000000000	4174.87158203125000000000	4193.33300781250000000000	4194.35888671875000000000	4187.17919921875000000000	4188.71777343750000000000	4186.66650390625000000000	4180.00000000000000000000	4185.12792968750000000000	4182.56396484375000000000	4207.69238281250000000000	4181.53857421875000000000	4182.56396484375000000000	1756.00000000000000000000	10248.00000000000000000000	10224.00000000000000000000	0.00000000000000000000	0.00000000000000000000	0.00000000000000000000	2178.00000000000000000000	886.00000000000000000000	4.00000000000000000000	4.00000000000000000000	4.00000000000000000000	4.00000000000000000000	4.00000000000000000000	4.00000000000000000000	4.00000000000000000000	4.00000000000000000000	2.00000000000000000000	4.00000000000000000000	4.00000000000000000000	4.00000000000000000000	4.00000000000000000000	4.00000000000000000000	4.00000000000000000000	4.00000000000000000000
125.00000000000000000000	0.00000000000000000000	4175.38427734375000000000	4176.41015625000000000000	4182.05126953125000000000	4179.48730468750000000000	4160.51269531250000000000	4172.82031250000000000000	4166.15380859375000000000	4162.56396484375000000000	4181.02539062500000000000	4156.92285156250000000000	4168.20507812500000000000	4204.61523437500000000000	4152.30761718750000000000	4175.89746093750000000000	1703.00000000000000000000	10247.00000000000000000000	10225.00000000000000000000	0.00000000000000000000	0.00000000000000000000	0.00000000000000000000	2178.00000000000000000000	893.00000000000000000000	4.00000000000000000000	4.00000000000000000000	4.00000000000000000000	4.00000000000000000000	4.00000000000000000000	4.00000000000000000000	4.00000000000000000000	4.00000000000000000000	2.00000000000000000000	4.00000000000000000000	4.00000000000000000000	4.00000000000000000000	4.00000000000000000000	4.00000000000000000000	4.00000000000000000000	4.00000000000000000000
126.00000000000000000000	0.00000000000000000000	4174.35888671875000000000	4187.17919921875000000000	4171.28173828125000000000	4190.76904296875000000000	4176.41015625000000000000	4178.97412109375000000000	4181.02539062500000000000	4185.64111328125000000000	4183.58984375000000000000	4182.05126953125000000000	4175.89746093750000000000	4202.05126953125000000000	4176.41015625000000000000	4190.25634765625000000000	3171.00000000000000000000	10247.00000000000000000000	10225.00000000000000000000	0.00000000000000000000	0.00000000000000000000	0.00000000000000000000	2178.00000000000000000000	901.00000000000000000000	4.00000000000000000000	4.00000000000000000000	4.00000000000000000000	4.00000000000000000000	4.00000000000000000000	4.00000000000000000000	4.00000000000000000000	4.00000000000000000000	2.00000000000000000000	4.00000000000000000000	4.00000000000000000000	4.00000000000000000000	4.00000000000000000000	4.00000000000000000000	4.00000000000000000000	4.00000000000000000000
127.00000000000000000000	0.00000000000000000000	4166.15380859375000000000	4168.20507812500000000000	4170.76904296875000000000	4187.69238281250000000000	4155.89746093750000000000	4166.15380859375000000000	4160.00000000000000000000	4179.48730468750000000000	4182.05126953125000000000	4176.41015625000000000000	4172.82031250000000000000	4202.56396484375000000000	4168.71777343750000000000	4187.17919921875000000000	50.00000000000000000000	10247.00000000000000000000	10225.00000000000000000000	0.00000000000000000000	0.00000000000000000000	0.00000000000000000000	2178.00000000000000000000	908.00000000000000000000	4.00000000000000000000	4.00000000000000000000	4.00000000000000000000	4.00000000000000000000	4.00000000000000000000	4.00000000000000000000	4.00000000000000000000	4.00000000000000000000	2.00000000000000000000	4.00000000000000000000	4.00000000000000000000	4.00000000000000000000	4.00000000000000000000	4.00000000000000000000	4.00000000000000000000	4.00000000000000000000
0.00000000000000000000	0.00000000000000000000	4161.53857421875000000000	4156.92285156250000000000	4169.74365234375000000000	4177.43603515625000000000	4140.00000000000000000000	4167.69238281250000000000	4157.94873046875000000000	4168.71777343750000000000	4176.92285156250000000000	4156.41015625000000000000	4166.15380859375000000000	4195.38427734375000000000	4147.69238281250000000000	4175.89746093750000000000	1364.00000000000000000000	10247.00000000000000000000	10225.00000000000000000000	0.00000000000000000000	0.00000000000000000000	0.00000000000000000000	2178.00000000000000000000	916.00000000000000000000	4.00000000000000000000	4.00000000000000000000	4.00000000000000000000	4.00000000000000000000	4.00000000000000000000	4.00000000000000000000	4.00000000000000000000	4.00000000000000000000	2.00000000000000000000	4.00000000000000000000	4.00000000000000000000	4.00000000000000000000	4.00000000000000000000	4.00000000000000000000	4.00000000000000000000	4.00000000000000000000
1.00000000000000000000	0.00000000000000000000	4176.92285156250000000000	4193.84619140625000000000	4172.82031250000000000000	4195.89746093750000000000	4189.23046875000000000000	4191.28173828125000000000	4200.00000000000000000000	4201.02539062500000000000	4178.46142578125000000000	4203.07666015625000000000	4184.10253906250000000000	4201.02539062500000000000	4168.20507812500000000000	4180.51269531250000000000	2075.00000000000000000000	10248.00000000000000000000	10224.00000000000000000000	0.00000000000000000000	0.00000000000000000000	0.00000000000000000000	2178.00000000000000000000	924.00000000000000000000	4.00000000000000000000	4.00000000000000000000	4.00000000000000000000	4.00000000000000000000	4.00000000000000000000	4.00000000000000000000	4.00000000000000000000	4.00000000000000000000	2.00000000000000000000	4.00000000000000000000	4.00000000000000000000	4.00000000000000000000	4.00000000000000000000	4.00000000000000000000	4.00000000000000000000	4.00000000000000000000
2.00000000000000000000	0.00000000000000000000	4167.17919921875000000000	4159.48730468750000000000	4175.89746093750000000000	4174.35888671875000000000	4156.92285156250000000000	4176.41015625000000000000	4163.07666015625000000000	4166.66650390625000000000	4177.43603515625000000000	4172.30761718750000000000	4161.53857421875000000000	4193.84619140625000000000	4125.12792968750000000000	4160.51269531250000000000	2131.00000000000000000000	10248.00000000000000000000	10224.00000000000000000000	0.00000000000000000000	0.00000000000000000000	0.00000000000000000000	2178.00000000000000000000	932.00000000000000000000	4.00000000000000000000	4.00000000000000000000	4.00000000000000000000	4.00000000000000000000	4.00000000000000000000	4.00000000000000000000	4.00000000000000000000	4.00000000000000000000	2.00000000000000000000	4.00000000000000000000	4.00000000000000000000	4.00000000000000000000	4.00000000000000000000	4.00000000000000000000	4.00000000000000000000	4.00000000000000000000
3.00000000000000000000	0.00000000000000000000	4176.41015625000000000000	4178.97412109375000000000	4169.74365234375000000000	4181.53857421875000000000	4173.33300781250000000000	4177.94873046875000000000	4166.15380859375000000000	4171.79492187500000000000	4180.00000000000000000000	4167.17919921875000000000	4169.23046875000000000000	4193.33300781250000000000	4150.76904296875000000000	4172.82031250000000000000	3151.00000000000000000000	10248.00000000000000000000	10224.00000000000000000000	0.00000000000000000000	0.00000000000000000000	0.00000000000000000000	2178.00000000000000000000	941.00000000000000000000	4.00000000000000000000	4.00000000000000000000	4.00000000000000000000	4.00000000000000000000	4.00000000000000000000	4.00000000000000000000	4.00000000000000000000	4.00000000000000000000	2.00000000000000000000	4.00000000000000000000	4.00000000000000000000	4.00000000000000000000	4.00000000000000000000	4.00000000000000000000	4.00000000000000000000	4.00000000000000000000
4.00000000000000000000	0.00000000000000000000	4178.97412109375000000000	4181.53857421875000000000	4175.38427734375000000000	4184.10253906250000000000	4168.20507812500000000000	4166.15380859375000000000	4156.41015625000000000000	4160.00000000000000000000	4181.53857421875000000000	4149.23046875000000000000	4174.35888671875000000000	4203.07666015625000000000	4164.61523437500000000000	4180.51269531250000000000	3321.00000000000000000000	10248.00000000000000000000	10224.00000000000000000000	0.00000000000000000000	0.00000000000000000000	0.00000000000000000000	2178.00000000000000000000	949.00000000000000000000	4.00000000000000000000	4.00000000000000000000	4.00000000000000000000	4.00000000000000000000	4.00000000000000000000	4.00000000000000000000	4.00000000000000000000	4.00000000000000000000	2.00000000000000000000	4.00000000000000000000	4.00000000000000000000	4.00000000000000000000	4.00000000000000000000	4.00000000000000000000	4.00000000000000000000	4.00000000000000000000
5.00000000000000000000	0.00000000000000000000	4162.05126953125000000000	4156.41015625000000000000	4171.79492187500000000000	4167.17919921875000000000	4132.30761718750000000000	4158.97412109375000000000	4140.00000000000000000000	4142.05126953125000000000	4178.46142578125000000000	4134.35888671875000000000	4159.48730468750000000000	4190.25634765625000000000	4138.97412109375000000000	4167.69238281250000000000	1846.00000000000000000000	10248.00000000000000000000	10224.00000000000000000000	0.00000000000000000000	0.00000000000000000000	0.00000000000000000000	2178.00000000000000000000	957.00000000000000000000	4.00000000000000000000	4.00000000000000000000	4.00000000000000000000	4.00000000000000000000	4.00000000000000000000	4.00000000000000000000	4.00000000000000000000	4.00000000000000000000	2.00000000000000000000	4.00000000000000000000	4.00000000000000000000	4.00000000000000000000	4.00000000000000000000	4.00000000000000000000	4.00000000000000000000	4.00000000000000000000
6.00000000000000000000	0.00000000000000000000	4165.64111328125000000000	4176.41015625000000000000	4166.15380859375000000000	4182.56396484375000000000	4152.82031250000000000000	4172.30761718750000000000	4168.71777343750000000000	4188.71777343750000000000	4181.02539062500000000000	4195.38427734375000000000	4180.51269531250000000000	4192.30761718750000000000	4164.10253906250000000000	4183.58984375000000000000	2903.00000000000000000000	10248.00000000000000000000	10224.00000000000000000000	0.00000000000000000000	0.00000000000000000000	0.00000000000000000000	2178.00000000000000000000	966.00000000000000000000	4.00000000000000000000	4.00000000000000000000	4.00000000000000000000	4.00000000000000000000	4.00000000000000000000	4.00000000000000000000	4.00000000000000000000	4.00000000000000000000	2.00000000000000000000	4.00000000000000000000	4.00000000000000000000	4.00000000000000000000	4.00000000000000000000	4.00000000000000000000	4.00000000000000000000	4.00000000000000000000
7.00000000000000000000	0.00000000000000000000	4161.53857421875000000000	4144.61523437500000000000	4169.74365234375000000000	4163.07666015625000000000	4117.43603515625000000000	4157.94873046875000000000	4144.61523437500000000000	4168.20507812500000000000	4180.00000000000000000000	4164.10253906250000000000	4171.79492187500000000000	4196.41015625000000000000	4139.48730468750000000000	4181.02539062500000000000	2805.00000000000000000000	10248.00000000000000000000	10224.00000000000000000000	0.00000000000000000000	0.00000000000000000000	0.00000000000000000000	2178.00000000000000000000	974.00000000000000000000	4.00000000000000000000	4.00000000000000000000	4.00000000000000000000	4.00000000000000000000	4.00000000000000000000	4.00000000000000000000	4.00000000000000000000	4.00000000000000000000	2.00000000000000000000	4.00000000000000000000	4.00000000000000000000	4.00000000000000000000	4.00000000000000000000	4.00000000000000000000	4.00000000000000000000	4.00000000000000000000
8.00000000000000000000	0.00000000000000000000	4170.25634765625000000000	4172.82031250000000000000	4168.71777343750000000000	4167.69238281250000000000	4155.89746093750000000000	4181.53857421875000000000	4170.76904296875000000000	4170.25634765625000000000	4177.94873046875000000000	4165.64111328125000000000	4176.41015625000000000000	4193.33300781250000000000	4155.38427734375000000000	4178.97412109375000000000	228.00000000000000000000	10248.00000000000000000000	10224.00000000000000000000	0.00000000000000000000	0.00000000000000000000	0.00000000000000000000	2178.00000000000000000000	982.00000000000000000000	4.00000000000000000000	4.00000000000000000000	4.00000000000000000000	4.00000000000000000000	4.00000000000000000000	4.00000000000000000000	4.00000000000000000000	4.00000000000000000000	2.00000000000000000000	4.00000000000000000000	4.00000000000000000000	4.00000000000000000000	4.00000000000000000000	4.00000000000000000000	4.00000000000000000000	4.00000000000000000000
9.00000000000000000000	0.00000000000000000000	4171.28173828125000000000	4186.66650390625000000000	4175.89746093750000000000	4172.82031250000000000000	4192.82031250000000000000	4191.28173828125000000000	4181.53857421875000000000	4173.84619140625000000000	4178.97412109375000000000	4181.53857421875000000000	4177.94873046875000000000	4194.35888671875000000000	4152.82031250000000000000	4168.71777343750000000000	3210.00000000000000000000	10248.00000000000000000000	10224.00000000000000000000	0.00000000000000000000	0.00000000000000000000	0.00000000000000000000	2178.00000000000000000000	991.00000000000000000000	4.00000000000000000000	4.00000000000000000000	4.00000000000000000000	4.00000000000000000000	4.00000000000000000000	4.00000000000000000000	4.00000000000000000000	4.00000000000000000000	2.00000000000000000000	4.00000000000000000000	4.00000000000000000000	4.00000000000000000000	4.00000000000000000000	4.00000000000000000000	4.00000000000000000000	4.00000000000000000000
10.00000000000000000000	0.00000000000000000000	4165.12792968750000000000	4160.51269531250000000000	4172.82031250000000000000	4155.38427734375000000000	4166.15380859375000000000	4171.79492187500000000000	4155.38427734375000000000	4152.30761718750000000000	4180.51269531250000000000	4157.94873046875000000000	4158.97412109375000000000	4187.17919921875000000000	4130.25634765625000000000	4162.56396484375000000000	3185.00000000000000000000	10248.00000000000000000000	10224.00000000000000000000	0.00000000000000000000	0.00000000000000000000	0.00000000000000000000	2178.00000000000000000000	999.00000000000000000000	4.00000000000000000000	4.00000000000000000000	4.00000000000000000000	4.00000000000000000000	4.00000000000000000000	4.00000000000000000000	4.00000000000000000000	4.00000000000000000000	2.00000000000000000000	4.00000000000000000000	4.00000000000000000000	4.00000000000000000000	4.00000000000000000000	4.00000000000000000000	4.00000000000000000000	4.00000000000000000000
11.00000000000000000000	0.00000000000000000000	4182.56396484375000000000	4194.35888671875000000000	4172.82031250000000000000	4175.38427734375000000000	4187.17919921875000000000	4178.46142578125000000000	4173.33300781250000000000	4176.41015625000000000000	4182.56396484375000000000	4195.38427734375000000000	4176.41015625000000000000	4196.92285156250000000000	4182.05126953125000000000	4186.66650390625000000000	2179.00000000000000000000	10246.00000000000000000000	10225.00000000000000000000	0.00000000000000000000	0.00000000000000000000	0.00000000000000000000	2179.00000000000000000000	7.00000000000000000000	4.00000000000000000000	4.00000000000000000000	4.00000000000000000000	4.00000000000000000000	4.00000000000000000000	4.00000000000000000000	4.00000000000000000000	4.00000000000000000000	2.00000000000000000000	4.00000000000000000000	4.00000000000000000000	4.00000000000000000000	4.00000000000000000000	4.00000000000000000000	4.00000000000000000000	4.00000000000000000000
12.00000000000000000000	0.00000000000000000000	4171.79492187500000000000	4167.69238281250000000000	4181.02539062500000000000	4158.97412109375000000000	4154.35888671875000000000	4166.66650390625000000000	4140.51269531250000000000	4145.12792968750000000000	4177.43603515625000000000	4156.41015625000000000000	4165.64111328125000000000	4197.43603515625000000000	4158.46142578125000000000	4173.33300781250000000000	1734.00000000000000000000	10246.00000000000000000000	10225.00000000000000000000	0.00000000000000000000	0.00000000000000000000	0.00000000000000000000	2179.00000000000000000000	15.00000000000000000000	4.00000000000000000000	4.00000000000000000000	4.00000000000000000000	4.00000000000000000000	4.00000000000000000000	4.00000000000000000000	4.00000000000000000000	4.00000000000000000000	2.00000000000000000000	4.00000000000000000000	4.00000000000000000000	4.00000000000000000000	4.00000000000000000000	4.00000000000000000000	4.00000000000000000000	4.00000000000000000000
13.00000000000000000000	0.00000000000000000000	4165.12792968750000000000	4166.66650390625000000000	4168.71777343750000000000	4155.89746093750000000000	4156.92285156250000000000	4170.25634765625000000000	4151.79492187500000000000	4155.38427734375000000000	4179.48730468750000000000	4151.28173828125000000000	4166.66650390625000000000	4189.74365234375000000000	4154.87158203125000000000	4168.71777343750000000000	1716.00000000000000000000	10247.00000000000000000000	10227.00000000000000000000	0.00000000000000000000	0.00000000000000000000	0.00000000000000000000	2179.00000000000000000000	22.00000000000000000000	4.00000000000000000000	4.00000000000000000000	4.00000000000000000000	4.00000000000000000000	4.00000000000000000000	4.00000000000000000000	4.00000000000000000000	4.00000000000000000000	2.00000000000000000000	4.00000000000000000000	4.00000000000000000000	4.00000000000000000000	4.00000000000000000000	4.00000000000000000000	4.00000000000000000000	4.00000000000000000000
14.00000000000000000000	0.00000000000000000000	4158.97412109375000000000	4162.05126953125000000000	4162.56396484375000000000	4159.48730468750000000000	4148.71777343750000000000	4164.61523437500000000000	4162.56396484375000000000	4174.35888671875000000000	4182.56396484375000000000	4174.87158203125000000000	4171.79492187500000000000	4190.76904296875000000000	4155.38427734375000000000	4170.76904296875000000000	3185.00000000000000000000	10247.00000000000000000000	10227.00000000000000000000	0.00000000000000000000	0.00000000000000000000	0.00000000000000000000	2179.00000000000000000000	29.00000000000000000000	4.00000000000000000000	4.00000000000000000000	4.00000000000000000000	4.00000000000000000000	4.00000000000000000000	4.00000000000000000000	4.00000000000000000000	4.00000000000000000000	2.00000000000000000000	4.00000000000000000000	4.00000000000000000000	4.00000000000000000000	4.00000000000000000000	4.00000000000000000000	4.00000000000000000000	4.00000000000000000000
15.00000000000000000000	0.00000000000000000000	4148.71777343750000000000	4137.94873046875000000000	4166.15380859375000000000	4139.48730468750000000000	4123.07666015625000000000	4158.97412109375000000000	4140.51269531250000000000	4145.64111328125000000000	4177.94873046875000000000	4145.64111328125000000000	4156.41015625000000000000	4183.07666015625000000000	4124.61523437500000000000	4157.43603515625000000000	2179.00000000000000000000	10247.00000000000000000000	10228.00000000000000000000	0.00000000000000000000	0.00000000000000000000	0.00000000000000000000	2179.00000000000000000000	37.00000000000000000000	4.00000000000000000000	4.00000000000000000000	4.00000000000000000000	4.00000000000000000000	4.00000000000000000000	4.00000000000000000000	4.00000000000000000000	4.00000000000000000000	2.00000000000000000000	4.00000000000000000000	4.00000000000000000000	4.00000000000000000000	4.00000000000000000000	4.00000000000000000000	4.00000000000000000000	4.00000000000000000000
16.00000000000000000000	0.00000000000000000000	4176.41015625000000000000	4194.87158203125000000000	4174.35888671875000000000	4166.66650390625000000000	4192.30761718750000000000	4189.23046875000000000000	4179.48730468750000000000	4173.84619140625000000000	4182.05126953125000000000	4187.17919921875000000000	4176.92285156250000000000	4193.33300781250000000000	4169.23046875000000000000	4173.33300781250000000000	0.00000000000000000000	10247.00000000000000000000	10228.00000000000000000000	0.00000000000000000000	0.00000000000000000000	0.00000000000000000000	2179.00000000000000000000	44.00000000000000000000	4.00000000000000000000	4.00000000000000000000	4.00000000000000000000	4.00000000000000000000	4.00000000000000000000	4.00000000000000000000	4.00000000000000000000	4.00000000000000000000	2.00000000000000000000	4.00000000000000000000	4.00000000000000000000	4.00000000000000000000	4.00000000000000000000	4.00000000000000000000	4.00000000000000000000	4.00000000000000000000
17.00000000000000000000	0.00000000000000000000	4178.46142578125000000000	4175.89746093750000000000	4179.48730468750000000000	4162.05126953125000000000	4168.20507812500000000000	4175.38427734375000000000	4157.94873046875000000000	4154.87158203125000000000	4180.00000000000000000000	4170.25634765625000000000	4165.12792968750000000000	4197.94873046875000000000	4149.74365234375000000000	4164.10253906250000000000	0.00000000000000000000	10247.00000000000000000000	10227.00000000000000000000	0.00000000000000000000	0.00000000000000000000	0.00000000000000000000	2179.00000000000000000000	51.00000000000000000000	4.00000000000000000000	4.00000000000000000000	4.00000000000000000000	4.00000000000000000000	4.00000000000000000000	4.00000000000000000000	4.00000000000000000000	4.00000000000000000000	2.00000000000000000000	4.00000000000000000000	4.00000000000000000000	4.00000000000000000000	4.00000000000000000000	4.00000000000000000000	4.00000000000000000000	4.00000000000000000000
18.00000000000000000000	0.00000000000000000000	4171.28173828125000000000	4169.23046875000000000000	4168.71777343750000000000	4161.02539062500000000000	4154.35888671875000000000	4169.23046875000000000000	4154.35888671875000000000	4154.35888671875000000000	4175.89746093750000000000	4160.51269531250000000000	4166.15380859375000000000	4192.30761718750000000000	4152.82031250000000000000	4168.71777343750000000000	0.00000000000000000000	10247.00000000000000000000	10227.00000000000000000000	0.00000000000000000000	0.00000000000000000000	0.00000000000000000000	2179.00000000000000000000	59.00000000000000000000	4.00000000000000000000	4.00000000000000000000	4.00000000000000000000	4.00000000000000000000	4.00000000000000000000	4.00000000000000000000	4.00000000000000000000	4.00000000000000000000	2.00000000000000000000	4.00000000000000000000	4.00000000000000000000	4.00000000000000000000	4.00000000000000000000	4.00000000000000000000	4.00000000000000000000	4.00000000000000000000
19.00000000000000000000	0.00000000000000000000	4171.28173828125000000000	4185.12792968750000000000	4170.76904296875000000000	4172.82031250000000000000	4180.51269531250000000000	4169.74365234375000000000	4162.05126953125000000000	4171.28173828125000000000	4178.46142578125000000000	4165.12792968750000000000	4182.05126953125000000000	4202.56396484375000000000	4179.48730468750000000000	4185.64111328125000000000	0.00000000000000000000	10247.00000000000000000000	10226.00000000000000000000	0.00000000000000000000	0.00000000000000000000	0.00000000000000000000	2179.00000000000000000000	66.00000000000000000000	4.00000000000000000000	4.00000000000000000000	4.00000000000000000000	4.00000000000000000000	4.00000000000000000000	4.00000000000000000000	4.00000000000000000000	4.00000000000000000000	2.00000000000000000000	4.00000000000000000000	4.00000000000000000000	4.00000000000000000000	4.00000000000000000000	4.00000000000000000000	4.00000000000000000000	4.00000000000000000000
20.00000000000000000000	0.00000000000000000000	4157.94873046875000000000	4146.15380859375000000000	4171.28173828125000000000	4147.69238281250000000000	4146.15380859375000000000	4160.00000000000000000000	4136.41015625000000000000	4145.64111328125000000000	4174.35888671875000000000	4127.17919921875000000000	4158.97412109375000000000	4196.92285156250000000000	4141.02539062500000000000	4167.69238281250000000000	0.00000000000000000000	10247.00000000000000000000	10226.00000000000000000000	0.00000000000000000000	0.00000000000000000000	0.00000000000000000000	2179.00000000000000000000	73.00000000000000000000	4.00000000000000000000	4.00000000000000000000	4.00000000000000000000	4.00000000000000000000	4.00000000000000000000	4.00000000000000000000	4.00000000000000000000	4.00000000000000000000	2.00000000000000000000	4.00000000000000000000	4.00000000000000000000	4.00000000000000000000	4.00000000000000000000	4.00000000000000000000	4.00000000000000000000	4.00000000000000000000
21.00000000000000000000	0.00000000000000000000	4165.12792968750000000000	4172.30761718750000000000	4167.69238281250000000000	4159.48730468750000000000	4173.33300781250000000000	4182.56396484375000000000	4176.41015625000000000000	4184.10253906250000000000	4175.89746093750000000000	4182.56396484375000000000	4173.84619140625000000000	4193.84619140625000000000	4160.00000000000000000000	4167.69238281250000000000	0.00000000000000000000	10244.00000000000000000000	10226.00000000000000000000	0.00000000000000000000	0.00000000000000000000	0.00000000000000000000	2179.00000000000000000000	81.00000000000000000000	4.00000000000000000000	4.00000000000000000000	4.00000000000000000000	4.00000000000000000000	4.00000000000000000000	4.00000000000000000000	4.00000000000000000000	4.00000000000000000000	2.00000000000000000000	4.00000000000000000000	4.00000000000000000000	4.00000000000000000000	4.00000000000000000000	4.00000000000000000000	4.00000000000000000000	4.00000000000000000000
22.00000000000000000000	0.00000000000000000000	4157.43603515625000000000	4163.58984375000000000000	4174.35888671875000000000	4154.35888671875000000000	4147.69238281250000000000	4176.92285156250000000000	4164.10253906250000000000	4172.30761718750000000000	4178.97412109375000000000	4168.20507812500000000000	4168.71777343750000000000	4193.33300781250000000000	4137.43603515625000000000	4156.92285156250000000000	0.00000000000000000000	10244.00000000000000000000	10226.00000000000000000000	0.00000000000000000000	0.00000000000000000000	0.00000000000000000000	2179.00000000000000000000	89.00000000000000000000	4.00000000000000000000	4.00000000000000000000	4.00000000000000000000	4.00000000000000000000	4.00000000000000000000	4.00000000000000000000	4.00000000000000000000	4.00000000000000000000	2.00000000000000000000	4.00000000000000000000	4.00000000000000000000	4.00000000000000000000	4.00000000000000000000	4.00000000000000000000	4.00000000000000000000	4.00000000000000000000
23.00000000000000000000	0.00000000000000000000	4159.48730468750000000000	4166.66650390625000000000	4169.23046875000000000000	4152.82031250000000000000	4142.05126953125000000000	4180.00000000000000000000	4161.02539062500000000000	4157.43603515625000000000	4176.92285156250000000000	4145.64111328125000000000	4159.48730468750000000000	4189.74365234375000000000	4134.35888671875000000000	4156.92285156250000000000	0.00000000000000000000	10244.00000000000000000000	10225.00000000000000000000	0.00000000000000000000	0.00000000000000000000	0.00000000000000000000	2179.00000000000000000000	97.00000000000000000000	4.00000000000000000000	4.00000000000000000000	4.00000000000000000000	4.00000000000000000000	4.00000000000000000000	4.00000000000000000000	4.00000000000000000000	4.00000000000000000000	2.00000000000000000000	4.00000000000000000000	4.00000000000000000000	4.00000000000000000000	4.00000000000000000000	4.00000000000000000000	4.00000000000000000000	4.00000000000000000000
24.00000000000000000000	0.00000000000000000000	4177.43603515625000000000	4187.17919921875000000000	4173.84619140625000000000	4168.20507812500000000000	4185.12792968750000000000	4186.66650390625000000000	4175.89746093750000000000	4170.25634765625000000000	4177.94873046875000000000	4181.53857421875000000000	4171.79492187500000000000	4198.97412109375000000000	4169.74365234375000000000	4170.76904296875000000000	0.00000000000000000000	10244.00000000000000000000	10225.00000000000000000000	0.00000000000000000000	0.00000000000000000000	0.00000000000000000000	2179.00000000000000000000	106.00000000000000000000	4.00000000000000000000	4.00000000000000000000	4.00000000000000000000	4.00000000000000000000	4.00000000000000000000	4.00000000000000000000	4.00000000000000000000	4.00000000000000000000	2.00000000000000000000	4.00000000000000000000	4.00000000000000000000	4.00000000000000000000	4.00000000000000000000	4.00000000000000000000	4.00000000000000000000	4.00000000000000000000
25.00000000000000000000	0.00000000000000000000	4166.15380859375000000000	4153.84619140625000000000	4177.94873046875000000000	4145.12792968750000000000	4166.15380859375000000000	4169.23046875000000000000	4141.53857421875000000000	4138.97412109375000000000	4180.00000000000000000000	4145.12792968750000000000	4157.94873046875000000000	4193.33300781250000000000	4145.64111328125000000000	4159.48730468750000000000	0.00000000000000000000	10243.00000000000000000000	10227.00000000000000000000	0.00000000000000000000	0.00000000000000000000	0.00000000000000000000	2179.00000000000000000000	114.00000000000000000000	4.00000000000000000000	4.00000000000000000000	4.00000000000000000000	4.00000000000000000000	4.00000000000000000000	4.00000000000000000000	4.00000000000000000000	4.00000000000000000000	2.00000000000000000000	4.00000000000000000000	4.00000000000000000000	4.00000000000000000000	4.00000000000000000000	4.00000000000000000000	4.00000000000000000000	4.00000000000000000000
26.00000000000000000000	0.00000000000000000000	4168.71777343750000000000	4180.51269531250000000000	4168.71777343750000000000	4160.51269531250000000000	4184.61523437500000000000	4178.97412109375000000000	4166.66650390625000000000	4168.71777343750000000000	4182.56396484375000000000	4162.56396484375000000000	4177.43603515625000000000	4196.41015625000000000000	4176.41015625000000000000	4174.35888671875000000000	0.00000000000000000000	10243.00000000000000000000	10227.00000000000000000000	0.00000000000000000000	0.00000000000000000000	0.00000000000000000000	2179.00000000000000000000	123.00000000000000000000	4.00000000000000000000	4.00000000000000000000	4.00000000000000000000	4.00000000000000000000	4.00000000000000000000	4.00000000000000000000	4.00000000000000000000	4.00000000000000000000	2.00000000000000000000	4.00000000000000000000	4.00000000000000000000	4.00000000000000000000	4.00000000000000000000	4.00000000000000000000	4.00000000000000000000	4.00000000000000000000
27.00000000000000000000	0.00000000000000000000	4164.61523437500000000000	4166.15380859375000000000	4172.30761718750000000000	4159.48730468750000000000	4156.41015625000000000000	4167.17919921875000000000	4151.79492187500000000000	4167.17919921875000000000	4177.94873046875000000000	4166.15380859375000000000	4177.43603515625000000000	4204.61523437500000000000	4171.28173828125000000000	4179.48730468750000000000	0.00000000000000000000	10244.00000000000000000000	10228.00000000000000000000	0.00000000000000000000	0.00000000000000000000	0.00000000000000000000	2179.00000000000000000000	131.00000000000000000000	4.00000000000000000000	4.00000000000000000000	4.00000000000000000000	4.00000000000000000000	4.00000000000000000000	4.00000000000000000000	4.00000000000000000000	4.00000000000000000000	2.00000000000000000000	4.00000000000000000000	4.00000000000000000000	4.00000000000000000000	4.00000000000000000000	4.00000000000000000000	4.00000000000000000000	4.00000000000000000000
28.00000000000000000000	0.00000000000000000000	4166.66650390625000000000	4160.51269531250000000000	4170.76904296875000000000	4152.82031250000000000000	4153.84619140625000000000	4172.30761718750000000000	4154.87158203125000000000	4166.66650390625000000000	4177.94873046875000000000	4170.76904296875000000000	4171.28173828125000000000	4200.51269531250000000000	4165.64111328125000000000	4175.89746093750000000000	0.00000000000000000000	10244.00000000000000000000	10228.00000000000000000000	0.00000000000000000000	0.00000000000000000000	0.00000000000000000000	2179.00000000000000000000	139.00000000000000000000	4.00000000000000000000	4.00000000000000000000	4.00000000000000000000	4.00000000000000000000	4.00000000000000000000	4.00000000000000000000	4.00000000000000000000	4.00000000000000000000	2.00000000000000000000	4.00000000000000000000	4.00000000000000000000	4.00000000000000000000	4.00000000000000000000	4.00000000000000000000	4.00000000000000000000	4.00000000000000000000
29.00000000000000000000	0.00000000000000000000	4180.51269531250000000000	4195.38427734375000000000	4173.33300781250000000000	4171.79492187500000000000	4191.28173828125000000000	4191.79492187500000000000	4194.35888671875000000000	4191.28173828125000000000	4182.05126953125000000000	4201.53857421875000000000	4188.20507812500000000000	4206.15380859375000000000	4185.12792968750000000000	4178.97412109375000000000	0.00000000000000000000	10248.00000000000000000000	10229.00000000000000000000	0.00000000000000000000	0.00000000000000000000	0.00000000000000000000	2179.00000000000000000000	148.00000000000000000000	4.00000000000000000000	4.00000000000000000000	4.00000000000000000000	4.00000000000000000000	4.00000000000000000000	4.00000000000000000000	4.00000000000000000000	4.00000000000000000000	2.00000000000000000000	4.00000000000000000000	4.00000000000000000000	4.00000000000000000000	4.00000000000000000000	4.00000000000000000000	4.00000000000000000000	4.00000000000000000000
30.00000000000000000000	0.00000000000000000000	4171.28173828125000000000	4166.15380859375000000000	4178.97412109375000000000	4152.82031250000000000000	4151.28173828125000000000	4175.38427734375000000000	4159.48730468750000000000	4153.84619140625000000000	4177.94873046875000000000	4158.46142578125000000000	4168.20507812500000000000	4201.02539062500000000000	4142.56396484375000000000	4162.56396484375000000000	0.00000000000000000000	10248.00000000000000000000	10229.00000000000000000000	0.00000000000000000000	0.00000000000000000000	0.00000000000000000000	2179.00000000000000000000	156.00000000000000000000	4.00000000000000000000	4.00000000000000000000	4.00000000000000000000	4.00000000000000000000	4.00000000000000000000	4.00000000000000000000	4.00000000000000000000	4.00000000000000000000	2.00000000000000000000	4.00000000000000000000	4.00000000000000000000	4.00000000000000000000	4.00000000000000000000	4.00000000000000000000	4.00000000000000000000	4.00000000000000000000
31.00000000000000000000	0.00000000000000000000	4183.07666015625000000000	4192.30761718750000000000	4176.92285156250000000000	4166.66650390625000000000	4189.74365234375000000000	4182.05126953125000000000	4170.25634765625000000000	4175.38427734375000000000	4178.46142578125000000000	4182.56396484375000000000	4179.48730468750000000000	4203.58984375000000000000	4182.56396484375000000000	4180.51269531250000000000	0.00000000000000000000	10248.00000000000000000000	10229.00000000000000000000	0.00000000000000000000	0.00000000000000000000	0.00000000000000000000	2179.00000000000000000000	164.00000000000000000000	4.00000000000000000000	4.00000000000000000000	4.00000000000000000000	4.00000000000000000000	4.00000000000000000000	4.00000000000000000000	4.00000000000000000000	4.00000000000000000000	2.00000000000000000000	4.00000000000000000000	4.00000000000000000000	4.00000000000000000000	4.00000000000000000000	4.00000000000000000000	4.00000000000000000000	4.00000000000000000000
32.00000000000000000000	0.00000000000000000000	4185.64111328125000000000	4186.15380859375000000000	4181.02539062500000000000	4166.66650390625000000000	4192.82031250000000000000	4171.79492187500000000000	4157.94873046875000000000	4171.79492187500000000000	4177.94873046875000000000	4173.33300781250000000000	4181.53857421875000000000	4210.25634765625000000000	4194.35888671875000000000	4185.64111328125000000000	0.00000000000000000000	10248.00000000000000000000	10229.00000000000000000000	0.00000000000000000000	0.00000000000000000000	0.00000000000000000000	2179.00000000000000000000	172.00000000000000000000	4.00000000000000000000	4.00000000000000000000	4.00000000000000000000	4.00000000000000000000	4.00000000000000000000	4.00000000000000000000	4.00000000000000000000	4.00000000000000000000	2.00000000000000000000	4.00000000000000000000	4.00000000000000000000	4.00000000000000000000	4.00000000000000000000	4.00000000000000000000	4.00000000000000000000	4.00000000000000000000
33.00000000000000000000	0.00000000000000000000	4171.79492187500000000000	4164.10253906250000000000	4171.28173828125000000000	4147.69238281250000000000	4160.51269531250000000000	4166.66650390625000000000	4143.58984375000000000000	4152.82031250000000000000	4176.92285156250000000000	4145.64111328125000000000	4168.71777343750000000000	4200.51269531250000000000	4167.69238281250000000000	4172.30761718750000000000	0.00000000000000000000	10248.00000000000000000000	10228.00000000000000000000	0.00000000000000000000	0.00000000000000000000	0.00000000000000000000	2179.00000000000000000000	179.00000000000000000000	4.00000000000000000000	4.00000000000000000000	4.00000000000000000000	4.00000000000000000000	4.00000000000000000000	4.00000000000000000000	4.00000000000000000000	4.00000000000000000000	2.00000000000000000000	4.00000000000000000000	4.00000000000000000000	4.00000000000000000000	4.00000000000000000000	4.00000000000000000000	4.00000000000000000000	4.00000000000000000000
34.00000000000000000000	0.00000000000000000000	4169.74365234375000000000	4185.64111328125000000000	4167.17919921875000000000	4161.53857421875000000000	4180.51269531250000000000	4176.92285156250000000000	4171.28173828125000000000	4188.71777343750000000000	4180.51269531250000000000	4191.79492187500000000000	4186.66650390625000000000	4204.10253906250000000000	4188.20507812500000000000	4179.48730468750000000000	0.00000000000000000000	10248.00000000000000000000	10228.00000000000000000000	0.00000000000000000000	0.00000000000000000000	0.00000000000000000000	2179.00000000000000000000	186.00000000000000000000	4.00000000000000000000	4.00000000000000000000	4.00000000000000000000	4.00000000000000000000	4.00000000000000000000	4.00000000000000000000	4.00000000000000000000	4.00000000000000000000	2.00000000000000000000	4.00000000000000000000	4.00000000000000000000	4.00000000000000000000	4.00000000000000000000	4.00000000000000000000	4.00000000000000000000	4.00000000000000000000
35.00000000000000000000	0.00000000000000000000	4156.41015625000000000000	4150.76904296875000000000	4173.33300781250000000000	4148.71777343750000000000	4144.61523437500000000000	4160.51269531250000000000	4146.15380859375000000000	4166.15380859375000000000	4176.92285156250000000000	4167.69238281250000000000	4172.82031250000000000000	4206.15380859375000000000	4154.35888671875000000000	4169.23046875000000000000	0.00000000000000000000	10251.00000000000000000000	10230.00000000000000000000	0.00000000000000000000	0.00000000000000000000	0.00000000000000000000	2179.00000000000000000000	194.00000000000000000000	4.00000000000000000000	4.00000000000000000000	4.00000000000000000000	4.00000000000000000000	4.00000000000000000000	4.00000000000000000000	4.00000000000000000000	4.00000000000000000000	2.00000000000000000000	4.00000000000000000000	4.00000000000000000000	4.00000000000000000000	4.00000000000000000000	4.00000000000000000000	4.00000000000000000000	4.00000000000000000000
36.00000000000000000000	0.00000000000000000000	4169.23046875000000000000	4175.89746093750000000000	4169.74365234375000000000	4162.05126953125000000000	4169.23046875000000000000	4181.02539062500000000000	4170.76904296875000000000	4171.79492187500000000000	4178.46142578125000000000	4179.48730468750000000000	4177.43603515625000000000	4203.58984375000000000000	4165.12792968750000000000	4173.33300781250000000000	0.00000000000000000000	10251.00000000000000000000	10230.00000000000000000000	0.00000000000000000000	0.00000000000000000000	0.00000000000000000000	2179.00000000000000000000	201.00000000000000000000	4.00000000000000000000	4.00000000000000000000	4.00000000000000000000	4.00000000000000000000	4.00000000000000000000	4.00000000000000000000	4.00000000000000000000	4.00000000000000000000	2.00000000000000000000	4.00000000000000000000	4.00000000000000000000	4.00000000000000000000	4.00000000000000000000	4.00000000000000000000	4.00000000000000000000	4.00000000000000000000
37.00000000000000000000	0.00000000000000000000	4176.92285156250000000000	4178.46142578125000000000	4176.41015625000000000000	4166.15380859375000000000	4174.35888671875000000000	4184.10253906250000000000	4174.35888671875000000000	4164.10253906250000000000	4180.00000000000000000000	4165.64111328125000000000	4175.89746093750000000000	4199.48730468750000000000	4157.43603515625000000000	4162.56396484375000000000	0.00000000000000000000	10251.00000000000000000000	10231.00000000000000000000	0.00000000000000000000	0.00000000000000000000	0.00000000000000000000	2179.00000000000000000000	208.00000000000000000000	4.00000000000000000000	4.00000000000000000000	4.00000000000000000000	4.00000000000000000000	4.00000000000000000000	4.00000000000000000000	4.00000000000000000000	4.00000000000000000000	2.00000000000000000000	4.00000000000000000000	4.00000000000000000000	4.00000000000000000000	4.00000000000000000000	4.00000000000000000000	4.00000000000000000000	4.00000000000000000000
38.00000000000000000000	0.00000000000000000000	4167.69238281250000000000	4155.89746093750000000000	4174.87158203125000000000	4160.00000000000000000000	4144.61523437500000000000	4168.71777343750000000000	4154.35888671875000000000	4148.20507812500000000000	4174.87158203125000000000	4131.79492187500000000000	4162.05126953125000000000	4193.84619140625000000000	4143.58984375000000000000	4156.41015625000000000000	0.00000000000000000000	10251.00000000000000000000	10231.00000000000000000000	0.00000000000000000000	0.00000000000000000000	0.00000000000000000000	2179.00000000000000000000	217.00000000000000000000	4.00000000000000000000	4.00000000000000000000	4.00000000000000000000	4.00000000000000000000	4.00000000000000000000	4.00000000000000000000	4.00000000000000000000	4.00000000000000000000	2.00000000000000000000	4.00000000000000000000	4.00000000000000000000	4.00000000000000000000	4.00000000000000000000	4.00000000000000000000	4.00000000000000000000	4.00000000000000000000
39.00000000000000000000	0.00000000000000000000	4174.35888671875000000000	4185.12792968750000000000	4170.25634765625000000000	4190.76904296875000000000	4170.76904296875000000000	4172.30761718750000000000	4171.28173828125000000000	4181.53857421875000000000	4178.97412109375000000000	4183.58984375000000000000	4183.07666015625000000000	4209.23046875000000000000	4190.76904296875000000000	4184.10253906250000000000	0.00000000000000000000	10252.00000000000000000000	10231.00000000000000000000	0.00000000000000000000	0.00000000000000000000	0.00000000000000000000	2179.00000000000000000000	225.00000000000000000000	4.00000000000000000000	4.00000000000000000000	4.00000000000000000000	4.00000000000000000000	4.00000000000000000000	4.00000000000000000000	4.00000000000000000000	4.00000000000000000000	2.00000000000000000000	4.00000000000000000000	4.00000000000000000000	4.00000000000000000000	4.00000000000000000000	4.00000000000000000000	4.00000000000000000000	4.00000000000000000000
40.00000000000000000000	0.00000000000000000000	4163.07666015625000000000	4149.23046875000000000000	4170.25634765625000000000	4174.35888671875000000000	4136.41015625000000000000	4151.79492187500000000000	4134.35888671875000000000	4148.20507812500000000000	4180.51269531250000000000	4150.25634765625000000000	4163.58984375000000000000	4202.05126953125000000000	4154.87158203125000000000	4165.64111328125000000000	0.00000000000000000000	10252.00000000000000000000	10231.00000000000000000000	0.00000000000000000000	0.00000000000000000000	0.00000000000000000000	2179.00000000000000000000	233.00000000000000000000	4.00000000000000000000	4.00000000000000000000	4.00000000000000000000	4.00000000000000000000	4.00000000000000000000	4.00000000000000000000	4.00000000000000000000	4.00000000000000000000	2.00000000000000000000	4.00000000000000000000	4.00000000000000000000	4.00000000000000000000	4.00000000000000000000	4.00000000000000000000	4.00000000000000000000	4.00000000000000000000
41.00000000000000000000	0.00000000000000000000	4164.10253906250000000000	4158.97412109375000000000	4165.12792968750000000000	4180.00000000000000000000	4148.20507812500000000000	4164.61523437500000000000	4151.79492187500000000000	4157.94873046875000000000	4177.94873046875000000000	4148.20507812500000000000	4164.61523437500000000000	4187.17919921875000000000	4149.74365234375000000000	4154.35888671875000000000	0.00000000000000000000	10252.00000000000000000000	10230.00000000000000000000	0.00000000000000000000	0.00000000000000000000	0.00000000000000000000	2179.00000000000000000000	241.00000000000000000000	4.00000000000000000000	4.00000000000000000000	4.00000000000000000000	4.00000000000000000000	4.00000000000000000000	4.00000000000000000000	4.00000000000000000000	4.00000000000000000000	2.00000000000000000000	4.00000000000000000000	4.00000000000000000000	4.00000000000000000000	4.00000000000000000000	4.00000000000000000000	4.00000000000000000000	4.00000000000000000000
42.00000000000000000000	0.00000000000000000000	4163.58984375000000000000	4163.07666015625000000000	4169.74365234375000000000	4192.82031250000000000000	4158.46142578125000000000	4172.30761718750000000000	4160.00000000000000000000	4173.84619140625000000000	4176.41015625000000000000	4170.25634765625000000000	4176.41015625000000000000	4195.38427734375000000000	4150.76904296875000000000	4160.51269531250000000000	0.00000000000000000000	10252.00000000000000000000	10230.00000000000000000000	0.00000000000000000000	0.00000000000000000000	0.00000000000000000000	2179.00000000000000000000	250.00000000000000000000	4.00000000000000000000	4.00000000000000000000	4.00000000000000000000	4.00000000000000000000	4.00000000000000000000	4.00000000000000000000	4.00000000000000000000	4.00000000000000000000	2.00000000000000000000	4.00000000000000000000	4.00000000000000000000	4.00000000000000000000	4.00000000000000000000	4.00000000000000000000	4.00000000000000000000	4.00000000000000000000
43.00000000000000000000	0.00000000000000000000	4157.94873046875000000000	4146.15380859375000000000	4168.71777343750000000000	4180.51269531250000000000	4137.94873046875000000000	4167.69238281250000000000	4143.07666015625000000000	4148.20507812500000000000	4176.92285156250000000000	4143.07666015625000000000	4163.07666015625000000000	4193.84619140625000000000	4131.79492187500000000000	4160.00000000000000000000	0.00000000000000000000	10248.00000000000000000000	10229.00000000000000000000	0.00000000000000000000	0.00000000000000000000	0.00000000000000000000	2179.00000000000000000000	258.00000000000000000000	4.00000000000000000000	4.00000000000000000000	4.00000000000000000000	4.00000000000000000000	4.00000000000000000000	4.00000000000000000000	4.00000000000000000000	4.00000000000000000000	2.00000000000000000000	4.00000000000000000000	4.00000000000000000000	4.00000000000000000000	4.00000000000000000000	4.00000000000000000000	4.00000000000000000000	4.00000000000000000000
44.00000000000000000000	0.00000000000000000000	4180.51269531250000000000	4201.02539062500000000000	4172.30761718750000000000	4208.20507812500000000000	4181.53857421875000000000	4186.66650390625000000000	4177.94873046875000000000	4169.74365234375000000000	4182.05126953125000000000	4174.35888671875000000000	4175.89746093750000000000	4198.46142578125000000000	4175.89746093750000000000	4174.35888671875000000000	0.00000000000000000000	10248.00000000000000000000	10229.00000000000000000000	0.00000000000000000000	0.00000000000000000000	0.00000000000000000000	2179.00000000000000000000	265.00000000000000000000	4.00000000000000000000	4.00000000000000000000	4.00000000000000000000	4.00000000000000000000	4.00000000000000000000	4.00000000000000000000	4.00000000000000000000	4.00000000000000000000	2.00000000000000000000	4.00000000000000000000	4.00000000000000000000	4.00000000000000000000	4.00000000000000000000	4.00000000000000000000	4.00000000000000000000	4.00000000000000000000
45.00000000000000000000	0.00000000000000000000	4174.87158203125000000000	4182.56396484375000000000	4181.02539062500000000000	4196.92285156250000000000	4159.48730468750000000000	4175.38427734375000000000	4150.76904296875000000000	4145.12792968750000000000	4175.89746093750000000000	4148.71777343750000000000	4162.56396484375000000000	4197.94873046875000000000	4149.23046875000000000000	4164.10253906250000000000	0.00000000000000000000	10246.00000000000000000000	10229.00000000000000000000	0.00000000000000000000	0.00000000000000000000	0.00000000000000000000	2179.00000000000000000000	273.00000000000000000000	4.00000000000000000000	4.00000000000000000000	4.00000000000000000000	4.00000000000000000000	4.00000000000000000000	4.00000000000000000000	4.00000000000000000000	4.00000000000000000000	2.00000000000000000000	4.00000000000000000000	4.00000000000000000000	4.00000000000000000000	4.00000000000000000000	4.00000000000000000000	4.00000000000000000000	4.00000000000000000000
46.00000000000000000000	0.00000000000000000000	4173.84619140625000000000	4183.58984375000000000000	4171.79492187500000000000	4189.74365234375000000000	4173.33300781250000000000	4180.51269531250000000000	4156.92285156250000000000	4157.43603515625000000000	4173.33300781250000000000	4155.89746093750000000000	4172.30761718750000000000	4200.51269531250000000000	4164.61523437500000000000	4174.35888671875000000000	0.00000000000000000000	10246.00000000000000000000	10229.00000000000000000000	0.00000000000000000000	0.00000000000000000000	0.00000000000000000000	2179.00000000000000000000	280.00000000000000000000	4.00000000000000000000	4.00000000000000000000	4.00000000000000000000	4.00000000000000000000	4.00000000000000000000	4.00000000000000000000	4.00000000000000000000	4.00000000000000000000	2.00000000000000000000	4.00000000000000000000	4.00000000000000000000	4.00000000000000000000	4.00000000000000000000	4.00000000000000000000	4.00000000000000000000	4.00000000000000000000
47.00000000000000000000	0.00000000000000000000	4181.53857421875000000000	4193.33300781250000000000	4175.89746093750000000000	4197.94873046875000000000	4184.61523437500000000000	4174.35888671875000000000	4161.53857421875000000000	4176.41015625000000000000	4181.53857421875000000000	4179.48730468750000000000	4189.23046875000000000000	4213.84619140625000000000	4198.97412109375000000000	4189.23046875000000000000	0.00000000000000000000	10243.00000000000000000000	10230.00000000000000000000	0.00000000000000000000	0.00000000000000000000	0.00000000000000000000	2179.00000000000000000000	288.00000000000000000000	4.00000000000000000000	4.00000000000000000000	4.00000000000000000000	4.00000000000000000000	4.00000000000000000000	4.00000000000000000000	4.00000000000000000000	4.00000000000000000000	2.00000000000000000000	4.00000000000000000000	4.00000000000000000000	4.00000000000000000000	4.00000000000000000000	4.00000000000000000000	4.00000000000000000000	4.00000000000000000000
48.00000000000000000000	0.00000000000000000000	4170.25634765625000000000	4164.10253906250000000000	4177.94873046875000000000	4180.51269531250000000000	4140.51269531250000000000	4160.51269531250000000000	4136.92285156250000000000	4149.74365234375000000000	4179.48730468750000000000	4148.20507812500000000000	4168.20507812500000000000	4202.56396484375000000000	4165.12792968750000000000	4173.33300781250000000000	0.00000000000000000000	10243.00000000000000000000	10230.00000000000000000000	0.00000000000000000000	0.00000000000000000000	0.00000000000000000000	2179.00000000000000000000	296.00000000000000000000	4.00000000000000000000	4.00000000000000000000	4.00000000000000000000	4.00000000000000000000	4.00000000000000000000	4.00000000000000000000	4.00000000000000000000	4.00000000000000000000	2.00000000000000000000	4.00000000000000000000	4.00000000000000000000	4.00000000000000000000	4.00000000000000000000	4.00000000000000000000	4.00000000000000000000	4.00000000000000000000
49.00000000000000000000	0.00000000000000000000	4175.38427734375000000000	4196.41015625000000000000	4170.25634765625000000000	4190.25634765625000000000	4181.02539062500000000000	4185.64111328125000000000	4178.46142578125000000000	4182.05126953125000000000	4174.87158203125000000000	4187.69238281250000000000	4182.56396484375000000000	4199.48730468750000000000	4176.92285156250000000000	4176.41015625000000000000	0.00000000000000000000	10242.00000000000000000000	10230.00000000000000000000	0.00000000000000000000	0.00000000000000000000	0.00000000000000000000	2179.00000000000000000000	303.00000000000000000000	4.00000000000000000000	4.00000000000000000000	4.00000000000000000000	4.00000000000000000000	4.00000000000000000000	4.00000000000000000000	4.00000000000000000000	4.00000000000000000000	2.00000000000000000000	4.00000000000000000000	4.00000000000000000000	4.00000000000000000000	4.00000000000000000000	4.00000000000000000000	4.00000000000000000000	4.00000000000000000000
50.00000000000000000000	0.00000000000000000000	4168.71777343750000000000	4170.25634765625000000000	4173.84619140625000000000	4172.82031250000000000000	4163.07666015625000000000	4175.89746093750000000000	4160.00000000000000000000	4164.61523437500000000000	4171.79492187500000000000	4170.25634765625000000000	4173.33300781250000000000	4198.97412109375000000000	4147.17919921875000000000	4164.61523437500000000000	0.00000000000000000000	10242.00000000000000000000	10230.00000000000000000000	0.00000000000000000000	0.00000000000000000000	0.00000000000000000000	2179.00000000000000000000	311.00000000000000000000	4.00000000000000000000	4.00000000000000000000	4.00000000000000000000	4.00000000000000000000	4.00000000000000000000	4.00000000000000000000	4.00000000000000000000	4.00000000000000000000	2.00000000000000000000	4.00000000000000000000	4.00000000000000000000	4.00000000000000000000	4.00000000000000000000	4.00000000000000000000	4.00000000000000000000	4.00000000000000000000
51.00000000000000000000	0.00000000000000000000	4172.82031250000000000000	4169.74365234375000000000	4173.33300781250000000000	4175.38427734375000000000	4148.71777343750000000000	4174.35888671875000000000	4155.38427734375000000000	4160.51269531250000000000	4175.38427734375000000000	4163.07666015625000000000	4171.28173828125000000000	4196.92285156250000000000	4157.43603515625000000000	4171.79492187500000000000	0.00000000000000000000	10244.00000000000000000000	10228.00000000000000000000	0.00000000000000000000	0.00000000000000000000	0.00000000000000000000	2179.00000000000000000000	320.00000000000000000000	4.00000000000000000000	4.00000000000000000000	4.00000000000000000000	4.00000000000000000000	4.00000000000000000000	4.00000000000000000000	4.00000000000000000000	4.00000000000000000000	2.00000000000000000000	4.00000000000000000000	4.00000000000000000000	4.00000000000000000000	4.00000000000000000000	4.00000000000000000000	4.00000000000000000000	4.00000000000000000000
52.00000000000000000000	0.00000000000000000000	4183.07666015625000000000	4197.94873046875000000000	4179.48730468750000000000	4195.38427734375000000000	4168.71777343750000000000	4180.51269531250000000000	4168.71777343750000000000	4174.35888671875000000000	4180.51269531250000000000	4181.53857421875000000000	4183.07666015625000000000	4210.25634765625000000000	4188.71777343750000000000	4186.66650390625000000000	0.00000000000000000000	10244.00000000000000000000	10228.00000000000000000000	0.00000000000000000000	0.00000000000000000000	0.00000000000000000000	2179.00000000000000000000	328.00000000000000000000	4.00000000000000000000	4.00000000000000000000	4.00000000000000000000	4.00000000000000000000	4.00000000000000000000	4.00000000000000000000	4.00000000000000000000	4.00000000000000000000	2.00000000000000000000	4.00000000000000000000	4.00000000000000000000	4.00000000000000000000	4.00000000000000000000	4.00000000000000000000	4.00000000000000000000	4.00000000000000000000
53.00000000000000000000	0.00000000000000000000	4170.76904296875000000000	4172.82031250000000000000	4179.48730468750000000000	4174.35888671875000000000	4154.35888671875000000000	4170.25634765625000000000	4146.66650390625000000000	4149.23046875000000000000	4176.41015625000000000000	4140.00000000000000000000	4166.15380859375000000000	4207.17919921875000000000	4158.46142578125000000000	4173.84619140625000000000	0.00000000000000000000	10246.00000000000000000000	10229.00000000000000000000	0.00000000000000000000	0.00000000000000000000	0.00000000000000000000	2179.00000000000000000000	336.00000000000000000000	4.00000000000000000000	4.00000000000000000000	4.00000000000000000000	4.00000000000000000000	4.00000000000000000000	4.00000000000000000000	4.00000000000000000000	4.00000000000000000000	2.00000000000000000000	4.00000000000000000000	4.00000000000000000000	4.00000000000000000000	4.00000000000000000000	4.00000000000000000000	4.00000000000000000000	4.00000000000000000000
54.00000000000000000000	0.00000000000000000000	4175.38427734375000000000	4192.82031250000000000000	4169.74365234375000000000	4188.20507812500000000000	4192.82031250000000000000	4181.02539062500000000000	4174.87158203125000000000	4190.76904296875000000000	4177.94873046875000000000	4171.28173828125000000000	4186.66650390625000000000	4206.66650390625000000000	4190.25634765625000000000	4186.66650390625000000000	0.00000000000000000000	10246.00000000000000000000	10229.00000000000000000000	0.00000000000000000000	0.00000000000000000000	0.00000000000000000000	2179.00000000000000000000	345.00000000000000000000	4.00000000000000000000	4.00000000000000000000	4.00000000000000000000	4.00000000000000000000	4.00000000000000000000	4.00000000000000000000	4.00000000000000000000	4.00000000000000000000	2.00000000000000000000	4.00000000000000000000	4.00000000000000000000	4.00000000000000000000	4.00000000000000000000	4.00000000000000000000	4.00000000000000000000	4.00000000000000000000
55.00000000000000000000	0.00000000000000000000	4163.58984375000000000000	4160.00000000000000000000	4170.76904296875000000000	4177.43603515625000000000	4152.30761718750000000000	4164.61523437500000000000	4148.71777343750000000000	4180.51269531250000000000	4176.92285156250000000000	4157.94873046875000000000	4180.00000000000000000000	4206.15380859375000000000	4166.66650390625000000000	4180.51269531250000000000	0.00000000000000000000	10247.00000000000000000000	10231.00000000000000000000	0.00000000000000000000	0.00000000000000000000	0.00000000000000000000	2179.00000000000000000000	352.00000000000000000000	4.00000000000000000000	4.00000000000000000000	4.00000000000000000000	4.00000000000000000000	4.00000000000000000000	4.00000000000000000000	4.00000000000000000000	4.00000000000000000000	2.00000000000000000000	4.00000000000000000000	4.00000000000000000000	4.00000000000000000000	4.00000000000000000000	4.00000000000000000000	4.00000000000000000000	4.00000000000000000000
56.00000000000000000000	0.00000000000000000000	4161.02539062500000000000	4157.94873046875000000000	4167.17919921875000000000	4166.15380859375000000000	4138.97412109375000000000	4171.79492187500000000000	4146.15380859375000000000	4159.48730468750000000000	4174.35888671875000000000	4161.02539062500000000000	4167.69238281250000000000	4197.43603515625000000000	4148.20507812500000000000	4168.71777343750000000000	0.00000000000000000000	10247.00000000000000000000	10231.00000000000000000000	0.00000000000000000000	0.00000000000000000000	0.00000000000000000000	2179.00000000000000000000	359.00000000000000000000	4.00000000000000000000	4.00000000000000000000	4.00000000000000000000	4.00000000000000000000	4.00000000000000000000	4.00000000000000000000	4.00000000000000000000	4.00000000000000000000	2.00000000000000000000	4.00000000000000000000	4.00000000000000000000	4.00000000000000000000	4.00000000000000000000	4.00000000000000000000	4.00000000000000000000	4.00000000000000000000
57.00000000000000000000	0.00000000000000000000	4175.38427734375000000000	4193.84619140625000000000	4171.79492187500000000000	4179.48730468750000000000	4184.10253906250000000000	4190.25634765625000000000	4175.38427734375000000000	4171.79492187500000000000	4178.46142578125000000000	4206.66650390625000000000	4179.48730468750000000000	4202.56396484375000000000	4172.30761718750000000000	4173.33300781250000000000	0.00000000000000000000	10250.00000000000000000000	10230.00000000000000000000	0.00000000000000000000	0.00000000000000000000	0.00000000000000000000	2179.00000000000000000000	367.00000000000000000000	4.00000000000000000000	4.00000000000000000000	4.00000000000000000000	4.00000000000000000000	4.00000000000000000000	4.00000000000000000000	4.00000000000000000000	4.00000000000000000000	2.00000000000000000000	4.00000000000000000000	4.00000000000000000000	4.00000000000000000000	4.00000000000000000000	4.00000000000000000000	4.00000000000000000000	4.00000000000000000000
58.00000000000000000000	0.00000000000000000000	4166.66650390625000000000	4162.56396484375000000000	4174.87158203125000000000	4161.02539062500000000000	4154.87158203125000000000	4171.28173828125000000000	4144.61523437500000000000	4145.12792968750000000000	4178.97412109375000000000	4165.12792968750000000000	4162.56396484375000000000	4196.92285156250000000000	4148.71777343750000000000	4164.10253906250000000000	0.00000000000000000000	10250.00000000000000000000	10230.00000000000000000000	0.00000000000000000000	0.00000000000000000000	0.00000000000000000000	2179.00000000000000000000	375.00000000000000000000	4.00000000000000000000	4.00000000000000000000	4.00000000000000000000	4.00000000000000000000	4.00000000000000000000	4.00000000000000000000	4.00000000000000000000	4.00000000000000000000	2.00000000000000000000	4.00000000000000000000	4.00000000000000000000	4.00000000000000000000	4.00000000000000000000	4.00000000000000000000	4.00000000000000000000	4.00000000000000000000
59.00000000000000000000	0.00000000000000000000	4175.38427734375000000000	4184.10253906250000000000	4170.25634765625000000000	4177.43603515625000000000	4175.38427734375000000000	4175.89746093750000000000	4161.53857421875000000000	4171.79492187500000000000	4180.51269531250000000000	4183.58984375000000000000	4181.02539062500000000000	4202.05126953125000000000	4191.79492187500000000000	4182.56396484375000000000	0.00000000000000000000	10249.00000000000000000000	10228.00000000000000000000	0.00000000000000000000	0.00000000000000000000	0.00000000000000000000	2179.00000000000000000000	383.00000000000000000000	4.00000000000000000000	4.00000000000000000000	4.00000000000000000000	4.00000000000000000000	4.00000000000000000000	4.00000000000000000000	4.00000000000000000000	4.00000000000000000000	2.00000000000000000000	4.00000000000000000000	4.00000000000000000000	4.00000000000000000000	4.00000000000000000000	4.00000000000000000000	4.00000000000000000000	4.00000000000000000000
60.00000000000000000000	0.00000000000000000000	4172.30761718750000000000	4165.64111328125000000000	4175.89746093750000000000	4173.33300781250000000000	4156.92285156250000000000	4166.66650390625000000000	4146.15380859375000000000	4161.53857421875000000000	4180.51269531250000000000	4172.82031250000000000000	4183.58984375000000000000	4212.82031250000000000000	4194.87158203125000000000	4184.61523437500000000000	0.00000000000000000000	10249.00000000000000000000	10228.00000000000000000000	0.00000000000000000000	0.00000000000000000000	0.00000000000000000000	2179.00000000000000000000	391.00000000000000000000	4.00000000000000000000	4.00000000000000000000	4.00000000000000000000	4.00000000000000000000	4.00000000000000000000	4.00000000000000000000	4.00000000000000000000	4.00000000000000000000	2.00000000000000000000	4.00000000000000000000	4.00000000000000000000	4.00000000000000000000	4.00000000000000000000	4.00000000000000000000	4.00000000000000000000	4.00000000000000000000
61.00000000000000000000	0.00000000000000000000	4165.12792968750000000000	4148.20507812500000000000	4170.76904296875000000000	4158.97412109375000000000	4144.61523437500000000000	4169.23046875000000000000	4143.58984375000000000000	4156.92285156250000000000	4178.97412109375000000000	4164.10253906250000000000	4176.92285156250000000000	4208.71777343750000000000	4183.58984375000000000000	4178.46142578125000000000	0.00000000000000000000	10251.00000000000000000000	10228.00000000000000000000	0.00000000000000000000	0.00000000000000000000	0.00000000000000000000	2179.00000000000000000000	399.00000000000000000000	4.00000000000000000000	4.00000000000000000000	4.00000000000000000000	4.00000000000000000000	4.00000000000000000000	4.00000000000000000000	4.00000000000000000000	4.00000000000000000000	2.00000000000000000000	4.00000000000000000000	4.00000000000000000000	4.00000000000000000000	4.00000000000000000000	4.00000000000000000000	4.00000000000000000000	4.00000000000000000000
62.00000000000000000000	0.00000000000000000000	4169.74365234375000000000	4165.12792968750000000000	4168.71777343750000000000	4171.28173828125000000000	4172.82031250000000000000	4177.94873046875000000000	4173.33300781250000000000	4193.84619140625000000000	4178.97412109375000000000	4216.92285156250000000000	4196.41015625000000000000	4213.33300781250000000000	4209.74365234375000000000	4184.61523437500000000000	0.00000000000000000000	10251.00000000000000000000	10228.00000000000000000000	0.00000000000000000000	0.00000000000000000000	0.00000000000000000000	2179.00000000000000000000	407.00000000000000000000	4.00000000000000000000	4.00000000000000000000	4.00000000000000000000	4.00000000000000000000	4.00000000000000000000	4.00000000000000000000	4.00000000000000000000	4.00000000000000000000	2.00000000000000000000	4.00000000000000000000	4.00000000000000000000	4.00000000000000000000	4.00000000000000000000	4.00000000000000000000	4.00000000000000000000	4.00000000000000000000
63.00000000000000000000	0.00000000000000000000	4157.94873046875000000000	4126.15380859375000000000	4168.20507812500000000000	4149.23046875000000000000	4128.20507812500000000000	4162.05126953125000000000	4146.66650390625000000000	4163.07666015625000000000	4173.84619140625000000000	4184.61523437500000000000	4181.53857421875000000000	4206.66650390625000000000	4175.89746093750000000000	4170.76904296875000000000	0.00000000000000000000	10250.00000000000000000000	10226.00000000000000000000	0.00000000000000000000	0.00000000000000000000	0.00000000000000000000	2179.00000000000000000000	415.00000000000000000000	4.00000000000000000000	4.00000000000000000000	4.00000000000000000000	4.00000000000000000000	4.00000000000000000000	4.00000000000000000000	4.00000000000000000000	4.00000000000000000000	2.00000000000000000000	4.00000000000000000000	4.00000000000000000000	4.00000000000000000000	4.00000000000000000000	4.00000000000000000000	4.00000000000000000000	4.00000000000000000000
64.00000000000000000000	0.00000000000000000000	4175.38427734375000000000	4161.02539062500000000000	4167.17919921875000000000	4163.07666015625000000000	4162.56396484375000000000	4187.17919921875000000000	4177.94873046875000000000	4173.84619140625000000000	4178.46142578125000000000	4197.94873046875000000000	4190.76904296875000000000	4207.17919921875000000000	4201.53857421875000000000	4183.58984375000000000000	1365.00000000000000000000	10250.00000000000000000000	10226.00000000000000000000	0.00000000000000000000	0.00000000000000000000	0.00000000000000000000	2179.00000000000000000000	423.00000000000000000000	4.00000000000000000000	4.00000000000000000000	4.00000000000000000000	4.00000000000000000000	4.00000000000000000000	4.00000000000000000000	4.00000000000000000000	4.00000000000000000000	2.00000000000000000000	4.00000000000000000000	4.00000000000000000000	4.00000000000000000000	4.00000000000000000000	4.00000000000000000000	4.00000000000000000000	4.00000000000000000000
65.00000000000000000000	0.00000000000000000000	4185.12792968750000000000	4167.69238281250000000000	4182.05126953125000000000	4168.71777343750000000000	4168.71777343750000000000	4185.12792968750000000000	4174.87158203125000000000	4166.15380859375000000000	4181.02539062500000000000	4198.97412109375000000000	4192.82031250000000000000	4215.89746093750000000000	4204.61523437500000000000	4185.64111328125000000000	2057.00000000000000000000	10249.00000000000000000000	10228.00000000000000000000	0.00000000000000000000	0.00000000000000000000	0.00000000000000000000	2179.00000000000000000000	430.00000000000000000000	4.00000000000000000000	4.00000000000000000000	4.00000000000000000000	4.00000000000000000000	4.00000000000000000000	4.00000000000000000000	4.00000000000000000000	4.00000000000000000000	2.00000000000000000000	4.00000000000000000000	4.00000000000000000000	4.00000000000000000000	4.00000000000000000000	4.00000000000000000000	4.00000000000000000000	4.00000000000000000000
66.00000000000000000000	0.00000000000000000000	4176.41015625000000000000	4146.66650390625000000000	4177.94873046875000000000	4157.94873046875000000000	4142.56396484375000000000	4167.69238281250000000000	4152.30761718750000000000	4154.35888671875000000000	4178.46142578125000000000	4182.56396484375000000000	4185.64111328125000000000	4211.79492187500000000000	4197.43603515625000000000	4181.02539062500000000000	2105.00000000000000000000	10249.00000000000000000000	10228.00000000000000000000	0.00000000000000000000	0.00000000000000000000	0.00000000000000000000	2179.00000000000000000000	438.00000000000000000000	4.00000000000000000000	4.00000000000000000000	4.00000000000000000000	4.00000000000000000000	4.00000000000000000000	4.00000000000000000000	4.00000000000000000000	4.00000000000000000000	2.00000000000000000000	4.00000000000000000000	4.00000000000000000000	4.00000000000000000000	4.00000000000000000000	4.00000000000000000000	4.00000000000000000000	4.00000000000000000000
67.00000000000000000000	0.00000000000000000000	4179.48730468750000000000	4168.20507812500000000000	4169.74365234375000000000	4174.87158203125000000000	4171.28173828125000000000	4170.76904296875000000000	4167.17919921875000000000	4191.28173828125000000000	4181.02539062500000000000	4218.46142578125000000000	4201.02539062500000000000	4216.41015625000000000000	4240.00000000000000000000	4198.97412109375000000000	3113.00000000000000000000	10250.00000000000000000000	10228.00000000000000000000	0.00000000000000000000	0.00000000000000000000	0.00000000000000000000	2179.00000000000000000000	447.00000000000000000000	4.00000000000000000000	4.00000000000000000000	4.00000000000000000000	4.00000000000000000000	4.00000000000000000000	4.00000000000000000000	4.00000000000000000000	4.00000000000000000000	2.00000000000000000000	4.00000000000000000000	4.00000000000000000000	4.00000000000000000000	4.00000000000000000000	4.00000000000000000000	4.00000000000000000000	4.00000000000000000000
68.00000000000000000000	0.00000000000000000000	4168.20507812500000000000	4136.41015625000000000000	4171.28173828125000000000	4157.94873046875000000000	4134.35888671875000000000	4156.92285156250000000000	4136.92285156250000000000	4163.07666015625000000000	4177.94873046875000000000	4183.58984375000000000000	4182.56396484375000000000	4211.28173828125000000000	4207.17919921875000000000	4188.71777343750000000000	3292.00000000000000000000	10250.00000000000000000000	10228.00000000000000000000	0.00000000000000000000	0.00000000000000000000	0.00000000000000000000	2179.00000000000000000000	454.00000000000000000000	4.00000000000000000000	4.00000000000000000000	4.00000000000000000000	4.00000000000000000000	4.00000000000000000000	4.00000000000000000000	4.00000000000000000000	4.00000000000000000000	2.00000000000000000000	4.00000000000000000000	4.00000000000000000000	4.00000000000000000000	4.00000000000000000000	4.00000000000000000000	4.00000000000000000000	4.00000000000000000000
69.00000000000000000000	0.00000000000000000000	4174.87158203125000000000	4154.35888671875000000000	4167.69238281250000000000	4170.76904296875000000000	4154.87158203125000000000	4175.38427734375000000000	4167.17919921875000000000	4180.00000000000000000000	4176.41015625000000000000	4207.69238281250000000000	4192.30761718750000000000	4207.69238281250000000000	4210.25634765625000000000	4188.20507812500000000000	1862.00000000000000000000	10250.00000000000000000000	10227.00000000000000000000	0.00000000000000000000	0.00000000000000000000	0.00000000000000000000	2179.00000000000000000000	461.00000000000000000000	4.00000000000000000000	4.00000000000000000000	4.00000000000000000000	4.00000000000000000000	4.00000000000000000000	4.00000000000000000000	4.00000000000000000000	4.00000000000000000000	2.00000000000000000000	4.00000000000000000000	4.00000000000000000000	4.00000000000000000000	4.00000000000000000000	4.00000000000000000000	4.00000000000000000000	4.00000000000000000000
70.00000000000000000000	0.00000000000000000000	4168.71777343750000000000	4145.12792968750000000000	4173.84619140625000000000	4171.28173828125000000000	4163.07666015625000000000	4176.41015625000000000000	4170.76904296875000000000	4182.56396484375000000000	4176.41015625000000000000	4218.46142578125000000000	4192.82031250000000000000	4209.23046875000000000000	4194.87158203125000000000	4175.38427734375000000000	2977.00000000000000000000	10250.00000000000000000000	10227.00000000000000000000	0.00000000000000000000	0.00000000000000000000	0.00000000000000000000	2179.00000000000000000000	470.00000000000000000000	4.00000000000000000000	4.00000000000000000000	4.00000000000000000000	4.00000000000000000000	4.00000000000000000000	4.00000000000000000000	4.00000000000000000000	4.00000000000000000000	2.00000000000000000000	4.00000000000000000000	4.00000000000000000000	4.00000000000000000000	4.00000000000000000000	4.00000000000000000000	4.00000000000000000000	4.00000000000000000000
71.00000000000000000000	0.00000000000000000000	4156.92285156250000000000	4123.58984375000000000000	4172.30761718750000000000	4150.25634765625000000000	4147.69238281250000000000	4168.20507812500000000000	4146.66650390625000000000	4153.84619140625000000000	4175.89746093750000000000	4176.92285156250000000000	4172.82031250000000000000	4198.97412109375000000000	4168.71777343750000000000	4158.97412109375000000000	2815.00000000000000000000	10250.00000000000000000000	10227.00000000000000000000	0.00000000000000000000	0.00000000000000000000	0.00000000000000000000	2179.00000000000000000000	478.00000000000000000000	4.00000000000000000000	4.00000000000000000000	4.00000000000000000000	4.00000000000000000000	4.00000000000000000000	4.00000000000000000000	4.00000000000000000000	4.00000000000000000000	2.00000000000000000000	4.00000000000000000000	4.00000000000000000000	4.00000000000000000000	4.00000000000000000000	4.00000000000000000000	4.00000000000000000000	4.00000000000000000000
72.00000000000000000000	0.00000000000000000000	4181.02539062500000000000	4174.35888671875000000000	4173.84619140625000000000	4178.46142578125000000000	4188.71777343750000000000	4184.10253906250000000000	4178.97412109375000000000	4182.05126953125000000000	4181.02539062500000000000	4208.20507812500000000000	4191.79492187500000000000	4208.71777343750000000000	4214.35888671875000000000	4181.02539062500000000000	215.00000000000000000000	10250.00000000000000000000	10227.00000000000000000000	0.00000000000000000000	0.00000000000000000000	0.00000000000000000000	2179.00000000000000000000	485.00000000000000000000	4.00000000000000000000	4.00000000000000000000	4.00000000000000000000	4.00000000000000000000	4.00000000000000000000	4.00000000000000000000	4.00000000000000000000	4.00000000000000000000	2.00000000000000000000	4.00000000000000000000	4.00000000000000000000	4.00000000000000000000	4.00000000000000000000	4.00000000000000000000	4.00000000000000000000	4.00000000000000000000
73.00000000000000000000	0.00000000000000000000	4176.92285156250000000000	4148.20507812500000000000	4180.00000000000000000000	4168.20507812500000000000	4143.58984375000000000000	4168.20507812500000000000	4156.92285156250000000000	4162.56396484375000000000	4181.53857421875000000000	4181.02539062500000000000	4180.51269531250000000000	4211.79492187500000000000	4190.76904296875000000000	4177.43603515625000000000	3259.00000000000000000000	10247.00000000000000000000	10228.00000000000000000000	0.00000000000000000000	0.00000000000000000000	0.00000000000000000000	2179.00000000000000000000	494.00000000000000000000	4.00000000000000000000	4.00000000000000000000	4.00000000000000000000	4.00000000000000000000	4.00000000000000000000	4.00000000000000000000	4.00000000000000000000	4.00000000000000000000	2.00000000000000000000	4.00000000000000000000	4.00000000000000000000	4.00000000000000000000	4.00000000000000000000	4.00000000000000000000	4.00000000000000000000	4.00000000000000000000
74.00000000000000000000	0.00000000000000000000	4167.69238281250000000000	4142.56396484375000000000	4170.25634765625000000000	4164.10253906250000000000	4142.56396484375000000000	4170.76904296875000000000	4163.58984375000000000000	4178.97412109375000000000	4180.00000000000000000000	4182.56396484375000000000	4186.66650390625000000000	4204.61523437500000000000	4202.05126953125000000000	4182.05126953125000000000	3112.00000000000000000000	10247.00000000000000000000	10228.00000000000000000000	0.00000000000000000000	0.00000000000000000000	0.00000000000000000000	2179.00000000000000000000	502.00000000000000000000	4.00000000000000000000	4.00000000000000000000	4.00000000000000000000	4.00000000000000000000	4.00000000000000000000	4.00000000000000000000	4.00000000000000000000	4.00000000000000000000	2.00000000000000000000	4.00000000000000000000	4.00000000000000000000	4.00000000000000000000	4.00000000000000000000	4.00000000000000000000	4.00000000000000000000	4.00000000000000000000
75.00000000000000000000	0.00000000000000000000	4162.56396484375000000000	4135.38427734375000000000	4168.71777343750000000000	4166.66650390625000000000	4151.79492187500000000000	4165.12792968750000000000	4162.56396484375000000000	4194.35888671875000000000	4180.51269531250000000000	4192.30761718750000000000	4193.33300781250000000000	4206.66650390625000000000	4207.69238281250000000000	4187.17919921875000000000	2128.00000000000000000000	10246.00000000000000000000	10227.00000000000000000000	0.00000000000000000000	0.00000000000000000000	0.00000000000000000000	2179.00000000000000000000	510.00000000000000000000	4.00000000000000000000	4.00000000000000000000	4.00000000000000000000	4.00000000000000000000	4.00000000000000000000	4.00000000000000000000	4.00000000000000000000	4.00000000000000000000	2.00000000000000000000	4.00000000000000000000	4.00000000000000000000	4.00000000000000000000	4.00000000000000000000	4.00000000000000000000	4.00000000000000000000	4.00000000000000000000
76.00000000000000000000	0.00000000000000000000	4159.48730468750000000000	4111.79492187500000000000	4168.71777343750000000000	4154.35888671875000000000	4132.82031250000000000000	4159.48730468750000000000	4149.74365234375000000000	4169.74365234375000000000	4179.48730468750000000000	4174.35888671875000000000	4173.84619140625000000000	4202.56396484375000000000	4169.74365234375000000000	4173.84619140625000000000	1732.00000000000000000000	10246.00000000000000000000	10227.00000000000000000000	0.00000000000000000000	0.00000000000000000000	0.00000000000000000000	2179.00000000000000000000	518.00000000000000000000	4.00000000000000000000	4.00000000000000000000	4.00000000000000000000	4.00000000000000000000	4.00000000000000000000	4.00000000000000000000	4.00000000000000000000	4.00000000000000000000	2.00000000000000000000	4.00000000000000000000	4.00000000000000000000	4.00000000000000000000	4.00000000000000000000	4.00000000000000000000	4.00000000000000000000	4.00000000000000000000
77.00000000000000000000	0.00000000000000000000	4175.38427734375000000000	4156.41015625000000000000	4171.79492187500000000000	4174.35888671875000000000	4183.07666015625000000000	4188.20507812500000000000	4193.84619140625000000000	4195.89746093750000000000	4180.51269531250000000000	4226.66650390625000000000	4192.30761718750000000000	4205.12792968750000000000	4193.84619140625000000000	4178.97412109375000000000	1690.00000000000000000000	10247.00000000000000000000	10226.00000000000000000000	0.00000000000000000000	0.00000000000000000000	0.00000000000000000000	2179.00000000000000000000	526.00000000000000000000	4.00000000000000000000	4.00000000000000000000	4.00000000000000000000	4.00000000000000000000	4.00000000000000000000	4.00000000000000000000	4.00000000000000000000	4.00000000000000000000	2.00000000000000000000	4.00000000000000000000	4.00000000000000000000	4.00000000000000000000	4.00000000000000000000	4.00000000000000000000	4.00000000000000000000	4.00000000000000000000
78.00000000000000000000	0.00000000000000000000	4161.53857421875000000000	4133.84619140625000000000	4177.94873046875000000000	4158.97412109375000000000	4154.35888671875000000000	4180.00000000000000000000	4171.79492187500000000000	4176.92285156250000000000	4178.97412109375000000000	4198.46142578125000000000	4178.97412109375000000000	4197.94873046875000000000	4167.17919921875000000000	4162.56396484375000000000	3112.00000000000000000000	10247.00000000000000000000	10226.00000000000000000000	0.00000000000000000000	0.00000000000000000000	0.00000000000000000000	2179.00000000000000000000	535.00000000000000000000	4.00000000000000000000	4.00000000000000000000	4.00000000000000000000	4.00000000000000000000	4.00000000000000000000	4.00000000000000000000	4.00000000000000000000	4.00000000000000000000	2.00000000000000000000	4.00000000000000000000	4.00000000000000000000	4.00000000000000000000	4.00000000000000000000	4.00000000000000000000	4.00000000000000000000	4.00000000000000000000
79.00000000000000000000	0.00000000000000000000	4164.10253906250000000000	4141.02539062500000000000	4175.38427734375000000000	4165.12792968750000000000	4152.30761718750000000000	4182.56396484375000000000	4177.94873046875000000000	4188.71777343750000000000	4180.00000000000000000000	4197.43603515625000000000	4177.43603515625000000000	4199.48730468750000000000	4185.12792968750000000000	4173.33300781250000000000	2128.00000000000000000000	10246.00000000000000000000	10227.00000000000000000000	0.00000000000000000000	0.00000000000000000000	0.00000000000000000000	2179.00000000000000000000	543.00000000000000000000	4.00000000000000000000	4.00000000000000000000	4.00000000000000000000	4.00000000000000000000	4.00000000000000000000	4.00000000000000000000	4.00000000000000000000	4.00000000000000000000	2.00000000000000000000	4.00000000000000000000	4.00000000000000000000	4.00000000000000000000	4.00000000000000000000	4.00000000000000000000	4.00000000000000000000	4.00000000000000000000
80.00000000000000000000	0.00000000000000000000	4181.02539062500000000000	4164.61523437500000000000	4184.10253906250000000000	4184.10253906250000000000	4173.84619140625000000000	4183.58984375000000000000	4188.71777343750000000000	4202.56396484375000000000	4178.97412109375000000000	4225.64111328125000000000	4192.30761718750000000000	4216.41015625000000000000	4214.35888671875000000000	4192.30761718750000000000	1732.00000000000000000000	10246.00000000000000000000	10227.00000000000000000000	0.00000000000000000000	0.00000000000000000000	0.00000000000000000000	2179.00000000000000000000	550.00000000000000000000	4.00000000000000000000	4.00000000000000000000	4.00000000000000000000	4.00000000000000000000	4.00000000000000000000	4.00000000000000000000	4.00000000000000000000	4.00000000000000000000	2.00000000000000000000	4.00000000000000000000	4.00000000000000000000	4.00000000000000000000	4.00000000000000000000	4.00000000000000000000	4.00000000000000000000	4.00000000000000000000
81.00000000000000000000	0.00000000000000000000	4168.71777343750000000000	4139.48730468750000000000	4180.51269531250000000000	4164.61523437500000000000	4149.74365234375000000000	4168.71777343750000000000	4161.53857421875000000000	4176.92285156250000000000	4175.89746093750000000000	4186.15380859375000000000	4179.48730468750000000000	4205.12792968750000000000	4178.97412109375000000000	4177.43603515625000000000	1690.00000000000000000000	10247.00000000000000000000	10228.00000000000000000000	0.00000000000000000000	0.00000000000000000000	0.00000000000000000000	2179.00000000000000000000	558.00000000000000000000	4.00000000000000000000	4.00000000000000000000	4.00000000000000000000	4.00000000000000000000	4.00000000000000000000	4.00000000000000000000	4.00000000000000000000	4.00000000000000000000	2.00000000000000000000	4.00000000000000000000	4.00000000000000000000	4.00000000000000000000	4.00000000000000000000	4.00000000000000000000	4.00000000000000000000	4.00000000000000000000
82.00000000000000000000	0.00000000000000000000	4163.07666015625000000000	4155.89746093750000000000	4166.66650390625000000000	4177.43603515625000000000	4172.30761718750000000000	4178.97412109375000000000	4187.69238281250000000000	4217.94873046875000000000	4181.53857421875000000000	4203.58984375000000000000	4194.35888671875000000000	4201.02539062500000000000	4201.02539062500000000000	4182.56396484375000000000	3112.00000000000000000000	10247.00000000000000000000	10228.00000000000000000000	0.00000000000000000000	0.00000000000000000000	0.00000000000000000000	2179.00000000000000000000	566.00000000000000000000	4.00000000000000000000	4.00000000000000000000	4.00000000000000000000	4.00000000000000000000	4.00000000000000000000	4.00000000000000000000	4.00000000000000000000	4.00000000000000000000	2.00000000000000000000	4.00000000000000000000	4.00000000000000000000	4.00000000000000000000	4.00000000000000000000	4.00000000000000000000	4.00000000000000000000	4.00000000000000000000
83.00000000000000000000	0.00000000000000000000	4148.71777343750000000000	4118.46142578125000000000	4169.23046875000000000000	4163.07666015625000000000	4134.35888671875000000000	4163.07666015625000000000	4161.53857421875000000000	4194.87158203125000000000	4178.46142578125000000000	4180.51269531250000000000	4176.92285156250000000000	4201.02539062500000000000	4174.35888671875000000000	4172.30761718750000000000	2128.00000000000000000000	10247.00000000000000000000	10229.00000000000000000000	0.00000000000000000000	0.00000000000000000000	0.00000000000000000000	2179.00000000000000000000	574.00000000000000000000	4.00000000000000000000	4.00000000000000000000	4.00000000000000000000	4.00000000000000000000	4.00000000000000000000	4.00000000000000000000	4.00000000000000000000	4.00000000000000000000	2.00000000000000000000	4.00000000000000000000	4.00000000000000000000	4.00000000000000000000	4.00000000000000000000	4.00000000000000000000	4.00000000000000000000	4.00000000000000000000
84.00000000000000000000	0.00000000000000000000	4157.94873046875000000000	4131.28173828125000000000	4168.71777343750000000000	4157.94873046875000000000	4149.23046875000000000000	4172.82031250000000000000	4166.15380859375000000000	4171.79492187500000000000	4173.84619140625000000000	4190.76904296875000000000	4169.23046875000000000000	4194.35888671875000000000	4165.64111328125000000000	4166.66650390625000000000	1732.00000000000000000000	10247.00000000000000000000	10229.00000000000000000000	0.00000000000000000000	0.00000000000000000000	0.00000000000000000000	2179.00000000000000000000	581.00000000000000000000	4.00000000000000000000	4.00000000000000000000	4.00000000000000000000	4.00000000000000000000	4.00000000000000000000	4.00000000000000000000	4.00000000000000000000	4.00000000000000000000	2.00000000000000000000	4.00000000000000000000	4.00000000000000000000	4.00000000000000000000	4.00000000000000000000	4.00000000000000000000	4.00000000000000000000	4.00000000000000000000
85.00000000000000000000	0.00000000000000000000	4174.35888671875000000000	4170.76904296875000000000	4173.84619140625000000000	4173.84619140625000000000	4188.71777343750000000000	4185.64111328125000000000	4184.10253906250000000000	4183.07666015625000000000	4178.46142578125000000000	4222.05126953125000000000	4185.12792968750000000000	4203.07666015625000000000	4184.61523437500000000000	4171.28173828125000000000	1690.00000000000000000000	10250.00000000000000000000	10228.00000000000000000000	0.00000000000000000000	0.00000000000000000000	0.00000000000000000000	2179.00000000000000000000	588.00000000000000000000	4.00000000000000000000	4.00000000000000000000	4.00000000000000000000	4.00000000000000000000	4.00000000000000000000	4.00000000000000000000	4.00000000000000000000	4.00000000000000000000	2.00000000000000000000	4.00000000000000000000	4.00000000000000000000	4.00000000000000000000	4.00000000000000000000	4.00000000000000000000	4.00000000000000000000	4.00000000000000000000
86.00000000000000000000	0.00000000000000000000	4165.12792968750000000000	4143.07666015625000000000	4175.89746093750000000000	4157.94873046875000000000	4151.79492187500000000000	4169.74365234375000000000	4152.30761718750000000000	4157.43603515625000000000	4177.43603515625000000000	4173.33300781250000000000	4172.30761718750000000000	4200.00000000000000000000	4165.64111328125000000000	4163.58984375000000000000	3112.00000000000000000000	10250.00000000000000000000	10228.00000000000000000000	0.00000000000000000000	0.00000000000000000000	0.00000000000000000000	2179.00000000000000000000	597.00000000000000000000	4.00000000000000000000	4.00000000000000000000	4.00000000000000000000	4.00000000000000000000	4.00000000000000000000	4.00000000000000000000	4.00000000000000000000	4.00000000000000000000	2.00000000000000000000	4.00000000000000000000	4.00000000000000000000	4.00000000000000000000	4.00000000000000000000	4.00000000000000000000	4.00000000000000000000	4.00000000000000000000
87.00000000000000000000	0.00000000000000000000	4180.51269531250000000000	4172.30761718750000000000	4174.35888671875000000000	4180.00000000000000000000	4182.56396484375000000000	4178.46142578125000000000	4178.46142578125000000000	4191.28173828125000000000	4181.02539062500000000000	4207.17919921875000000000	4192.82031250000000000000	4206.66650390625000000000	4220.00000000000000000000	4190.76904296875000000000	2128.00000000000000000000	10250.00000000000000000000	10228.00000000000000000000	0.00000000000000000000	0.00000000000000000000	0.00000000000000000000	2179.00000000000000000000	605.00000000000000000000	4.00000000000000000000	4.00000000000000000000	4.00000000000000000000	4.00000000000000000000	4.00000000000000000000	4.00000000000000000000	4.00000000000000000000	4.00000000000000000000	2.00000000000000000000	4.00000000000000000000	4.00000000000000000000	4.00000000000000000000	4.00000000000000000000	4.00000000000000000000	4.00000000000000000000	4.00000000000000000000
88.00000000000000000000	0.00000000000000000000	4178.46142578125000000000	4155.89746093750000000000	4180.51269531250000000000	4174.87158203125000000000	4161.53857421875000000000	4163.58984375000000000000	4158.97412109375000000000	4188.71777343750000000000	4182.56396484375000000000	4202.56396484375000000000	4189.23046875000000000000	4214.87158203125000000000	4211.28173828125000000000	4192.30761718750000000000	1732.00000000000000000000	10250.00000000000000000000	10228.00000000000000000000	0.00000000000000000000	0.00000000000000000000	0.00000000000000000000	2179.00000000000000000000	613.00000000000000000000	4.00000000000000000000	4.00000000000000000000	4.00000000000000000000	4.00000000000000000000	4.00000000000000000000	4.00000000000000000000	4.00000000000000000000	4.00000000000000000000	2.00000000000000000000	4.00000000000000000000	4.00000000000000000000	4.00000000000000000000	4.00000000000000000000	4.00000000000000000000	4.00000000000000000000	4.00000000000000000000
89.00000000000000000000	0.00000000000000000000	4168.20507812500000000000	4144.61523437500000000000	4171.79492187500000000000	4160.51269531250000000000	4146.66650390625000000000	4167.17919921875000000000	4157.94873046875000000000	4189.23046875000000000000	4180.00000000000000000000	4193.84619140625000000000	4182.05126953125000000000	4205.64111328125000000000	4187.17919921875000000000	4175.89746093750000000000	1690.00000000000000000000	10252.00000000000000000000	10228.00000000000000000000	0.00000000000000000000	0.00000000000000000000	0.00000000000000000000	2179.00000000000000000000	620.00000000000000000000	4.00000000000000000000	4.00000000000000000000	4.00000000000000000000	4.00000000000000000000	4.00000000000000000000	4.00000000000000000000	4.00000000000000000000	4.00000000000000000000	2.00000000000000000000	4.00000000000000000000	4.00000000000000000000	4.00000000000000000000	4.00000000000000000000	4.00000000000000000000	4.00000000000000000000	4.00000000000000000000
90.00000000000000000000	0.00000000000000000000	4164.61523437500000000000	4159.48730468750000000000	4168.71777343750000000000	4164.61523437500000000000	4173.33300781250000000000	4181.02539062500000000000	4184.61523437500000000000	4212.30761718750000000000	4180.00000000000000000000	4229.74365234375000000000	4194.87158203125000000000	4204.61523437500000000000	4196.92285156250000000000	4171.28173828125000000000	3112.00000000000000000000	10252.00000000000000000000	10228.00000000000000000000	0.00000000000000000000	0.00000000000000000000	0.00000000000000000000	2179.00000000000000000000	629.00000000000000000000	4.00000000000000000000	4.00000000000000000000	4.00000000000000000000	4.00000000000000000000	4.00000000000000000000	4.00000000000000000000	4.00000000000000000000	4.00000000000000000000	2.00000000000000000000	4.00000000000000000000	4.00000000000000000000	4.00000000000000000000	4.00000000000000000000	4.00000000000000000000	4.00000000000000000000	4.00000000000000000000
91.00000000000000000000	0.00000000000000000000	4147.69238281250000000000	4124.61523437500000000000	4170.76904296875000000000	4139.48730468750000000000	4140.51269531250000000000	4165.12792968750000000000	4153.84619140625000000000	4179.48730468750000000000	4177.94873046875000000000	4187.17919921875000000000	4169.74365234375000000000	4198.97412109375000000000	4158.46142578125000000000	4155.89746093750000000000	2128.00000000000000000000	10250.00000000000000000000	10228.00000000000000000000	0.00000000000000000000	0.00000000000000000000	0.00000000000000000000	2179.00000000000000000000	637.00000000000000000000	4.00000000000000000000	4.00000000000000000000	4.00000000000000000000	4.00000000000000000000	4.00000000000000000000	4.00000000000000000000	4.00000000000000000000	4.00000000000000000000	2.00000000000000000000	4.00000000000000000000	4.00000000000000000000	4.00000000000000000000	4.00000000000000000000	4.00000000000000000000	4.00000000000000000000	4.00000000000000000000
92.00000000000000000000	0.00000000000000000000	4168.20507812500000000000	4165.64111328125000000000	4171.28173828125000000000	4160.51269531250000000000	4175.38427734375000000000	4182.56396484375000000000	4181.02539062500000000000	4198.46142578125000000000	4181.53857421875000000000	4205.12792968750000000000	4180.00000000000000000000	4201.02539062500000000000	4193.33300781250000000000	4169.74365234375000000000	1732.00000000000000000000	10250.00000000000000000000	10228.00000000000000000000	0.00000000000000000000	0.00000000000000000000	0.00000000000000000000	2179.00000000000000000000	644.00000000000000000000	4.00000000000000000000	4.00000000000000000000	4.00000000000000000000	4.00000000000000000000	4.00000000000000000000	4.00000000000000000000	4.00000000000000000000	4.00000000000000000000	2.00000000000000000000	4.00000000000000000000	4.00000000000000000000	4.00000000000000000000	4.00000000000000000000	4.00000000000000000000	4.00000000000000000000	4.00000000000000000000
93.00000000000000000000	0.00000000000000000000	4177.94873046875000000000	4165.64111328125000000000	4182.56396484375000000000	4161.53857421875000000000	4172.82031250000000000000	4178.46142578125000000000	4172.82031250000000000000	4178.46142578125000000000	4182.05126953125000000000	4194.87158203125000000000	4181.53857421875000000000	4206.66650390625000000000	4192.82031250000000000000	4170.76904296875000000000	1690.00000000000000000000	10250.00000000000000000000	10229.00000000000000000000	0.00000000000000000000	0.00000000000000000000	0.00000000000000000000	2179.00000000000000000000	651.00000000000000000000	4.00000000000000000000	4.00000000000000000000	4.00000000000000000000	4.00000000000000000000	4.00000000000000000000	4.00000000000000000000	4.00000000000000000000	4.00000000000000000000	2.00000000000000000000	4.00000000000000000000	4.00000000000000000000	4.00000000000000000000	4.00000000000000000000	4.00000000000000000000	4.00000000000000000000	4.00000000000000000000
94.00000000000000000000	0.00000000000000000000	4169.23046875000000000000	4147.69238281250000000000	4176.92285156250000000000	4149.23046875000000000000	4158.46142578125000000000	4171.79492187500000000000	4161.53857421875000000000	4166.15380859375000000000	4179.48730468750000000000	4175.89746093750000000000	4173.84619140625000000000	4205.64111328125000000000	4186.66650390625000000000	4172.82031250000000000000	3112.00000000000000000000	10250.00000000000000000000	10229.00000000000000000000	0.00000000000000000000	0.00000000000000000000	0.00000000000000000000	2179.00000000000000000000	660.00000000000000000000	4.00000000000000000000	4.00000000000000000000	4.00000000000000000000	4.00000000000000000000	4.00000000000000000000	4.00000000000000000000	4.00000000000000000000	4.00000000000000000000	2.00000000000000000000	4.00000000000000000000	4.00000000000000000000	4.00000000000000000000	4.00000000000000000000	4.00000000000000000000	4.00000000000000000000	4.00000000000000000000
95.00000000000000000000	0.00000000000000000000	4174.35888671875000000000	4173.33300781250000000000	4171.28173828125000000000	4169.23046875000000000000	4181.53857421875000000000	4175.38427734375000000000	4181.53857421875000000000	4207.69238281250000000000	4182.05126953125000000000	4215.38427734375000000000	4194.35888671875000000000	4216.92285156250000000000	4223.58984375000000000000	4195.38427734375000000000	2128.00000000000000000000	10249.00000000000000000000	10229.00000000000000000000	0.00000000000000000000	0.00000000000000000000	0.00000000000000000000	2179.00000000000000000000	668.00000000000000000000	4.00000000000000000000	4.00000000000000000000	4.00000000000000000000	4.00000000000000000000	4.00000000000000000000	4.00000000000000000000	4.00000000000000000000	4.00000000000000000000	2.00000000000000000000	4.00000000000000000000	4.00000000000000000000	4.00000000000000000000	4.00000000000000000000	4.00000000000000000000	4.00000000000000000000	4.00000000000000000000
96.00000000000000000000	0.00000000000000000000	4163.58984375000000000000	4143.07666015625000000000	4173.84619140625000000000	4151.79492187500000000000	4141.02539062500000000000	4157.94873046875000000000	4148.71777343750000000000	4181.02539062500000000000	4180.00000000000000000000	4183.07666015625000000000	4176.41015625000000000000	4209.74365234375000000000	4186.15380859375000000000	4181.53857421875000000000	1732.00000000000000000000	10249.00000000000000000000	10229.00000000000000000000	0.00000000000000000000	0.00000000000000000000	0.00000000000000000000	2179.00000000000000000000	675.00000000000000000000	4.00000000000000000000	4.00000000000000000000	4.00000000000000000000	4.00000000000000000000	4.00000000000000000000	4.00000000000000000000	4.00000000000000000000	4.00000000000000000000	2.00000000000000000000	4.00000000000000000000	4.00000000000000000000	4.00000000000000000000	4.00000000000000000000	4.00000000000000000000	4.00000000000000000000	4.00000000000000000000
97.00000000000000000000	0.00000000000000000000	4166.66650390625000000000	4163.07666015625000000000	4171.79492187500000000000	4158.46142578125000000000	4176.92285156250000000000	4177.43603515625000000000	4178.97412109375000000000	4197.94873046875000000000	4181.53857421875000000000	4210.76904296875000000000	4180.00000000000000000000	4203.07666015625000000000	4193.84619140625000000000	4178.46142578125000000000	1690.00000000000000000000	10246.00000000000000000000	10228.00000000000000000000	0.00000000000000000000	0.00000000000000000000	0.00000000000000000000	2179.00000000000000000000	683.00000000000000000000	4.00000000000000000000	4.00000000000000000000	4.00000000000000000000	4.00000000000000000000	4.00000000000000000000	4.00000000000000000000	4.00000000000000000000	4.00000000000000000000	2.00000000000000000000	4.00000000000000000000	4.00000000000000000000	4.00000000000000000000	4.00000000000000000000	4.00000000000000000000	4.00000000000000000000	4.00000000000000000000
98.00000000000000000000	0.00000000000000000000	4163.07666015625000000000	4157.43603515625000000000	4177.94873046875000000000	4155.89746093750000000000	4186.15380859375000000000	4178.97412109375000000000	4181.02539062500000000000	4203.07666015625000000000	4183.07666015625000000000	4224.10253906250000000000	4182.56396484375000000000	4206.15380859375000000000	4182.56396484375000000000	4171.28173828125000000000	3112.00000000000000000000	10246.00000000000000000000	10228.00000000000000000000	0.00000000000000000000	0.00000000000000000000	0.00000000000000000000	2179.00000000000000000000	690.00000000000000000000	4.00000000000000000000	4.00000000000000000000	4.00000000000000000000	4.00000000000000000000	4.00000000000000000000	4.00000000000000000000	4.00000000000000000000	4.00000000000000000000	2.00000000000000000000	4.00000000000000000000	4.00000000000000000000	4.00000000000000000000	4.00000000000000000000	4.00000000000000000000	4.00000000000000000000	4.00000000000000000000
99.00000000000000000000	0.00000000000000000000	4165.64111328125000000000	4147.17919921875000000000	4174.87158203125000000000	4144.10253906250000000000	4157.94873046875000000000	4174.87158203125000000000	4165.64111328125000000000	4186.66650390625000000000	4180.51269531250000000000	4197.94873046875000000000	4176.41015625000000000000	4203.07666015625000000000	4168.71777343750000000000	4167.69238281250000000000	2128.00000000000000000000	10245.00000000000000000000	10227.00000000000000000000	0.00000000000000000000	0.00000000000000000000	0.00000000000000000000	2179.00000000000000000000	698.00000000000000000000	4.00000000000000000000	4.00000000000000000000	4.00000000000000000000	4.00000000000000000000	4.00000000000000000000	4.00000000000000000000	4.00000000000000000000	4.00000000000000000000	2.00000000000000000000	4.00000000000000000000	4.00000000000000000000	4.00000000000000000000	4.00000000000000000000	4.00000000000000000000	4.00000000000000000000	4.00000000000000000000
100.00000000000000000000	0.00000000000000000000	4187.69238281250000000000	4187.17919921875000000000	4176.41015625000000000000	4167.69238281250000000000	4190.76904296875000000000	4185.64111328125000000000	4190.25634765625000000000	4202.56396484375000000000	4183.58984375000000000000	4214.35888671875000000000	4190.76904296875000000000	4211.28173828125000000000	4211.79492187500000000000	4187.17919921875000000000	1732.00000000000000000000	10245.00000000000000000000	10227.00000000000000000000	0.00000000000000000000	0.00000000000000000000	0.00000000000000000000	2179.00000000000000000000	706.00000000000000000000	4.00000000000000000000	4.00000000000000000000	4.00000000000000000000	4.00000000000000000000	4.00000000000000000000	4.00000000000000000000	4.00000000000000000000	4.00000000000000000000	2.00000000000000000000	4.00000000000000000000	4.00000000000000000000	4.00000000000000000000	4.00000000000000000000	4.00000000000000000000	4.00000000000000000000	4.00000000000000000000
101.00000000000000000000	0.00000000000000000000	4172.30761718750000000000	4155.38427734375000000000	4180.00000000000000000000	4150.25634765625000000000	4169.23046875000000000000	4169.23046875000000000000	4158.46142578125000000000	4168.71777343750000000000	4181.02539062500000000000	4170.25634765625000000000	4168.71777343750000000000	4209.23046875000000000000	4178.46142578125000000000	4173.33300781250000000000	1690.00000000000000000000	10244.00000000000000000000	10229.00000000000000000000	0.00000000000000000000	0.00000000000000000000	0.00000000000000000000	2179.00000000000000000000	714.00000000000000000000	4.00000000000000000000	4.00000000000000000000	4.00000000000000000000	4.00000000000000000000	4.00000000000000000000	4.00000000000000000000	4.00000000000000000000	4.00000000000000000000	2.00000000000000000000	4.00000000000000000000	4.00000000000000000000	4.00000000000000000000	4.00000000000000000000	4.00000000000000000000	4.00000000000000000000	4.00000000000000000000
102.00000000000000000000	0.00000000000000000000	4166.15380859375000000000	4165.12792968750000000000	4172.30761718750000000000	4153.84619140625000000000	4186.15380859375000000000	4178.46142578125000000000	4173.33300781250000000000	4195.38427734375000000000	4180.00000000000000000000	4195.89746093750000000000	4178.97412109375000000000	4208.71777343750000000000	4192.30761718750000000000	4180.51269531250000000000	3112.00000000000000000000	10244.00000000000000000000	10229.00000000000000000000	0.00000000000000000000	0.00000000000000000000	0.00000000000000000000	2179.00000000000000000000	722.00000000000000000000	4.00000000000000000000	4.00000000000000000000	4.00000000000000000000	4.00000000000000000000	4.00000000000000000000	4.00000000000000000000	4.00000000000000000000	4.00000000000000000000	2.00000000000000000000	4.00000000000000000000	4.00000000000000000000	4.00000000000000000000	4.00000000000000000000	4.00000000000000000000	4.00000000000000000000	4.00000000000000000000
103.00000000000000000000	0.00000000000000000000	4167.69238281250000000000	4160.51269531250000000000	4176.92285156250000000000	4161.02539062500000000000	4169.23046875000000000000	4168.71777343750000000000	4171.28173828125000000000	4209.74365234375000000000	4181.02539062500000000000	4205.12792968750000000000	4190.76904296875000000000	4213.84619140625000000000	4204.61523437500000000000	4189.23046875000000000000	2128.00000000000000000000	10244.00000000000000000000	10231.00000000000000000000	0.00000000000000000000	0.00000000000000000000	0.00000000000000000000	2179.00000000000000000000	731.00000000000000000000	4.00000000000000000000	4.00000000000000000000	4.00000000000000000000	4.00000000000000000000	4.00000000000000000000	4.00000000000000000000	4.00000000000000000000	4.00000000000000000000	2.00000000000000000000	4.00000000000000000000	4.00000000000000000000	4.00000000000000000000	4.00000000000000000000	4.00000000000000000000	4.00000000000000000000	4.00000000000000000000
104.00000000000000000000	0.00000000000000000000	4165.12792968750000000000	4144.61523437500000000000	4174.87158203125000000000	4150.76904296875000000000	4142.05126953125000000000	4162.56396484375000000000	4155.89746093750000000000	4184.61523437500000000000	4178.46142578125000000000	4168.71777343750000000000	4176.41015625000000000000	4202.05126953125000000000	4184.10253906250000000000	4178.97412109375000000000	1732.00000000000000000000	10244.00000000000000000000	10231.00000000000000000000	0.00000000000000000000	0.00000000000000000000	0.00000000000000000000	2179.00000000000000000000	739.00000000000000000000	4.00000000000000000000	4.00000000000000000000	4.00000000000000000000	4.00000000000000000000	4.00000000000000000000	4.00000000000000000000	4.00000000000000000000	4.00000000000000000000	2.00000000000000000000	4.00000000000000000000	4.00000000000000000000	4.00000000000000000000	4.00000000000000000000	4.00000000000000000000	4.00000000000000000000	4.00000000000000000000
105.00000000000000000000	0.00000000000000000000	4178.97412109375000000000	4190.76904296875000000000	4173.84619140625000000000	4168.71777343750000000000	4189.74365234375000000000	4189.23046875000000000000	4195.38427734375000000000	4210.25634765625000000000	4180.00000000000000000000	4217.94873046875000000000	4189.23046875000000000000	4200.51269531250000000000	4207.17919921875000000000	4183.07666015625000000000	1690.00000000000000000000	10247.00000000000000000000	10229.00000000000000000000	0.00000000000000000000	0.00000000000000000000	0.00000000000000000000	2179.00000000000000000000	746.00000000000000000000	4.00000000000000000000	4.00000000000000000000	4.00000000000000000000	4.00000000000000000000	4.00000000000000000000	4.00000000000000000000	4.00000000000000000000	4.00000000000000000000	2.00000000000000000000	4.00000000000000000000	4.00000000000000000000	4.00000000000000000000	4.00000000000000000000	4.00000000000000000000	4.00000000000000000000	4.00000000000000000000
106.00000000000000000000	0.00000000000000000000	4169.23046875000000000000	4155.38427734375000000000	4179.48730468750000000000	4146.66650390625000000000	4150.76904296875000000000	4174.35888671875000000000	4167.17919921875000000000	4179.48730468750000000000	4178.97412109375000000000	4196.92285156250000000000	4170.25634765625000000000	4194.35888671875000000000	4169.74365234375000000000	4166.66650390625000000000	3112.00000000000000000000	10247.00000000000000000000	10229.00000000000000000000	0.00000000000000000000	0.00000000000000000000	0.00000000000000000000	2179.00000000000000000000	755.00000000000000000000	4.00000000000000000000	4.00000000000000000000	4.00000000000000000000	4.00000000000000000000	4.00000000000000000000	4.00000000000000000000	4.00000000000000000000	4.00000000000000000000	2.00000000000000000000	4.00000000000000000000	4.00000000000000000000	4.00000000000000000000	4.00000000000000000000	4.00000000000000000000	4.00000000000000000000	4.00000000000000000000
107.00000000000000000000	0.00000000000000000000	4170.76904296875000000000	4154.87158203125000000000	4172.82031250000000000000	4150.25634765625000000000	4166.15380859375000000000	4173.33300781250000000000	4168.20507812500000000000	4184.10253906250000000000	4183.07666015625000000000	4195.89746093750000000000	4173.84619140625000000000	4189.23046875000000000000	4190.25634765625000000000	4175.89746093750000000000	2128.00000000000000000000	10250.00000000000000000000	10229.00000000000000000000	0.00000000000000000000	0.00000000000000000000	0.00000000000000000000	2179.00000000000000000000	763.00000000000000000000	4.00000000000000000000	4.00000000000000000000	4.00000000000000000000	4.00000000000000000000	4.00000000000000000000	4.00000000000000000000	4.00000000000000000000	4.00000000000000000000	2.00000000000000000000	4.00000000000000000000	4.00000000000000000000	4.00000000000000000000	4.00000000000000000000	4.00000000000000000000	4.00000000000000000000	4.00000000000000000000
108.00000000000000000000	0.00000000000000000000	4176.41015625000000000000	4168.71777343750000000000	4174.35888671875000000000	4158.46142578125000000000	4194.87158203125000000000	4169.74365234375000000000	4168.20507812500000000000	4192.30761718750000000000	4184.10253906250000000000	4198.97412109375000000000	4182.05126953125000000000	4195.89746093750000000000	4209.23046875000000000000	4186.66650390625000000000	1732.00000000000000000000	10250.00000000000000000000	10229.00000000000000000000	0.00000000000000000000	0.00000000000000000000	0.00000000000000000000	2179.00000000000000000000	770.00000000000000000000	4.00000000000000000000	4.00000000000000000000	4.00000000000000000000	4.00000000000000000000	4.00000000000000000000	4.00000000000000000000	4.00000000000000000000	4.00000000000000000000	2.00000000000000000000	4.00000000000000000000	4.00000000000000000000	4.00000000000000000000	4.00000000000000000000	4.00000000000000000000	4.00000000000000000000	4.00000000000000000000
109.00000000000000000000	0.00000000000000000000	4163.58984375000000000000	4144.10253906250000000000	4172.30761718750000000000	4135.89746093750000000000	4157.43603515625000000000	4157.94873046875000000000	4144.61523437500000000000	4165.64111328125000000000	4177.43603515625000000000	4157.94873046875000000000	4162.05126953125000000000	4185.64111328125000000000	4168.71777343750000000000	4171.79492187500000000000	1690.00000000000000000000	10251.00000000000000000000	10229.00000000000000000000	0.00000000000000000000	0.00000000000000000000	0.00000000000000000000	2179.00000000000000000000	778.00000000000000000000	4.00000000000000000000	4.00000000000000000000	4.00000000000000000000	4.00000000000000000000	4.00000000000000000000	4.00000000000000000000	4.00000000000000000000	4.00000000000000000000	2.00000000000000000000	4.00000000000000000000	4.00000000000000000000	4.00000000000000000000	4.00000000000000000000	4.00000000000000000000	4.00000000000000000000	4.00000000000000000000
110.00000000000000000000	0.00000000000000000000	4163.58984375000000000000	4164.61523437500000000000	4166.15380859375000000000	4152.82031250000000000000	4169.23046875000000000000	4167.69238281250000000000	4172.30761718750000000000	4201.02539062500000000000	4177.43603515625000000000	4203.58984375000000000000	4181.53857421875000000000	4188.20507812500000000000	4193.33300781250000000000	4177.94873046875000000000	3112.00000000000000000000	10251.00000000000000000000	10229.00000000000000000000	0.00000000000000000000	0.00000000000000000000	0.00000000000000000000	2179.00000000000000000000	786.00000000000000000000	4.00000000000000000000	4.00000000000000000000	4.00000000000000000000	4.00000000000000000000	4.00000000000000000000	4.00000000000000000000	4.00000000000000000000	4.00000000000000000000	2.00000000000000000000	4.00000000000000000000	4.00000000000000000000	4.00000000000000000000	4.00000000000000000000	4.00000000000000000000	4.00000000000000000000	4.00000000000000000000
111.00000000000000000000	0.00000000000000000000	4155.38427734375000000000	4136.41015625000000000000	4169.74365234375000000000	4144.61523437500000000000	4137.94873046875000000000	4156.41015625000000000000	4148.20507812500000000000	4182.05126953125000000000	4176.41015625000000000000	4192.82031250000000000000	4173.33300781250000000000	4188.71777343750000000000	4174.35888671875000000000	4168.20507812500000000000	2128.00000000000000000000	10251.00000000000000000000	10227.00000000000000000000	0.00000000000000000000	0.00000000000000000000	0.00000000000000000000	2179.00000000000000000000	794.00000000000000000000	4.00000000000000000000	4.00000000000000000000	4.00000000000000000000	4.00000000000000000000	4.00000000000000000000	4.00000000000000000000	4.00000000000000000000	4.00000000000000000000	2.00000000000000000000	4.00000000000000000000	4.00000000000000000000	4.00000000000000000000	4.00000000000000000000	4.00000000000000000000	4.00000000000000000000	4.00000000000000000000
112.00000000000000000000	0.00000000000000000000	4169.23046875000000000000	4162.05126953125000000000	4169.23046875000000000000	4150.25634765625000000000	4161.02539062500000000000	4173.84619140625000000000	4164.61523437500000000000	4180.00000000000000000000	4178.46142578125000000000	4189.23046875000000000000	4172.30761718750000000000	4183.07666015625000000000	4180.51269531250000000000	4172.82031250000000000000	1732.00000000000000000000	10251.00000000000000000000	10227.00000000000000000000	0.00000000000000000000	0.00000000000000000000	0.00000000000000000000	2179.00000000000000000000	802.00000000000000000000	4.00000000000000000000	4.00000000000000000000	4.00000000000000000000	4.00000000000000000000	4.00000000000000000000	4.00000000000000000000	4.00000000000000000000	4.00000000000000000000	2.00000000000000000000	4.00000000000000000000	4.00000000000000000000	4.00000000000000000000	4.00000000000000000000	4.00000000000000000000	4.00000000000000000000	4.00000000000000000000
113.00000000000000000000	0.00000000000000000000	4183.07666015625000000000	4189.74365234375000000000	4178.46142578125000000000	4167.17919921875000000000	4190.25634765625000000000	4183.58984375000000000000	4182.05126953125000000000	4191.28173828125000000000	4181.53857421875000000000	4206.66650390625000000000	4184.10253906250000000000	4190.25634765625000000000	4194.35888671875000000000	4179.48730468750000000000	1690.00000000000000000000	10253.00000000000000000000	10228.00000000000000000000	0.00000000000000000000	0.00000000000000000000	0.00000000000000000000	2179.00000000000000000000	809.00000000000000000000	4.00000000000000000000	4.00000000000000000000	4.00000000000000000000	4.00000000000000000000	4.00000000000000000000	4.00000000000000000000	4.00000000000000000000	4.00000000000000000000	2.00000000000000000000	4.00000000000000000000	4.00000000000000000000	4.00000000000000000000	4.00000000000000000000	4.00000000000000000000	4.00000000000000000000	4.00000000000000000000
114.00000000000000000000	0.00000000000000000000	4167.69238281250000000000	4148.20507812500000000000	4176.41015625000000000000	4153.84619140625000000000	4151.79492187500000000000	4165.64111328125000000000	4148.20507812500000000000	4165.12792968750000000000	4178.97412109375000000000	4173.33300781250000000000	4167.17919921875000000000	4186.15380859375000000000	4165.12792968750000000000	4166.66650390625000000000	3112.00000000000000000000	10253.00000000000000000000	10228.00000000000000000000	0.00000000000000000000	0.00000000000000000000	0.00000000000000000000	2179.00000000000000000000	817.00000000000000000000	4.00000000000000000000	4.00000000000000000000	4.00000000000000000000	4.00000000000000000000	4.00000000000000000000	4.00000000000000000000	4.00000000000000000000	4.00000000000000000000	2.00000000000000000000	4.00000000000000000000	4.00000000000000000000	4.00000000000000000000	4.00000000000000000000	4.00000000000000000000	4.00000000000000000000	4.00000000000000000000
115.00000000000000000000	0.00000000000000000000	4173.84619140625000000000	4176.41015625000000000000	4168.71777343750000000000	4177.94873046875000000000	4183.07666015625000000000	4174.35888671875000000000	4171.28173828125000000000	4194.87158203125000000000	4183.07666015625000000000	4200.00000000000000000000	4181.02539062500000000000	4191.28173828125000000000	4210.25634765625000000000	4188.71777343750000000000	2128.00000000000000000000	10253.00000000000000000000	10229.00000000000000000000	0.00000000000000000000	0.00000000000000000000	0.00000000000000000000	2179.00000000000000000000	824.00000000000000000000	4.00000000000000000000	4.00000000000000000000	4.00000000000000000000	4.00000000000000000000	4.00000000000000000000	4.00000000000000000000	4.00000000000000000000	4.00000000000000000000	2.00000000000000000000	4.00000000000000000000	4.00000000000000000000	4.00000000000000000000	4.00000000000000000000	4.00000000000000000000	4.00000000000000000000	4.00000000000000000000
116.00000000000000000000	0.00000000000000000000	4170.25634765625000000000	4164.61523437500000000000	4175.38427734375000000000	4175.38427734375000000000	4161.02539062500000000000	4156.92285156250000000000	4150.25634765625000000000	4180.00000000000000000000	4182.56396484375000000000	4180.00000000000000000000	4172.30761718750000000000	4194.35888671875000000000	4200.51269531250000000000	4188.20507812500000000000	1732.00000000000000000000	10253.00000000000000000000	10229.00000000000000000000	0.00000000000000000000	0.00000000000000000000	0.00000000000000000000	2179.00000000000000000000	831.00000000000000000000	4.00000000000000000000	4.00000000000000000000	4.00000000000000000000	4.00000000000000000000	4.00000000000000000000	4.00000000000000000000	4.00000000000000000000	4.00000000000000000000	2.00000000000000000000	4.00000000000000000000	4.00000000000000000000	4.00000000000000000000	4.00000000000000000000	4.00000000000000000000	4.00000000000000000000	4.00000000000000000000
117.00000000000000000000	0.00000000000000000000	4168.71777343750000000000	4160.00000000000000000000	4169.74365234375000000000	4175.38427734375000000000	4151.79492187500000000000	4162.05126953125000000000	4157.94873046875000000000	4182.56396484375000000000	4178.97412109375000000000	4182.05126953125000000000	4173.33300781250000000000	4187.69238281250000000000	4187.69238281250000000000	4180.00000000000000000000	1690.00000000000000000000	10252.00000000000000000000	10229.00000000000000000000	0.00000000000000000000	0.00000000000000000000	0.00000000000000000000	2179.00000000000000000000	839.00000000000000000000	4.00000000000000000000	4.00000000000000000000	4.00000000000000000000	4.00000000000000000000	4.00000000000000000000	4.00000000000000000000	4.00000000000000000000	4.00000000000000000000	2.00000000000000000000	4.00000000000000000000	4.00000000000000000000	4.00000000000000000000	4.00000000000000000000	4.00000000000000000000	4.00000000000000000000	4.00000000000000000000
118.00000000000000000000	0.00000000000000000000	4168.71777343750000000000	4167.17919921875000000000	4169.23046875000000000000	4185.64111328125000000000	4171.28173828125000000000	4175.38427734375000000000	4181.02539062500000000000	4203.07666015625000000000	4179.48730468750000000000	4207.69238281250000000000	4188.71777343750000000000	4191.79492187500000000000	4188.71777343750000000000	4180.51269531250000000000	3112.00000000000000000000	10252.00000000000000000000	10229.00000000000000000000	0.00000000000000000000	0.00000000000000000000	0.00000000000000000000	2179.00000000000000000000	847.00000000000000000000	4.00000000000000000000	4.00000000000000000000	4.00000000000000000000	4.00000000000000000000	4.00000000000000000000	4.00000000000000000000	4.00000000000000000000	4.00000000000000000000	2.00000000000000000000	4.00000000000000000000	4.00000000000000000000	4.00000000000000000000	4.00000000000000000000	4.00000000000000000000	4.00000000000000000000	4.00000000000000000000
119.00000000000000000000	0.00000000000000000000	4158.97412109375000000000	4137.43603515625000000000	4171.79492187500000000000	4162.56396484375000000000	4146.66650390625000000000	4165.64111328125000000000	4152.82031250000000000000	4168.71777343750000000000	4177.43603515625000000000	4165.12792968750000000000	4165.64111328125000000000	4183.07666015625000000000	4151.79492187500000000000	4166.15380859375000000000	2128.00000000000000000000	10247.00000000000000000000	10228.00000000000000000000	0.00000000000000000000	0.00000000000000000000	0.00000000000000000000	2179.00000000000000000000	855.00000000000000000000	4.00000000000000000000	4.00000000000000000000	4.00000000000000000000	4.00000000000000000000	4.00000000000000000000	4.00000000000000000000	4.00000000000000000000	4.00000000000000000000	2.00000000000000000000	4.00000000000000000000	4.00000000000000000000	4.00000000000000000000	4.00000000000000000000	4.00000000000000000000	4.00000000000000000000	4.00000000000000000000
120.00000000000000000000	0.00000000000000000000	4181.53857421875000000000	4184.61523437500000000000	4172.82031250000000000000	4184.61523437500000000000	4197.43603515625000000000	4182.05126953125000000000	4177.94873046875000000000	4186.66650390625000000000	4181.53857421875000000000	4194.87158203125000000000	4177.43603515625000000000	4187.17919921875000000000	4193.84619140625000000000	4183.07666015625000000000	1732.00000000000000000000	10247.00000000000000000000	10228.00000000000000000000	0.00000000000000000000	0.00000000000000000000	0.00000000000000000000	2179.00000000000000000000	864.00000000000000000000	4.00000000000000000000	4.00000000000000000000	4.00000000000000000000	4.00000000000000000000	4.00000000000000000000	4.00000000000000000000	4.00000000000000000000	4.00000000000000000000	2.00000000000000000000	4.00000000000000000000	4.00000000000000000000	4.00000000000000000000	4.00000000000000000000	4.00000000000000000000	4.00000000000000000000	4.00000000000000000000
121.00000000000000000000	0.00000000000000000000	4182.56396484375000000000	4175.38427734375000000000	4181.02539062500000000000	4186.15380859375000000000	4175.38427734375000000000	4170.76904296875000000000	4157.94873046875000000000	4166.15380859375000000000	4181.53857421875000000000	4174.87158203125000000000	4170.76904296875000000000	4193.33300781250000000000	4184.10253906250000000000	4182.56396484375000000000	1690.00000000000000000000	10244.00000000000000000000	10228.00000000000000000000	0.00000000000000000000	0.00000000000000000000	0.00000000000000000000	2179.00000000000000000000	872.00000000000000000000	4.00000000000000000000	4.00000000000000000000	4.00000000000000000000	4.00000000000000000000	4.00000000000000000000	4.00000000000000000000	4.00000000000000000000	4.00000000000000000000	2.00000000000000000000	4.00000000000000000000	4.00000000000000000000	4.00000000000000000000	4.00000000000000000000	4.00000000000000000000	4.00000000000000000000	4.00000000000000000000
122.00000000000000000000	0.00000000000000000000	4173.33300781250000000000	4162.05126953125000000000	4173.84619140625000000000	4180.00000000000000000000	4141.53857421875000000000	4167.17919921875000000000	4155.38427734375000000000	4165.12792968750000000000	4179.48730468750000000000	4156.41015625000000000000	4166.15380859375000000000	4188.71777343750000000000	4179.48730468750000000000	4182.05126953125000000000	3112.00000000000000000000	10244.00000000000000000000	10228.00000000000000000000	0.00000000000000000000	0.00000000000000000000	0.00000000000000000000	2179.00000000000000000000	880.00000000000000000000	4.00000000000000000000	4.00000000000000000000	4.00000000000000000000	4.00000000000000000000	4.00000000000000000000	4.00000000000000000000	4.00000000000000000000	4.00000000000000000000	2.00000000000000000000	4.00000000000000000000	4.00000000000000000000	4.00000000000000000000	4.00000000000000000000	4.00000000000000000000	4.00000000000000000000	4.00000000000000000000
123.00000000000000000000	0.00000000000000000000	4177.94873046875000000000	4178.97412109375000000000	4173.33300781250000000000	4195.38427734375000000000	4173.33300781250000000000	4174.35888671875000000000	4177.94873046875000000000	4205.12792968750000000000	4182.56396484375000000000	4194.87158203125000000000	4190.25634765625000000000	4198.97412109375000000000	4214.87158203125000000000	4197.94873046875000000000	2128.00000000000000000000	10241.00000000000000000000	10230.00000000000000000000	0.00000000000000000000	0.00000000000000000000	0.00000000000000000000	2179.00000000000000000000	889.00000000000000000000	4.00000000000000000000	4.00000000000000000000	4.00000000000000000000	4.00000000000000000000	4.00000000000000000000	4.00000000000000000000	4.00000000000000000000	4.00000000000000000000	2.00000000000000000000	4.00000000000000000000	4.00000000000000000000	4.00000000000000000000	4.00000000000000000000	4.00000000000000000000	4.00000000000000000000	4.00000000000000000000
124.00000000000000000000	0.00000000000000000000	4162.56396484375000000000	4137.94873046875000000000	4175.38427734375000000000	4172.30761718750000000000	4155.38427734375000000000	4158.97412109375000000000	4144.10253906250000000000	4175.38427734375000000000	4179.48730468750000000000	4160.51269531250000000000	4176.41015625000000000000	4194.87158203125000000000	4180.51269531250000000000	4184.61523437500000000000	1732.00000000000000000000	10241.00000000000000000000	10230.00000000000000000000	0.00000000000000000000	0.00000000000000000000	0.00000000000000000000	2179.00000000000000000000	897.00000000000000000000	4.00000000000000000000	4.00000000000000000000	4.00000000000000000000	4.00000000000000000000	4.00000000000000000000	4.00000000000000000000	4.00000000000000000000	4.00000000000000000000	2.00000000000000000000	4.00000000000000000000	4.00000000000000000000	4.00000000000000000000	4.00000000000000000000	4.00000000000000000000	4.00000000000000000000	4.00000000000000000000
125.00000000000000000000	0.00000000000000000000	4171.79492187500000000000	4167.17919921875000000000	4171.79492187500000000000	4184.61523437500000000000	4188.71777343750000000000	4178.46142578125000000000	4180.00000000000000000000	4197.43603515625000000000	4179.48730468750000000000	4199.48730468750000000000	4187.17919921875000000000	4196.41015625000000000000	4197.94873046875000000000	4188.20507812500000000000	1690.00000000000000000000	10240.00000000000000000000	10230.00000000000000000000	0.00000000000000000000	0.00000000000000000000	0.00000000000000000000	2179.00000000000000000000	905.00000000000000000000	4.00000000000000000000	4.00000000000000000000	4.00000000000000000000	4.00000000000000000000	4.00000000000000000000	4.00000000000000000000	4.00000000000000000000	4.00000000000000000000	2.00000000000000000000	4.00000000000000000000	4.00000000000000000000	4.00000000000000000000	4.00000000000000000000	4.00000000000000000000	4.00000000000000000000	4.00000000000000000000
126.00000000000000000000	0.00000000000000000000	4177.43603515625000000000	4170.76904296875000000000	4181.53857421875000000000	4185.12792968750000000000	4180.51269531250000000000	4180.51269531250000000000	4185.64111328125000000000	4198.97412109375000000000	4180.51269531250000000000	4212.82031250000000000000	4185.12792968750000000000	4201.53857421875000000000	4184.10253906250000000000	4179.48730468750000000000	3112.00000000000000000000	10240.00000000000000000000	10230.00000000000000000000	0.00000000000000000000	0.00000000000000000000	0.00000000000000000000	2179.00000000000000000000	914.00000000000000000000	4.00000000000000000000	4.00000000000000000000	4.00000000000000000000	4.00000000000000000000	4.00000000000000000000	4.00000000000000000000	4.00000000000000000000	4.00000000000000000000	2.00000000000000000000	4.00000000000000000000	4.00000000000000000000	4.00000000000000000000	4.00000000000000000000	4.00000000000000000000	4.00000000000000000000	4.00000000000000000000
127.00000000000000000000	0.00000000000000000000	4175.89746093750000000000	4165.12792968750000000000	4181.53857421875000000000	4176.92285156250000000000	4171.28173828125000000000	4178.46142578125000000000	4172.30761718750000000000	4183.58984375000000000000	4181.02539062500000000000	4190.25634765625000000000	4175.89746093750000000000	4194.35888671875000000000	4176.92285156250000000000	4176.41015625000000000000	50.00000000000000000000	10243.00000000000000000000	10231.00000000000000000000	0.00000000000000000000	0.00000000000000000000	0.00000000000000000000	2179.00000000000000000000	922.00000000000000000000	4.00000000000000000000	4.00000000000000000000	4.00000000000000000000	4.00000000000000000000	4.00000000000000000000	4.00000000000000000000	4.00000000000000000000	4.00000000000000000000	2.00000000000000000000	4.00000000000000000000	4.00000000000000000000	4.00000000000000000000	4.00000000000000000000	4.00000000000000000000	4.00000000000000000000	4.00000000000000000000
0.00000000000000000000	0.00000000000000000000	4186.15380859375000000000	4187.17919921875000000000	4177.94873046875000000000	4195.38427734375000000000	4198.97412109375000000000	4183.58984375000000000000	4188.71777343750000000000	4202.56396484375000000000	4184.61523437500000000000	4210.25634765625000000000	4192.30761718750000000000	4204.10253906250000000000	4217.94873046875000000000	4195.38427734375000000000	1335.00000000000000000000	10243.00000000000000000000	10231.00000000000000000000	0.00000000000000000000	0.00000000000000000000	0.00000000000000000000	2179.00000000000000000000	931.00000000000000000000	4.00000000000000000000	4.00000000000000000000	4.00000000000000000000	4.00000000000000000000	4.00000000000000000000	4.00000000000000000000	4.00000000000000000000	4.00000000000000000000	2.00000000000000000000	4.00000000000000000000	4.00000000000000000000	4.00000000000000000000	4.00000000000000000000	4.00000000000000000000	4.00000000000000000000	4.00000000000000000000
1.00000000000000000000	0.00000000000000000000	4173.33300781250000000000	4149.74365234375000000000	4177.43603515625000000000	4172.30761718750000000000	4151.79492187500000000000	4163.58984375000000000000	4158.46142578125000000000	4171.79492187500000000000	4180.51269531250000000000	4161.53857421875000000000	4172.82031250000000000000	4201.02539062500000000000	4180.51269531250000000000	4182.56396484375000000000	2058.00000000000000000000	10244.00000000000000000000	10230.00000000000000000000	0.00000000000000000000	0.00000000000000000000	0.00000000000000000000	2179.00000000000000000000	939.00000000000000000000	4.00000000000000000000	4.00000000000000000000	4.00000000000000000000	4.00000000000000000000	4.00000000000000000000	4.00000000000000000000	4.00000000000000000000	4.00000000000000000000	2.00000000000000000000	4.00000000000000000000	4.00000000000000000000	4.00000000000000000000	4.00000000000000000000	4.00000000000000000000	4.00000000000000000000	4.00000000000000000000
2.00000000000000000000	0.00000000000000000000	4175.38427734375000000000	4174.35888671875000000000	4172.30761718750000000000	4177.94873046875000000000	4178.46142578125000000000	4175.38427734375000000000	4178.97412109375000000000	4199.48730468750000000000	4182.56396484375000000000	4184.61523437500000000000	4182.56396484375000000000	4196.41015625000000000000	4195.38427734375000000000	4190.25634765625000000000	2071.00000000000000000000	10244.00000000000000000000	10230.00000000000000000000	0.00000000000000000000	0.00000000000000000000	0.00000000000000000000	2179.00000000000000000000	947.00000000000000000000	4.00000000000000000000	4.00000000000000000000	4.00000000000000000000	4.00000000000000000000	4.00000000000000000000	4.00000000000000000000	4.00000000000000000000	4.00000000000000000000	2.00000000000000000000	4.00000000000000000000	4.00000000000000000000	4.00000000000000000000	4.00000000000000000000	4.00000000000000000000	4.00000000000000000000	4.00000000000000000000
3.00000000000000000000	0.00000000000000000000	4172.82031250000000000000	4169.74365234375000000000	4175.89746093750000000000	4178.46142578125000000000	4172.82031250000000000000	4168.71777343750000000000	4173.33300781250000000000	4208.71777343750000000000	4185.64111328125000000000	4203.07666015625000000000	4188.20507812500000000000	4204.10253906250000000000	4198.46142578125000000000	4193.33300781250000000000	3082.00000000000000000000	10246.00000000000000000000	10231.00000000000000000000	0.00000000000000000000	0.00000000000000000000	0.00000000000000000000	2179.00000000000000000000	956.00000000000000000000	4.00000000000000000000	4.00000000000000000000	4.00000000000000000000	4.00000000000000000000	4.00000000000000000000	4.00000000000000000000	4.00000000000000000000	4.00000000000000000000	2.00000000000000000000	4.00000000000000000000	4.00000000000000000000	4.00000000000000000000	4.00000000000000000000	4.00000000000000000000	4.00000000000000000000	4.00000000000000000000
4.00000000000000000000	0.00000000000000000000	4166.66650390625000000000	4152.30761718750000000000	4169.74365234375000000000	4162.56396484375000000000	4142.05126953125000000000	4167.69238281250000000000	4165.64111328125000000000	4187.17919921875000000000	4181.02539062500000000000	4181.53857421875000000000	4175.89746093750000000000	4201.02539062500000000000	4176.41015625000000000000	4183.07666015625000000000	3140.00000000000000000000	10246.00000000000000000000	10231.00000000000000000000	0.00000000000000000000	0.00000000000000000000	0.00000000000000000000	2179.00000000000000000000	964.00000000000000000000	4.00000000000000000000	4.00000000000000000000	4.00000000000000000000	4.00000000000000000000	4.00000000000000000000	4.00000000000000000000	4.00000000000000000000	4.00000000000000000000	2.00000000000000000000	4.00000000000000000000	4.00000000000000000000	4.00000000000000000000	4.00000000000000000000	4.00000000000000000000	4.00000000000000000000	4.00000000000000000000
5.00000000000000000000	0.00000000000000000000	4183.07666015625000000000	4191.28173828125000000000	4173.33300781250000000000	4176.41015625000000000000	4193.33300781250000000000	4191.28173828125000000000	4201.02539062500000000000	4202.05126953125000000000	4180.51269531250000000000	4207.69238281250000000000	4191.28173828125000000000	4201.02539062500000000000	4199.48730468750000000000	4189.23046875000000000000	1802.00000000000000000000	10249.00000000000000000000	10230.00000000000000000000	0.00000000000000000000	0.00000000000000000000	0.00000000000000000000	2179.00000000000000000000	972.00000000000000000000	4.00000000000000000000	4.00000000000000000000	4.00000000000000000000	4.00000000000000000000	4.00000000000000000000	4.00000000000000000000	4.00000000000000000000	4.00000000000000000000	2.00000000000000000000	4.00000000000000000000	4.00000000000000000000	4.00000000000000000000	4.00000000000000000000	4.00000000000000000000	4.00000000000000000000	4.00000000000000000000
6.00000000000000000000	0.00000000000000000000	4174.35888671875000000000	4161.02539062500000000000	4181.53857421875000000000	4157.43603515625000000000	4173.84619140625000000000	4173.84619140625000000000	4166.66650390625000000000	4167.17919921875000000000	4179.48730468750000000000	4171.28173828125000000000	4173.84619140625000000000	4195.89746093750000000000	4167.69238281250000000000	4174.87158203125000000000	2940.00000000000000000000	10249.00000000000000000000	10230.00000000000000000000	0.00000000000000000000	0.00000000000000000000	0.00000000000000000000	2179.00000000000000000000	981.00000000000000000000	4.00000000000000000000	4.00000000000000000000	4.00000000000000000000	4.00000000000000000000	4.00000000000000000000	4.00000000000000000000	4.00000000000000000000	4.00000000000000000000	2.00000000000000000000	4.00000000000000000000	4.00000000000000000000	4.00000000000000000000	4.00000000000000000000	4.00000000000000000000	4.00000000000000000000	4.00000000000000000000
7.00000000000000000000	0.00000000000000000000	4176.41015625000000000000	4175.89746093750000000000	4171.28173828125000000000	4168.71777343750000000000	4172.82031250000000000000	4173.33300781250000000000	4170.25634765625000000000	4185.64111328125000000000	4181.02539062500000000000	4187.17919921875000000000	4181.53857421875000000000	4195.89746093750000000000	4195.89746093750000000000	4186.66650390625000000000	2863.00000000000000000000	10250.00000000000000000000	10229.00000000000000000000	0.00000000000000000000	0.00000000000000000000	0.00000000000000000000	2179.00000000000000000000	989.00000000000000000000	4.00000000000000000000	4.00000000000000000000	4.00000000000000000000	4.00000000000000000000	4.00000000000000000000	4.00000000000000000000	4.00000000000000000000	4.00000000000000000000	2.00000000000000000000	4.00000000000000000000	4.00000000000000000000	4.00000000000000000000	4.00000000000000000000	4.00000000000000000000	4.00000000000000000000	4.00000000000000000000
8.00000000000000000000	0.00000000000000000000	4178.46142578125000000000	4181.53857421875000000000	4173.84619140625000000000	4175.38427734375000000000	4162.56396484375000000000	4164.10253906250000000000	4159.48730468750000000000	4188.20507812500000000000	4183.07666015625000000000	4187.69238281250000000000	4191.28173828125000000000	4202.56396484375000000000	4211.79492187500000000000	4197.43603515625000000000	207.00000000000000000000	10250.00000000000000000000	10229.00000000000000000000	0.00000000000000000000	0.00000000000000000000	0.00000000000000000000	2179.00000000000000000000	997.00000000000000000000	4.00000000000000000000	4.00000000000000000000	4.00000000000000000000	4.00000000000000000000	4.00000000000000000000	4.00000000000000000000	4.00000000000000000000	4.00000000000000000000	2.00000000000000000000	4.00000000000000000000	4.00000000000000000000	4.00000000000000000000	4.00000000000000000000	4.00000000000000000000	4.00000000000000000000	4.00000000000000000000
9.00000000000000000000	0.00000000000000000000	4169.23046875000000000000	4158.97412109375000000000	4173.33300781250000000000	4155.89746093750000000000	4144.61523437500000000000	4158.46142578125000000000	4145.64111328125000000000	4162.05126953125000000000	4179.48730468750000000000	4160.00000000000000000000	4180.00000000000000000000	4196.92285156250000000000	4183.58984375000000000000	4187.69238281250000000000	3269.00000000000000000000	10250.00000000000000000000	10227.00000000000000000000	0.00000000000000000000	0.00000000000000000000	0.00000000000000000000	2180.00000000000000000000	5.00000000000000000000	4.00000000000000000000	4.00000000000000000000	4.00000000000000000000	4.00000000000000000000	4.00000000000000000000	4.00000000000000000000	4.00000000000000000000	4.00000000000000000000	2.00000000000000000000	4.00000000000000000000	4.00000000000000000000	4.00000000000000000000	4.00000000000000000000	4.00000000000000000000	4.00000000000000000000	4.00000000000000000000
10.00000000000000000000	0.00000000000000000000	4172.30761718750000000000	4180.51269531250000000000	4169.74365234375000000000	4168.20507812500000000000	4180.00000000000000000000	4176.92285156250000000000	4185.12792968750000000000	4200.51269531250000000000	4178.97412109375000000000	4214.87158203125000000000	4195.89746093750000000000	4202.05126953125000000000	4203.58984375000000000000	4192.30761718750000000000	3173.00000000000000000000	10250.00000000000000000000	10227.00000000000000000000	0.00000000000000000000	0.00000000000000000000	0.00000000000000000000	2180.00000000000000000000	12.00000000000000000000	4.00000000000000000000	4.00000000000000000000	4.00000000000000000000	4.00000000000000000000	4.00000000000000000000	4.00000000000000000000	4.00000000000000000000	4.00000000000000000000	2.00000000000000000000	4.00000000000000000000	4.00000000000000000000	4.00000000000000000000	4.00000000000000000000	4.00000000000000000000	4.00000000000000000000	4.00000000000000000000
11.00000000000000000000	0.00000000000000000000	4156.41015625000000000000	4143.07666015625000000000	4169.23046875000000000000	4148.20507812500000000000	4144.10253906250000000000	4163.58984375000000000000	4155.38427734375000000000	4179.48730468750000000000	4177.43603515625000000000	4187.17919921875000000000	4176.92285156250000000000	4196.41015625000000000000	4163.07666015625000000000	4173.84619140625000000000	2177.00000000000000000000	10250.00000000000000000000	10227.00000000000000000000	0.00000000000000000000	0.00000000000000000000	0.00000000000000000000	2180.00000000000000000000	19.00000000000000000000	4.00000000000000000000	4.00000000000000000000	4.00000000000000000000	4.00000000000000000000	4.00000000000000000000	4.00000000000000000000	4.00000000000000000000	4.00000000000000000000	2.00000000000000000000	4.00000000000000000000	4.00000000000000000000	4.00000000000000000000	4.00000000000000000000	4.00000000000000000000	4.00000000000000000000	4.00000000000000000000
12.00000000000000000000	0.00000000000000000000	4169.23046875000000000000	4167.17919921875000000000	4166.15380859375000000000	4157.94873046875000000000	4163.07666015625000000000	4177.43603515625000000000	4168.20507812500000000000	4180.51269531250000000000	4181.02539062500000000000	4180.00000000000000000000	4178.97412109375000000000	4190.76904296875000000000	4174.35888671875000000000	4178.97412109375000000000	1744.00000000000000000000	10250.00000000000000000000	10227.00000000000000000000	0.00000000000000000000	0.00000000000000000000	0.00000000000000000000	2180.00000000000000000000	27.00000000000000000000	4.00000000000000000000	4.00000000000000000000	4.00000000000000000000	4.00000000000000000000	4.00000000000000000000	4.00000000000000000000	4.00000000000000000000	4.00000000000000000000	2.00000000000000000000	4.00000000000000000000	4.00000000000000000000	4.00000000000000000000	4.00000000000000000000	4.00000000000000000000	4.00000000000000000000	4.00000000000000000000
13.00000000000000000000	0.00000000000000000000	4186.15380859375000000000	4191.79492187500000000000	4179.48730468750000000000	4176.92285156250000000000	4177.94873046875000000000	4182.56396484375000000000	4181.02539062500000000000	4184.10253906250000000000	4183.07666015625000000000	4192.82031250000000000000	4189.23046875000000000000	4200.51269531250000000000	4193.84619140625000000000	4188.71777343750000000000	1700.00000000000000000000	10248.00000000000000000000	10227.00000000000000000000	0.00000000000000000000	0.00000000000000000000	0.00000000000000000000	2180.00000000000000000000	34.00000000000000000000	4.00000000000000000000	4.00000000000000000000	4.00000000000000000000	4.00000000000000000000	4.00000000000000000000	4.00000000000000000000	4.00000000000000000000	4.00000000000000000000	2.00000000000000000000	4.00000000000000000000	4.00000000000000000000	4.00000000000000000000	4.00000000000000000000	4.00000000000000000000	4.00000000000000000000	4.00000000000000000000
14.00000000000000000000	0.00000000000000000000	4173.33300781250000000000	4161.53857421875000000000	4181.53857421875000000000	4159.48730468750000000000	4148.20507812500000000000	4166.66650390625000000000	4150.76904296875000000000	4157.43603515625000000000	4180.00000000000000000000	4162.56396484375000000000	4172.82031250000000000000	4195.38427734375000000000	4166.15380859375000000000	4175.38427734375000000000	3173.00000000000000000000	10248.00000000000000000000	10227.00000000000000000000	0.00000000000000000000	0.00000000000000000000	0.00000000000000000000	2180.00000000000000000000	42.00000000000000000000	4.00000000000000000000	4.00000000000000000000	4.00000000000000000000	4.00000000000000000000	4.00000000000000000000	4.00000000000000000000	4.00000000000000000000	4.00000000000000000000	2.00000000000000000000	4.00000000000000000000	4.00000000000000000000	4.00000000000000000000	4.00000000000000000000	4.00000000000000000000	4.00000000000000000000	4.00000000000000000000
15.00000000000000000000	0.00000000000000000000	4177.43603515625000000000	4184.61523437500000000000	4174.87158203125000000000	4178.46142578125000000000	4185.64111328125000000000	4172.30761718750000000000	4169.74365234375000000000	4189.74365234375000000000	4182.56396484375000000000	4193.84619140625000000000	4192.82031250000000000000	4199.48730468750000000000	4203.58984375000000000000	4191.79492187500000000000	2177.00000000000000000000	10248.00000000000000000000	10228.00000000000000000000	0.00000000000000000000	0.00000000000000000000	0.00000000000000000000	2180.00000000000000000000	49.00000000000000000000	4.00000000000000000000	4.00000000000000000000	4.00000000000000000000	4.00000000000000000000	4.00000000000000000000	4.00000000000000000000	4.00000000000000000000	4.00000000000000000000	2.00000000000000000000	4.00000000000000000000	4.00000000000000000000	4.00000000000000000000	4.00000000000000000000	4.00000000000000000000	4.00000000000000000000	4.00000000000000000000
16.00000000000000000000	0.00000000000000000000	4169.74365234375000000000	4156.41015625000000000000	4177.43603515625000000000	4170.25634765625000000000	4150.25634765625000000000	4156.41015625000000000000	4142.05126953125000000000	4168.71777343750000000000	4181.02539062500000000000	4167.17919921875000000000	4183.07666015625000000000	4200.51269531250000000000	4184.10253906250000000000	4186.15380859375000000000	0.00000000000000000000	10248.00000000000000000000	10228.00000000000000000000	0.00000000000000000000	0.00000000000000000000	0.00000000000000000000	2180.00000000000000000000	56.00000000000000000000	4.00000000000000000000	4.00000000000000000000	4.00000000000000000000	4.00000000000000000000	4.00000000000000000000	4.00000000000000000000	4.00000000000000000000	4.00000000000000000000	2.00000000000000000000	4.00000000000000000000	4.00000000000000000000	4.00000000000000000000	4.00000000000000000000	4.00000000000000000000	4.00000000000000000000	4.00000000000000000000
17.00000000000000000000	0.00000000000000000000	4172.82031250000000000000	4165.64111328125000000000	4172.82031250000000000000	4170.76904296875000000000	4158.46142578125000000000	4172.30761718750000000000	4160.00000000000000000000	4175.38427734375000000000	4178.46142578125000000000	4181.02539062500000000000	4182.56396484375000000000	4197.94873046875000000000	4183.07666015625000000000	4182.05126953125000000000	0.00000000000000000000	10247.00000000000000000000	10228.00000000000000000000	0.00000000000000000000	0.00000000000000000000	0.00000000000000000000	2180.00000000000000000000	64.00000000000000000000	4.00000000000000000000	4.00000000000000000000	4.00000000000000000000	4.00000000000000000000	4.00000000000000000000	4.00000000000000000000	4.00000000000000000000	4.00000000000000000000	2.00000000000000000000	4.00000000000000000000	4.00000000000000000000	4.00000000000000000000	4.00000000000000000000	4.00000000000000000000	4.00000000000000000000	4.00000000000000000000
18.00000000000000000000	0.00000000000000000000	4177.43603515625000000000	4182.05126953125000000000	4177.43603515625000000000	4180.51269531250000000000	4185.64111328125000000000	4183.58984375000000000000	4184.10253906250000000000	4193.33300781250000000000	4177.43603515625000000000	4212.82031250000000000000	4196.41015625000000000000	4207.69238281250000000000	4187.17919921875000000000	4183.58984375000000000000	0.00000000000000000000	10247.00000000000000000000	10228.00000000000000000000	0.00000000000000000000	0.00000000000000000000	0.00000000000000000000	2180.00000000000000000000	71.00000000000000000000	4.00000000000000000000	4.00000000000000000000	4.00000000000000000000	4.00000000000000000000	4.00000000000000000000	4.00000000000000000000	4.00000000000000000000	4.00000000000000000000	2.00000000000000000000	4.00000000000000000000	4.00000000000000000000	4.00000000000000000000	4.00000000000000000000	4.00000000000000000000	4.00000000000000000000	4.00000000000000000000
19.00000000000000000000	0.00000000000000000000	4166.15380859375000000000	4146.66650390625000000000	4176.92285156250000000000	4157.94873046875000000000	4135.38427734375000000000	4163.07666015625000000000	4152.82031250000000000000	4158.46142578125000000000	4174.35888671875000000000	4157.43603515625000000000	4177.43603515625000000000	4199.48730468750000000000	4147.69238281250000000000	4168.71777343750000000000	0.00000000000000000000	10247.00000000000000000000	10227.00000000000000000000	0.00000000000000000000	0.00000000000000000000	0.00000000000000000000	2180.00000000000000000000	78.00000000000000000000	4.00000000000000000000	4.00000000000000000000	4.00000000000000000000	4.00000000000000000000	4.00000000000000000000	4.00000000000000000000	4.00000000000000000000	4.00000000000000000000	2.00000000000000000000	4.00000000000000000000	4.00000000000000000000	4.00000000000000000000	4.00000000000000000000	4.00000000000000000000	4.00000000000000000000	4.00000000000000000000
20.00000000000000000000	0.00000000000000000000	4182.56396484375000000000	4183.58984375000000000000	4174.87158203125000000000	4180.51269531250000000000	4165.12792968750000000000	4176.41015625000000000000	4179.48730468750000000000	4187.17919921875000000000	4183.58984375000000000000	4179.48730468750000000000	4193.33300781250000000000	4202.05126953125000000000	4191.79492187500000000000	4184.61523437500000000000	0.00000000000000000000	10247.00000000000000000000	10227.00000000000000000000	0.00000000000000000000	0.00000000000000000000	0.00000000000000000000	2180.00000000000000000000	86.00000000000000000000	4.00000000000000000000	4.00000000000000000000	4.00000000000000000000	4.00000000000000000000	4.00000000000000000000	4.00000000000000000000	4.00000000000000000000	4.00000000000000000000	2.00000000000000000000	4.00000000000000000000	4.00000000000000000000	4.00000000000000000000	4.00000000000000000000	4.00000000000000000000	4.00000000000000000000	4.00000000000000000000
21.00000000000000000000	0.00000000000000000000	4177.94873046875000000000	4166.66650390625000000000	4182.56396484375000000000	4175.89746093750000000000	4161.53857421875000000000	4171.79492187500000000000	4162.05126953125000000000	4174.87158203125000000000	4185.12792968750000000000	4173.84619140625000000000	4187.17919921875000000000	4206.66650390625000000000	4183.07666015625000000000	4183.58984375000000000000	0.00000000000000000000	10246.00000000000000000000	10227.00000000000000000000	0.00000000000000000000	0.00000000000000000000	0.00000000000000000000	2180.00000000000000000000	94.00000000000000000000	4.00000000000000000000	4.00000000000000000000	4.00000000000000000000	4.00000000000000000000	4.00000000000000000000	4.00000000000000000000	4.00000000000000000000	4.00000000000000000000	2.00000000000000000000	4.00000000000000000000	4.00000000000000000000	4.00000000000000000000	4.00000000000000000000	4.00000000000000000000	4.00000000000000000000	4.00000000000000000000
22.00000000000000000000	0.00000000000000000000	4167.17919921875000000000	4151.28173828125000000000	4172.82031250000000000000	4164.61523437500000000000	4157.43603515625000000000	4172.82031250000000000000	4160.51269531250000000000	4170.76904296875000000000	4179.48730468750000000000	4171.79492187500000000000	4182.56396484375000000000	4198.97412109375000000000	4174.87158203125000000000	4186.15380859375000000000	0.00000000000000000000	10246.00000000000000000000	10227.00000000000000000000	0.00000000000000000000	0.00000000000000000000	0.00000000000000000000	2180.00000000000000000000	102.00000000000000000000	4.00000000000000000000	4.00000000000000000000	4.00000000000000000000	4.00000000000000000000	4.00000000000000000000	4.00000000000000000000	4.00000000000000000000	4.00000000000000000000	2.00000000000000000000	4.00000000000000000000	4.00000000000000000000	4.00000000000000000000	4.00000000000000000000	4.00000000000000000000	4.00000000000000000000	4.00000000000000000000
23.00000000000000000000	0.00000000000000000000	4169.23046875000000000000	4162.56396484375000000000	4168.71777343750000000000	4179.48730468750000000000	4166.15380859375000000000	4170.25634765625000000000	4171.79492187500000000000	4200.00000000000000000000	4180.00000000000000000000	4197.43603515625000000000	4198.46142578125000000000	4205.12792968750000000000	4195.38427734375000000000	4194.35888671875000000000	0.00000000000000000000	10246.00000000000000000000	10228.00000000000000000000	0.00000000000000000000	0.00000000000000000000	0.00000000000000000000	2180.00000000000000000000	111.00000000000000000000	4.00000000000000000000	4.00000000000000000000	4.00000000000000000000	4.00000000000000000000	4.00000000000000000000	4.00000000000000000000	4.00000000000000000000	4.00000000000000000000	2.00000000000000000000	4.00000000000000000000	4.00000000000000000000	4.00000000000000000000	4.00000000000000000000	4.00000000000000000000	4.00000000000000000000	4.00000000000000000000
24.00000000000000000000	0.00000000000000000000	4161.02539062500000000000	4132.82031250000000000000	4172.82031250000000000000	4165.64111328125000000000	4129.23046875000000000000	4154.87158203125000000000	4142.56396484375000000000	4183.07666015625000000000	4180.00000000000000000000	4165.12792968750000000000	4181.53857421875000000000	4202.05126953125000000000	4163.58984375000000000000	4176.41015625000000000000	0.00000000000000000000	10246.00000000000000000000	10228.00000000000000000000	0.00000000000000000000	0.00000000000000000000	0.00000000000000000000	2180.00000000000000000000	119.00000000000000000000	4.00000000000000000000	4.00000000000000000000	4.00000000000000000000	4.00000000000000000000	4.00000000000000000000	4.00000000000000000000	4.00000000000000000000	4.00000000000000000000	2.00000000000000000000	4.00000000000000000000	4.00000000000000000000	4.00000000000000000000	4.00000000000000000000	4.00000000000000000000	4.00000000000000000000	4.00000000000000000000
25.00000000000000000000	0.00000000000000000000	4175.89746093750000000000	4175.89746093750000000000	4172.82031250000000000000	4181.02539062500000000000	4179.48730468750000000000	4183.07666015625000000000	4182.05126953125000000000	4202.05126953125000000000	4182.56396484375000000000	4204.61523437500000000000	4195.38427734375000000000	4203.07666015625000000000	4187.69238281250000000000	4183.07666015625000000000	0.00000000000000000000	10247.00000000000000000000	10225.00000000000000000000	0.00000000000000000000	0.00000000000000000000	0.00000000000000000000	2180.00000000000000000000	128.00000000000000000000	4.00000000000000000000	4.00000000000000000000	4.00000000000000000000	4.00000000000000000000	4.00000000000000000000	4.00000000000000000000	4.00000000000000000000	4.00000000000000000000	2.00000000000000000000	4.00000000000000000000	4.00000000000000000000	4.00000000000000000000	4.00000000000000000000	4.00000000000000000000	4.00000000000000000000	4.00000000000000000000
26.00000000000000000000	0.00000000000000000000	4176.92285156250000000000	4171.79492187500000000000	4179.48730468750000000000	4173.33300781250000000000	4170.25634765625000000000	4176.92285156250000000000	4171.79492187500000000000	4176.41015625000000000000	4178.97412109375000000000	4192.30761718750000000000	4190.25634765625000000000	4203.07666015625000000000	4168.71777343750000000000	4173.33300781250000000000	0.00000000000000000000	10247.00000000000000000000	10225.00000000000000000000	0.00000000000000000000	0.00000000000000000000	0.00000000000000000000	2180.00000000000000000000	136.00000000000000000000	4.00000000000000000000	4.00000000000000000000	4.00000000000000000000	4.00000000000000000000	4.00000000000000000000	4.00000000000000000000	4.00000000000000000000	4.00000000000000000000	2.00000000000000000000	4.00000000000000000000	4.00000000000000000000	4.00000000000000000000	4.00000000000000000000	4.00000000000000000000	4.00000000000000000000	4.00000000000000000000
27.00000000000000000000	0.00000000000000000000	4176.41015625000000000000	4157.43603515625000000000	4179.48730468750000000000	4166.66650390625000000000	4149.74365234375000000000	4165.64111328125000000000	4156.92285156250000000000	4171.28173828125000000000	4177.94873046875000000000	4170.25634765625000000000	4182.56396484375000000000	4197.94873046875000000000	4164.61523437500000000000	4173.33300781250000000000	0.00000000000000000000	10246.00000000000000000000	10225.00000000000000000000	0.00000000000000000000	0.00000000000000000000	0.00000000000000000000	2180.00000000000000000000	144.00000000000000000000	4.00000000000000000000	4.00000000000000000000	4.00000000000000000000	4.00000000000000000000	4.00000000000000000000	4.00000000000000000000	4.00000000000000000000	4.00000000000000000000	2.00000000000000000000	4.00000000000000000000	4.00000000000000000000	4.00000000000000000000	4.00000000000000000000	4.00000000000000000000	4.00000000000000000000	4.00000000000000000000
28.00000000000000000000	0.00000000000000000000	4188.71777343750000000000	4181.02539062500000000000	4182.56396484375000000000	4188.20507812500000000000	4176.41015625000000000000	4170.76904296875000000000	4172.82031250000000000000	4196.41015625000000000000	4184.10253906250000000000	4192.30761718750000000000	4198.46142578125000000000	4209.74365234375000000000	4200.00000000000000000000	4199.48730468750000000000	0.00000000000000000000	10246.00000000000000000000	10225.00000000000000000000	0.00000000000000000000	0.00000000000000000000	0.00000000000000000000	2180.00000000000000000000	153.00000000000000000000	4.00000000000000000000	4.00000000000000000000	4.00000000000000000000	4.00000000000000000000	4.00000000000000000000	4.00000000000000000000	4.00000000000000000000	4.00000000000000000000	2.00000000000000000000	4.00000000000000000000	4.00000000000000000000	4.00000000000000000000	4.00000000000000000000	4.00000000000000000000	4.00000000000000000000	4.00000000000000000000
29.00000000000000000000	0.00000000000000000000	4174.35888671875000000000	4155.89746093750000000000	4175.38427734375000000000	4170.76904296875000000000	4142.05126953125000000000	4157.43603515625000000000	4141.02539062500000000000	4150.25634765625000000000	4183.58984375000000000000	4140.00000000000000000000	4178.46142578125000000000	4206.66650390625000000000	4163.07666015625000000000	4188.20507812500000000000	0.00000000000000000000	10247.00000000000000000000	10224.00000000000000000000	0.00000000000000000000	0.00000000000000000000	0.00000000000000000000	2180.00000000000000000000	161.00000000000000000000	4.00000000000000000000	4.00000000000000000000	4.00000000000000000000	4.00000000000000000000	4.00000000000000000000	4.00000000000000000000	4.00000000000000000000	4.00000000000000000000	2.00000000000000000000	4.00000000000000000000	4.00000000000000000000	4.00000000000000000000	4.00000000000000000000	4.00000000000000000000	4.00000000000000000000	4.00000000000000000000
30.00000000000000000000	0.00000000000000000000	4173.84619140625000000000	4181.02539062500000000000	4163.07666015625000000000	4177.43603515625000000000	4169.23046875000000000000	4167.69238281250000000000	4160.51269531250000000000	4170.76904296875000000000	4181.53857421875000000000	4168.20507812500000000000	4189.74365234375000000000	4200.51269531250000000000	4182.05126953125000000000	4184.61523437500000000000	0.00000000000000000000	10247.00000000000000000000	10224.00000000000000000000	0.00000000000000000000	0.00000000000000000000	0.00000000000000000000	2180.00000000000000000000	169.00000000000000000000	4.00000000000000000000	4.00000000000000000000	4.00000000000000000000	4.00000000000000000000	4.00000000000000000000	4.00000000000000000000	4.00000000000000000000	4.00000000000000000000	2.00000000000000000000	4.00000000000000000000	4.00000000000000000000	4.00000000000000000000	4.00000000000000000000	4.00000000000000000000	4.00000000000000000000	4.00000000000000000000
31.00000000000000000000	0.00000000000000000000	4172.82031250000000000000	4170.25634765625000000000	4171.28173828125000000000	4172.30761718750000000000	4155.38427734375000000000	4158.97412109375000000000	4152.30761718750000000000	4177.94873046875000000000	4177.43603515625000000000	4181.53857421875000000000	4190.76904296875000000000	4200.51269531250000000000	4173.84619140625000000000	4179.48730468750000000000	0.00000000000000000000	10248.00000000000000000000	10225.00000000000000000000	0.00000000000000000000	0.00000000000000000000	0.00000000000000000000	2180.00000000000000000000	178.00000000000000000000	4.00000000000000000000	4.00000000000000000000	4.00000000000000000000	4.00000000000000000000	4.00000000000000000000	4.00000000000000000000	4.00000000000000000000	4.00000000000000000000	2.00000000000000000000	4.00000000000000000000	4.00000000000000000000	4.00000000000000000000	4.00000000000000000000	4.00000000000000000000	4.00000000000000000000	4.00000000000000000000
32.00000000000000000000	0.00000000000000000000	4175.38427734375000000000	4170.76904296875000000000	4174.35888671875000000000	4168.20507812500000000000	4141.02539062500000000000	4167.17919921875000000000	4154.87158203125000000000	4161.53857421875000000000	4176.92285156250000000000	4167.69238281250000000000	4181.53857421875000000000	4199.48730468750000000000	4155.38427734375000000000	4178.97412109375000000000	0.00000000000000000000	10248.00000000000000000000	10225.00000000000000000000	0.00000000000000000000	0.00000000000000000000	0.00000000000000000000	2180.00000000000000000000	185.00000000000000000000	4.00000000000000000000	4.00000000000000000000	4.00000000000000000000	4.00000000000000000000	4.00000000000000000000	4.00000000000000000000	4.00000000000000000000	4.00000000000000000000	2.00000000000000000000	4.00000000000000000000	4.00000000000000000000	4.00000000000000000000	4.00000000000000000000	4.00000000000000000000	4.00000000000000000000	4.00000000000000000000
33.00000000000000000000	0.00000000000000000000	4192.30761718750000000000	4217.43603515625000000000	4177.94873046875000000000	4191.28173828125000000000	4192.30761718750000000000	4187.17919921875000000000	4183.07666015625000000000	4178.46142578125000000000	4181.02539062500000000000	4200.00000000000000000000	4196.92285156250000000000	4208.71777343750000000000	4183.07666015625000000000	4187.69238281250000000000	0.00000000000000000000	10249.00000000000000000000	10225.00000000000000000000	0.00000000000000000000	0.00000000000000000000	0.00000000000000000000	2180.00000000000000000000	192.00000000000000000000	4.00000000000000000000	4.00000000000000000000	4.00000000000000000000	4.00000000000000000000	4.00000000000000000000	4.00000000000000000000	4.00000000000000000000	4.00000000000000000000	2.00000000000000000000	4.00000000000000000000	4.00000000000000000000	4.00000000000000000000	4.00000000000000000000	4.00000000000000000000	4.00000000000000000000	4.00000000000000000000
34.00000000000000000000	0.00000000000000000000	4186.15380859375000000000	4184.61523437500000000000	4182.56396484375000000000	4170.25634765625000000000	4162.56396484375000000000	4164.61523437500000000000	4143.07666015625000000000	4146.66650390625000000000	4175.38427734375000000000	4151.79492187500000000000	4177.94873046875000000000	4198.97412109375000000000	4158.97412109375000000000	4174.87158203125000000000	0.00000000000000000000	10249.00000000000000000000	10225.00000000000000000000	0.00000000000000000000	0.00000000000000000000	0.00000000000000000000	2180.00000000000000000000	200.00000000000000000000	4.00000000000000000000	4.00000000000000000000	4.00000000000000000000	4.00000000000000000000	4.00000000000000000000	4.00000000000000000000	4.00000000000000000000	4.00000000000000000000	2.00000000000000000000	4.00000000000000000000	4.00000000000000000000	4.00000000000000000000	4.00000000000000000000	4.00000000000000000000	4.00000000000000000000	4.00000000000000000000
35.00000000000000000000	0.00000000000000000000	4192.82031250000000000000	4201.02539062500000000000	4174.87158203125000000000	4183.58984375000000000000	4175.89746093750000000000	4170.25634765625000000000	4163.58984375000000000000	4167.69238281250000000000	4176.92285156250000000000	4160.00000000000000000000	4190.76904296875000000000	4199.48730468750000000000	4193.84619140625000000000	4194.35888671875000000000	0.00000000000000000000	10250.00000000000000000000	10224.00000000000000000000	0.00000000000000000000	0.00000000000000000000	0.00000000000000000000	2180.00000000000000000000	207.00000000000000000000	4.00000000000000000000	4.00000000000000000000	4.00000000000000000000	4.00000000000000000000	4.00000000000000000000	4.00000000000000000000	4.00000000000000000000	4.00000000000000000000	2.00000000000000000000	4.00000000000000000000	4.00000000000000000000	4.00000000000000000000	4.00000000000000000000	4.00000000000000000000	4.00000000000000000000	4.00000000000000000000
36.00000000000000000000	0.00000000000000000000	4188.20507812500000000000	4200.51269531250000000000	4179.48730468750000000000	4190.25634765625000000000	4169.74365234375000000000	4163.07666015625000000000	4159.48730468750000000000	4168.20507812500000000000	4180.51269531250000000000	4168.20507812500000000000	4191.28173828125000000000	4211.28173828125000000000	4191.79492187500000000000	4200.00000000000000000000	0.00000000000000000000	10250.00000000000000000000	10224.00000000000000000000	0.00000000000000000000	0.00000000000000000000	0.00000000000000000000	2180.00000000000000000000	214.00000000000000000000	4.00000000000000000000	4.00000000000000000000	4.00000000000000000000	4.00000000000000000000	4.00000000000000000000	4.00000000000000000000	4.00000000000000000000	4.00000000000000000000	2.00000000000000000000	4.00000000000000000000	4.00000000000000000000	4.00000000000000000000	4.00000000000000000000	4.00000000000000000000	4.00000000000000000000	4.00000000000000000000
37.00000000000000000000	0.00000000000000000000	4176.92285156250000000000	4181.02539062500000000000	4175.38427734375000000000	4171.79492187500000000000	4140.51269531250000000000	4153.84619140625000000000	4137.43603515625000000000	4150.25634765625000000000	4176.41015625000000000000	4148.71777343750000000000	4169.74365234375000000000	4197.94873046875000000000	4152.82031250000000000000	4182.05126953125000000000	0.00000000000000000000	10249.00000000000000000000	10225.00000000000000000000	0.00000000000000000000	0.00000000000000000000	0.00000000000000000000	2180.00000000000000000000	222.00000000000000000000	4.00000000000000000000	4.00000000000000000000	4.00000000000000000000	4.00000000000000000000	4.00000000000000000000	4.00000000000000000000	4.00000000000000000000	4.00000000000000000000	2.00000000000000000000	4.00000000000000000000	4.00000000000000000000	4.00000000000000000000	4.00000000000000000000	4.00000000000000000000	4.00000000000000000000	4.00000000000000000000
38.00000000000000000000	0.00000000000000000000	4184.10253906250000000000	4204.61523437500000000000	4170.25634765625000000000	4187.17919921875000000000	4168.71777343750000000000	4173.84619140625000000000	4171.28173828125000000000	4186.15380859375000000000	4175.38427734375000000000	4188.71777343750000000000	4187.17919921875000000000	4196.92285156250000000000	4172.30761718750000000000	4183.58984375000000000000	0.00000000000000000000	10249.00000000000000000000	10225.00000000000000000000	0.00000000000000000000	0.00000000000000000000	0.00000000000000000000	2180.00000000000000000000	229.00000000000000000000	4.00000000000000000000	4.00000000000000000000	4.00000000000000000000	4.00000000000000000000	4.00000000000000000000	4.00000000000000000000	4.00000000000000000000	4.00000000000000000000	2.00000000000000000000	4.00000000000000000000	4.00000000000000000000	4.00000000000000000000	4.00000000000000000000	4.00000000000000000000	4.00000000000000000000	4.00000000000000000000
39.00000000000000000000	0.00000000000000000000	4173.84619140625000000000	4169.74365234375000000000	4172.82031250000000000000	4169.74365234375000000000	4144.10253906250000000000	4165.12792968750000000000	4147.69238281250000000000	4158.97412109375000000000	4175.38427734375000000000	4158.46142578125000000000	4174.87158203125000000000	4198.97412109375000000000	4138.97412109375000000000	4170.25634765625000000000	0.00000000000000000000	10249.00000000000000000000	10225.00000000000000000000	0.00000000000000000000	0.00000000000000000000	0.00000000000000000000	2180.00000000000000000000	237.00000000000000000000	4.00000000000000000000	4.00000000000000000000	4.00000000000000000000	4.00000000000000000000	4.00000000000000000000	4.00000000000000000000	4.00000000000000000000	4.00000000000000000000	2.00000000000000000000	4.00000000000000000000	4.00000000000000000000	4.00000000000000000000	4.00000000000000000000	4.00000000000000000000	4.00000000000000000000	4.00000000000000000000
40.00000000000000000000	0.00000000000000000000	4188.71777343750000000000	4199.48730468750000000000	4171.28173828125000000000	4180.00000000000000000000	4170.76904296875000000000	4172.30761718750000000000	4156.41015625000000000000	4160.00000000000000000000	4178.97412109375000000000	4163.07666015625000000000	4177.43603515625000000000	4198.97412109375000000000	4158.97412109375000000000	4183.07666015625000000000	0.00000000000000000000	10249.00000000000000000000	10225.00000000000000000000	0.00000000000000000000	0.00000000000000000000	0.00000000000000000000	2180.00000000000000000000	244.00000000000000000000	4.00000000000000000000	4.00000000000000000000	4.00000000000000000000	4.00000000000000000000	4.00000000000000000000	4.00000000000000000000	4.00000000000000000000	4.00000000000000000000	2.00000000000000000000	4.00000000000000000000	4.00000000000000000000	4.00000000000000000000	4.00000000000000000000	4.00000000000000000000	4.00000000000000000000	4.00000000000000000000
41.00000000000000000000	0.00000000000000000000	4196.92285156250000000000	4212.82031250000000000000	4179.48730468750000000000	4188.71777343750000000000	4175.89746093750000000000	4166.66650390625000000000	4153.33300781250000000000	4154.87158203125000000000	4178.97412109375000000000	4158.46142578125000000000	4177.94873046875000000000	4200.51269531250000000000	4168.20507812500000000000	4185.12792968750000000000	0.00000000000000000000	10248.00000000000000000000	10226.00000000000000000000	0.00000000000000000000	0.00000000000000000000	0.00000000000000000000	2180.00000000000000000000	252.00000000000000000000	4.00000000000000000000	4.00000000000000000000	4.00000000000000000000	4.00000000000000000000	4.00000000000000000000	4.00000000000000000000	4.00000000000000000000	4.00000000000000000000	2.00000000000000000000	4.00000000000000000000	4.00000000000000000000	4.00000000000000000000	4.00000000000000000000	4.00000000000000000000	4.00000000000000000000	4.00000000000000000000
42.00000000000000000000	0.00000000000000000000	4180.51269531250000000000	4178.46142578125000000000	4176.41015625000000000000	4168.71777343750000000000	4147.69238281250000000000	4157.94873046875000000000	4135.89746093750000000000	4134.35888671875000000000	4175.38427734375000000000	4122.56396484375000000000	4164.10253906250000000000	4193.33300781250000000000	4142.05126953125000000000	4174.35888671875000000000	0.00000000000000000000	10248.00000000000000000000	10226.00000000000000000000	0.00000000000000000000	0.00000000000000000000	0.00000000000000000000	2180.00000000000000000000	260.00000000000000000000	4.00000000000000000000	4.00000000000000000000	4.00000000000000000000	4.00000000000000000000	4.00000000000000000000	4.00000000000000000000	4.00000000000000000000	4.00000000000000000000	2.00000000000000000000	4.00000000000000000000	4.00000000000000000000	4.00000000000000000000	4.00000000000000000000	4.00000000000000000000	4.00000000000000000000	4.00000000000000000000
43.00000000000000000000	0.00000000000000000000	4187.17919921875000000000	4200.00000000000000000000	4171.28173828125000000000	4185.12792968750000000000	4180.51269531250000000000	4168.71777343750000000000	4163.07666015625000000000	4177.43603515625000000000	4180.00000000000000000000	4160.51269531250000000000	4189.74365234375000000000	4203.58984375000000000000	4185.12792968750000000000	4196.41015625000000000000	0.00000000000000000000	10249.00000000000000000000	10227.00000000000000000000	0.00000000000000000000	0.00000000000000000000	0.00000000000000000000	2180.00000000000000000000	268.00000000000000000000	4.00000000000000000000	4.00000000000000000000	4.00000000000000000000	4.00000000000000000000	4.00000000000000000000	4.00000000000000000000	4.00000000000000000000	4.00000000000000000000	2.00000000000000000000	4.00000000000000000000	4.00000000000000000000	4.00000000000000000000	4.00000000000000000000	4.00000000000000000000	4.00000000000000000000	4.00000000000000000000
44.00000000000000000000	0.00000000000000000000	4177.94873046875000000000	4168.71777343750000000000	4175.89746093750000000000	4168.71777343750000000000	4146.66650390625000000000	4149.74365234375000000000	4133.84619140625000000000	4161.02539062500000000000	4177.43603515625000000000	4140.00000000000000000000	4176.41015625000000000000	4203.07666015625000000000	4161.53857421875000000000	4183.58984375000000000000	0.00000000000000000000	10249.00000000000000000000	10227.00000000000000000000	0.00000000000000000000	0.00000000000000000000	0.00000000000000000000	2180.00000000000000000000	277.00000000000000000000	4.00000000000000000000	4.00000000000000000000	4.00000000000000000000	4.00000000000000000000	4.00000000000000000000	4.00000000000000000000	4.00000000000000000000	4.00000000000000000000	2.00000000000000000000	4.00000000000000000000	4.00000000000000000000	4.00000000000000000000	4.00000000000000000000	4.00000000000000000000	4.00000000000000000000	4.00000000000000000000
45.00000000000000000000	0.00000000000000000000	4184.10253906250000000000	4182.05126953125000000000	4173.84619140625000000000	4172.30761718750000000000	4168.20507812500000000000	4169.74365234375000000000	4168.20507812500000000000	4177.43603515625000000000	4175.89746093750000000000	4168.71777343750000000000	4171.79492187500000000000	4195.38427734375000000000	4160.51269531250000000000	4177.94873046875000000000	0.00000000000000000000	10244.00000000000000000000	10229.00000000000000000000	0.00000000000000000000	0.00000000000000000000	0.00000000000000000000	2180.00000000000000000000	285.00000000000000000000	4.00000000000000000000	4.00000000000000000000	4.00000000000000000000	4.00000000000000000000	4.00000000000000000000	4.00000000000000000000	4.00000000000000000000	4.00000000000000000000	2.00000000000000000000	4.00000000000000000000	4.00000000000000000000	4.00000000000000000000	4.00000000000000000000	4.00000000000000000000	4.00000000000000000000	4.00000000000000000000
46.00000000000000000000	0.00000000000000000000	4190.76904296875000000000	4196.92285156250000000000	4180.00000000000000000000	4182.05126953125000000000	4185.12792968750000000000	4183.58984375000000000000	4196.41015625000000000000	4200.51269531250000000000	4178.46142578125000000000	4200.51269531250000000000	4181.53857421875000000000	4199.48730468750000000000	4166.66650390625000000000	4181.53857421875000000000	0.00000000000000000000	10244.00000000000000000000	10229.00000000000000000000	0.00000000000000000000	0.00000000000000000000	0.00000000000000000000	2180.00000000000000000000	293.00000000000000000000	4.00000000000000000000	4.00000000000000000000	4.00000000000000000000	4.00000000000000000000	4.00000000000000000000	4.00000000000000000000	4.00000000000000000000	4.00000000000000000000	2.00000000000000000000	4.00000000000000000000	4.00000000000000000000	4.00000000000000000000	4.00000000000000000000	4.00000000000000000000	4.00000000000000000000	4.00000000000000000000
47.00000000000000000000	0.00000000000000000000	4174.87158203125000000000	4169.23046875000000000000	4176.92285156250000000000	4158.46142578125000000000	4142.05126953125000000000	4165.64111328125000000000	4160.51269531250000000000	4168.20507812500000000000	4175.89746093750000000000	4150.25634765625000000000	4165.64111328125000000000	4190.76904296875000000000	4137.94873046875000000000	4166.66650390625000000000	0.00000000000000000000	10244.00000000000000000000	10227.00000000000000000000	0.00000000000000000000	0.00000000000000000000	0.00000000000000000000	2180.00000000000000000000	300.00000000000000000000	4.00000000000000000000	4.00000000000000000000	4.00000000000000000000	4.00000000000000000000	4.00000000000000000000	4.00000000000000000000	4.00000000000000000000	4.00000000000000000000	2.00000000000000000000	4.00000000000000000000	4.00000000000000000000	4.00000000000000000000	4.00000000000000000000	4.00000000000000000000	4.00000000000000000000	4.00000000000000000000
48.00000000000000000000	0.00000000000000000000	4183.58984375000000000000	4202.56396484375000000000	4172.30761718750000000000	4172.82031250000000000000	4181.02539062500000000000	4176.41015625000000000000	4177.43603515625000000000	4183.07666015625000000000	4179.48730468750000000000	4168.71777343750000000000	4175.38427734375000000000	4195.89746093750000000000	4173.84619140625000000000	4181.02539062500000000000	0.00000000000000000000	10244.00000000000000000000	10227.00000000000000000000	0.00000000000000000000	0.00000000000000000000	0.00000000000000000000	2180.00000000000000000000	308.00000000000000000000	4.00000000000000000000	4.00000000000000000000	4.00000000000000000000	4.00000000000000000000	4.00000000000000000000	4.00000000000000000000	4.00000000000000000000	4.00000000000000000000	2.00000000000000000000	4.00000000000000000000	4.00000000000000000000	4.00000000000000000000	4.00000000000000000000	4.00000000000000000000	4.00000000000000000000	4.00000000000000000000
49.00000000000000000000	0.00000000000000000000	4181.53857421875000000000	4181.02539062500000000000	4178.46142578125000000000	4162.56396484375000000000	4164.10253906250000000000	4168.71777343750000000000	4158.97412109375000000000	4162.56396484375000000000	4181.02539062500000000000	4147.69238281250000000000	4161.02539062500000000000	4200.51269531250000000000	4152.30761718750000000000	4177.94873046875000000000	0.00000000000000000000	10243.00000000000000000000	10227.00000000000000000000	0.00000000000000000000	0.00000000000000000000	0.00000000000000000000	2180.00000000000000000000	316.00000000000000000000	4.00000000000000000000	4.00000000000000000000	4.00000000000000000000	4.00000000000000000000	4.00000000000000000000	4.00000000000000000000	4.00000000000000000000	4.00000000000000000000	2.00000000000000000000	4.00000000000000000000	4.00000000000000000000	4.00000000000000000000	4.00000000000000000000	4.00000000000000000000	4.00000000000000000000	4.00000000000000000000
50.00000000000000000000	0.00000000000000000000	4182.05126953125000000000	4180.00000000000000000000	4169.74365234375000000000	4163.07666015625000000000	4165.12792968750000000000	4171.28173828125000000000	4170.25634765625000000000	4174.87158203125000000000	4177.94873046875000000000	4150.76904296875000000000	4167.17919921875000000000	4194.35888671875000000000	4159.48730468750000000000	4181.02539062500000000000	0.00000000000000000000	10243.00000000000000000000	10227.00000000000000000000	0.00000000000000000000	0.00000000000000000000	0.00000000000000000000	2180.00000000000000000000	324.00000000000000000000	4.00000000000000000000	4.00000000000000000000	4.00000000000000000000	4.00000000000000000000	4.00000000000000000000	4.00000000000000000000	4.00000000000000000000	4.00000000000000000000	2.00000000000000000000	4.00000000000000000000	4.00000000000000000000	4.00000000000000000000	4.00000000000000000000	4.00000000000000000000	4.00000000000000000000	4.00000000000000000000
50.00000000000000000000	0.00000000000000000000	4182.05126953125000000000	4180.00000000000000000000	4169.74365234375000000000	4163.07666015625000000000	4165.12792968750000000000	4171.28173828125000000000	4170.25634765625000000000	4174.87158203125000000000	4177.94873046875000000000	4150.76904296875000000000	4167.17919921875000000000	4194.35888671875000000000	4159.48730468750000000000	4181.02539062500000000000	0.00000000000000000000	10243.00000000000000000000	10227.00000000000000000000	0.00000000000000000000	0.00000000000000000000	0.00000000000000000000	2180.00000000000000000000	333.00000000000000000000	4.00000000000000000000	4.00000000000000000000	4.00000000000000000000	4.00000000000000000000	4.00000000000000000000	4.00000000000000000000	4.00000000000000000000	4.00000000000000000000	2.00000000000000000000	4.00000000000000000000	4.00000000000000000000	4.00000000000000000000	4.00000000000000000000	4.00000000000000000000	4.00000000000000000000	4.00000000000000000000
51.00000000000000000000	0.00000000000000000000	4177.94873046875000000000	4185.64111328125000000000	4168.20507812500000000000	4172.82031250000000000000	4172.30761718750000000000	4163.58984375000000000000	4175.38427734375000000000	4195.89746093750000000000	4177.94873046875000000000	4178.46142578125000000000	4183.07666015625000000000	4200.51269531250000000000	4182.05126953125000000000	4190.25634765625000000000	0.00000000000000000000	10244.00000000000000000000	10229.00000000000000000000	0.00000000000000000000	0.00000000000000000000	0.00000000000000000000	2180.00000000000000000000	341.00000000000000000000	4.00000000000000000000	4.00000000000000000000	4.00000000000000000000	4.00000000000000000000	4.00000000000000000000	4.00000000000000000000	4.00000000000000000000	4.00000000000000000000	2.00000000000000000000	4.00000000000000000000	4.00000000000000000000	4.00000000000000000000	4.00000000000000000000	4.00000000000000000000	4.00000000000000000000	4.00000000000000000000
52.00000000000000000000	0.00000000000000000000	4166.66650390625000000000	4157.94873046875000000000	4172.30761718750000000000	4156.92285156250000000000	4126.66650390625000000000	4151.28173828125000000000	4144.10253906250000000000	4159.48730468750000000000	4175.38427734375000000000	4149.23046875000000000000	4160.51269531250000000000	4194.87158203125000000000	4149.23046875000000000000	4177.94873046875000000000	0.00000000000000000000	10244.00000000000000000000	10229.00000000000000000000	0.00000000000000000000	0.00000000000000000000	0.00000000000000000000	2180.00000000000000000000	350.00000000000000000000	4.00000000000000000000	4.00000000000000000000	4.00000000000000000000	4.00000000000000000000	4.00000000000000000000	4.00000000000000000000	4.00000000000000000000	4.00000000000000000000	2.00000000000000000000	4.00000000000000000000	4.00000000000000000000	4.00000000000000000000	4.00000000000000000000	4.00000000000000000000	4.00000000000000000000	4.00000000000000000000
53.00000000000000000000	0.00000000000000000000	4188.71777343750000000000	4207.69238281250000000000	4173.84619140625000000000	4182.05126953125000000000	4176.92285156250000000000	4182.05126953125000000000	4185.12792968750000000000	4178.97412109375000000000	4177.94873046875000000000	4178.46142578125000000000	4173.33300781250000000000	4194.35888671875000000000	4176.92285156250000000000	4184.10253906250000000000	0.00000000000000000000	10246.00000000000000000000	10229.00000000000000000000	0.00000000000000000000	0.00000000000000000000	0.00000000000000000000	2180.00000000000000000000	358.00000000000000000000	4.00000000000000000000	4.00000000000000000000	4.00000000000000000000	4.00000000000000000000	4.00000000000000000000	4.00000000000000000000	4.00000000000000000000	4.00000000000000000000	2.00000000000000000000	4.00000000000000000000	4.00000000000000000000	4.00000000000000000000	4.00000000000000000000	4.00000000000000000000	4.00000000000000000000	4.00000000000000000000
54.00000000000000000000	0.00000000000000000000	4186.66650390625000000000	4193.84619140625000000000	4178.46142578125000000000	4173.33300781250000000000	4178.97412109375000000000	4173.84619140625000000000	4168.20507812500000000000	4158.46142578125000000000	4178.46142578125000000000	4153.33300781250000000000	4162.05126953125000000000	4193.84619140625000000000	4152.82031250000000000000	4173.84619140625000000000	0.00000000000000000000	10246.00000000000000000000	10229.00000000000000000000	0.00000000000000000000	0.00000000000000000000	0.00000000000000000000	2180.00000000000000000000	366.00000000000000000000	4.00000000000000000000	4.00000000000000000000	4.00000000000000000000	4.00000000000000000000	4.00000000000000000000	4.00000000000000000000	4.00000000000000000000	4.00000000000000000000	2.00000000000000000000	4.00000000000000000000	4.00000000000000000000	4.00000000000000000000	4.00000000000000000000	4.00000000000000000000	4.00000000000000000000	4.00000000000000000000
55.00000000000000000000	0.00000000000000000000	4181.53857421875000000000	4185.64111328125000000000	4171.79492187500000000000	4168.20507812500000000000	4170.25634765625000000000	4166.66650390625000000000	4158.97412109375000000000	4158.46142578125000000000	4177.94873046875000000000	4144.61523437500000000000	4154.87158203125000000000	4193.33300781250000000000	4154.87158203125000000000	4179.48730468750000000000	0.00000000000000000000	10250.00000000000000000000	10229.00000000000000000000	0.00000000000000000000	0.00000000000000000000	0.00000000000000000000	2180.00000000000000000000	374.00000000000000000000	4.00000000000000000000	4.00000000000000000000	4.00000000000000000000	4.00000000000000000000	4.00000000000000000000	4.00000000000000000000	4.00000000000000000000	4.00000000000000000000	2.00000000000000000000	4.00000000000000000000	4.00000000000000000000	4.00000000000000000000	4.00000000000000000000	4.00000000000000000000	4.00000000000000000000	4.00000000000000000000
[truncated: 236 more rows]
