# Supplementary material for: Discriminating three motor imagery states of the same joint for brain-computer interface
Source: PeerJ. 2021 Aug 24;9:e12027. doi: 10.7717/peerj.12027 (PMC8395581; doi:10.7717/peerj.12027)
Supplement: Supplemental Information 1 [file peerj-09-12027-s001.zip › dataset/B/01-06-04.11.17.19.38.18.csv]

title:06	recorded:04.11.17 19.38.18	sampling:128	subject:01	labels:COUNTER INTERPOLATED AF3 F7 F3 FC5 T7 P7 O1 O2 P8 T8 FC6 F4 F8 AF4 RAW_CQ GYROX GYROY MARKER MARKER_HARDWARE SYNC TIME_STAMP_s TIME_STAMP_ms CQ_AF3 CQ_F7 CQ_F3 CQ_FC5 CQ_T7 CQ_P7 CQ_O1 CQ_O2 CQ_P8 CQ_T8 CQ_FC6 CQ_F4 CQ_F8 CQ_AF4 CQ_CMS CQ_DRL	chan:40	units:emotiv
57.00000000000000000000	0.00000000000000000000	4171.28173828125000000000	4162.05126953125000000000	4170.25634765625000000000	4171.28173828125000000000	4188.20507812500000000000	4161.02539062500000000000	4147.17919921875000000000	4174.35888671875000000000	4174.87158203125000000000	4163.07666015625000000000	4177.43603515625000000000	4143.07666015625000000000	4177.43603515625000000000	4188.20507812500000000000	0.00000000000000000000	10248.00000000000000000000	10226.00000000000000000000	0.00000000000000000000	0.00000000000000000000	0.00000000000000000000	867.00000000000000000000	90.00000000000000000000	0.00000000000000000000	0.00000000000000000000	0.00000000000000000000	0.00000000000000000000	0.00000000000000000000	0.00000000000000000000	0.00000000000000000000	0.00000000000000000000	0.00000000000000000000	0.00000000000000000000	0.00000000000000000000	0.00000000000000000000	0.00000000000000000000	0.00000000000000000000	0.00000000000000000000	0.00000000000000000000
58.00000000000000000000	0.00000000000000000000	4165.12792968750000000000	4154.35888671875000000000	4167.69238281250000000000	4159.48730468750000000000	4134.35888671875000000000	4158.97412109375000000000	4144.61523437500000000000	4161.53857421875000000000	4161.53857421875000000000	4146.66650390625000000000	4157.43603515625000000000	4129.74365234375000000000	4154.87158203125000000000	4170.25634765625000000000	0.00000000000000000000	10248.00000000000000000000	10226.00000000000000000000	0.00000000000000000000	0.00000000000000000000	0.00000000000000000000	867.00000000000000000000	98.00000000000000000000	0.00000000000000000000	0.00000000000000000000	0.00000000000000000000	0.00000000000000000000	0.00000000000000000000	0.00000000000000000000	0.00000000000000000000	0.00000000000000000000	0.00000000000000000000	0.00000000000000000000	0.00000000000000000000	0.00000000000000000000	0.00000000000000000000	0.00000000000000000000	0.00000000000000000000	0.00000000000000000000
59.00000000000000000000	0.00000000000000000000	4172.30761718750000000000	4177.43603515625000000000	4164.10253906250000000000	4175.89746093750000000000	4182.56396484375000000000	4181.53857421875000000000	4182.56396484375000000000	4190.76904296875000000000	4169.23046875000000000000	4186.66650390625000000000	4180.00000000000000000000	4134.87158203125000000000	4168.20507812500000000000	4173.84619140625000000000	0.00000000000000000000	10248.00000000000000000000	10227.00000000000000000000	0.00000000000000000000	0.00000000000000000000	0.00000000000000000000	867.00000000000000000000	107.00000000000000000000	0.00000000000000000000	0.00000000000000000000	0.00000000000000000000	0.00000000000000000000	0.00000000000000000000	0.00000000000000000000	0.00000000000000000000	0.00000000000000000000	0.00000000000000000000	0.00000000000000000000	0.00000000000000000000	0.00000000000000000000	0.00000000000000000000	0.00000000000000000000	0.00000000000000000000	0.00000000000000000000
60.00000000000000000000	0.00000000000000000000	4171.28173828125000000000	4156.92285156250000000000	4171.79492187500000000000	4163.58984375000000000000	4167.17919921875000000000	4171.79492187500000000000	4168.20507812500000000000	4169.23046875000000000000	4164.10253906250000000000	4177.94873046875000000000	4160.51269531250000000000	4134.35888671875000000000	4143.07666015625000000000	4171.28173828125000000000	0.00000000000000000000	10248.00000000000000000000	10227.00000000000000000000	0.00000000000000000000	0.00000000000000000000	0.00000000000000000000	867.00000000000000000000	114.00000000000000000000	0.00000000000000000000	0.00000000000000000000	0.00000000000000000000	0.00000000000000000000	0.00000000000000000000	0.00000000000000000000	0.00000000000000000000	0.00000000000000000000	0.00000000000000000000	0.00000000000000000000	0.00000000000000000000	0.00000000000000000000	0.00000000000000000000	0.00000000000000000000	0.00000000000000000000	0.00000000000000000000
61.00000000000000000000	0.00000000000000000000	4178.97412109375000000000	4180.51269531250000000000	4169.74365234375000000000	4178.46142578125000000000	4155.38427734375000000000	4172.82031250000000000000	4172.30761718750000000000	4183.07666015625000000000	4168.71777343750000000000	4188.71777343750000000000	4169.74365234375000000000	4136.41015625000000000000	4167.69238281250000000000	4175.89746093750000000000	0.00000000000000000000	10248.00000000000000000000	10228.00000000000000000000	0.00000000000000000000	0.00000000000000000000	0.00000000000000000000	867.00000000000000000000	122.00000000000000000000	0.00000000000000000000	0.00000000000000000000	0.00000000000000000000	0.00000000000000000000	0.00000000000000000000	0.00000000000000000000	0.00000000000000000000	0.00000000000000000000	0.00000000000000000000	0.00000000000000000000	0.00000000000000000000	0.00000000000000000000	0.00000000000000000000	0.00000000000000000000	0.00000000000000000000	0.00000000000000000000
62.00000000000000000000	0.00000000000000000000	4184.10253906250000000000	4180.51269531250000000000	4178.97412109375000000000	4186.66650390625000000000	4174.87158203125000000000	4167.17919921875000000000	4161.02539062500000000000	4188.20507812500000000000	4180.00000000000000000000	4170.76904296875000000000	4181.02539062500000000000	4147.69238281250000000000	4181.53857421875000000000	4186.15380859375000000000	0.00000000000000000000	10248.00000000000000000000	10228.00000000000000000000	0.00000000000000000000	0.00000000000000000000	0.00000000000000000000	867.00000000000000000000	129.00000000000000000000	0.00000000000000000000	0.00000000000000000000	0.00000000000000000000	0.00000000000000000000	0.00000000000000000000	0.00000000000000000000	0.00000000000000000000	0.00000000000000000000	0.00000000000000000000	0.00000000000000000000	0.00000000000000000000	0.00000000000000000000	0.00000000000000000000	0.00000000000000000000	0.00000000000000000000	0.00000000000000000000
63.00000000000000000000	0.00000000000000000000	4172.82031250000000000000	4152.30761718750000000000	4176.41015625000000000000	4166.66650390625000000000	4172.82031250000000000000	4159.48730468750000000000	4150.76904296875000000000	4167.69238281250000000000	4166.66650390625000000000	4148.20507812500000000000	4168.20507812500000000000	4136.41015625000000000000	4161.02539062500000000000	4180.00000000000000000000	0.00000000000000000000	10247.00000000000000000000	10227.00000000000000000000	0.00000000000000000000	0.00000000000000000000	0.00000000000000000000	867.00000000000000000000	136.00000000000000000000	0.00000000000000000000	0.00000000000000000000	0.00000000000000000000	0.00000000000000000000	0.00000000000000000000	0.00000000000000000000	0.00000000000000000000	0.00000000000000000000	0.00000000000000000000	0.00000000000000000000	0.00000000000000000000	0.00000000000000000000	0.00000000000000000000	0.00000000000000000000	0.00000000000000000000	0.00000000000000000000
64.00000000000000000000	0.00000000000000000000	4172.30761718750000000000	4172.30761718750000000000	4166.66650390625000000000	4182.05126953125000000000	4165.12792968750000000000	4173.33300781250000000000	4180.00000000000000000000	4201.02539062500000000000	4169.74365234375000000000	4204.61523437500000000000	4190.25634765625000000000	4144.61523437500000000000	4181.53857421875000000000	4185.12792968750000000000	606.00000000000000000000	10247.00000000000000000000	10227.00000000000000000000	0.00000000000000000000	0.00000000000000000000	0.00000000000000000000	867.00000000000000000000	144.00000000000000000000	4.00000000000000000000	0.00000000000000000000	0.00000000000000000000	0.00000000000000000000	0.00000000000000000000	0.00000000000000000000	0.00000000000000000000	0.00000000000000000000	0.00000000000000000000	0.00000000000000000000	0.00000000000000000000	0.00000000000000000000	0.00000000000000000000	0.00000000000000000000	0.00000000000000000000	0.00000000000000000000
65.00000000000000000000	0.00000000000000000000	4163.58984375000000000000	4149.74365234375000000000	4168.71777343750000000000	4171.79492187500000000000	4142.05126953125000000000	4163.58984375000000000000	4160.51269531250000000000	4182.56396484375000000000	4165.12792968750000000000	4170.25634765625000000000	4165.12792968750000000000	4143.07666015625000000000	4152.30761718750000000000	4174.87158203125000000000	551.00000000000000000000	10247.00000000000000000000	10227.00000000000000000000	0.00000000000000000000	0.00000000000000000000	0.00000000000000000000	867.00000000000000000000	151.00000000000000000000	4.00000000000000000000	4.00000000000000000000	0.00000000000000000000	0.00000000000000000000	0.00000000000000000000	0.00000000000000000000	0.00000000000000000000	0.00000000000000000000	0.00000000000000000000	0.00000000000000000000	0.00000000000000000000	0.00000000000000000000	0.00000000000000000000	0.00000000000000000000	0.00000000000000000000	0.00000000000000000000
66.00000000000000000000	0.00000000000000000000	4169.23046875000000000000	4165.12792968750000000000	4167.17919921875000000000	4175.89746093750000000000	4214.35888671875000000000	4173.84619140625000000000	4170.25634765625000000000	4174.87158203125000000000	4166.66650390625000000000	4157.94873046875000000000	4164.10253906250000000000	4133.84619140625000000000	4157.94873046875000000000	4169.74365234375000000000	817.00000000000000000000	10247.00000000000000000000	10227.00000000000000000000	0.00000000000000000000	0.00000000000000000000	0.00000000000000000000	867.00000000000000000000	158.00000000000000000000	4.00000000000000000000	4.00000000000000000000	4.00000000000000000000	0.00000000000000000000	0.00000000000000000000	0.00000000000000000000	0.00000000000000000000	0.00000000000000000000	0.00000000000000000000	0.00000000000000000000	0.00000000000000000000	0.00000000000000000000	0.00000000000000000000	0.00000000000000000000	4.00000000000000000000	0.00000000000000000000
67.00000000000000000000	0.00000000000000000000	4181.02539062500000000000	4179.48730468750000000000	4177.43603515625000000000	4185.12792968750000000000	4217.43603515625000000000	4177.43603515625000000000	4170.25634765625000000000	4165.12792968750000000000	4174.87158203125000000000	4174.87158203125000000000	4169.74365234375000000000	4136.92285156250000000000	4165.64111328125000000000	4175.89746093750000000000	1252.00000000000000000000	10245.00000000000000000000	10227.00000000000000000000	0.00000000000000000000	0.00000000000000000000	0.00000000000000000000	867.00000000000000000000	166.00000000000000000000	4.00000000000000000000	4.00000000000000000000	4.00000000000000000000	4.00000000000000000000	0.00000000000000000000	0.00000000000000000000	0.00000000000000000000	0.00000000000000000000	0.00000000000000000000	0.00000000000000000000	0.00000000000000000000	0.00000000000000000000	0.00000000000000000000	0.00000000000000000000	4.00000000000000000000	4.00000000000000000000
68.00000000000000000000	0.00000000000000000000	4173.33300781250000000000	4155.38427734375000000000	4173.33300781250000000000	4171.28173828125000000000	4131.28173828125000000000	4163.07666015625000000000	4148.71777343750000000000	4145.12792968750000000000	4160.51269531250000000000	4140.00000000000000000000	4154.87158203125000000000	4131.79492187500000000000	4149.23046875000000000000	4172.30761718750000000000	1349.00000000000000000000	10245.00000000000000000000	10227.00000000000000000000	0.00000000000000000000	0.00000000000000000000	0.00000000000000000000	867.00000000000000000000	173.00000000000000000000	4.00000000000000000000	4.00000000000000000000	4.00000000000000000000	4.00000000000000000000	4.00000000000000000000	0.00000000000000000000	0.00000000000000000000	0.00000000000000000000	0.00000000000000000000	0.00000000000000000000	0.00000000000000000000	0.00000000000000000000	0.00000000000000000000	0.00000000000000000000	4.00000000000000000000	4.00000000000000000000
69.00000000000000000000	0.00000000000000000000	4174.87158203125000000000	4169.23046875000000000000	4165.12792968750000000000	4188.20507812500000000000	4158.97412109375000000000	4169.23046875000000000000	4166.66650390625000000000	4187.69238281250000000000	4171.79492187500000000000	4163.07666015625000000000	4189.23046875000000000000	4148.71777343750000000000	4188.20507812500000000000	4185.12792968750000000000	796.00000000000000000000	10244.00000000000000000000	10227.00000000000000000000	0.00000000000000000000	0.00000000000000000000	0.00000000000000000000	867.00000000000000000000	181.00000000000000000000	4.00000000000000000000	4.00000000000000000000	4.00000000000000000000	4.00000000000000000000	4.00000000000000000000	4.00000000000000000000	0.00000000000000000000	0.00000000000000000000	0.00000000000000000000	0.00000000000000000000	0.00000000000000000000	0.00000000000000000000	0.00000000000000000000	0.00000000000000000000	4.00000000000000000000	4.00000000000000000000
70.00000000000000000000	0.00000000000000000000	4170.25634765625000000000	4148.20507812500000000000	4173.33300781250000000000	4177.94873046875000000000	4171.28173828125000000000	4157.94873046875000000000	4144.61523437500000000000	4167.69238281250000000000	4171.28173828125000000000	4153.33300781250000000000	4170.76904296875000000000	4146.15380859375000000000	4163.58984375000000000000	4180.51269531250000000000	1087.00000000000000000000	10244.00000000000000000000	10227.00000000000000000000	0.00000000000000000000	0.00000000000000000000	0.00000000000000000000	867.00000000000000000000	188.00000000000000000000	4.00000000000000000000	4.00000000000000000000	4.00000000000000000000	4.00000000000000000000	4.00000000000000000000	4.00000000000000000000	4.00000000000000000000	0.00000000000000000000	0.00000000000000000000	0.00000000000000000000	0.00000000000000000000	0.00000000000000000000	0.00000000000000000000	0.00000000000000000000	4.00000000000000000000	4.00000000000000000000
71.00000000000000000000	0.00000000000000000000	4169.23046875000000000000	4161.02539062500000000000	4167.17919921875000000000	4178.46142578125000000000	4165.12792968750000000000	4170.25634765625000000000	4162.56396484375000000000	4169.23046875000000000000	4163.07666015625000000000	4161.53857421875000000000	4163.58984375000000000000	4135.38427734375000000000	4154.35888671875000000000	4173.33300781250000000000	1166.00000000000000000000	10244.00000000000000000000	10228.00000000000000000000	0.00000000000000000000	0.00000000000000000000	0.00000000000000000000	867.00000000000000000000	195.00000000000000000000	4.00000000000000000000	4.00000000000000000000	4.00000000000000000000	4.00000000000000000000	4.00000000000000000000	4.00000000000000000000	4.00000000000000000000	4.00000000000000000000	0.00000000000000000000	0.00000000000000000000	0.00000000000000000000	0.00000000000000000000	0.00000000000000000000	0.00000000000000000000	4.00000000000000000000	4.00000000000000000000
72.00000000000000000000	0.00000000000000000000	4174.35888671875000000000	4171.79492187500000000000	4169.23046875000000000000	4185.64111328125000000000	4171.28173828125000000000	4177.43603515625000000000	4181.02539062500000000000	4190.25634765625000000000	4170.25634765625000000000	4190.25634765625000000000	4177.94873046875000000000	4146.66650390625000000000	4164.10253906250000000000	4173.84619140625000000000	1044.00000000000000000000	10244.00000000000000000000	10228.00000000000000000000	0.00000000000000000000	0.00000000000000000000	0.00000000000000000000	867.00000000000000000000	203.00000000000000000000	4.00000000000000000000	4.00000000000000000000	4.00000000000000000000	4.00000000000000000000	4.00000000000000000000	4.00000000000000000000	4.00000000000000000000	4.00000000000000000000	4.00000000000000000000	0.00000000000000000000	0.00000000000000000000	0.00000000000000000000	0.00000000000000000000	0.00000000000000000000	4.00000000000000000000	4.00000000000000000000
73.00000000000000000000	0.00000000000000000000	4170.76904296875000000000	4145.12792968750000000000	4171.79492187500000000000	4166.66650390625000000000	4162.56396484375000000000	4160.51269531250000000000	4156.41015625000000000000	4159.48730468750000000000	4163.07666015625000000000	4166.15380859375000000000	4155.89746093750000000000	4135.89746093750000000000	4140.51269531250000000000	4164.61523437500000000000	1237.00000000000000000000	10246.00000000000000000000	10228.00000000000000000000	0.00000000000000000000	0.00000000000000000000	0.00000000000000000000	867.00000000000000000000	211.00000000000000000000	4.00000000000000000000	4.00000000000000000000	4.00000000000000000000	4.00000000000000000000	4.00000000000000000000	4.00000000000000000000	4.00000000000000000000	4.00000000000000000000	4.00000000000000000000	4.00000000000000000000	0.00000000000000000000	0.00000000000000000000	0.00000000000000000000	0.00000000000000000000	4.00000000000000000000	4.00000000000000000000
74.00000000000000000000	0.00000000000000000000	4183.58984375000000000000	4174.35888671875000000000	4171.79492187500000000000	4186.15380859375000000000	4194.35888671875000000000	4169.23046875000000000000	4172.30761718750000000000	4178.46142578125000000000	4176.41015625000000000000	4174.87158203125000000000	4178.46142578125000000000	4141.02539062500000000000	4176.92285156250000000000	4183.07666015625000000000	1283.00000000000000000000	10246.00000000000000000000	10228.00000000000000000000	0.00000000000000000000	0.00000000000000000000	0.00000000000000000000	867.00000000000000000000	220.00000000000000000000	4.00000000000000000000	4.00000000000000000000	4.00000000000000000000	4.00000000000000000000	4.00000000000000000000	4.00000000000000000000	4.00000000000000000000	4.00000000000000000000	4.00000000000000000000	4.00000000000000000000	4.00000000000000000000	0.00000000000000000000	0.00000000000000000000	0.00000000000000000000	4.00000000000000000000	4.00000000000000000000
75.00000000000000000000	0.00000000000000000000	4179.48730468750000000000	4160.00000000000000000000	4180.00000000000000000000	4177.94873046875000000000	4171.28173828125000000000	4160.51269531250000000000	4158.97412109375000000000	4167.17919921875000000000	4177.43603515625000000000	4146.15380859375000000000	4168.71777343750000000000	4145.64111328125000000000	4166.66650390625000000000	4187.17919921875000000000	1164.00000000000000000000	10247.00000000000000000000	10229.00000000000000000000	0.00000000000000000000	0.00000000000000000000	0.00000000000000000000	867.00000000000000000000	228.00000000000000000000	4.00000000000000000000	4.00000000000000000000	4.00000000000000000000	4.00000000000000000000	4.00000000000000000000	4.00000000000000000000	4.00000000000000000000	4.00000000000000000000	4.00000000000000000000	4.00000000000000000000	4.00000000000000000000	4.00000000000000000000	0.00000000000000000000	0.00000000000000000000	4.00000000000000000000	4.00000000000000000000
76.00000000000000000000	0.00000000000000000000	4168.71777343750000000000	4156.41015625000000000000	4168.71777343750000000000	4170.76904296875000000000	4150.76904296875000000000	4163.07666015625000000000	4165.64111328125000000000	4173.33300781250000000000	4164.61523437500000000000	4153.84619140625000000000	4170.25634765625000000000	4141.53857421875000000000	4158.97412109375000000000	4176.41015625000000000000	1154.00000000000000000000	10247.00000000000000000000	10229.00000000000000000000	0.00000000000000000000	0.00000000000000000000	0.00000000000000000000	867.00000000000000000000	237.00000000000000000000	4.00000000000000000000	4.00000000000000000000	4.00000000000000000000	4.00000000000000000000	4.00000000000000000000	4.00000000000000000000	4.00000000000000000000	4.00000000000000000000	4.00000000000000000000	4.00000000000000000000	4.00000000000000000000	4.00000000000000000000	4.00000000000000000000	0.00000000000000000000	4.00000000000000000000	4.00000000000000000000
77.00000000000000000000	0.00000000000000000000	4169.74365234375000000000	4166.15380859375000000000	4163.07666015625000000000	4180.51269531250000000000	4139.48730468750000000000	4166.66650390625000000000	4172.82031250000000000000	4194.35888671875000000000	4168.20507812500000000000	4183.07666015625000000000	4190.25634765625000000000	4155.38427734375000000000	4173.84619140625000000000	4179.48730468750000000000	1250.00000000000000000000	10247.00000000000000000000	10228.00000000000000000000	0.00000000000000000000	0.00000000000000000000	0.00000000000000000000	867.00000000000000000000	245.00000000000000000000	4.00000000000000000000	4.00000000000000000000	4.00000000000000000000	4.00000000000000000000	4.00000000000000000000	4.00000000000000000000	4.00000000000000000000	4.00000000000000000000	4.00000000000000000000	4.00000000000000000000	4.00000000000000000000	4.00000000000000000000	4.00000000000000000000	4.00000000000000000000	4.00000000000000000000	4.00000000000000000000
78.00000000000000000000	0.00000000000000000000	4163.07666015625000000000	4143.07666015625000000000	4162.56396484375000000000	4165.12792968750000000000	4118.46142578125000000000	4155.38427734375000000000	4150.76904296875000000000	4164.61523437500000000000	4159.48730468750000000000	4152.30761718750000000000	4162.05126953125000000000	4143.58984375000000000000	4148.20507812500000000000	4168.71777343750000000000	1283.00000000000000000000	10247.00000000000000000000	10228.00000000000000000000	0.00000000000000000000	0.00000000000000000000	0.00000000000000000000	867.00000000000000000000	253.00000000000000000000	4.00000000000000000000	4.00000000000000000000	4.00000000000000000000	4.00000000000000000000	4.00000000000000000000	4.00000000000000000000	4.00000000000000000000	4.00000000000000000000	4.00000000000000000000	4.00000000000000000000	4.00000000000000000000	4.00000000000000000000	4.00000000000000000000	4.00000000000000000000	4.00000000000000000000	4.00000000000000000000
79.00000000000000000000	0.00000000000000000000	4171.79492187500000000000	4171.28173828125000000000	4162.56396484375000000000	4181.02539062500000000000	4196.41015625000000000000	4178.46142578125000000000	4183.07666015625000000000	4183.07666015625000000000	4172.30761718750000000000	4187.17919921875000000000	4178.97412109375000000000	4142.56396484375000000000	4174.35888671875000000000	4175.38427734375000000000	1164.00000000000000000000	10249.00000000000000000000	10229.00000000000000000000	0.00000000000000000000	0.00000000000000000000	0.00000000000000000000	867.00000000000000000000	262.00000000000000000000	4.00000000000000000000	4.00000000000000000000	4.00000000000000000000	4.00000000000000000000	4.00000000000000000000	4.00000000000000000000	4.00000000000000000000	4.00000000000000000000	4.00000000000000000000	4.00000000000000000000	4.00000000000000000000	4.00000000000000000000	4.00000000000000000000	4.00000000000000000000	4.00000000000000000000	4.00000000000000000000
80.00000000000000000000	0.00000000000000000000	4173.33300781250000000000	4160.51269531250000000000	4174.87158203125000000000	4172.82031250000000000000	4207.17919921875000000000	4176.92285156250000000000	4173.84619140625000000000	4166.15380859375000000000	4176.41015625000000000000	4176.41015625000000000000	4173.84619140625000000000	4146.66650390625000000000	4163.07666015625000000000	4177.94873046875000000000	1154.00000000000000000000	10249.00000000000000000000	10229.00000000000000000000	0.00000000000000000000	0.00000000000000000000	0.00000000000000000000	867.00000000000000000000	270.00000000000000000000	4.00000000000000000000	4.00000000000000000000	4.00000000000000000000	4.00000000000000000000	4.00000000000000000000	4.00000000000000000000	4.00000000000000000000	4.00000000000000000000	4.00000000000000000000	4.00000000000000000000	4.00000000000000000000	4.00000000000000000000	4.00000000000000000000	4.00000000000000000000	4.00000000000000000000	4.00000000000000000000
81.00000000000000000000	0.00000000000000000000	4169.23046875000000000000	4155.38427734375000000000	4165.64111328125000000000	4166.15380859375000000000	4183.58984375000000000000	4170.25634765625000000000	4162.05126953125000000000	4156.92285156250000000000	4166.15380859375000000000	4155.38427734375000000000	4171.28173828125000000000	4138.97412109375000000000	4158.46142578125000000000	4173.84619140625000000000	1250.00000000000000000000	10249.00000000000000000000	10227.00000000000000000000	0.00000000000000000000	0.00000000000000000000	0.00000000000000000000	867.00000000000000000000	278.00000000000000000000	4.00000000000000000000	4.00000000000000000000	4.00000000000000000000	4.00000000000000000000	4.00000000000000000000	4.00000000000000000000	4.00000000000000000000	4.00000000000000000000	4.00000000000000000000	4.00000000000000000000	4.00000000000000000000	4.00000000000000000000	4.00000000000000000000	4.00000000000000000000	4.00000000000000000000	4.00000000000000000000
82.00000000000000000000	0.00000000000000000000	4172.30761718750000000000	4170.25634765625000000000	4162.05126953125000000000	4185.64111328125000000000	4171.28173828125000000000	4168.20507812500000000000	4167.17919921875000000000	4187.69238281250000000000	4177.43603515625000000000	4181.53857421875000000000	4194.87158203125000000000	4154.35888671875000000000	4189.23046875000000000000	4186.15380859375000000000	1283.00000000000000000000	10249.00000000000000000000	10227.00000000000000000000	0.00000000000000000000	0.00000000000000000000	0.00000000000000000000	867.00000000000000000000	287.00000000000000000000	4.00000000000000000000	4.00000000000000000000	4.00000000000000000000	4.00000000000000000000	4.00000000000000000000	4.00000000000000000000	4.00000000000000000000	4.00000000000000000000	4.00000000000000000000	4.00000000000000000000	4.00000000000000000000	4.00000000000000000000	4.00000000000000000000	4.00000000000000000000	4.00000000000000000000	4.00000000000000000000
83.00000000000000000000	0.00000000000000000000	4160.00000000000000000000	4140.51269531250000000000	4166.15380859375000000000	4171.79492187500000000000	4115.38427734375000000000	4154.35888671875000000000	4151.28173828125000000000	4172.30761718750000000000	4166.66650390625000000000	4151.79492187500000000000	4171.28173828125000000000	4145.12792968750000000000	4162.56396484375000000000	4175.89746093750000000000	1164.00000000000000000000	10249.00000000000000000000	10227.00000000000000000000	0.00000000000000000000	0.00000000000000000000	0.00000000000000000000	867.00000000000000000000	294.00000000000000000000	4.00000000000000000000	4.00000000000000000000	4.00000000000000000000	4.00000000000000000000	4.00000000000000000000	4.00000000000000000000	4.00000000000000000000	4.00000000000000000000	4.00000000000000000000	4.00000000000000000000	4.00000000000000000000	4.00000000000000000000	4.00000000000000000000	4.00000000000000000000	4.00000000000000000000	4.00000000000000000000
84.00000000000000000000	0.00000000000000000000	4162.05126953125000000000	4159.48730468750000000000	4158.46142578125000000000	4176.41015625000000000000	4175.38427734375000000000	4175.38427734375000000000	4182.56396484375000000000	4188.71777343750000000000	4166.15380859375000000000	4173.84619140625000000000	4181.53857421875000000000	4136.92285156250000000000	4168.20507812500000000000	4170.25634765625000000000	1154.00000000000000000000	10249.00000000000000000000	10227.00000000000000000000	0.00000000000000000000	0.00000000000000000000	0.00000000000000000000	867.00000000000000000000	301.00000000000000000000	4.00000000000000000000	4.00000000000000000000	4.00000000000000000000	4.00000000000000000000	4.00000000000000000000	4.00000000000000000000	4.00000000000000000000	4.00000000000000000000	4.00000000000000000000	4.00000000000000000000	4.00000000000000000000	4.00000000000000000000	4.00000000000000000000	4.00000000000000000000	4.00000000000000000000	4.00000000000000000000
85.00000000000000000000	0.00000000000000000000	4164.61523437500000000000	4153.33300781250000000000	4164.10253906250000000000	4166.15380859375000000000	4206.15380859375000000000	4172.82031250000000000000	4170.25634765625000000000	4170.25634765625000000000	4166.66650390625000000000	4180.51269531250000000000	4170.25634765625000000000	4137.94873046875000000000	4149.74365234375000000000	4167.17919921875000000000	1250.00000000000000000000	10250.00000000000000000000	10227.00000000000000000000	0.00000000000000000000	0.00000000000000000000	0.00000000000000000000	867.00000000000000000000	309.00000000000000000000	4.00000000000000000000	4.00000000000000000000	4.00000000000000000000	4.00000000000000000000	4.00000000000000000000	4.00000000000000000000	4.00000000000000000000	4.00000000000000000000	4.00000000000000000000	4.00000000000000000000	4.00000000000000000000	4.00000000000000000000	4.00000000000000000000	4.00000000000000000000	4.00000000000000000000	4.00000000000000000000
86.00000000000000000000	0.00000000000000000000	4167.69238281250000000000	4149.74365234375000000000	4166.15380859375000000000	4163.07666015625000000000	4157.94873046875000000000	4161.02539062500000000000	4157.43603515625000000000	4156.41015625000000000000	4158.97412109375000000000	4172.82031250000000000000	4162.05126953125000000000	4133.33300781250000000000	4151.79492187500000000000	4168.71777343750000000000	1283.00000000000000000000	10250.00000000000000000000	10227.00000000000000000000	0.00000000000000000000	0.00000000000000000000	0.00000000000000000000	867.00000000000000000000	316.00000000000000000000	4.00000000000000000000	4.00000000000000000000	4.00000000000000000000	4.00000000000000000000	4.00000000000000000000	4.00000000000000000000	4.00000000000000000000	4.00000000000000000000	4.00000000000000000000	4.00000000000000000000	4.00000000000000000000	4.00000000000000000000	4.00000000000000000000	4.00000000000000000000	4.00000000000000000000	4.00000000000000000000
87.00000000000000000000	0.00000000000000000000	4178.46142578125000000000	4175.89746093750000000000	4175.89746093750000000000	4189.23046875000000000000	4147.17919921875000000000	4168.20507812500000000000	4173.84619140625000000000	4185.64111328125000000000	4176.41015625000000000000	4192.30761718750000000000	4192.82031250000000000000	4149.23046875000000000000	4192.82031250000000000000	4189.23046875000000000000	1164.00000000000000000000	10248.00000000000000000000	10228.00000000000000000000	0.00000000000000000000	0.00000000000000000000	0.00000000000000000000	867.00000000000000000000	323.00000000000000000000	4.00000000000000000000	4.00000000000000000000	4.00000000000000000000	4.00000000000000000000	4.00000000000000000000	4.00000000000000000000	4.00000000000000000000	4.00000000000000000000	4.00000000000000000000	4.00000000000000000000	4.00000000000000000000	4.00000000000000000000	4.00000000000000000000	4.00000000000000000000	4.00000000000000000000	4.00000000000000000000
88.00000000000000000000	0.00000000000000000000	4166.66650390625000000000	4147.17919921875000000000	4178.97412109375000000000	4169.23046875000000000000	4155.38427734375000000000	4158.97412109375000000000	4150.25634765625000000000	4158.97412109375000000000	4170.76904296875000000000	4151.28173828125000000000	4169.23046875000000000000	4143.07666015625000000000	4159.48730468750000000000	4181.02539062500000000000	1154.00000000000000000000	10248.00000000000000000000	10228.00000000000000000000	0.00000000000000000000	0.00000000000000000000	0.00000000000000000000	867.00000000000000000000	331.00000000000000000000	4.00000000000000000000	4.00000000000000000000	4.00000000000000000000	4.00000000000000000000	4.00000000000000000000	4.00000000000000000000	4.00000000000000000000	4.00000000000000000000	4.00000000000000000000	4.00000000000000000000	4.00000000000000000000	4.00000000000000000000	4.00000000000000000000	4.00000000000000000000	4.00000000000000000000	4.00000000000000000000
89.00000000000000000000	0.00000000000000000000	4165.64111328125000000000	4155.89746093750000000000	4162.05126953125000000000	4173.33300781250000000000	4210.76904296875000000000	4168.20507812500000000000	4171.79492187500000000000	4186.66650390625000000000	4171.28173828125000000000	4178.46142578125000000000	4186.15380859375000000000	4143.58984375000000000000	4173.84619140625000000000	4180.51269531250000000000	1250.00000000000000000000	10244.00000000000000000000	10228.00000000000000000000	0.00000000000000000000	0.00000000000000000000	0.00000000000000000000	867.00000000000000000000	339.00000000000000000000	4.00000000000000000000	4.00000000000000000000	4.00000000000000000000	4.00000000000000000000	4.00000000000000000000	4.00000000000000000000	4.00000000000000000000	4.00000000000000000000	4.00000000000000000000	4.00000000000000000000	4.00000000000000000000	4.00000000000000000000	4.00000000000000000000	4.00000000000000000000	4.00000000000000000000	4.00000000000000000000
90.00000000000000000000	0.00000000000000000000	4169.23046875000000000000	4156.41015625000000000000	4168.71777343750000000000	4181.02539062500000000000	4177.43603515625000000000	4166.66650390625000000000	4174.87158203125000000000	4203.58984375000000000000	4173.84619140625000000000	4189.74365234375000000000	4196.41015625000000000000	4156.92285156250000000000	4180.00000000000000000000	4188.71777343750000000000	1283.00000000000000000000	10244.00000000000000000000	10228.00000000000000000000	0.00000000000000000000	0.00000000000000000000	0.00000000000000000000	867.00000000000000000000	346.00000000000000000000	4.00000000000000000000	4.00000000000000000000	4.00000000000000000000	4.00000000000000000000	4.00000000000000000000	4.00000000000000000000	4.00000000000000000000	4.00000000000000000000	4.00000000000000000000	4.00000000000000000000	4.00000000000000000000	4.00000000000000000000	4.00000000000000000000	4.00000000000000000000	4.00000000000000000000	4.00000000000000000000
91.00000000000000000000	0.00000000000000000000	4169.23046875000000000000	4156.41015625000000000000	4171.28173828125000000000	4172.82031250000000000000	4143.58984375000000000000	4167.69238281250000000000	4171.28173828125000000000	4181.02539062500000000000	4162.05126953125000000000	4161.02539062500000000000	4174.35888671875000000000	4145.12792968750000000000	4161.02539062500000000000	4181.02539062500000000000	1164.00000000000000000000	10243.00000000000000000000	10228.00000000000000000000	0.00000000000000000000	0.00000000000000000000	0.00000000000000000000	867.00000000000000000000	355.00000000000000000000	4.00000000000000000000	4.00000000000000000000	4.00000000000000000000	4.00000000000000000000	4.00000000000000000000	4.00000000000000000000	4.00000000000000000000	4.00000000000000000000	4.00000000000000000000	4.00000000000000000000	4.00000000000000000000	4.00000000000000000000	4.00000000000000000000	4.00000000000000000000	4.00000000000000000000	4.00000000000000000000
92.00000000000000000000	0.00000000000000000000	4179.48730468750000000000	4183.07666015625000000000	4169.74365234375000000000	4186.66650390625000000000	4205.64111328125000000000	4181.53857421875000000000	4191.79492187500000000000	4186.15380859375000000000	4173.33300781250000000000	4178.46142578125000000000	4181.53857421875000000000	4142.56396484375000000000	4175.38427734375000000000	4180.00000000000000000000	1154.00000000000000000000	10243.00000000000000000000	10228.00000000000000000000	0.00000000000000000000	0.00000000000000000000	0.00000000000000000000	867.00000000000000000000	363.00000000000000000000	4.00000000000000000000	4.00000000000000000000	4.00000000000000000000	4.00000000000000000000	4.00000000000000000000	4.00000000000000000000	4.00000000000000000000	4.00000000000000000000	4.00000000000000000000	4.00000000000000000000	4.00000000000000000000	4.00000000000000000000	4.00000000000000000000	4.00000000000000000000	4.00000000000000000000	4.00000000000000000000
93.00000000000000000000	0.00000000000000000000	4171.79492187500000000000	4151.79492187500000000000	4173.33300781250000000000	4170.76904296875000000000	4185.64111328125000000000	4165.64111328125000000000	4161.53857421875000000000	4152.30761718750000000000	4166.66650390625000000000	4149.74365234375000000000	4156.41015625000000000000	4132.30761718750000000000	4145.12792968750000000000	4169.74365234375000000000	1250.00000000000000000000	10244.00000000000000000000	10229.00000000000000000000	0.00000000000000000000	0.00000000000000000000	0.00000000000000000000	867.00000000000000000000	371.00000000000000000000	4.00000000000000000000	4.00000000000000000000	4.00000000000000000000	4.00000000000000000000	4.00000000000000000000	4.00000000000000000000	4.00000000000000000000	4.00000000000000000000	4.00000000000000000000	4.00000000000000000000	4.00000000000000000000	4.00000000000000000000	4.00000000000000000000	4.00000000000000000000	4.00000000000000000000	4.00000000000000000000
94.00000000000000000000	0.00000000000000000000	4171.79492187500000000000	4163.07666015625000000000	4168.71777343750000000000	4181.02539062500000000000	4163.58984375000000000000	4171.79492187500000000000	4170.25634765625000000000	4172.82031250000000000000	4169.74365234375000000000	4168.20507812500000000000	4174.87158203125000000000	4142.05126953125000000000	4169.74365234375000000000	4181.53857421875000000000	1283.00000000000000000000	10244.00000000000000000000	10229.00000000000000000000	0.00000000000000000000	0.00000000000000000000	0.00000000000000000000	867.00000000000000000000	379.00000000000000000000	4.00000000000000000000	4.00000000000000000000	4.00000000000000000000	4.00000000000000000000	4.00000000000000000000	4.00000000000000000000	4.00000000000000000000	4.00000000000000000000	4.00000000000000000000	4.00000000000000000000	4.00000000000000000000	4.00000000000000000000	4.00000000000000000000	4.00000000000000000000	4.00000000000000000000	4.00000000000000000000
95.00000000000000000000	0.00000000000000000000	4174.35888671875000000000	4165.64111328125000000000	4173.33300781250000000000	4189.23046875000000000000	4153.84619140625000000000	4166.15380859375000000000	4171.79492187500000000000	4185.12792968750000000000	4181.53857421875000000000	4178.46142578125000000000	4186.66650390625000000000	4159.48730468750000000000	4184.61523437500000000000	4192.82031250000000000000	1164.00000000000000000000	10247.00000000000000000000	10230.00000000000000000000	0.00000000000000000000	0.00000000000000000000	0.00000000000000000000	867.00000000000000000000	386.00000000000000000000	4.00000000000000000000	4.00000000000000000000	4.00000000000000000000	4.00000000000000000000	4.00000000000000000000	4.00000000000000000000	4.00000000000000000000	4.00000000000000000000	4.00000000000000000000	4.00000000000000000000	4.00000000000000000000	4.00000000000000000000	4.00000000000000000000	4.00000000000000000000	4.00000000000000000000	4.00000000000000000000
96.00000000000000000000	0.00000000000000000000	4166.15380859375000000000	4150.25634765625000000000	4166.15380859375000000000	4173.84619140625000000000	4154.87158203125000000000	4161.02539062500000000000	4165.64111328125000000000	4168.71777343750000000000	4167.17919921875000000000	4162.05126953125000000000	4169.23046875000000000000	4142.56396484375000000000	4163.58984375000000000000	4177.94873046875000000000	1154.00000000000000000000	10247.00000000000000000000	10230.00000000000000000000	0.00000000000000000000	0.00000000000000000000	0.00000000000000000000	867.00000000000000000000	394.00000000000000000000	4.00000000000000000000	4.00000000000000000000	4.00000000000000000000	4.00000000000000000000	4.00000000000000000000	4.00000000000000000000	4.00000000000000000000	4.00000000000000000000	4.00000000000000000000	4.00000000000000000000	4.00000000000000000000	4.00000000000000000000	4.00000000000000000000	4.00000000000000000000	4.00000000000000000000	4.00000000000000000000
97.00000000000000000000	0.00000000000000000000	4173.84619140625000000000	4175.89746093750000000000	4164.10253906250000000000	4186.15380859375000000000	4193.33300781250000000000	4184.10253906250000000000	4195.38427734375000000000	4202.56396484375000000000	4168.20507812500000000000	4206.15380859375000000000	4191.28173828125000000000	4147.17919921875000000000	4180.00000000000000000000	4181.53857421875000000000	1250.00000000000000000000	10247.00000000000000000000	10230.00000000000000000000	0.00000000000000000000	0.00000000000000000000	0.00000000000000000000	867.00000000000000000000	402.00000000000000000000	4.00000000000000000000	4.00000000000000000000	4.00000000000000000000	4.00000000000000000000	4.00000000000000000000	4.00000000000000000000	4.00000000000000000000	4.00000000000000000000	4.00000000000000000000	4.00000000000000000000	4.00000000000000000000	4.00000000000000000000	4.00000000000000000000	4.00000000000000000000	4.00000000000000000000	4.00000000000000000000
98.00000000000000000000	0.00000000000000000000	4171.79492187500000000000	4151.79492187500000000000	4171.28173828125000000000	4170.25634765625000000000	4167.17919921875000000000	4172.82031250000000000000	4176.41015625000000000000	4181.02539062500000000000	4161.53857421875000000000	4177.43603515625000000000	4167.17919921875000000000	4146.66650390625000000000	4151.79492187500000000000	4173.84619140625000000000	1283.00000000000000000000	10247.00000000000000000000	10230.00000000000000000000	0.00000000000000000000	0.00000000000000000000	0.00000000000000000000	867.00000000000000000000	410.00000000000000000000	4.00000000000000000000	4.00000000000000000000	4.00000000000000000000	4.00000000000000000000	4.00000000000000000000	4.00000000000000000000	4.00000000000000000000	4.00000000000000000000	4.00000000000000000000	4.00000000000000000000	4.00000000000000000000	4.00000000000000000000	4.00000000000000000000	4.00000000000000000000	4.00000000000000000000	4.00000000000000000000
99.00000000000000000000	0.00000000000000000000	4177.43603515625000000000	4164.61523437500000000000	4166.66650390625000000000	4177.94873046875000000000	4175.38427734375000000000	4171.28173828125000000000	4183.58984375000000000000	4183.58984375000000000000	4166.66650390625000000000	4168.71777343750000000000	4175.89746093750000000000	4142.56396484375000000000	4170.76904296875000000000	4173.84619140625000000000	1164.00000000000000000000	10250.00000000000000000000	10230.00000000000000000000	0.00000000000000000000	0.00000000000000000000	0.00000000000000000000	867.00000000000000000000	418.00000000000000000000	4.00000000000000000000	4.00000000000000000000	4.00000000000000000000	4.00000000000000000000	4.00000000000000000000	4.00000000000000000000	4.00000000000000000000	4.00000000000000000000	4.00000000000000000000	4.00000000000000000000	4.00000000000000000000	4.00000000000000000000	4.00000000000000000000	4.00000000000000000000	4.00000000000000000000	4.00000000000000000000
100.00000000000000000000	0.00000000000000000000	4186.15380859375000000000	4178.97412109375000000000	4175.89746093750000000000	4189.23046875000000000000	4167.69238281250000000000	4171.28173828125000000000	4178.46142578125000000000	4188.71777343750000000000	4182.05126953125000000000	4177.94873046875000000000	4191.28173828125000000000	4154.35888671875000000000	4189.23046875000000000000	4185.64111328125000000000	1154.00000000000000000000	10250.00000000000000000000	10230.00000000000000000000	0.00000000000000000000	0.00000000000000000000	0.00000000000000000000	867.00000000000000000000	425.00000000000000000000	4.00000000000000000000	4.00000000000000000000	4.00000000000000000000	4.00000000000000000000	4.00000000000000000000	4.00000000000000000000	4.00000000000000000000	4.00000000000000000000	4.00000000000000000000	4.00000000000000000000	4.00000000000000000000	4.00000000000000000000	4.00000000000000000000	4.00000000000000000000	4.00000000000000000000	4.00000000000000000000
101.00000000000000000000	0.00000000000000000000	4175.38427734375000000000	4156.41015625000000000000	4174.35888671875000000000	4174.35888671875000000000	4155.89746093750000000000	4168.20507812500000000000	4158.46142578125000000000	4167.17919921875000000000	4169.74365234375000000000	4153.33300781250000000000	4167.69238281250000000000	4147.69238281250000000000	4161.53857421875000000000	4181.53857421875000000000	1250.00000000000000000000	10251.00000000000000000000	10229.00000000000000000000	0.00000000000000000000	0.00000000000000000000	0.00000000000000000000	867.00000000000000000000	433.00000000000000000000	4.00000000000000000000	4.00000000000000000000	4.00000000000000000000	4.00000000000000000000	4.00000000000000000000	4.00000000000000000000	4.00000000000000000000	4.00000000000000000000	4.00000000000000000000	4.00000000000000000000	4.00000000000000000000	4.00000000000000000000	4.00000000000000000000	4.00000000000000000000	4.00000000000000000000	4.00000000000000000000
102.00000000000000000000	0.00000000000000000000	4174.35888671875000000000	4167.69238281250000000000	4164.10253906250000000000	4188.71777343750000000000	4216.92285156250000000000	4181.02539062500000000000	4184.61523437500000000000	4204.10253906250000000000	4173.84619140625000000000	4193.84619140625000000000	4196.41015625000000000000	4156.41015625000000000000	4190.25634765625000000000	4191.28173828125000000000	1283.00000000000000000000	10251.00000000000000000000	10229.00000000000000000000	0.00000000000000000000	0.00000000000000000000	0.00000000000000000000	867.00000000000000000000	441.00000000000000000000	4.00000000000000000000	4.00000000000000000000	4.00000000000000000000	4.00000000000000000000	4.00000000000000000000	4.00000000000000000000	4.00000000000000000000	4.00000000000000000000	4.00000000000000000000	4.00000000000000000000	4.00000000000000000000	4.00000000000000000000	4.00000000000000000000	4.00000000000000000000	4.00000000000000000000	4.00000000000000000000
103.00000000000000000000	0.00000000000000000000	4167.17919921875000000000	4146.15380859375000000000	4170.76904296875000000000	4174.87158203125000000000	4192.30761718750000000000	4165.64111328125000000000	4169.23046875000000000000	4191.79492187500000000000	4169.23046875000000000000	4182.05126953125000000000	4188.71777343750000000000	4153.84619140625000000000	4175.38427734375000000000	4183.58984375000000000000	1164.00000000000000000000	10254.00000000000000000000	10230.00000000000000000000	0.00000000000000000000	0.00000000000000000000	0.00000000000000000000	867.00000000000000000000	449.00000000000000000000	4.00000000000000000000	4.00000000000000000000	4.00000000000000000000	4.00000000000000000000	4.00000000000000000000	4.00000000000000000000	4.00000000000000000000	4.00000000000000000000	4.00000000000000000000	4.00000000000000000000	4.00000000000000000000	4.00000000000000000000	4.00000000000000000000	4.00000000000000000000	4.00000000000000000000	4.00000000000000000000
104.00000000000000000000	0.00000000000000000000	4170.76904296875000000000	4165.64111328125000000000	4166.66650390625000000000	4177.94873046875000000000	4185.64111328125000000000	4175.89746093750000000000	4180.51269531250000000000	4182.56396484375000000000	4166.15380859375000000000	4172.30761718750000000000	4184.10253906250000000000	4141.02539062500000000000	4172.30761718750000000000	4172.30761718750000000000	1154.00000000000000000000	10254.00000000000000000000	10230.00000000000000000000	0.00000000000000000000	0.00000000000000000000	0.00000000000000000000	867.00000000000000000000	457.00000000000000000000	4.00000000000000000000	4.00000000000000000000	4.00000000000000000000	4.00000000000000000000	4.00000000000000000000	4.00000000000000000000	4.00000000000000000000	4.00000000000000000000	4.00000000000000000000	4.00000000000000000000	4.00000000000000000000	4.00000000000000000000	4.00000000000000000000	4.00000000000000000000	4.00000000000000000000	4.00000000000000000000
105.00000000000000000000	0.00000000000000000000	4176.92285156250000000000	4176.92285156250000000000	4169.23046875000000000000	4188.71777343750000000000	4181.53857421875000000000	4183.58984375000000000000	4190.25634765625000000000	4181.53857421875000000000	4173.84619140625000000000	4185.12792968750000000000	4186.15380859375000000000	4144.10253906250000000000	4175.38427734375000000000	4175.38427734375000000000	1250.00000000000000000000	10254.00000000000000000000	10229.00000000000000000000	0.00000000000000000000	0.00000000000000000000	0.00000000000000000000	867.00000000000000000000	465.00000000000000000000	4.00000000000000000000	4.00000000000000000000	4.00000000000000000000	4.00000000000000000000	4.00000000000000000000	4.00000000000000000000	4.00000000000000000000	4.00000000000000000000	4.00000000000000000000	4.00000000000000000000	4.00000000000000000000	4.00000000000000000000	4.00000000000000000000	4.00000000000000000000	4.00000000000000000000	4.00000000000000000000
106.00000000000000000000	0.00000000000000000000	4162.56396484375000000000	4137.94873046875000000000	4168.20507812500000000000	4167.69238281250000000000	4127.69238281250000000000	4162.05126953125000000000	4165.64111328125000000000	4160.00000000000000000000	4159.48730468750000000000	4164.10253906250000000000	4162.05126953125000000000	4132.82031250000000000000	4146.66650390625000000000	4168.20507812500000000000	1283.00000000000000000000	10254.00000000000000000000	10229.00000000000000000000	0.00000000000000000000	0.00000000000000000000	0.00000000000000000000	867.00000000000000000000	473.00000000000000000000	4.00000000000000000000	4.00000000000000000000	4.00000000000000000000	4.00000000000000000000	4.00000000000000000000	4.00000000000000000000	4.00000000000000000000	4.00000000000000000000	4.00000000000000000000	4.00000000000000000000	4.00000000000000000000	4.00000000000000000000	4.00000000000000000000	4.00000000000000000000	4.00000000000000000000	4.00000000000000000000
107.00000000000000000000	0.00000000000000000000	4162.05126953125000000000	4153.84619140625000000000	4161.53857421875000000000	4185.64111328125000000000	4170.76904296875000000000	4167.69238281250000000000	4176.41015625000000000000	4185.12792968750000000000	4170.25634765625000000000	4176.92285156250000000000	4184.10253906250000000000	4140.51269531250000000000	4173.33300781250000000000	4178.97412109375000000000	1164.00000000000000000000	10252.00000000000000000000	10229.00000000000000000000	0.00000000000000000000	0.00000000000000000000	0.00000000000000000000	867.00000000000000000000	482.00000000000000000000	4.00000000000000000000	4.00000000000000000000	4.00000000000000000000	4.00000000000000000000	4.00000000000000000000	4.00000000000000000000	4.00000000000000000000	4.00000000000000000000	4.00000000000000000000	4.00000000000000000000	4.00000000000000000000	4.00000000000000000000	4.00000000000000000000	4.00000000000000000000	4.00000000000000000000	4.00000000000000000000
108.00000000000000000000	0.00000000000000000000	4157.43603515625000000000	4139.48730468750000000000	4164.10253906250000000000	4180.00000000000000000000	4175.38427734375000000000	4161.53857421875000000000	4154.87158203125000000000	4158.46142578125000000000	4172.30761718750000000000	4140.00000000000000000000	4167.69238281250000000000	4138.46142578125000000000	4155.38427734375000000000	4175.38427734375000000000	1154.00000000000000000000	10252.00000000000000000000	10229.00000000000000000000	0.00000000000000000000	0.00000000000000000000	0.00000000000000000000	867.00000000000000000000	490.00000000000000000000	4.00000000000000000000	4.00000000000000000000	4.00000000000000000000	4.00000000000000000000	4.00000000000000000000	4.00000000000000000000	4.00000000000000000000	4.00000000000000000000	4.00000000000000000000	4.00000000000000000000	4.00000000000000000000	4.00000000000000000000	4.00000000000000000000	4.00000000000000000000	4.00000000000000000000	4.00000000000000000000
109.00000000000000000000	0.00000000000000000000	4154.35888671875000000000	4140.00000000000000000000	4154.87158203125000000000	4174.87158203125000000000	4157.43603515625000000000	4168.71777343750000000000	4167.69238281250000000000	4163.58984375000000000000	4162.05126953125000000000	4154.87158203125000000000	4160.51269531250000000000	4126.66650390625000000000	4150.25634765625000000000	4164.61523437500000000000	1250.00000000000000000000	10247.00000000000000000000	10229.00000000000000000000	0.00000000000000000000	0.00000000000000000000	0.00000000000000000000	867.00000000000000000000	498.00000000000000000000	4.00000000000000000000	4.00000000000000000000	4.00000000000000000000	4.00000000000000000000	4.00000000000000000000	4.00000000000000000000	4.00000000000000000000	4.00000000000000000000	4.00000000000000000000	4.00000000000000000000	4.00000000000000000000	4.00000000000000000000	4.00000000000000000000	4.00000000000000000000	4.00000000000000000000	4.00000000000000000000
110.00000000000000000000	0.00000000000000000000	4162.05126953125000000000	4153.33300781250000000000	4158.46142578125000000000	4186.66650390625000000000	4172.30761718750000000000	4176.41015625000000000000	4184.10253906250000000000	4192.82031250000000000000	4170.76904296875000000000	4204.61523437500000000000	4177.94873046875000000000	4139.48730468750000000000	4165.64111328125000000000	4170.25634765625000000000	1283.00000000000000000000	10247.00000000000000000000	10229.00000000000000000000	0.00000000000000000000	0.00000000000000000000	0.00000000000000000000	867.00000000000000000000	506.00000000000000000000	4.00000000000000000000	4.00000000000000000000	4.00000000000000000000	4.00000000000000000000	4.00000000000000000000	4.00000000000000000000	4.00000000000000000000	4.00000000000000000000	4.00000000000000000000	4.00000000000000000000	4.00000000000000000000	4.00000000000000000000	4.00000000000000000000	4.00000000000000000000	4.00000000000000000000	4.00000000000000000000
111.00000000000000000000	0.00000000000000000000	4162.05126953125000000000	4141.02539062500000000000	4166.66650390625000000000	4178.46142578125000000000	4154.87158203125000000000	4166.66650390625000000000	4157.43603515625000000000	4164.10253906250000000000	4164.61523437500000000000	4169.74365234375000000000	4163.07666015625000000000	4133.33300781250000000000	4147.17919921875000000000	4167.17919921875000000000	1164.00000000000000000000	10246.00000000000000000000	10229.00000000000000000000	0.00000000000000000000	0.00000000000000000000	0.00000000000000000000	867.00000000000000000000	513.00000000000000000000	4.00000000000000000000	4.00000000000000000000	4.00000000000000000000	4.00000000000000000000	4.00000000000000000000	4.00000000000000000000	4.00000000000000000000	4.00000000000000000000	4.00000000000000000000	4.00000000000000000000	4.00000000000000000000	4.00000000000000000000	4.00000000000000000000	4.00000000000000000000	4.00000000000000000000	4.00000000000000000000
112.00000000000000000000	0.00000000000000000000	4173.84619140625000000000	4176.92285156250000000000	4168.71777343750000000000	4203.07666015625000000000	4171.28173828125000000000	4182.56396484375000000000	4178.46142578125000000000	4182.56396484375000000000	4176.92285156250000000000	4183.58984375000000000000	4190.76904296875000000000	4136.92285156250000000000	4186.66650390625000000000	4177.94873046875000000000	1154.00000000000000000000	10246.00000000000000000000	10229.00000000000000000000	0.00000000000000000000	0.00000000000000000000	0.00000000000000000000	867.00000000000000000000	520.00000000000000000000	4.00000000000000000000	4.00000000000000000000	4.00000000000000000000	4.00000000000000000000	4.00000000000000000000	4.00000000000000000000	4.00000000000000000000	4.00000000000000000000	4.00000000000000000000	4.00000000000000000000	4.00000000000000000000	4.00000000000000000000	4.00000000000000000000	4.00000000000000000000	4.00000000000000000000	4.00000000000000000000
113.00000000000000000000	0.00000000000000000000	4171.79492187500000000000	4160.00000000000000000000	4177.43603515625000000000	4194.35888671875000000000	4154.35888671875000000000	4170.76904296875000000000	4163.58984375000000000000	4167.69238281250000000000	4180.00000000000000000000	4171.79492187500000000000	4178.46142578125000000000	4142.56396484375000000000	4176.92285156250000000000	4179.48730468750000000000	1250.00000000000000000000	10242.00000000000000000000	10226.00000000000000000000	0.00000000000000000000	0.00000000000000000000	0.00000000000000000000	867.00000000000000000000	529.00000000000000000000	4.00000000000000000000	4.00000000000000000000	4.00000000000000000000	4.00000000000000000000	4.00000000000000000000	4.00000000000000000000	4.00000000000000000000	4.00000000000000000000	4.00000000000000000000	4.00000000000000000000	4.00000000000000000000	4.00000000000000000000	4.00000000000000000000	4.00000000000000000000	4.00000000000000000000	4.00000000000000000000
114.00000000000000000000	0.00000000000000000000	4166.15380859375000000000	4150.25634765625000000000	4167.69238281250000000000	4180.00000000000000000000	4157.94873046875000000000	4168.71777343750000000000	4161.02539062500000000000	4168.20507812500000000000	4167.69238281250000000000	4175.89746093750000000000	4175.38427734375000000000	4140.00000000000000000000	4170.76904296875000000000	4176.41015625000000000000	1283.00000000000000000000	10242.00000000000000000000	10226.00000000000000000000	0.00000000000000000000	0.00000000000000000000	0.00000000000000000000	867.00000000000000000000	537.00000000000000000000	4.00000000000000000000	4.00000000000000000000	4.00000000000000000000	4.00000000000000000000	4.00000000000000000000	4.00000000000000000000	4.00000000000000000000	4.00000000000000000000	4.00000000000000000000	4.00000000000000000000	4.00000000000000000000	4.00000000000000000000	4.00000000000000000000	4.00000000000000000000	4.00000000000000000000	4.00000000000000000000
115.00000000000000000000	0.00000000000000000000	4166.66650390625000000000	4164.10253906250000000000	4163.07666015625000000000	4190.76904296875000000000	4166.15380859375000000000	4181.02539062500000000000	4181.53857421875000000000	4203.58984375000000000000	4172.30761718750000000000	4215.38427734375000000000	4204.10253906250000000000	4153.33300781250000000000	4192.30761718750000000000	4184.61523437500000000000	1164.00000000000000000000	10240.00000000000000000000	10226.00000000000000000000	0.00000000000000000000	0.00000000000000000000	0.00000000000000000000	867.00000000000000000000	544.00000000000000000000	4.00000000000000000000	4.00000000000000000000	4.00000000000000000000	4.00000000000000000000	4.00000000000000000000	4.00000000000000000000	4.00000000000000000000	4.00000000000000000000	4.00000000000000000000	4.00000000000000000000	4.00000000000000000000	4.00000000000000000000	4.00000000000000000000	4.00000000000000000000	4.00000000000000000000	4.00000000000000000000
116.00000000000000000000	0.00000000000000000000	4154.35888671875000000000	4132.82031250000000000000	4165.64111328125000000000	4167.69238281250000000000	4127.17919921875000000000	4168.20507812500000000000	4163.07666015625000000000	4174.87158203125000000000	4158.97412109375000000000	4173.84619140625000000000	4172.30761718750000000000	4136.92285156250000000000	4153.84619140625000000000	4168.71777343750000000000	1154.00000000000000000000	10240.00000000000000000000	10226.00000000000000000000	0.00000000000000000000	0.00000000000000000000	0.00000000000000000000	867.00000000000000000000	551.00000000000000000000	4.00000000000000000000	4.00000000000000000000	4.00000000000000000000	4.00000000000000000000	4.00000000000000000000	4.00000000000000000000	4.00000000000000000000	4.00000000000000000000	4.00000000000000000000	4.00000000000000000000	4.00000000000000000000	4.00000000000000000000	4.00000000000000000000	4.00000000000000000000	4.00000000000000000000	4.00000000000000000000
117.00000000000000000000	0.00000000000000000000	4164.61523437500000000000	4160.51269531250000000000	4163.07666015625000000000	4176.41015625000000000000	4188.20507812500000000000	4178.46142578125000000000	4182.05126953125000000000	4183.58984375000000000000	4166.66650390625000000000	4176.92285156250000000000	4176.41015625000000000000	4133.33300781250000000000	4165.64111328125000000000	4169.74365234375000000000	1250.00000000000000000000	10242.00000000000000000000	10227.00000000000000000000	0.00000000000000000000	0.00000000000000000000	0.00000000000000000000	867.00000000000000000000	560.00000000000000000000	4.00000000000000000000	4.00000000000000000000	4.00000000000000000000	4.00000000000000000000	4.00000000000000000000	4.00000000000000000000	4.00000000000000000000	4.00000000000000000000	4.00000000000000000000	4.00000000000000000000	4.00000000000000000000	4.00000000000000000000	4.00000000000000000000	4.00000000000000000000	4.00000000000000000000	4.00000000000000000000
118.00000000000000000000	0.00000000000000000000	4169.74365234375000000000	4157.43603515625000000000	4171.28173828125000000000	4175.89746093750000000000	4199.48730468750000000000	4175.89746093750000000000	4172.82031250000000000000	4168.71777343750000000000	4172.30761718750000000000	4168.71777343750000000000	4169.74365234375000000000	4141.02539062500000000000	4160.51269531250000000000	4171.79492187500000000000	1283.00000000000000000000	10242.00000000000000000000	10227.00000000000000000000	0.00000000000000000000	0.00000000000000000000	0.00000000000000000000	867.00000000000000000000	568.00000000000000000000	4.00000000000000000000	4.00000000000000000000	4.00000000000000000000	4.00000000000000000000	4.00000000000000000000	4.00000000000000000000	4.00000000000000000000	4.00000000000000000000	4.00000000000000000000	4.00000000000000000000	4.00000000000000000000	4.00000000000000000000	4.00000000000000000000	4.00000000000000000000	4.00000000000000000000	4.00000000000000000000
119.00000000000000000000	0.00000000000000000000	4155.38427734375000000000	4135.38427734375000000000	4164.10253906250000000000	4165.12792968750000000000	4160.00000000000000000000	4171.79492187500000000000	4168.20507812500000000000	4154.87158203125000000000	4160.00000000000000000000	4152.82031250000000000000	4162.56396484375000000000	4130.76904296875000000000	4153.84619140625000000000	4166.15380859375000000000	1164.00000000000000000000	10243.00000000000000000000	10225.00000000000000000000	0.00000000000000000000	0.00000000000000000000	0.00000000000000000000	867.00000000000000000000	576.00000000000000000000	4.00000000000000000000	4.00000000000000000000	4.00000000000000000000	4.00000000000000000000	4.00000000000000000000	4.00000000000000000000	4.00000000000000000000	4.00000000000000000000	4.00000000000000000000	4.00000000000000000000	4.00000000000000000000	4.00000000000000000000	4.00000000000000000000	4.00000000000000000000	4.00000000000000000000	4.00000000000000000000
120.00000000000000000000	0.00000000000000000000	4152.82031250000000000000	4140.51269531250000000000	4163.58984375000000000000	4173.33300781250000000000	4161.53857421875000000000	4168.71777343750000000000	4172.82031250000000000000	4183.07666015625000000000	4171.79492187500000000000	4173.84619140625000000000	4188.20507812500000000000	4141.02539062500000000000	4175.38427734375000000000	4177.94873046875000000000	1154.00000000000000000000	10243.00000000000000000000	10225.00000000000000000000	0.00000000000000000000	0.00000000000000000000	0.00000000000000000000	867.00000000000000000000	584.00000000000000000000	4.00000000000000000000	4.00000000000000000000	4.00000000000000000000	4.00000000000000000000	4.00000000000000000000	4.00000000000000000000	4.00000000000000000000	4.00000000000000000000	4.00000000000000000000	4.00000000000000000000	4.00000000000000000000	4.00000000000000000000	4.00000000000000000000	4.00000000000000000000	4.00000000000000000000	4.00000000000000000000
121.00000000000000000000	0.00000000000000000000	4148.20507812500000000000	4116.92285156250000000000	4167.69238281250000000000	4160.51269531250000000000	4119.48730468750000000000	4150.76904296875000000000	4140.51269531250000000000	4160.51269531250000000000	4165.12792968750000000000	4141.02539062500000000000	4163.07666015625000000000	4135.89746093750000000000	4143.58984375000000000000	4169.74365234375000000000	1250.00000000000000000000	10246.00000000000000000000	10225.00000000000000000000	0.00000000000000000000	0.00000000000000000000	0.00000000000000000000	867.00000000000000000000	592.00000000000000000000	4.00000000000000000000	4.00000000000000000000	4.00000000000000000000	4.00000000000000000000	4.00000000000000000000	4.00000000000000000000	4.00000000000000000000	4.00000000000000000000	4.00000000000000000000	4.00000000000000000000	4.00000000000000000000	4.00000000000000000000	4.00000000000000000000	4.00000000000000000000	4.00000000000000000000	4.00000000000000000000
122.00000000000000000000	0.00000000000000000000	4154.87158203125000000000	4144.10253906250000000000	4157.43603515625000000000	4173.84619140625000000000	4138.97412109375000000000	4174.35888671875000000000	4169.74365234375000000000	4179.48730468750000000000	4161.02539062500000000000	4167.17919921875000000000	4174.35888671875000000000	4132.30761718750000000000	4157.43603515625000000000	4168.71777343750000000000	1283.00000000000000000000	10246.00000000000000000000	10225.00000000000000000000	0.00000000000000000000	0.00000000000000000000	0.00000000000000000000	867.00000000000000000000	599.00000000000000000000	4.00000000000000000000	4.00000000000000000000	4.00000000000000000000	4.00000000000000000000	4.00000000000000000000	4.00000000000000000000	4.00000000000000000000	4.00000000000000000000	4.00000000000000000000	4.00000000000000000000	4.00000000000000000000	4.00000000000000000000	4.00000000000000000000	4.00000000000000000000	4.00000000000000000000	4.00000000000000000000
123.00000000000000000000	0.00000000000000000000	4153.33300781250000000000	4137.94873046875000000000	4161.02539062500000000000	4167.69238281250000000000	4164.10253906250000000000	4175.89746093750000000000	4172.82031250000000000000	4179.48730468750000000000	4160.51269531250000000000	4182.05126953125000000000	4171.28173828125000000000	4134.87158203125000000000	4149.74365234375000000000	4165.12792968750000000000	1164.00000000000000000000	10248.00000000000000000000	10226.00000000000000000000	0.00000000000000000000	0.00000000000000000000	0.00000000000000000000	867.00000000000000000000	607.00000000000000000000	4.00000000000000000000	4.00000000000000000000	4.00000000000000000000	4.00000000000000000000	4.00000000000000000000	4.00000000000000000000	4.00000000000000000000	4.00000000000000000000	4.00000000000000000000	4.00000000000000000000	4.00000000000000000000	4.00000000000000000000	4.00000000000000000000	4.00000000000000000000	4.00000000000000000000	4.00000000000000000000
124.00000000000000000000	0.00000000000000000000	4146.66650390625000000000	4125.12792968750000000000	4160.00000000000000000000	4157.43603515625000000000	4164.61523437500000000000	4165.64111328125000000000	4164.61523437500000000000	4165.12792968750000000000	4158.46142578125000000000	4173.33300781250000000000	4153.33300781250000000000	4126.15380859375000000000	4138.46142578125000000000	4154.35888671875000000000	1154.00000000000000000000	10248.00000000000000000000	10226.00000000000000000000	0.00000000000000000000	0.00000000000000000000	0.00000000000000000000	867.00000000000000000000	615.00000000000000000000	4.00000000000000000000	4.00000000000000000000	4.00000000000000000000	4.00000000000000000000	4.00000000000000000000	4.00000000000000000000	4.00000000000000000000	4.00000000000000000000	4.00000000000000000000	4.00000000000000000000	4.00000000000000000000	4.00000000000000000000	4.00000000000000000000	4.00000000000000000000	4.00000000000000000000	4.00000000000000000000
125.00000000000000000000	0.00000000000000000000	4160.00000000000000000000	4158.46142578125000000000	4163.58984375000000000000	4182.05126953125000000000	4174.87158203125000000000	4174.87158203125000000000	4186.66650390625000000000	4188.71777343750000000000	4180.51269531250000000000	4193.84619140625000000000	4179.48730468750000000000	4138.97412109375000000000	4176.92285156250000000000	4171.28173828125000000000	1250.00000000000000000000	10251.00000000000000000000	10224.00000000000000000000	0.00000000000000000000	0.00000000000000000000	0.00000000000000000000	867.00000000000000000000	623.00000000000000000000	4.00000000000000000000	4.00000000000000000000	4.00000000000000000000	4.00000000000000000000	4.00000000000000000000	4.00000000000000000000	4.00000000000000000000	4.00000000000000000000	4.00000000000000000000	4.00000000000000000000	4.00000000000000000000	4.00000000000000000000	4.00000000000000000000	4.00000000000000000000	4.00000000000000000000	4.00000000000000000000
126.00000000000000000000	0.00000000000000000000	4155.89746093750000000000	4135.89746093750000000000	4169.23046875000000000000	4162.05126953125000000000	4157.94873046875000000000	4163.07666015625000000000	4160.00000000000000000000	4158.97412109375000000000	4175.38427734375000000000	4147.69238281250000000000	4163.07666015625000000000	4132.30761718750000000000	4151.79492187500000000000	4169.23046875000000000000	1283.00000000000000000000	10251.00000000000000000000	10224.00000000000000000000	0.00000000000000000000	0.00000000000000000000	0.00000000000000000000	867.00000000000000000000	631.00000000000000000000	4.00000000000000000000	4.00000000000000000000	4.00000000000000000000	4.00000000000000000000	4.00000000000000000000	4.00000000000000000000	4.00000000000000000000	4.00000000000000000000	4.00000000000000000000	4.00000000000000000000	4.00000000000000000000	4.00000000000000000000	4.00000000000000000000	4.00000000000000000000	4.00000000000000000000	4.00000000000000000000
127.00000000000000000000	0.00000000000000000000	4152.82031250000000000000	4140.00000000000000000000	4158.97412109375000000000	4163.07666015625000000000	4194.87158203125000000000	4169.23046875000000000000	4171.28173828125000000000	4183.07666015625000000000	4168.20507812500000000000	4169.23046875000000000000	4175.38427734375000000000	4131.79492187500000000000	4165.64111328125000000000	4167.69238281250000000000	50.00000000000000000000	10250.00000000000000000000	10224.00000000000000000000	0.00000000000000000000	0.00000000000000000000	0.00000000000000000000	867.00000000000000000000	640.00000000000000000000	4.00000000000000000000	4.00000000000000000000	4.00000000000000000000	4.00000000000000000000	4.00000000000000000000	4.00000000000000000000	4.00000000000000000000	4.00000000000000000000	4.00000000000000000000	4.00000000000000000000	4.00000000000000000000	4.00000000000000000000	4.00000000000000000000	4.00000000000000000000	4.00000000000000000000	4.00000000000000000000
0.00000000000000000000	0.00000000000000000000	4150.76904296875000000000	4137.43603515625000000000	4161.53857421875000000000	4171.28173828125000000000	4172.82031250000000000000	4168.20507812500000000000	4173.84619140625000000000	4205.12792968750000000000	4169.74365234375000000000	4191.28173828125000000000	4182.56396484375000000000	4145.64111328125000000000	4172.82031250000000000000	4174.35888671875000000000	625.00000000000000000000	10250.00000000000000000000	10224.00000000000000000000	0.00000000000000000000	0.00000000000000000000	0.00000000000000000000	867.00000000000000000000	647.00000000000000000000	4.00000000000000000000	4.00000000000000000000	4.00000000000000000000	4.00000000000000000000	4.00000000000000000000	4.00000000000000000000	4.00000000000000000000	4.00000000000000000000	4.00000000000000000000	4.00000000000000000000	4.00000000000000000000	4.00000000000000000000	4.00000000000000000000	4.00000000000000000000	4.00000000000000000000	4.00000000000000000000
1.00000000000000000000	0.00000000000000000000	4147.69238281250000000000	4132.82031250000000000000	4161.02539062500000000000	4162.05126953125000000000	4136.92285156250000000000	4172.30761718750000000000	4169.74365234375000000000	4187.69238281250000000000	4163.58984375000000000000	4167.69238281250000000000	4171.28173828125000000000	4134.87158203125000000000	4152.82031250000000000000	4169.23046875000000000000	773.00000000000000000000	10249.00000000000000000000	10225.00000000000000000000	0.00000000000000000000	0.00000000000000000000	0.00000000000000000000	867.00000000000000000000	656.00000000000000000000	4.00000000000000000000	4.00000000000000000000	4.00000000000000000000	4.00000000000000000000	4.00000000000000000000	4.00000000000000000000	4.00000000000000000000	4.00000000000000000000	4.00000000000000000000	4.00000000000000000000	4.00000000000000000000	4.00000000000000000000	4.00000000000000000000	4.00000000000000000000	4.00000000000000000000	4.00000000000000000000
2.00000000000000000000	0.00000000000000000000	4165.64111328125000000000	4167.17919921875000000000	4165.12792968750000000000	4178.46142578125000000000	4184.10253906250000000000	4193.33300781250000000000	4196.92285156250000000000	4204.10253906250000000000	4178.46142578125000000000	4204.61523437500000000000	4194.35888671875000000000	4139.48730468750000000000	4180.00000000000000000000	4176.41015625000000000000	824.00000000000000000000	10249.00000000000000000000	10225.00000000000000000000	0.00000000000000000000	0.00000000000000000000	0.00000000000000000000	867.00000000000000000000	663.00000000000000000000	4.00000000000000000000	4.00000000000000000000	4.00000000000000000000	4.00000000000000000000	4.00000000000000000000	4.00000000000000000000	4.00000000000000000000	4.00000000000000000000	4.00000000000000000000	4.00000000000000000000	4.00000000000000000000	4.00000000000000000000	4.00000000000000000000	4.00000000000000000000	4.00000000000000000000	4.00000000000000000000
3.00000000000000000000	0.00000000000000000000	4166.66650390625000000000	4144.10253906250000000000	4175.38427734375000000000	4164.61523437500000000000	4169.23046875000000000000	4176.92285156250000000000	4175.38427734375000000000	4174.35888671875000000000	4171.28173828125000000000	4183.58984375000000000000	4165.64111328125000000000	4137.94873046875000000000	4155.89746093750000000000	4169.23046875000000000000	1260.00000000000000000000	10248.00000000000000000000	10226.00000000000000000000	0.00000000000000000000	0.00000000000000000000	0.00000000000000000000	867.00000000000000000000	670.00000000000000000000	4.00000000000000000000	4.00000000000000000000	4.00000000000000000000	4.00000000000000000000	4.00000000000000000000	4.00000000000000000000	4.00000000000000000000	4.00000000000000000000	4.00000000000000000000	4.00000000000000000000	4.00000000000000000000	4.00000000000000000000	4.00000000000000000000	4.00000000000000000000	4.00000000000000000000	4.00000000000000000000
4.00000000000000000000	0.00000000000000000000	4164.61523437500000000000	4152.82031250000000000000	4167.17919921875000000000	4171.79492187500000000000	4165.64111328125000000000	4174.87158203125000000000	4178.97412109375000000000	4184.10253906250000000000	4167.69238281250000000000	4178.46142578125000000000	4175.89746093750000000000	4138.97412109375000000000	4172.30761718750000000000	4173.84619140625000000000	1317.00000000000000000000	10248.00000000000000000000	10226.00000000000000000000	0.00000000000000000000	0.00000000000000000000	0.00000000000000000000	867.00000000000000000000	678.00000000000000000000	4.00000000000000000000	4.00000000000000000000	4.00000000000000000000	4.00000000000000000000	4.00000000000000000000	4.00000000000000000000	4.00000000000000000000	4.00000000000000000000	4.00000000000000000000	4.00000000000000000000	4.00000000000000000000	4.00000000000000000000	4.00000000000000000000	4.00000000000000000000	4.00000000000000000000	4.00000000000000000000
5.00000000000000000000	0.00000000000000000000	4165.12792968750000000000	4154.35888671875000000000	4171.28173828125000000000	4180.51269531250000000000	4154.87158203125000000000	4166.15380859375000000000	4168.71777343750000000000	4194.35888671875000000000	4178.46142578125000000000	4181.53857421875000000000	4193.84619140625000000000	4153.33300781250000000000	4190.76904296875000000000	4188.20507812500000000000	763.00000000000000000000	10248.00000000000000000000	10226.00000000000000000000	0.00000000000000000000	0.00000000000000000000	0.00000000000000000000	867.00000000000000000000	686.00000000000000000000	4.00000000000000000000	4.00000000000000000000	4.00000000000000000000	4.00000000000000000000	4.00000000000000000000	4.00000000000000000000	4.00000000000000000000	4.00000000000000000000	4.00000000000000000000	4.00000000000000000000	4.00000000000000000000	4.00000000000000000000	4.00000000000000000000	4.00000000000000000000	4.00000000000000000000	4.00000000000000000000
6.00000000000000000000	0.00000000000000000000	4158.97412109375000000000	4129.23046875000000000000	4172.82031250000000000000	4162.56396484375000000000	4144.61523437500000000000	4158.46142578125000000000	4158.46142578125000000000	4178.46142578125000000000	4165.64111328125000000000	4164.10253906250000000000	4173.84619140625000000000	4144.61523437500000000000	4166.15380859375000000000	4178.97412109375000000000	1287.00000000000000000000	10248.00000000000000000000	10226.00000000000000000000	0.00000000000000000000	0.00000000000000000000	0.00000000000000000000	867.00000000000000000000	694.00000000000000000000	4.00000000000000000000	4.00000000000000000000	4.00000000000000000000	4.00000000000000000000	4.00000000000000000000	4.00000000000000000000	4.00000000000000000000	4.00000000000000000000	4.00000000000000000000	4.00000000000000000000	4.00000000000000000000	4.00000000000000000000	4.00000000000000000000	4.00000000000000000000	4.00000000000000000000	4.00000000000000000000
7.00000000000000000000	0.00000000000000000000	4168.20507812500000000000	4157.94873046875000000000	4167.17919921875000000000	4178.46142578125000000000	4203.07666015625000000000	4184.10253906250000000000	4201.02539062500000000000	4215.38427734375000000000	4169.74365234375000000000	4209.23046875000000000000	4199.48730468750000000000	4150.76904296875000000000	4188.20507812500000000000	4178.46142578125000000000	1185.00000000000000000000	10247.00000000000000000000	10226.00000000000000000000	0.00000000000000000000	0.00000000000000000000	0.00000000000000000000	867.00000000000000000000	701.00000000000000000000	4.00000000000000000000	4.00000000000000000000	4.00000000000000000000	4.00000000000000000000	4.00000000000000000000	4.00000000000000000000	4.00000000000000000000	4.00000000000000000000	4.00000000000000000000	4.00000000000000000000	4.00000000000000000000	4.00000000000000000000	4.00000000000000000000	4.00000000000000000000	4.00000000000000000000	4.00000000000000000000
8.00000000000000000000	0.00000000000000000000	4164.61523437500000000000	4147.17919921875000000000	4172.82031250000000000000	4168.71777343750000000000	4166.15380859375000000000	4177.94873046875000000000	4184.61523437500000000000	4190.76904296875000000000	4165.12792968750000000000	4189.74365234375000000000	4183.07666015625000000000	4146.15380859375000000000	4168.71777343750000000000	4172.82031250000000000000	1045.00000000000000000000	10247.00000000000000000000	10226.00000000000000000000	0.00000000000000000000	0.00000000000000000000	0.00000000000000000000	867.00000000000000000000	709.00000000000000000000	4.00000000000000000000	4.00000000000000000000	4.00000000000000000000	4.00000000000000000000	4.00000000000000000000	4.00000000000000000000	4.00000000000000000000	4.00000000000000000000	4.00000000000000000000	4.00000000000000000000	4.00000000000000000000	4.00000000000000000000	4.00000000000000000000	4.00000000000000000000	4.00000000000000000000	4.00000000000000000000
9.00000000000000000000	0.00000000000000000000	4167.17919921875000000000	4154.87158203125000000000	4172.82031250000000000000	4171.28173828125000000000	4147.17919921875000000000	4175.38427734375000000000	4182.05126953125000000000	4188.71777343750000000000	4165.12792968750000000000	4180.00000000000000000000	4181.02539062500000000000	4138.97412109375000000000	4175.38427734375000000000	4175.38427734375000000000	1219.00000000000000000000	10246.00000000000000000000	10228.00000000000000000000	0.00000000000000000000	0.00000000000000000000	0.00000000000000000000	867.00000000000000000000	717.00000000000000000000	4.00000000000000000000	4.00000000000000000000	4.00000000000000000000	4.00000000000000000000	4.00000000000000000000	4.00000000000000000000	4.00000000000000000000	4.00000000000000000000	4.00000000000000000000	4.00000000000000000000	4.00000000000000000000	4.00000000000000000000	4.00000000000000000000	4.00000000000000000000	4.00000000000000000000	4.00000000000000000000
10.00000000000000000000	0.00000000000000000000	4174.87158203125000000000	4159.48730468750000000000	4178.97412109375000000000	4179.48730468750000000000	4182.56396484375000000000	4175.38427734375000000000	4183.58984375000000000000	4203.58984375000000000000	4181.02539062500000000000	4187.17919921875000000000	4193.33300781250000000000	4151.79492187500000000000	4188.71777343750000000000	4185.12792968750000000000	1343.00000000000000000000	10246.00000000000000000000	10228.00000000000000000000	0.00000000000000000000	0.00000000000000000000	0.00000000000000000000	867.00000000000000000000	725.00000000000000000000	4.00000000000000000000	4.00000000000000000000	4.00000000000000000000	4.00000000000000000000	4.00000000000000000000	4.00000000000000000000	4.00000000000000000000	4.00000000000000000000	4.00000000000000000000	4.00000000000000000000	4.00000000000000000000	4.00000000000000000000	4.00000000000000000000	4.00000000000000000000	4.00000000000000000000	4.00000000000000000000
11.00000000000000000000	0.00000000000000000000	4165.64111328125000000000	4137.43603515625000000000	4174.87158203125000000000	4163.58984375000000000000	4170.25634765625000000000	4168.20507812500000000000	4165.12792968750000000000	4176.92285156250000000000	4168.20507812500000000000	4159.48730468750000000000	4173.33300781250000000000	4143.58984375000000000000	4166.15380859375000000000	4173.84619140625000000000	1208.00000000000000000000	10246.00000000000000000000	10227.00000000000000000000	0.00000000000000000000	0.00000000000000000000	0.00000000000000000000	867.00000000000000000000	734.00000000000000000000	4.00000000000000000000	4.00000000000000000000	4.00000000000000000000	4.00000000000000000000	4.00000000000000000000	4.00000000000000000000	4.00000000000000000000	4.00000000000000000000	4.00000000000000000000	4.00000000000000000000	4.00000000000000000000	4.00000000000000000000	4.00000000000000000000	4.00000000000000000000	4.00000000000000000000	4.00000000000000000000
12.00000000000000000000	0.00000000000000000000	4168.71777343750000000000	4164.10253906250000000000	4163.07666015625000000000	4183.07666015625000000000	4186.66650390625000000000	4178.46142578125000000000	4182.05126953125000000000	4202.05126953125000000000	4170.25634765625000000000	4196.41015625000000000000	4200.00000000000000000000	4151.28173828125000000000	4193.84619140625000000000	4181.53857421875000000000	1195.00000000000000000000	10246.00000000000000000000	10227.00000000000000000000	0.00000000000000000000	0.00000000000000000000	0.00000000000000000000	867.00000000000000000000	742.00000000000000000000	4.00000000000000000000	4.00000000000000000000	4.00000000000000000000	4.00000000000000000000	4.00000000000000000000	4.00000000000000000000	4.00000000000000000000	4.00000000000000000000	4.00000000000000000000	4.00000000000000000000	4.00000000000000000000	4.00000000000000000000	4.00000000000000000000	4.00000000000000000000	4.00000000000000000000	4.00000000000000000000
13.00000000000000000000	0.00000000000000000000	4164.10253906250000000000	4148.20507812500000000000	4168.71777343750000000000	4176.92285156250000000000	4170.76904296875000000000	4165.64111328125000000000	4158.46142578125000000000	4188.20507812500000000000	4168.20507812500000000000	4185.12792968750000000000	4188.20507812500000000000	4153.84619140625000000000	4174.35888671875000000000	4180.51269531250000000000	1283.00000000000000000000	10245.00000000000000000000	10226.00000000000000000000	0.00000000000000000000	0.00000000000000000000	0.00000000000000000000	867.00000000000000000000	750.00000000000000000000	4.00000000000000000000	4.00000000000000000000	4.00000000000000000000	4.00000000000000000000	4.00000000000000000000	4.00000000000000000000	4.00000000000000000000	4.00000000000000000000	4.00000000000000000000	4.00000000000000000000	4.00000000000000000000	4.00000000000000000000	4.00000000000000000000	4.00000000000000000000	4.00000000000000000000	4.00000000000000000000
14.00000000000000000000	0.00000000000000000000	4170.76904296875000000000	4163.58984375000000000000	4166.15380859375000000000	4178.46142578125000000000	4177.43603515625000000000	4174.35888671875000000000	4173.33300781250000000000	4183.07666015625000000000	4167.17919921875000000000	4183.58984375000000000000	4181.02539062500000000000	4146.66650390625000000000	4173.84619140625000000000	4173.84619140625000000000	1343.00000000000000000000	10245.00000000000000000000	10226.00000000000000000000	0.00000000000000000000	0.00000000000000000000	0.00000000000000000000	867.00000000000000000000	758.00000000000000000000	4.00000000000000000000	4.00000000000000000000	4.00000000000000000000	4.00000000000000000000	4.00000000000000000000	4.00000000000000000000	4.00000000000000000000	4.00000000000000000000	4.00000000000000000000	4.00000000000000000000	4.00000000000000000000	4.00000000000000000000	4.00000000000000000000	4.00000000000000000000	4.00000000000000000000	4.00000000000000000000
15.00000000000000000000	0.00000000000000000000	4183.07666015625000000000	4185.64111328125000000000	4169.74365234375000000000	4191.28173828125000000000	4184.10253906250000000000	4185.64111328125000000000	4196.41015625000000000000	4190.76904296875000000000	4179.48730468750000000000	4198.46142578125000000000	4188.71777343750000000000	4153.33300781250000000000	4189.23046875000000000000	4178.46142578125000000000	1208.00000000000000000000	10246.00000000000000000000	10226.00000000000000000000	0.00000000000000000000	0.00000000000000000000	0.00000000000000000000	867.00000000000000000000	765.00000000000000000000	4.00000000000000000000	4.00000000000000000000	4.00000000000000000000	4.00000000000000000000	4.00000000000000000000	4.00000000000000000000	4.00000000000000000000	4.00000000000000000000	4.00000000000000000000	4.00000000000000000000	4.00000000000000000000	4.00000000000000000000	4.00000000000000000000	4.00000000000000000000	4.00000000000000000000	4.00000000000000000000
16.00000000000000000000	0.00000000000000000000	4170.25634765625000000000	4154.35888671875000000000	4169.74365234375000000000	4172.30761718750000000000	4153.33300781250000000000	4166.66650390625000000000	4164.61523437500000000000	4156.92285156250000000000	4163.07666015625000000000	4154.35888671875000000000	4162.56396484375000000000	4139.48730468750000000000	4157.43603515625000000000	4170.76904296875000000000	0.00000000000000000000	10246.00000000000000000000	10226.00000000000000000000	0.00000000000000000000	0.00000000000000000000	0.00000000000000000000	867.00000000000000000000	772.00000000000000000000	4.00000000000000000000	4.00000000000000000000	4.00000000000000000000	4.00000000000000000000	4.00000000000000000000	4.00000000000000000000	4.00000000000000000000	4.00000000000000000000	4.00000000000000000000	4.00000000000000000000	4.00000000000000000000	4.00000000000000000000	4.00000000000000000000	4.00000000000000000000	4.00000000000000000000	4.00000000000000000000
17.00000000000000000000	0.00000000000000000000	4172.82031250000000000000	4177.94873046875000000000	4166.66650390625000000000	4190.25634765625000000000	4176.41015625000000000000	4168.71777343750000000000	4166.66650390625000000000	4178.46142578125000000000	4168.71777343750000000000	4174.87158203125000000000	4188.71777343750000000000	4149.74365234375000000000	4192.30761718750000000000	4184.61523437500000000000	0.00000000000000000000	10246.00000000000000000000	10225.00000000000000000000	0.00000000000000000000	0.00000000000000000000	0.00000000000000000000	867.00000000000000000000	780.00000000000000000000	4.00000000000000000000	4.00000000000000000000	4.00000000000000000000	4.00000000000000000000	4.00000000000000000000	4.00000000000000000000	4.00000000000000000000	4.00000000000000000000	4.00000000000000000000	4.00000000000000000000	4.00000000000000000000	4.00000000000000000000	4.00000000000000000000	4.00000000000000000000	4.00000000000000000000	4.00000000000000000000
18.00000000000000000000	0.00000000000000000000	4174.35888671875000000000	4171.79492187500000000000	4178.46142578125000000000	4188.71777343750000000000	4128.71777343750000000000	4157.43603515625000000000	4149.74365234375000000000	4168.71777343750000000000	4172.82031250000000000000	4166.15380859375000000000	4185.12792968750000000000	4160.00000000000000000000	4191.79492187500000000000	4188.20507812500000000000	0.00000000000000000000	10246.00000000000000000000	10225.00000000000000000000	0.00000000000000000000	0.00000000000000000000	0.00000000000000000000	867.00000000000000000000	787.00000000000000000000	4.00000000000000000000	4.00000000000000000000	4.00000000000000000000	4.00000000000000000000	4.00000000000000000000	4.00000000000000000000	4.00000000000000000000	4.00000000000000000000	4.00000000000000000000	4.00000000000000000000	4.00000000000000000000	4.00000000000000000000	4.00000000000000000000	4.00000000000000000000	4.00000000000000000000	4.00000000000000000000
19.00000000000000000000	0.00000000000000000000	4167.69238281250000000000	4165.12792968750000000000	4166.15380859375000000000	4179.48730468750000000000	4120.00000000000000000000	4162.56396484375000000000	4160.00000000000000000000	4166.15380859375000000000	4160.00000000000000000000	4156.92285156250000000000	4175.89746093750000000000	4143.58984375000000000000	4174.87158203125000000000	4176.41015625000000000000	0.00000000000000000000	10244.00000000000000000000	10226.00000000000000000000	0.00000000000000000000	0.00000000000000000000	0.00000000000000000000	867.00000000000000000000	794.00000000000000000000	4.00000000000000000000	4.00000000000000000000	4.00000000000000000000	4.00000000000000000000	4.00000000000000000000	4.00000000000000000000	4.00000000000000000000	4.00000000000000000000	4.00000000000000000000	4.00000000000000000000	4.00000000000000000000	4.00000000000000000000	4.00000000000000000000	4.00000000000000000000	4.00000000000000000000	4.00000000000000000000
20.00000000000000000000	0.00000000000000000000	4168.71777343750000000000	4173.33300781250000000000	4161.02539062500000000000	4187.17919921875000000000	4172.30761718750000000000	4174.87158203125000000000	4176.92285156250000000000	4183.58984375000000000000	4165.64111328125000000000	4172.82031250000000000000	4185.64111328125000000000	4145.64111328125000000000	4173.84619140625000000000	4174.87158203125000000000	0.00000000000000000000	10244.00000000000000000000	10226.00000000000000000000	0.00000000000000000000	0.00000000000000000000	0.00000000000000000000	867.00000000000000000000	802.00000000000000000000	4.00000000000000000000	4.00000000000000000000	4.00000000000000000000	4.00000000000000000000	4.00000000000000000000	4.00000000000000000000	4.00000000000000000000	4.00000000000000000000	4.00000000000000000000	4.00000000000000000000	4.00000000000000000000	4.00000000000000000000	4.00000000000000000000	4.00000000000000000000	4.00000000000000000000	4.00000000000000000000
21.00000000000000000000	0.00000000000000000000	4167.69238281250000000000	4151.79492187500000000000	4168.20507812500000000000	4172.82031250000000000000	4147.17919921875000000000	4160.51269531250000000000	4151.79492187500000000000	4151.79492187500000000000	4160.00000000000000000000	4128.71777343750000000000	4155.38427734375000000000	4139.48730468750000000000	4144.61523437500000000000	4166.15380859375000000000	0.00000000000000000000	10246.00000000000000000000	10227.00000000000000000000	0.00000000000000000000	0.00000000000000000000	0.00000000000000000000	867.00000000000000000000	811.00000000000000000000	4.00000000000000000000	4.00000000000000000000	4.00000000000000000000	4.00000000000000000000	4.00000000000000000000	4.00000000000000000000	4.00000000000000000000	4.00000000000000000000	4.00000000000000000000	4.00000000000000000000	4.00000000000000000000	4.00000000000000000000	4.00000000000000000000	4.00000000000000000000	4.00000000000000000000	4.00000000000000000000
22.00000000000000000000	0.00000000000000000000	4183.58984375000000000000	4183.58984375000000000000	4169.74365234375000000000	4192.82031250000000000000	4166.15380859375000000000	4169.74365234375000000000	4168.71777343750000000000	4168.71777343750000000000	4168.71777343750000000000	4145.64111328125000000000	4173.84619140625000000000	4144.61523437500000000000	4183.58984375000000000000	4181.53857421875000000000	0.00000000000000000000	10246.00000000000000000000	10227.00000000000000000000	0.00000000000000000000	0.00000000000000000000	0.00000000000000000000	867.00000000000000000000	819.00000000000000000000	4.00000000000000000000	4.00000000000000000000	4.00000000000000000000	4.00000000000000000000	4.00000000000000000000	4.00000000000000000000	4.00000000000000000000	4.00000000000000000000	4.00000000000000000000	4.00000000000000000000	4.00000000000000000000	4.00000000000000000000	4.00000000000000000000	4.00000000000000000000	4.00000000000000000000	4.00000000000000000000
23.00000000000000000000	0.00000000000000000000	4184.10253906250000000000	4173.33300781250000000000	4176.92285156250000000000	4189.23046875000000000000	4158.46142578125000000000	4162.56396484375000000000	4151.28173828125000000000	4153.33300781250000000000	4174.35888671875000000000	4143.58984375000000000000	4172.82031250000000000000	4149.74365234375000000000	4176.92285156250000000000	4188.20507812500000000000	0.00000000000000000000	10247.00000000000000000000	10228.00000000000000000000	0.00000000000000000000	0.00000000000000000000	0.00000000000000000000	867.00000000000000000000	827.00000000000000000000	4.00000000000000000000	4.00000000000000000000	4.00000000000000000000	4.00000000000000000000	4.00000000000000000000	4.00000000000000000000	4.00000000000000000000	4.00000000000000000000	4.00000000000000000000	4.00000000000000000000	4.00000000000000000000	4.00000000000000000000	4.00000000000000000000	4.00000000000000000000	4.00000000000000000000	4.00000000000000000000
24.00000000000000000000	0.00000000000000000000	4170.76904296875000000000	4158.97412109375000000000	4163.58984375000000000000	4175.89746093750000000000	4127.69238281250000000000	4158.97412109375000000000	4144.61523437500000000000	4147.17919921875000000000	4165.12792968750000000000	4136.92285156250000000000	4169.74365234375000000000	4143.58984375000000000000	4156.92285156250000000000	4178.46142578125000000000	0.00000000000000000000	10247.00000000000000000000	10228.00000000000000000000	0.00000000000000000000	0.00000000000000000000	0.00000000000000000000	867.00000000000000000000	836.00000000000000000000	4.00000000000000000000	4.00000000000000000000	4.00000000000000000000	4.00000000000000000000	4.00000000000000000000	4.00000000000000000000	4.00000000000000000000	4.00000000000000000000	4.00000000000000000000	4.00000000000000000000	4.00000000000000000000	4.00000000000000000000	4.00000000000000000000	4.00000000000000000000	4.00000000000000000000	4.00000000000000000000
25.00000000000000000000	0.00000000000000000000	4166.15380859375000000000	4166.15380859375000000000	4156.41015625000000000000	4186.15380859375000000000	4150.76904296875000000000	4168.20507812500000000000	4165.12792968750000000000	4186.15380859375000000000	4170.76904296875000000000	4170.76904296875000000000	4193.84619140625000000000	4156.41015625000000000000	4176.92285156250000000000	4180.00000000000000000000	0.00000000000000000000	10248.00000000000000000000	10227.00000000000000000000	0.00000000000000000000	0.00000000000000000000	0.00000000000000000000	867.00000000000000000000	844.00000000000000000000	4.00000000000000000000	4.00000000000000000000	4.00000000000000000000	4.00000000000000000000	4.00000000000000000000	4.00000000000000000000	4.00000000000000000000	4.00000000000000000000	4.00000000000000000000	4.00000000000000000000	4.00000000000000000000	4.00000000000000000000	4.00000000000000000000	4.00000000000000000000	4.00000000000000000000	4.00000000000000000000
25.00000000000000000000	0.00000000000000000000	4166.15380859375000000000	4166.15380859375000000000	4156.41015625000000000000	4186.15380859375000000000	4150.76904296875000000000	4168.20507812500000000000	4165.12792968750000000000	4186.15380859375000000000	4170.76904296875000000000	4170.76904296875000000000	4193.84619140625000000000	4156.41015625000000000000	4176.92285156250000000000	4180.00000000000000000000	0.00000000000000000000	10248.00000000000000000000	10227.00000000000000000000	0.00000000000000000000	0.00000000000000000000	0.00000000000000000000	867.00000000000000000000	852.00000000000000000000	4.00000000000000000000	4.00000000000000000000	4.00000000000000000000	4.00000000000000000000	4.00000000000000000000	4.00000000000000000000	4.00000000000000000000	4.00000000000000000000	4.00000000000000000000	4.00000000000000000000	4.00000000000000000000	4.00000000000000000000	4.00000000000000000000	4.00000000000000000000	4.00000000000000000000	4.00000000000000000000
26.00000000000000000000	0.00000000000000000000	4153.33300781250000000000	4133.33300781250000000000	4157.94873046875000000000	4164.10253906250000000000	4140.00000000000000000000	4154.87158203125000000000	4142.56396484375000000000	4160.00000000000000000000	4155.89746093750000000000	4143.58984375000000000000	4162.56396484375000000000	4145.64111328125000000000	4143.58984375000000000000	4165.12792968750000000000	0.00000000000000000000	10248.00000000000000000000	10227.00000000000000000000	0.00000000000000000000	0.00000000000000000000	0.00000000000000000000	867.00000000000000000000	861.00000000000000000000	4.00000000000000000000	4.00000000000000000000	4.00000000000000000000	4.00000000000000000000	4.00000000000000000000	4.00000000000000000000	4.00000000000000000000	4.00000000000000000000	4.00000000000000000000	4.00000000000000000000	4.00000000000000000000	4.00000000000000000000	4.00000000000000000000	4.00000000000000000000	4.00000000000000000000	4.00000000000000000000
27.00000000000000000000	0.00000000000000000000	4165.12792968750000000000	4166.66650390625000000000	4154.35888671875000000000	4174.35888671875000000000	4148.20507812500000000000	4171.79492187500000000000	4164.61523437500000000000	4166.66650390625000000000	4161.53857421875000000000	4163.07666015625000000000	4171.28173828125000000000	4140.51269531250000000000	4157.43603515625000000000	4167.17919921875000000000	0.00000000000000000000	10247.00000000000000000000	10226.00000000000000000000	0.00000000000000000000	0.00000000000000000000	0.00000000000000000000	867.00000000000000000000	869.00000000000000000000	4.00000000000000000000	4.00000000000000000000	4.00000000000000000000	4.00000000000000000000	4.00000000000000000000	4.00000000000000000000	4.00000000000000000000	4.00000000000000000000	4.00000000000000000000	4.00000000000000000000	4.00000000000000000000	4.00000000000000000000	4.00000000000000000000	4.00000000000000000000	4.00000000000000000000	4.00000000000000000000
28.00000000000000000000	0.00000000000000000000	4175.38427734375000000000	4171.28173828125000000000	4165.64111328125000000000	4177.43603515625000000000	4145.12792968750000000000	4172.82031250000000000000	4163.07666015625000000000	4157.43603515625000000000	4172.82031250000000000000	4152.30761718750000000000	4168.71777343750000000000	4143.07666015625000000000	4153.33300781250000000000	4171.28173828125000000000	0.00000000000000000000	10247.00000000000000000000	10226.00000000000000000000	0.00000000000000000000	0.00000000000000000000	0.00000000000000000000	867.00000000000000000000	876.00000000000000000000	4.00000000000000000000	4.00000000000000000000	4.00000000000000000000	4.00000000000000000000	4.00000000000000000000	4.00000000000000000000	4.00000000000000000000	4.00000000000000000000	4.00000000000000000000	4.00000000000000000000	4.00000000000000000000	4.00000000000000000000	4.00000000000000000000	4.00000000000000000000	4.00000000000000000000	4.00000000000000000000
29.00000000000000000000	0.00000000000000000000	4167.17919921875000000000	4150.25634765625000000000	4162.56396484375000000000	4162.56396484375000000000	4177.94873046875000000000	4166.15380859375000000000	4151.79492187500000000000	4144.10253906250000000000	4166.66650390625000000000	4118.97412109375000000000	4154.87158203125000000000	4136.41015625000000000000	4144.10253906250000000000	4168.20507812500000000000	0.00000000000000000000	10246.00000000000000000000	10227.00000000000000000000	0.00000000000000000000	0.00000000000000000000	0.00000000000000000000	867.00000000000000000000	884.00000000000000000000	4.00000000000000000000	4.00000000000000000000	4.00000000000000000000	4.00000000000000000000	4.00000000000000000000	4.00000000000000000000	4.00000000000000000000	4.00000000000000000000	4.00000000000000000000	4.00000000000000000000	4.00000000000000000000	4.00000000000000000000	4.00000000000000000000	4.00000000000000000000	4.00000000000000000000	4.00000000000000000000
30.00000000000000000000	0.00000000000000000000	4168.71777343750000000000	4170.76904296875000000000	4159.48730468750000000000	4178.97412109375000000000	4199.48730468750000000000	4168.71777343750000000000	4162.56396484375000000000	4177.43603515625000000000	4178.97412109375000000000	4153.33300781250000000000	4187.69238281250000000000	4155.89746093750000000000	4183.07666015625000000000	4188.20507812500000000000	0.00000000000000000000	10246.00000000000000000000	10227.00000000000000000000	0.00000000000000000000	0.00000000000000000000	0.00000000000000000000	867.00000000000000000000	891.00000000000000000000	4.00000000000000000000	4.00000000000000000000	4.00000000000000000000	4.00000000000000000000	4.00000000000000000000	4.00000000000000000000	4.00000000000000000000	4.00000000000000000000	4.00000000000000000000	4.00000000000000000000	4.00000000000000000000	4.00000000000000000000	4.00000000000000000000	4.00000000000000000000	4.00000000000000000000	4.00000000000000000000
31.00000000000000000000	0.00000000000000000000	4163.58984375000000000000	4152.82031250000000000000	4166.15380859375000000000	4168.71777343750000000000	4111.79492187500000000000	4150.25634765625000000000	4142.56396484375000000000	4160.00000000000000000000	4169.23046875000000000000	4134.35888671875000000000	4169.23046875000000000000	4152.30761718750000000000	4160.51269531250000000000	4185.12792968750000000000	0.00000000000000000000	10245.00000000000000000000	10228.00000000000000000000	0.00000000000000000000	0.00000000000000000000	0.00000000000000000000	867.00000000000000000000	898.00000000000000000000	4.00000000000000000000	4.00000000000000000000	4.00000000000000000000	4.00000000000000000000	4.00000000000000000000	4.00000000000000000000	4.00000000000000000000	4.00000000000000000000	4.00000000000000000000	4.00000000000000000000	4.00000000000000000000	4.00000000000000000000	4.00000000000000000000	4.00000000000000000000	4.00000000000000000000	4.00000000000000000000
32.00000000000000000000	0.00000000000000000000	4166.15380859375000000000	4163.58984375000000000000	4160.51269531250000000000	4174.35888671875000000000	4141.53857421875000000000	4169.23046875000000000000	4174.87158203125000000000	4180.51269531250000000000	4167.17919921875000000000	4154.35888671875000000000	4175.38427734375000000000	4145.64111328125000000000	4165.64111328125000000000	4177.94873046875000000000	0.00000000000000000000	10245.00000000000000000000	10228.00000000000000000000	0.00000000000000000000	0.00000000000000000000	0.00000000000000000000	867.00000000000000000000	906.00000000000000000000	4.00000000000000000000	4.00000000000000000000	4.00000000000000000000	4.00000000000000000000	4.00000000000000000000	4.00000000000000000000	4.00000000000000000000	4.00000000000000000000	4.00000000000000000000	4.00000000000000000000	4.00000000000000000000	4.00000000000000000000	4.00000000000000000000	4.00000000000000000000	4.00000000000000000000	4.00000000000000000000
33.00000000000000000000	0.00000000000000000000	4167.69238281250000000000	4157.94873046875000000000	4164.61523437500000000000	4173.84619140625000000000	4193.33300781250000000000	4178.46142578125000000000	4180.00000000000000000000	4185.64111328125000000000	4171.28173828125000000000	4173.33300781250000000000	4179.48730468750000000000	4154.35888671875000000000	4157.94873046875000000000	4175.38427734375000000000	0.00000000000000000000	10245.00000000000000000000	10227.00000000000000000000	0.00000000000000000000	0.00000000000000000000	0.00000000000000000000	867.00000000000000000000	913.00000000000000000000	4.00000000000000000000	4.00000000000000000000	4.00000000000000000000	4.00000000000000000000	4.00000000000000000000	4.00000000000000000000	4.00000000000000000000	4.00000000000000000000	4.00000000000000000000	4.00000000000000000000	4.00000000000000000000	4.00000000000000000000	4.00000000000000000000	4.00000000000000000000	4.00000000000000000000	4.00000000000000000000
34.00000000000000000000	0.00000000000000000000	4167.69238281250000000000	4154.35888671875000000000	4163.58984375000000000000	4164.61523437500000000000	4165.12792968750000000000	4168.71777343750000000000	4161.02539062500000000000	4164.10253906250000000000	4158.97412109375000000000	4157.43603515625000000000	4163.07666015625000000000	4145.12792968750000000000	4138.97412109375000000000	4168.20507812500000000000	0.00000000000000000000	10245.00000000000000000000	10227.00000000000000000000	0.00000000000000000000	0.00000000000000000000	0.00000000000000000000	867.00000000000000000000	921.00000000000000000000	4.00000000000000000000	4.00000000000000000000	4.00000000000000000000	4.00000000000000000000	4.00000000000000000000	4.00000000000000000000	4.00000000000000000000	4.00000000000000000000	4.00000000000000000000	4.00000000000000000000	4.00000000000000000000	4.00000000000000000000	4.00000000000000000000	4.00000000000000000000	4.00000000000000000000	4.00000000000000000000
35.00000000000000000000	0.00000000000000000000	4182.05126953125000000000	4187.69238281250000000000	4167.17919921875000000000	4187.69238281250000000000	4162.05126953125000000000	4175.38427734375000000000	4178.97412109375000000000	4182.05126953125000000000	4175.89746093750000000000	4179.48730468750000000000	4185.12792968750000000000	4152.30761718750000000000	4174.87158203125000000000	4181.53857421875000000000	0.00000000000000000000	10246.00000000000000000000	10226.00000000000000000000	0.00000000000000000000	0.00000000000000000000	0.00000000000000000000	867.00000000000000000000	930.00000000000000000000	4.00000000000000000000	4.00000000000000000000	4.00000000000000000000	4.00000000000000000000	4.00000000000000000000	4.00000000000000000000	4.00000000000000000000	4.00000000000000000000	4.00000000000000000000	4.00000000000000000000	4.00000000000000000000	4.00000000000000000000	4.00000000000000000000	4.00000000000000000000	4.00000000000000000000	4.00000000000000000000
36.00000000000000000000	0.00000000000000000000	4175.38427734375000000000	4159.48730468750000000000	4173.84619140625000000000	4171.79492187500000000000	4149.74365234375000000000	4163.58984375000000000000	4158.46142578125000000000	4153.84619140625000000000	4177.43603515625000000000	4148.71777343750000000000	4166.66650390625000000000	4152.30761718750000000000	4155.89746093750000000000	4181.02539062500000000000	0.00000000000000000000	10246.00000000000000000000	10226.00000000000000000000	0.00000000000000000000	0.00000000000000000000	0.00000000000000000000	867.00000000000000000000	938.00000000000000000000	4.00000000000000000000	4.00000000000000000000	4.00000000000000000000	4.00000000000000000000	4.00000000000000000000	4.00000000000000000000	4.00000000000000000000	4.00000000000000000000	4.00000000000000000000	4.00000000000000000000	4.00000000000000000000	4.00000000000000000000	4.00000000000000000000	4.00000000000000000000	4.00000000000000000000	4.00000000000000000000
37.00000000000000000000	0.00000000000000000000	4172.82031250000000000000	4165.64111328125000000000	4164.61523437500000000000	4173.33300781250000000000	4193.33300781250000000000	4173.33300781250000000000	4174.35888671875000000000	4178.46142578125000000000	4171.79492187500000000000	4169.23046875000000000000	4184.10253906250000000000	4158.46142578125000000000	4170.76904296875000000000	4186.15380859375000000000	0.00000000000000000000	10245.00000000000000000000	10226.00000000000000000000	0.00000000000000000000	0.00000000000000000000	0.00000000000000000000	867.00000000000000000000	946.00000000000000000000	4.00000000000000000000	4.00000000000000000000	4.00000000000000000000	4.00000000000000000000	4.00000000000000000000	4.00000000000000000000	4.00000000000000000000	4.00000000000000000000	4.00000000000000000000	4.00000000000000000000	4.00000000000000000000	4.00000000000000000000	4.00000000000000000000	4.00000000000000000000	4.00000000000000000000	4.00000000000000000000
38.00000000000000000000	0.00000000000000000000	4174.35888671875000000000	4170.76904296875000000000	4168.71777343750000000000	4182.05126953125000000000	4193.84619140625000000000	4174.87158203125000000000	4175.89746093750000000000	4202.56396484375000000000	4171.79492187500000000000	4192.30761718750000000000	4202.56396484375000000000	4174.87158203125000000000	4185.12792968750000000000	4191.79492187500000000000	0.00000000000000000000	10245.00000000000000000000	10226.00000000000000000000	0.00000000000000000000	0.00000000000000000000	0.00000000000000000000	867.00000000000000000000	955.00000000000000000000	4.00000000000000000000	4.00000000000000000000	4.00000000000000000000	4.00000000000000000000	4.00000000000000000000	4.00000000000000000000	4.00000000000000000000	4.00000000000000000000	4.00000000000000000000	4.00000000000000000000	4.00000000000000000000	4.00000000000000000000	4.00000000000000000000	4.00000000000000000000	4.00000000000000000000	4.00000000000000000000
39.00000000000000000000	0.00000000000000000000	4170.76904296875000000000	4157.43603515625000000000	4168.20507812500000000000	4170.76904296875000000000	4152.82031250000000000000	4165.64111328125000000000	4160.00000000000000000000	4174.87158203125000000000	4160.00000000000000000000	4163.58984375000000000000	4181.02539062500000000000	4158.97412109375000000000	4162.05126953125000000000	4174.87158203125000000000	0.00000000000000000000	10245.00000000000000000000	10225.00000000000000000000	0.00000000000000000000	0.00000000000000000000	0.00000000000000000000	867.00000000000000000000	963.00000000000000000000	4.00000000000000000000	4.00000000000000000000	4.00000000000000000000	4.00000000000000000000	4.00000000000000000000	4.00000000000000000000	4.00000000000000000000	4.00000000000000000000	4.00000000000000000000	4.00000000000000000000	4.00000000000000000000	4.00000000000000000000	4.00000000000000000000	4.00000000000000000000	4.00000000000000000000	4.00000000000000000000
40.00000000000000000000	0.00000000000000000000	4188.20507812500000000000	4194.35888671875000000000	4168.71777343750000000000	4190.25634765625000000000	4177.94873046875000000000	4177.94873046875000000000	4183.07666015625000000000	4190.25634765625000000000	4172.82031250000000000000	4189.74365234375000000000	4193.84619140625000000000	4156.41015625000000000000	4182.05126953125000000000	4180.51269531250000000000	0.00000000000000000000	10245.00000000000000000000	10225.00000000000000000000	0.00000000000000000000	0.00000000000000000000	0.00000000000000000000	867.00000000000000000000	971.00000000000000000000	4.00000000000000000000	4.00000000000000000000	4.00000000000000000000	4.00000000000000000000	4.00000000000000000000	4.00000000000000000000	4.00000000000000000000	4.00000000000000000000	4.00000000000000000000	4.00000000000000000000	4.00000000000000000000	4.00000000000000000000	4.00000000000000000000	4.00000000000000000000	4.00000000000000000000	4.00000000000000000000
41.00000000000000000000	0.00000000000000000000	4187.69238281250000000000	4177.43603515625000000000	4180.00000000000000000000	4175.38427734375000000000	4157.43603515625000000000	4170.76904296875000000000	4162.05126953125000000000	4167.17919921875000000000	4167.17919921875000000000	4163.07666015625000000000	4171.79492187500000000000	4153.84619140625000000000	4155.38427734375000000000	4180.51269531250000000000	0.00000000000000000000	10246.00000000000000000000	10226.00000000000000000000	0.00000000000000000000	0.00000000000000000000	0.00000000000000000000	867.00000000000000000000	980.00000000000000000000	4.00000000000000000000	4.00000000000000000000	4.00000000000000000000	4.00000000000000000000	4.00000000000000000000	4.00000000000000000000	4.00000000000000000000	4.00000000000000000000	4.00000000000000000000	4.00000000000000000000	4.00000000000000000000	4.00000000000000000000	4.00000000000000000000	4.00000000000000000000	4.00000000000000000000	4.00000000000000000000
42.00000000000000000000	0.00000000000000000000	4182.56396484375000000000	4177.94873046875000000000	4172.82031250000000000000	4177.43603515625000000000	4165.12792968750000000000	4175.89746093750000000000	4168.20507812500000000000	4172.30761718750000000000	4166.15380859375000000000	4155.89746093750000000000	4182.05126953125000000000	4158.46142578125000000000	4170.25634765625000000000	4184.10253906250000000000	0.00000000000000000000	10246.00000000000000000000	10226.00000000000000000000	0.00000000000000000000	0.00000000000000000000	0.00000000000000000000	867.00000000000000000000	988.00000000000000000000	4.00000000000000000000	4.00000000000000000000	4.00000000000000000000	4.00000000000000000000	4.00000000000000000000	4.00000000000000000000	4.00000000000000000000	4.00000000000000000000	4.00000000000000000000	4.00000000000000000000	4.00000000000000000000	4.00000000000000000000	4.00000000000000000000	4.00000000000000000000	4.00000000000000000000	4.00000000000000000000
43.00000000000000000000	0.00000000000000000000	4187.69238281250000000000	4183.07666015625000000000	4176.41015625000000000000	4193.84619140625000000000	4169.74365234375000000000	4171.79492187500000000000	4169.74365234375000000000	4181.02539062500000000000	4181.02539062500000000000	4169.23046875000000000000	4202.56396484375000000000	4175.89746093750000000000	4198.97412109375000000000	4196.41015625000000000000	0.00000000000000000000	10246.00000000000000000000	10226.00000000000000000000	0.00000000000000000000	0.00000000000000000000	0.00000000000000000000	867.00000000000000000000	997.00000000000000000000	4.00000000000000000000	4.00000000000000000000	4.00000000000000000000	4.00000000000000000000	4.00000000000000000000	4.00000000000000000000	4.00000000000000000000	4.00000000000000000000	4.00000000000000000000	4.00000000000000000000	4.00000000000000000000	4.00000000000000000000	4.00000000000000000000	4.00000000000000000000	4.00000000000000000000	4.00000000000000000000
44.00000000000000000000	0.00000000000000000000	4181.02539062500000000000	4160.51269531250000000000	4180.51269531250000000000	4175.38427734375000000000	4138.46142578125000000000	4161.02539062500000000000	4155.89746093750000000000	4160.51269531250000000000	4168.20507812500000000000	4159.48730468750000000000	4179.48730468750000000000	4158.97412109375000000000	4173.33300781250000000000	4185.12792968750000000000	0.00000000000000000000	10246.00000000000000000000	10226.00000000000000000000	0.00000000000000000000	0.00000000000000000000	0.00000000000000000000	868.00000000000000000000	5.00000000000000000000	4.00000000000000000000	4.00000000000000000000	4.00000000000000000000	4.00000000000000000000	4.00000000000000000000	4.00000000000000000000	4.00000000000000000000	4.00000000000000000000	4.00000000000000000000	4.00000000000000000000	4.00000000000000000000	4.00000000000000000000	4.00000000000000000000	4.00000000000000000000	4.00000000000000000000	4.00000000000000000000
45.00000000000000000000	0.00000000000000000000	4187.69238281250000000000	4188.20507812500000000000	4174.35888671875000000000	4188.71777343750000000000	4184.61523437500000000000	4186.15380859375000000000	4190.25634765625000000000	4203.07666015625000000000	4172.82031250000000000000	4213.84619140625000000000	4201.53857421875000000000	4161.53857421875000000000	4188.20507812500000000000	4188.20507812500000000000	0.00000000000000000000	10246.00000000000000000000	10227.00000000000000000000	0.00000000000000000000	0.00000000000000000000	0.00000000000000000000	868.00000000000000000000	13.00000000000000000000	4.00000000000000000000	4.00000000000000000000	4.00000000000000000000	4.00000000000000000000	4.00000000000000000000	4.00000000000000000000	4.00000000000000000000	4.00000000000000000000	4.00000000000000000000	4.00000000000000000000	4.00000000000000000000	4.00000000000000000000	4.00000000000000000000	4.00000000000000000000	4.00000000000000000000	4.00000000000000000000
46.00000000000000000000	0.00000000000000000000	4182.56396484375000000000	4174.35888671875000000000	4176.92285156250000000000	4183.07666015625000000000	4193.33300781250000000000	4180.51269531250000000000	4174.35888671875000000000	4191.79492187500000000000	4169.23046875000000000000	4198.46142578125000000000	4188.71777343750000000000	4165.12792968750000000000	4165.64111328125000000000	4183.07666015625000000000	0.00000000000000000000	10246.00000000000000000000	10227.00000000000000000000	0.00000000000000000000	0.00000000000000000000	0.00000000000000000000	868.00000000000000000000	22.00000000000000000000	4.00000000000000000000	4.00000000000000000000	4.00000000000000000000	4.00000000000000000000	4.00000000000000000000	4.00000000000000000000	4.00000000000000000000	4.00000000000000000000	4.00000000000000000000	4.00000000000000000000	4.00000000000000000000	4.00000000000000000000	4.00000000000000000000	4.00000000000000000000	4.00000000000000000000	4.00000000000000000000
47.00000000000000000000	0.00000000000000000000	4177.94873046875000000000	4177.43603515625000000000	4172.82031250000000000000	4182.56396484375000000000	4202.05126953125000000000	4177.43603515625000000000	4175.38427734375000000000	4177.94873046875000000000	4161.02539062500000000000	4178.97412109375000000000	4182.56396484375000000000	4153.84619140625000000000	4170.25634765625000000000	4178.46142578125000000000	0.00000000000000000000	10247.00000000000000000000	10226.00000000000000000000	0.00000000000000000000	0.00000000000000000000	0.00000000000000000000	868.00000000000000000000	30.00000000000000000000	4.00000000000000000000	4.00000000000000000000	4.00000000000000000000	4.00000000000000000000	4.00000000000000000000	4.00000000000000000000	4.00000000000000000000	4.00000000000000000000	4.00000000000000000000	4.00000000000000000000	4.00000000000000000000	4.00000000000000000000	4.00000000000000000000	4.00000000000000000000	4.00000000000000000000	4.00000000000000000000
48.00000000000000000000	0.00000000000000000000	4186.66650390625000000000	4190.76904296875000000000	4179.48730468750000000000	4193.84619140625000000000	4183.58984375000000000000	4176.41015625000000000000	4184.10253906250000000000	4183.58984375000000000000	4176.41015625000000000000	4185.64111328125000000000	4192.30761718750000000000	4160.51269531250000000000	4193.84619140625000000000	4187.69238281250000000000	0.00000000000000000000	10247.00000000000000000000	10226.00000000000000000000	0.00000000000000000000	0.00000000000000000000	0.00000000000000000000	868.00000000000000000000	38.00000000000000000000	4.00000000000000000000	4.00000000000000000000	4.00000000000000000000	4.00000000000000000000	4.00000000000000000000	4.00000000000000000000	4.00000000000000000000	4.00000000000000000000	4.00000000000000000000	4.00000000000000000000	4.00000000000000000000	4.00000000000000000000	4.00000000000000000000	4.00000000000000000000	4.00000000000000000000	4.00000000000000000000
49.00000000000000000000	0.00000000000000000000	4182.56396484375000000000	4166.15380859375000000000	4179.48730468750000000000	4178.97412109375000000000	4134.87158203125000000000	4161.02539062500000000000	4158.97412109375000000000	4161.02539062500000000000	4171.79492187500000000000	4155.89746093750000000000	4168.71777343750000000000	4154.87158203125000000000	4168.71777343750000000000	4178.46142578125000000000	0.00000000000000000000	10248.00000000000000000000	10225.00000000000000000000	0.00000000000000000000	0.00000000000000000000	0.00000000000000000000	868.00000000000000000000	47.00000000000000000000	4.00000000000000000000	4.00000000000000000000	4.00000000000000000000	4.00000000000000000000	4.00000000000000000000	4.00000000000000000000	4.00000000000000000000	4.00000000000000000000	4.00000000000000000000	4.00000000000000000000	4.00000000000000000000	4.00000000000000000000	4.00000000000000000000	4.00000000000000000000	4.00000000000000000000	4.00000000000000000000
50.00000000000000000000	0.00000000000000000000	4182.05126953125000000000	4181.53857421875000000000	4168.71777343750000000000	4191.79492187500000000000	4175.89746093750000000000	4170.25634765625000000000	4177.94873046875000000000	4193.84619140625000000000	4171.79492187500000000000	4193.84619140625000000000	4195.89746093750000000000	4162.56396484375000000000	4188.20507812500000000000	4183.07666015625000000000	0.00000000000000000000	10248.00000000000000000000	10225.00000000000000000000	0.00000000000000000000	0.00000000000000000000	0.00000000000000000000	868.00000000000000000000	55.00000000000000000000	4.00000000000000000000	4.00000000000000000000	4.00000000000000000000	4.00000000000000000000	4.00000000000000000000	4.00000000000000000000	4.00000000000000000000	4.00000000000000000000	4.00000000000000000000	4.00000000000000000000	4.00000000000000000000	4.00000000000000000000	4.00000000000000000000	4.00000000000000000000	4.00000000000000000000	4.00000000000000000000
51.00000000000000000000	0.00000000000000000000	4169.23046875000000000000	4157.43603515625000000000	4169.74365234375000000000	4177.43603515625000000000	4168.20507812500000000000	4161.02539062500000000000	4161.53857421875000000000	4176.41015625000000000000	4162.05126953125000000000	4180.51269531250000000000	4182.05126953125000000000	4163.07666015625000000000	4165.12792968750000000000	4177.94873046875000000000	0.00000000000000000000	10247.00000000000000000000	10225.00000000000000000000	0.00000000000000000000	0.00000000000000000000	0.00000000000000000000	868.00000000000000000000	63.00000000000000000000	4.00000000000000000000	4.00000000000000000000	4.00000000000000000000	4.00000000000000000000	4.00000000000000000000	4.00000000000000000000	4.00000000000000000000	4.00000000000000000000	4.00000000000000000000	4.00000000000000000000	4.00000000000000000000	4.00000000000000000000	4.00000000000000000000	4.00000000000000000000	4.00000000000000000000	4.00000000000000000000
52.00000000000000000000	0.00000000000000000000	4168.20507812500000000000	4158.97412109375000000000	4163.07666015625000000000	4168.71777343750000000000	4171.79492187500000000000	4168.71777343750000000000	4165.64111328125000000000	4162.05126953125000000000	4156.92285156250000000000	4166.15380859375000000000	4167.17919921875000000000	4150.25634765625000000000	4155.38427734375000000000	4167.69238281250000000000	0.00000000000000000000	10247.00000000000000000000	10225.00000000000000000000	0.00000000000000000000	0.00000000000000000000	0.00000000000000000000	868.00000000000000000000	71.00000000000000000000	4.00000000000000000000	4.00000000000000000000	4.00000000000000000000	4.00000000000000000000	4.00000000000000000000	4.00000000000000000000	4.00000000000000000000	4.00000000000000000000	4.00000000000000000000	4.00000000000000000000	4.00000000000000000000	4.00000000000000000000	4.00000000000000000000	4.00000000000000000000	4.00000000000000000000	4.00000000000000000000
53.00000000000000000000	0.00000000000000000000	4181.02539062500000000000	4184.61523437500000000000	4170.76904296875000000000	4185.64111328125000000000	4189.74365234375000000000	4182.05126953125000000000	4187.69238281250000000000	4182.05126953125000000000	4174.87158203125000000000	4184.61523437500000000000	4182.56396484375000000000	4158.46142578125000000000	4177.43603515625000000000	4175.89746093750000000000	0.00000000000000000000	10244.00000000000000000000	10226.00000000000000000000	0.00000000000000000000	0.00000000000000000000	0.00000000000000000000	868.00000000000000000000	79.00000000000000000000	4.00000000000000000000	4.00000000000000000000	4.00000000000000000000	4.00000000000000000000	4.00000000000000000000	4.00000000000000000000	4.00000000000000000000	4.00000000000000000000	4.00000000000000000000	4.00000000000000000000	4.00000000000000000000	4.00000000000000000000	4.00000000000000000000	4.00000000000000000000	4.00000000000000000000	4.00000000000000000000
54.00000000000000000000	0.00000000000000000000	4171.28173828125000000000	4156.41015625000000000000	4177.94873046875000000000	4170.76904296875000000000	4148.20507812500000000000	4167.17919921875000000000	4162.05126953125000000000	4154.35888671875000000000	4166.15380859375000000000	4144.61523437500000000000	4157.94873046875000000000	4149.74365234375000000000	4151.28173828125000000000	4171.28173828125000000000	0.00000000000000000000	10244.00000000000000000000	10226.00000000000000000000	0.00000000000000000000	0.00000000000000000000	0.00000000000000000000	868.00000000000000000000	86.00000000000000000000	4.00000000000000000000	4.00000000000000000000	4.00000000000000000000	4.00000000000000000000	4.00000000000000000000	4.00000000000000000000	4.00000000000000000000	4.00000000000000000000	4.00000000000000000000	4.00000000000000000000	4.00000000000000000000	4.00000000000000000000	4.00000000000000000000	4.00000000000000000000	4.00000000000000000000	4.00000000000000000000
55.00000000000000000000	0.00000000000000000000	4172.30761718750000000000	4171.28173828125000000000	4169.74365234375000000000	4184.61523437500000000000	4187.17919921875000000000	4172.82031250000000000000	4169.74365234375000000000	4174.87158203125000000000	4173.84619140625000000000	4171.79492187500000000000	4183.07666015625000000000	4157.43603515625000000000	4178.46142578125000000000	4181.53857421875000000000	0.00000000000000000000	10242.00000000000000000000	10227.00000000000000000000	0.00000000000000000000	0.00000000000000000000	0.00000000000000000000	868.00000000000000000000	93.00000000000000000000	4.00000000000000000000	4.00000000000000000000	4.00000000000000000000	4.00000000000000000000	4.00000000000000000000	4.00000000000000000000	4.00000000000000000000	4.00000000000000000000	4.00000000000000000000	4.00000000000000000000	4.00000000000000000000	4.00000000000000000000	4.00000000000000000000	4.00000000000000000000	4.00000000000000000000	4.00000000000000000000
56.00000000000000000000	0.00000000000000000000	4173.84619140625000000000	4161.53857421875000000000	4174.35888671875000000000	4181.02539062500000000000	4195.38427734375000000000	4161.02539062500000000000	4156.92285156250000000000	4171.79492187500000000000	4178.46142578125000000000	4175.38427734375000000000	4186.15380859375000000000	4168.71777343750000000000	4174.35888671875000000000	4186.66650390625000000000	0.00000000000000000000	10242.00000000000000000000	10227.00000000000000000000	0.00000000000000000000	0.00000000000000000000	0.00000000000000000000	868.00000000000000000000	101.00000000000000000000	4.00000000000000000000	4.00000000000000000000	4.00000000000000000000	4.00000000000000000000	4.00000000000000000000	4.00000000000000000000	4.00000000000000000000	4.00000000000000000000	4.00000000000000000000	4.00000000000000000000	4.00000000000000000000	4.00000000000000000000	4.00000000000000000000	4.00000000000000000000	4.00000000000000000000	4.00000000000000000000
57.00000000000000000000	0.00000000000000000000	4172.30761718750000000000	4158.97412109375000000000	4168.71777343750000000000	4173.33300781250000000000	4185.12792968750000000000	4164.10253906250000000000	4164.61523437500000000000	4170.76904296875000000000	4164.61523437500000000000	4166.15380859375000000000	4174.87158203125000000000	4160.51269531250000000000	4163.07666015625000000000	4178.97412109375000000000	0.00000000000000000000	10244.00000000000000000000	10228.00000000000000000000	0.00000000000000000000	0.00000000000000000000	0.00000000000000000000	868.00000000000000000000	108.00000000000000000000	4.00000000000000000000	4.00000000000000000000	4.00000000000000000000	4.00000000000000000000	4.00000000000000000000	4.00000000000000000000	4.00000000000000000000	4.00000000000000000000	4.00000000000000000000	4.00000000000000000000	4.00000000000000000000	4.00000000000000000000	4.00000000000000000000	4.00000000000000000000	4.00000000000000000000	4.00000000000000000000
58.00000000000000000000	0.00000000000000000000	4179.48730468750000000000	4181.53857421875000000000	4167.69238281250000000000	4189.23046875000000000000	4217.43603515625000000000	4187.17919921875000000000	4191.28173828125000000000	4198.46142578125000000000	4169.74365234375000000000	4200.51269531250000000000	4195.38427734375000000000	4169.23046875000000000000	4182.05126953125000000000	4180.00000000000000000000	0.00000000000000000000	10244.00000000000000000000	10228.00000000000000000000	0.00000000000000000000	0.00000000000000000000	0.00000000000000000000	868.00000000000000000000	115.00000000000000000000	4.00000000000000000000	4.00000000000000000000	4.00000000000000000000	4.00000000000000000000	4.00000000000000000000	4.00000000000000000000	4.00000000000000000000	4.00000000000000000000	4.00000000000000000000	4.00000000000000000000	4.00000000000000000000	4.00000000000000000000	4.00000000000000000000	4.00000000000000000000	4.00000000000000000000	4.00000000000000000000
59.00000000000000000000	0.00000000000000000000	4175.38427734375000000000	4158.97412109375000000000	4173.33300781250000000000	4174.35888671875000000000	4197.43603515625000000000	4176.41015625000000000000	4169.74365234375000000000	4168.71777343750000000000	4161.53857421875000000000	4180.00000000000000000000	4174.87158203125000000000	4163.58984375000000000000	4154.35888671875000000000	4169.23046875000000000000	0.00000000000000000000	10246.00000000000000000000	10226.00000000000000000000	0.00000000000000000000	0.00000000000000000000	0.00000000000000000000	868.00000000000000000000	123.00000000000000000000	4.00000000000000000000	4.00000000000000000000	4.00000000000000000000	4.00000000000000000000	4.00000000000000000000	4.00000000000000000000	4.00000000000000000000	4.00000000000000000000	4.00000000000000000000	4.00000000000000000000	4.00000000000000000000	4.00000000000000000000	4.00000000000000000000	4.00000000000000000000	4.00000000000000000000	4.00000000000000000000
60.00000000000000000000	0.00000000000000000000	4189.23046875000000000000	4188.20507812500000000000	4173.84619140625000000000	4190.76904296875000000000	4198.46142578125000000000	4179.48730468750000000000	4186.66650390625000000000	4180.51269531250000000000	4170.25634765625000000000	4201.02539062500000000000	4191.79492187500000000000	4167.69238281250000000000	4184.61523437500000000000	4181.53857421875000000000	0.00000000000000000000	10246.00000000000000000000	10226.00000000000000000000	0.00000000000000000000	0.00000000000000000000	0.00000000000000000000	868.00000000000000000000	130.00000000000000000000	4.00000000000000000000	4.00000000000000000000	4.00000000000000000000	4.00000000000000000000	4.00000000000000000000	4.00000000000000000000	4.00000000000000000000	4.00000000000000000000	4.00000000000000000000	4.00000000000000000000	4.00000000000000000000	4.00000000000000000000	4.00000000000000000000	4.00000000000000000000	4.00000000000000000000	4.00000000000000000000
61.00000000000000000000	0.00000000000000000000	4196.41015625000000000000	4194.35888671875000000000	4187.17919921875000000000	4198.97412109375000000000	4179.48730468750000000000	4175.89746093750000000000	4176.41015625000000000000	4173.84619140625000000000	4178.46142578125000000000	4192.30761718750000000000	4192.30761718750000000000	4178.46142578125000000000	4191.79492187500000000000	4191.79492187500000000000	0.00000000000000000000	10247.00000000000000000000	10228.00000000000000000000	0.00000000000000000000	0.00000000000000000000	0.00000000000000000000	868.00000000000000000000	137.00000000000000000000	4.00000000000000000000	4.00000000000000000000	4.00000000000000000000	4.00000000000000000000	4.00000000000000000000	4.00000000000000000000	4.00000000000000000000	4.00000000000000000000	4.00000000000000000000	4.00000000000000000000	4.00000000000000000000	4.00000000000000000000	4.00000000000000000000	4.00000000000000000000	4.00000000000000000000	4.00000000000000000000
62.00000000000000000000	0.00000000000000000000	4187.69238281250000000000	4185.12792968750000000000	4182.05126953125000000000	4191.28173828125000000000	4182.05126953125000000000	4175.89746093750000000000	4166.66650390625000000000	4170.25634765625000000000	4168.20507812500000000000	4167.69238281250000000000	4185.64111328125000000000	4172.82031250000000000000	4180.00000000000000000000	4183.58984375000000000000	0.00000000000000000000	10247.00000000000000000000	10228.00000000000000000000	0.00000000000000000000	0.00000000000000000000	0.00000000000000000000	868.00000000000000000000	145.00000000000000000000	4.00000000000000000000	4.00000000000000000000	4.00000000000000000000	4.00000000000000000000	4.00000000000000000000	4.00000000000000000000	4.00000000000000000000	4.00000000000000000000	4.00000000000000000000	4.00000000000000000000	4.00000000000000000000	4.00000000000000000000	4.00000000000000000000	4.00000000000000000000	4.00000000000000000000	4.00000000000000000000
63.00000000000000000000	0.00000000000000000000	4188.20507812500000000000	4198.97412109375000000000	4174.87158203125000000000	4204.10253906250000000000	4220.00000000000000000000	4185.12792968750000000000	4188.20507812500000000000	4212.30761718750000000000	4179.48730468750000000000	4198.97412109375000000000	4215.89746093750000000000	4186.66650390625000000000	4207.69238281250000000000	4193.33300781250000000000	0.00000000000000000000	10247.00000000000000000000	10230.00000000000000000000	0.00000000000000000000	0.00000000000000000000	0.00000000000000000000	868.00000000000000000000	152.00000000000000000000	4.00000000000000000000	4.00000000000000000000	4.00000000000000000000	4.00000000000000000000	4.00000000000000000000	4.00000000000000000000	4.00000000000000000000	4.00000000000000000000	4.00000000000000000000	4.00000000000000000000	4.00000000000000000000	4.00000000000000000000	4.00000000000000000000	4.00000000000000000000	4.00000000000000000000	4.00000000000000000000
64.00000000000000000000	0.00000000000000000000	4181.53857421875000000000	4174.87158203125000000000	4180.51269531250000000000	4187.69238281250000000000	4177.43603515625000000000	4173.33300781250000000000	4176.41015625000000000000	4189.23046875000000000000	4170.76904296875000000000	4183.58984375000000000000	4197.94873046875000000000	4185.12792968750000000000	4185.12792968750000000000	4189.74365234375000000000	586.00000000000000000000	10247.00000000000000000000	10230.00000000000000000000	0.00000000000000000000	0.00000000000000000000	0.00000000000000000000	868.00000000000000000000	159.00000000000000000000	4.00000000000000000000	4.00000000000000000000	4.00000000000000000000	4.00000000000000000000	4.00000000000000000000	4.00000000000000000000	4.00000000000000000000	4.00000000000000000000	4.00000000000000000000	4.00000000000000000000	4.00000000000000000000	4.00000000000000000000	4.00000000000000000000	4.00000000000000000000	4.00000000000000000000	4.00000000000000000000
65.00000000000000000000	0.00000000000000000000	4191.28173828125000000000	4207.17919921875000000000	4178.46142578125000000000	4198.97412109375000000000	4202.56396484375000000000	4191.28173828125000000000	4204.10253906250000000000	4197.94873046875000000000	4170.76904296875000000000	4210.76904296875000000000	4207.17919921875000000000	4183.58984375000000000000	4203.07666015625000000000	4188.71777343750000000000	807.00000000000000000000	10250.00000000000000000000	10231.00000000000000000000	0.00000000000000000000	0.00000000000000000000	0.00000000000000000000	868.00000000000000000000	167.00000000000000000000	4.00000000000000000000	4.00000000000000000000	4.00000000000000000000	4.00000000000000000000	4.00000000000000000000	4.00000000000000000000	4.00000000000000000000	4.00000000000000000000	4.00000000000000000000	4.00000000000000000000	4.00000000000000000000	4.00000000000000000000	4.00000000000000000000	4.00000000000000000000	4.00000000000000000000	4.00000000000000000000
66.00000000000000000000	0.00000000000000000000	4196.41015625000000000000	4209.23046875000000000000	4184.10253906250000000000	4200.51269531250000000000	4229.74365234375000000000	4192.30761718750000000000	4197.43603515625000000000	4198.46142578125000000000	4176.41015625000000000000	4214.87158203125000000000	4198.46142578125000000000	4183.58984375000000000000	4196.92285156250000000000	4184.10253906250000000000	774.00000000000000000000	10250.00000000000000000000	10231.00000000000000000000	0.00000000000000000000	0.00000000000000000000	0.00000000000000000000	868.00000000000000000000	174.00000000000000000000	4.00000000000000000000	4.00000000000000000000	4.00000000000000000000	4.00000000000000000000	4.00000000000000000000	4.00000000000000000000	4.00000000000000000000	4.00000000000000000000	4.00000000000000000000	4.00000000000000000000	4.00000000000000000000	4.00000000000000000000	4.00000000000000000000	4.00000000000000000000	4.00000000000000000000	4.00000000000000000000
67.00000000000000000000	0.00000000000000000000	4183.58984375000000000000	4181.53857421875000000000	4177.94873046875000000000	4188.20507812500000000000	4181.53857421875000000000	4176.92285156250000000000	4173.84619140625000000000	4174.87158203125000000000	4163.07666015625000000000	4184.61523437500000000000	4175.89746093750000000000	4166.66650390625000000000	4173.33300781250000000000	4174.35888671875000000000	1180.00000000000000000000	10250.00000000000000000000	10230.00000000000000000000	0.00000000000000000000	0.00000000000000000000	0.00000000000000000000	868.00000000000000000000	182.00000000000000000000	4.00000000000000000000	4.00000000000000000000	4.00000000000000000000	4.00000000000000000000	4.00000000000000000000	4.00000000000000000000	4.00000000000000000000	4.00000000000000000000	4.00000000000000000000	4.00000000000000000000	4.00000000000000000000	4.00000000000000000000	4.00000000000000000000	4.00000000000000000000	4.00000000000000000000	4.00000000000000000000
68.00000000000000000000	0.00000000000000000000	4185.12792968750000000000	4197.94873046875000000000	4175.89746093750000000000	4209.23046875000000000000	4164.10253906250000000000	4178.46142578125000000000	4184.61523437500000000000	4192.30761718750000000000	4174.35888671875000000000	4206.15380859375000000000	4205.64111328125000000000	4180.51269531250000000000	4207.17919921875000000000	4193.33300781250000000000	1245.00000000000000000000	10250.00000000000000000000	10230.00000000000000000000	0.00000000000000000000	0.00000000000000000000	0.00000000000000000000	868.00000000000000000000	189.00000000000000000000	4.00000000000000000000	4.00000000000000000000	4.00000000000000000000	4.00000000000000000000	4.00000000000000000000	4.00000000000000000000	4.00000000000000000000	4.00000000000000000000	4.00000000000000000000	4.00000000000000000000	4.00000000000000000000	4.00000000000000000000	4.00000000000000000000	4.00000000000000000000	4.00000000000000000000	4.00000000000000000000
69.00000000000000000000	0.00000000000000000000	4178.46142578125000000000	4172.82031250000000000000	4180.51269531250000000000	4192.82031250000000000000	4165.12792968750000000000	4162.05126953125000000000	4155.38427734375000000000	4168.20507812500000000000	4172.82031250000000000000	4173.84619140625000000000	4185.12792968750000000000	4182.05126953125000000000	4184.61523437500000000000	4189.74365234375000000000	724.00000000000000000000	10250.00000000000000000000	10228.00000000000000000000	0.00000000000000000000	0.00000000000000000000	0.00000000000000000000	868.00000000000000000000	197.00000000000000000000	4.00000000000000000000	4.00000000000000000000	4.00000000000000000000	4.00000000000000000000	4.00000000000000000000	4.00000000000000000000	4.00000000000000000000	4.00000000000000000000	4.00000000000000000000	4.00000000000000000000	4.00000000000000000000	4.00000000000000000000	4.00000000000000000000	4.00000000000000000000	4.00000000000000000000	4.00000000000000000000
70.00000000000000000000	0.00000000000000000000	4178.97412109375000000000	4184.10253906250000000000	4170.25634765625000000000	4195.89746093750000000000	4224.61523437500000000000	4174.35888671875000000000	4175.38427734375000000000	4185.12792968750000000000	4167.17919921875000000000	4186.66650390625000000000	4187.69238281250000000000	4176.41015625000000000000	4185.12792968750000000000	4177.94873046875000000000	1132.00000000000000000000	10250.00000000000000000000	10228.00000000000000000000	0.00000000000000000000	0.00000000000000000000	0.00000000000000000000	868.00000000000000000000	205.00000000000000000000	4.00000000000000000000	4.00000000000000000000	4.00000000000000000000	4.00000000000000000000	4.00000000000000000000	4.00000000000000000000	4.00000000000000000000	4.00000000000000000000	4.00000000000000000000	4.00000000000000000000	4.00000000000000000000	4.00000000000000000000	4.00000000000000000000	4.00000000000000000000	4.00000000000000000000	4.00000000000000000000
71.00000000000000000000	0.00000000000000000000	4180.00000000000000000000	4186.15380859375000000000	4175.38427734375000000000	4205.64111328125000000000	4222.56396484375000000000	4183.07666015625000000000	4186.66650390625000000000	4192.30761718750000000000	4169.23046875000000000000	4204.10253906250000000000	4196.41015625000000000000	4185.12792968750000000000	4178.97412109375000000000	4177.94873046875000000000	1263.00000000000000000000	10249.00000000000000000000	10227.00000000000000000000	0.00000000000000000000	0.00000000000000000000	0.00000000000000000000	868.00000000000000000000	213.00000000000000000000	4.00000000000000000000	4.00000000000000000000	4.00000000000000000000	4.00000000000000000000	4.00000000000000000000	4.00000000000000000000	4.00000000000000000000	4.00000000000000000000	4.00000000000000000000	4.00000000000000000000	4.00000000000000000000	4.00000000000000000000	4.00000000000000000000	4.00000000000000000000	4.00000000000000000000	4.00000000000000000000
72.00000000000000000000	0.00000000000000000000	4177.43603515625000000000	4171.79492187500000000000	4175.89746093750000000000	4195.89746093750000000000	4170.76904296875000000000	4175.89746093750000000000	4171.28173828125000000000	4165.12792968750000000000	4162.56396484375000000000	4165.64111328125000000000	4176.92285156250000000000	4174.35888671875000000000	4162.05126953125000000000	4174.87158203125000000000	1002.00000000000000000000	10249.00000000000000000000	10227.00000000000000000000	0.00000000000000000000	0.00000000000000000000	0.00000000000000000000	868.00000000000000000000	221.00000000000000000000	4.00000000000000000000	4.00000000000000000000	4.00000000000000000000	4.00000000000000000000	4.00000000000000000000	4.00000000000000000000	4.00000000000000000000	4.00000000000000000000	4.00000000000000000000	4.00000000000000000000	4.00000000000000000000	4.00000000000000000000	4.00000000000000000000	4.00000000000000000000	4.00000000000000000000	4.00000000000000000000
73.00000000000000000000	0.00000000000000000000	4191.79492187500000000000	4209.23046875000000000000	4176.41015625000000000000	4220.00000000000000000000	4197.94873046875000000000	4185.12792968750000000000	4190.76904296875000000000	4186.15380859375000000000	4178.97412109375000000000	4171.79492187500000000000	4197.94873046875000000000	4181.53857421875000000000	4204.61523437500000000000	4189.23046875000000000000	1294.00000000000000000000	10246.00000000000000000000	10225.00000000000000000000	0.00000000000000000000	0.00000000000000000000	0.00000000000000000000	868.00000000000000000000	230.00000000000000000000	4.00000000000000000000	4.00000000000000000000	4.00000000000000000000	4.00000000000000000000	4.00000000000000000000	4.00000000000000000000	4.00000000000000000000	4.00000000000000000000	4.00000000000000000000	4.00000000000000000000	4.00000000000000000000	4.00000000000000000000	4.00000000000000000000	4.00000000000000000000	4.00000000000000000000	4.00000000000000000000
74.00000000000000000000	0.00000000000000000000	4188.20507812500000000000	4192.30761718750000000000	4184.61523437500000000000	4210.76904296875000000000	4189.23046875000000000000	4173.33300781250000000000	4171.28173828125000000000	4164.10253906250000000000	4176.92285156250000000000	4152.30761718750000000000	4182.05126953125000000000	4184.10253906250000000000	4180.51269531250000000000	4185.12792968750000000000	1306.00000000000000000000	10246.00000000000000000000	10225.00000000000000000000	0.00000000000000000000	0.00000000000000000000	0.00000000000000000000	868.00000000000000000000	238.00000000000000000000	4.00000000000000000000	4.00000000000000000000	4.00000000000000000000	4.00000000000000000000	4.00000000000000000000	4.00000000000000000000	4.00000000000000000000	4.00000000000000000000	4.00000000000000000000	4.00000000000000000000	4.00000000000000000000	4.00000000000000000000	4.00000000000000000000	4.00000000000000000000	4.00000000000000000000	4.00000000000000000000
75.00000000000000000000	0.00000000000000000000	4178.97412109375000000000	4187.17919921875000000000	4168.71777343750000000000	4208.20507812500000000000	4184.61523437500000000000	4181.02539062500000000000	4180.00000000000000000000	4182.05126953125000000000	4168.20507812500000000000	4184.10253906250000000000	4191.28173828125000000000	4180.51269531250000000000	4176.92285156250000000000	4179.48730468750000000000	1187.00000000000000000000	10243.00000000000000000000	10223.00000000000000000000	0.00000000000000000000	0.00000000000000000000	0.00000000000000000000	868.00000000000000000000	246.00000000000000000000	4.00000000000000000000	4.00000000000000000000	4.00000000000000000000	4.00000000000000000000	4.00000000000000000000	4.00000000000000000000	4.00000000000000000000	4.00000000000000000000	4.00000000000000000000	4.00000000000000000000	4.00000000000000000000	4.00000000000000000000	4.00000000000000000000	4.00000000000000000000	4.00000000000000000000	4.00000000000000000000
76.00000000000000000000	0.00000000000000000000	4171.79492187500000000000	4180.00000000000000000000	4163.58984375000000000000	4210.25634765625000000000	4172.30761718750000000000	4178.46142578125000000000	4176.41015625000000000000	4202.05126953125000000000	4169.74365234375000000000	4208.71777343750000000000	4203.58984375000000000000	4186.15380859375000000000	4191.28173828125000000000	4184.61523437500000000000	1208.00000000000000000000	10243.00000000000000000000	10223.00000000000000000000	0.00000000000000000000	0.00000000000000000000	0.00000000000000000000	868.00000000000000000000	255.00000000000000000000	4.00000000000000000000	4.00000000000000000000	4.00000000000000000000	4.00000000000000000000	4.00000000000000000000	4.00000000000000000000	4.00000000000000000000	4.00000000000000000000	4.00000000000000000000	4.00000000000000000000	4.00000000000000000000	4.00000000000000000000	4.00000000000000000000	4.00000000000000000000	4.00000000000000000000	4.00000000000000000000
77.00000000000000000000	0.00000000000000000000	4168.20507812500000000000	4162.05126953125000000000	4170.25634765625000000000	4193.84619140625000000000	4159.48730468750000000000	4166.15380859375000000000	4155.38427734375000000000	4168.20507812500000000000	4161.02539062500000000000	4167.69238281250000000000	4175.89746093750000000000	4171.79492187500000000000	4171.28173828125000000000	4175.38427734375000000000	1273.00000000000000000000	10241.00000000000000000000	10225.00000000000000000000	0.00000000000000000000	0.00000000000000000000	0.00000000000000000000	868.00000000000000000000	263.00000000000000000000	4.00000000000000000000	4.00000000000000000000	4.00000000000000000000	4.00000000000000000000	4.00000000000000000000	4.00000000000000000000	4.00000000000000000000	4.00000000000000000000	4.00000000000000000000	4.00000000000000000000	4.00000000000000000000	4.00000000000000000000	4.00000000000000000000	4.00000000000000000000	4.00000000000000000000	4.00000000000000000000
78.00000000000000000000	0.00000000000000000000	4189.74365234375000000000	4202.56396484375000000000	4175.89746093750000000000	4217.43603515625000000000	4210.76904296875000000000	4188.71777343750000000000	4189.74365234375000000000	4191.79492187500000000000	4175.89746093750000000000	4199.48730468750000000000	4195.89746093750000000000	4179.48730468750000000000	4195.89746093750000000000	4180.51269531250000000000	1306.00000000000000000000	10241.00000000000000000000	10225.00000000000000000000	0.00000000000000000000	0.00000000000000000000	0.00000000000000000000	868.00000000000000000000	271.00000000000000000000	4.00000000000000000000	4.00000000000000000000	4.00000000000000000000	4.00000000000000000000	4.00000000000000000000	4.00000000000000000000	4.00000000000000000000	4.00000000000000000000	4.00000000000000000000	4.00000000000000000000	4.00000000000000000000	4.00000000000000000000	4.00000000000000000000	4.00000000000000000000	4.00000000000000000000	4.00000000000000000000
79.00000000000000000000	0.00000000000000000000	4189.74365234375000000000	4188.71777343750000000000	4181.02539062500000000000	4209.23046875000000000000	4190.25634765625000000000	4183.07666015625000000000	4175.89746093750000000000	4179.48730468750000000000	4172.30761718750000000000	4185.12792968750000000000	4182.05126953125000000000	4178.97412109375000000000	4176.92285156250000000000	4177.94873046875000000000	1187.00000000000000000000	10241.00000000000000000000	10225.00000000000000000000	0.00000000000000000000	0.00000000000000000000	0.00000000000000000000	868.00000000000000000000	280.00000000000000000000	4.00000000000000000000	4.00000000000000000000	4.00000000000000000000	4.00000000000000000000	4.00000000000000000000	4.00000000000000000000	4.00000000000000000000	4.00000000000000000000	4.00000000000000000000	4.00000000000000000000	4.00000000000000000000	4.00000000000000000000	4.00000000000000000000	4.00000000000000000000	4.00000000000000000000	4.00000000000000000000
80.00000000000000000000	0.00000000000000000000	4182.05126953125000000000	4183.07666015625000000000	4169.23046875000000000000	4205.12792968750000000000	4178.46142578125000000000	4178.97412109375000000000	4174.87158203125000000000	4180.51269531250000000000	4166.66650390625000000000	4176.41015625000000000000	4189.23046875000000000000	4175.89746093750000000000	4189.23046875000000000000	4182.56396484375000000000	1208.00000000000000000000	10241.00000000000000000000	10225.00000000000000000000	0.00000000000000000000	0.00000000000000000000	0.00000000000000000000	868.00000000000000000000	288.00000000000000000000	4.00000000000000000000	4.00000000000000000000	4.00000000000000000000	4.00000000000000000000	4.00000000000000000000	4.00000000000000000000	4.00000000000000000000	4.00000000000000000000	4.00000000000000000000	4.00000000000000000000	4.00000000000000000000	4.00000000000000000000	4.00000000000000000000	4.00000000000000000000	4.00000000000000000000	4.00000000000000000000
81.00000000000000000000	0.00000000000000000000	4187.69238281250000000000	4188.20507812500000000000	4172.30761718750000000000	4218.46142578125000000000	4177.94873046875000000000	4175.89746093750000000000	4178.46142578125000000000	4192.30761718750000000000	4180.00000000000000000000	4194.35888671875000000000	4208.71777343750000000000	4192.82031250000000000000	4215.38427734375000000000	4194.35888671875000000000	1273.00000000000000000000	10242.00000000000000000000	10226.00000000000000000000	0.00000000000000000000	0.00000000000000000000	0.00000000000000000000	868.00000000000000000000	296.00000000000000000000	4.00000000000000000000	4.00000000000000000000	4.00000000000000000000	4.00000000000000000000	4.00000000000000000000	4.00000000000000000000	4.00000000000000000000	4.00000000000000000000	4.00000000000000000000	4.00000000000000000000	4.00000000000000000000	4.00000000000000000000	4.00000000000000000000	4.00000000000000000000	4.00000000000000000000	4.00000000000000000000
82.00000000000000000000	0.00000000000000000000	4176.92285156250000000000	4163.58984375000000000000	4169.74365234375000000000	4197.94873046875000000000	4150.76904296875000000000	4166.15380859375000000000	4157.94873046875000000000	4164.61523437500000000000	4165.12792968750000000000	4160.51269531250000000000	4172.30761718750000000000	4176.41015625000000000000	4175.38427734375000000000	4177.43603515625000000000	1306.00000000000000000000	10242.00000000000000000000	10226.00000000000000000000	0.00000000000000000000	0.00000000000000000000	0.00000000000000000000	868.00000000000000000000	305.00000000000000000000	4.00000000000000000000	4.00000000000000000000	4.00000000000000000000	4.00000000000000000000	4.00000000000000000000	4.00000000000000000000	4.00000000000000000000	4.00000000000000000000	4.00000000000000000000	4.00000000000000000000	4.00000000000000000000	4.00000000000000000000	4.00000000000000000000	4.00000000000000000000	4.00000000000000000000	4.00000000000000000000
83.00000000000000000000	0.00000000000000000000	4173.33300781250000000000	4184.10253906250000000000	4156.92285156250000000000	4202.05126953125000000000	4190.25634765625000000000	4185.64111328125000000000	4188.71777343750000000000	4196.92285156250000000000	4167.17919921875000000000	4190.25634765625000000000	4190.25634765625000000000	4174.35888671875000000000	4184.10253906250000000000	4176.41015625000000000000	1187.00000000000000000000	10241.00000000000000000000	10226.00000000000000000000	0.00000000000000000000	0.00000000000000000000	0.00000000000000000000	868.00000000000000000000	313.00000000000000000000	4.00000000000000000000	4.00000000000000000000	4.00000000000000000000	4.00000000000000000000	4.00000000000000000000	4.00000000000000000000	4.00000000000000000000	4.00000000000000000000	4.00000000000000000000	4.00000000000000000000	4.00000000000000000000	4.00000000000000000000	4.00000000000000000000	4.00000000000000000000	4.00000000000000000000	4.00000000000000000000
84.00000000000000000000	0.00000000000000000000	4170.76904296875000000000	4165.64111328125000000000	4164.10253906250000000000	4193.84619140625000000000	4161.53857421875000000000	4177.43603515625000000000	4180.00000000000000000000	4186.15380859375000000000	4167.69238281250000000000	4184.10253906250000000000	4186.66650390625000000000	4178.97412109375000000000	4169.23046875000000000000	4173.84619140625000000000	1208.00000000000000000000	10241.00000000000000000000	10226.00000000000000000000	0.00000000000000000000	0.00000000000000000000	0.00000000000000000000	868.00000000000000000000	321.00000000000000000000	4.00000000000000000000	4.00000000000000000000	4.00000000000000000000	4.00000000000000000000	4.00000000000000000000	4.00000000000000000000	4.00000000000000000000	4.00000000000000000000	4.00000000000000000000	4.00000000000000000000	4.00000000000000000000	4.00000000000000000000	4.00000000000000000000	4.00000000000000000000	4.00000000000000000000	4.00000000000000000000
85.00000000000000000000	0.00000000000000000000	4176.92285156250000000000	4173.33300781250000000000	4164.61523437500000000000	4197.94873046875000000000	4161.02539062500000000000	4176.41015625000000000000	4175.89746093750000000000	4172.82031250000000000000	4164.61523437500000000000	4165.12792968750000000000	4176.41015625000000000000	4171.79492187500000000000	4172.30761718750000000000	4171.79492187500000000000	1273.00000000000000000000	10243.00000000000000000000	10228.00000000000000000000	0.00000000000000000000	0.00000000000000000000	0.00000000000000000000	868.00000000000000000000	329.00000000000000000000	4.00000000000000000000	4.00000000000000000000	4.00000000000000000000	4.00000000000000000000	4.00000000000000000000	4.00000000000000000000	4.00000000000000000000	4.00000000000000000000	4.00000000000000000000	4.00000000000000000000	4.00000000000000000000	4.00000000000000000000	4.00000000000000000000	4.00000000000000000000	4.00000000000000000000	4.00000000000000000000
86.00000000000000000000	0.00000000000000000000	4191.28173828125000000000	4202.05126953125000000000	4172.82031250000000000000	4213.33300781250000000000	4222.05126953125000000000	4185.12792968750000000000	4185.12792968750000000000	4186.15380859375000000000	4181.02539062500000000000	4170.25634765625000000000	4190.25634765625000000000	4184.61523437500000000000	4200.51269531250000000000	4188.71777343750000000000	1306.00000000000000000000	10243.00000000000000000000	10228.00000000000000000000	0.00000000000000000000	0.00000000000000000000	0.00000000000000000000	868.00000000000000000000	337.00000000000000000000	4.00000000000000000000	4.00000000000000000000	4.00000000000000000000	4.00000000000000000000	4.00000000000000000000	4.00000000000000000000	4.00000000000000000000	4.00000000000000000000	4.00000000000000000000	4.00000000000000000000	4.00000000000000000000	4.00000000000000000000	4.00000000000000000000	4.00000000000000000000	4.00000000000000000000	4.00000000000000000000
87.00000000000000000000	0.00000000000000000000	4185.64111328125000000000	4175.38427734375000000000	4176.92285156250000000000	4191.79492187500000000000	4201.53857421875000000000	4172.30761718750000000000	4164.61523437500000000000	4164.61523437500000000000	4171.79492187500000000000	4149.74365234375000000000	4178.97412109375000000000	4183.07666015625000000000	4183.07666015625000000000	4188.71777343750000000000	1187.00000000000000000000	10245.00000000000000000000	10227.00000000000000000000	0.00000000000000000000	0.00000000000000000000	0.00000000000000000000	868.00000000000000000000	344.00000000000000000000	4.00000000000000000000	4.00000000000000000000	4.00000000000000000000	4.00000000000000000000	4.00000000000000000000	4.00000000000000000000	4.00000000000000000000	4.00000000000000000000	4.00000000000000000000	4.00000000000000000000	4.00000000000000000000	4.00000000000000000000	4.00000000000000000000	4.00000000000000000000	4.00000000000000000000	4.00000000000000000000
88.00000000000000000000	0.00000000000000000000	4185.64111328125000000000	4186.15380859375000000000	4166.66650390625000000000	4203.58984375000000000000	4203.07666015625000000000	4181.02539062500000000000	4185.64111328125000000000	4202.05126953125000000000	4173.33300781250000000000	4203.58984375000000000000	4211.79492187500000000000	4193.84619140625000000000	4210.25634765625000000000	4196.41015625000000000000	1208.00000000000000000000	10245.00000000000000000000	10227.00000000000000000000	0.00000000000000000000	0.00000000000000000000	0.00000000000000000000	868.00000000000000000000	351.00000000000000000000	4.00000000000000000000	4.00000000000000000000	4.00000000000000000000	4.00000000000000000000	4.00000000000000000000	4.00000000000000000000	4.00000000000000000000	4.00000000000000000000	4.00000000000000000000	4.00000000000000000000	4.00000000000000000000	4.00000000000000000000	4.00000000000000000000	4.00000000000000000000	4.00000000000000000000	4.00000000000000000000
89.00000000000000000000	0.00000000000000000000	4182.05126953125000000000	4171.28173828125000000000	4173.33300781250000000000	4200.51269531250000000000	4178.46142578125000000000	4173.84619140625000000000	4173.84619140625000000000	4202.56396484375000000000	4172.82031250000000000000	4203.58984375000000000000	4205.12792968750000000000	4200.00000000000000000000	4195.89746093750000000000	4195.38427734375000000000	1273.00000000000000000000	10247.00000000000000000000	10226.00000000000000000000	0.00000000000000000000	0.00000000000000000000	0.00000000000000000000	868.00000000000000000000	359.00000000000000000000	4.00000000000000000000	4.00000000000000000000	4.00000000000000000000	4.00000000000000000000	4.00000000000000000000	4.00000000000000000000	4.00000000000000000000	4.00000000000000000000	4.00000000000000000000	4.00000000000000000000	4.00000000000000000000	4.00000000000000000000	4.00000000000000000000	4.00000000000000000000	4.00000000000000000000	4.00000000000000000000
90.00000000000000000000	0.00000000000000000000	4185.12792968750000000000	4173.33300781250000000000	4174.35888671875000000000	4195.38427734375000000000	4167.69238281250000000000	4176.92285156250000000000	4180.51269531250000000000	4188.20507812500000000000	4165.12792968750000000000	4187.69238281250000000000	4189.23046875000000000000	4184.10253906250000000000	4183.07666015625000000000	4186.66650390625000000000	1306.00000000000000000000	10247.00000000000000000000	10226.00000000000000000000	0.00000000000000000000	0.00000000000000000000	0.00000000000000000000	868.00000000000000000000	366.00000000000000000000	4.00000000000000000000	4.00000000000000000000	4.00000000000000000000	4.00000000000000000000	4.00000000000000000000	4.00000000000000000000	4.00000000000000000000	4.00000000000000000000	4.00000000000000000000	4.00000000000000000000	4.00000000000000000000	4.00000000000000000000	4.00000000000000000000	4.00000000000000000000	4.00000000000000000000	4.00000000000000000000
91.00000000000000000000	0.00000000000000000000	4200.51269531250000000000	4202.56396484375000000000	4176.41015625000000000000	4206.66650390625000000000	4204.10253906250000000000	4191.28173828125000000000	4204.10253906250000000000	4198.46142578125000000000	4178.46142578125000000000	4218.97412109375000000000	4204.61523437500000000000	4191.28173828125000000000	4204.61523437500000000000	4195.38427734375000000000	1187.00000000000000000000	10250.00000000000000000000	10226.00000000000000000000	0.00000000000000000000	0.00000000000000000000	0.00000000000000000000	868.00000000000000000000	373.00000000000000000000	4.00000000000000000000	4.00000000000000000000	4.00000000000000000000	4.00000000000000000000	4.00000000000000000000	4.00000000000000000000	4.00000000000000000000	4.00000000000000000000	4.00000000000000000000	4.00000000000000000000	4.00000000000000000000	4.00000000000000000000	4.00000000000000000000	4.00000000000000000000	4.00000000000000000000	4.00000000000000000000
92.00000000000000000000	0.00000000000000000000	4193.33300781250000000000	4174.87158203125000000000	4178.46142578125000000000	4184.10253906250000000000	4182.05126953125000000000	4174.87158203125000000000	4174.35888671875000000000	4170.25634765625000000000	4168.71777343750000000000	4187.17919921875000000000	4180.51269531250000000000	4188.71777343750000000000	4178.46142578125000000000	4188.71777343750000000000	1208.00000000000000000000	10250.00000000000000000000	10226.00000000000000000000	0.00000000000000000000	0.00000000000000000000	0.00000000000000000000	868.00000000000000000000	381.00000000000000000000	4.00000000000000000000	4.00000000000000000000	4.00000000000000000000	4.00000000000000000000	4.00000000000000000000	4.00000000000000000000	4.00000000000000000000	4.00000000000000000000	4.00000000000000000000	4.00000000000000000000	4.00000000000000000000	4.00000000000000000000	4.00000000000000000000	4.00000000000000000000	4.00000000000000000000	4.00000000000000000000
93.00000000000000000000	0.00000000000000000000	4194.35888671875000000000	4188.20507812500000000000	4172.30761718750000000000	4195.89746093750000000000	4188.20507812500000000000	4174.35888671875000000000	4184.10253906250000000000	4195.89746093750000000000	4172.30761718750000000000	4199.48730468750000000000	4204.10253906250000000000	4194.35888671875000000000	4210.76904296875000000000	4198.46142578125000000000	1273.00000000000000000000	10250.00000000000000000000	10228.00000000000000000000	0.00000000000000000000	0.00000000000000000000	0.00000000000000000000	868.00000000000000000000	388.00000000000000000000	4.00000000000000000000	4.00000000000000000000	4.00000000000000000000	4.00000000000000000000	4.00000000000000000000	4.00000000000000000000	4.00000000000000000000	4.00000000000000000000	4.00000000000000000000	4.00000000000000000000	4.00000000000000000000	4.00000000000000000000	4.00000000000000000000	4.00000000000000000000	4.00000000000000000000	4.00000000000000000000
94.00000000000000000000	0.00000000000000000000	4192.30761718750000000000	4180.51269531250000000000	4178.97412109375000000000	4195.38427734375000000000	4166.66650390625000000000	4163.07666015625000000000	4170.76904296875000000000	4187.69238281250000000000	4178.97412109375000000000	4194.87158203125000000000	4206.66650390625000000000	4202.56396484375000000000	4214.35888671875000000000	4202.56396484375000000000	1306.00000000000000000000	10250.00000000000000000000	10228.00000000000000000000	0.00000000000000000000	0.00000000000000000000	0.00000000000000000000	868.00000000000000000000	395.00000000000000000000	4.00000000000000000000	4.00000000000000000000	4.00000000000000000000	4.00000000000000000000	4.00000000000000000000	4.00000000000000000000	4.00000000000000000000	4.00000000000000000000	4.00000000000000000000	4.00000000000000000000	4.00000000000000000000	4.00000000000000000000	4.00000000000000000000	4.00000000000000000000	4.00000000000000000000	4.00000000000000000000
95.00000000000000000000	0.00000000000000000000	4183.07666015625000000000	4172.30761718750000000000	4170.76904296875000000000	4180.00000000000000000000	4169.74365234375000000000	4167.69238281250000000000	4165.64111328125000000000	4171.28173828125000000000	4166.15380859375000000000	4178.46142578125000000000	4190.25634765625000000000	4190.25634765625000000000	4192.82031250000000000000	4187.17919921875000000000	1187.00000000000000000000	10249.00000000000000000000	10227.00000000000000000000	0.00000000000000000000	0.00000000000000000000	0.00000000000000000000	868.00000000000000000000	403.00000000000000000000	4.00000000000000000000	4.00000000000000000000	4.00000000000000000000	4.00000000000000000000	4.00000000000000000000	4.00000000000000000000	4.00000000000000000000	4.00000000000000000000	4.00000000000000000000	4.00000000000000000000	4.00000000000000000000	4.00000000000000000000	4.00000000000000000000	4.00000000000000000000	4.00000000000000000000	4.00000000000000000000
96.00000000000000000000	0.00000000000000000000	4184.61523437500000000000	4192.82031250000000000000	4164.10253906250000000000	4192.82031250000000000000	4220.51269531250000000000	4187.69238281250000000000	4193.33300781250000000000	4202.05126953125000000000	4170.76904296875000000000	4206.66650390625000000000	4207.69238281250000000000	4193.33300781250000000000	4204.10253906250000000000	4188.71777343750000000000	1208.00000000000000000000	10249.00000000000000000000	10227.00000000000000000000	0.00000000000000000000	0.00000000000000000000	0.00000000000000000000	868.00000000000000000000	410.00000000000000000000	4.00000000000000000000	4.00000000000000000000	4.00000000000000000000	4.00000000000000000000	4.00000000000000000000	4.00000000000000000000	4.00000000000000000000	4.00000000000000000000	4.00000000000000000000	4.00000000000000000000	4.00000000000000000000	4.00000000000000000000	4.00000000000000000000	4.00000000000000000000	4.00000000000000000000	4.00000000000000000000
97.00000000000000000000	0.00000000000000000000	4177.94873046875000000000	4167.17919921875000000000	4170.25634765625000000000	4174.87158203125000000000	4190.76904296875000000000	4171.28173828125000000000	4172.30761718750000000000	4172.82031250000000000000	4164.10253906250000000000	4176.92285156250000000000	4182.56396484375000000000	4184.10253906250000000000	4172.30761718750000000000	4181.02539062500000000000	1273.00000000000000000000	10249.00000000000000000000	10226.00000000000000000000	0.00000000000000000000	0.00000000000000000000	0.00000000000000000000	868.00000000000000000000	419.00000000000000000000	4.00000000000000000000	4.00000000000000000000	4.00000000000000000000	4.00000000000000000000	4.00000000000000000000	4.00000000000000000000	4.00000000000000000000	4.00000000000000000000	4.00000000000000000000	4.00000000000000000000	4.00000000000000000000	4.00000000000000000000	4.00000000000000000000	4.00000000000000000000	4.00000000000000000000	4.00000000000000000000
98.00000000000000000000	0.00000000000000000000	4187.17919921875000000000	4189.23046875000000000000	4170.76904296875000000000	4183.58984375000000000000	4209.74365234375000000000	4176.92285156250000000000	4181.53857421875000000000	4177.94873046875000000000	4171.79492187500000000000	4195.38427734375000000000	4193.84619140625000000000	4185.64111328125000000000	4197.94873046875000000000	4185.12792968750000000000	1306.00000000000000000000	10249.00000000000000000000	10226.00000000000000000000	0.00000000000000000000	0.00000000000000000000	0.00000000000000000000	868.00000000000000000000	427.00000000000000000000	4.00000000000000000000	4.00000000000000000000	4.00000000000000000000	4.00000000000000000000	4.00000000000000000000	4.00000000000000000000	4.00000000000000000000	4.00000000000000000000	4.00000000000000000000	4.00000000000000000000	4.00000000000000000000	4.00000000000000000000	4.00000000000000000000	4.00000000000000000000	4.00000000000000000000	4.00000000000000000000
99.00000000000000000000	0.00000000000000000000	4192.82031250000000000000	4191.28173828125000000000	4178.46142578125000000000	4189.23046875000000000000	4197.94873046875000000000	4175.89746093750000000000	4172.30761718750000000000	4176.92285156250000000000	4180.51269531250000000000	4196.92285156250000000000	4196.92285156250000000000	4194.87158203125000000000	4206.15380859375000000000	4193.33300781250000000000	1187.00000000000000000000	10251.00000000000000000000	10225.00000000000000000000	0.00000000000000000000	0.00000000000000000000	0.00000000000000000000	868.00000000000000000000	435.00000000000000000000	4.00000000000000000000	4.00000000000000000000	4.00000000000000000000	4.00000000000000000000	4.00000000000000000000	4.00000000000000000000	4.00000000000000000000	4.00000000000000000000	4.00000000000000000000	4.00000000000000000000	4.00000000000000000000	4.00000000000000000000	4.00000000000000000000	4.00000000000000000000	4.00000000000000000000	4.00000000000000000000
100.00000000000000000000	0.00000000000000000000	4181.53857421875000000000	4171.28173828125000000000	4167.69238281250000000000	4177.94873046875000000000	4142.05126953125000000000	4168.71777343750000000000	4164.61523437500000000000	4165.12792968750000000000	4168.71777343750000000000	4173.33300781250000000000	4184.10253906250000000000	4184.61523437500000000000	4182.56396484375000000000	4187.17919921875000000000	1208.00000000000000000000	10251.00000000000000000000	10225.00000000000000000000	0.00000000000000000000	0.00000000000000000000	0.00000000000000000000	868.00000000000000000000	444.00000000000000000000	4.00000000000000000000	4.00000000000000000000	4.00000000000000000000	4.00000000000000000000	4.00000000000000000000	4.00000000000000000000	4.00000000000000000000	4.00000000000000000000	4.00000000000000000000	4.00000000000000000000	4.00000000000000000000	4.00000000000000000000	4.00000000000000000000	4.00000000000000000000	4.00000000000000000000	4.00000000000000000000
101.00000000000000000000	0.00000000000000000000	4181.02539062500000000000	4184.61523437500000000000	4160.51269531250000000000	4193.84619140625000000000	4164.10253906250000000000	4173.84619140625000000000	4184.61523437500000000000	4200.00000000000000000000	4178.97412109375000000000	4212.82031250000000000000	4208.20507812500000000000	4198.97412109375000000000	4204.10253906250000000000	4193.84619140625000000000	1273.00000000000000000000	10249.00000000000000000000	10225.00000000000000000000	0.00000000000000000000	0.00000000000000000000	0.00000000000000000000	868.00000000000000000000	452.00000000000000000000	4.00000000000000000000	4.00000000000000000000	4.00000000000000000000	4.00000000000000000000	4.00000000000000000000	4.00000000000000000000	4.00000000000000000000	4.00000000000000000000	4.00000000000000000000	4.00000000000000000000	4.00000000000000000000	4.00000000000000000000	4.00000000000000000000	4.00000000000000000000	4.00000000000000000000	4.00000000000000000000
102.00000000000000000000	0.00000000000000000000	4171.79492187500000000000	4161.53857421875000000000	4171.79492187500000000000	4178.97412109375000000000	4177.43603515625000000000	4161.02539062500000000000	4161.02539062500000000000	4180.51269531250000000000	4174.35888671875000000000	4191.28173828125000000000	4187.69238281250000000000	4196.92285156250000000000	4180.51269531250000000000	4189.23046875000000000000	1306.00000000000000000000	10249.00000000000000000000	10225.00000000000000000000	0.00000000000000000000	0.00000000000000000000	0.00000000000000000000	868.00000000000000000000	460.00000000000000000000	4.00000000000000000000	4.00000000000000000000	4.00000000000000000000	4.00000000000000000000	4.00000000000000000000	4.00000000000000000000	4.00000000000000000000	4.00000000000000000000	4.00000000000000000000	4.00000000000000000000	4.00000000000000000000	4.00000000000000000000	4.00000000000000000000	4.00000000000000000000	4.00000000000000000000	4.00000000000000000000
103.00000000000000000000	0.00000000000000000000	4182.56396484375000000000	4188.71777343750000000000	4170.76904296875000000000	4186.15380859375000000000	4223.07666015625000000000	4183.07666015625000000000	4186.66650390625000000000	4188.20507812500000000000	4172.30761718750000000000	4202.05126953125000000000	4198.97412109375000000000	4192.82031250000000000000	4193.33300781250000000000	4190.25634765625000000000	1187.00000000000000000000	10248.00000000000000000000	10225.00000000000000000000	0.00000000000000000000	0.00000000000000000000	0.00000000000000000000	868.00000000000000000000	469.00000000000000000000	4.00000000000000000000	4.00000000000000000000	4.00000000000000000000	4.00000000000000000000	4.00000000000000000000	4.00000000000000000000	4.00000000000000000000	4.00000000000000000000	4.00000000000000000000	4.00000000000000000000	4.00000000000000000000	4.00000000000000000000	4.00000000000000000000	4.00000000000000000000	4.00000000000000000000	4.00000000000000000000
104.00000000000000000000	0.00000000000000000000	4197.43603515625000000000	4198.46142578125000000000	4177.43603515625000000000	4195.89746093750000000000	4223.58984375000000000000	4189.23046875000000000000	4196.41015625000000000000	4187.17919921875000000000	4176.41015625000000000000	4209.23046875000000000000	4201.53857421875000000000	4198.46142578125000000000	4195.89746093750000000000	4190.76904296875000000000	1208.00000000000000000000	10248.00000000000000000000	10225.00000000000000000000	0.00000000000000000000	0.00000000000000000000	0.00000000000000000000	868.00000000000000000000	477.00000000000000000000	4.00000000000000000000	4.00000000000000000000	4.00000000000000000000	4.00000000000000000000	4.00000000000000000000	4.00000000000000000000	4.00000000000000000000	4.00000000000000000000	4.00000000000000000000	4.00000000000000000000	4.00000000000000000000	4.00000000000000000000	4.00000000000000000000	4.00000000000000000000	4.00000000000000000000	4.00000000000000000000
105.00000000000000000000	0.00000000000000000000	4187.69238281250000000000	4172.30761718750000000000	4174.87158203125000000000	4182.56396484375000000000	4185.12792968750000000000	4169.74365234375000000000	4175.38427734375000000000	4161.53857421875000000000	4165.12792968750000000000	4177.43603515625000000000	4177.94873046875000000000	4184.10253906250000000000	4178.97412109375000000000	4184.10253906250000000000	1273.00000000000000000000	10247.00000000000000000000	10224.00000000000000000000	0.00000000000000000000	0.00000000000000000000	0.00000000000000000000	868.00000000000000000000	485.00000000000000000000	4.00000000000000000000	4.00000000000000000000	4.00000000000000000000	4.00000000000000000000	4.00000000000000000000	4.00000000000000000000	4.00000000000000000000	4.00000000000000000000	4.00000000000000000000	4.00000000000000000000	4.00000000000000000000	4.00000000000000000000	4.00000000000000000000	4.00000000000000000000	4.00000000000000000000	4.00000000000000000000
106.00000000000000000000	0.00000000000000000000	4186.66650390625000000000	4188.71777343750000000000	4172.30761718750000000000	4196.41015625000000000000	4212.30761718750000000000	4173.84619140625000000000	4184.10253906250000000000	4191.28173828125000000000	4177.94873046875000000000	4197.43603515625000000000	4208.71777343750000000000	4197.94873046875000000000	4216.92285156250000000000	4202.56396484375000000000	1306.00000000000000000000	10247.00000000000000000000	10224.00000000000000000000	0.00000000000000000000	0.00000000000000000000	0.00000000000000000000	868.00000000000000000000	494.00000000000000000000	4.00000000000000000000	4.00000000000000000000	4.00000000000000000000	4.00000000000000000000	4.00000000000000000000	4.00000000000000000000	4.00000000000000000000	4.00000000000000000000	4.00000000000000000000	4.00000000000000000000	4.00000000000000000000	4.00000000000000000000	4.00000000000000000000	4.00000000000000000000	4.00000000000000000000	4.00000000000000000000
107.00000000000000000000	0.00000000000000000000	4181.02539062500000000000	4163.07666015625000000000	4177.43603515625000000000	4181.53857421875000000000	4178.97412109375000000000	4163.58984375000000000000	4157.43603515625000000000	4168.71777343750000000000	4172.30761718750000000000	4169.23046875000000000000	4192.82031250000000000000	4201.53857421875000000000	4191.79492187500000000000	4196.41015625000000000000	1187.00000000000000000000	10245.00000000000000000000	10225.00000000000000000000	0.00000000000000000000	0.00000000000000000000	0.00000000000000000000	868.00000000000000000000	502.00000000000000000000	4.00000000000000000000	4.00000000000000000000	4.00000000000000000000	4.00000000000000000000	4.00000000000000000000	4.00000000000000000000	4.00000000000000000000	4.00000000000000000000	4.00000000000000000000	4.00000000000000000000	4.00000000000000000000	4.00000000000000000000	4.00000000000000000000	4.00000000000000000000	4.00000000000000000000	4.00000000000000000000
108.00000000000000000000	0.00000000000000000000	4177.94873046875000000000	4168.20507812500000000000	4164.61523437500000000000	4180.51269531250000000000	4169.74365234375000000000	4173.33300781250000000000	4175.89746093750000000000	4176.41015625000000000000	4160.51269531250000000000	4192.30761718750000000000	4188.20507812500000000000	4190.76904296875000000000	4185.64111328125000000000	4184.10253906250000000000	1208.00000000000000000000	10245.00000000000000000000	10225.00000000000000000000	0.00000000000000000000	0.00000000000000000000	0.00000000000000000000	868.00000000000000000000	510.00000000000000000000	4.00000000000000000000	4.00000000000000000000	4.00000000000000000000	4.00000000000000000000	4.00000000000000000000	4.00000000000000000000	4.00000000000000000000	4.00000000000000000000	4.00000000000000000000	4.00000000000000000000	4.00000000000000000000	4.00000000000000000000	4.00000000000000000000	4.00000000000000000000	4.00000000000000000000	4.00000000000000000000
109.00000000000000000000	0.00000000000000000000	4173.84619140625000000000	4169.74365234375000000000	4162.05126953125000000000	4182.56396484375000000000	4180.51269531250000000000	4176.41015625000000000000	4187.17919921875000000000	4198.46142578125000000000	4166.15380859375000000000	4216.41015625000000000000	4194.35888671875000000000	4192.82031250000000000000	4183.58984375000000000000	4180.51269531250000000000	1273.00000000000000000000	10246.00000000000000000000	10224.00000000000000000000	0.00000000000000000000	0.00000000000000000000	0.00000000000000000000	868.00000000000000000000	519.00000000000000000000	4.00000000000000000000	4.00000000000000000000	4.00000000000000000000	4.00000000000000000000	4.00000000000000000000	4.00000000000000000000	4.00000000000000000000	4.00000000000000000000	4.00000000000000000000	4.00000000000000000000	4.00000000000000000000	4.00000000000000000000	4.00000000000000000000	4.00000000000000000000	4.00000000000000000000	4.00000000000000000000
110.00000000000000000000	0.00000000000000000000	4169.74365234375000000000	4151.28173828125000000000	4163.58984375000000000000	4168.71777343750000000000	4170.25634765625000000000	4166.66650390625000000000	4166.66650390625000000000	4174.35888671875000000000	4160.51269531250000000000	4165.12792968750000000000	4171.79492187500000000000	4183.07666015625000000000	4158.97412109375000000000	4168.71777343750000000000	1306.00000000000000000000	10246.00000000000000000000	10224.00000000000000000000	0.00000000000000000000	0.00000000000000000000	0.00000000000000000000	868.00000000000000000000	527.00000000000000000000	4.00000000000000000000	4.00000000000000000000	4.00000000000000000000	4.00000000000000000000	4.00000000000000000000	4.00000000000000000000	4.00000000000000000000	4.00000000000000000000	4.00000000000000000000	4.00000000000000000000	4.00000000000000000000	4.00000000000000000000	4.00000000000000000000	4.00000000000000000000	4.00000000000000000000	4.00000000000000000000
111.00000000000000000000	0.00000000000000000000	4188.20507812500000000000	4189.23046875000000000000	4169.74365234375000000000	4192.30761718750000000000	4204.10253906250000000000	4186.15380859375000000000	4193.33300781250000000000	4185.12792968750000000000	4176.92285156250000000000	4186.66650390625000000000	4197.43603515625000000000	4192.30761718750000000000	4200.51269531250000000000	4186.66650390625000000000	1187.00000000000000000000	10247.00000000000000000000	10224.00000000000000000000	0.00000000000000000000	0.00000000000000000000	0.00000000000000000000	868.00000000000000000000	534.00000000000000000000	4.00000000000000000000	4.00000000000000000000	4.00000000000000000000	4.00000000000000000000	4.00000000000000000000	4.00000000000000000000	4.00000000000000000000	4.00000000000000000000	4.00000000000000000000	4.00000000000000000000	4.00000000000000000000	4.00000000000000000000	4.00000000000000000000	4.00000000000000000000	4.00000000000000000000	4.00000000000000000000
112.00000000000000000000	0.00000000000000000000	4188.20507812500000000000	4173.33300781250000000000	4180.51269531250000000000	4182.05126953125000000000	4169.23046875000000000000	4181.02539062500000000000	4180.51269531250000000000	4161.53857421875000000000	4177.43603515625000000000	4188.20507812500000000000	4186.15380859375000000000	4191.79492187500000000000	4186.66650390625000000000	4189.74365234375000000000	1208.00000000000000000000	10247.00000000000000000000	10224.00000000000000000000	0.00000000000000000000	0.00000000000000000000	0.00000000000000000000	868.00000000000000000000	542.00000000000000000000	4.00000000000000000000	4.00000000000000000000	4.00000000000000000000	4.00000000000000000000	4.00000000000000000000	4.00000000000000000000	4.00000000000000000000	4.00000000000000000000	4.00000000000000000000	4.00000000000000000000	4.00000000000000000000	4.00000000000000000000	4.00000000000000000000	4.00000000000000000000	4.00000000000000000000	4.00000000000000000000
113.00000000000000000000	0.00000000000000000000	4177.94873046875000000000	4167.17919921875000000000	4167.69238281250000000000	4180.00000000000000000000	4150.25634765625000000000	4175.38427734375000000000	4180.00000000000000000000	4176.92285156250000000000	4165.64111328125000000000	4187.69238281250000000000	4188.20507812500000000000	4187.69238281250000000000	4181.02539062500000000000	4181.53857421875000000000	1273.00000000000000000000	10246.00000000000000000000	10225.00000000000000000000	0.00000000000000000000	0.00000000000000000000	0.00000000000000000000	868.00000000000000000000	549.00000000000000000000	4.00000000000000000000	4.00000000000000000000	4.00000000000000000000	4.00000000000000000000	4.00000000000000000000	4.00000000000000000000	4.00000000000000000000	4.00000000000000000000	4.00000000000000000000	4.00000000000000000000	4.00000000000000000000	4.00000000000000000000	4.00000000000000000000	4.00000000000000000000	4.00000000000000000000	4.00000000000000000000
114.00000000000000000000	0.00000000000000000000	4173.84619140625000000000	4170.25634765625000000000	4168.20507812500000000000	4190.76904296875000000000	4175.89746093750000000000	4171.79492187500000000000	4178.97412109375000000000	4199.48730468750000000000	4172.82031250000000000000	4197.43603515625000000000	4204.61523437500000000000	4202.56396484375000000000	4195.89746093750000000000	4189.74365234375000000000	1306.00000000000000000000	10246.00000000000000000000	10225.00000000000000000000	0.00000000000000000000	0.00000000000000000000	0.00000000000000000000	868.00000000000000000000	556.00000000000000000000	4.00000000000000000000	4.00000000000000000000	4.00000000000000000000	4.00000000000000000000	4.00000000000000000000	4.00000000000000000000	4.00000000000000000000	4.00000000000000000000	4.00000000000000000000	4.00000000000000000000	4.00000000000000000000	4.00000000000000000000	4.00000000000000000000	4.00000000000000000000	4.00000000000000000000	4.00000000000000000000
115.00000000000000000000	0.00000000000000000000	4169.74365234375000000000	4150.76904296875000000000	4173.84619140625000000000	4172.30761718750000000000	4197.43603515625000000000	4168.71777343750000000000	4162.56396484375000000000	4165.12792968750000000000	4165.64111328125000000000	4178.46142578125000000000	4177.94873046875000000000	4191.79492187500000000000	4169.74365234375000000000	4185.12792968750000000000	1187.00000000000000000000	10246.00000000000000000000	10225.00000000000000000000	0.00000000000000000000	0.00000000000000000000	0.00000000000000000000	868.00000000000000000000	564.00000000000000000000	4.00000000000000000000	4.00000000000000000000	4.00000000000000000000	4.00000000000000000000	4.00000000000000000000	4.00000000000000000000	4.00000000000000000000	4.00000000000000000000	4.00000000000000000000	4.00000000000000000000	4.00000000000000000000	4.00000000000000000000	4.00000000000000000000	4.00000000000000000000	4.00000000000000000000	4.00000000000000000000
116.00000000000000000000	0.00000000000000000000	4190.76904296875000000000	4191.79492187500000000000	4170.76904296875000000000	4194.87158203125000000000	4230.76904296875000000000	4192.82031250000000000000	4194.35888671875000000000	4186.15380859375000000000	4173.33300781250000000000	4218.97412109375000000000	4195.89746093750000000000	4192.30761718750000000000	4193.84619140625000000000	4189.74365234375000000000	1208.00000000000000000000	10246.00000000000000000000	10225.00000000000000000000	0.00000000000000000000	0.00000000000000000000	0.00000000000000000000	868.00000000000000000000	571.00000000000000000000	4.00000000000000000000	4.00000000000000000000	4.00000000000000000000	4.00000000000000000000	4.00000000000000000000	4.00000000000000000000	4.00000000000000000000	4.00000000000000000000	4.00000000000000000000	4.00000000000000000000	4.00000000000000000000	4.00000000000000000000	4.00000000000000000000	4.00000000000000000000	4.00000000000000000000	4.00000000000000000000
117.00000000000000000000	0.00000000000000000000	4192.82031250000000000000	4184.61523437500000000000	4177.94873046875000000000	4194.35888671875000000000	4169.74365234375000000000	4182.56396484375000000000	4178.97412109375000000000	4173.84619140625000000000	4169.74365234375000000000	4195.38427734375000000000	4187.17919921875000000000	4192.82031250000000000000	4180.51269531250000000000	4186.66650390625000000000	1273.00000000000000000000	10246.00000000000000000000	10226.00000000000000000000	0.00000000000000000000	0.00000000000000000000	0.00000000000000000000	868.00000000000000000000	579.00000000000000000000	4.00000000000000000000	4.00000000000000000000	4.00000000000000000000	4.00000000000000000000	4.00000000000000000000	4.00000000000000000000	4.00000000000000000000	4.00000000000000000000	4.00000000000000000000	4.00000000000000000000	4.00000000000000000000	4.00000000000000000000	4.00000000000000000000	4.00000000000000000000	4.00000000000000000000	4.00000000000000000000
118.00000000000000000000	0.00000000000000000000	4181.53857421875000000000	4173.84619140625000000000	4174.87158203125000000000	4187.69238281250000000000	4171.28173828125000000000	4178.46142578125000000000	4174.87158203125000000000	4175.89746093750000000000	4167.69238281250000000000	4173.33300781250000000000	4188.20507812500000000000	4187.69238281250000000000	4182.05126953125000000000	4185.64111328125000000000	1306.00000000000000000000	10246.00000000000000000000	10226.00000000000000000000	0.00000000000000000000	0.00000000000000000000	0.00000000000000000000	868.00000000000000000000	586.00000000000000000000	4.00000000000000000000	4.00000000000000000000	4.00000000000000000000	4.00000000000000000000	4.00000000000000000000	4.00000000000000000000	4.00000000000000000000	4.00000000000000000000	4.00000000000000000000	4.00000000000000000000	4.00000000000000000000	4.00000000000000000000	4.00000000000000000000	4.00000000000000000000	4.00000000000000000000	4.00000000000000000000
119.00000000000000000000	0.00000000000000000000	4190.25634765625000000000	4189.74365234375000000000	4180.00000000000000000000	4201.53857421875000000000	4223.07666015625000000000	4179.48730468750000000000	4179.48730468750000000000	4200.00000000000000000000	4186.15380859375000000000	4200.51269531250000000000	4210.25634765625000000000	4202.56396484375000000000	4208.71777343750000000000	4201.02539062500000000000	1187.00000000000000000000	10246.00000000000000000000	10228.00000000000000000000	0.00000000000000000000	0.00000000000000000000	0.00000000000000000000	868.00000000000000000000	593.00000000000000000000	4.00000000000000000000	4.00000000000000000000	4.00000000000000000000	4.00000000000000000000	4.00000000000000000000	4.00000000000000000000	4.00000000000000000000	4.00000000000000000000	4.00000000000000000000	4.00000000000000000000	4.00000000000000000000	4.00000000000000000000	4.00000000000000000000	4.00000000000000000000	4.00000000000000000000	4.00000000000000000000
120.00000000000000000000	0.00000000000000000000	4186.66650390625000000000	4172.30761718750000000000	4182.05126953125000000000	4185.64111328125000000000	4186.66650390625000000000	4166.15380859375000000000	4156.92285156250000000000	4168.20507812500000000000	4170.25634765625000000000	4180.51269531250000000000	4185.12792968750000000000	4195.89746093750000000000	4183.58984375000000000000	4193.84619140625000000000	1208.00000000000000000000	10246.00000000000000000000	10228.00000000000000000000	0.00000000000000000000	0.00000000000000000000	0.00000000000000000000	868.00000000000000000000	601.00000000000000000000	4.00000000000000000000	4.00000000000000000000	4.00000000000000000000	4.00000000000000000000	4.00000000000000000000	4.00000000000000000000	4.00000000000000000000	4.00000000000000000000	4.00000000000000000000	4.00000000000000000000	4.00000000000000000000	4.00000000000000000000	4.00000000000000000000	4.00000000000000000000	4.00000000000000000000	4.00000000000000000000
121.00000000000000000000	0.00000000000000000000	4184.10253906250000000000	4189.23046875000000000000	4171.28173828125000000000	4193.33300781250000000000	4198.97412109375000000000	4183.07666015625000000000	4188.20507812500000000000	4189.23046875000000000000	4165.64111328125000000000	4205.12792968750000000000	4203.07666015625000000000	4199.48730468750000000000	4196.92285156250000000000	4190.76904296875000000000	1273.00000000000000000000	10246.00000000000000000000	10229.00000000000000000000	0.00000000000000000000	0.00000000000000000000	0.00000000000000000000	868.00000000000000000000	608.00000000000000000000	4.00000000000000000000	4.00000000000000000000	4.00000000000000000000	4.00000000000000000000	4.00000000000000000000	4.00000000000000000000	4.00000000000000000000	4.00000000000000000000	4.00000000000000000000	4.00000000000000000000	4.00000000000000000000	4.00000000000000000000	4.00000000000000000000	4.00000000000000000000	4.00000000000000000000	4.00000000000000000000
122.00000000000000000000	0.00000000000000000000	4181.02539062500000000000	4177.43603515625000000000	4175.38427734375000000000	4186.15380859375000000000	4184.61523437500000000000	4177.43603515625000000000	4180.51269531250000000000	4182.05126953125000000000	4167.17919921875000000000	4192.82031250000000000000	4195.89746093750000000000	4201.02539062500000000000	4175.89746093750000000000	4183.58984375000000000000	1306.00000000000000000000	10246.00000000000000000000	10229.00000000000000000000	0.00000000000000000000	0.00000000000000000000	0.00000000000000000000	868.00000000000000000000	615.00000000000000000000	4.00000000000000000000	4.00000000000000000000	4.00000000000000000000	4.00000000000000000000	4.00000000000000000000	4.00000000000000000000	4.00000000000000000000	4.00000000000000000000	4.00000000000000000000	4.00000000000000000000	4.00000000000000000000	4.00000000000000000000	4.00000000000000000000	4.00000000000000000000	4.00000000000000000000	4.00000000000000000000
123.00000000000000000000	0.00000000000000000000	4184.10253906250000000000	4186.66650390625000000000	4172.82031250000000000000	4183.58984375000000000000	4187.17919921875000000000	4176.41015625000000000000	4174.87158203125000000000	4169.23046875000000000000	4166.66650390625000000000	4182.05126953125000000000	4185.64111328125000000000	4188.71777343750000000000	4175.38427734375000000000	4181.02539062500000000000	1187.00000000000000000000	10247.00000000000000000000	10230.00000000000000000000	0.00000000000000000000	0.00000000000000000000	0.00000000000000000000	868.00000000000000000000	623.00000000000000000000	4.00000000000000000000	4.00000000000000000000	4.00000000000000000000	4.00000000000000000000	4.00000000000000000000	4.00000000000000000000	4.00000000000000000000	4.00000000000000000000	4.00000000000000000000	4.00000000000000000000	4.00000000000000000000	4.00000000000000000000	4.00000000000000000000	4.00000000000000000000	4.00000000000000000000	4.00000000000000000000
124.00000000000000000000	0.00000000000000000000	4196.92285156250000000000	4213.84619140625000000000	4177.94873046875000000000	4205.12792968750000000000	4225.12792968750000000000	4186.15380859375000000000	4189.23046875000000000000	4185.12792968750000000000	4183.58984375000000000000	4206.15380859375000000000	4205.12792968750000000000	4202.56396484375000000000	4211.79492187500000000000	4195.38427734375000000000	1208.00000000000000000000	10247.00000000000000000000	10230.00000000000000000000	0.00000000000000000000	0.00000000000000000000	0.00000000000000000000	868.00000000000000000000	631.00000000000000000000	4.00000000000000000000	4.00000000000000000000	4.00000000000000000000	4.00000000000000000000	4.00000000000000000000	4.00000000000000000000	4.00000000000000000000	4.00000000000000000000	4.00000000000000000000	4.00000000000000000000	4.00000000000000000000	4.00000000000000000000	4.00000000000000000000	4.00000000000000000000	4.00000000000000000000	4.00000000000000000000
125.00000000000000000000	0.00000000000000000000	4189.23046875000000000000	4183.58984375000000000000	4183.07666015625000000000	4189.74365234375000000000	4192.82031250000000000000	4168.71777343750000000000	4165.12792968750000000000	4157.43603515625000000000	4172.30761718750000000000	4170.25634765625000000000	4183.58984375000000000000	4198.46142578125000000000	4186.15380859375000000000	4186.66650390625000000000	1273.00000000000000000000	10247.00000000000000000000	10231.00000000000000000000	0.00000000000000000000	0.00000000000000000000	0.00000000000000000000	868.00000000000000000000	639.00000000000000000000	4.00000000000000000000	4.00000000000000000000	4.00000000000000000000	4.00000000000000000000	4.00000000000000000000	4.00000000000000000000	4.00000000000000000000	4.00000000000000000000	4.00000000000000000000	4.00000000000000000000	4.00000000000000000000	4.00000000000000000000	4.00000000000000000000	4.00000000000000000000	4.00000000000000000000	4.00000000000000000000
126.00000000000000000000	0.00000000000000000000	4187.69238281250000000000	4194.35888671875000000000	4172.30761718750000000000	4194.87158203125000000000	4206.15380859375000000000	4174.35888671875000000000	4180.51269531250000000000	4187.17919921875000000000	4172.30761718750000000000	4197.94873046875000000000	4206.66650390625000000000	4200.00000000000000000000	4206.15380859375000000000	4189.74365234375000000000	1306.00000000000000000000	10247.00000000000000000000	10231.00000000000000000000	0.00000000000000000000	0.00000000000000000000	0.00000000000000000000	868.00000000000000000000	648.00000000000000000000	4.00000000000000000000	4.00000000000000000000	4.00000000000000000000	4.00000000000000000000	4.00000000000000000000	4.00000000000000000000	4.00000000000000000000	4.00000000000000000000	4.00000000000000000000	4.00000000000000000000	4.00000000000000000000	4.00000000000000000000	4.00000000000000000000	4.00000000000000000000	4.00000000000000000000	4.00000000000000000000
127.00000000000000000000	0.00000000000000000000	4177.94873046875000000000	4177.94873046875000000000	4172.82031250000000000000	4185.64111328125000000000	4196.92285156250000000000	4167.17919921875000000000	4167.69238281250000000000	4189.74365234375000000000	4173.33300781250000000000	4197.43603515625000000000	4204.10253906250000000000	4205.64111328125000000000	4197.43603515625000000000	4193.33300781250000000000	50.00000000000000000000	10248.00000000000000000000	10232.00000000000000000000	0.00000000000000000000	0.00000000000000000000	0.00000000000000000000	868.00000000000000000000	656.00000000000000000000	4.00000000000000000000	4.00000000000000000000	4.00000000000000000000	4.00000000000000000000	4.00000000000000000000	4.00000000000000000000	4.00000000000000000000	4.00000000000000000000	4.00000000000000000000	4.00000000000000000000	4.00000000000000000000	4.00000000000000000000	4.00000000000000000000	4.00000000000000000000	4.00000000000000000000	4.00000000000000000000
0.00000000000000000000	0.00000000000000000000	4170.76904296875000000000	4170.76904296875000000000	4168.20507812500000000000	4175.89746093750000000000	4180.00000000000000000000	4169.74365234375000000000	4167.69238281250000000000	4168.71777343750000000000	4161.53857421875000000000	4166.66650390625000000000	4181.53857421875000000000	4190.76904296875000000000	4171.28173828125000000000	4179.48730468750000000000	583.00000000000000000000	10248.00000000000000000000	10232.00000000000000000000	0.00000000000000000000	0.00000000000000000000	0.00000000000000000000	868.00000000000000000000	664.00000000000000000000	4.00000000000000000000	4.00000000000000000000	4.00000000000000000000	4.00000000000000000000	4.00000000000000000000	4.00000000000000000000	4.00000000000000000000	4.00000000000000000000	4.00000000000000000000	4.00000000000000000000	4.00000000000000000000	4.00000000000000000000	4.00000000000000000000	4.00000000000000000000	4.00000000000000000000	4.00000000000000000000
1.00000000000000000000	0.00000000000000000000	4186.66650390625000000000	4201.02539062500000000000	4171.79492187500000000000	4195.38427734375000000000	4212.82031250000000000000	4188.20507812500000000000	4195.38427734375000000000	4184.10253906250000000000	4171.79492187500000000000	4185.12792968750000000000	4196.41015625000000000000	4193.84619140625000000000	4187.17919921875000000000	4182.05126953125000000000	804.00000000000000000000	10251.00000000000000000000	10231.00000000000000000000	0.00000000000000000000	0.00000000000000000000	0.00000000000000000000	868.00000000000000000000	673.00000000000000000000	4.00000000000000000000	4.00000000000000000000	4.00000000000000000000	4.00000000000000000000	4.00000000000000000000	4.00000000000000000000	4.00000000000000000000	4.00000000000000000000	4.00000000000000000000	4.00000000000000000000	4.00000000000000000000	4.00000000000000000000	4.00000000000000000000	4.00000000000000000000	4.00000000000000000000	4.00000000000000000000
2.00000000000000000000	0.00000000000000000000	4185.64111328125000000000	4175.38427734375000000000	4181.02539062500000000000	4181.02539062500000000000	4185.64111328125000000000	4175.89746093750000000000	4168.71777343750000000000	4161.02539062500000000000	4168.20507812500000000000	4165.12792968750000000000	4175.89746093750000000000	4191.28173828125000000000	4165.64111328125000000000	4180.51269531250000000000	786.00000000000000000000	10251.00000000000000000000	10231.00000000000000000000	0.00000000000000000000	0.00000000000000000000	0.00000000000000000000	868.00000000000000000000	681.00000000000000000000	4.00000000000000000000	4.00000000000000000000	4.00000000000000000000	4.00000000000000000000	4.00000000000000000000	4.00000000000000000000	4.00000000000000000000	4.00000000000000000000	4.00000000000000000000	4.00000000000000000000	4.00000000000000000000	4.00000000000000000000	4.00000000000000000000	4.00000000000000000000	4.00000000000000000000	4.00000000000000000000
3.00000000000000000000	0.00000000000000000000	4193.84619140625000000000	4196.41015625000000000000	4180.51269531250000000000	4199.48730468750000000000	4174.35888671875000000000	4182.56396484375000000000	4180.00000000000000000000	4185.64111328125000000000	4177.94873046875000000000	4184.61523437500000000000	4202.05126953125000000000	4206.15380859375000000000	4203.07666015625000000000	4200.00000000000000000000	1204.00000000000000000000	10249.00000000000000000000	10230.00000000000000000000	0.00000000000000000000	0.00000000000000000000	0.00000000000000000000	868.00000000000000000000	689.00000000000000000000	4.00000000000000000000	4.00000000000000000000	4.00000000000000000000	4.00000000000000000000	4.00000000000000000000	4.00000000000000000000	4.00000000000000000000	4.00000000000000000000	4.00000000000000000000	4.00000000000000000000	4.00000000000000000000	4.00000000000000000000	4.00000000000000000000	4.00000000000000000000	4.00000000000000000000	4.00000000000000000000
4.00000000000000000000	0.00000000000000000000	4197.43603515625000000000	4197.94873046875000000000	4190.25634765625000000000	4207.69238281250000000000	4156.41015625000000000000	4172.82031250000000000000	4171.79492187500000000000	4181.02539062500000000000	4184.61523437500000000000	4177.43603515625000000000	4212.82031250000000000000	4218.46142578125000000000	4213.33300781250000000000	4209.74365234375000000000	1286.00000000000000000000	10249.00000000000000000000	10230.00000000000000000000	0.00000000000000000000	0.00000000000000000000	0.00000000000000000000	868.00000000000000000000	698.00000000000000000000	4.00000000000000000000	4.00000000000000000000	4.00000000000000000000	4.00000000000000000000	4.00000000000000000000	4.00000000000000000000	4.00000000000000000000	4.00000000000000000000	4.00000000000000000000	4.00000000000000000000	4.00000000000000000000	4.00000000000000000000	4.00000000000000000000	4.00000000000000000000	4.00000000000000000000	4.00000000000000000000
4.00000000000000000000	0.00000000000000000000	4197.43603515625000000000	4197.94873046875000000000	4190.25634765625000000000	4207.69238281250000000000	4156.41015625000000000000	4172.82031250000000000000	4171.79492187500000000000	4181.02539062500000000000	4184.61523437500000000000	4177.43603515625000000000	4212.82031250000000000000	4218.46142578125000000000	4213.33300781250000000000	4209.74365234375000000000	1286.00000000000000000000	10249.00000000000000000000	10230.00000000000000000000	0.00000000000000000000	0.00000000000000000000	0.00000000000000000000	868.00000000000000000000	706.00000000000000000000	4.00000000000000000000	4.00000000000000000000	4.00000000000000000000	4.00000000000000000000	4.00000000000000000000	4.00000000000000000000	4.00000000000000000000	4.00000000000000000000	4.00000000000000000000	4.00000000000000000000	4.00000000000000000000	4.00000000000000000000	4.00000000000000000000	4.00000000000000000000	4.00000000000000000000	4.00000000000000000000
5.00000000000000000000	0.00000000000000000000	4183.07666015625000000000	4174.87158203125000000000	4181.02539062500000000000	4189.74365234375000000000	4167.69238281250000000000	4162.05126953125000000000	4157.94873046875000000000	4156.92285156250000000000	4164.61523437500000000000	4168.20507812500000000000	4188.20507812500000000000	4194.35888671875000000000	4182.05126953125000000000	4185.12792968750000000000	780.00000000000000000000	10250.00000000000000000000	10229.00000000000000000000	0.00000000000000000000	0.00000000000000000000	0.00000000000000000000	868.00000000000000000000	714.00000000000000000000	4.00000000000000000000	4.00000000000000000000	4.00000000000000000000	4.00000000000000000000	4.00000000000000000000	4.00000000000000000000	4.00000000000000000000	4.00000000000000000000	4.00000000000000000000	4.00000000000000000000	4.00000000000000000000	4.00000000000000000000	4.00000000000000000000	4.00000000000000000000	4.00000000000000000000	4.00000000000000000000
6.00000000000000000000	0.00000000000000000000	4178.46142578125000000000	4189.74365234375000000000	4169.74365234375000000000	4196.41015625000000000000	4232.82031250000000000000	4179.48730468750000000000	4185.12792968750000000000	4193.33300781250000000000	4168.71777343750000000000	4223.58984375000000000000	4201.02539062500000000000	4193.84619140625000000000	4188.71777343750000000000	4182.05126953125000000000	1130.00000000000000000000	10250.00000000000000000000	10229.00000000000000000000	0.00000000000000000000	0.00000000000000000000	0.00000000000000000000	868.00000000000000000000	723.00000000000000000000	4.00000000000000000000	4.00000000000000000000	4.00000000000000000000	4.00000000000000000000	4.00000000000000000000	4.00000000000000000000	4.00000000000000000000	4.00000000000000000000	4.00000000000000000000	4.00000000000000000000	4.00000000000000000000	4.00000000000000000000	4.00000000000000000000	4.00000000000000000000	4.00000000000000000000	4.00000000000000000000
7.00000000000000000000	0.00000000000000000000	4173.84619140625000000000	4171.79492187500000000000	4173.33300781250000000000	4178.97412109375000000000	4188.71777343750000000000	4174.35888671875000000000	4171.79492187500000000000	4180.00000000000000000000	4165.12792968750000000000	4194.35888671875000000000	4181.02539062500000000000	4191.79492187500000000000	4161.53857421875000000000	4179.48730468750000000000	1202.00000000000000000000	10250.00000000000000000000	10230.00000000000000000000	0.00000000000000000000	0.00000000000000000000	0.00000000000000000000	868.00000000000000000000	731.00000000000000000000	4.00000000000000000000	4.00000000000000000000	4.00000000000000000000	4.00000000000000000000	4.00000000000000000000	4.00000000000000000000	4.00000000000000000000	4.00000000000000000000	4.00000000000000000000	4.00000000000000000000	4.00000000000000000000	4.00000000000000000000	4.00000000000000000000	4.00000000000000000000	4.00000000000000000000	4.00000000000000000000
8.00000000000000000000	0.00000000000000000000	4185.64111328125000000000	4193.84619140625000000000	4172.82031250000000000000	4189.74365234375000000000	4173.84619140625000000000	4180.00000000000000000000	4185.12792968750000000000	4185.12792968750000000000	4170.25634765625000000000	4190.25634765625000000000	4194.87158203125000000000	4189.23046875000000000000	4189.23046875000000000000	4184.10253906250000000000	1016.00000000000000000000	10250.00000000000000000000	10230.00000000000000000000	0.00000000000000000000	0.00000000000000000000	0.00000000000000000000	868.00000000000000000000	740.00000000000000000000	4.00000000000000000000	4.00000000000000000000	4.00000000000000000000	4.00000000000000000000	4.00000000000000000000	4.00000000000000000000	4.00000000000000000000	4.00000000000000000000	4.00000000000000000000	4.00000000000000000000	4.00000000000000000000	4.00000000000000000000	4.00000000000000000000	4.00000000000000000000	4.00000000000000000000	4.00000000000000000000
9.00000000000000000000	0.00000000000000000000	4192.30761718750000000000	4193.33300781250000000000	4183.58984375000000000000	4194.87158203125000000000	4209.74365234375000000000	4176.41015625000000000000	4181.02539062500000000000	4176.92285156250000000000	4181.53857421875000000000	4190.25634765625000000000	4197.94873046875000000000	4194.35888671875000000000	4200.00000000000000000000	4188.71777343750000000000	1287.00000000000000000000	10249.00000000000000000000	10228.00000000000000000000	0.00000000000000000000	0.00000000000000000000	0.00000000000000000000	868.00000000000000000000	747.00000000000000000000	4.00000000000000000000	4.00000000000000000000	4.00000000000000000000	4.00000000000000000000	4.00000000000000000000	4.00000000000000000000	4.00000000000000000000	4.00000000000000000000	4.00000000000000000000	4.00000000000000000000	4.00000000000000000000	4.00000000000000000000	4.00000000000000000000	4.00000000000000000000	4.00000000000000000000	4.00000000000000000000
10.00000000000000000000	0.00000000000000000000	4180.51269531250000000000	4165.64111328125000000000	4175.89746093750000000000	4172.82031250000000000000	4218.97412109375000000000	4166.15380859375000000000	4167.17919921875000000000	4162.05126953125000000000	4168.20507812500000000000	4159.48730468750000000000	4176.41015625000000000000	4181.53857421875000000000	4171.28173828125000000000	4178.97412109375000000000	1252.00000000000000000000	10249.00000000000000000000	10228.00000000000000000000	0.00000000000000000000	0.00000000000000000000	0.00000000000000000000	868.00000000000000000000	755.00000000000000000000	4.00000000000000000000	4.00000000000000000000	4.00000000000000000000	4.00000000000000000000	4.00000000000000000000	4.00000000000000000000	4.00000000000000000000	4.00000000000000000000	4.00000000000000000000	4.00000000000000000000	4.00000000000000000000	4.00000000000000000000	4.00000000000000000000	4.00000000000000000000	4.00000000000000000000	4.00000000000000000000
11.00000000000000000000	0.00000000000000000000	4178.97412109375000000000	4183.58984375000000000000	4166.15380859375000000000	4189.23046875000000000000	4223.07666015625000000000	4171.79492187500000000000	4183.07666015625000000000	4204.10253906250000000000	4175.38427734375000000000	4196.92285156250000000000	4206.66650390625000000000	4194.35888671875000000000	4196.92285156250000000000	4190.25634765625000000000	1150.00000000000000000000	10247.00000000000000000000	10227.00000000000000000000	0.00000000000000000000	0.00000000000000000000	0.00000000000000000000	868.00000000000000000000	762.00000000000000000000	4.00000000000000000000	4.00000000000000000000	4.00000000000000000000	4.00000000000000000000	4.00000000000000000000	4.00000000000000000000	4.00000000000000000000	4.00000000000000000000	4.00000000000000000000	4.00000000000000000000	4.00000000000000000000	4.00000000000000000000	4.00000000000000000000	4.00000000000000000000	4.00000000000000000000	4.00000000000000000000
12.00000000000000000000	0.00000000000000000000	4170.76904296875000000000	4161.53857421875000000000	4173.33300781250000000000	4182.05126953125000000000	4170.76904296875000000000	4158.97412109375000000000	4155.89746093750000000000	4175.89746093750000000000	4170.76904296875000000000	4180.51269531250000000000	4188.71777343750000000000	4192.30761718750000000000	4174.87158203125000000000	4185.64111328125000000000	1165.00000000000000000000	10247.00000000000000000000	10227.00000000000000000000	0.00000000000000000000	0.00000000000000000000	0.00000000000000000000	868.00000000000000000000	769.00000000000000000000	4.00000000000000000000	4.00000000000000000000	4.00000000000000000000	4.00000000000000000000	4.00000000000000000000	4.00000000000000000000	4.00000000000000000000	4.00000000000000000000	4.00000000000000000000	4.00000000000000000000	4.00000000000000000000	4.00000000000000000000	4.00000000000000000000	4.00000000000000000000	4.00000000000000000000	4.00000000000000000000
13.00000000000000000000	0.00000000000000000000	4177.94873046875000000000	4181.53857421875000000000	4168.71777343750000000000	4186.66650390625000000000	4172.30761718750000000000	4174.35888671875000000000	4175.38427734375000000000	4170.25634765625000000000	4166.15380859375000000000	4184.10253906250000000000	4184.61523437500000000000	4180.51269531250000000000	4177.94873046875000000000	4178.97412109375000000000	1240.00000000000000000000	10247.00000000000000000000	10224.00000000000000000000	0.00000000000000000000	0.00000000000000000000	0.00000000000000000000	868.00000000000000000000	777.00000000000000000000	4.00000000000000000000	4.00000000000000000000	4.00000000000000000000	4.00000000000000000000	4.00000000000000000000	4.00000000000000000000	4.00000000000000000000	4.00000000000000000000	4.00000000000000000000	4.00000000000000000000	4.00000000000000000000	4.00000000000000000000	4.00000000000000000000	4.00000000000000000000	4.00000000000000000000	4.00000000000000000000
14.00000000000000000000	0.00000000000000000000	4188.20507812500000000000	4195.38427734375000000000	4175.89746093750000000000	4191.28173828125000000000	4180.00000000000000000000	4181.53857421875000000000	4188.71777343750000000000	4183.07666015625000000000	4173.84619140625000000000	4202.05126953125000000000	4192.82031250000000000000	4189.23046875000000000000	4183.07666015625000000000	4183.58984375000000000000	1252.00000000000000000000	10247.00000000000000000000	10224.00000000000000000000	0.00000000000000000000	0.00000000000000000000	0.00000000000000000000	868.00000000000000000000	784.00000000000000000000	4.00000000000000000000	4.00000000000000000000	4.00000000000000000000	4.00000000000000000000	4.00000000000000000000	4.00000000000000000000	4.00000000000000000000	4.00000000000000000000	4.00000000000000000000	4.00000000000000000000	4.00000000000000000000	4.00000000000000000000	4.00000000000000000000	4.00000000000000000000	4.00000000000000000000	4.00000000000000000000
15.00000000000000000000	0.00000000000000000000	4174.87158203125000000000	4167.69238281250000000000	4178.46142578125000000000	4174.35888671875000000000	4173.84619140625000000000	4165.64111328125000000000	4163.58984375000000000000	4157.94873046875000000000	4165.64111328125000000000	4164.61523437500000000000	4176.41015625000000000000	4183.58984375000000000000	4163.58984375000000000000	4176.41015625000000000000	1150.00000000000000000000	10246.00000000000000000000	10226.00000000000000000000	0.00000000000000000000	0.00000000000000000000	0.00000000000000000000	868.00000000000000000000	791.00000000000000000000	4.00000000000000000000	4.00000000000000000000	4.00000000000000000000	4.00000000000000000000	4.00000000000000000000	4.00000000000000000000	4.00000000000000000000	4.00000000000000000000	4.00000000000000000000	4.00000000000000000000	4.00000000000000000000	4.00000000000000000000	4.00000000000000000000	4.00000000000000000000	4.00000000000000000000	4.00000000000000000000
16.00000000000000000000	0.00000000000000000000	4175.38427734375000000000	4189.74365234375000000000	4176.41015625000000000000	4196.92285156250000000000	4210.76904296875000000000	4172.30761718750000000000	4175.89746093750000000000	4177.94873046875000000000	4178.46142578125000000000	4178.97412109375000000000	4205.64111328125000000000	4197.43603515625000000000	4203.07666015625000000000	4192.82031250000000000000	0.00000000000000000000	10246.00000000000000000000	10226.00000000000000000000	0.00000000000000000000	0.00000000000000000000	0.00000000000000000000	868.00000000000000000000	799.00000000000000000000	4.00000000000000000000	4.00000000000000000000	4.00000000000000000000	4.00000000000000000000	4.00000000000000000000	4.00000000000000000000	4.00000000000000000000	4.00000000000000000000	4.00000000000000000000	4.00000000000000000000	4.00000000000000000000	4.00000000000000000000	4.00000000000000000000	4.00000000000000000000	4.00000000000000000000	4.00000000000000000000
17.00000000000000000000	0.00000000000000000000	4173.84619140625000000000	4175.89746093750000000000	4182.56396484375000000000	4188.71777343750000000000	4171.28173828125000000000	4163.07666015625000000000	4161.02539062500000000000	4165.12792968750000000000	4178.46142578125000000000	4166.15380859375000000000	4192.30761718750000000000	4200.51269531250000000000	4188.20507812500000000000	4197.43603515625000000000	0.00000000000000000000	10249.00000000000000000000	10227.00000000000000000000	0.00000000000000000000	0.00000000000000000000	0.00000000000000000000	868.00000000000000000000	806.00000000000000000000	4.00000000000000000000	4.00000000000000000000	4.00000000000000000000	4.00000000000000000000	4.00000000000000000000	4.00000000000000000000	4.00000000000000000000	4.00000000000000000000	4.00000000000000000000	4.00000000000000000000	4.00000000000000000000	4.00000000000000000000	4.00000000000000000000	4.00000000000000000000	4.00000000000000000000	4.00000000000000000000
18.00000000000000000000	0.00000000000000000000	4173.33300781250000000000	4181.02539062500000000000	4173.33300781250000000000	4182.56396484375000000000	4183.58984375000000000000	4173.33300781250000000000	4181.02539062500000000000	4184.61523437500000000000	4168.20507812500000000000	4189.74365234375000000000	4193.84619140625000000000	4189.74365234375000000000	4186.66650390625000000000	4186.15380859375000000000	0.00000000000000000000	10249.00000000000000000000	10227.00000000000000000000	0.00000000000000000000	0.00000000000000000000	0.00000000000000000000	868.00000000000000000000	813.00000000000000000000	4.00000000000000000000	4.00000000000000000000	4.00000000000000000000	4.00000000000000000000	4.00000000000000000000	4.00000000000000000000	4.00000000000000000000	4.00000000000000000000	4.00000000000000000000	4.00000000000000000000	4.00000000000000000000	4.00000000000000000000	4.00000000000000000000	4.00000000000000000000	4.00000000000000000000	4.00000000000000000000
19.00000000000000000000	0.00000000000000000000	4176.92285156250000000000	4187.17919921875000000000	4173.33300781250000000000	4193.84619140625000000000	4212.82031250000000000000	4180.51269531250000000000	4194.35888671875000000000	4209.74365234375000000000	4170.76904296875000000000	4224.10253906250000000000	4212.30761718750000000000	4197.94873046875000000000	4198.97412109375000000000	4184.10253906250000000000	0.00000000000000000000	10250.00000000000000000000	10227.00000000000000000000	0.00000000000000000000	0.00000000000000000000	0.00000000000000000000	868.00000000000000000000	821.00000000000000000000	4.00000000000000000000	4.00000000000000000000	4.00000000000000000000	4.00000000000000000000	4.00000000000000000000	4.00000000000000000000	4.00000000000000000000	4.00000000000000000000	4.00000000000000000000	4.00000000000000000000	4.00000000000000000000	4.00000000000000000000	4.00000000000000000000	4.00000000000000000000	4.00000000000000000000	4.00000000000000000000
20.00000000000000000000	0.00000000000000000000	4172.82031250000000000000	4172.82031250000000000000	4177.43603515625000000000	4184.10253906250000000000	4179.48730468750000000000	4166.66650390625000000000	4169.23046875000000000000	4179.48730468750000000000	4164.10253906250000000000	4194.35888671875000000000	4189.74365234375000000000	4191.79492187500000000000	4174.35888671875000000000	4179.48730468750000000000	0.00000000000000000000	10250.00000000000000000000	10227.00000000000000000000	0.00000000000000000000	0.00000000000000000000	0.00000000000000000000	868.00000000000000000000	828.00000000000000000000	4.00000000000000000000	4.00000000000000000000	4.00000000000000000000	4.00000000000000000000	4.00000000000000000000	4.00000000000000000000	4.00000000000000000000	4.00000000000000000000	4.00000000000000000000	4.00000000000000000000	4.00000000000000000000	4.00000000000000000000	4.00000000000000000000	4.00000000000000000000	4.00000000000000000000	4.00000000000000000000
21.00000000000000000000	0.00000000000000000000	4190.76904296875000000000	4215.89746093750000000000	4182.56396484375000000000	4203.07666015625000000000	4214.87158203125000000000	4181.53857421875000000000	4188.71777343750000000000	4193.84619140625000000000	4180.51269531250000000000	4216.41015625000000000000	4210.76904296875000000000	4201.53857421875000000000	4206.66650390625000000000	4190.25634765625000000000	0.00000000000000000000	10249.00000000000000000000	10229.00000000000000000000	0.00000000000000000000	0.00000000000000000000	0.00000000000000000000	868.00000000000000000000	835.00000000000000000000	4.00000000000000000000	4.00000000000000000000	4.00000000000000000000	4.00000000000000000000	4.00000000000000000000	4.00000000000000000000	4.00000000000000000000	4.00000000000000000000	4.00000000000000000000	4.00000000000000000000	4.00000000000000000000	4.00000000000000000000	4.00000000000000000000	4.00000000000000000000	4.00000000000000000000	4.00000000000000000000
22.00000000000000000000	0.00000000000000000000	4192.82031250000000000000	4205.64111328125000000000	4193.84619140625000000000	4192.30761718750000000000	4200.51269531250000000000	4175.89746093750000000000	4172.82031250000000000000	4174.35888671875000000000	4177.94873046875000000000	4193.84619140625000000000	4197.94873046875000000000	4202.56396484375000000000	4194.35888671875000000000	4186.15380859375000000000	0.00000000000000000000	10249.00000000000000000000	10229.00000000000000000000	0.00000000000000000000	0.00000000000000000000	0.00000000000000000000	868.00000000000000000000	843.00000000000000000000	4.00000000000000000000	4.00000000000000000000	4.00000000000000000000	4.00000000000000000000	4.00000000000000000000	4.00000000000000000000	4.00000000000000000000	4.00000000000000000000	4.00000000000000000000	4.00000000000000000000	4.00000000000000000000	4.00000000000000000000	4.00000000000000000000	4.00000000000000000000	4.00000000000000000000	4.00000000000000000000
23.00000000000000000000	0.00000000000000000000	4180.00000000000000000000	4194.87158203125000000000	4180.51269531250000000000	4187.69238281250000000000	4173.33300781250000000000	4175.89746093750000000000	4175.89746093750000000000	4177.94873046875000000000	4166.66650390625000000000	4184.61523437500000000000	4196.92285156250000000000	4195.89746093750000000000	4191.28173828125000000000	4184.10253906250000000000	0.00000000000000000000	10250.00000000000000000000	10231.00000000000000000000	0.00000000000000000000	0.00000000000000000000	0.00000000000000000000	868.00000000000000000000	850.00000000000000000000	4.00000000000000000000	4.00000000000000000000	4.00000000000000000000	4.00000000000000000000	4.00000000000000000000	4.00000000000000000000	4.00000000000000000000	4.00000000000000000000	4.00000000000000000000	4.00000000000000000000	4.00000000000000000000	4.00000000000000000000	4.00000000000000000000	4.00000000000000000000	4.00000000000000000000	4.00000000000000000000
24.00000000000000000000	0.00000000000000000000	4174.87158203125000000000	4193.84619140625000000000	4175.89746093750000000000	4198.97412109375000000000	4183.07666015625000000000	4177.43603515625000000000	4185.64111328125000000000	4207.17919921875000000000	4177.94873046875000000000	4208.71777343750000000000	4217.94873046875000000000	4211.28173828125000000000	4206.66650390625000000000	4195.38427734375000000000	0.00000000000000000000	10250.00000000000000000000	10231.00000000000000000000	0.00000000000000000000	0.00000000000000000000	0.00000000000000000000	868.00000000000000000000	858.00000000000000000000	4.00000000000000000000	4.00000000000000000000	4.00000000000000000000	4.00000000000000000000	4.00000000000000000000	4.00000000000000000000	4.00000000000000000000	4.00000000000000000000	4.00000000000000000000	4.00000000000000000000	4.00000000000000000000	4.00000000000000000000	4.00000000000000000000	4.00000000000000000000	4.00000000000000000000	4.00000000000000000000
25.00000000000000000000	0.00000000000000000000	4168.20507812500000000000	4165.12792968750000000000	4181.53857421875000000000	4175.89746093750000000000	4182.56396484375000000000	4168.20507812500000000000	4165.12792968750000000000	4181.02539062500000000000	4166.15380859375000000000	4174.35888671875000000000	4190.76904296875000000000	4200.00000000000000000000	4171.79492187500000000000	4183.07666015625000000000	0.00000000000000000000	10253.00000000000000000000	10231.00000000000000000000	0.00000000000000000000	0.00000000000000000000	0.00000000000000000000	868.00000000000000000000	865.00000000000000000000	4.00000000000000000000	4.00000000000000000000	4.00000000000000000000	4.00000000000000000000	4.00000000000000000000	4.00000000000000000000	4.00000000000000000000	4.00000000000000000000	4.00000000000000000000	4.00000000000000000000	4.00000000000000000000	4.00000000000000000000	4.00000000000000000000	4.00000000000000000000	4.00000000000000000000	4.00000000000000000000
26.00000000000000000000	0.00000000000000000000	4183.58984375000000000000	4197.94873046875000000000	4180.00000000000000000000	4186.66650390625000000000	4223.58984375000000000000	4192.82031250000000000000	4196.92285156250000000000	4188.71777343750000000000	4168.20507812500000000000	4190.76904296875000000000	4202.56396484375000000000	4195.38427734375000000000	4189.74365234375000000000	4186.15380859375000000000	0.00000000000000000000	10253.00000000000000000000	10231.00000000000000000000	0.00000000000000000000	0.00000000000000000000	0.00000000000000000000	868.00000000000000000000	873.00000000000000000000	4.00000000000000000000	4.00000000000000000000	4.00000000000000000000	4.00000000000000000000	4.00000000000000000000	4.00000000000000000000	4.00000000000000000000	4.00000000000000000000	4.00000000000000000000	4.00000000000000000000	4.00000000000000000000	4.00000000000000000000	4.00000000000000000000	4.00000000000000000000	4.00000000000000000000	4.00000000000000000000
27.00000000000000000000	0.00000000000000000000	4185.64111328125000000000	4190.76904296875000000000	4184.61523437500000000000	4180.51269531250000000000	4190.25634765625000000000	4187.17919921875000000000	4185.64111328125000000000	4165.12792968750000000000	4170.76904296875000000000	4176.41015625000000000000	4190.25634765625000000000	4196.41015625000000000000	4179.48730468750000000000	4185.12792968750000000000	0.00000000000000000000	10254.00000000000000000000	10231.00000000000000000000	0.00000000000000000000	0.00000000000000000000	0.00000000000000000000	868.00000000000000000000	882.00000000000000000000	4.00000000000000000000	4.00000000000000000000	4.00000000000000000000	4.00000000000000000000	4.00000000000000000000	4.00000000000000000000	4.00000000000000000000	4.00000000000000000000	4.00000000000000000000	4.00000000000000000000	4.00000000000000000000	4.00000000000000000000	4.00000000000000000000	4.00000000000000000000	4.00000000000000000000	4.00000000000000000000
28.00000000000000000000	0.00000000000000000000	4178.46142578125000000000	4180.00000000000000000000	4181.02539062500000000000	4177.94873046875000000000	4175.89746093750000000000	4177.94873046875000000000	4174.87158203125000000000	4168.71777343750000000000	4170.25634765625000000000	4177.94873046875000000000	4187.69238281250000000000	4194.87158203125000000000	4179.48730468750000000000	4186.66650390625000000000	0.00000000000000000000	10254.00000000000000000000	10231.00000000000000000000	0.00000000000000000000	0.00000000000000000000	0.00000000000000000000	868.00000000000000000000	890.00000000000000000000	4.00000000000000000000	4.00000000000000000000	4.00000000000000000000	4.00000000000000000000	4.00000000000000000000	4.00000000000000000000	4.00000000000000000000	4.00000000000000000000	4.00000000000000000000	4.00000000000000000000	4.00000000000000000000	4.00000000000000000000	4.00000000000000000000	4.00000000000000000000	4.00000000000000000000	4.00000000000000000000
29.00000000000000000000	0.00000000000000000000	4187.17919921875000000000	4197.43603515625000000000	4187.17919921875000000000	4201.53857421875000000000	4194.35888671875000000000	4181.02539062500000000000	4185.12792968750000000000	4204.61523437500000000000	4186.15380859375000000000	4215.38427734375000000000	4217.94873046875000000000	4214.35888671875000000000	4213.33300781250000000000	4208.71777343750000000000	0.00000000000000000000	10251.00000000000000000000	10226.00000000000000000000	0.00000000000000000000	0.00000000000000000000	0.00000000000000000000	868.00000000000000000000	898.00000000000000000000	4.00000000000000000000	4.00000000000000000000	4.00000000000000000000	4.00000000000000000000	4.00000000000000000000	4.00000000000000000000	4.00000000000000000000	4.00000000000000000000	4.00000000000000000000	4.00000000000000000000	4.00000000000000000000	4.00000000000000000000	4.00000000000000000000	4.00000000000000000000	4.00000000000000000000	4.00000000000000000000
30.00000000000000000000	0.00000000000000000000	4182.56396484375000000000	4174.87158203125000000000	4189.23046875000000000000	4185.64111328125000000000	4154.87158203125000000000	4164.61523437500000000000	4167.17919921875000000000	4173.33300781250000000000	4172.30761718750000000000	4180.51269531250000000000	4193.84619140625000000000	4209.74365234375000000000	4187.17919921875000000000	4194.87158203125000000000	0.00000000000000000000	10251.00000000000000000000	10226.00000000000000000000	0.00000000000000000000	0.00000000000000000000	0.00000000000000000000	868.00000000000000000000	907.00000000000000000000	4.00000000000000000000	4.00000000000000000000	4.00000000000000000000	4.00000000000000000000	4.00000000000000000000	4.00000000000000000000	4.00000000000000000000	4.00000000000000000000	4.00000000000000000000	4.00000000000000000000	4.00000000000000000000	4.00000000000000000000	4.00000000000000000000	4.00000000000000000000	4.00000000000000000000	4.00000000000000000000
31.00000000000000000000	0.00000000000000000000	4183.07666015625000000000	4192.82031250000000000000	4176.92285156250000000000	4192.30761718750000000000	4204.61523437500000000000	4177.94873046875000000000	4193.84619140625000000000	4193.33300781250000000000	4171.28173828125000000000	4201.02539062500000000000	4205.64111328125000000000	4208.20507812500000000000	4197.94873046875000000000	4185.64111328125000000000	0.00000000000000000000	10248.00000000000000000000	10224.00000000000000000000	0.00000000000000000000	0.00000000000000000000	0.00000000000000000000	868.00000000000000000000	915.00000000000000000000	4.00000000000000000000	4.00000000000000000000	4.00000000000000000000	4.00000000000000000000	4.00000000000000000000	4.00000000000000000000	4.00000000000000000000	4.00000000000000000000	4.00000000000000000000	4.00000000000000000000	4.00000000000000000000	4.00000000000000000000	4.00000000000000000000	4.00000000000000000000	4.00000000000000000000	4.00000000000000000000
32.00000000000000000000	0.00000000000000000000	4179.48730468750000000000	4186.15380859375000000000	4180.00000000000000000000	4190.76904296875000000000	4226.15380859375000000000	4181.53857421875000000000	4187.17919921875000000000	4197.43603515625000000000	4174.35888671875000000000	4205.64111328125000000000	4203.07666015625000000000	4208.71777343750000000000	4185.64111328125000000000	4188.71777343750000000000	0.00000000000000000000	10248.00000000000000000000	10224.00000000000000000000	0.00000000000000000000	0.00000000000000000000	0.00000000000000000000	868.00000000000000000000	923.00000000000000000000	4.00000000000000000000	4.00000000000000000000	4.00000000000000000000	4.00000000000000000000	4.00000000000000000000	4.00000000000000000000	4.00000000000000000000	4.00000000000000000000	4.00000000000000000000	4.00000000000000000000	4.00000000000000000000	4.00000000000000000000	4.00000000000000000000	4.00000000000000000000	4.00000000000000000000	4.00000000000000000000
33.00000000000000000000	0.00000000000000000000	4178.46142578125000000000	4186.15380859375000000000	4178.46142578125000000000	4190.25634765625000000000	4197.43603515625000000000	4177.94873046875000000000	4181.02539062500000000000	4185.64111328125000000000	4166.15380859375000000000	4185.64111328125000000000	4193.84619140625000000000	4197.43603515625000000000	4180.00000000000000000000	4185.64111328125000000000	0.00000000000000000000	10247.00000000000000000000	10223.00000000000000000000	0.00000000000000000000	0.00000000000000000000	0.00000000000000000000	868.00000000000000000000	932.00000000000000000000	4.00000000000000000000	4.00000000000000000000	4.00000000000000000000	4.00000000000000000000	4.00000000000000000000	4.00000000000000000000	4.00000000000000000000	4.00000000000000000000	4.00000000000000000000	4.00000000000000000000	4.00000000000000000000	4.00000000000000000000	4.00000000000000000000	4.00000000000000000000	4.00000000000000000000	4.00000000000000000000
34.00000000000000000000	0.00000000000000000000	4193.84619140625000000000	4211.79492187500000000000	4186.66650390625000000000	4211.79492187500000000000	4195.89746093750000000000	4181.02539062500000000000	4193.33300781250000000000	4195.38427734375000000000	4177.94873046875000000000	4188.71777343750000000000	4211.79492187500000000000	4206.66650390625000000000	4210.76904296875000000000	4191.28173828125000000000	0.00000000000000000000	10247.00000000000000000000	10223.00000000000000000000	0.00000000000000000000	0.00000000000000000000	0.00000000000000000000	868.00000000000000000000	940.00000000000000000000	4.00000000000000000000	4.00000000000000000000	4.00000000000000000000	4.00000000000000000000	4.00000000000000000000	4.00000000000000000000	4.00000000000000000000	4.00000000000000000000	4.00000000000000000000	4.00000000000000000000	4.00000000000000000000	4.00000000000000000000	4.00000000000000000000	4.00000000000000000000	4.00000000000000000000	4.00000000000000000000
35.00000000000000000000	0.00000000000000000000	4185.12792968750000000000	4181.53857421875000000000	4190.25634765625000000000	4193.33300781250000000000	4168.71777343750000000000	4167.69238281250000000000	4158.97412109375000000000	4152.82031250000000000000	4170.76904296875000000000	4149.74365234375000000000	4182.56396484375000000000	4197.94873046875000000000	4178.97412109375000000000	4184.61523437500000000000	0.00000000000000000000	10244.00000000000000000000	10225.00000000000000000000	0.00000000000000000000	0.00000000000000000000	0.00000000000000000000	868.00000000000000000000	948.00000000000000000000	4.00000000000000000000	4.00000000000000000000	4.00000000000000000000	4.00000000000000000000	4.00000000000000000000	4.00000000000000000000	4.00000000000000000000	4.00000000000000000000	4.00000000000000000000	4.00000000000000000000	4.00000000000000000000	4.00000000000000000000	4.00000000000000000000	4.00000000000000000000	4.00000000000000000000	4.00000000000000000000
36.00000000000000000000	0.00000000000000000000	4178.46142578125000000000	4191.28173828125000000000	4172.82031250000000000000	4200.51269531250000000000	4188.20507812500000000000	4176.92285156250000000000	4171.28173828125000000000	4176.41015625000000000000	4173.33300781250000000000	4191.28173828125000000000	4202.56396484375000000000	4201.53857421875000000000	4193.84619140625000000000	4194.35888671875000000000	0.00000000000000000000	10244.00000000000000000000	10225.00000000000000000000	0.00000000000000000000	0.00000000000000000000	0.00000000000000000000	868.00000000000000000000	957.00000000000000000000	4.00000000000000000000	4.00000000000000000000	4.00000000000000000000	4.00000000000000000000	4.00000000000000000000	4.00000000000000000000	4.00000000000000000000	4.00000000000000000000	4.00000000000000000000	4.00000000000000000000	4.00000000000000000000	4.00000000000000000000	4.00000000000000000000	4.00000000000000000000	4.00000000000000000000	4.00000000000000000000
37.00000000000000000000	0.00000000000000000000	4176.92285156250000000000	4180.51269531250000000000	4177.94873046875000000000	4203.58984375000000000000	4167.17919921875000000000	4168.20507812500000000000	4164.61523437500000000000	4189.74365234375000000000	4173.84619140625000000000	4201.02539062500000000000	4209.23046875000000000000	4214.87158203125000000000	4192.82031250000000000000	4197.94873046875000000000	0.00000000000000000000	10243.00000000000000000000	10227.00000000000000000000	0.00000000000000000000	0.00000000000000000000	0.00000000000000000000	868.00000000000000000000	964.00000000000000000000	4.00000000000000000000	4.00000000000000000000	4.00000000000000000000	4.00000000000000000000	4.00000000000000000000	4.00000000000000000000	4.00000000000000000000	4.00000000000000000000	4.00000000000000000000	4.00000000000000000000	4.00000000000000000000	4.00000000000000000000	4.00000000000000000000	4.00000000000000000000	4.00000000000000000000	4.00000000000000000000
38.00000000000000000000	0.00000000000000000000	4172.30761718750000000000	4166.15380859375000000000	4176.92285156250000000000	4191.79492187500000000000	4144.10253906250000000000	4166.66650390625000000000	4161.53857421875000000000	4165.12792968750000000000	4155.38427734375000000000	4160.00000000000000000000	4183.58984375000000000000	4194.35888671875000000000	4166.66650390625000000000	4178.46142578125000000000	0.00000000000000000000	10243.00000000000000000000	10227.00000000000000000000	0.00000000000000000000	0.00000000000000000000	0.00000000000000000000	868.00000000000000000000	972.00000000000000000000	4.00000000000000000000	4.00000000000000000000	4.00000000000000000000	4.00000000000000000000	4.00000000000000000000	4.00000000000000000000	4.00000000000000000000	4.00000000000000000000	4.00000000000000000000	4.00000000000000000000	4.00000000000000000000	4.00000000000000000000	4.00000000000000000000	4.00000000000000000000	4.00000000000000000000	4.00000000000000000000
39.00000000000000000000	0.00000000000000000000	4180.51269531250000000000	4192.30761718750000000000	4172.30761718750000000000	4202.56396484375000000000	4176.41015625000000000000	4185.64111328125000000000	4193.84619140625000000000	4180.00000000000000000000	4166.66650390625000000000	4190.76904296875000000000	4196.41015625000000000000	4188.71777343750000000000	4180.00000000000000000000	4177.94873046875000000000	0.00000000000000000000	10245.00000000000000000000	10228.00000000000000000000	0.00000000000000000000	0.00000000000000000000	0.00000000000000000000	868.00000000000000000000	979.00000000000000000000	4.00000000000000000000	4.00000000000000000000	4.00000000000000000000	4.00000000000000000000	4.00000000000000000000	4.00000000000000000000	4.00000000000000000000	4.00000000000000000000	4.00000000000000000000	4.00000000000000000000	4.00000000000000000000	4.00000000000000000000	4.00000000000000000000	4.00000000000000000000	4.00000000000000000000	4.00000000000000000000
40.00000000000000000000	0.00000000000000000000	4174.87158203125000000000	4165.12792968750000000000	4178.46142578125000000000	4181.02539062500000000000	4147.69238281250000000000	4169.74365234375000000000	4172.82031250000000000000	4158.97412109375000000000	4164.61523437500000000000	4173.33300781250000000000	4174.35888671875000000000	4183.58984375000000000000	4151.79492187500000000000	4173.84619140625000000000	0.00000000000000000000	10245.00000000000000000000	10228.00000000000000000000	0.00000000000000000000	0.00000000000000000000	0.00000000000000000000	868.00000000000000000000	986.00000000000000000000	4.00000000000000000000	4.00000000000000000000	4.00000000000000000000	4.00000000000000000000	4.00000000000000000000	4.00000000000000000000	4.00000000000000000000	4.00000000000000000000	4.00000000000000000000	4.00000000000000000000	4.00000000000000000000	4.00000000000000000000	4.00000000000000000000	4.00000000000000000000	4.00000000000000000000	4.00000000000000000000
41.00000000000000000000	0.00000000000000000000	4175.38427734375000000000	4177.43603515625000000000	4177.43603515625000000000	4186.15380859375000000000	4166.15380859375000000000	4171.79492187500000000000	4181.02539062500000000000	4178.46142578125000000000	4167.17919921875000000000	4165.12792968750000000000	4192.30761718750000000000	4189.23046875000000000000	4179.48730468750000000000	4185.12792968750000000000	0.00000000000000000000	10245.00000000000000000000	10228.00000000000000000000	0.00000000000000000000	0.00000000000000000000	0.00000000000000000000	868.00000000000000000000	994.00000000000000000000	4.00000000000000000000	4.00000000000000000000	4.00000000000000000000	4.00000000000000000000	4.00000000000000000000	4.00000000000000000000	4.00000000000000000000	4.00000000000000000000	4.00000000000000000000	4.00000000000000000000	4.00000000000000000000	4.00000000000000000000	4.00000000000000000000	4.00000000000000000000	4.00000000000000000000	4.00000000000000000000
42.00000000000000000000	0.00000000000000000000	4173.33300781250000000000	4180.00000000000000000000	4182.05126953125000000000	4193.33300781250000000000	4177.94873046875000000000	4170.25634765625000000000	4173.84619140625000000000	4181.02539062500000000000	4180.51269531250000000000	4157.43603515625000000000	4203.58984375000000000000	4203.07666015625000000000	4195.38427734375000000000	4194.87158203125000000000	0.00000000000000000000	10245.00000000000000000000	10228.00000000000000000000	0.00000000000000000000	0.00000000000000000000	0.00000000000000000000	869.00000000000000000000	1.00000000000000000000	4.00000000000000000000	4.00000000000000000000	4.00000000000000000000	4.00000000000000000000	4.00000000000000000000	4.00000000000000000000	4.00000000000000000000	4.00000000000000000000	4.00000000000000000000	4.00000000000000000000	4.00000000000000000000	4.00000000000000000000	4.00000000000000000000	4.00000000000000000000	4.00000000000000000000	4.00000000000000000000
43.00000000000000000000	0.00000000000000000000	4163.58984375000000000000	4163.58984375000000000000	4175.89746093750000000000	4176.92285156250000000000	4165.64111328125000000000	4166.15380859375000000000	4161.02539062500000000000	4160.51269531250000000000	4169.74365234375000000000	4152.30761718750000000000	4183.58984375000000000000	4189.74365234375000000000	4168.71777343750000000000	4181.02539062500000000000	0.00000000000000000000	10247.00000000000000000000	10228.00000000000000000000	0.00000000000000000000	0.00000000000000000000	0.00000000000000000000	869.00000000000000000000	9.00000000000000000000	4.00000000000000000000	4.00000000000000000000	4.00000000000000000000	4.00000000000000000000	4.00000000000000000000	4.00000000000000000000	4.00000000000000000000	4.00000000000000000000	4.00000000000000000000	4.00000000000000000000	4.00000000000000000000	4.00000000000000000000	4.00000000000000000000	4.00000000000000000000	4.00000000000000000000	4.00000000000000000000
44.00000000000000000000	0.00000000000000000000	4169.74365234375000000000	4183.07666015625000000000	4171.79492187500000000000	4188.71777343750000000000	4201.53857421875000000000	4183.07666015625000000000	4193.33300781250000000000	4198.97412109375000000000	4170.76904296875000000000	4202.05126953125000000000	4204.61523437500000000000	4195.89746093750000000000	4186.66650390625000000000	4182.05126953125000000000	0.00000000000000000000	10247.00000000000000000000	10228.00000000000000000000	0.00000000000000000000	0.00000000000000000000	0.00000000000000000000	869.00000000000000000000	18.00000000000000000000	4.00000000000000000000	4.00000000000000000000	4.00000000000000000000	4.00000000000000000000	4.00000000000000000000	4.00000000000000000000	4.00000000000000000000	4.00000000000000000000	4.00000000000000000000	4.00000000000000000000	4.00000000000000000000	4.00000000000000000000	4.00000000000000000000	4.00000000000000000000	4.00000000000000000000	4.00000000000000000000
45.00000000000000000000	0.00000000000000000000	4166.15380859375000000000	4156.41015625000000000000	4178.97412109375000000000	4177.43603515625000000000	4163.58984375000000000000	4173.84619140625000000000	4173.33300781250000000000	4182.05126953125000000000	4164.10253906250000000000	4176.92285156250000000000	4186.15380859375000000000	4193.84619140625000000000	4164.61523437500000000000	4175.89746093750000000000	0.00000000000000000000	10247.00000000000000000000	10229.00000000000000000000	0.00000000000000000000	0.00000000000000000000	0.00000000000000000000	869.00000000000000000000	25.00000000000000000000	4.00000000000000000000	4.00000000000000000000	4.00000000000000000000	4.00000000000000000000	4.00000000000000000000	4.00000000000000000000	4.00000000000000000000	4.00000000000000000000	4.00000000000000000000	4.00000000000000000000	4.00000000000000000000	4.00000000000000000000	4.00000000000000000000	4.00000000000000000000	4.00000000000000000000	4.00000000000000000000
46.00000000000000000000	0.00000000000000000000	4176.41015625000000000000	4175.38427734375000000000	4174.35888671875000000000	4186.66650390625000000000	4173.84619140625000000000	4180.00000000000000000000	4174.35888671875000000000	4179.48730468750000000000	4168.71777343750000000000	4182.56396484375000000000	4193.33300781250000000000	4187.69238281250000000000	4180.00000000000000000000	4181.02539062500000000000	0.00000000000000000000	10247.00000000000000000000	10229.00000000000000000000	0.00000000000000000000	0.00000000000000000000	0.00000000000000000000	869.00000000000000000000	33.00000000000000000000	4.00000000000000000000	4.00000000000000000000	4.00000000000000000000	4.00000000000000000000	4.00000000000000000000	4.00000000000000000000	4.00000000000000000000	4.00000000000000000000	4.00000000000000000000	4.00000000000000000000	4.00000000000000000000	4.00000000000000000000	4.00000000000000000000	4.00000000000000000000	4.00000000000000000000	4.00000000000000000000
47.00000000000000000000	0.00000000000000000000	4188.20507812500000000000	4190.76904296875000000000	4184.10253906250000000000	4189.74365234375000000000	4210.76904296875000000000	4180.00000000000000000000	4175.89746093750000000000	4181.53857421875000000000	4180.51269531250000000000	4192.30761718750000000000	4201.53857421875000000000	4197.43603515625000000000	4188.71777343750000000000	4190.25634765625000000000	0.00000000000000000000	10250.00000000000000000000	10227.00000000000000000000	0.00000000000000000000	0.00000000000000000000	0.00000000000000000000	869.00000000000000000000	41.00000000000000000000	4.00000000000000000000	4.00000000000000000000	4.00000000000000000000	4.00000000000000000000	4.00000000000000000000	4.00000000000000000000	4.00000000000000000000	4.00000000000000000000	4.00000000000000000000	4.00000000000000000000	4.00000000000000000000	4.00000000000000000000	4.00000000000000000000	4.00000000000000000000	4.00000000000000000000	4.00000000000000000000
48.00000000000000000000	0.00000000000000000000	4178.97412109375000000000	4165.12792968750000000000	4185.12792968750000000000	4170.25634765625000000000	4168.71777343750000000000	4169.23046875000000000000	4162.56396484375000000000	4165.12792968750000000000	4168.20507812500000000000	4154.35888671875000000000	4182.05126953125000000000	4191.79492187500000000000	4166.66650390625000000000	4180.51269531250000000000	0.00000000000000000000	10250.00000000000000000000	10227.00000000000000000000	0.00000000000000000000	0.00000000000000000000	0.00000000000000000000	869.00000000000000000000	50.00000000000000000000	4.00000000000000000000	4.00000000000000000000	4.00000000000000000000	4.00000000000000000000	4.00000000000000000000	4.00000000000000000000	4.00000000000000000000	4.00000000000000000000	4.00000000000000000000	4.00000000000000000000	4.00000000000000000000	4.00000000000000000000	4.00000000000000000000	4.00000000000000000000	4.00000000000000000000	4.00000000000000000000
49.00000000000000000000	0.00000000000000000000	4178.97412109375000000000	4181.53857421875000000000	4177.43603515625000000000	4191.28173828125000000000	4152.82031250000000000000	4178.97412109375000000000	4178.97412109375000000000	4197.94873046875000000000	4175.38427734375000000000	4186.15380859375000000000	4211.79492187500000000000	4203.58984375000000000000	4201.02539062500000000000	4194.87158203125000000000	0.00000000000000000000	10250.00000000000000000000	10226.00000000000000000000	0.00000000000000000000	0.00000000000000000000	0.00000000000000000000	869.00000000000000000000	57.00000000000000000000	4.00000000000000000000	4.00000000000000000000	4.00000000000000000000	4.00000000000000000000	4.00000000000000000000	4.00000000000000000000	4.00000000000000000000	4.00000000000000000000	4.00000000000000000000	4.00000000000000000000	4.00000000000000000000	4.00000000000000000000	4.00000000000000000000	4.00000000000000000000	4.00000000000000000000	4.00000000000000000000
50.00000000000000000000	0.00000000000000000000	4171.28173828125000000000	4161.02539062500000000000	4182.56396484375000000000	4178.46142578125000000000	4150.76904296875000000000	4163.58984375000000000000	4155.89746093750000000000	4177.43603515625000000000	4170.76904296875000000000	4174.87158203125000000000	4195.89746093750000000000	4203.07666015625000000000	4178.97412109375000000000	4193.84619140625000000000	0.00000000000000000000	10250.00000000000000000000	10226.00000000000000000000	0.00000000000000000000	0.00000000000000000000	0.00000000000000000000	869.00000000000000000000	65.00000000000000000000	4.00000000000000000000	4.00000000000000000000	4.00000000000000000000	4.00000000000000000000	4.00000000000000000000	4.00000000000000000000	4.00000000000000000000	4.00000000000000000000	4.00000000000000000000	4.00000000000000000000	4.00000000000000000000	4.00000000000000000000	4.00000000000000000000	4.00000000000000000000	4.00000000000000000000	4.00000000000000000000
51.00000000000000000000	0.00000000000000000000	4173.84619140625000000000	4174.87158203125000000000	4175.89746093750000000000	4173.33300781250000000000	4202.05126953125000000000	4177.43603515625000000000	4177.43603515625000000000	4177.94873046875000000000	4164.10253906250000000000	4175.38427734375000000000	4187.17919921875000000000	4191.79492187500000000000	4170.76904296875000000000	4180.51269531250000000000	0.00000000000000000000	10251.00000000000000000000	10225.00000000000000000000	0.00000000000000000000	0.00000000000000000000	0.00000000000000000000	869.00000000000000000000	73.00000000000000000000	4.00000000000000000000	4.00000000000000000000	4.00000000000000000000	4.00000000000000000000	4.00000000000000000000	4.00000000000000000000	4.00000000000000000000	4.00000000000000000000	4.00000000000000000000	4.00000000000000000000	4.00000000000000000000	4.00000000000000000000	4.00000000000000000000	4.00000000000000000000	4.00000000000000000000	4.00000000000000000000
52.00000000000000000000	0.00000000000000000000	4184.61523437500000000000	4194.35888671875000000000	4180.00000000000000000000	4182.56396484375000000000	4208.71777343750000000000	4193.84619140625000000000	4198.46142578125000000000	4189.74365234375000000000	4172.30761718750000000000	4190.25634765625000000000	4194.87158203125000000000	4196.92285156250000000000	4178.97412109375000000000	4180.00000000000000000000	0.00000000000000000000	10251.00000000000000000000	10225.00000000000000000000	0.00000000000000000000	0.00000000000000000000	0.00000000000000000000	869.00000000000000000000	81.00000000000000000000	4.00000000000000000000	4.00000000000000000000	4.00000000000000000000	4.00000000000000000000	4.00000000000000000000	4.00000000000000000000	4.00000000000000000000	4.00000000000000000000	4.00000000000000000000	4.00000000000000000000	4.00000000000000000000	4.00000000000000000000	4.00000000000000000000	4.00000000000000000000	4.00000000000000000000	4.00000000000000000000
53.00000000000000000000	0.00000000000000000000	4176.41015625000000000000	4168.71777343750000000000	4184.10253906250000000000	4165.64111328125000000000	4160.00000000000000000000	4176.92285156250000000000	4173.33300781250000000000	4164.10253906250000000000	4164.10253906250000000000	4162.56396484375000000000	4175.89746093750000000000	4189.23046875000000000000	4160.00000000000000000000	4175.89746093750000000000	0.00000000000000000000	10250.00000000000000000000	10224.00000000000000000000	0.00000000000000000000	0.00000000000000000000	0.00000000000000000000	869.00000000000000000000	88.00000000000000000000	4.00000000000000000000	4.00000000000000000000	4.00000000000000000000	4.00000000000000000000	4.00000000000000000000	4.00000000000000000000	4.00000000000000000000	4.00000000000000000000	4.00000000000000000000	4.00000000000000000000	4.00000000000000000000	4.00000000000000000000	4.00000000000000000000	4.00000000000000000000	4.00000000000000000000	4.00000000000000000000
54.00000000000000000000	0.00000000000000000000	4177.94873046875000000000	4187.69238281250000000000	4178.97412109375000000000	4178.46142578125000000000	4202.05126953125000000000	4178.97412109375000000000	4183.58984375000000000000	4190.76904296875000000000	4179.48730468750000000000	4194.87158203125000000000	4202.56396484375000000000	4200.51269531250000000000	4197.43603515625000000000	4191.28173828125000000000	0.00000000000000000000	10250.00000000000000000000	10224.00000000000000000000	0.00000000000000000000	0.00000000000000000000	0.00000000000000000000	869.00000000000000000000	96.00000000000000000000	4.00000000000000000000	4.00000000000000000000	4.00000000000000000000	4.00000000000000000000	4.00000000000000000000	4.00000000000000000000	4.00000000000000000000	4.00000000000000000000	4.00000000000000000000	4.00000000000000000000	4.00000000000000000000	4.00000000000000000000	4.00000000000000000000	4.00000000000000000000	4.00000000000000000000	4.00000000000000000000
55.00000000000000000000	0.00000000000000000000	4173.33300781250000000000	4169.23046875000000000000	4183.58984375000000000000	4168.20507812500000000000	4187.17919921875000000000	4170.25634765625000000000	4164.61523437500000000000	4173.84619140625000000000	4180.00000000000000000000	4175.89746093750000000000	4190.25634765625000000000	4200.51269531250000000000	4185.12792968750000000000	4188.71777343750000000000	0.00000000000000000000	10250.00000000000000000000	10224.00000000000000000000	0.00000000000000000000	0.00000000000000000000	0.00000000000000000000	869.00000000000000000000	104.00000000000000000000	4.00000000000000000000	4.00000000000000000000	4.00000000000000000000	4.00000000000000000000	4.00000000000000000000	4.00000000000000000000	4.00000000000000000000	4.00000000000000000000	4.00000000000000000000	4.00000000000000000000	4.00000000000000000000	4.00000000000000000000	4.00000000000000000000	4.00000000000000000000	4.00000000000000000000	4.00000000000000000000
56.00000000000000000000	0.00000000000000000000	4171.79492187500000000000	4167.69238281250000000000	4175.89746093750000000000	4167.69238281250000000000	4164.61523437500000000000	4175.89746093750000000000	4173.33300781250000000000	4174.87158203125000000000	4164.61523437500000000000	4168.20507812500000000000	4189.23046875000000000000	4192.30761718750000000000	4182.05126953125000000000	4181.53857421875000000000	0.00000000000000000000	10250.00000000000000000000	10224.00000000000000000000	0.00000000000000000000	0.00000000000000000000	0.00000000000000000000	869.00000000000000000000	112.00000000000000000000	4.00000000000000000000	4.00000000000000000000	4.00000000000000000000	4.00000000000000000000	4.00000000000000000000	4.00000000000000000000	4.00000000000000000000	4.00000000000000000000	4.00000000000000000000	4.00000000000000000000	4.00000000000000000000	4.00000000000000000000	4.00000000000000000000	4.00000000000000000000	4.00000000000000000000	4.00000000000000000000
57.00000000000000000000	0.00000000000000000000	4178.46142578125000000000	4182.05126953125000000000	4175.38427734375000000000	4185.12792968750000000000	4167.69238281250000000000	4180.00000000000000000000	4181.53857421875000000000	4197.94873046875000000000	4169.23046875000000000000	4197.94873046875000000000	4210.76904296875000000000	4207.17919921875000000000	4198.46142578125000000000	4191.28173828125000000000	0.00000000000000000000	10248.00000000000000000000	10224.00000000000000000000	0.00000000000000000000	0.00000000000000000000	0.00000000000000000000	869.00000000000000000000	121.00000000000000000000	4.00000000000000000000	4.00000000000000000000	4.00000000000000000000	4.00000000000000000000	4.00000000000000000000	4.00000000000000000000	4.00000000000000000000	4.00000000000000000000	4.00000000000000000000	4.00000000000000000000	4.00000000000000000000	4.00000000000000000000	4.00000000000000000000	4.00000000000000000000	4.00000000000000000000	4.00000000000000000000
58.00000000000000000000	0.00000000000000000000	4175.89746093750000000000	4163.58984375000000000000	4176.92285156250000000000	4171.79492187500000000000	4151.79492187500000000000	4168.71777343750000000000	4155.89746093750000000000	4166.66650390625000000000	4164.61523437500000000000	4176.92285156250000000000	4184.10253906250000000000	4196.92285156250000000000	4166.66650390625000000000	4183.07666015625000000000	0.00000000000000000000	10248.00000000000000000000	10224.00000000000000000000	0.00000000000000000000	0.00000000000000000000	0.00000000000000000000	869.00000000000000000000	129.00000000000000000000	4.00000000000000000000	4.00000000000000000000	4.00000000000000000000	4.00000000000000000000	4.00000000000000000000	4.00000000000000000000	4.00000000000000000000	4.00000000000000000000	4.00000000000000000000	4.00000000000000000000	4.00000000000000000000	4.00000000000000000000	4.00000000000000000000	4.00000000000000000000	4.00000000000000000000	4.00000000000000000000
59.00000000000000000000	0.00000000000000000000	4189.74365234375000000000	4195.38427734375000000000	4176.92285156250000000000	4188.20507812500000000000	4206.15380859375000000000	4186.15380859375000000000	4183.58984375000000000000	4181.53857421875000000000	4177.94873046875000000000	4197.43603515625000000000	4201.02539062500000000000	4198.97412109375000000000	4191.79492187500000000000	4187.69238281250000000000	0.00000000000000000000	10248.00000000000000000000	10225.00000000000000000000	0.00000000000000000000	0.00000000000000000000	0.00000000000000000000	869.00000000000000000000	137.00000000000000000000	4.00000000000000000000	4.00000000000000000000	4.00000000000000000000	4.00000000000000000000	4.00000000000000000000	4.00000000000000000000	4.00000000000000000000	4.00000000000000000000	4.00000000000000000000	4.00000000000000000000	4.00000000000000000000	4.00000000000000000000	4.00000000000000000000	4.00000000000000000000	4.00000000000000000000	4.00000000000000000000
60.00000000000000000000	0.00000000000000000000	4190.76904296875000000000	4189.74365234375000000000	4188.71777343750000000000	4189.23046875000000000000	4180.51269531250000000000	4176.41015625000000000000	4170.76904296875000000000	4164.10253906250000000000	4177.94873046875000000000	4171.79492187500000000000	4194.35888671875000000000	4204.61523437500000000000	4186.15380859375000000000	4189.74365234375000000000	0.00000000000000000000	10248.00000000000000000000	10225.00000000000000000000	0.00000000000000000000	0.00000000000000000000	0.00000000000000000000	869.00000000000000000000	146.00000000000000000000	4.00000000000000000000	4.00000000000000000000	4.00000000000000000000	4.00000000000000000000	4.00000000000000000000	4.00000000000000000000	4.00000000000000000000	4.00000000000000000000	4.00000000000000000000	4.00000000000000000000	4.00000000000000000000	4.00000000000000000000	4.00000000000000000000	4.00000000000000000000	4.00000000000000000000	4.00000000000000000000
61.00000000000000000000	0.00000000000000000000	4177.94873046875000000000	4183.58984375000000000000	4182.56396484375000000000	4186.66650390625000000000	4155.38427734375000000000	4169.74365234375000000000	4163.58984375000000000000	4157.43603515625000000000	4167.17919921875000000000	4161.53857421875000000000	4188.20507812500000000000	4196.41015625000000000000	4182.56396484375000000000	4185.64111328125000000000	0.00000000000000000000	10248.00000000000000000000	10225.00000000000000000000	0.00000000000000000000	0.00000000000000000000	0.00000000000000000000	869.00000000000000000000	153.00000000000000000000	4.00000000000000000000	4.00000000000000000000	4.00000000000000000000	4.00000000000000000000	4.00000000000000000000	4.00000000000000000000	4.00000000000000000000	4.00000000000000000000	4.00000000000000000000	4.00000000000000000000	4.00000000000000000000	4.00000000000000000000	4.00000000000000000000	4.00000000000000000000	4.00000000000000000000	4.00000000000000000000
62.00000000000000000000	0.00000000000000000000	4176.41015625000000000000	4189.23046875000000000000	4179.48730468750000000000	4195.38427734375000000000	4196.41015625000000000000	4176.41015625000000000000	4176.41015625000000000000	4188.71777343750000000000	4176.92285156250000000000	4192.82031250000000000000	4208.20507812500000000000	4207.17919921875000000000	4201.53857421875000000000	4193.84619140625000000000	0.00000000000000000000	10248.00000000000000000000	10225.00000000000000000000	0.00000000000000000000	0.00000000000000000000	0.00000000000000000000	869.00000000000000000000	161.00000000000000000000	4.00000000000000000000	4.00000000000000000000	4.00000000000000000000	4.00000000000000000000	4.00000000000000000000	4.00000000000000000000	4.00000000000000000000	4.00000000000000000000	4.00000000000000000000	4.00000000000000000000	4.00000000000000000000	4.00000000000000000000	4.00000000000000000000	4.00000000000000000000	4.00000000000000000000	4.00000000000000000000
63.00000000000000000000	0.00000000000000000000	4168.20507812500000000000	4154.87158203125000000000	4176.92285156250000000000	4173.33300781250000000000	4184.10253906250000000000	4168.71777343750000000000	4158.97412109375000000000	4163.07666015625000000000	4164.10253906250000000000	4154.87158203125000000000	4184.10253906250000000000	4200.00000000000000000000	4168.71777343750000000000	4181.53857421875000000000	0.00000000000000000000	10247.00000000000000000000	10226.00000000000000000000	0.00000000000000000000	0.00000000000000000000	0.00000000000000000000	869.00000000000000000000	168.00000000000000000000	4.00000000000000000000	4.00000000000000000000	4.00000000000000000000	4.00000000000000000000	4.00000000000000000000	4.00000000000000000000	4.00000000000000000000	4.00000000000000000000	4.00000000000000000000	4.00000000000000000000	4.00000000000000000000	4.00000000000000000000	4.00000000000000000000	4.00000000000000000000	4.00000000000000000000	4.00000000000000000000
64.00000000000000000000	0.00000000000000000000	4175.89746093750000000000	4182.56396484375000000000	4171.79492187500000000000	4187.69238281250000000000	4181.53857421875000000000	4188.20507812500000000000	4189.74365234375000000000	4175.38427734375000000000	4167.69238281250000000000	4185.64111328125000000000	4199.48730468750000000000	4198.97412109375000000000	4188.71777343750000000000	4180.51269531250000000000	624.00000000000000000000	10247.00000000000000000000	10226.00000000000000000000	0.00000000000000000000	0.00000000000000000000	0.00000000000000000000	869.00000000000000000000	175.00000000000000000000	4.00000000000000000000	4.00000000000000000000	4.00000000000000000000	4.00000000000000000000	4.00000000000000000000	4.00000000000000000000	4.00000000000000000000	4.00000000000000000000	4.00000000000000000000	4.00000000000000000000	4.00000000000000000000	4.00000000000000000000	4.00000000000000000000	4.00000000000000000000	4.00000000000000000000	4.00000000000000000000
65.00000000000000000000	0.00000000000000000000	4180.00000000000000000000	4178.46142578125000000000	4183.58984375000000000000	4186.66650390625000000000	4154.35888671875000000000	4183.58984375000000000000	4183.58984375000000000000	4166.15380859375000000000	4172.30761718750000000000	4196.41015625000000000000	4189.23046875000000000000	4197.94873046875000000000	4177.43603515625000000000	4178.97412109375000000000	833.00000000000000000000	10247.00000000000000000000	10227.00000000000000000000	0.00000000000000000000	0.00000000000000000000	0.00000000000000000000	869.00000000000000000000	183.00000000000000000000	4.00000000000000000000	4.00000000000000000000	4.00000000000000000000	4.00000000000000000000	4.00000000000000000000	4.00000000000000000000	4.00000000000000000000	4.00000000000000000000	4.00000000000000000000	4.00000000000000000000	4.00000000000000000000	4.00000000000000000000	4.00000000000000000000	4.00000000000000000000	4.00000000000000000000	4.00000000000000000000
66.00000000000000000000	0.00000000000000000000	4176.41015625000000000000	4166.66650390625000000000	4177.94873046875000000000	4178.46142578125000000000	4176.41015625000000000000	4173.33300781250000000000	4168.20507812500000000000	4156.41015625000000000000	4163.58984375000000000000	4170.25634765625000000000	4173.33300781250000000000	4184.61523437500000000000	4163.07666015625000000000	4173.33300781250000000000	832.00000000000000000000	10247.00000000000000000000	10227.00000000000000000000	0.00000000000000000000	0.00000000000000000000	0.00000000000000000000	869.00000000000000000000	190.00000000000000000000	4.00000000000000000000	4.00000000000000000000	4.00000000000000000000	4.00000000000000000000	4.00000000000000000000	4.00000000000000000000	4.00000000000000000000	4.00000000000000000000	4.00000000000000000000	4.00000000000000000000	4.00000000000000000000	4.00000000000000000000	4.00000000000000000000	4.00000000000000000000	4.00000000000000000000	4.00000000000000000000
67.00000000000000000000	0.00000000000000000000	4182.05126953125000000000	4187.69238281250000000000	4176.41015625000000000000	4198.97412109375000000000	4213.84619140625000000000	4175.38427734375000000000	4171.79492187500000000000	4176.92285156250000000000	4177.43603515625000000000	4181.02539062500000000000	4199.48730468750000000000	4201.53857421875000000000	4197.94873046875000000000	4190.25634765625000000000	1260.00000000000000000000	10246.00000000000000000000	10226.00000000000000000000	0.00000000000000000000	0.00000000000000000000	0.00000000000000000000	869.00000000000000000000	199.00000000000000000000	4.00000000000000000000	4.00000000000000000000	4.00000000000000000000	4.00000000000000000000	4.00000000000000000000	4.00000000000000000000	4.00000000000000000000	4.00000000000000000000	4.00000000000000000000	4.00000000000000000000	4.00000000000000000000	4.00000000000000000000	4.00000000000000000000	4.00000000000000000000	4.00000000000000000000	4.00000000000000000000
68.00000000000000000000	0.00000000000000000000	4172.82031250000000000000	4161.02539062500000000000	4183.58984375000000000000	4181.53857421875000000000	4141.53857421875000000000	4160.00000000000000000000	4147.17919921875000000000	4149.74365234375000000000	4167.17919921875000000000	4147.17919921875000000000	4177.94873046875000000000	4200.00000000000000000000	4171.28173828125000000000	4183.58984375000000000000	1365.00000000000000000000	10246.00000000000000000000	10226.00000000000000000000	0.00000000000000000000	0.00000000000000000000	0.00000000000000000000	869.00000000000000000000	207.00000000000000000000	4.00000000000000000000	4.00000000000000000000	4.00000000000000000000	4.00000000000000000000	4.00000000000000000000	4.00000000000000000000	4.00000000000000000000	4.00000000000000000000	4.00000000000000000000	4.00000000000000000000	4.00000000000000000000	4.00000000000000000000	4.00000000000000000000	4.00000000000000000000	4.00000000000000000000	4.00000000000000000000
69.00000000000000000000	0.00000000000000000000	4168.20507812500000000000	4169.74365234375000000000	4171.28173828125000000000	4183.58984375000000000000	4143.58984375000000000000	4175.38427734375000000000	4178.46142578125000000000	4181.02539062500000000000	4162.56396484375000000000	4174.35888671875000000000	4188.71777343750000000000	4192.30761718750000000000	4170.25634765625000000000	4175.89746093750000000000	798.00000000000000000000	10244.00000000000000000000	10226.00000000000000000000	0.00000000000000000000	0.00000000000000000000	0.00000000000000000000	869.00000000000000000000	214.00000000000000000000	4.00000000000000000000	4.00000000000000000000	4.00000000000000000000	4.00000000000000000000	4.00000000000000000000	4.00000000000000000000	4.00000000000000000000	4.00000000000000000000	4.00000000000000000000	4.00000000000000000000	4.00000000000000000000	4.00000000000000000000	4.00000000000000000000	4.00000000000000000000	4.00000000000000000000	4.00000000000000000000
70.00000000000000000000	0.00000000000000000000	4161.02539062500000000000	4160.00000000000000000000	4167.69238281250000000000	4181.02539062500000000000	4182.05126953125000000000	4175.89746093750000000000	4178.46142578125000000000	4185.12792968750000000000	4167.69238281250000000000	4183.07666015625000000000	4186.66650390625000000000	4193.33300781250000000000	4157.43603515625000000000	4171.79492187500000000000	1060.00000000000000000000	10244.00000000000000000000	10226.00000000000000000000	0.00000000000000000000	0.00000000000000000000	0.00000000000000000000	869.00000000000000000000	222.00000000000000000000	4.00000000000000000000	4.00000000000000000000	4.00000000000000000000	4.00000000000000000000	4.00000000000000000000	4.00000000000000000000	4.00000000000000000000	4.00000000000000000000	4.00000000000000000000	4.00000000000000000000	4.00000000000000000000	4.00000000000000000000	4.00000000000000000000	4.00000000000000000000	4.00000000000000000000	4.00000000000000000000
71.00000000000000000000	0.00000000000000000000	4165.64111328125000000000	4162.56396484375000000000	4171.28173828125000000000	4173.33300781250000000000	4183.07666015625000000000	4173.33300781250000000000	4164.10253906250000000000	4156.41015625000000000000	4163.58984375000000000000	4153.33300781250000000000	4169.74365234375000000000	4186.66650390625000000000	4148.71777343750000000000	4171.79492187500000000000	1165.00000000000000000000	10245.00000000000000000000	10227.00000000000000000000	0.00000000000000000000	0.00000000000000000000	0.00000000000000000000	869.00000000000000000000	230.00000000000000000000	4.00000000000000000000	4.00000000000000000000	4.00000000000000000000	4.00000000000000000000	4.00000000000000000000	4.00000000000000000000	4.00000000000000000000	4.00000000000000000000	4.00000000000000000000	4.00000000000000000000	4.00000000000000000000	4.00000000000000000000	4.00000000000000000000	4.00000000000000000000	4.00000000000000000000	4.00000000000000000000
72.00000000000000000000	0.00000000000000000000	4188.71777343750000000000	4206.15380859375000000000	4181.53857421875000000000	4200.00000000000000000000	4172.82031250000000000000	4186.66650390625000000000	4181.53857421875000000000	4172.82031250000000000000	4178.97412109375000000000	4176.41015625000000000000	4190.25634765625000000000	4199.48730468750000000000	4182.05126953125000000000	4189.74365234375000000000	1055.00000000000000000000	10245.00000000000000000000	10227.00000000000000000000	0.00000000000000000000	0.00000000000000000000	0.00000000000000000000	869.00000000000000000000	238.00000000000000000000	4.00000000000000000000	4.00000000000000000000	4.00000000000000000000	4.00000000000000000000	4.00000000000000000000	4.00000000000000000000	4.00000000000000000000	4.00000000000000000000	4.00000000000000000000	4.00000000000000000000	4.00000000000000000000	4.00000000000000000000	4.00000000000000000000	4.00000000000000000000	4.00000000000000000000	4.00000000000000000000
73.00000000000000000000	0.00000000000000000000	4179.48730468750000000000	4181.53857421875000000000	4183.58984375000000000000	4186.15380859375000000000	4139.48730468750000000000	4170.76904296875000000000	4153.84619140625000000000	4144.61523437500000000000	4171.79492187500000000000	4153.84619140625000000000	4168.20507812500000000000	4191.28173828125000000000	4154.35888671875000000000	4178.97412109375000000000	1220.00000000000000000000	10245.00000000000000000000	10229.00000000000000000000	0.00000000000000000000	0.00000000000000000000	0.00000000000000000000	869.00000000000000000000	247.00000000000000000000	4.00000000000000000000	4.00000000000000000000	4.00000000000000000000	4.00000000000000000000	4.00000000000000000000	4.00000000000000000000	4.00000000000000000000	4.00000000000000000000	4.00000000000000000000	4.00000000000000000000	4.00000000000000000000	4.00000000000000000000	4.00000000000000000000	4.00000000000000000000	4.00000000000000000000	4.00000000000000000000
74.00000000000000000000	0.00000000000000000000	4170.76904296875000000000	4182.56396484375000000000	4170.25634765625000000000	4185.12792968750000000000	4190.76904296875000000000	4172.30761718750000000000	4162.05126953125000000000	4155.38427734375000000000	4168.71777343750000000000	4166.15380859375000000000	4182.05126953125000000000	4189.74365234375000000000	4166.66650390625000000000	4175.89746093750000000000	1314.00000000000000000000	10245.00000000000000000000	10229.00000000000000000000	0.00000000000000000000	0.00000000000000000000	0.00000000000000000000	869.00000000000000000000	254.00000000000000000000	4.00000000000000000000	4.00000000000000000000	4.00000000000000000000	4.00000000000000000000	4.00000000000000000000	4.00000000000000000000	4.00000000000000000000	4.00000000000000000000	4.00000000000000000000	4.00000000000000000000	4.00000000000000000000	4.00000000000000000000	4.00000000000000000000	4.00000000000000000000	4.00000000000000000000	4.00000000000000000000
75.00000000000000000000	0.00000000000000000000	4169.23046875000000000000	4169.23046875000000000000	4176.92285156250000000000	4187.69238281250000000000	4181.53857421875000000000	4165.12792968750000000000	4156.41015625000000000000	4162.05126953125000000000	4172.82031250000000000000	4166.15380859375000000000	4189.23046875000000000000	4202.56396484375000000000	4168.20507812500000000000	4185.12792968750000000000	1183.00000000000000000000	10246.00000000000000000000	10229.00000000000000000000	0.00000000000000000000	0.00000000000000000000	0.00000000000000000000	869.00000000000000000000	263.00000000000000000000	4.00000000000000000000	4.00000000000000000000	4.00000000000000000000	4.00000000000000000000	4.00000000000000000000	4.00000000000000000000	4.00000000000000000000	4.00000000000000000000	4.00000000000000000000	4.00000000000000000000	4.00000000000000000000	4.00000000000000000000	4.00000000000000000000	4.00000000000000000000	4.00000000000000000000	4.00000000000000000000
76.00000000000000000000	0.00000000000000000000	4162.56396484375000000000	4150.76904296875000000000	4175.89746093750000000000	4178.97412109375000000000	4125.64111328125000000000	4159.48730468750000000000	4150.25634765625000000000	4145.12792968750000000000	4160.51269531250000000000	4144.10253906250000000000	4168.20507812500000000000	4189.23046875000000000000	4141.53857421875000000000	4176.92285156250000000000	1169.00000000000000000000	10246.00000000000000000000	10229.00000000000000000000	0.00000000000000000000	0.00000000000000000000	0.00000000000000000000	869.00000000000000000000	270.00000000000000000000	4.00000000000000000000	4.00000000000000000000	4.00000000000000000000	4.00000000000000000000	4.00000000000000000000	4.00000000000000000000	4.00000000000000000000	4.00000000000000000000	4.00000000000000000000	4.00000000000000000000	4.00000000000000000000	4.00000000000000000000	4.00000000000000000000	4.00000000000000000000	4.00000000000000000000	4.00000000000000000000
77.00000000000000000000	0.00000000000000000000	4173.84619140625000000000	4183.07666015625000000000	4174.35888671875000000000	4193.84619140625000000000	4188.20507812500000000000	4181.53857421875000000000	4183.58984375000000000000	4166.66650390625000000000	4169.74365234375000000000	4173.84619140625000000000	4186.15380859375000000000	4192.82031250000000000000	4160.00000000000000000000	4176.92285156250000000000	1256.00000000000000000000	10248.00000000000000000000	10229.00000000000000000000	0.00000000000000000000	0.00000000000000000000	0.00000000000000000000	869.00000000000000000000	277.00000000000000000000	4.00000000000000000000	4.00000000000000000000	4.00000000000000000000	4.00000000000000000000	4.00000000000000000000	4.00000000000000000000	4.00000000000000000000	4.00000000000000000000	4.00000000000000000000	4.00000000000000000000	4.00000000000000000000	4.00000000000000000000	4.00000000000000000000	4.00000000000000000000	4.00000000000000000000	4.00000000000000000000
78.00000000000000000000	0.00000000000000000000	4172.82031250000000000000	4162.56396484375000000000	4181.53857421875000000000	4176.41015625000000000000	4196.92285156250000000000	4170.76904296875000000000	4163.07666015625000000000	4139.48730468750000000000	4165.64111328125000000000	4135.89746093750000000000	4163.07666015625000000000	4189.23046875000000000000	4135.38427734375000000000	4171.28173828125000000000	1314.00000000000000000000	10248.00000000000000000000	10229.00000000000000000000	0.00000000000000000000	0.00000000000000000000	0.00000000000000000000	869.00000000000000000000	285.00000000000000000000	4.00000000000000000000	4.00000000000000000000	4.00000000000000000000	4.00000000000000000000	4.00000000000000000000	4.00000000000000000000	4.00000000000000000000	4.00000000000000000000	4.00000000000000000000	4.00000000000000000000	4.00000000000000000000	4.00000000000000000000	4.00000000000000000000	4.00000000000000000000	4.00000000000000000000	4.00000000000000000000
79.00000000000000000000	0.00000000000000000000	4174.87158203125000000000	4172.82031250000000000000	4174.87158203125000000000	4188.71777343750000000000	4170.25634765625000000000	4167.17919921875000000000	4165.12792968750000000000	4151.28173828125000000000	4168.20507812500000000000	4140.00000000000000000000	4176.92285156250000000000	4187.17919921875000000000	4157.94873046875000000000	4182.56396484375000000000	1183.00000000000000000000	10248.00000000000000000000	10229.00000000000000000000	0.00000000000000000000	0.00000000000000000000	0.00000000000000000000	869.00000000000000000000	293.00000000000000000000	4.00000000000000000000	4.00000000000000000000	4.00000000000000000000	4.00000000000000000000	4.00000000000000000000	4.00000000000000000000	4.00000000000000000000	4.00000000000000000000	4.00000000000000000000	4.00000000000000000000	4.00000000000000000000	4.00000000000000000000	4.00000000000000000000	4.00000000000000000000	4.00000000000000000000	4.00000000000000000000
80.00000000000000000000	0.00000000000000000000	4182.05126953125000000000	4179.48730468750000000000	4183.58984375000000000000	4199.48730468750000000000	4162.56396484375000000000	4164.10253906250000000000	4159.48730468750000000000	4159.48730468750000000000	4180.51269531250000000000	4156.41015625000000000000	4192.30761718750000000000	4199.48730468750000000000	4177.43603515625000000000	4194.35888671875000000000	1169.00000000000000000000	10248.00000000000000000000	10229.00000000000000000000	0.00000000000000000000	0.00000000000000000000	0.00000000000000000000	869.00000000000000000000	301.00000000000000000000	4.00000000000000000000	4.00000000000000000000	4.00000000000000000000	4.00000000000000000000	4.00000000000000000000	4.00000000000000000000	4.00000000000000000000	4.00000000000000000000	4.00000000000000000000	4.00000000000000000000	4.00000000000000000000	4.00000000000000000000	4.00000000000000000000	4.00000000000000000000	4.00000000000000000000	4.00000000000000000000
81.00000000000000000000	0.00000000000000000000	4173.33300781250000000000	4156.41015625000000000000	4182.56396484375000000000	4175.38427734375000000000	4159.48730468750000000000	4159.48730468750000000000	4149.23046875000000000000	4138.97412109375000000000	4166.15380859375000000000	4129.23046875000000000000	4167.17919921875000000000	4188.71777343750000000000	4149.74365234375000000000	4179.48730468750000000000	1256.00000000000000000000	10247.00000000000000000000	10229.00000000000000000000	0.00000000000000000000	0.00000000000000000000	0.00000000000000000000	869.00000000000000000000	310.00000000000000000000	4.00000000000000000000	4.00000000000000000000	4.00000000000000000000	4.00000000000000000000	4.00000000000000000000	4.00000000000000000000	4.00000000000000000000	4.00000000000000000000	4.00000000000000000000	4.00000000000000000000	4.00000000000000000000	4.00000000000000000000	4.00000000000000000000	4.00000000000000000000	4.00000000000000000000	4.00000000000000000000
82.00000000000000000000	0.00000000000000000000	4173.84619140625000000000	4176.41015625000000000000	4171.28173828125000000000	4189.74365234375000000000	4169.74365234375000000000	4175.89746093750000000000	4186.66650390625000000000	4188.20507812500000000000	4168.20507812500000000000	4177.43603515625000000000	4194.87158203125000000000	4196.92285156250000000000	4170.25634765625000000000	4187.17919921875000000000	1314.00000000000000000000	10247.00000000000000000000	10229.00000000000000000000	0.00000000000000000000	0.00000000000000000000	0.00000000000000000000	869.00000000000000000000	317.00000000000000000000	4.00000000000000000000	4.00000000000000000000	4.00000000000000000000	4.00000000000000000000	4.00000000000000000000	4.00000000000000000000	4.00000000000000000000	4.00000000000000000000	4.00000000000000000000	4.00000000000000000000	4.00000000000000000000	4.00000000000000000000	4.00000000000000000000	4.00000000000000000000	4.00000000000000000000	4.00000000000000000000
83.00000000000000000000	0.00000000000000000000	4169.74365234375000000000	4158.46142578125000000000	4175.38427734375000000000	4182.05126953125000000000	4129.74365234375000000000	4166.15380859375000000000	4167.17919921875000000000	4176.41015625000000000000	4165.12792968750000000000	4175.38427734375000000000	4183.07666015625000000000	4196.41015625000000000000	4147.17919921875000000000	4183.58984375000000000000	1183.00000000000000000000	10247.00000000000000000000	10230.00000000000000000000	0.00000000000000000000	0.00000000000000000000	0.00000000000000000000	869.00000000000000000000	325.00000000000000000000	4.00000000000000000000	4.00000000000000000000	4.00000000000000000000	4.00000000000000000000	4.00000000000000000000	4.00000000000000000000	4.00000000000000000000	4.00000000000000000000	4.00000000000000000000	4.00000000000000000000	4.00000000000000000000	4.00000000000000000000	4.00000000000000000000	4.00000000000000000000	4.00000000000000000000	4.00000000000000000000
84.00000000000000000000	0.00000000000000000000	4178.97412109375000000000	4174.35888671875000000000	4174.87158203125000000000	4185.12792968750000000000	4172.30761718750000000000	4175.89746093750000000000	4169.74365234375000000000	4163.07666015625000000000	4167.17919921875000000000	4168.71777343750000000000	4177.94873046875000000000	4189.74365234375000000000	4155.89746093750000000000	4177.94873046875000000000	1169.00000000000000000000	10247.00000000000000000000	10230.00000000000000000000	0.00000000000000000000	0.00000000000000000000	0.00000000000000000000	869.00000000000000000000	333.00000000000000000000	4.00000000000000000000	4.00000000000000000000	4.00000000000000000000	4.00000000000000000000	4.00000000000000000000	4.00000000000000000000	4.00000000000000000000	4.00000000000000000000	4.00000000000000000000	4.00000000000000000000	4.00000000000000000000	4.00000000000000000000	4.00000000000000000000	4.00000000000000000000	4.00000000000000000000	4.00000000000000000000
85.00000000000000000000	0.00000000000000000000	4193.33300781250000000000	4191.79492187500000000000	4184.10253906250000000000	4194.87158203125000000000	4220.00000000000000000000	4184.61523437500000000000	4181.53857421875000000000	4169.74365234375000000000	4181.02539062500000000000	4177.43603515625000000000	4188.71777343750000000000	4200.51269531250000000000	4174.35888671875000000000	4186.15380859375000000000	1256.00000000000000000000	10248.00000000000000000000	10230.00000000000000000000	0.00000000000000000000	0.00000000000000000000	0.00000000000000000000	869.00000000000000000000	341.00000000000000000000	4.00000000000000000000	4.00000000000000000000	4.00000000000000000000	4.00000000000000000000	4.00000000000000000000	4.00000000000000000000	4.00000000000000000000	4.00000000000000000000	4.00000000000000000000	4.00000000000000000000	4.00000000000000000000	4.00000000000000000000	4.00000000000000000000	4.00000000000000000000	4.00000000000000000000	4.00000000000000000000
86.00000000000000000000	0.00000000000000000000	4182.05126953125000000000	4168.71777343750000000000	4182.56396484375000000000	4178.46142578125000000000	4181.02539062500000000000	4171.79492187500000000000	4163.07666015625000000000	4153.84619140625000000000	4169.74365234375000000000	4148.71777343750000000000	4173.33300781250000000000	4192.30761718750000000000	4148.20507812500000000000	4177.43603515625000000000	1314.00000000000000000000	10248.00000000000000000000	10230.00000000000000000000	0.00000000000000000000	0.00000000000000000000	0.00000000000000000000	869.00000000000000000000	349.00000000000000000000	4.00000000000000000000	4.00000000000000000000	4.00000000000000000000	4.00000000000000000000	4.00000000000000000000	4.00000000000000000000	4.00000000000000000000	4.00000000000000000000	4.00000000000000000000	4.00000000000000000000	4.00000000000000000000	4.00000000000000000000	4.00000000000000000000	4.00000000000000000000	4.00000000000000000000	4.00000000000000000000
87.00000000000000000000	0.00000000000000000000	4177.43603515625000000000	4184.61523437500000000000	4173.84619140625000000000	4194.35888671875000000000	4171.79492187500000000000	4173.33300781250000000000	4172.82031250000000000000	4182.56396484375000000000	4173.33300781250000000000	4164.10253906250000000000	4201.02539062500000000000	4201.53857421875000000000	4176.92285156250000000000	4185.64111328125000000000	1183.00000000000000000000	10248.00000000000000000000	10230.00000000000000000000	0.00000000000000000000	0.00000000000000000000	0.00000000000000000000	869.00000000000000000000	357.00000000000000000000	4.00000000000000000000	4.00000000000000000000	4.00000000000000000000	4.00000000000000000000	4.00000000000000000000	4.00000000000000000000	4.00000000000000000000	4.00000000000000000000	4.00000000000000000000	4.00000000000000000000	4.00000000000000000000	4.00000000000000000000	4.00000000000000000000	4.00000000000000000000	4.00000000000000000000	4.00000000000000000000
88.00000000000000000000	0.00000000000000000000	4168.20507812500000000000	4159.48730468750000000000	4176.41015625000000000000	4181.53857421875000000000	4139.48730468750000000000	4157.43603515625000000000	4149.23046875000000000000	4160.00000000000000000000	4168.20507812500000000000	4143.07666015625000000000	4183.07666015625000000000	4201.02539062500000000000	4156.41015625000000000000	4182.05126953125000000000	1169.00000000000000000000	10248.00000000000000000000	10230.00000000000000000000	0.00000000000000000000	0.00000000000000000000	0.00000000000000000000	869.00000000000000000000	365.00000000000000000000	4.00000000000000000000	4.00000000000000000000	4.00000000000000000000	4.00000000000000000000	4.00000000000000000000	4.00000000000000000000	4.00000000000000000000	4.00000000000000000000	4.00000000000000000000	4.00000000000000000000	4.00000000000000000000	4.00000000000000000000	4.00000000000000000000	4.00000000000000000000	4.00000000000000000000	4.00000000000000000000
89.00000000000000000000	0.00000000000000000000	4166.66650390625000000000	4160.00000000000000000000	4164.10253906250000000000	4171.79492187500000000000	4170.76904296875000000000	4171.28173828125000000000	4167.69238281250000000000	4155.89746093750000000000	4163.07666015625000000000	4161.53857421875000000000	4171.79492187500000000000	4184.61523437500000000000	4140.51269531250000000000	4169.74365234375000000000	1256.00000000000000000000	10248.00000000000000000000	10230.00000000000000000000	0.00000000000000000000	0.00000000000000000000	0.00000000000000000000	869.00000000000000000000	372.00000000000000000000	4.00000000000000000000	4.00000000000000000000	4.00000000000000000000	4.00000000000000000000	4.00000000000000000000	4.00000000000000000000	4.00000000000000000000	4.00000000000000000000	4.00000000000000000000	4.00000000000000000000	4.00000000000000000000	4.00000000000000000000	4.00000000000000000000	4.00000000000000000000	4.00000000000000000000	4.00000000000000000000
90.00000000000000000000	0.00000000000000000000	4172.82031250000000000000	4175.89746093750000000000	4165.12792968750000000000	4178.97412109375000000000	4209.74365234375000000000	4185.12792968750000000000	4190.76904296875000000000	4171.28173828125000000000	4171.28173828125000000000	4194.35888671875000000000	4184.61523437500000000000	4191.79492187500000000000	4148.20507812500000000000	4172.30761718750000000000	1314.00000000000000000000	10248.00000000000000000000	10230.00000000000000000000	0.00000000000000000000	0.00000000000000000000	0.00000000000000000000	869.00000000000000000000	380.00000000000000000000	4.00000000000000000000	4.00000000000000000000	4.00000000000000000000	4.00000000000000000000	4.00000000000000000000	4.00000000000000000000	4.00000000000000000000	4.00000000000000000000	4.00000000000000000000	4.00000000000000000000	4.00000000000000000000	4.00000000000000000000	4.00000000000000000000	4.00000000000000000000	4.00000000000000000000	4.00000000000000000000
91.00000000000000000000	0.00000000000000000000	4169.23046875000000000000	4156.92285156250000000000	4175.89746093750000000000	4166.15380859375000000000	4134.35888671875000000000	4165.64111328125000000000	4161.53857421875000000000	4141.53857421875000000000	4157.94873046875000000000	4147.69238281250000000000	4163.58984375000000000000	4188.71777343750000000000	4129.23046875000000000000	4169.23046875000000000000	1183.00000000000000000000	10248.00000000000000000000	10231.00000000000000000000	0.00000000000000000000	0.00000000000000000000	0.00000000000000000000	869.00000000000000000000	388.00000000000000000000	4.00000000000000000000	4.00000000000000000000	4.00000000000000000000	4.00000000000000000000	4.00000000000000000000	4.00000000000000000000	4.00000000000000000000	4.00000000000000000000	4.00000000000000000000	4.00000000000000000000	4.00000000000000000000	4.00000000000000000000	4.00000000000000000000	4.00000000000000000000	4.00000000000000000000	4.00000000000000000000
92.00000000000000000000	0.00000000000000000000	4183.58984375000000000000	4186.15380859375000000000	4178.97412109375000000000	4190.76904296875000000000	4123.58984375000000000000	4169.23046875000000000000	4167.69238281250000000000	4163.58984375000000000000	4172.30761718750000000000	4159.48730468750000000000	4190.25634765625000000000	4198.97412109375000000000	4170.76904296875000000000	4185.12792968750000000000	1169.00000000000000000000	10248.00000000000000000000	10231.00000000000000000000	0.00000000000000000000	0.00000000000000000000	0.00000000000000000000	869.00000000000000000000	395.00000000000000000000	4.00000000000000000000	4.00000000000000000000	4.00000000000000000000	4.00000000000000000000	4.00000000000000000000	4.00000000000000000000	4.00000000000000000000	4.00000000000000000000	4.00000000000000000000	4.00000000000000000000	4.00000000000000000000	4.00000000000000000000	4.00000000000000000000	4.00000000000000000000	4.00000000000000000000	4.00000000000000000000
93.00000000000000000000	0.00000000000000000000	4178.97412109375000000000	4169.74365234375000000000	4183.58984375000000000000	4183.58984375000000000000	4152.30761718750000000000	4160.00000000000000000000	4152.30761718750000000000	4155.38427734375000000000	4181.53857421875000000000	4147.69238281250000000000	4184.10253906250000000000	4201.53857421875000000000	4161.53857421875000000000	4187.17919921875000000000	1256.00000000000000000000	10249.00000000000000000000	10231.00000000000000000000	0.00000000000000000000	0.00000000000000000000	0.00000000000000000000	869.00000000000000000000	403.00000000000000000000	4.00000000000000000000	4.00000000000000000000	4.00000000000000000000	4.00000000000000000000	4.00000000000000000000	4.00000000000000000000	4.00000000000000000000	4.00000000000000000000	4.00000000000000000000	4.00000000000000000000	4.00000000000000000000	4.00000000000000000000	4.00000000000000000000	4.00000000000000000000	4.00000000000000000000	4.00000000000000000000
94.00000000000000000000	0.00000000000000000000	4165.12792968750000000000	4155.89746093750000000000	4170.25634765625000000000	4167.17919921875000000000	4202.56396484375000000000	4165.12792968750000000000	4161.02539062500000000000	4164.10253906250000000000	4166.66650390625000000000	4144.61523437500000000000	4174.87158203125000000000	4189.74365234375000000000	4145.12792968750000000000	4175.38427734375000000000	1314.00000000000000000000	10249.00000000000000000000	10231.00000000000000000000	0.00000000000000000000	0.00000000000000000000	0.00000000000000000000	869.00000000000000000000	410.00000000000000000000	4.00000000000000000000	4.00000000000000000000	4.00000000000000000000	4.00000000000000000000	4.00000000000000000000	4.00000000000000000000	4.00000000000000000000	4.00000000000000000000	4.00000000000000000000	4.00000000000000000000	4.00000000000000000000	4.00000000000000000000	4.00000000000000000000	4.00000000000000000000	4.00000000000000000000	4.00000000000000000000
95.00000000000000000000	0.00000000000000000000	4166.66650390625000000000	4167.17919921875000000000	4165.64111328125000000000	4177.94873046875000000000	4218.46142578125000000000	4177.94873046875000000000	4176.92285156250000000000	4188.71777343750000000000	4168.20507812500000000000	4175.89746093750000000000	4190.25634765625000000000	4197.43603515625000000000	4154.87158203125000000000	4174.87158203125000000000	1183.00000000000000000000	10248.00000000000000000000	10230.00000000000000000000	0.00000000000000000000	0.00000000000000000000	0.00000000000000000000	869.00000000000000000000	418.00000000000000000000	4.00000000000000000000	4.00000000000000000000	4.00000000000000000000	4.00000000000000000000	4.00000000000000000000	4.00000000000000000000	4.00000000000000000000	4.00000000000000000000	4.00000000000000000000	4.00000000000000000000	4.00000000000000000000	4.00000000000000000000	4.00000000000000000000	4.00000000000000000000	4.00000000000000000000	4.00000000000000000000
96.00000000000000000000	0.00000000000000000000	4164.10253906250000000000	4148.20507812500000000000	4170.25634765625000000000	4164.10253906250000000000	4153.33300781250000000000	4164.10253906250000000000	4151.28173828125000000000	4148.71777343750000000000	4161.02539062500000000000	4148.71777343750000000000	4164.61523437500000000000	4187.17919921875000000000	4126.66650390625000000000	4166.15380859375000000000	1169.00000000000000000000	10248.00000000000000000000	10230.00000000000000000000	0.00000000000000000000	0.00000000000000000000	0.00000000000000000000	869.00000000000000000000	427.00000000000000000000	4.00000000000000000000	4.00000000000000000000	4.00000000000000000000	4.00000000000000000000	4.00000000000000000000	4.00000000000000000000	4.00000000000000000000	4.00000000000000000000	4.00000000000000000000	4.00000000000000000000	4.00000000000000000000	4.00000000000000000000	4.00000000000000000000	4.00000000000000000000	4.00000000000000000000	4.00000000000000000000
97.00000000000000000000	0.00000000000000000000	4181.53857421875000000000	4185.12792968750000000000	4172.82031250000000000000	4183.58984375000000000000	4180.00000000000000000000	4174.87158203125000000000	4175.89746093750000000000	4160.51269531250000000000	4172.30761718750000000000	4175.38427734375000000000	4185.64111328125000000000	4192.30761718750000000000	4162.56396484375000000000	4181.53857421875000000000	1256.00000000000000000000	10245.00000000000000000000	10229.00000000000000000000	0.00000000000000000000	0.00000000000000000000	0.00000000000000000000	869.00000000000000000000	435.00000000000000000000	4.00000000000000000000	4.00000000000000000000	4.00000000000000000000	4.00000000000000000000	4.00000000000000000000	4.00000000000000000000	4.00000000000000000000	4.00000000000000000000	4.00000000000000000000	4.00000000000000000000	4.00000000000000000000	4.00000000000000000000	4.00000000000000000000	4.00000000000000000000	4.00000000000000000000	4.00000000000000000000
98.00000000000000000000	0.00000000000000000000	4186.15380859375000000000	4181.53857421875000000000	4184.61523437500000000000	4184.10253906250000000000	4175.38427734375000000000	4170.25634765625000000000	4165.64111328125000000000	4152.30761718750000000000	4176.41015625000000000000	4166.15380859375000000000	4180.51269531250000000000	4198.46142578125000000000	4162.56396484375000000000	4185.12792968750000000000	1314.00000000000000000000	10245.00000000000000000000	10229.00000000000000000000	0.00000000000000000000	0.00000000000000000000	0.00000000000000000000	869.00000000000000000000	444.00000000000000000000	4.00000000000000000000	4.00000000000000000000	4.00000000000000000000	4.00000000000000000000	4.00000000000000000000	4.00000000000000000000	4.00000000000000000000	4.00000000000000000000	4.00000000000000000000	4.00000000000000000000	4.00000000000000000000	4.00000000000000000000	4.00000000000000000000	4.00000000000000000000	4.00000000000000000000	4.00000000000000000000
99.00000000000000000000	0.00000000000000000000	4171.79492187500000000000	4165.64111328125000000000	4174.87158203125000000000	4171.28173828125000000000	4143.07666015625000000000	4165.64111328125000000000	4155.89746093750000000000	4141.53857421875000000000	4165.64111328125000000000	4139.48730468750000000000	4170.25634765625000000000	4186.15380859375000000000	4147.17919921875000000000	4174.35888671875000000000	1183.00000000000000000000	10246.00000000000000000000	10230.00000000000000000000	0.00000000000000000000	0.00000000000000000000	0.00000000000000000000	869.00000000000000000000	452.00000000000000000000	4.00000000000000000000	4.00000000000000000000	4.00000000000000000000	4.00000000000000000000	4.00000000000000000000	4.00000000000000000000	4.00000000000000000000	4.00000000000000000000	4.00000000000000000000	4.00000000000000000000	4.00000000000000000000	4.00000000000000000000	4.00000000000000000000	4.00000000000000000000	4.00000000000000000000	4.00000000000000000000
100.00000000000000000000	0.00000000000000000000	4171.79492187500000000000	4176.41015625000000000000	4169.74365234375000000000	4183.07666015625000000000	4156.92285156250000000000	4166.66650390625000000000	4170.76904296875000000000	4174.35888671875000000000	4175.89746093750000000000	4156.92285156250000000000	4202.56396484375000000000	4204.10253906250000000000	4175.38427734375000000000	4191.28173828125000000000	1169.00000000000000000000	10246.00000000000000000000	10230.00000000000000000000	0.00000000000000000000	0.00000000000000000000	0.00000000000000000000	869.00000000000000000000	460.00000000000000000000	4.00000000000000000000	4.00000000000000000000	4.00000000000000000000	4.00000000000000000000	4.00000000000000000000	4.00000000000000000000	4.00000000000000000000	4.00000000000000000000	4.00000000000000000000	4.00000000000000000000	4.00000000000000000000	4.00000000000000000000	4.00000000000000000000	4.00000000000000000000	4.00000000000000000000	4.00000000000000000000
101.00000000000000000000	0.00000000000000000000	4164.61523437500000000000	4145.12792968750000000000	4173.84619140625000000000	4166.15380859375000000000	4137.94873046875000000000	4151.28173828125000000000	4147.69238281250000000000	4156.41015625000000000000	4165.64111328125000000000	4138.46142578125000000000	4179.48730468750000000000	4202.05126953125000000000	4152.30761718750000000000	4185.64111328125000000000	1256.00000000000000000000	10248.00000000000000000000	10230.00000000000000000000	0.00000000000000000000	0.00000000000000000000	0.00000000000000000000	869.00000000000000000000	468.00000000000000000000	4.00000000000000000000	4.00000000000000000000	4.00000000000000000000	4.00000000000000000000	4.00000000000000000000	4.00000000000000000000	4.00000000000000000000	4.00000000000000000000	4.00000000000000000000	4.00000000000000000000	4.00000000000000000000	4.00000000000000000000	4.00000000000000000000	4.00000000000000000000	4.00000000000000000000	4.00000000000000000000
102.00000000000000000000	0.00000000000000000000	4168.71777343750000000000	4169.74365234375000000000	4168.20507812500000000000	4175.89746093750000000000	4182.05126953125000000000	4174.87158203125000000000	4174.35888671875000000000	4168.71777343750000000000	4165.64111328125000000000	4177.43603515625000000000	4182.05126953125000000000	4189.74365234375000000000	4161.53857421875000000000	4174.87158203125000000000	1314.00000000000000000000	10248.00000000000000000000	10230.00000000000000000000	0.00000000000000000000	0.00000000000000000000	0.00000000000000000000	869.00000000000000000000	475.00000000000000000000	4.00000000000000000000	4.00000000000000000000	4.00000000000000000000	4.00000000000000000000	4.00000000000000000000	4.00000000000000000000	4.00000000000000000000	4.00000000000000000000	4.00000000000000000000	4.00000000000000000000	4.00000000000000000000	4.00000000000000000000	4.00000000000000000000	4.00000000000000000000	4.00000000000000000000	4.00000000000000000000
103.00000000000000000000	0.00000000000000000000	4177.43603515625000000000	4176.92285156250000000000	4175.89746093750000000000	4176.41015625000000000000	4192.82031250000000000000	4178.97412109375000000000	4175.38427734375000000000	4158.46142578125000000000	4170.76904296875000000000	4173.84619140625000000000	4178.46142578125000000000	4192.82031250000000000000	4151.79492187500000000000	4174.35888671875000000000	1183.00000000000000000000	10249.00000000000000000000	10230.00000000000000000000	0.00000000000000000000	0.00000000000000000000	0.00000000000000000000	869.00000000000000000000	482.00000000000000000000	4.00000000000000000000	4.00000000000000000000	4.00000000000000000000	4.00000000000000000000	4.00000000000000000000	4.00000000000000000000	4.00000000000000000000	4.00000000000000000000	4.00000000000000000000	4.00000000000000000000	4.00000000000000000000	4.00000000000000000000	4.00000000000000000000	4.00000000000000000000	4.00000000000000000000	4.00000000000000000000
104.00000000000000000000	0.00000000000000000000	4181.53857421875000000000	4167.17919921875000000000	4176.41015625000000000000	4167.69238281250000000000	4171.79492187500000000000	4167.17919921875000000000	4163.07666015625000000000	4144.10253906250000000000	4164.10253906250000000000	4144.61523437500000000000	4172.82031250000000000000	4192.82031250000000000000	4148.20507812500000000000	4180.00000000000000000000	1169.00000000000000000000	10249.00000000000000000000	10230.00000000000000000000	0.00000000000000000000	0.00000000000000000000	0.00000000000000000000	869.00000000000000000000	490.00000000000000000000	4.00000000000000000000	4.00000000000000000000	4.00000000000000000000	4.00000000000000000000	4.00000000000000000000	4.00000000000000000000	4.00000000000000000000	4.00000000000000000000	4.00000000000000000000	4.00000000000000000000	4.00000000000000000000	4.00000000000000000000	4.00000000000000000000	4.00000000000000000000	4.00000000000000000000	4.00000000000000000000
105.00000000000000000000	0.00000000000000000000	4189.23046875000000000000	4188.71777343750000000000	4181.53857421875000000000	4189.74365234375000000000	4176.41015625000000000000	4169.74365234375000000000	4174.87158203125000000000	4174.35888671875000000000	4180.00000000000000000000	4183.07666015625000000000	4206.15380859375000000000	4209.23046875000000000000	4191.28173828125000000000	4196.41015625000000000000	1256.00000000000000000000	10250.00000000000000000000	10232.00000000000000000000	0.00000000000000000000	0.00000000000000000000	0.00000000000000000000	869.00000000000000000000	497.00000000000000000000	4.00000000000000000000	4.00000000000000000000	4.00000000000000000000	4.00000000000000000000	4.00000000000000000000	4.00000000000000000000	4.00000000000000000000	4.00000000000000000000	4.00000000000000000000	4.00000000000000000000	4.00000000000000000000	4.00000000000000000000	4.00000000000000000000	4.00000000000000000000	4.00000000000000000000	4.00000000000000000000
106.00000000000000000000	0.00000000000000000000	4176.92285156250000000000	4165.64111328125000000000	4186.66650390625000000000	4176.41015625000000000000	4140.00000000000000000000	4155.38427734375000000000	4149.23046875000000000000	4152.30761718750000000000	4173.84619140625000000000	4157.94873046875000000000	4186.15380859375000000000	4205.12792968750000000000	4168.71777343750000000000	4188.20507812500000000000	1314.00000000000000000000	10250.00000000000000000000	10232.00000000000000000000	0.00000000000000000000	0.00000000000000000000	0.00000000000000000000	869.00000000000000000000	505.00000000000000000000	4.00000000000000000000	4.00000000000000000000	4.00000000000000000000	4.00000000000000000000	4.00000000000000000000	4.00000000000000000000	4.00000000000000000000	4.00000000000000000000	4.00000000000000000000	4.00000000000000000000	4.00000000000000000000	4.00000000000000000000	4.00000000000000000000	4.00000000000000000000	4.00000000000000000000	4.00000000000000000000
107.00000000000000000000	0.00000000000000000000	4174.35888671875000000000	4174.87158203125000000000	4172.82031250000000000000	4178.97412109375000000000	4185.12792968750000000000	4169.74365234375000000000	4170.25634765625000000000	4177.94873046875000000000	4170.25634765625000000000	4174.35888671875000000000	4198.97412109375000000000	4203.07666015625000000000	4177.94873046875000000000	4188.20507812500000000000	1183.00000000000000000000	10249.00000000000000000000	10233.00000000000000000000	0.00000000000000000000	0.00000000000000000000	0.00000000000000000000	869.00000000000000000000	514.00000000000000000000	4.00000000000000000000	4.00000000000000000000	4.00000000000000000000	4.00000000000000000000	4.00000000000000000000	4.00000000000000000000	4.00000000000000000000	4.00000000000000000000	4.00000000000000000000	4.00000000000000000000	4.00000000000000000000	4.00000000000000000000	4.00000000000000000000	4.00000000000000000000	4.00000000000000000000	4.00000000000000000000
108.00000000000000000000	0.00000000000000000000	4173.33300781250000000000	4168.20507812500000000000	4176.41015625000000000000	4180.00000000000000000000	4182.56396484375000000000	4175.38427734375000000000	4175.38427734375000000000	4189.74365234375000000000	4170.76904296875000000000	4194.87158203125000000000	4202.05126953125000000000	4206.66650390625000000000	4174.87158203125000000000	4186.66650390625000000000	1169.00000000000000000000	10249.00000000000000000000	10233.00000000000000000000	0.00000000000000000000	0.00000000000000000000	0.00000000000000000000	869.00000000000000000000	522.00000000000000000000	4.00000000000000000000	4.00000000000000000000	4.00000000000000000000	4.00000000000000000000	4.00000000000000000000	4.00000000000000000000	4.00000000000000000000	4.00000000000000000000	4.00000000000000000000	4.00000000000000000000	4.00000000000000000000	4.00000000000000000000	4.00000000000000000000	4.00000000000000000000	4.00000000000000000000	4.00000000000000000000
109.00000000000000000000	0.00000000000000000000	4169.23046875000000000000	4161.02539062500000000000	4174.87158203125000000000	4171.28173828125000000000	4121.53857421875000000000	4169.23046875000000000000	4167.69238281250000000000	4165.64111328125000000000	4157.43603515625000000000	4175.89746093750000000000	4178.46142578125000000000	4192.30761718750000000000	4151.28173828125000000000	4171.28173828125000000000	1256.00000000000000000000	10250.00000000000000000000	10234.00000000000000000000	0.00000000000000000000	0.00000000000000000000	0.00000000000000000000	869.00000000000000000000	530.00000000000000000000	4.00000000000000000000	4.00000000000000000000	4.00000000000000000000	4.00000000000000000000	4.00000000000000000000	4.00000000000000000000	4.00000000000000000000	4.00000000000000000000	4.00000000000000000000	4.00000000000000000000	4.00000000000000000000	4.00000000000000000000	4.00000000000000000000	4.00000000000000000000	4.00000000000000000000	4.00000000000000000000
110.00000000000000000000	0.00000000000000000000	4185.12792968750000000000	4199.48730468750000000000	4175.89746093750000000000	4192.82031250000000000000	4145.12792968750000000000	4180.51269531250000000000	4189.23046875000000000000	4185.64111328125000000000	4173.33300781250000000000	4197.43603515625000000000	4200.51269531250000000000	4203.07666015625000000000	4181.53857421875000000000	4184.10253906250000000000	1314.00000000000000000000	10250.00000000000000000000	10234.00000000000000000000	0.00000000000000000000	0.00000000000000000000	0.00000000000000000000	869.00000000000000000000	539.00000000000000000000	4.00000000000000000000	4.00000000000000000000	4.00000000000000000000	4.00000000000000000000	4.00000000000000000000	4.00000000000000000000	4.00000000000000000000	4.00000000000000000000	4.00000000000000000000	4.00000000000000000000	4.00000000000000000000	4.00000000000000000000	4.00000000000000000000	4.00000000000000000000	4.00000000000000000000	4.00000000000000000000
111.00000000000000000000	0.00000000000000000000	4180.00000000000000000000	4176.41015625000000000000	4183.58984375000000000000	4178.97412109375000000000	4156.41015625000000000000	4171.28173828125000000000	4163.07666015625000000000	4154.35888671875000000000	4172.30761718750000000000	4154.35888671875000000000	4179.48730468750000000000	4200.51269531250000000000	4157.94873046875000000000	4180.51269531250000000000	1183.00000000000000000000	10252.00000000000000000000	10234.00000000000000000000	0.00000000000000000000	0.00000000000000000000	0.00000000000000000000	869.00000000000000000000	547.00000000000000000000	4.00000000000000000000	4.00000000000000000000	4.00000000000000000000	4.00000000000000000000	4.00000000000000000000	4.00000000000000000000	4.00000000000000000000	4.00000000000000000000	4.00000000000000000000	4.00000000000000000000	4.00000000000000000000	4.00000000000000000000	4.00000000000000000000	4.00000000000000000000	4.00000000000000000000	4.00000000000000000000
112.00000000000000000000	0.00000000000000000000	4168.71777343750000000000	4173.84619140625000000000	4171.28173828125000000000	4178.46142578125000000000	4200.51269531250000000000	4175.38427734375000000000	4167.69238281250000000000	4161.53857421875000000000	4169.74365234375000000000	4152.82031250000000000000	4184.10253906250000000000	4195.38427734375000000000	4161.02539062500000000000	4177.94873046875000000000	1169.00000000000000000000	10252.00000000000000000000	10234.00000000000000000000	0.00000000000000000000	0.00000000000000000000	0.00000000000000000000	869.00000000000000000000	554.00000000000000000000	4.00000000000000000000	4.00000000000000000000	4.00000000000000000000	4.00000000000000000000	4.00000000000000000000	4.00000000000000000000	4.00000000000000000000	4.00000000000000000000	4.00000000000000000000	4.00000000000000000000	4.00000000000000000000	4.00000000000000000000	4.00000000000000000000	4.00000000000000000000	4.00000000000000000000	4.00000000000000000000
113.00000000000000000000	0.00000000000000000000	4165.64111328125000000000	4165.12792968750000000000	4171.79492187500000000000	4182.05126953125000000000	4206.66650390625000000000	4167.17919921875000000000	4161.02539062500000000000	4173.84619140625000000000	4177.94873046875000000000	4170.76904296875000000000	4194.87158203125000000000	4203.58984375000000000000	4167.17919921875000000000	4186.66650390625000000000	1256.00000000000000000000	10250.00000000000000000000	10234.00000000000000000000	0.00000000000000000000	0.00000000000000000000	0.00000000000000000000	869.00000000000000000000	562.00000000000000000000	4.00000000000000000000	4.00000000000000000000	4.00000000000000000000	4.00000000000000000000	4.00000000000000000000	4.00000000000000000000	4.00000000000000000000	4.00000000000000000000	4.00000000000000000000	4.00000000000000000000	4.00000000000000000000	4.00000000000000000000	4.00000000000000000000	4.00000000000000000000	4.00000000000000000000	4.00000000000000000000
114.00000000000000000000	0.00000000000000000000	4162.05126953125000000000	4147.69238281250000000000	4172.30761718750000000000	4169.23046875000000000000	4160.51269531250000000000	4160.00000000000000000000	4146.66650390625000000000	4151.79492187500000000000	4164.61523437500000000000	4145.64111328125000000000	4174.87158203125000000000	4188.71777343750000000000	4145.64111328125000000000	4174.35888671875000000000	1314.00000000000000000000	10250.00000000000000000000	10234.00000000000000000000	0.00000000000000000000	0.00000000000000000000	0.00000000000000000000	869.00000000000000000000	569.00000000000000000000	4.00000000000000000000	4.00000000000000000000	4.00000000000000000000	4.00000000000000000000	4.00000000000000000000	4.00000000000000000000	4.00000000000000000000	4.00000000000000000000	4.00000000000000000000	4.00000000000000000000	4.00000000000000000000	4.00000000000000000000	4.00000000000000000000	4.00000000000000000000	4.00000000000000000000	4.00000000000000000000
115.00000000000000000000	0.00000000000000000000	4173.84619140625000000000	4186.15380859375000000000	4168.71777343750000000000	4186.15380859375000000000	4184.10253906250000000000	4182.56396484375000000000	4181.02539062500000000000	4174.35888671875000000000	4167.69238281250000000000	4175.89746093750000000000	4191.28173828125000000000	4192.30761718750000000000	4167.17919921875000000000	4171.79492187500000000000	1183.00000000000000000000	10247.00000000000000000000	10231.00000000000000000000	0.00000000000000000000	0.00000000000000000000	0.00000000000000000000	869.00000000000000000000	576.00000000000000000000	4.00000000000000000000	4.00000000000000000000	4.00000000000000000000	4.00000000000000000000	4.00000000000000000000	4.00000000000000000000	4.00000000000000000000	4.00000000000000000000	4.00000000000000000000	4.00000000000000000000	4.00000000000000000000	4.00000000000000000000	4.00000000000000000000	4.00000000000000000000	4.00000000000000000000	4.00000000000000000000
116.00000000000000000000	0.00000000000000000000	4171.28173828125000000000	4165.64111328125000000000	4175.89746093750000000000	4172.82031250000000000000	4158.97412109375000000000	4170.25634765625000000000	4159.48730468750000000000	4150.76904296875000000000	4162.05126953125000000000	4156.92285156250000000000	4168.20507812500000000000	4191.79492187500000000000	4139.48730468750000000000	4166.15380859375000000000	1169.00000000000000000000	10247.00000000000000000000	10231.00000000000000000000	0.00000000000000000000	0.00000000000000000000	0.00000000000000000000	869.00000000000000000000	584.00000000000000000000	4.00000000000000000000	4.00000000000000000000	4.00000000000000000000	4.00000000000000000000	4.00000000000000000000	4.00000000000000000000	4.00000000000000000000	4.00000000000000000000	4.00000000000000000000	4.00000000000000000000	4.00000000000000000000	4.00000000000000000000	4.00000000000000000000	4.00000000000000000000	4.00000000000000000000	4.00000000000000000000
117.00000000000000000000	0.00000000000000000000	4170.76904296875000000000	4165.12792968750000000000	4172.82031250000000000000	4177.94873046875000000000	4143.58984375000000000000	4165.12792968750000000000	4156.92285156250000000000	4153.33300781250000000000	4162.05126953125000000000	4146.66650390625000000000	4172.30761718750000000000	4186.15380859375000000000	4151.28173828125000000000	4170.25634765625000000000	1256.00000000000000000000	10245.00000000000000000000	10228.00000000000000000000	0.00000000000000000000	0.00000000000000000000	0.00000000000000000000	869.00000000000000000000	591.00000000000000000000	4.00000000000000000000	4.00000000000000000000	4.00000000000000000000	4.00000000000000000000	4.00000000000000000000	4.00000000000000000000	4.00000000000000000000	4.00000000000000000000	4.00000000000000000000	4.00000000000000000000	4.00000000000000000000	4.00000000000000000000	4.00000000000000000000	4.00000000000000000000	4.00000000000000000000	4.00000000000000000000
118.00000000000000000000	0.00000000000000000000	4173.33300781250000000000	4171.79492187500000000000	4176.41015625000000000000	4186.15380859375000000000	4143.58984375000000000000	4162.56396484375000000000	4154.35888671875000000000	4158.97412109375000000000	4175.38427734375000000000	4145.64111328125000000000	4187.17919921875000000000	4195.38427734375000000000	4170.76904296875000000000	4181.02539062500000000000	1314.00000000000000000000	10245.00000000000000000000	10228.00000000000000000000	0.00000000000000000000	0.00000000000000000000	0.00000000000000000000	869.00000000000000000000	600.00000000000000000000	4.00000000000000000000	4.00000000000000000000	4.00000000000000000000	4.00000000000000000000	4.00000000000000000000	4.00000000000000000000	4.00000000000000000000	4.00000000000000000000	4.00000000000000000000	4.00000000000000000000	4.00000000000000000000	4.00000000000000000000	4.00000000000000000000	4.00000000000000000000	4.00000000000000000000	4.00000000000000000000
119.00000000000000000000	0.00000000000000000000	4159.48730468750000000000	4143.58984375000000000000	4171.79492187500000000000	4162.56396484375000000000	4122.05126953125000000000	4152.82031250000000000000	4133.84619140625000000000	4130.76904296875000000000	4162.05126953125000000000	4123.58984375000000000000	4160.51269531250000000000	4184.10253906250000000000	4134.35888671875000000000	4167.69238281250000000000	1183.00000000000000000000	10244.00000000000000000000	10228.00000000000000000000	0.00000000000000000000	0.00000000000000000000	0.00000000000000000000	869.00000000000000000000	608.00000000000000000000	4.00000000000000000000	4.00000000000000000000	4.00000000000000000000	4.00000000000000000000	4.00000000000000000000	4.00000000000000000000	4.00000000000000000000	4.00000000000000000000	4.00000000000000000000	4.00000000000000000000	4.00000000000000000000	4.00000000000000000000	4.00000000000000000000	4.00000000000000000000	4.00000000000000000000	4.00000000000000000000
120.00000000000000000000	0.00000000000000000000	4157.43603515625000000000	4160.00000000000000000000	4161.02539062500000000000	4177.94873046875000000000	4148.71777343750000000000	4167.69238281250000000000	4163.58984375000000000000	4167.17919921875000000000	4164.61523437500000000000	4157.43603515625000000000	4178.97412109375000000000	4188.20507812500000000000	4151.28173828125000000000	4167.69238281250000000000	1169.00000000000000000000	10244.00000000000000000000	10228.00000000000000000000	0.00000000000000000000	0.00000000000000000000	0.00000000000000000000	869.00000000000000000000	616.00000000000000000000	4.00000000000000000000	4.00000000000000000000	4.00000000000000000000	4.00000000000000000000	4.00000000000000000000	4.00000000000000000000	4.00000000000000000000	4.00000000000000000000	4.00000000000000000000	4.00000000000000000000	4.00000000000000000000	4.00000000000000000000	4.00000000000000000000	4.00000000000000000000	4.00000000000000000000	4.00000000000000000000
121.00000000000000000000	0.00000000000000000000	4152.30761718750000000000	4144.10253906250000000000	4165.64111328125000000000	4167.69238281250000000000	4140.51269531250000000000	4158.97412109375000000000	4149.23046875000000000000	4160.51269531250000000000	4164.10253906250000000000	4131.28173828125000000000	4168.71777343750000000000	4187.69238281250000000000	4134.87158203125000000000	4164.61523437500000000000	1256.00000000000000000000	10243.00000000000000000000	10228.00000000000000000000	0.00000000000000000000	0.00000000000000000000	0.00000000000000000000	869.00000000000000000000	625.00000000000000000000	4.00000000000000000000	4.00000000000000000000	4.00000000000000000000	4.00000000000000000000	4.00000000000000000000	4.00000000000000000000	4.00000000000000000000	4.00000000000000000000	4.00000000000000000000	4.00000000000000000000	4.00000000000000000000	4.00000000000000000000	4.00000000000000000000	4.00000000000000000000	4.00000000000000000000	4.00000000000000000000
122.00000000000000000000	0.00000000000000000000	4162.05126953125000000000	4160.00000000000000000000	4167.17919921875000000000	4168.20507812500000000000	4143.07666015625000000000	4167.69238281250000000000	4155.38427734375000000000	4153.84619140625000000000	4165.64111328125000000000	4139.48730468750000000000	4171.79492187500000000000	4182.56396484375000000000	4144.61523437500000000000	4169.23046875000000000000	1314.00000000000000000000	10243.00000000000000000000	10228.00000000000000000000	0.00000000000000000000	0.00000000000000000000	0.00000000000000000000	869.00000000000000000000	633.00000000000000000000	4.00000000000000000000	4.00000000000000000000	4.00000000000000000000	4.00000000000000000000	4.00000000000000000000	4.00000000000000000000	4.00000000000000000000	4.00000000000000000000	4.00000000000000000000	4.00000000000000000000	4.00000000000000000000	4.00000000000000000000	4.00000000000000000000	4.00000000000000000000	4.00000000000000000000	4.00000000000000000000
123.00000000000000000000	0.00000000000000000000	4177.94873046875000000000	4183.58984375000000000000	4178.46142578125000000000	4189.23046875000000000000	4142.05126953125000000000	4176.41015625000000000000	4170.25634765625000000000	4162.05126953125000000000	4177.94873046875000000000	4176.41015625000000000000	4191.28173828125000000000	4196.92285156250000000000	4170.25634765625000000000	4182.05126953125000000000	1183.00000000000000000000	10244.00000000000000000000	10230.00000000000000000000	0.00000000000000000000	0.00000000000000000000	0.00000000000000000000	869.00000000000000000000	641.00000000000000000000	4.00000000000000000000	4.00000000000000000000	4.00000000000000000000	4.00000000000000000000	4.00000000000000000000	4.00000000000000000000	4.00000000000000000000	4.00000000000000000000	4.00000000000000000000	4.00000000000000000000	4.00000000000000000000	4.00000000000000000000	4.00000000000000000000	4.00000000000000000000	4.00000000000000000000	4.00000000000000000000
124.00000000000000000000	0.00000000000000000000	4167.69238281250000000000	4153.33300781250000000000	4176.92285156250000000000	4168.71777343750000000000	4126.66650390625000000000	4158.97412109375000000000	4147.69238281250000000000	4136.41015625000000000000	4164.10253906250000000000	4135.38427734375000000000	4170.25634765625000000000	4187.17919921875000000000	4147.17919921875000000000	4168.20507812500000000000	1169.00000000000000000000	10244.00000000000000000000	10230.00000000000000000000	0.00000000000000000000	0.00000000000000000000	0.00000000000000000000	869.00000000000000000000	650.00000000000000000000	4.00000000000000000000	4.00000000000000000000	4.00000000000000000000	4.00000000000000000000	4.00000000000000000000	4.00000000000000000000	4.00000000000000000000	4.00000000000000000000	4.00000000000000000000	4.00000000000000000000	4.00000000000000000000	4.00000000000000000000	4.00000000000000000000	4.00000000000000000000	4.00000000000000000000	4.00000000000000000000
125.00000000000000000000	0.00000000000000000000	4168.20507812500000000000	4167.17919921875000000000	4166.15380859375000000000	4177.94873046875000000000	4174.87158203125000000000	4166.66650390625000000000	4159.48730468750000000000	4162.05126953125000000000	4168.71777343750000000000	4151.79492187500000000000	4192.82031250000000000000	4191.79492187500000000000	4173.84619140625000000000	4177.94873046875000000000	1256.00000000000000000000	10243.00000000000000000000	10230.00000000000000000000	0.00000000000000000000	0.00000000000000000000	0.00000000000000000000	869.00000000000000000000	658.00000000000000000000	4.00000000000000000000	4.00000000000000000000	4.00000000000000000000	4.00000000000000000000	4.00000000000000000000	4.00000000000000000000	4.00000000000000000000	4.00000000000000000000	4.00000000000000000000	4.00000000000000000000	4.00000000000000000000	4.00000000000000000000	4.00000000000000000000	4.00000000000000000000	4.00000000000000000000	4.00000000000000000000
126.00000000000000000000	0.00000000000000000000	4162.56396484375000000000	4150.76904296875000000000	4173.33300781250000000000	4177.43603515625000000000	4144.10253906250000000000	4155.89746093750000000000	4140.00000000000000000000	4150.76904296875000000000	4168.71777343750000000000	4148.71777343750000000000	4180.51269531250000000000	4197.43603515625000000000	4158.46142578125000000000	4182.05126953125000000000	1314.00000000000000000000	10243.00000000000000000000	10230.00000000000000000000	0.00000000000000000000	0.00000000000000000000	0.00000000000000000000	869.00000000000000000000	666.00000000000000000000	4.00000000000000000000	4.00000000000000000000	4.00000000000000000000	4.00000000000000000000	4.00000000000000000000	4.00000000000000000000	4.00000000000000000000	4.00000000000000000000	4.00000000000000000000	4.00000000000000000000	4.00000000000000000000	4.00000000000000000000	4.00000000000000000000	4.00000000000000000000	4.00000000000000000000	4.00000000000000000000
127.00000000000000000000	0.00000000000000000000	4154.87158203125000000000	4147.17919921875000000000	4167.17919921875000000000	4173.33300781250000000000	4115.38427734375000000000	4160.51269531250000000000	4150.76904296875000000000	4151.28173828125000000000	4160.51269531250000000000	4149.74365234375000000000	4172.30761718750000000000	4185.12792968750000000000	4145.64111328125000000000	4168.71777343750000000000	50.00000000000000000000	10245.00000000000000000000	10231.00000000000000000000	0.00000000000000000000	0.00000000000000000000	0.00000000000000000000	869.00000000000000000000	674.00000000000000000000	4.00000000000000000000	4.00000000000000000000	4.00000000000000000000	4.00000000000000000000	4.00000000000000000000	4.00000000000000000000	4.00000000000000000000	4.00000000000000000000	4.00000000000000000000	4.00000000000000000000	4.00000000000000000000	4.00000000000000000000	4.00000000000000000000	4.00000000000000000000	4.00000000000000000000	4.00000000000000000000
0.00000000000000000000	0.00000000000000000000	4162.05126953125000000000	4165.12792968750000000000	4168.20507812500000000000	4180.00000000000000000000	4123.07666015625000000000	4178.46142578125000000000	4176.92285156250000000000	4173.84619140625000000000	4169.23046875000000000000	4169.74365234375000000000	4187.69238281250000000000	4188.71777343750000000000	4155.89746093750000000000	4168.71777343750000000000	603.00000000000000000000	10245.00000000000000000000	10231.00000000000000000000	0.00000000000000000000	0.00000000000000000000	0.00000000000000000000	869.00000000000000000000	682.00000000000000000000	4.00000000000000000000	4.00000000000000000000	4.00000000000000000000	4.00000000000000000000	4.00000000000000000000	4.00000000000000000000	4.00000000000000000000	4.00000000000000000000	4.00000000000000000000	4.00000000000000000000	4.00000000000000000000	4.00000000000000000000	4.00000000000000000000	4.00000000000000000000	4.00000000000000000000	4.00000000000000000000
1.00000000000000000000	0.00000000000000000000	4160.00000000000000000000	4141.53857421875000000000	4171.28173828125000000000	4155.38427734375000000000	4118.46142578125000000000	4168.20507812500000000000	4153.33300781250000000000	4137.94873046875000000000	4158.97412109375000000000	4121.53857421875000000000	4156.92285156250000000000	4176.92285156250000000000	4125.12792968750000000000	4158.97412109375000000000	831.00000000000000000000	10246.00000000000000000000	10231.00000000000000000000	0.00000000000000000000	0.00000000000000000000	0.00000000000000000000	869.00000000000000000000	689.00000000000000000000	4.00000000000000000000	4.00000000000000000000	4.00000000000000000000	4.00000000000000000000	4.00000000000000000000	4.00000000000000000000	4.00000000000000000000	4.00000000000000000000	4.00000000000000000000	4.00000000000000000000	4.00000000000000000000	4.00000000000000000000	4.00000000000000000000	4.00000000000000000000	4.00000000000000000000	4.00000000000000000000
2.00000000000000000000	0.00000000000000000000	4167.69238281250000000000	4160.51269531250000000000	4165.64111328125000000000	4163.07666015625000000000	4185.12792968750000000000	4170.76904296875000000000	4159.48730468750000000000	4155.89746093750000000000	4171.79492187500000000000	4144.61523437500000000000	4178.97412109375000000000	4181.53857421875000000000	4160.00000000000000000000	4170.76904296875000000000	795.00000000000000000000	10246.00000000000000000000	10231.00000000000000000000	0.00000000000000000000	0.00000000000000000000	0.00000000000000000000	869.00000000000000000000	696.00000000000000000000	4.00000000000000000000	4.00000000000000000000	4.00000000000000000000	4.00000000000000000000	4.00000000000000000000	4.00000000000000000000	4.00000000000000000000	4.00000000000000000000	4.00000000000000000000	4.00000000000000000000	4.00000000000000000000	4.00000000000000000000	4.00000000000000000000	4.00000000000000000000	4.00000000000000000000	4.00000000000000000000
3.00000000000000000000	0.00000000000000000000	4171.79492187500000000000	4155.38427734375000000000	4178.46142578125000000000	4164.10253906250000000000	4143.07666015625000000000	4156.41015625000000000000	4141.53857421875000000000	4154.87158203125000000000	4180.00000000000000000000	4155.38427734375000000000	4182.05126953125000000000	4196.41015625000000000000	4165.12792968750000000000	4185.64111328125000000000	1213.00000000000000000000	10249.00000000000000000000	10230.00000000000000000000	0.00000000000000000000	0.00000000000000000000	0.00000000000000000000	869.00000000000000000000	704.00000000000000000000	4.00000000000000000000	4.00000000000000000000	4.00000000000000000000	4.00000000000000000000	4.00000000000000000000	4.00000000000000000000	4.00000000000000000000	4.00000000000000000000	4.00000000000000000000	4.00000000000000000000	4.00000000000000000000	4.00000000000000000000	4.00000000000000000000	4.00000000000000000000	4.00000000000000000000	4.00000000000000000000
4.00000000000000000000	0.00000000000000000000	4171.79492187500000000000	4157.94873046875000000000	4176.41015625000000000000	4164.10253906250000000000	4101.02539062500000000000	4154.87158203125000000000	4145.12792968750000000000	4151.28173828125000000000	4165.64111328125000000000	4145.12792968750000000000	4175.38427734375000000000	4194.35888671875000000000	4155.89746093750000000000	4183.58984375000000000000	1320.00000000000000000000	10249.00000000000000000000	10230.00000000000000000000	0.00000000000000000000	0.00000000000000000000	0.00000000000000000000	869.00000000000000000000	711.00000000000000000000	4.00000000000000000000	4.00000000000000000000	4.00000000000000000000	4.00000000000000000000	4.00000000000000000000	4.00000000000000000000	4.00000000000000000000	4.00000000000000000000	4.00000000000000000000	4.00000000000000000000	4.00000000000000000000	4.00000000000000000000	4.00000000000000000000	4.00000000000000000000	4.00000000000000000000	4.00000000000000000000
5.00000000000000000000	0.00000000000000000000	4170.76904296875000000000	4168.20507812500000000000	4168.71777343750000000000	4172.82031250000000000000	4178.46142578125000000000	4168.20507812500000000000	4167.69238281250000000000	4180.00000000000000000000	4170.25634765625000000000	4175.89746093750000000000	4196.92285156250000000000	4201.02539062500000000000	4172.82031250000000000000	4182.05126953125000000000	734.00000000000000000000	10249.00000000000000000000	10229.00000000000000000000	0.00000000000000000000	0.00000000000000000000	0.00000000000000000000	869.00000000000000000000	718.00000000000000000000	4.00000000000000000000	4.00000000000000000000	4.00000000000000000000	4.00000000000000000000	4.00000000000000000000	4.00000000000000000000	4.00000000000000000000	4.00000000000000000000	4.00000000000000000000	4.00000000000000000000	4.00000000000000000000	4.00000000000000000000	4.00000000000000000000	4.00000000000000000000	4.00000000000000000000	4.00000000000000000000
6.00000000000000000000	0.00000000000000000000	4156.41015625000000000000	4131.28173828125000000000	4168.71777343750000000000	4144.10253906250000000000	4174.35888671875000000000	4160.00000000000000000000	4143.07666015625000000000	4152.82031250000000000000	4161.02539062500000000000	4152.30761718750000000000	4168.71777343750000000000	4185.12792968750000000000	4137.43603515625000000000	4165.12792968750000000000	1050.00000000000000000000	10249.00000000000000000000	10229.00000000000000000000	0.00000000000000000000	0.00000000000000000000	0.00000000000000000000	869.00000000000000000000	726.00000000000000000000	4.00000000000000000000	4.00000000000000000000	4.00000000000000000000	4.00000000000000000000	4.00000000000000000000	4.00000000000000000000	4.00000000000000000000	4.00000000000000000000	4.00000000000000000000	4.00000000000000000000	4.00000000000000000000	4.00000000000000000000	4.00000000000000000000	4.00000000000000000000	4.00000000000000000000	4.00000000000000000000
7.00000000000000000000	0.00000000000000000000	4170.76904296875000000000	4167.17919921875000000000	4169.23046875000000000000	4159.48730468750000000000	4163.07666015625000000000	4175.89746093750000000000	4164.61523437500000000000	4162.05126953125000000000	4167.69238281250000000000	4165.64111328125000000000	4177.94873046875000000000	4185.12792968750000000000	4154.87158203125000000000	4171.28173828125000000000	1219.00000000000000000000	10248.00000000000000000000	10228.00000000000000000000	0.00000000000000000000	0.00000000000000000000	0.00000000000000000000	869.00000000000000000000	734.00000000000000000000	4.00000000000000000000	4.00000000000000000000	4.00000000000000000000	4.00000000000000000000	4.00000000000000000000	4.00000000000000000000	4.00000000000000000000	4.00000000000000000000	4.00000000000000000000	4.00000000000000000000	4.00000000000000000000	4.00000000000000000000	4.00000000000000000000	4.00000000000000000000	4.00000000000000000000	4.00000000000000000000
8.00000000000000000000	0.00000000000000000000	4182.05126953125000000000	4177.43603515625000000000	4182.56396484375000000000	4170.25634765625000000000	4153.33300781250000000000	4173.33300781250000000000	4161.02539062500000000000	4151.79492187500000000000	4174.35888671875000000000	4148.71777343750000000000	4175.89746093750000000000	4194.87158203125000000000	4157.43603515625000000000	4178.97412109375000000000	1013.00000000000000000000	10248.00000000000000000000	10228.00000000000000000000	0.00000000000000000000	0.00000000000000000000	0.00000000000000000000	869.00000000000000000000	742.00000000000000000000	4.00000000000000000000	4.00000000000000000000	4.00000000000000000000	4.00000000000000000000	4.00000000000000000000	4.00000000000000000000	4.00000000000000000000	4.00000000000000000000	4.00000000000000000000	4.00000000000000000000	4.00000000000000000000	4.00000000000000000000	4.00000000000000000000	4.00000000000000000000	4.00000000000000000000	4.00000000000000000000
9.00000000000000000000	0.00000000000000000000	4168.71777343750000000000	4154.87158203125000000000	4174.35888671875000000000	4157.94873046875000000000	4147.17919921875000000000	4167.69238281250000000000	4148.71777343750000000000	4137.94873046875000000000	4164.10253906250000000000	4124.10253906250000000000	4164.61523437500000000000	4182.56396484375000000000	4147.69238281250000000000	4174.87158203125000000000	1258.00000000000000000000	10250.00000000000000000000	10228.00000000000000000000	0.00000000000000000000	0.00000000000000000000	0.00000000000000000000	869.00000000000000000000	750.00000000000000000000	4.00000000000000000000	4.00000000000000000000	4.00000000000000000000	4.00000000000000000000	4.00000000000000000000	4.00000000000000000000	4.00000000000000000000	4.00000000000000000000	4.00000000000000000000	4.00000000000000000000	4.00000000000000000000	4.00000000000000000000	4.00000000000000000000	4.00000000000000000000	4.00000000000000000000	4.00000000000000000000
10.00000000000000000000	0.00000000000000000000	4162.56396484375000000000	4164.10253906250000000000	4166.66650390625000000000	4169.23046875000000000000	4165.64111328125000000000	4171.28173828125000000000	4160.00000000000000000000	4169.74365234375000000000	4174.87158203125000000000	4167.17919921875000000000	4188.71777343750000000000	4191.79492187500000000000	4171.28173828125000000000	4182.56396484375000000000	1345.00000000000000000000	10250.00000000000000000000	10228.00000000000000000000	0.00000000000000000000	0.00000000000000000000	0.00000000000000000000	869.00000000000000000000	758.00000000000000000000	4.00000000000000000000	4.00000000000000000000	4.00000000000000000000	4.00000000000000000000	4.00000000000000000000	4.00000000000000000000	4.00000000000000000000	4.00000000000000000000	4.00000000000000000000	4.00000000000000000000	4.00000000000000000000	4.00000000000000000000	4.00000000000000000000	4.00000000000000000000	4.00000000000000000000	4.00000000000000000000
11.00000000000000000000	0.00000000000000000000	4153.84619140625000000000	4138.46142578125000000000	4170.76904296875000000000	4154.87158203125000000000	4133.33300781250000000000	4151.79492187500000000000	4135.89746093750000000000	4149.74365234375000000000	4166.15380859375000000000	4150.25634765625000000000	4164.61523437500000000000	4188.71777343750000000000	4141.02539062500000000000	4171.79492187500000000000	1208.00000000000000000000	10249.00000000000000000000	10228.00000000000000000000	0.00000000000000000000	0.00000000000000000000	0.00000000000000000000	869.00000000000000000000	767.00000000000000000000	4.00000000000000000000	4.00000000000000000000	4.00000000000000000000	4.00000000000000000000	4.00000000000000000000	4.00000000000000000000	4.00000000000000000000	4.00000000000000000000	4.00000000000000000000	4.00000000000000000000	4.00000000000000000000	4.00000000000000000000	4.00000000000000000000	4.00000000000000000000	4.00000000000000000000	4.00000000000000000000
12.00000000000000000000	0.00000000000000000000	4163.07666015625000000000	4160.51269531250000000000	4164.61523437500000000000	4162.05126953125000000000	4154.87158203125000000000	4167.17919921875000000000	4165.12792968750000000000	4166.66650390625000000000	4162.56396484375000000000	4165.64111328125000000000	4173.84619140625000000000	4183.07666015625000000000	4156.41015625000000000000	4169.74365234375000000000	1204.00000000000000000000	10249.00000000000000000000	10228.00000000000000000000	0.00000000000000000000	0.00000000000000000000	0.00000000000000000000	869.00000000000000000000	775.00000000000000000000	4.00000000000000000000	4.00000000000000000000	4.00000000000000000000	4.00000000000000000000	4.00000000000000000000	4.00000000000000000000	4.00000000000000000000	4.00000000000000000000	4.00000000000000000000	4.00000000000000000000	4.00000000000000000000	4.00000000000000000000	4.00000000000000000000	4.00000000000000000000	4.00000000000000000000	4.00000000000000000000
13.00000000000000000000	0.00000000000000000000	4169.23046875000000000000	4164.61523437500000000000	4170.76904296875000000000	4160.51269531250000000000	4165.64111328125000000000	4174.35888671875000000000	4170.25634765625000000000	4165.64111328125000000000	4166.15380859375000000000	4170.25634765625000000000	4175.89746093750000000000	4187.17919921875000000000	4155.38427734375000000000	4169.23046875000000000000	1168.00000000000000000000	10248.00000000000000000000	10228.00000000000000000000	0.00000000000000000000	0.00000000000000000000	0.00000000000000000000	869.00000000000000000000	783.00000000000000000000	4.00000000000000000000	4.00000000000000000000	4.00000000000000000000	4.00000000000000000000	4.00000000000000000000	4.00000000000000000000	4.00000000000000000000	4.00000000000000000000	4.00000000000000000000	4.00000000000000000000	4.00000000000000000000	4.00000000000000000000	4.00000000000000000000	4.00000000000000000000	4.00000000000000000000	4.00000000000000000000
14.00000000000000000000	0.00000000000000000000	4163.58984375000000000000	4150.76904296875000000000	4171.79492187500000000000	4146.66650390625000000000	4150.76904296875000000000	4166.15380859375000000000	4150.25634765625000000000	4141.02539062500000000000	4158.46142578125000000000	4144.61523437500000000000	4158.97412109375000000000	4178.46142578125000000000	4140.00000000000000000000	4163.07666015625000000000	1345.00000000000000000000	10248.00000000000000000000	10228.00000000000000000000	0.00000000000000000000	0.00000000000000000000	0.00000000000000000000	869.00000000000000000000	790.00000000000000000000	4.00000000000000000000	4.00000000000000000000	4.00000000000000000000	4.00000000000000000000	4.00000000000000000000	4.00000000000000000000	4.00000000000000000000	4.00000000000000000000	4.00000000000000000000	4.00000000000000000000	4.00000000000000000000	4.00000000000000000000	4.00000000000000000000	4.00000000000000000000	4.00000000000000000000	4.00000000000000000000
15.00000000000000000000	0.00000000000000000000	4175.38427734375000000000	4174.35888671875000000000	4174.87158203125000000000	4170.76904296875000000000	4167.17919921875000000000	4171.79492187500000000000	4163.07666015625000000000	4161.02539062500000000000	4175.89746093750000000000	4163.07666015625000000000	4190.25634765625000000000	4191.28173828125000000000	4183.07666015625000000000	4182.56396484375000000000	1208.00000000000000000000	10246.00000000000000000000	10227.00000000000000000000	0.00000000000000000000	0.00000000000000000000	0.00000000000000000000	869.00000000000000000000	798.00000000000000000000	4.00000000000000000000	4.00000000000000000000	4.00000000000000000000	4.00000000000000000000	4.00000000000000000000	4.00000000000000000000	4.00000000000000000000	4.00000000000000000000	4.00000000000000000000	4.00000000000000000000	4.00000000000000000000	4.00000000000000000000	4.00000000000000000000	4.00000000000000000000	4.00000000000000000000	4.00000000000000000000
16.00000000000000000000	0.00000000000000000000	4170.25634765625000000000	4149.23046875000000000000	4180.00000000000000000000	4161.02539062500000000000	4131.28173828125000000000	4156.41015625000000000000	4138.97412109375000000000	4134.35888671875000000000	4172.82031250000000000000	4129.74365234375000000000	4171.28173828125000000000	4187.69238281250000000000	4158.46142578125000000000	4177.43603515625000000000	0.00000000000000000000	10246.00000000000000000000	10227.00000000000000000000	0.00000000000000000000	0.00000000000000000000	0.00000000000000000000	869.00000000000000000000	805.00000000000000000000	4.00000000000000000000	4.00000000000000000000	4.00000000000000000000	4.00000000000000000000	4.00000000000000000000	4.00000000000000000000	4.00000000000000000000	4.00000000000000000000	4.00000000000000000000	4.00000000000000000000	4.00000000000000000000	4.00000000000000000000	4.00000000000000000000	4.00000000000000000000	4.00000000000000000000	4.00000000000000000000
17.00000000000000000000	0.00000000000000000000	4164.10253906250000000000	4158.46142578125000000000	4163.07666015625000000000	4165.12792968750000000000	4134.35888671875000000000	4165.12792968750000000000	4154.87158203125000000000	4155.89746093750000000000	4164.10253906250000000000	4152.82031250000000000000	4171.28173828125000000000	4183.58984375000000000000	4153.84619140625000000000	4167.17919921875000000000	0.00000000000000000000	10247.00000000000000000000	10226.00000000000000000000	0.00000000000000000000	0.00000000000000000000	0.00000000000000000000	869.00000000000000000000	812.00000000000000000000	4.00000000000000000000	4.00000000000000000000	4.00000000000000000000	4.00000000000000000000	4.00000000000000000000	4.00000000000000000000	4.00000000000000000000	4.00000000000000000000	4.00000000000000000000	4.00000000000000000000	4.00000000000000000000	4.00000000000000000000	4.00000000000000000000	4.00000000000000000000	4.00000000000000000000	4.00000000000000000000
18.00000000000000000000	0.00000000000000000000	4162.05126953125000000000	4155.38427734375000000000	4163.07666015625000000000	4168.71777343750000000000	4135.38427734375000000000	4163.58984375000000000000	4157.94873046875000000000	4171.28173828125000000000	4165.64111328125000000000	4180.51269531250000000000	4175.89746093750000000000	4192.30761718750000000000	4152.30761718750000000000	4170.76904296875000000000	0.00000000000000000000	10247.00000000000000000000	10226.00000000000000000000	0.00000000000000000000	0.00000000000000000000	0.00000000000000000000	869.00000000000000000000	820.00000000000000000000	4.00000000000000000000	4.00000000000000000000	4.00000000000000000000	4.00000000000000000000	4.00000000000000000000	4.00000000000000000000	4.00000000000000000000	4.00000000000000000000	4.00000000000000000000	4.00000000000000000000	4.00000000000000000000	4.00000000000000000000	4.00000000000000000000	4.00000000000000000000	4.00000000000000000000	4.00000000000000000000
19.00000000000000000000	0.00000000000000000000	4157.43603515625000000000	4137.43603515625000000000	4169.23046875000000000000	4153.33300781250000000000	4133.33300781250000000000	4152.82031250000000000000	4141.53857421875000000000	4144.10253906250000000000	4160.00000000000000000000	4155.38427734375000000000	4156.41015625000000000000	4180.00000000000000000000	4133.33300781250000000000	4167.69238281250000000000	0.00000000000000000000	10246.00000000000000000000	10227.00000000000000000000	0.00000000000000000000	0.00000000000000000000	0.00000000000000000000	869.00000000000000000000	828.00000000000000000000	4.00000000000000000000	4.00000000000000000000	4.00000000000000000000	4.00000000000000000000	4.00000000000000000000	4.00000000000000000000	4.00000000000000000000	4.00000000000000000000	4.00000000000000000000	4.00000000000000000000	4.00000000000000000000	4.00000000000000000000	4.00000000000000000000	4.00000000000000000000	4.00000000000000000000	4.00000000000000000000
20.00000000000000000000	0.00000000000000000000	4174.87158203125000000000	4174.35888671875000000000	4173.84619140625000000000	4170.25634765625000000000	4190.76904296875000000000	4171.28173828125000000000	4167.17919921875000000000	4169.74365234375000000000	4175.89746093750000000000	4171.79492187500000000000	4180.51269531250000000000	4189.23046875000000000000	4171.28173828125000000000	4181.53857421875000000000	0.00000000000000000000	10246.00000000000000000000	10227.00000000000000000000	0.00000000000000000000	0.00000000000000000000	0.00000000000000000000	869.00000000000000000000	837.00000000000000000000	4.00000000000000000000	4.00000000000000000000	4.00000000000000000000	4.00000000000000000000	4.00000000000000000000	4.00000000000000000000	4.00000000000000000000	4.00000000000000000000	4.00000000000000000000	4.00000000000000000000	4.00000000000000000000	4.00000000000000000000	4.00000000000000000000	4.00000000000000000000	4.00000000000000000000	4.00000000000000000000
21.00000000000000000000	0.00000000000000000000	4174.87158203125000000000	4153.33300781250000000000	4180.00000000000000000000	4157.43603515625000000000	4166.66650390625000000000	4162.56396484375000000000	4149.74365234375000000000	4153.33300781250000000000	4169.74365234375000000000	4136.92285156250000000000	4164.61523437500000000000	4189.23046875000000000000	4155.38427734375000000000	4177.94873046875000000000	0.00000000000000000000	10246.00000000000000000000	10228.00000000000000000000	0.00000000000000000000	0.00000000000000000000	0.00000000000000000000	869.00000000000000000000	845.00000000000000000000	4.00000000000000000000	4.00000000000000000000	4.00000000000000000000	4.00000000000000000000	4.00000000000000000000	4.00000000000000000000	4.00000000000000000000	4.00000000000000000000	4.00000000000000000000	4.00000000000000000000	4.00000000000000000000	4.00000000000000000000	4.00000000000000000000	4.00000000000000000000	4.00000000000000000000	4.00000000000000000000
22.00000000000000000000	0.00000000000000000000	4165.64111328125000000000	4148.20507812500000000000	4169.23046875000000000000	4158.97412109375000000000	4153.33300781250000000000	4161.02539062500000000000	4154.35888671875000000000	4160.51269531250000000000	4164.61523437500000000000	4146.15380859375000000000	4172.82031250000000000000	4185.64111328125000000000	4162.05126953125000000000	4174.87158203125000000000	0.00000000000000000000	10246.00000000000000000000	10228.00000000000000000000	0.00000000000000000000	0.00000000000000000000	0.00000000000000000000	869.00000000000000000000	853.00000000000000000000	4.00000000000000000000	4.00000000000000000000	4.00000000000000000000	4.00000000000000000000	4.00000000000000000000	4.00000000000000000000	4.00000000000000000000	4.00000000000000000000	4.00000000000000000000	4.00000000000000000000	4.00000000000000000000	4.00000000000000000000	4.00000000000000000000	4.00000000000000000000	4.00000000000000000000	4.00000000000000000000
23.00000000000000000000	0.00000000000000000000	4165.12792968750000000000	4152.82031250000000000000	4173.33300781250000000000	4170.25634765625000000000	4128.71777343750000000000	4159.48730468750000000000	4152.30761718750000000000	4172.30761718750000000000	4172.82031250000000000000	4172.82031250000000000000	4189.74365234375000000000	4201.02539062500000000000	4179.48730468750000000000	4185.12792968750000000000	0.00000000000000000000	10245.00000000000000000000	10227.00000000000000000000	0.00000000000000000000	0.00000000000000000000	0.00000000000000000000	869.00000000000000000000	862.00000000000000000000	4.00000000000000000000	4.00000000000000000000	4.00000000000000000000	4.00000000000000000000	4.00000000000000000000	4.00000000000000000000	4.00000000000000000000	4.00000000000000000000	4.00000000000000000000	4.00000000000000000000	4.00000000000000000000	4.00000000000000000000	4.00000000000000000000	4.00000000000000000000	4.00000000000000000000	4.00000000000000000000
24.00000000000000000000	0.00000000000000000000	4162.05126953125000000000	4133.84619140625000000000	4172.30761718750000000000	4152.30761718750000000000	4091.28198242187500000000	4152.82031250000000000000	4134.35888671875000000000	4138.46142578125000000000	4152.82031250000000000000	4132.82031250000000000000	4161.53857421875000000000	4186.66650390625000000000	4148.71777343750000000000	4173.33300781250000000000	0.00000000000000000000	10245.00000000000000000000	10227.00000000000000000000	0.00000000000000000000	0.00000000000000000000	0.00000000000000000000	869.00000000000000000000	870.00000000000000000000	4.00000000000000000000	4.00000000000000000000	4.00000000000000000000	4.00000000000000000000	4.00000000000000000000	4.00000000000000000000	4.00000000000000000000	4.00000000000000000000	4.00000000000000000000	4.00000000000000000000	4.00000000000000000000	4.00000000000000000000	4.00000000000000000000	4.00000000000000000000	4.00000000000000000000	4.00000000000000000000
25.00000000000000000000	0.00000000000000000000	4167.17919921875000000000	4154.87158203125000000000	4164.61523437500000000000	4159.48730468750000000000	4157.94873046875000000000	4171.28173828125000000000	4163.07666015625000000000	4153.33300781250000000000	4159.48730468750000000000	4158.46142578125000000000	4170.25634765625000000000	4180.51269531250000000000	4153.84619140625000000000	4170.25634765625000000000	0.00000000000000000000	10247.00000000000000000000	10228.00000000000000000000	0.00000000000000000000	0.00000000000000000000	0.00000000000000000000	869.00000000000000000000	877.00000000000000000000	4.00000000000000000000	4.00000000000000000000	4.00000000000000000000	4.00000000000000000000	4.00000000000000000000	4.00000000000000000000	4.00000000000000000000	4.00000000000000000000	4.00000000000000000000	4.00000000000000000000	4.00000000000000000000	4.00000000000000000000	4.00000000000000000000	4.00000000000000000000	4.00000000000000000000	4.00000000000000000000
26.00000000000000000000	0.00000000000000000000	4159.48730468750000000000	4137.94873046875000000000	4170.76904296875000000000	4148.20507812500000000000	4147.17919921875000000000	4160.00000000000000000000	4143.58984375000000000000	4138.46142578125000000000	4165.64111328125000000000	4161.02539062500000000000	4153.84619140625000000000	4181.53857421875000000000	4134.35888671875000000000	4165.12792968750000000000	0.00000000000000000000	10247.00000000000000000000	10228.00000000000000000000	0.00000000000000000000	0.00000000000000000000	0.00000000000000000000	869.00000000000000000000	885.00000000000000000000	4.00000000000000000000	4.00000000000000000000	4.00000000000000000000	4.00000000000000000000	4.00000000000000000000	4.00000000000000000000	4.00000000000000000000	4.00000000000000000000	4.00000000000000000000	4.00000000000000000000	4.00000000000000000000	4.00000000000000000000	4.00000000000000000000	4.00000000000000000000	4.00000000000000000000	4.00000000000000000000
27.00000000000000000000	0.00000000000000000000	4164.10253906250000000000	4150.76904296875000000000	4169.74365234375000000000	4153.84619140625000000000	4125.64111328125000000000	4156.92285156250000000000	4141.02539062500000000000	4139.48730468750000000000	4162.56396484375000000000	4157.94873046875000000000	4162.05126953125000000000	4182.56396484375000000000	4157.94873046875000000000	4171.28173828125000000000	0.00000000000000000000	10247.00000000000000000000	10228.00000000000000000000	0.00000000000000000000	0.00000000000000000000	0.00000000000000000000	869.00000000000000000000	893.00000000000000000000	4.00000000000000000000	4.00000000000000000000	4.00000000000000000000	4.00000000000000000000	4.00000000000000000000	4.00000000000000000000	4.00000000000000000000	4.00000000000000000000	4.00000000000000000000	4.00000000000000000000	4.00000000000000000000	4.00000000000000000000	4.00000000000000000000	4.00000000000000000000	4.00000000000000000000	4.00000000000000000000
28.00000000000000000000	0.00000000000000000000	4178.46142578125000000000	4165.64111328125000000000	4179.48730468750000000000	4165.12792968750000000000	4152.82031250000000000000	4160.51269531250000000000	4149.74365234375000000000	4147.69238281250000000000	4176.41015625000000000000	4156.41015625000000000000	4181.02539062500000000000	4195.89746093750000000000	4186.15380859375000000000	4188.71777343750000000000	0.00000000000000000000	10247.00000000000000000000	10228.00000000000000000000	0.00000000000000000000	0.00000000000000000000	0.00000000000000000000	869.00000000000000000000	901.00000000000000000000	4.00000000000000000000	4.00000000000000000000	4.00000000000000000000	4.00000000000000000000	4.00000000000000000000	4.00000000000000000000	4.00000000000000000000	4.00000000000000000000	4.00000000000000000000	4.00000000000000000000	4.00000000000000000000	4.00000000000000000000	4.00000000000000000000	4.00000000000000000000	4.00000000000000000000	4.00000000000000000000
29.00000000000000000000	0.00000000000000000000	4169.23046875000000000000	4132.82031250000000000000	4178.46142578125000000000	4144.10253906250000000000	4149.74365234375000000000	4154.35888671875000000000	4135.89746093750000000000	4126.66650390625000000000	4168.20507812500000000000	4124.10253906250000000000	4159.48730468750000000000	4188.20507812500000000000	4152.82031250000000000000	4177.43603515625000000000	0.00000000000000000000	10246.00000000000000000000	10230.00000000000000000000	0.00000000000000000000	0.00000000000000000000	0.00000000000000000000	869.00000000000000000000	908.00000000000000000000	4.00000000000000000000	4.00000000000000000000	4.00000000000000000000	4.00000000000000000000	4.00000000000000000000	4.00000000000000000000	4.00000000000000000000	4.00000000000000000000	4.00000000000000000000	4.00000000000000000000	4.00000000000000000000	4.00000000000000000000	4.00000000000000000000	4.00000000000000000000	4.00000000000000000000	4.00000000000000000000
30.00000000000000000000	0.00000000000000000000	4167.17919921875000000000	4152.82031250000000000000	4166.15380859375000000000	4157.94873046875000000000	4166.66650390625000000000	4168.20507812500000000000	4164.10253906250000000000	4172.82031250000000000000	4166.66650390625000000000	4172.30761718750000000000	4188.71777343750000000000	4197.94873046875000000000	4174.35888671875000000000	4179.48730468750000000000	0.00000000000000000000	10246.00000000000000000000	10230.00000000000000000000	0.00000000000000000000	0.00000000000000000000	0.00000000000000000000	869.00000000000000000000	916.00000000000000000000	4.00000000000000000000	4.00000000000000000000	4.00000000000000000000	4.00000000000000000000	4.00000000000000000000	4.00000000000000000000	4.00000000000000000000	4.00000000000000000000	4.00000000000000000000	4.00000000000000000000	4.00000000000000000000	4.00000000000000000000	4.00000000000000000000	4.00000000000000000000	4.00000000000000000000	4.00000000000000000000
31.00000000000000000000	0.00000000000000000000	4163.07666015625000000000	4137.94873046875000000000	4172.82031250000000000000	4151.28173828125000000000	4124.10253906250000000000	4155.38427734375000000000	4150.76904296875000000000	4168.71777343750000000000	4161.53857421875000000000	4175.89746093750000000000	4181.02539062500000000000	4200.00000000000000000000	4164.10253906250000000000	4177.94873046875000000000	0.00000000000000000000	10249.00000000000000000000	10229.00000000000000000000	0.00000000000000000000	0.00000000000000000000	0.00000000000000000000	869.00000000000000000000	924.00000000000000000000	4.00000000000000000000	4.00000000000000000000	4.00000000000000000000	4.00000000000000000000	4.00000000000000000000	4.00000000000000000000	4.00000000000000000000	4.00000000000000000000	4.00000000000000000000	4.00000000000000000000	4.00000000000000000000	4.00000000000000000000	4.00000000000000000000	4.00000000000000000000	4.00000000000000000000	4.00000000000000000000
32.00000000000000000000	0.00000000000000000000	4163.07666015625000000000	4138.46142578125000000000	4172.30761718750000000000	4146.15380859375000000000	4130.25634765625000000000	4163.07666015625000000000	4157.94873046875000000000	4153.33300781250000000000	4162.05126953125000000000	4170.25634765625000000000	4167.69238281250000000000	4183.58984375000000000000	4159.48730468750000000000	4167.69238281250000000000	0.00000000000000000000	10249.00000000000000000000	10229.00000000000000000000	0.00000000000000000000	0.00000000000000000000	0.00000000000000000000	869.00000000000000000000	932.00000000000000000000	4.00000000000000000000	4.00000000000000000000	4.00000000000000000000	4.00000000000000000000	4.00000000000000000000	4.00000000000000000000	4.00000000000000000000	4.00000000000000000000	4.00000000000000000000	4.00000000000000000000	4.00000000000000000000	4.00000000000000000000	4.00000000000000000000	4.00000000000000000000	4.00000000000000000000	4.00000000000000000000
33.00000000000000000000	0.00000000000000000000	4174.35888671875000000000	4164.61523437500000000000	4174.87158203125000000000	4161.02539062500000000000	4175.89746093750000000000	4180.00000000000000000000	4177.43603515625000000000	4164.61523437500000000000	4177.94873046875000000000	4187.69238281250000000000	4183.07666015625000000000	4193.33300781250000000000	4176.92285156250000000000	4176.41015625000000000000	0.00000000000000000000	10249.00000000000000000000	10229.00000000000000000000	0.00000000000000000000	0.00000000000000000000	0.00000000000000000000	869.00000000000000000000	939.00000000000000000000	4.00000000000000000000	4.00000000000000000000	4.00000000000000000000	4.00000000000000000000	4.00000000000000000000	4.00000000000000000000	4.00000000000000000000	4.00000000000000000000	4.00000000000000000000	4.00000000000000000000	4.00000000000000000000	4.00000000000000000000	4.00000000000000000000	4.00000000000000000000	4.00000000000000000000	4.00000000000000000000
34.00000000000000000000	0.00000000000000000000	4169.74365234375000000000	4147.17919921875000000000	4177.43603515625000000000	4148.71777343750000000000	4121.02539062500000000000	4157.94873046875000000000	4147.69238281250000000000	4140.00000000000000000000	4163.58984375000000000000	4145.64111328125000000000	4166.66650390625000000000	4191.79492187500000000000	4159.48730468750000000000	4176.41015625000000000000	0.00000000000000000000	10249.00000000000000000000	10229.00000000000000000000	0.00000000000000000000	0.00000000000000000000	0.00000000000000000000	869.00000000000000000000	946.00000000000000000000	4.00000000000000000000	4.00000000000000000000	4.00000000000000000000	4.00000000000000000000	4.00000000000000000000	4.00000000000000000000	4.00000000000000000000	4.00000000000000000000	4.00000000000000000000	4.00000000000000000000	4.00000000000000000000	4.00000000000000000000	4.00000000000000000000	4.00000000000000000000	4.00000000000000000000	4.00000000000000000000
35.00000000000000000000	0.00000000000000000000	4173.33300781250000000000	4165.12792968750000000000	4173.33300781250000000000	4166.66650390625000000000	4121.53857421875000000000	4157.94873046875000000000	4153.84619140625000000000	4164.10253906250000000000	4168.20507812500000000000	4162.56396484375000000000	4193.84619140625000000000	4201.02539062500000000000	4198.97412109375000000000	4187.69238281250000000000	0.00000000000000000000	10248.00000000000000000000	10228.00000000000000000000	0.00000000000000000000	0.00000000000000000000	0.00000000000000000000	869.00000000000000000000	955.00000000000000000000	4.00000000000000000000	4.00000000000000000000	4.00000000000000000000	4.00000000000000000000	4.00000000000000000000	4.00000000000000000000	4.00000000000000000000	4.00000000000000000000	4.00000000000000000000	4.00000000000000000000	4.00000000000000000000	4.00000000000000000000	4.00000000000000000000	4.00000000000000000000	4.00000000000000000000	4.00000000000000000000
36.00000000000000000000	0.00000000000000000000	4167.17919921875000000000	4146.15380859375000000000	4174.35888671875000000000	4162.05126953125000000000	4147.17919921875000000000	4153.33300781250000000000	4137.43603515625000000000	4152.82031250000000000000	4170.25634765625000000000	4154.35888671875000000000	4186.66650390625000000000	4204.10253906250000000000	4184.61523437500000000000	4183.07666015625000000000	0.00000000000000000000	10248.00000000000000000000	10228.00000000000000000000	0.00000000000000000000	0.00000000000000000000	0.00000000000000000000	869.00000000000000000000	963.00000000000000000000	4.00000000000000000000	4.00000000000000000000	4.00000000000000000000	4.00000000000000000000	4.00000000000000000000	4.00000000000000000000	4.00000000000000000000	4.00000000000000000000	4.00000000000000000000	4.00000000000000000000	4.00000000000000000000	4.00000000000000000000	4.00000000000000000000	4.00000000000000000000	4.00000000000000000000	4.00000000000000000000
37.00000000000000000000	0.00000000000000000000	4161.02539062500000000000	4138.97412109375000000000	4165.12792968750000000000	4149.74365234375000000000	4154.35888671875000000000	4160.00000000000000000000	4146.66650390625000000000	4148.20507812500000000000	4155.89746093750000000000	4152.82031250000000000000	4168.71777343750000000000	4186.66650390625000000000	4157.94873046875000000000	4166.15380859375000000000	0.00000000000000000000	10248.00000000000000000000	10228.00000000000000000000	0.00000000000000000000	0.00000000000000000000	0.00000000000000000000	869.00000000000000000000	971.00000000000000000000	4.00000000000000000000	4.00000000000000000000	4.00000000000000000000	4.00000000000000000000	4.00000000000000000000	4.00000000000000000000	4.00000000000000000000	4.00000000000000000000	4.00000000000000000000	4.00000000000000000000	4.00000000000000000000	4.00000000000000000000	4.00000000000000000000	4.00000000000000000000	4.00000000000000000000	4.00000000000000000000
38.00000000000000000000	0.00000000000000000000	4172.30761718750000000000	4161.53857421875000000000	4167.69238281250000000000	4162.56396484375000000000	4162.56396484375000000000	4176.92285156250000000000	4173.33300781250000000000	4170.76904296875000000000	4163.58984375000000000000	4194.87158203125000000000	4181.02539062500000000000	4190.25634765625000000000	4171.28173828125000000000	4169.74365234375000000000	0.00000000000000000000	10248.00000000000000000000	10228.00000000000000000000	0.00000000000000000000	0.00000000000000000000	0.00000000000000000000	869.00000000000000000000	979.00000000000000000000	4.00000000000000000000	4.00000000000000000000	4.00000000000000000000	4.00000000000000000000	4.00000000000000000000	4.00000000000000000000	4.00000000000000000000	4.00000000000000000000	4.00000000000000000000	4.00000000000000000000	4.00000000000000000000	4.00000000000000000000	4.00000000000000000000	4.00000000000000000000	4.00000000000000000000	4.00000000000000000000
39.00000000000000000000	0.00000000000000000000	4167.69238281250000000000	4137.43603515625000000000	4171.79492187500000000000	4145.12792968750000000000	4138.97412109375000000000	4164.61523437500000000000	4144.10253906250000000000	4130.25634765625000000000	4159.48730468750000000000	4161.02539062500000000000	4152.82031250000000000000	4182.05126953125000000000	4140.51269531250000000000	4162.05126953125000000000	0.00000000000000000000	10247.00000000000000000000	10229.00000000000000000000	0.00000000000000000000	0.00000000000000000000	0.00000000000000000000	869.00000000000000000000	987.00000000000000000000	4.00000000000000000000	4.00000000000000000000	4.00000000000000000000	4.00000000000000000000	4.00000000000000000000	4.00000000000000000000	4.00000000000000000000	4.00000000000000000000	4.00000000000000000000	4.00000000000000000000	4.00000000000000000000	4.00000000000000000000	4.00000000000000000000	4.00000000000000000000	4.00000000000000000000	4.00000000000000000000
40.00000000000000000000	0.00000000000000000000	4171.79492187500000000000	4162.05126953125000000000	4169.23046875000000000000	4163.07666015625000000000	4169.74365234375000000000	4168.20507812500000000000	4155.89746093750000000000	4147.69238281250000000000	4168.71777343750000000000	4172.30761718750000000000	4173.84619140625000000000	4188.20507812500000000000	4171.28173828125000000000	4174.87158203125000000000	0.00000000000000000000	10247.00000000000000000000	10229.00000000000000000000	0.00000000000000000000	0.00000000000000000000	0.00000000000000000000	869.00000000000000000000	994.00000000000000000000	4.00000000000000000000	4.00000000000000000000	4.00000000000000000000	4.00000000000000000000	4.00000000000000000000	4.00000000000000000000	4.00000000000000000000	4.00000000000000000000	4.00000000000000000000	4.00000000000000000000	4.00000000000000000000	4.00000000000000000000	4.00000000000000000000	4.00000000000000000000	4.00000000000000000000	4.00000000000000000000
41.00000000000000000000	0.00000000000000000000	4171.28173828125000000000	4157.94873046875000000000	4179.48730468750000000000	4165.12792968750000000000	4166.66650390625000000000	4159.48730468750000000000	4150.76904296875000000000	4154.35888671875000000000	4175.89746093750000000000	4163.58984375000000000000	4178.97412109375000000000	4198.46142578125000000000	4179.48730468750000000000	4183.07666015625000000000	0.00000000000000000000	10247.00000000000000000000	10230.00000000000000000000	0.00000000000000000000	0.00000000000000000000	0.00000000000000000000	870.00000000000000000000	2.00000000000000000000	4.00000000000000000000	4.00000000000000000000	4.00000000000000000000	4.00000000000000000000	4.00000000000000000000	4.00000000000000000000	4.00000000000000000000	4.00000000000000000000	4.00000000000000000000	4.00000000000000000000	4.00000000000000000000	4.00000000000000000000	4.00000000000000000000	4.00000000000000000000	4.00000000000000000000	4.00000000000000000000
42.00000000000000000000	0.00000000000000000000	4157.43603515625000000000	4141.53857421875000000000	4166.66650390625000000000	4146.66650390625000000000	4153.84619140625000000000	4157.43603515625000000000	4151.28173828125000000000	4150.76904296875000000000	4163.07666015625000000000	4132.82031250000000000000	4165.12792968750000000000	4186.15380859375000000000	4160.51269531250000000000	4169.23046875000000000000	0.00000000000000000000	10247.00000000000000000000	10230.00000000000000000000	0.00000000000000000000	0.00000000000000000000	0.00000000000000000000	870.00000000000000000000	10.00000000000000000000	4.00000000000000000000	4.00000000000000000000	4.00000000000000000000	4.00000000000000000000	4.00000000000000000000	4.00000000000000000000	4.00000000000000000000	4.00000000000000000000	4.00000000000000000000	4.00000000000000000000	4.00000000000000000000	4.00000000000000000000	4.00000000000000000000	4.00000000000000000000	4.00000000000000000000	4.00000000000000000000
43.00000000000000000000	0.00000000000000000000	4155.38427734375000000000	4157.43603515625000000000	4156.92285156250000000000	4156.41015625000000000000	4156.92285156250000000000	4165.64111328125000000000	4173.33300781250000000000	4189.23046875000000000000	4169.23046875000000000000	4161.53857421875000000000	4188.71777343750000000000	4193.33300781250000000000	4177.94873046875000000000	4171.79492187500000000000	0.00000000000000000000	10248.00000000000000000000	10230.00000000000000000000	0.00000000000000000000	0.00000000000000000000	0.00000000000000000000	870.00000000000000000000	18.00000000000000000000	4.00000000000000000000	4.00000000000000000000	4.00000000000000000000	4.00000000000000000000	4.00000000000000000000	4.00000000000000000000	4.00000000000000000000	4.00000000000000000000	4.00000000000000000000	4.00000000000000000000	4.00000000000000000000	4.00000000000000000000	4.00000000000000000000	4.00000000000000000000	4.00000000000000000000	4.00000000000000000000
44.00000000000000000000	0.00000000000000000000	4148.71777343750000000000	4129.74365234375000000000	4164.10253906250000000000	4139.48730468750000000000	4113.33300781250000000000	4151.79492187500000000000	4148.71777343750000000000	4161.53857421875000000000	4160.51269531250000000000	4147.69238281250000000000	4162.56396484375000000000	4186.15380859375000000000	4145.12792968750000000000	4162.56396484375000000000	0.00000000000000000000	10248.00000000000000000000	10230.00000000000000000000	0.00000000000000000000	0.00000000000000000000	0.00000000000000000000	870.00000000000000000000	27.00000000000000000000	4.00000000000000000000	4.00000000000000000000	4.00000000000000000000	4.00000000000000000000	4.00000000000000000000	4.00000000000000000000	4.00000000000000000000	4.00000000000000000000	4.00000000000000000000	4.00000000000000000000	4.00000000000000000000	4.00000000000000000000	4.00000000000000000000	4.00000000000000000000	4.00000000000000000000	4.00000000000000000000
45.00000000000000000000	0.00000000000000000000	4162.56396484375000000000	4151.79492187500000000000	4163.58984375000000000000	4146.15380859375000000000	4161.02539062500000000000	4172.30761718750000000000	4168.71777343750000000000	4158.46142578125000000000	4166.66650390625000000000	4171.79492187500000000000	4167.17919921875000000000	4182.56396484375000000000	4157.94873046875000000000	4165.64111328125000000000	0.00000000000000000000	10247.00000000000000000000	10229.00000000000000000000	0.00000000000000000000	0.00000000000000000000	0.00000000000000000000	870.00000000000000000000	35.00000000000000000000	4.00000000000000000000	4.00000000000000000000	4.00000000000000000000	4.00000000000000000000	4.00000000000000000000	4.00000000000000000000	4.00000000000000000000	4.00000000000000000000	4.00000000000000000000	4.00000000000000000000	4.00000000000000000000	4.00000000000000000000	4.00000000000000000000	4.00000000000000000000	4.00000000000000000000	4.00000000000000000000
46.00000000000000000000	0.00000000000000000000	4170.76904296875000000000	4158.46142578125000000000	4173.33300781250000000000	4148.20507812500000000000	4160.51269531250000000000	4174.35888671875000000000	4168.71777343750000000000	4153.33300781250000000000	4175.38427734375000000000	4175.89746093750000000000	4168.20507812500000000000	4191.28173828125000000000	4162.56396484375000000000	4169.74365234375000000000	0.00000000000000000000	10247.00000000000000000000	10229.00000000000000000000	0.00000000000000000000	0.00000000000000000000	0.00000000000000000000	870.00000000000000000000	43.00000000000000000000	4.00000000000000000000	4.00000000000000000000	4.00000000000000000000	4.00000000000000000000	4.00000000000000000000	4.00000000000000000000	4.00000000000000000000	4.00000000000000000000	4.00000000000000000000	4.00000000000000000000	4.00000000000000000000	4.00000000000000000000	4.00000000000000000000	4.00000000000000000000	4.00000000000000000000	4.00000000000000000000
47.00000000000000000000	0.00000000000000000000	4159.48730468750000000000	4140.51269531250000000000	4170.25634765625000000000	4138.46142578125000000000	4098.46142578125000000000	4162.05126953125000000000	4151.79492187500000000000	4140.51269531250000000000	4161.02539062500000000000	4157.43603515625000000000	4154.87158203125000000000	4181.53857421875000000000	4152.30761718750000000000	4164.61523437500000000000	0.00000000000000000000	10248.00000000000000000000	10230.00000000000000000000	0.00000000000000000000	0.00000000000000000000	0.00000000000000000000	870.00000000000000000000	52.00000000000000000000	4.00000000000000000000	4.00000000000000000000	4.00000000000000000000	4.00000000000000000000	4.00000000000000000000	4.00000000000000000000	4.00000000000000000000	4.00000000000000000000	4.00000000000000000000	4.00000000000000000000	4.00000000000000000000	4.00000000000000000000	4.00000000000000000000	4.00000000000000000000	4.00000000000000000000	4.00000000000000000000
48.00000000000000000000	0.00000000000000000000	4161.02539062500000000000	4155.89746093750000000000	4164.10253906250000000000	4159.48730468750000000000	4128.71777343750000000000	4167.69238281250000000000	4164.10253906250000000000	4174.87158203125000000000	4170.76904296875000000000	4190.25634765625000000000	4186.15380859375000000000	4193.84619140625000000000	4188.20507812500000000000	4182.05126953125000000000	0.00000000000000000000	10248.00000000000000000000	10230.00000000000000000000	0.00000000000000000000	0.00000000000000000000	0.00000000000000000000	870.00000000000000000000	60.00000000000000000000	4.00000000000000000000	4.00000000000000000000	4.00000000000000000000	4.00000000000000000000	4.00000000000000000000	4.00000000000000000000	4.00000000000000000000	4.00000000000000000000	4.00000000000000000000	4.00000000000000000000	4.00000000000000000000	4.00000000000000000000	4.00000000000000000000	4.00000000000000000000	4.00000000000000000000	4.00000000000000000000
49.00000000000000000000	0.00000000000000000000	4153.84619140625000000000	4126.15380859375000000000	4165.64111328125000000000	4139.48730468750000000000	4156.41015625000000000000	4151.79492187500000000000	4140.51269531250000000000	4155.38427734375000000000	4167.17919921875000000000	4158.97412109375000000000	4168.20507812500000000000	4189.74365234375000000000	4164.61523437500000000000	4176.41015625000000000000	0.00000000000000000000	10247.00000000000000000000	10230.00000000000000000000	0.00000000000000000000	0.00000000000000000000	0.00000000000000000000	870.00000000000000000000	67.00000000000000000000	4.00000000000000000000	4.00000000000000000000	4.00000000000000000000	4.00000000000000000000	4.00000000000000000000	4.00000000000000000000	4.00000000000000000000	4.00000000000000000000	4.00000000000000000000	4.00000000000000000000	4.00000000000000000000	4.00000000000000000000	4.00000000000000000000	4.00000000000000000000	4.00000000000000000000	4.00000000000000000000
50.00000000000000000000	0.00000000000000000000	4156.41015625000000000000	4142.05126953125000000000	4160.00000000000000000000	4138.46142578125000000000	4178.46142578125000000000	4167.17919921875000000000	4165.12792968750000000000	4165.12792968750000000000	4163.07666015625000000000	4165.64111328125000000000	4172.82031250000000000000	4181.02539062500000000000	4168.20507812500000000000	4166.15380859375000000000	0.00000000000000000000	10247.00000000000000000000	10230.00000000000000000000	0.00000000000000000000	0.00000000000000000000	0.00000000000000000000	870.00000000000000000000	74.00000000000000000000	4.00000000000000000000	4.00000000000000000000	4.00000000000000000000	4.00000000000000000000	4.00000000000000000000	4.00000000000000000000	4.00000000000000000000	4.00000000000000000000	4.00000000000000000000	4.00000000000000000000	4.00000000000000000000	4.00000000000000000000	4.00000000000000000000	4.00000000000000000000	4.00000000000000000000	4.00000000000000000000
51.00000000000000000000	0.00000000000000000000	4161.02539062500000000000	4151.28173828125000000000	4166.66650390625000000000	4147.17919921875000000000	4136.92285156250000000000	4174.35888671875000000000	4173.33300781250000000000	4172.30761718750000000000	4166.15380859375000000000	4174.35888671875000000000	4176.41015625000000000000	4184.10253906250000000000	4165.64111328125000000000	4163.58984375000000000000	0.00000000000000000000	10246.00000000000000000000	10230.00000000000000000000	0.00000000000000000000	0.00000000000000000000	0.00000000000000000000	870.00000000000000000000	82.00000000000000000000	4.00000000000000000000	4.00000000000000000000	4.00000000000000000000	4.00000000000000000000	4.00000000000000000000	4.00000000000000000000	4.00000000000000000000	4.00000000000000000000	4.00000000000000000000	4.00000000000000000000	4.00000000000000000000	4.00000000000000000000	4.00000000000000000000	4.00000000000000000000	4.00000000000000000000	4.00000000000000000000
52.00000000000000000000	0.00000000000000000000	4157.94873046875000000000	4136.92285156250000000000	4166.15380859375000000000	4137.94873046875000000000	4121.02539062500000000000	4162.05126953125000000000	4153.33300781250000000000	4153.33300781250000000000	4158.97412109375000000000	4150.76904296875000000000	4153.33300781250000000000	4173.84619140625000000000	4142.56396484375000000000	4160.51269531250000000000	0.00000000000000000000	10246.00000000000000000000	10230.00000000000000000000	0.00000000000000000000	0.00000000000000000000	0.00000000000000000000	870.00000000000000000000	90.00000000000000000000	4.00000000000000000000	4.00000000000000000000	4.00000000000000000000	4.00000000000000000000	4.00000000000000000000	4.00000000000000000000	4.00000000000000000000	4.00000000000000000000	4.00000000000000000000	4.00000000000000000000	4.00000000000000000000	4.00000000000000000000	4.00000000000000000000	4.00000000000000000000	4.00000000000000000000	4.00000000000000000000
53.00000000000000000000	0.00000000000000000000	4172.82031250000000000000	4168.20507812500000000000	4170.25634765625000000000	4158.97412109375000000000	4183.58984375000000000000	4171.79492187500000000000	4169.23046875000000000000	4177.94873046875000000000	4177.94873046875000000000	4186.15380859375000000000	4180.00000000000000000000	4189.23046875000000000000	4182.56396484375000000000	4183.58984375000000000000	0.00000000000000000000	10245.00000000000000000000	10230.00000000000000000000	0.00000000000000000000	0.00000000000000000000	0.00000000000000000000	870.00000000000000000000	98.00000000000000000000	4.00000000000000000000	4.00000000000000000000	4.00000000000000000000	4.00000000000000000000	4.00000000000000000000	4.00000000000000000000	4.00000000000000000000	4.00000000000000000000	4.00000000000000000000	4.00000000000000000000	4.00000000000000000000	4.00000000000000000000	4.00000000000000000000	4.00000000000000000000	4.00000000000000000000	4.00000000000000000000
54.00000000000000000000	0.00000000000000000000	4170.76904296875000000000	4146.66650390625000000000	4181.53857421875000000000	4148.20507812500000000000	4138.97412109375000000000	4155.38427734375000000000	4144.61523437500000000000	4147.69238281250000000000	4173.33300781250000000000	4159.48730468750000000000	4165.12792968750000000000	4190.25634765625000000000	4163.07666015625000000000	4178.97412109375000000000	0.00000000000000000000	10245.00000000000000000000	10230.00000000000000000000	0.00000000000000000000	0.00000000000000000000	0.00000000000000000000	870.00000000000000000000	105.00000000000000000000	4.00000000000000000000	4.00000000000000000000	4.00000000000000000000	4.00000000000000000000	4.00000000000000000000	4.00000000000000000000	4.00000000000000000000	4.00000000000000000000	4.00000000000000000000	4.00000000000000000000	4.00000000000000000000	4.00000000000000000000	4.00000000000000000000	4.00000000000000000000	4.00000000000000000000	4.00000000000000000000
55.00000000000000000000	0.00000000000000000000	4161.53857421875000000000	4144.61523437500000000000	4166.15380859375000000000	4145.12792968750000000000	4133.84619140625000000000	4153.33300781250000000000	4150.76904296875000000000	4155.89746093750000000000	4159.48730468750000000000	4162.05126953125000000000	4166.66650390625000000000	4179.48730468750000000000	4158.46142578125000000000	4167.17919921875000000000	0.00000000000000000000	10247.00000000000000000000	10230.00000000000000000000	0.00000000000000000000	0.00000000000000000000	0.00000000000000000000	870.00000000000000000000	113.00000000000000000000	4.00000000000000000000	4.00000000000000000000	4.00000000000000000000	4.00000000000000000000	4.00000000000000000000	4.00000000000000000000	4.00000000000000000000	4.00000000000000000000	4.00000000000000000000	4.00000000000000000000	4.00000000000000000000	4.00000000000000000000	4.00000000000000000000	4.00000000000000000000	4.00000000000000000000	4.00000000000000000000
56.00000000000000000000	0.00000000000000000000	4157.94873046875000000000	4146.66650390625000000000	4162.56396484375000000000	4151.28173828125000000000	4135.89746093750000000000	4154.35888671875000000000	4157.94873046875000000000	4180.51269531250000000000	4165.12792968750000000000	4186.66650390625000000000	4184.10253906250000000000	4191.28173828125000000000	4168.71777343750000000000	4174.87158203125000000000	0.00000000000000000000	10247.00000000000000000000	10230.00000000000000000000	0.00000000000000000000	0.00000000000000000000	0.00000000000000000000	870.00000000000000000000	121.00000000000000000000	4.00000000000000000000	4.00000000000000000000	4.00000000000000000000	4.00000000000000000000	4.00000000000000000000	4.00000000000000000000	4.00000000000000000000	4.00000000000000000000	4.00000000000000000000	4.00000000000000000000	4.00000000000000000000	4.00000000000000000000	4.00000000000000000000	4.00000000000000000000	4.00000000000000000000	4.00000000000000000000
57.00000000000000000000	0.00000000000000000000	4153.33300781250000000000	4130.76904296875000000000	4163.07666015625000000000	4136.41015625000000000000	4099.48730468750000000000	4150.76904296875000000000	4146.15380859375000000000	4155.38427734375000000000	4158.46142578125000000000	4164.61523437500000000000	4166.15380859375000000000	4183.07666015625000000000	4147.69238281250000000000	4167.69238281250000000000	0.00000000000000000000	10248.00000000000000000000	10231.00000000000000000000	0.00000000000000000000	0.00000000000000000000	0.00000000000000000000	870.00000000000000000000	129.00000000000000000000	4.00000000000000000000	4.00000000000000000000	4.00000000000000000000	4.00000000000000000000	4.00000000000000000000	4.00000000000000000000	4.00000000000000000000	4.00000000000000000000	4.00000000000000000000	4.00000000000000000000	4.00000000000000000000	4.00000000000000000000	4.00000000000000000000	4.00000000000000000000	4.00000000000000000000	4.00000000000000000000
58.00000000000000000000	0.00000000000000000000	4167.17919921875000000000	4162.05126953125000000000	4162.05126953125000000000	4149.23046875000000000000	4180.00000000000000000000	4172.30761718750000000000	4175.89746093750000000000	4168.20507812500000000000	4168.71777343750000000000	4187.69238281250000000000	4180.51269531250000000000	4181.53857421875000000000	4170.76904296875000000000	4168.20507812500000000000	0.00000000000000000000	10248.00000000000000000000	10231.00000000000000000000	0.00000000000000000000	0.00000000000000000000	0.00000000000000000000	870.00000000000000000000	137.00000000000000000000	4.00000000000000000000	4.00000000000000000000	4.00000000000000000000	4.00000000000000000000	4.00000000000000000000	4.00000000000000000000	4.00000000000000000000	4.00000000000000000000	4.00000000000000000000	4.00000000000000000000	4.00000000000000000000	4.00000000000000000000	4.00000000000000000000	4.00000000000000000000	4.00000000000000000000	4.00000000000000000000
59.00000000000000000000	0.00000000000000000000	4168.71777343750000000000	4146.15380859375000000000	4174.35888671875000000000	4138.97412109375000000000	4200.51269531250000000000	4165.64111328125000000000	4159.48730468750000000000	4143.58984375000000000000	4167.17919921875000000000	4154.35888671875000000000	4161.02539062500000000000	4178.97412109375000000000	4149.74365234375000000000	4166.15380859375000000000	0.00000000000000000000	10251.00000000000000000000	10230.00000000000000000000	0.00000000000000000000	0.00000000000000000000	0.00000000000000000000	870.00000000000000000000	145.00000000000000000000	4.00000000000000000000	4.00000000000000000000	4.00000000000000000000	4.00000000000000000000	4.00000000000000000000	4.00000000000000000000	4.00000000000000000000	4.00000000000000000000	4.00000000000000000000	4.00000000000000000000	4.00000000000000000000	4.00000000000000000000	4.00000000000000000000	4.00000000000000000000	4.00000000000000000000	4.00000000000000000000
60.00000000000000000000	0.00000000000000000000	4165.12792968750000000000	4151.28173828125000000000	4169.23046875000000000000	4146.15380859375000000000	4162.56396484375000000000	4165.12792968750000000000	4161.53857421875000000000	4156.41015625000000000000	4166.66650390625000000000	4151.28173828125000000000	4171.28173828125000000000	4183.07666015625000000000	4165.12792968750000000000	4174.35888671875000000000	0.00000000000000000000	10251.00000000000000000000	10230.00000000000000000000	0.00000000000000000000	0.00000000000000000000	0.00000000000000000000	870.00000000000000000000	153.00000000000000000000	4.00000000000000000000	4.00000000000000000000	4.00000000000000000000	4.00000000000000000000	4.00000000000000000000	4.00000000000000000000	4.00000000000000000000	4.00000000000000000000	4.00000000000000000000	4.00000000000000000000	4.00000000000000000000	4.00000000000000000000	4.00000000000000000000	4.00000000000000000000	4.00000000000000000000	4.00000000000000000000
61.00000000000000000000	0.00000000000000000000	4164.10253906250000000000	4158.46142578125000000000	4168.71777343750000000000	4160.51269531250000000000	4152.82031250000000000000	4166.15380859375000000000	4164.61523437500000000000	4185.64111328125000000000	4178.46142578125000000000	4187.69238281250000000000	4194.35888671875000000000	4200.00000000000000000000	4190.76904296875000000000	4185.12792968750000000000	0.00000000000000000000	10251.00000000000000000000	10230.00000000000000000000	0.00000000000000000000	0.00000000000000000000	0.00000000000000000000	870.00000000000000000000	161.00000000000000000000	4.00000000000000000000	4.00000000000000000000	4.00000000000000000000	4.00000000000000000000	4.00000000000000000000	4.00000000000000000000	4.00000000000000000000	4.00000000000000000000	4.00000000000000000000	4.00000000000000000000	4.00000000000000000000	4.00000000000000000000	4.00000000000000000000	4.00000000000000000000	4.00000000000000000000	4.00000000000000000000
62.00000000000000000000	0.00000000000000000000	4151.28173828125000000000	4128.20507812500000000000	4170.25634765625000000000	4139.48730468750000000000	4142.56396484375000000000	4155.89746093750000000000	4145.12792968750000000000	4159.48730468750000000000	4162.05126953125000000000	4164.10253906250000000000	4162.05126953125000000000	4181.02539062500000000000	4150.25634765625000000000	4165.12792968750000000000	0.00000000000000000000	10251.00000000000000000000	10230.00000000000000000000	0.00000000000000000000	0.00000000000000000000	0.00000000000000000000	870.00000000000000000000	168.00000000000000000000	4.00000000000000000000	4.00000000000000000000	4.00000000000000000000	4.00000000000000000000	4.00000000000000000000	4.00000000000000000000	4.00000000000000000000	4.00000000000000000000	4.00000000000000000000	4.00000000000000000000	4.00000000000000000000	4.00000000000000000000	4.00000000000000000000	4.00000000000000000000	4.00000000000000000000	4.00000000000000000000
63.00000000000000000000	0.00000000000000000000	4155.89746093750000000000	4152.82031250000000000000	4162.56396484375000000000	4151.28173828125000000000	4171.28173828125000000000	4171.79492187500000000000	4177.43603515625000000000	4182.56396484375000000000	4163.58984375000000000000	4186.66650390625000000000	4172.30761718750000000000	4176.92285156250000000000	4156.92285156250000000000	4161.53857421875000000000	0.00000000000000000000	10251.00000000000000000000	10231.00000000000000000000	0.00000000000000000000	0.00000000000000000000	0.00000000000000000000	870.00000000000000000000	176.00000000000000000000	4.00000000000000000000	4.00000000000000000000	4.00000000000000000000	4.00000000000000000000	4.00000000000000000000	4.00000000000000000000	4.00000000000000000000	4.00000000000000000000	4.00000000000000000000	4.00000000000000000000	4.00000000000000000000	4.00000000000000000000	4.00000000000000000000	4.00000000000000000000	4.00000000000000000000	4.00000000000000000000
64.00000000000000000000	0.00000000000000000000	4155.38427734375000000000	4136.41015625000000000000	4165.12792968750000000000	4140.51269531250000000000	4137.43603515625000000000	4163.07666015625000000000	4160.51269531250000000000	4167.69238281250000000000	4163.58984375000000000000	4172.30761718750000000000	4158.97412109375000000000	4178.97412109375000000000	4137.94873046875000000000	4160.51269531250000000000	576.00000000000000000000	10251.00000000000000000000	10231.00000000000000000000	0.00000000000000000000	0.00000000000000000000	0.00000000000000000000	870.00000000000000000000	184.00000000000000000000	4.00000000000000000000	4.00000000000000000000	4.00000000000000000000	4.00000000000000000000	4.00000000000000000000	4.00000000000000000000	4.00000000000000000000	4.00000000000000000000	4.00000000000000000000	4.00000000000000000000	4.00000000000000000000	4.00000000000000000000	4.00000000000000000000	4.00000000000000000000	4.00000000000000000000	4.00000000000000000000
65.00000000000000000000	0.00000000000000000000	4159.48730468750000000000	4140.00000000000000000000	4165.12792968750000000000	4140.51269531250000000000	4108.20507812500000000000	4161.53857421875000000000	4153.33300781250000000000	4157.94873046875000000000	4162.56396484375000000000	4163.07666015625000000000	4159.48730468750000000000	4174.35888671875000000000	4147.69238281250000000000	4164.61523437500000000000	806.00000000000000000000	10250.00000000000000000000	10232.00000000000000000000	0.00000000000000000000	0.00000000000000000000	0.00000000000000000000	870.00000000000000000000	192.00000000000000000000	4.00000000000000000000	4.00000000000000000000	4.00000000000000000000	4.00000000000000000000	4.00000000000000000000	4.00000000000000000000	4.00000000000000000000	4.00000000000000000000	4.00000000000000000000	4.00000000000000000000	4.00000000000000000000	4.00000000000000000000	4.00000000000000000000	4.00000000000000000000	4.00000000000000000000	4.00000000000000000000
66.00000000000000000000	0.00000000000000000000	4171.79492187500000000000	4168.71777343750000000000	4173.84619140625000000000	4165.12792968750000000000	4115.89746093750000000000	4169.23046875000000000000	4162.05126953125000000000	4165.64111328125000000000	4178.97412109375000000000	4174.35888671875000000000	4181.02539062500000000000	4187.17919921875000000000	4180.00000000000000000000	4180.00000000000000000000	765.00000000000000000000	10250.00000000000000000000	10232.00000000000000000000	0.00000000000000000000	0.00000000000000000000	0.00000000000000000000	870.00000000000000000000	200.00000000000000000000	4.00000000000000000000	4.00000000000000000000	4.00000000000000000000	4.00000000000000000000	4.00000000000000000000	4.00000000000000000000	4.00000000000000000000	4.00000000000000000000	4.00000000000000000000	4.00000000000000000000	4.00000000000000000000	4.00000000000000000000	4.00000000000000000000	4.00000000000000000000	4.00000000000000000000	4.00000000000000000000
67.00000000000000000000	0.00000000000000000000	4155.38427734375000000000	4136.92285156250000000000	4169.23046875000000000000	4144.61523437500000000000	4113.84619140625000000000	4154.87158203125000000000	4137.43603515625000000000	4133.84619140625000000000	4164.10253906250000000000	4126.15380859375000000000	4150.76904296875000000000	4173.84619140625000000000	4142.05126953125000000000	4164.61523437500000000000	1175.00000000000000000000	10251.00000000000000000000	10232.00000000000000000000	0.00000000000000000000	0.00000000000000000000	0.00000000000000000000	870.00000000000000000000	209.00000000000000000000	4.00000000000000000000	4.00000000000000000000	4.00000000000000000000	4.00000000000000000000	4.00000000000000000000	4.00000000000000000000	4.00000000000000000000	4.00000000000000000000	4.00000000000000000000	4.00000000000000000000	4.00000000000000000000	4.00000000000000000000	4.00000000000000000000	4.00000000000000000000	4.00000000000000000000	4.00000000000000000000
68.00000000000000000000	0.00000000000000000000	4149.74365234375000000000	4132.30761718750000000000	4150.76904296875000000000	4145.12792968750000000000	4163.07666015625000000000	4159.48730468750000000000	4156.41015625000000000000	4165.12792968750000000000	4161.53857421875000000000	4148.71777343750000000000	4164.61523437500000000000	4170.76904296875000000000	4147.17919921875000000000	4160.51269531250000000000	1298.00000000000000000000	10251.00000000000000000000	10232.00000000000000000000	0.00000000000000000000	0.00000000000000000000	0.00000000000000000000	870.00000000000000000000	217.00000000000000000000	4.00000000000000000000	4.00000000000000000000	4.00000000000000000000	4.00000000000000000000	4.00000000000000000000	4.00000000000000000000	4.00000000000000000000	4.00000000000000000000	4.00000000000000000000	4.00000000000000000000	4.00000000000000000000	4.00000000000000000000	4.00000000000000000000	4.00000000000000000000	4.00000000000000000000	4.00000000000000000000
69.00000000000000000000	0.00000000000000000000	4148.20507812500000000000	4113.84619140625000000000	4156.41015625000000000000	4140.51269531250000000000	4135.89746093750000000000	4148.71777343750000000000	4142.56396484375000000000	4158.97412109375000000000	4162.56396484375000000000	4154.87158203125000000000	4158.97412109375000000000	4176.41015625000000000000	4134.35888671875000000000	4163.58984375000000000000	752.00000000000000000000	10250.00000000000000000000	10231.00000000000000000000	0.00000000000000000000	0.00000000000000000000	0.00000000000000000000	870.00000000000000000000	225.00000000000000000000	4.00000000000000000000	4.00000000000000000000	4.00000000000000000000	4.00000000000000000000	4.00000000000000000000	4.00000000000000000000	4.00000000000000000000	4.00000000000000000000	4.00000000000000000000	4.00000000000000000000	4.00000000000000000000	4.00000000000000000000	4.00000000000000000000	4.00000000000000000000	4.00000000000000000000	4.00000000000000000000
70.00000000000000000000	0.00000000000000000000	4151.79492187500000000000	4127.17919921875000000000	4157.43603515625000000000	4141.02539062500000000000	4110.76904296875000000000	4153.33300781250000000000	4143.07666015625000000000	4143.07666015625000000000	4157.94873046875000000000	4149.23046875000000000000	4150.25634765625000000000	4168.71777343750000000000	4130.25634765625000000000	4161.53857421875000000000	1124.00000000000000000000	10250.00000000000000000000	10231.00000000000000000000	0.00000000000000000000	0.00000000000000000000	0.00000000000000000000	870.00000000000000000000	233.00000000000000000000	4.00000000000000000000	4.00000000000000000000	4.00000000000000000000	4.00000000000000000000	4.00000000000000000000	4.00000000000000000000	4.00000000000000000000	4.00000000000000000000	4.00000000000000000000	4.00000000000000000000	4.00000000000000000000	4.00000000000000000000	4.00000000000000000000	4.00000000000000000000	4.00000000000000000000	4.00000000000000000000
71.00000000000000000000	0.00000000000000000000	4167.69238281250000000000	4161.02539062500000000000	4164.61523437500000000000	4163.07666015625000000000	4129.74365234375000000000	4166.66650390625000000000	4165.12792968750000000000	4162.05126953125000000000	4173.33300781250000000000	4167.69238281250000000000	4167.69238281250000000000	4176.92285156250000000000	4153.84619140625000000000	4167.69238281250000000000	1244.00000000000000000000	10247.00000000000000000000	10229.00000000000000000000	0.00000000000000000000	0.00000000000000000000	0.00000000000000000000	870.00000000000000000000	240.00000000000000000000	4.00000000000000000000	4.00000000000000000000	4.00000000000000000000	4.00000000000000000000	4.00000000000000000000	4.00000000000000000000	4.00000000000000000000	4.00000000000000000000	4.00000000000000000000	4.00000000000000000000	4.00000000000000000000	4.00000000000000000000	4.00000000000000000000	4.00000000000000000000	4.00000000000000000000	4.00000000000000000000
72.00000000000000000000	0.00000000000000000000	4162.05126953125000000000	4133.33300781250000000000	4168.71777343750000000000	4150.76904296875000000000	4086.66650390625000000000	4149.23046875000000000000	4138.46142578125000000000	4131.28173828125000000000	4164.10253906250000000000	4124.10253906250000000000	4141.53857421875000000000	4168.20507812500000000000	4129.74365234375000000000	4158.46142578125000000000	993.00000000000000000000	10247.00000000000000000000	10229.00000000000000000000	0.00000000000000000000	0.00000000000000000000	0.00000000000000000000	870.00000000000000000000	247.00000000000000000000	4.00000000000000000000	4.00000000000000000000	4.00000000000000000000	4.00000000000000000000	4.00000000000000000000	4.00000000000000000000	4.00000000000000000000	4.00000000000000000000	4.00000000000000000000	4.00000000000000000000	4.00000000000000000000	4.00000000000000000000	4.00000000000000000000	4.00000000000000000000	4.00000000000000000000	4.00000000000000000000
73.00000000000000000000	0.00000000000000000000	4156.92285156250000000000	4143.07666015625000000000	4155.38427734375000000000	4158.46142578125000000000	4110.25634765625000000000	4151.79492187500000000000	4141.02539062500000000000	4139.48730468750000000000	4163.58984375000000000000	4128.71777343750000000000	4160.00000000000000000000	4169.74365234375000000000	4154.87158203125000000000	4164.61523437500000000000	1304.00000000000000000000	10245.00000000000000000000	10228.00000000000000000000	0.00000000000000000000	0.00000000000000000000	0.00000000000000000000	870.00000000000000000000	255.00000000000000000000	4.00000000000000000000	4.00000000000000000000	4.00000000000000000000	4.00000000000000000000	4.00000000000000000000	4.00000000000000000000	4.00000000000000000000	4.00000000000000000000	4.00000000000000000000	4.00000000000000000000	4.00000000000000000000	4.00000000000000000000	4.00000000000000000000	4.00000000000000000000	4.00000000000000000000	4.00000000000000000000
74.00000000000000000000	0.00000000000000000000	4148.71777343750000000000	4122.56396484375000000000	4158.97412109375000000000	4150.25634765625000000000	4109.23046875000000000000	4140.51269531250000000000	4120.51269531250000000000	4131.28173828125000000000	4164.61523437500000000000	4113.84619140625000000000	4158.97412109375000000000	4173.33300781250000000000	4144.61523437500000000000	4165.12792968750000000000	1275.00000000000000000000	10245.00000000000000000000	10228.00000000000000000000	0.00000000000000000000	0.00000000000000000000	0.00000000000000000000	870.00000000000000000000	262.00000000000000000000	4.00000000000000000000	4.00000000000000000000	4.00000000000000000000	4.00000000000000000000	4.00000000000000000000	4.00000000000000000000	4.00000000000000000000	4.00000000000000000000	4.00000000000000000000	4.00000000000000000000	4.00000000000000000000	4.00000000000000000000	4.00000000000000000000	4.00000000000000000000	4.00000000000000000000	4.00000000000000000000
[truncated: 236 more rows]
