# Supplementary material for: Discriminating three motor imagery states of the same joint for brain-computer interface
Source: PeerJ. 2021 Aug 24;9:e12027. doi: 10.7717/peerj.12027 (PMC8395581; doi:10.7717/peerj.12027)
Supplement: Supplemental Information 1 [file peerj-09-12027-s001.zip › dataset/B/01-06-04.11.17.19.44.20.csv]

title:06	recorded:04.11.17 19.44.20	sampling:128	subject:01	labels:COUNTER INTERPOLATED AF3 F7 F3 FC5 T7 P7 O1 O2 P8 T8 FC6 F4 F8 AF4 RAW_CQ GYROX GYROY MARKER MARKER_HARDWARE SYNC TIME_STAMP_s TIME_STAMP_ms CQ_AF3 CQ_F7 CQ_F3 CQ_FC5 CQ_T7 CQ_P7 CQ_O1 CQ_O2 CQ_P8 CQ_T8 CQ_FC6 CQ_F4 CQ_F8 CQ_AF4 CQ_CMS CQ_DRL	chan:40	units:emotiv
116.00000000000000000000	0.00000000000000000000	4179.48730468750000000000	4201.02539062500000000000	4172.82031250000000000000	4172.82031250000000000000	4187.17919921875000000000	4163.58984375000000000000	4171.79492187500000000000	4187.17919921875000000000	4170.25634765625000000000	4203.07666015625000000000	4192.30761718750000000000	4160.51269531250000000000	4213.84619140625000000000	4201.53857421875000000000	1364.00000000000000000000	10247.00000000000000000000	10225.00000000000000000000	0.00000000000000000000	0.00000000000000000000	0.00000000000000000000	1229.00000000000000000000	674.00000000000000000000	0.00000000000000000000	0.00000000000000000000	0.00000000000000000000	0.00000000000000000000	0.00000000000000000000	0.00000000000000000000	0.00000000000000000000	0.00000000000000000000	0.00000000000000000000	0.00000000000000000000	0.00000000000000000000	0.00000000000000000000	0.00000000000000000000	0.00000000000000000000	0.00000000000000000000	0.00000000000000000000
117.00000000000000000000	0.00000000000000000000	4178.97412109375000000000	4184.61523437500000000000	4180.51269531250000000000	4166.15380859375000000000	4132.82031250000000000000	4148.71777343750000000000	4153.33300781250000000000	4168.71777343750000000000	4166.15380859375000000000	4170.76904296875000000000	4177.43603515625000000000	4156.92285156250000000000	4190.25634765625000000000	4190.76904296875000000000	1486.00000000000000000000	10245.00000000000000000000	10225.00000000000000000000	0.00000000000000000000	0.00000000000000000000	0.00000000000000000000	1229.00000000000000000000	681.00000000000000000000	0.00000000000000000000	0.00000000000000000000	0.00000000000000000000	0.00000000000000000000	0.00000000000000000000	0.00000000000000000000	0.00000000000000000000	0.00000000000000000000	0.00000000000000000000	0.00000000000000000000	0.00000000000000000000	0.00000000000000000000	0.00000000000000000000	0.00000000000000000000	0.00000000000000000000	0.00000000000000000000
118.00000000000000000000	0.00000000000000000000	4182.05126953125000000000	4208.20507812500000000000	4172.30761718750000000000	4170.76904296875000000000	4169.23046875000000000000	4170.76904296875000000000	4172.82031250000000000000	4174.35888671875000000000	4163.58984375000000000000	4169.74365234375000000000	4178.97412109375000000000	4147.69238281250000000000	4188.71777343750000000000	4182.05126953125000000000	1683.00000000000000000000	10245.00000000000000000000	10225.00000000000000000000	0.00000000000000000000	0.00000000000000000000	0.00000000000000000000	1229.00000000000000000000	689.00000000000000000000	0.00000000000000000000	0.00000000000000000000	0.00000000000000000000	0.00000000000000000000	0.00000000000000000000	0.00000000000000000000	0.00000000000000000000	0.00000000000000000000	0.00000000000000000000	0.00000000000000000000	0.00000000000000000000	0.00000000000000000000	0.00000000000000000000	0.00000000000000000000	0.00000000000000000000	0.00000000000000000000
119.00000000000000000000	0.00000000000000000000	4185.12792968750000000000	4210.76904296875000000000	4176.41015625000000000000	4169.23046875000000000000	4209.23046875000000000000	4176.41015625000000000000	4169.74365234375000000000	4170.76904296875000000000	4165.12792968750000000000	4182.56396484375000000000	4168.71777343750000000000	4145.12792968750000000000	4170.25634765625000000000	4175.89746093750000000000	1454.00000000000000000000	10246.00000000000000000000	10224.00000000000000000000	0.00000000000000000000	0.00000000000000000000	0.00000000000000000000	1229.00000000000000000000	696.00000000000000000000	0.00000000000000000000	0.00000000000000000000	0.00000000000000000000	0.00000000000000000000	0.00000000000000000000	0.00000000000000000000	0.00000000000000000000	0.00000000000000000000	0.00000000000000000000	0.00000000000000000000	0.00000000000000000000	0.00000000000000000000	0.00000000000000000000	0.00000000000000000000	0.00000000000000000000	0.00000000000000000000
120.00000000000000000000	0.00000000000000000000	4185.64111328125000000000	4208.20507812500000000000	4180.51269531250000000000	4166.15380859375000000000	4182.56396484375000000000	4167.17919921875000000000	4158.97412109375000000000	4162.05126953125000000000	4168.20507812500000000000	4195.89746093750000000000	4156.92285156250000000000	4144.10253906250000000000	4164.10253906250000000000	4172.30761718750000000000	1364.00000000000000000000	10246.00000000000000000000	10224.00000000000000000000	0.00000000000000000000	0.00000000000000000000	0.00000000000000000000	1229.00000000000000000000	704.00000000000000000000	0.00000000000000000000	0.00000000000000000000	0.00000000000000000000	0.00000000000000000000	0.00000000000000000000	0.00000000000000000000	0.00000000000000000000	0.00000000000000000000	0.00000000000000000000	0.00000000000000000000	0.00000000000000000000	0.00000000000000000000	0.00000000000000000000	0.00000000000000000000	0.00000000000000000000	0.00000000000000000000
121.00000000000000000000	0.00000000000000000000	4191.79492187500000000000	4224.61523437500000000000	4184.10253906250000000000	4180.00000000000000000000	4177.94873046875000000000	4168.71777343750000000000	4170.25634765625000000000	4177.94873046875000000000	4178.46142578125000000000	4208.20507812500000000000	4178.46142578125000000000	4155.38427734375000000000	4197.94873046875000000000	4187.69238281250000000000	1486.00000000000000000000	10247.00000000000000000000	10224.00000000000000000000	0.00000000000000000000	0.00000000000000000000	0.00000000000000000000	1229.00000000000000000000	711.00000000000000000000	0.00000000000000000000	0.00000000000000000000	0.00000000000000000000	0.00000000000000000000	0.00000000000000000000	0.00000000000000000000	0.00000000000000000000	0.00000000000000000000	0.00000000000000000000	0.00000000000000000000	0.00000000000000000000	0.00000000000000000000	0.00000000000000000000	0.00000000000000000000	0.00000000000000000000	0.00000000000000000000
122.00000000000000000000	0.00000000000000000000	4183.58984375000000000000	4195.38427734375000000000	4185.12792968750000000000	4163.58984375000000000000	4175.38427734375000000000	4160.00000000000000000000	4153.84619140625000000000	4155.89746093750000000000	4172.30761718750000000000	4157.43603515625000000000	4164.10253906250000000000	4146.66650390625000000000	4181.02539062500000000000	4186.66650390625000000000	1683.00000000000000000000	10247.00000000000000000000	10224.00000000000000000000	0.00000000000000000000	0.00000000000000000000	0.00000000000000000000	1229.00000000000000000000	719.00000000000000000000	0.00000000000000000000	0.00000000000000000000	0.00000000000000000000	0.00000000000000000000	0.00000000000000000000	0.00000000000000000000	0.00000000000000000000	0.00000000000000000000	0.00000000000000000000	0.00000000000000000000	0.00000000000000000000	0.00000000000000000000	0.00000000000000000000	0.00000000000000000000	0.00000000000000000000	0.00000000000000000000
123.00000000000000000000	0.00000000000000000000	4176.92285156250000000000	4198.97412109375000000000	4175.38427734375000000000	4165.12792968750000000000	4199.48730468750000000000	4171.28173828125000000000	4168.20507812500000000000	4172.82031250000000000000	4169.23046875000000000000	4167.17919921875000000000	4171.28173828125000000000	4147.69238281250000000000	4187.69238281250000000000	4184.61523437500000000000	1454.00000000000000000000	10248.00000000000000000000	10224.00000000000000000000	0.00000000000000000000	0.00000000000000000000	0.00000000000000000000	1229.00000000000000000000	727.00000000000000000000	0.00000000000000000000	0.00000000000000000000	0.00000000000000000000	0.00000000000000000000	0.00000000000000000000	0.00000000000000000000	0.00000000000000000000	0.00000000000000000000	0.00000000000000000000	0.00000000000000000000	0.00000000000000000000	0.00000000000000000000	0.00000000000000000000	0.00000000000000000000	0.00000000000000000000	0.00000000000000000000
124.00000000000000000000	0.00000000000000000000	4173.84619140625000000000	4191.79492187500000000000	4180.51269531250000000000	4167.69238281250000000000	4184.61523437500000000000	4164.61523437500000000000	4166.15380859375000000000	4183.58984375000000000000	4169.74365234375000000000	4179.48730468750000000000	4179.48730468750000000000	4159.48730468750000000000	4188.71777343750000000000	4182.56396484375000000000	1364.00000000000000000000	10248.00000000000000000000	10224.00000000000000000000	0.00000000000000000000	0.00000000000000000000	0.00000000000000000000	1229.00000000000000000000	736.00000000000000000000	0.00000000000000000000	0.00000000000000000000	0.00000000000000000000	0.00000000000000000000	0.00000000000000000000	0.00000000000000000000	0.00000000000000000000	0.00000000000000000000	0.00000000000000000000	0.00000000000000000000	0.00000000000000000000	0.00000000000000000000	0.00000000000000000000	0.00000000000000000000	0.00000000000000000000	0.00000000000000000000
125.00000000000000000000	0.00000000000000000000	4167.17919921875000000000	4171.79492187500000000000	4178.97412109375000000000	4154.87158203125000000000	4154.35888671875000000000	4157.94873046875000000000	4160.51269531250000000000	4164.10253906250000000000	4162.05126953125000000000	4155.38427734375000000000	4166.15380859375000000000	4148.20507812500000000000	4166.66650390625000000000	4172.82031250000000000000	1486.00000000000000000000	10246.00000000000000000000	10224.00000000000000000000	0.00000000000000000000	0.00000000000000000000	0.00000000000000000000	1229.00000000000000000000	744.00000000000000000000	0.00000000000000000000	0.00000000000000000000	0.00000000000000000000	0.00000000000000000000	0.00000000000000000000	0.00000000000000000000	0.00000000000000000000	0.00000000000000000000	0.00000000000000000000	0.00000000000000000000	0.00000000000000000000	0.00000000000000000000	0.00000000000000000000	0.00000000000000000000	0.00000000000000000000	0.00000000000000000000
126.00000000000000000000	0.00000000000000000000	4173.84619140625000000000	4191.28173828125000000000	4174.87158203125000000000	4165.12792968750000000000	4169.23046875000000000000	4182.05126953125000000000	4190.25634765625000000000	4182.05126953125000000000	4166.15380859375000000000	4180.00000000000000000000	4175.38427734375000000000	4147.69238281250000000000	4175.38427734375000000000	4175.89746093750000000000	1683.00000000000000000000	10246.00000000000000000000	10224.00000000000000000000	0.00000000000000000000	0.00000000000000000000	0.00000000000000000000	1229.00000000000000000000	751.00000000000000000000	0.00000000000000000000	0.00000000000000000000	0.00000000000000000000	0.00000000000000000000	0.00000000000000000000	0.00000000000000000000	0.00000000000000000000	0.00000000000000000000	0.00000000000000000000	0.00000000000000000000	0.00000000000000000000	0.00000000000000000000	0.00000000000000000000	0.00000000000000000000	0.00000000000000000000	0.00000000000000000000
127.00000000000000000000	0.00000000000000000000	4173.84619140625000000000	4178.97412109375000000000	4181.02539062500000000000	4154.87158203125000000000	4152.82031250000000000000	4174.35888671875000000000	4176.41015625000000000000	4178.46142578125000000000	4164.61523437500000000000	4171.28173828125000000000	4164.61523437500000000000	4146.66650390625000000000	4155.38427734375000000000	4168.20507812500000000000	50.00000000000000000000	10247.00000000000000000000	10223.00000000000000000000	0.00000000000000000000	0.00000000000000000000	0.00000000000000000000	1229.00000000000000000000	760.00000000000000000000	0.00000000000000000000	0.00000000000000000000	0.00000000000000000000	0.00000000000000000000	0.00000000000000000000	0.00000000000000000000	0.00000000000000000000	0.00000000000000000000	0.00000000000000000000	0.00000000000000000000	0.00000000000000000000	0.00000000000000000000	0.00000000000000000000	0.00000000000000000000	0.00000000000000000000	0.00000000000000000000
0.00000000000000000000	0.00000000000000000000	4176.92285156250000000000	4184.61523437500000000000	4178.97412109375000000000	4154.87158203125000000000	4180.51269531250000000000	4167.69238281250000000000	4172.82031250000000000000	4182.56396484375000000000	4168.71777343750000000000	4176.41015625000000000000	4170.25634765625000000000	4147.69238281250000000000	4171.28173828125000000000	4173.33300781250000000000	857.00000000000000000000	10247.00000000000000000000	10223.00000000000000000000	0.00000000000000000000	0.00000000000000000000	0.00000000000000000000	1229.00000000000000000000	768.00000000000000000000	4.00000000000000000000	0.00000000000000000000	0.00000000000000000000	0.00000000000000000000	0.00000000000000000000	0.00000000000000000000	0.00000000000000000000	0.00000000000000000000	0.00000000000000000000	0.00000000000000000000	0.00000000000000000000	0.00000000000000000000	0.00000000000000000000	0.00000000000000000000	0.00000000000000000000	0.00000000000000000000
1.00000000000000000000	0.00000000000000000000	4181.53857421875000000000	4185.12792968750000000000	4185.64111328125000000000	4158.97412109375000000000	4197.43603515625000000000	4165.64111328125000000000	4167.17919921875000000000	4171.28173828125000000000	4176.92285156250000000000	4174.87158203125000000000	4171.28173828125000000000	4154.87158203125000000000	4180.51269531250000000000	4180.00000000000000000000	1048.00000000000000000000	10246.00000000000000000000	10224.00000000000000000000	0.00000000000000000000	0.00000000000000000000	0.00000000000000000000	1229.00000000000000000000	776.00000000000000000000	4.00000000000000000000	4.00000000000000000000	0.00000000000000000000	0.00000000000000000000	0.00000000000000000000	0.00000000000000000000	0.00000000000000000000	0.00000000000000000000	0.00000000000000000000	0.00000000000000000000	0.00000000000000000000	0.00000000000000000000	0.00000000000000000000	0.00000000000000000000	0.00000000000000000000	0.00000000000000000000
2.00000000000000000000	0.00000000000000000000	4170.76904296875000000000	4169.74365234375000000000	4180.51269531250000000000	4148.71777343750000000000	4162.05126953125000000000	4163.58984375000000000000	4157.94873046875000000000	4155.89746093750000000000	4167.69238281250000000000	4148.20507812500000000000	4158.97412109375000000000	4147.69238281250000000000	4157.43603515625000000000	4167.17919921875000000000	1113.00000000000000000000	10246.00000000000000000000	10224.00000000000000000000	0.00000000000000000000	0.00000000000000000000	0.00000000000000000000	1229.00000000000000000000	784.00000000000000000000	4.00000000000000000000	4.00000000000000000000	4.00000000000000000000	0.00000000000000000000	0.00000000000000000000	0.00000000000000000000	0.00000000000000000000	0.00000000000000000000	0.00000000000000000000	0.00000000000000000000	0.00000000000000000000	0.00000000000000000000	0.00000000000000000000	0.00000000000000000000	4.00000000000000000000	0.00000000000000000000
3.00000000000000000000	0.00000000000000000000	4162.56396484375000000000	4177.43603515625000000000	4169.23046875000000000000	4157.43603515625000000000	4167.69238281250000000000	4169.23046875000000000000	4175.89746093750000000000	4188.71777343750000000000	4166.66650390625000000000	4173.33300781250000000000	4178.97412109375000000000	4150.76904296875000000000	4171.79492187500000000000	4168.20507812500000000000	1605.00000000000000000000	10246.00000000000000000000	10224.00000000000000000000	0.00000000000000000000	0.00000000000000000000	0.00000000000000000000	1229.00000000000000000000	792.00000000000000000000	4.00000000000000000000	4.00000000000000000000	4.00000000000000000000	4.00000000000000000000	0.00000000000000000000	0.00000000000000000000	0.00000000000000000000	0.00000000000000000000	0.00000000000000000000	0.00000000000000000000	0.00000000000000000000	0.00000000000000000000	0.00000000000000000000	0.00000000000000000000	4.00000000000000000000	4.00000000000000000000
4.00000000000000000000	0.00000000000000000000	4154.35888671875000000000	4154.87158203125000000000	4171.79492187500000000000	4146.66650390625000000000	4154.35888671875000000000	4157.94873046875000000000	4157.43603515625000000000	4172.82031250000000000000	4165.64111328125000000000	4165.12792968750000000000	4164.10253906250000000000	4144.10253906250000000000	4151.79492187500000000000	4164.10253906250000000000	1684.00000000000000000000	10246.00000000000000000000	10224.00000000000000000000	0.00000000000000000000	0.00000000000000000000	0.00000000000000000000	1229.00000000000000000000	800.00000000000000000000	4.00000000000000000000	4.00000000000000000000	4.00000000000000000000	4.00000000000000000000	4.00000000000000000000	0.00000000000000000000	0.00000000000000000000	0.00000000000000000000	0.00000000000000000000	0.00000000000000000000	0.00000000000000000000	0.00000000000000000000	0.00000000000000000000	0.00000000000000000000	4.00000000000000000000	4.00000000000000000000
5.00000000000000000000	0.00000000000000000000	4158.46142578125000000000	4174.87158203125000000000	4169.74365234375000000000	4148.20507812500000000000	4168.71777343750000000000	4177.94873046875000000000	4169.74365234375000000000	4167.17919921875000000000	4166.15380859375000000000	4170.25634765625000000000	4159.48730468750000000000	4134.35888671875000000000	4149.23046875000000000000	4160.00000000000000000000	994.00000000000000000000	10246.00000000000000000000	10224.00000000000000000000	0.00000000000000000000	0.00000000000000000000	0.00000000000000000000	1229.00000000000000000000	808.00000000000000000000	4.00000000000000000000	4.00000000000000000000	4.00000000000000000000	4.00000000000000000000	4.00000000000000000000	4.00000000000000000000	0.00000000000000000000	0.00000000000000000000	0.00000000000000000000	0.00000000000000000000	0.00000000000000000000	0.00000000000000000000	0.00000000000000000000	0.00000000000000000000	4.00000000000000000000	4.00000000000000000000
6.00000000000000000000	0.00000000000000000000	4168.20507812500000000000	4195.38427734375000000000	4173.84619140625000000000	4156.41015625000000000000	4190.76904296875000000000	4189.23046875000000000000	4187.17919921875000000000	4175.38427734375000000000	4168.71777343750000000000	4188.71777343750000000000	4165.64111328125000000000	4136.41015625000000000000	4154.35888671875000000000	4157.43603515625000000000	1417.00000000000000000000	10246.00000000000000000000	10224.00000000000000000000	0.00000000000000000000	0.00000000000000000000	0.00000000000000000000	1229.00000000000000000000	815.00000000000000000000	4.00000000000000000000	4.00000000000000000000	4.00000000000000000000	4.00000000000000000000	4.00000000000000000000	4.00000000000000000000	4.00000000000000000000	0.00000000000000000000	0.00000000000000000000	0.00000000000000000000	0.00000000000000000000	0.00000000000000000000	0.00000000000000000000	0.00000000000000000000	4.00000000000000000000	4.00000000000000000000
7.00000000000000000000	0.00000000000000000000	4166.66650390625000000000	4173.84619140625000000000	4176.92285156250000000000	4144.10253906250000000000	4168.20507812500000000000	4170.76904296875000000000	4170.25634765625000000000	4160.00000000000000000000	4163.58984375000000000000	4168.71777343750000000000	4155.38427734375000000000	4134.87158203125000000000	4143.58984375000000000000	4155.38427734375000000000	1546.00000000000000000000	10246.00000000000000000000	10225.00000000000000000000	0.00000000000000000000	0.00000000000000000000	0.00000000000000000000	1229.00000000000000000000	823.00000000000000000000	4.00000000000000000000	4.00000000000000000000	4.00000000000000000000	4.00000000000000000000	4.00000000000000000000	4.00000000000000000000	4.00000000000000000000	4.00000000000000000000	0.00000000000000000000	0.00000000000000000000	0.00000000000000000000	0.00000000000000000000	0.00000000000000000000	0.00000000000000000000	4.00000000000000000000	4.00000000000000000000
8.00000000000000000000	0.00000000000000000000	4179.48730468750000000000	4194.87158203125000000000	4184.10253906250000000000	4163.07666015625000000000	4175.89746093750000000000	4174.87158203125000000000	4180.00000000000000000000	4185.12792968750000000000	4176.41015625000000000000	4184.10253906250000000000	4182.05126953125000000000	4154.35888671875000000000	4186.15380859375000000000	4182.05126953125000000000	1011.00000000000000000000	10246.00000000000000000000	10225.00000000000000000000	0.00000000000000000000	0.00000000000000000000	0.00000000000000000000	1229.00000000000000000000	830.00000000000000000000	4.00000000000000000000	4.00000000000000000000	4.00000000000000000000	4.00000000000000000000	4.00000000000000000000	4.00000000000000000000	4.00000000000000000000	4.00000000000000000000	4.00000000000000000000	0.00000000000000000000	0.00000000000000000000	0.00000000000000000000	0.00000000000000000000	0.00000000000000000000	4.00000000000000000000	4.00000000000000000000
9.00000000000000000000	0.00000000000000000000	4185.64111328125000000000	4188.71777343750000000000	4195.89746093750000000000	4166.15380859375000000000	4164.10253906250000000000	4166.66650390625000000000	4170.25634765625000000000	4181.02539062500000000000	4178.97412109375000000000	4176.41015625000000000000	4183.07666015625000000000	4163.07666015625000000000	4186.66650390625000000000	4189.23046875000000000000	1599.00000000000000000000	10247.00000000000000000000	10225.00000000000000000000	0.00000000000000000000	0.00000000000000000000	0.00000000000000000000	1229.00000000000000000000	839.00000000000000000000	4.00000000000000000000	4.00000000000000000000	4.00000000000000000000	4.00000000000000000000	4.00000000000000000000	4.00000000000000000000	4.00000000000000000000	4.00000000000000000000	4.00000000000000000000	4.00000000000000000000	0.00000000000000000000	0.00000000000000000000	0.00000000000000000000	0.00000000000000000000	4.00000000000000000000	4.00000000000000000000
10.00000000000000000000	0.00000000000000000000	4175.38427734375000000000	4182.56396484375000000000	4182.56396484375000000000	4157.43603515625000000000	4163.07666015625000000000	4168.20507812500000000000	4177.43603515625000000000	4190.76904296875000000000	4169.74365234375000000000	4190.25634765625000000000	4184.61523437500000000000	4158.46142578125000000000	4180.00000000000000000000	4178.46142578125000000000	1677.00000000000000000000	10247.00000000000000000000	10225.00000000000000000000	0.00000000000000000000	0.00000000000000000000	0.00000000000000000000	1229.00000000000000000000	847.00000000000000000000	4.00000000000000000000	4.00000000000000000000	4.00000000000000000000	4.00000000000000000000	4.00000000000000000000	4.00000000000000000000	4.00000000000000000000	4.00000000000000000000	4.00000000000000000000	4.00000000000000000000	4.00000000000000000000	0.00000000000000000000	0.00000000000000000000	0.00000000000000000000	4.00000000000000000000	4.00000000000000000000
11.00000000000000000000	0.00000000000000000000	4172.30761718750000000000	4184.10253906250000000000	4177.94873046875000000000	4164.10253906250000000000	4148.20507812500000000000	4171.79492187500000000000	4186.66650390625000000000	4214.35888671875000000000	4171.79492187500000000000	4213.33300781250000000000	4199.48730468750000000000	4166.66650390625000000000	4186.66650390625000000000	4176.92285156250000000000	1455.00000000000000000000	10247.00000000000000000000	10226.00000000000000000000	0.00000000000000000000	0.00000000000000000000	0.00000000000000000000	1229.00000000000000000000	855.00000000000000000000	4.00000000000000000000	4.00000000000000000000	4.00000000000000000000	4.00000000000000000000	4.00000000000000000000	4.00000000000000000000	4.00000000000000000000	4.00000000000000000000	4.00000000000000000000	4.00000000000000000000	4.00000000000000000000	4.00000000000000000000	0.00000000000000000000	0.00000000000000000000	4.00000000000000000000	4.00000000000000000000
12.00000000000000000000	0.00000000000000000000	4164.61523437500000000000	4166.15380859375000000000	4181.02539062500000000000	4154.35888671875000000000	4137.94873046875000000000	4164.61523437500000000000	4170.76904296875000000000	4184.10253906250000000000	4165.64111328125000000000	4172.30761718750000000000	4178.46142578125000000000	4153.84619140625000000000	4160.00000000000000000000	4167.69238281250000000000	1364.00000000000000000000	10247.00000000000000000000	10226.00000000000000000000	0.00000000000000000000	0.00000000000000000000	0.00000000000000000000	1229.00000000000000000000	862.00000000000000000000	4.00000000000000000000	4.00000000000000000000	4.00000000000000000000	4.00000000000000000000	4.00000000000000000000	4.00000000000000000000	4.00000000000000000000	4.00000000000000000000	4.00000000000000000000	4.00000000000000000000	4.00000000000000000000	4.00000000000000000000	4.00000000000000000000	0.00000000000000000000	4.00000000000000000000	4.00000000000000000000
13.00000000000000000000	0.00000000000000000000	4165.12792968750000000000	4188.20507812500000000000	4174.87158203125000000000	4156.41015625000000000000	4224.61523437500000000000	4185.12792968750000000000	4191.79492187500000000000	4182.05126953125000000000	4169.23046875000000000000	4181.53857421875000000000	4177.43603515625000000000	4145.12792968750000000000	4167.17919921875000000000	4164.61523437500000000000	1485.00000000000000000000	10246.00000000000000000000	10226.00000000000000000000	0.00000000000000000000	0.00000000000000000000	0.00000000000000000000	1229.00000000000000000000	870.00000000000000000000	4.00000000000000000000	4.00000000000000000000	4.00000000000000000000	4.00000000000000000000	4.00000000000000000000	4.00000000000000000000	4.00000000000000000000	4.00000000000000000000	4.00000000000000000000	4.00000000000000000000	4.00000000000000000000	4.00000000000000000000	4.00000000000000000000	4.00000000000000000000	4.00000000000000000000	4.00000000000000000000
14.00000000000000000000	0.00000000000000000000	4168.71777343750000000000	4181.53857421875000000000	4178.97412109375000000000	4149.23046875000000000000	4233.84619140625000000000	4184.10253906250000000000	4186.15380859375000000000	4174.35888671875000000000	4171.28173828125000000000	4193.84619140625000000000	4167.69238281250000000000	4144.61523437500000000000	4158.46142578125000000000	4157.43603515625000000000	1677.00000000000000000000	10246.00000000000000000000	10226.00000000000000000000	0.00000000000000000000	0.00000000000000000000	0.00000000000000000000	1229.00000000000000000000	878.00000000000000000000	4.00000000000000000000	4.00000000000000000000	4.00000000000000000000	4.00000000000000000000	4.00000000000000000000	4.00000000000000000000	4.00000000000000000000	4.00000000000000000000	4.00000000000000000000	4.00000000000000000000	4.00000000000000000000	4.00000000000000000000	4.00000000000000000000	4.00000000000000000000	4.00000000000000000000	4.00000000000000000000
15.00000000000000000000	0.00000000000000000000	4169.74365234375000000000	4184.10253906250000000000	4178.46142578125000000000	4153.84619140625000000000	4190.76904296875000000000	4177.43603515625000000000	4179.48730468750000000000	4181.02539062500000000000	4169.23046875000000000000	4195.89746093750000000000	4172.82031250000000000000	4146.15380859375000000000	4171.28173828125000000000	4163.07666015625000000000	1455.00000000000000000000	10248.00000000000000000000	10226.00000000000000000000	0.00000000000000000000	0.00000000000000000000	0.00000000000000000000	1229.00000000000000000000	885.00000000000000000000	4.00000000000000000000	4.00000000000000000000	4.00000000000000000000	4.00000000000000000000	4.00000000000000000000	4.00000000000000000000	4.00000000000000000000	4.00000000000000000000	4.00000000000000000000	4.00000000000000000000	4.00000000000000000000	4.00000000000000000000	4.00000000000000000000	4.00000000000000000000	4.00000000000000000000	4.00000000000000000000
16.00000000000000000000	0.00000000000000000000	4171.79492187500000000000	4198.97412109375000000000	4180.51269531250000000000	4169.23046875000000000000	4195.38427734375000000000	4172.82031250000000000000	4175.89746093750000000000	4191.79492187500000000000	4176.41015625000000000000	4190.76904296875000000000	4190.76904296875000000000	4157.94873046875000000000	4195.38427734375000000000	4180.51269531250000000000	0.00000000000000000000	10248.00000000000000000000	10226.00000000000000000000	0.00000000000000000000	0.00000000000000000000	0.00000000000000000000	1229.00000000000000000000	893.00000000000000000000	4.00000000000000000000	4.00000000000000000000	4.00000000000000000000	4.00000000000000000000	4.00000000000000000000	4.00000000000000000000	4.00000000000000000000	4.00000000000000000000	4.00000000000000000000	4.00000000000000000000	4.00000000000000000000	4.00000000000000000000	4.00000000000000000000	4.00000000000000000000	4.00000000000000000000	4.00000000000000000000
17.00000000000000000000	0.00000000000000000000	4163.58984375000000000000	4173.84619140625000000000	4178.46142578125000000000	4151.79492187500000000000	4182.56396484375000000000	4157.94873046875000000000	4152.30761718750000000000	4159.48730468750000000000	4168.20507812500000000000	4148.71777343750000000000	4168.20507812500000000000	4149.74365234375000000000	4160.51269531250000000000	4166.66650390625000000000	0.00000000000000000000	10248.00000000000000000000	10228.00000000000000000000	0.00000000000000000000	0.00000000000000000000	0.00000000000000000000	1229.00000000000000000000	901.00000000000000000000	4.00000000000000000000	4.00000000000000000000	4.00000000000000000000	4.00000000000000000000	4.00000000000000000000	4.00000000000000000000	4.00000000000000000000	4.00000000000000000000	4.00000000000000000000	4.00000000000000000000	4.00000000000000000000	4.00000000000000000000	4.00000000000000000000	4.00000000000000000000	4.00000000000000000000	4.00000000000000000000
18.00000000000000000000	0.00000000000000000000	4166.15380859375000000000	4181.53857421875000000000	4170.25634765625000000000	4154.87158203125000000000	4187.69238281250000000000	4168.71777343750000000000	4174.87158203125000000000	4180.00000000000000000000	4166.66650390625000000000	4184.10253906250000000000	4178.46142578125000000000	4152.82031250000000000000	4166.66650390625000000000	4163.58984375000000000000	0.00000000000000000000	10248.00000000000000000000	10228.00000000000000000000	0.00000000000000000000	0.00000000000000000000	0.00000000000000000000	1229.00000000000000000000	908.00000000000000000000	4.00000000000000000000	4.00000000000000000000	4.00000000000000000000	4.00000000000000000000	4.00000000000000000000	4.00000000000000000000	4.00000000000000000000	4.00000000000000000000	4.00000000000000000000	4.00000000000000000000	4.00000000000000000000	4.00000000000000000000	4.00000000000000000000	4.00000000000000000000	4.00000000000000000000	4.00000000000000000000
19.00000000000000000000	0.00000000000000000000	4169.74365234375000000000	4168.71777343750000000000	4179.48730468750000000000	4154.35888671875000000000	4163.07666015625000000000	4162.05126953125000000000	4171.28173828125000000000	4187.17919921875000000000	4169.74365234375000000000	4205.12792968750000000000	4186.15380859375000000000	4164.10253906250000000000	4172.30761718750000000000	4170.76904296875000000000	0.00000000000000000000	10249.00000000000000000000	10227.00000000000000000000	0.00000000000000000000	0.00000000000000000000	0.00000000000000000000	1229.00000000000000000000	916.00000000000000000000	4.00000000000000000000	4.00000000000000000000	4.00000000000000000000	4.00000000000000000000	4.00000000000000000000	4.00000000000000000000	4.00000000000000000000	4.00000000000000000000	4.00000000000000000000	4.00000000000000000000	4.00000000000000000000	4.00000000000000000000	4.00000000000000000000	4.00000000000000000000	4.00000000000000000000	4.00000000000000000000
20.00000000000000000000	0.00000000000000000000	4172.82031250000000000000	4165.12792968750000000000	4180.51269531250000000000	4148.71777343750000000000	4159.48730468750000000000	4163.07666015625000000000	4171.28173828125000000000	4178.97412109375000000000	4166.15380859375000000000	4199.48730468750000000000	4183.07666015625000000000	4162.05126953125000000000	4172.30761718750000000000	4173.33300781250000000000	0.00000000000000000000	10249.00000000000000000000	10227.00000000000000000000	0.00000000000000000000	0.00000000000000000000	0.00000000000000000000	1229.00000000000000000000	924.00000000000000000000	4.00000000000000000000	4.00000000000000000000	4.00000000000000000000	4.00000000000000000000	4.00000000000000000000	4.00000000000000000000	4.00000000000000000000	4.00000000000000000000	4.00000000000000000000	4.00000000000000000000	4.00000000000000000000	4.00000000000000000000	4.00000000000000000000	4.00000000000000000000	4.00000000000000000000	4.00000000000000000000
21.00000000000000000000	0.00000000000000000000	4186.66650390625000000000	4194.35888671875000000000	4183.07666015625000000000	4162.56396484375000000000	4188.71777343750000000000	4182.05126953125000000000	4195.38427734375000000000	4187.69238281250000000000	4169.74365234375000000000	4209.74365234375000000000	4192.82031250000000000000	4163.58984375000000000000	4184.10253906250000000000	4176.92285156250000000000	0.00000000000000000000	10247.00000000000000000000	10227.00000000000000000000	0.00000000000000000000	0.00000000000000000000	0.00000000000000000000	1229.00000000000000000000	933.00000000000000000000	4.00000000000000000000	4.00000000000000000000	4.00000000000000000000	4.00000000000000000000	4.00000000000000000000	4.00000000000000000000	4.00000000000000000000	4.00000000000000000000	4.00000000000000000000	4.00000000000000000000	4.00000000000000000000	4.00000000000000000000	4.00000000000000000000	4.00000000000000000000	4.00000000000000000000	4.00000000000000000000
22.00000000000000000000	0.00000000000000000000	4180.51269531250000000000	4174.35888671875000000000	4185.12792968750000000000	4150.76904296875000000000	4169.74365234375000000000	4174.87158203125000000000	4173.33300781250000000000	4160.00000000000000000000	4166.15380859375000000000	4169.23046875000000000000	4172.30761718750000000000	4154.87158203125000000000	4155.89746093750000000000	4163.58984375000000000000	0.00000000000000000000	10247.00000000000000000000	10227.00000000000000000000	0.00000000000000000000	0.00000000000000000000	0.00000000000000000000	1229.00000000000000000000	940.00000000000000000000	4.00000000000000000000	4.00000000000000000000	4.00000000000000000000	4.00000000000000000000	4.00000000000000000000	4.00000000000000000000	4.00000000000000000000	4.00000000000000000000	4.00000000000000000000	4.00000000000000000000	4.00000000000000000000	4.00000000000000000000	4.00000000000000000000	4.00000000000000000000	4.00000000000000000000	4.00000000000000000000
23.00000000000000000000	0.00000000000000000000	4172.30761718750000000000	4181.53857421875000000000	4177.94873046875000000000	4155.38427734375000000000	4185.64111328125000000000	4175.89746093750000000000	4175.38427734375000000000	4174.35888671875000000000	4172.82031250000000000000	4183.58984375000000000000	4183.58984375000000000000	4159.48730468750000000000	4174.87158203125000000000	4171.28173828125000000000	0.00000000000000000000	10245.00000000000000000000	10227.00000000000000000000	0.00000000000000000000	0.00000000000000000000	0.00000000000000000000	1229.00000000000000000000	948.00000000000000000000	4.00000000000000000000	4.00000000000000000000	4.00000000000000000000	4.00000000000000000000	4.00000000000000000000	4.00000000000000000000	4.00000000000000000000	4.00000000000000000000	4.00000000000000000000	4.00000000000000000000	4.00000000000000000000	4.00000000000000000000	4.00000000000000000000	4.00000000000000000000	4.00000000000000000000	4.00000000000000000000
24.00000000000000000000	0.00000000000000000000	4173.33300781250000000000	4184.61523437500000000000	4182.05126953125000000000	4163.07666015625000000000	4171.28173828125000000000	4162.56396484375000000000	4166.15380859375000000000	4174.87158203125000000000	4176.41015625000000000000	4183.07666015625000000000	4186.66650390625000000000	4167.69238281250000000000	4182.56396484375000000000	4180.51269531250000000000	0.00000000000000000000	10245.00000000000000000000	10227.00000000000000000000	0.00000000000000000000	0.00000000000000000000	0.00000000000000000000	1229.00000000000000000000	957.00000000000000000000	4.00000000000000000000	4.00000000000000000000	4.00000000000000000000	4.00000000000000000000	4.00000000000000000000	4.00000000000000000000	4.00000000000000000000	4.00000000000000000000	4.00000000000000000000	4.00000000000000000000	4.00000000000000000000	4.00000000000000000000	4.00000000000000000000	4.00000000000000000000	4.00000000000000000000	4.00000000000000000000
25.00000000000000000000	0.00000000000000000000	4171.79492187500000000000	4178.46142578125000000000	4176.41015625000000000000	4158.46142578125000000000	4147.69238281250000000000	4156.41015625000000000000	4154.87158203125000000000	4157.43603515625000000000	4166.66650390625000000000	4151.79492187500000000000	4173.84619140625000000000	4158.46142578125000000000	4165.12792968750000000000	4170.25634765625000000000	0.00000000000000000000	10245.00000000000000000000	10230.00000000000000000000	0.00000000000000000000	0.00000000000000000000	0.00000000000000000000	1229.00000000000000000000	965.00000000000000000000	4.00000000000000000000	4.00000000000000000000	4.00000000000000000000	4.00000000000000000000	4.00000000000000000000	4.00000000000000000000	4.00000000000000000000	4.00000000000000000000	4.00000000000000000000	4.00000000000000000000	4.00000000000000000000	4.00000000000000000000	4.00000000000000000000	4.00000000000000000000	4.00000000000000000000	4.00000000000000000000
26.00000000000000000000	0.00000000000000000000	4169.74365234375000000000	4184.61523437500000000000	4172.82031250000000000000	4161.53857421875000000000	4169.23046875000000000000	4170.25634765625000000000	4172.30761718750000000000	4183.07666015625000000000	4166.15380859375000000000	4173.33300781250000000000	4187.17919921875000000000	4162.56396484375000000000	4173.84619140625000000000	4167.69238281250000000000	0.00000000000000000000	10245.00000000000000000000	10230.00000000000000000000	0.00000000000000000000	0.00000000000000000000	0.00000000000000000000	1229.00000000000000000000	973.00000000000000000000	4.00000000000000000000	4.00000000000000000000	4.00000000000000000000	4.00000000000000000000	4.00000000000000000000	4.00000000000000000000	4.00000000000000000000	4.00000000000000000000	4.00000000000000000000	4.00000000000000000000	4.00000000000000000000	4.00000000000000000000	4.00000000000000000000	4.00000000000000000000	4.00000000000000000000	4.00000000000000000000
27.00000000000000000000	0.00000000000000000000	4161.53857421875000000000	4160.51269531250000000000	4176.92285156250000000000	4144.10253906250000000000	4153.84619140625000000000	4162.05126953125000000000	4158.97412109375000000000	4169.74365234375000000000	4164.10253906250000000000	4160.00000000000000000000	4170.76904296875000000000	4157.94873046875000000000	4149.23046875000000000000	4159.48730468750000000000	0.00000000000000000000	10246.00000000000000000000	10231.00000000000000000000	0.00000000000000000000	0.00000000000000000000	0.00000000000000000000	1229.00000000000000000000	981.00000000000000000000	4.00000000000000000000	4.00000000000000000000	4.00000000000000000000	4.00000000000000000000	4.00000000000000000000	4.00000000000000000000	4.00000000000000000000	4.00000000000000000000	4.00000000000000000000	4.00000000000000000000	4.00000000000000000000	4.00000000000000000000	4.00000000000000000000	4.00000000000000000000	4.00000000000000000000	4.00000000000000000000
28.00000000000000000000	0.00000000000000000000	4171.28173828125000000000	4182.05126953125000000000	4172.30761718750000000000	4152.82031250000000000000	4184.10253906250000000000	4174.87158203125000000000	4174.35888671875000000000	4169.74365234375000000000	4171.28173828125000000000	4174.35888671875000000000	4175.38427734375000000000	4154.87158203125000000000	4160.00000000000000000000	4164.61523437500000000000	0.00000000000000000000	10246.00000000000000000000	10231.00000000000000000000	0.00000000000000000000	0.00000000000000000000	0.00000000000000000000	1229.00000000000000000000	989.00000000000000000000	4.00000000000000000000	4.00000000000000000000	4.00000000000000000000	4.00000000000000000000	4.00000000000000000000	4.00000000000000000000	4.00000000000000000000	4.00000000000000000000	4.00000000000000000000	4.00000000000000000000	4.00000000000000000000	4.00000000000000000000	4.00000000000000000000	4.00000000000000000000	4.00000000000000000000	4.00000000000000000000
29.00000000000000000000	0.00000000000000000000	4181.02539062500000000000	4189.74365234375000000000	4179.48730468750000000000	4158.46142578125000000000	4206.15380859375000000000	4177.94873046875000000000	4179.48730468750000000000	4167.17919921875000000000	4174.87158203125000000000	4190.76904296875000000000	4181.53857421875000000000	4157.94873046875000000000	4163.58984375000000000000	4167.69238281250000000000	0.00000000000000000000	10247.00000000000000000000	10230.00000000000000000000	0.00000000000000000000	0.00000000000000000000	0.00000000000000000000	1229.00000000000000000000	997.00000000000000000000	4.00000000000000000000	4.00000000000000000000	4.00000000000000000000	4.00000000000000000000	4.00000000000000000000	4.00000000000000000000	4.00000000000000000000	4.00000000000000000000	4.00000000000000000000	4.00000000000000000000	4.00000000000000000000	4.00000000000000000000	4.00000000000000000000	4.00000000000000000000	4.00000000000000000000	4.00000000000000000000
30.00000000000000000000	0.00000000000000000000	4174.35888671875000000000	4173.33300781250000000000	4180.00000000000000000000	4145.12792968750000000000	4176.41015625000000000000	4166.66650390625000000000	4166.66650390625000000000	4157.94873046875000000000	4166.66650390625000000000	4181.02539062500000000000	4173.84619140625000000000	4155.38427734375000000000	4155.89746093750000000000	4164.61523437500000000000	0.00000000000000000000	10247.00000000000000000000	10230.00000000000000000000	0.00000000000000000000	0.00000000000000000000	0.00000000000000000000	1230.00000000000000000000	4.00000000000000000000	4.00000000000000000000	4.00000000000000000000	4.00000000000000000000	4.00000000000000000000	4.00000000000000000000	4.00000000000000000000	4.00000000000000000000	4.00000000000000000000	4.00000000000000000000	4.00000000000000000000	4.00000000000000000000	4.00000000000000000000	4.00000000000000000000	4.00000000000000000000	4.00000000000000000000	4.00000000000000000000
31.00000000000000000000	0.00000000000000000000	4175.38427734375000000000	4187.17919921875000000000	4177.43603515625000000000	4162.05126953125000000000	4181.53857421875000000000	4169.74365234375000000000	4171.79492187500000000000	4182.05126953125000000000	4176.92285156250000000000	4201.02539062500000000000	4199.48730468750000000000	4171.28173828125000000000	4197.94873046875000000000	4185.12792968750000000000	0.00000000000000000000	10248.00000000000000000000	10230.00000000000000000000	0.00000000000000000000	0.00000000000000000000	0.00000000000000000000	1230.00000000000000000000	11.00000000000000000000	4.00000000000000000000	4.00000000000000000000	4.00000000000000000000	4.00000000000000000000	4.00000000000000000000	4.00000000000000000000	4.00000000000000000000	4.00000000000000000000	4.00000000000000000000	4.00000000000000000000	4.00000000000000000000	4.00000000000000000000	4.00000000000000000000	4.00000000000000000000	4.00000000000000000000	4.00000000000000000000
32.00000000000000000000	0.00000000000000000000	4173.33300781250000000000	4169.74365234375000000000	4180.51269531250000000000	4156.92285156250000000000	4171.28173828125000000000	4156.41015625000000000000	4151.79492187500000000000	4166.15380859375000000000	4175.89746093750000000000	4176.41015625000000000000	4192.82031250000000000000	4167.69238281250000000000	4188.20507812500000000000	4182.05126953125000000000	0.00000000000000000000	10248.00000000000000000000	10230.00000000000000000000	0.00000000000000000000	0.00000000000000000000	0.00000000000000000000	1230.00000000000000000000	19.00000000000000000000	4.00000000000000000000	4.00000000000000000000	4.00000000000000000000	4.00000000000000000000	4.00000000000000000000	4.00000000000000000000	4.00000000000000000000	4.00000000000000000000	4.00000000000000000000	4.00000000000000000000	4.00000000000000000000	4.00000000000000000000	4.00000000000000000000	4.00000000000000000000	4.00000000000000000000	4.00000000000000000000
33.00000000000000000000	0.00000000000000000000	4174.87158203125000000000	4177.43603515625000000000	4169.74365234375000000000	4154.87158203125000000000	4171.28173828125000000000	4166.66650390625000000000	4170.76904296875000000000	4175.38427734375000000000	4165.64111328125000000000	4189.74365234375000000000	4189.23046875000000000000	4155.38427734375000000000	4175.89746093750000000000	4167.17919921875000000000	0.00000000000000000000	10249.00000000000000000000	10231.00000000000000000000	0.00000000000000000000	0.00000000000000000000	0.00000000000000000000	1230.00000000000000000000	26.00000000000000000000	4.00000000000000000000	4.00000000000000000000	4.00000000000000000000	4.00000000000000000000	4.00000000000000000000	4.00000000000000000000	4.00000000000000000000	4.00000000000000000000	4.00000000000000000000	4.00000000000000000000	4.00000000000000000000	4.00000000000000000000	4.00000000000000000000	4.00000000000000000000	4.00000000000000000000	4.00000000000000000000
34.00000000000000000000	0.00000000000000000000	4173.84619140625000000000	4180.00000000000000000000	4170.76904296875000000000	4164.61523437500000000000	4167.69238281250000000000	4172.82031250000000000000	4180.00000000000000000000	4182.56396484375000000000	4165.12792968750000000000	4200.00000000000000000000	4189.74365234375000000000	4164.10253906250000000000	4168.71777343750000000000	4165.64111328125000000000	0.00000000000000000000	10249.00000000000000000000	10231.00000000000000000000	0.00000000000000000000	0.00000000000000000000	0.00000000000000000000	1230.00000000000000000000	33.00000000000000000000	4.00000000000000000000	4.00000000000000000000	4.00000000000000000000	4.00000000000000000000	4.00000000000000000000	4.00000000000000000000	4.00000000000000000000	4.00000000000000000000	4.00000000000000000000	4.00000000000000000000	4.00000000000000000000	4.00000000000000000000	4.00000000000000000000	4.00000000000000000000	4.00000000000000000000	4.00000000000000000000
35.00000000000000000000	0.00000000000000000000	4164.61523437500000000000	4164.61523437500000000000	4173.33300781250000000000	4154.87158203125000000000	4155.38427734375000000000	4167.17919921875000000000	4164.10253906250000000000	4158.46142578125000000000	4164.10253906250000000000	4155.89746093750000000000	4176.41015625000000000000	4160.51269531250000000000	4152.30761718750000000000	4162.56396484375000000000	0.00000000000000000000	10251.00000000000000000000	10231.00000000000000000000	0.00000000000000000000	0.00000000000000000000	0.00000000000000000000	1230.00000000000000000000	42.00000000000000000000	4.00000000000000000000	4.00000000000000000000	4.00000000000000000000	4.00000000000000000000	4.00000000000000000000	4.00000000000000000000	4.00000000000000000000	4.00000000000000000000	4.00000000000000000000	4.00000000000000000000	4.00000000000000000000	4.00000000000000000000	4.00000000000000000000	4.00000000000000000000	4.00000000000000000000	4.00000000000000000000
36.00000000000000000000	0.00000000000000000000	4174.87158203125000000000	4193.33300781250000000000	4172.30761718750000000000	4160.51269531250000000000	4171.79492187500000000000	4182.05126953125000000000	4182.05126953125000000000	4175.38427734375000000000	4171.79492187500000000000	4180.00000000000000000000	4188.71777343750000000000	4156.92285156250000000000	4171.79492187500000000000	4167.17919921875000000000	0.00000000000000000000	10251.00000000000000000000	10231.00000000000000000000	0.00000000000000000000	0.00000000000000000000	0.00000000000000000000	1230.00000000000000000000	50.00000000000000000000	4.00000000000000000000	4.00000000000000000000	4.00000000000000000000	4.00000000000000000000	4.00000000000000000000	4.00000000000000000000	4.00000000000000000000	4.00000000000000000000	4.00000000000000000000	4.00000000000000000000	4.00000000000000000000	4.00000000000000000000	4.00000000000000000000	4.00000000000000000000	4.00000000000000000000	4.00000000000000000000
37.00000000000000000000	0.00000000000000000000	4177.94873046875000000000	4183.58984375000000000000	4175.38427734375000000000	4155.89746093750000000000	4160.51269531250000000000	4172.30761718750000000000	4166.15380859375000000000	4157.94873046875000000000	4171.28173828125000000000	4185.64111328125000000000	4172.82031250000000000000	4150.25634765625000000000	4152.82031250000000000000	4161.53857421875000000000	0.00000000000000000000	10253.00000000000000000000	10231.00000000000000000000	0.00000000000000000000	0.00000000000000000000	0.00000000000000000000	1230.00000000000000000000	58.00000000000000000000	4.00000000000000000000	4.00000000000000000000	4.00000000000000000000	4.00000000000000000000	4.00000000000000000000	4.00000000000000000000	4.00000000000000000000	4.00000000000000000000	4.00000000000000000000	4.00000000000000000000	4.00000000000000000000	4.00000000000000000000	4.00000000000000000000	4.00000000000000000000	4.00000000000000000000	4.00000000000000000000
38.00000000000000000000	0.00000000000000000000	4170.25634765625000000000	4179.48730468750000000000	4165.12792968750000000000	4160.51269531250000000000	4192.30761718750000000000	4167.17919921875000000000	4161.02539062500000000000	4151.79492187500000000000	4169.74365234375000000000	4169.23046875000000000000	4176.92285156250000000000	4150.76904296875000000000	4160.00000000000000000000	4165.64111328125000000000	0.00000000000000000000	10253.00000000000000000000	10231.00000000000000000000	0.00000000000000000000	0.00000000000000000000	0.00000000000000000000	1230.00000000000000000000	67.00000000000000000000	4.00000000000000000000	4.00000000000000000000	4.00000000000000000000	4.00000000000000000000	4.00000000000000000000	4.00000000000000000000	4.00000000000000000000	4.00000000000000000000	4.00000000000000000000	4.00000000000000000000	4.00000000000000000000	4.00000000000000000000	4.00000000000000000000	4.00000000000000000000	4.00000000000000000000	4.00000000000000000000
39.00000000000000000000	0.00000000000000000000	4169.23046875000000000000	4179.48730468750000000000	4165.12792968750000000000	4168.71777343750000000000	4203.58984375000000000000	4159.48730468750000000000	4158.46142578125000000000	4160.51269531250000000000	4175.89746093750000000000	4156.41015625000000000000	4191.28173828125000000000	4163.58984375000000000000	4180.00000000000000000000	4173.84619140625000000000	0.00000000000000000000	10251.00000000000000000000	10231.00000000000000000000	0.00000000000000000000	0.00000000000000000000	0.00000000000000000000	1230.00000000000000000000	75.00000000000000000000	4.00000000000000000000	4.00000000000000000000	4.00000000000000000000	4.00000000000000000000	4.00000000000000000000	4.00000000000000000000	4.00000000000000000000	4.00000000000000000000	4.00000000000000000000	4.00000000000000000000	4.00000000000000000000	4.00000000000000000000	4.00000000000000000000	4.00000000000000000000	4.00000000000000000000	4.00000000000000000000
40.00000000000000000000	0.00000000000000000000	4160.51269531250000000000	4156.41015625000000000000	4164.61523437500000000000	4156.92285156250000000000	4151.28173828125000000000	4148.71777343750000000000	4144.61523437500000000000	4145.64111328125000000000	4169.23046875000000000000	4140.00000000000000000000	4170.25634765625000000000	4154.35888671875000000000	4156.41015625000000000000	4160.51269531250000000000	0.00000000000000000000	10251.00000000000000000000	10231.00000000000000000000	0.00000000000000000000	0.00000000000000000000	0.00000000000000000000	1230.00000000000000000000	84.00000000000000000000	4.00000000000000000000	4.00000000000000000000	4.00000000000000000000	4.00000000000000000000	4.00000000000000000000	4.00000000000000000000	4.00000000000000000000	4.00000000000000000000	4.00000000000000000000	4.00000000000000000000	4.00000000000000000000	4.00000000000000000000	4.00000000000000000000	4.00000000000000000000	4.00000000000000000000	4.00000000000000000000
41.00000000000000000000	0.00000000000000000000	4160.51269531250000000000	4173.33300781250000000000	4156.92285156250000000000	4170.25634765625000000000	4174.87158203125000000000	4169.74365234375000000000	4171.79492187500000000000	4173.33300781250000000000	4169.23046875000000000000	4180.00000000000000000000	4184.61523437500000000000	4157.43603515625000000000	4164.10253906250000000000	4164.10253906250000000000	0.00000000000000000000	10247.00000000000000000000	10228.00000000000000000000	0.00000000000000000000	0.00000000000000000000	0.00000000000000000000	1230.00000000000000000000	92.00000000000000000000	4.00000000000000000000	4.00000000000000000000	4.00000000000000000000	4.00000000000000000000	4.00000000000000000000	4.00000000000000000000	4.00000000000000000000	4.00000000000000000000	4.00000000000000000000	4.00000000000000000000	4.00000000000000000000	4.00000000000000000000	4.00000000000000000000	4.00000000000000000000	4.00000000000000000000	4.00000000000000000000
42.00000000000000000000	0.00000000000000000000	4167.17919921875000000000	4170.25634765625000000000	4164.10253906250000000000	4172.30761718750000000000	4166.15380859375000000000	4170.25634765625000000000	4167.69238281250000000000	4170.76904296875000000000	4166.15380859375000000000	4176.41015625000000000000	4185.64111328125000000000	4164.61523437500000000000	4154.87158203125000000000	4167.17919921875000000000	0.00000000000000000000	10247.00000000000000000000	10228.00000000000000000000	0.00000000000000000000	0.00000000000000000000	0.00000000000000000000	1230.00000000000000000000	100.00000000000000000000	4.00000000000000000000	4.00000000000000000000	4.00000000000000000000	4.00000000000000000000	4.00000000000000000000	4.00000000000000000000	4.00000000000000000000	4.00000000000000000000	4.00000000000000000000	4.00000000000000000000	4.00000000000000000000	4.00000000000000000000	4.00000000000000000000	4.00000000000000000000	4.00000000000000000000	4.00000000000000000000
43.00000000000000000000	0.00000000000000000000	4176.41015625000000000000	4188.71777343750000000000	4166.15380859375000000000	4181.02539062500000000000	4145.12792968750000000000	4175.38427734375000000000	4170.25634765625000000000	4164.10253906250000000000	4166.15380859375000000000	4172.30761718750000000000	4185.12792968750000000000	4161.02539062500000000000	4166.66650390625000000000	4168.71777343750000000000	0.00000000000000000000	10245.00000000000000000000	10228.00000000000000000000	0.00000000000000000000	0.00000000000000000000	0.00000000000000000000	1230.00000000000000000000	109.00000000000000000000	4.00000000000000000000	4.00000000000000000000	4.00000000000000000000	4.00000000000000000000	4.00000000000000000000	4.00000000000000000000	4.00000000000000000000	4.00000000000000000000	4.00000000000000000000	4.00000000000000000000	4.00000000000000000000	4.00000000000000000000	4.00000000000000000000	4.00000000000000000000	4.00000000000000000000	4.00000000000000000000
44.00000000000000000000	0.00000000000000000000	4184.10253906250000000000	4209.23046875000000000000	4170.25634765625000000000	4194.87158203125000000000	4178.46142578125000000000	4183.07666015625000000000	4178.46142578125000000000	4167.17919921875000000000	4174.35888671875000000000	4182.05126953125000000000	4190.25634765625000000000	4163.07666015625000000000	4183.58984375000000000000	4172.30761718750000000000	0.00000000000000000000	10245.00000000000000000000	10228.00000000000000000000	0.00000000000000000000	0.00000000000000000000	0.00000000000000000000	1230.00000000000000000000	117.00000000000000000000	4.00000000000000000000	4.00000000000000000000	4.00000000000000000000	4.00000000000000000000	4.00000000000000000000	4.00000000000000000000	4.00000000000000000000	4.00000000000000000000	4.00000000000000000000	4.00000000000000000000	4.00000000000000000000	4.00000000000000000000	4.00000000000000000000	4.00000000000000000000	4.00000000000000000000	4.00000000000000000000
45.00000000000000000000	0.00000000000000000000	4170.76904296875000000000	4176.92285156250000000000	4167.69238281250000000000	4172.30761718750000000000	4185.64111328125000000000	4168.20507812500000000000	4157.94873046875000000000	4147.17919921875000000000	4168.20507812500000000000	4147.69238281250000000000	4172.30761718750000000000	4153.33300781250000000000	4156.92285156250000000000	4162.05126953125000000000	0.00000000000000000000	10243.00000000000000000000	10228.00000000000000000000	0.00000000000000000000	0.00000000000000000000	0.00000000000000000000	1230.00000000000000000000	125.00000000000000000000	4.00000000000000000000	4.00000000000000000000	4.00000000000000000000	4.00000000000000000000	4.00000000000000000000	4.00000000000000000000	4.00000000000000000000	4.00000000000000000000	4.00000000000000000000	4.00000000000000000000	4.00000000000000000000	4.00000000000000000000	4.00000000000000000000	4.00000000000000000000	4.00000000000000000000	4.00000000000000000000
46.00000000000000000000	0.00000000000000000000	4162.05126953125000000000	4178.46142578125000000000	4155.89746093750000000000	4175.89746093750000000000	4194.35888671875000000000	4168.20507812500000000000	4167.69238281250000000000	4174.87158203125000000000	4170.76904296875000000000	4168.71777343750000000000	4190.76904296875000000000	4157.43603515625000000000	4180.00000000000000000000	4169.23046875000000000000	0.00000000000000000000	10243.00000000000000000000	10228.00000000000000000000	0.00000000000000000000	0.00000000000000000000	0.00000000000000000000	1230.00000000000000000000	134.00000000000000000000	4.00000000000000000000	4.00000000000000000000	4.00000000000000000000	4.00000000000000000000	4.00000000000000000000	4.00000000000000000000	4.00000000000000000000	4.00000000000000000000	4.00000000000000000000	4.00000000000000000000	4.00000000000000000000	4.00000000000000000000	4.00000000000000000000	4.00000000000000000000	4.00000000000000000000	4.00000000000000000000
47.00000000000000000000	0.00000000000000000000	4159.48730468750000000000	4170.76904296875000000000	4162.05126953125000000000	4179.48730468750000000000	4165.12792968750000000000	4156.92285156250000000000	4152.82031250000000000000	4171.79492187500000000000	4172.82031250000000000000	4174.35888671875000000000	4184.61523437500000000000	4157.43603515625000000000	4176.41015625000000000000	4168.71777343750000000000	0.00000000000000000000	10242.00000000000000000000	10228.00000000000000000000	0.00000000000000000000	0.00000000000000000000	0.00000000000000000000	1230.00000000000000000000	141.00000000000000000000	4.00000000000000000000	4.00000000000000000000	4.00000000000000000000	4.00000000000000000000	4.00000000000000000000	4.00000000000000000000	4.00000000000000000000	4.00000000000000000000	4.00000000000000000000	4.00000000000000000000	4.00000000000000000000	4.00000000000000000000	4.00000000000000000000	4.00000000000000000000	4.00000000000000000000	4.00000000000000000000
48.00000000000000000000	0.00000000000000000000	4155.38427734375000000000	4171.79492187500000000000	4157.94873046875000000000	4173.84619140625000000000	4162.05126953125000000000	4164.10253906250000000000	4154.87158203125000000000	4161.53857421875000000000	4163.58984375000000000000	4174.35888671875000000000	4167.17919921875000000000	4144.61523437500000000000	4156.92285156250000000000	4157.43603515625000000000	0.00000000000000000000	10242.00000000000000000000	10228.00000000000000000000	0.00000000000000000000	0.00000000000000000000	0.00000000000000000000	1230.00000000000000000000	149.00000000000000000000	4.00000000000000000000	4.00000000000000000000	4.00000000000000000000	4.00000000000000000000	4.00000000000000000000	4.00000000000000000000	4.00000000000000000000	4.00000000000000000000	4.00000000000000000000	4.00000000000000000000	4.00000000000000000000	4.00000000000000000000	4.00000000000000000000	4.00000000000000000000	4.00000000000000000000	4.00000000000000000000
49.00000000000000000000	0.00000000000000000000	4156.92285156250000000000	4183.07666015625000000000	4151.79492187500000000000	4180.51269531250000000000	4183.58984375000000000000	4182.56396484375000000000	4181.53857421875000000000	4180.51269531250000000000	4165.64111328125000000000	4194.87158203125000000000	4178.97412109375000000000	4148.20507812500000000000	4160.51269531250000000000	4153.84619140625000000000	0.00000000000000000000	10244.00000000000000000000	10229.00000000000000000000	0.00000000000000000000	0.00000000000000000000	0.00000000000000000000	1230.00000000000000000000	156.00000000000000000000	4.00000000000000000000	4.00000000000000000000	4.00000000000000000000	4.00000000000000000000	4.00000000000000000000	4.00000000000000000000	4.00000000000000000000	4.00000000000000000000	4.00000000000000000000	4.00000000000000000000	4.00000000000000000000	4.00000000000000000000	4.00000000000000000000	4.00000000000000000000	4.00000000000000000000	4.00000000000000000000
50.00000000000000000000	0.00000000000000000000	4155.89746093750000000000	4161.02539062500000000000	4153.84619140625000000000	4169.23046875000000000000	4163.07666015625000000000	4175.38427734375000000000	4169.74365234375000000000	4166.15380859375000000000	4166.15380859375000000000	4159.48730468750000000000	4166.15380859375000000000	4144.61523437500000000000	4138.46142578125000000000	4145.64111328125000000000	0.00000000000000000000	10244.00000000000000000000	10229.00000000000000000000	0.00000000000000000000	0.00000000000000000000	0.00000000000000000000	1230.00000000000000000000	163.00000000000000000000	4.00000000000000000000	4.00000000000000000000	4.00000000000000000000	4.00000000000000000000	4.00000000000000000000	4.00000000000000000000	4.00000000000000000000	4.00000000000000000000	4.00000000000000000000	4.00000000000000000000	4.00000000000000000000	4.00000000000000000000	4.00000000000000000000	4.00000000000000000000	4.00000000000000000000	4.00000000000000000000
51.00000000000000000000	0.00000000000000000000	4170.25634765625000000000	4187.69238281250000000000	4158.46142578125000000000	4179.48730468750000000000	4187.17919921875000000000	4182.05126953125000000000	4181.02539062500000000000	4175.38427734375000000000	4172.30761718750000000000	4164.10253906250000000000	4173.84619140625000000000	4149.74365234375000000000	4161.53857421875000000000	4159.48730468750000000000	0.00000000000000000000	10245.00000000000000000000	10227.00000000000000000000	0.00000000000000000000	0.00000000000000000000	0.00000000000000000000	1230.00000000000000000000	171.00000000000000000000	4.00000000000000000000	4.00000000000000000000	4.00000000000000000000	4.00000000000000000000	4.00000000000000000000	4.00000000000000000000	4.00000000000000000000	4.00000000000000000000	4.00000000000000000000	4.00000000000000000000	4.00000000000000000000	4.00000000000000000000	4.00000000000000000000	4.00000000000000000000	4.00000000000000000000	4.00000000000000000000
52.00000000000000000000	0.00000000000000000000	4176.92285156250000000000	4190.76904296875000000000	4171.79492187500000000000	4184.61523437500000000000	4177.43603515625000000000	4171.79492187500000000000	4172.82031250000000000000	4161.02539062500000000000	4173.84619140625000000000	4168.20507812500000000000	4173.84619140625000000000	4154.87158203125000000000	4165.64111328125000000000	4166.15380859375000000000	0.00000000000000000000	10245.00000000000000000000	10227.00000000000000000000	0.00000000000000000000	0.00000000000000000000	0.00000000000000000000	1230.00000000000000000000	178.00000000000000000000	4.00000000000000000000	4.00000000000000000000	4.00000000000000000000	4.00000000000000000000	4.00000000000000000000	4.00000000000000000000	4.00000000000000000000	4.00000000000000000000	4.00000000000000000000	4.00000000000000000000	4.00000000000000000000	4.00000000000000000000	4.00000000000000000000	4.00000000000000000000	4.00000000000000000000	4.00000000000000000000
53.00000000000000000000	0.00000000000000000000	4165.12792968750000000000	4170.25634765625000000000	4164.61523437500000000000	4177.94873046875000000000	4155.38427734375000000000	4162.56396484375000000000	4164.10253906250000000000	4153.84619140625000000000	4167.69238281250000000000	4148.20507812500000000000	4169.23046875000000000000	4148.71777343750000000000	4161.53857421875000000000	4159.48730468750000000000	0.00000000000000000000	10248.00000000000000000000	10228.00000000000000000000	0.00000000000000000000	0.00000000000000000000	0.00000000000000000000	1230.00000000000000000000	185.00000000000000000000	4.00000000000000000000	4.00000000000000000000	4.00000000000000000000	4.00000000000000000000	4.00000000000000000000	4.00000000000000000000	4.00000000000000000000	4.00000000000000000000	4.00000000000000000000	4.00000000000000000000	4.00000000000000000000	4.00000000000000000000	4.00000000000000000000	4.00000000000000000000	4.00000000000000000000	4.00000000000000000000
54.00000000000000000000	0.00000000000000000000	4163.58984375000000000000	4175.38427734375000000000	4156.92285156250000000000	4183.58984375000000000000	4173.33300781250000000000	4165.64111328125000000000	4170.76904296875000000000	4181.02539062500000000000	4175.38427734375000000000	4158.46142578125000000000	4187.69238281250000000000	4160.00000000000000000000	4184.61523437500000000000	4170.25634765625000000000	0.00000000000000000000	10248.00000000000000000000	10228.00000000000000000000	0.00000000000000000000	0.00000000000000000000	0.00000000000000000000	1230.00000000000000000000	193.00000000000000000000	4.00000000000000000000	4.00000000000000000000	4.00000000000000000000	4.00000000000000000000	4.00000000000000000000	4.00000000000000000000	4.00000000000000000000	4.00000000000000000000	4.00000000000000000000	4.00000000000000000000	4.00000000000000000000	4.00000000000000000000	4.00000000000000000000	4.00000000000000000000	4.00000000000000000000	4.00000000000000000000
55.00000000000000000000	0.00000000000000000000	4163.07666015625000000000	4161.53857421875000000000	4161.53857421875000000000	4166.15380859375000000000	4154.87158203125000000000	4153.33300781250000000000	4146.15380859375000000000	4157.43603515625000000000	4173.33300781250000000000	4164.10253906250000000000	4173.33300781250000000000	4157.94873046875000000000	4163.58984375000000000000	4168.71777343750000000000	0.00000000000000000000	10249.00000000000000000000	10227.00000000000000000000	0.00000000000000000000	0.00000000000000000000	0.00000000000000000000	1230.00000000000000000000	200.00000000000000000000	4.00000000000000000000	4.00000000000000000000	4.00000000000000000000	4.00000000000000000000	4.00000000000000000000	4.00000000000000000000	4.00000000000000000000	4.00000000000000000000	4.00000000000000000000	4.00000000000000000000	4.00000000000000000000	4.00000000000000000000	4.00000000000000000000	4.00000000000000000000	4.00000000000000000000	4.00000000000000000000
56.00000000000000000000	0.00000000000000000000	4171.28173828125000000000	4186.15380859375000000000	4161.02539062500000000000	4175.38427734375000000000	4162.05126953125000000000	4171.28173828125000000000	4165.64111328125000000000	4169.23046875000000000000	4167.69238281250000000000	4201.53857421875000000000	4182.05126953125000000000	4157.43603515625000000000	4175.38427734375000000000	4170.25634765625000000000	0.00000000000000000000	10249.00000000000000000000	10227.00000000000000000000	0.00000000000000000000	0.00000000000000000000	0.00000000000000000000	1230.00000000000000000000	207.00000000000000000000	4.00000000000000000000	4.00000000000000000000	4.00000000000000000000	4.00000000000000000000	4.00000000000000000000	4.00000000000000000000	4.00000000000000000000	4.00000000000000000000	4.00000000000000000000	4.00000000000000000000	4.00000000000000000000	4.00000000000000000000	4.00000000000000000000	4.00000000000000000000	4.00000000000000000000	4.00000000000000000000
57.00000000000000000000	0.00000000000000000000	4172.82031250000000000000	4186.66650390625000000000	4164.10253906250000000000	4183.07666015625000000000	4160.00000000000000000000	4174.35888671875000000000	4173.33300781250000000000	4179.48730468750000000000	4165.64111328125000000000	4189.23046875000000000000	4183.07666015625000000000	4161.53857421875000000000	4175.89746093750000000000	4168.20507812500000000000	0.00000000000000000000	10251.00000000000000000000	10226.00000000000000000000	0.00000000000000000000	0.00000000000000000000	0.00000000000000000000	1230.00000000000000000000	215.00000000000000000000	4.00000000000000000000	4.00000000000000000000	4.00000000000000000000	4.00000000000000000000	4.00000000000000000000	4.00000000000000000000	4.00000000000000000000	4.00000000000000000000	4.00000000000000000000	4.00000000000000000000	4.00000000000000000000	4.00000000000000000000	4.00000000000000000000	4.00000000000000000000	4.00000000000000000000	4.00000000000000000000
58.00000000000000000000	0.00000000000000000000	4166.15380859375000000000	4167.69238281250000000000	4157.94873046875000000000	4167.17919921875000000000	4153.84619140625000000000	4162.05126953125000000000	4158.46142578125000000000	4158.97412109375000000000	4164.61523437500000000000	4159.48730468750000000000	4164.10253906250000000000	4150.76904296875000000000	4153.84619140625000000000	4157.43603515625000000000	0.00000000000000000000	10251.00000000000000000000	10226.00000000000000000000	0.00000000000000000000	0.00000000000000000000	0.00000000000000000000	1230.00000000000000000000	223.00000000000000000000	4.00000000000000000000	4.00000000000000000000	4.00000000000000000000	4.00000000000000000000	4.00000000000000000000	4.00000000000000000000	4.00000000000000000000	4.00000000000000000000	4.00000000000000000000	4.00000000000000000000	4.00000000000000000000	4.00000000000000000000	4.00000000000000000000	4.00000000000000000000	4.00000000000000000000	4.00000000000000000000
59.00000000000000000000	0.00000000000000000000	4178.97412109375000000000	4193.84619140625000000000	4164.10253906250000000000	4178.46142578125000000000	4161.02539062500000000000	4168.20507812500000000000	4168.71777343750000000000	4162.56396484375000000000	4175.89746093750000000000	4190.25634765625000000000	4178.46142578125000000000	4155.89746093750000000000	4173.84619140625000000000	4169.74365234375000000000	0.00000000000000000000	10250.00000000000000000000	10226.00000000000000000000	0.00000000000000000000	0.00000000000000000000	0.00000000000000000000	1230.00000000000000000000	231.00000000000000000000	4.00000000000000000000	4.00000000000000000000	4.00000000000000000000	4.00000000000000000000	4.00000000000000000000	4.00000000000000000000	4.00000000000000000000	4.00000000000000000000	4.00000000000000000000	4.00000000000000000000	4.00000000000000000000	4.00000000000000000000	4.00000000000000000000	4.00000000000000000000	4.00000000000000000000	4.00000000000000000000
60.00000000000000000000	0.00000000000000000000	4182.05126953125000000000	4183.58984375000000000000	4174.87158203125000000000	4173.84619140625000000000	4129.23046875000000000000	4163.58984375000000000000	4157.94873046875000000000	4146.66650390625000000000	4171.79492187500000000000	4168.71777343750000000000	4171.28173828125000000000	4160.00000000000000000000	4167.17919921875000000000	4173.84619140625000000000	0.00000000000000000000	10250.00000000000000000000	10226.00000000000000000000	0.00000000000000000000	0.00000000000000000000	0.00000000000000000000	1230.00000000000000000000	239.00000000000000000000	4.00000000000000000000	4.00000000000000000000	4.00000000000000000000	4.00000000000000000000	4.00000000000000000000	4.00000000000000000000	4.00000000000000000000	4.00000000000000000000	4.00000000000000000000	4.00000000000000000000	4.00000000000000000000	4.00000000000000000000	4.00000000000000000000	4.00000000000000000000	4.00000000000000000000	4.00000000000000000000
61.00000000000000000000	0.00000000000000000000	4174.35888671875000000000	4180.51269531250000000000	4163.07666015625000000000	4175.89746093750000000000	4177.43603515625000000000	4170.25634765625000000000	4166.66650390625000000000	4170.25634765625000000000	4171.28173828125000000000	4158.97412109375000000000	4182.05126953125000000000	4165.64111328125000000000	4181.53857421875000000000	4178.97412109375000000000	0.00000000000000000000	10250.00000000000000000000	10225.00000000000000000000	0.00000000000000000000	0.00000000000000000000	0.00000000000000000000	1230.00000000000000000000	248.00000000000000000000	4.00000000000000000000	4.00000000000000000000	4.00000000000000000000	4.00000000000000000000	4.00000000000000000000	4.00000000000000000000	4.00000000000000000000	4.00000000000000000000	4.00000000000000000000	4.00000000000000000000	4.00000000000000000000	4.00000000000000000000	4.00000000000000000000	4.00000000000000000000	4.00000000000000000000	4.00000000000000000000
62.00000000000000000000	0.00000000000000000000	4170.25634765625000000000	4174.35888671875000000000	4164.10253906250000000000	4180.00000000000000000000	4218.46142578125000000000	4163.58984375000000000000	4160.51269531250000000000	4185.64111328125000000000	4176.41015625000000000000	4156.92285156250000000000	4190.76904296875000000000	4172.82031250000000000000	4187.17919921875000000000	4183.07666015625000000000	0.00000000000000000000	10250.00000000000000000000	10225.00000000000000000000	0.00000000000000000000	0.00000000000000000000	0.00000000000000000000	1230.00000000000000000000	256.00000000000000000000	4.00000000000000000000	4.00000000000000000000	4.00000000000000000000	4.00000000000000000000	4.00000000000000000000	4.00000000000000000000	4.00000000000000000000	4.00000000000000000000	4.00000000000000000000	4.00000000000000000000	4.00000000000000000000	4.00000000000000000000	4.00000000000000000000	4.00000000000000000000	4.00000000000000000000	4.00000000000000000000
63.00000000000000000000	0.00000000000000000000	4168.71777343750000000000	4168.71777343750000000000	4165.64111328125000000000	4171.28173828125000000000	4183.07666015625000000000	4157.94873046875000000000	4155.38427734375000000000	4166.66650390625000000000	4165.64111328125000000000	4161.53857421875000000000	4172.82031250000000000000	4162.56396484375000000000	4169.23046875000000000000	4174.35888671875000000000	0.00000000000000000000	10248.00000000000000000000	10225.00000000000000000000	0.00000000000000000000	0.00000000000000000000	0.00000000000000000000	1230.00000000000000000000	264.00000000000000000000	4.00000000000000000000	4.00000000000000000000	4.00000000000000000000	4.00000000000000000000	4.00000000000000000000	4.00000000000000000000	4.00000000000000000000	4.00000000000000000000	4.00000000000000000000	4.00000000000000000000	4.00000000000000000000	4.00000000000000000000	4.00000000000000000000	4.00000000000000000000	4.00000000000000000000	4.00000000000000000000
64.00000000000000000000	0.00000000000000000000	4174.35888671875000000000	4193.84619140625000000000	4159.48730468750000000000	4179.48730468750000000000	4189.23046875000000000000	4180.00000000000000000000	4185.12792968750000000000	4181.53857421875000000000	4165.12792968750000000000	4214.87158203125000000000	4179.48730468750000000000	4162.56396484375000000000	4181.53857421875000000000	4174.35888671875000000000	850.00000000000000000000	10248.00000000000000000000	10225.00000000000000000000	0.00000000000000000000	0.00000000000000000000	0.00000000000000000000	1230.00000000000000000000	273.00000000000000000000	4.00000000000000000000	4.00000000000000000000	4.00000000000000000000	4.00000000000000000000	4.00000000000000000000	4.00000000000000000000	4.00000000000000000000	4.00000000000000000000	4.00000000000000000000	4.00000000000000000000	4.00000000000000000000	4.00000000000000000000	4.00000000000000000000	4.00000000000000000000	4.00000000000000000000	4.00000000000000000000
65.00000000000000000000	0.00000000000000000000	4170.25634765625000000000	4175.38427734375000000000	4163.07666015625000000000	4170.25634765625000000000	4185.12792968750000000000	4172.30761718750000000000	4167.17919921875000000000	4167.69238281250000000000	4164.10253906250000000000	4182.56396484375000000000	4167.17919921875000000000	4156.92285156250000000000	4161.02539062500000000000	4166.66650390625000000000	1035.00000000000000000000	10248.00000000000000000000	10225.00000000000000000000	0.00000000000000000000	0.00000000000000000000	0.00000000000000000000	1230.00000000000000000000	281.00000000000000000000	4.00000000000000000000	4.00000000000000000000	4.00000000000000000000	4.00000000000000000000	4.00000000000000000000	4.00000000000000000000	4.00000000000000000000	4.00000000000000000000	4.00000000000000000000	4.00000000000000000000	4.00000000000000000000	4.00000000000000000000	4.00000000000000000000	4.00000000000000000000	4.00000000000000000000	4.00000000000000000000
66.00000000000000000000	0.00000000000000000000	4175.89746093750000000000	4189.23046875000000000000	4163.07666015625000000000	4181.53857421875000000000	4193.84619140625000000000	4170.76904296875000000000	4167.17919921875000000000	4169.23046875000000000000	4169.74365234375000000000	4155.89746093750000000000	4175.38427734375000000000	4157.43603515625000000000	4177.94873046875000000000	4172.30761718750000000000	1099.00000000000000000000	10248.00000000000000000000	10225.00000000000000000000	0.00000000000000000000	0.00000000000000000000	0.00000000000000000000	1230.00000000000000000000	289.00000000000000000000	4.00000000000000000000	4.00000000000000000000	4.00000000000000000000	4.00000000000000000000	4.00000000000000000000	4.00000000000000000000	4.00000000000000000000	4.00000000000000000000	4.00000000000000000000	4.00000000000000000000	4.00000000000000000000	4.00000000000000000000	4.00000000000000000000	4.00000000000000000000	4.00000000000000000000	4.00000000000000000000
67.00000000000000000000	0.00000000000000000000	4185.12792968750000000000	4202.56396484375000000000	4171.79492187500000000000	4193.33300781250000000000	4184.10253906250000000000	4171.79492187500000000000	4170.25634765625000000000	4168.20507812500000000000	4179.48730468750000000000	4171.79492187500000000000	4181.53857421875000000000	4166.66650390625000000000	4194.87158203125000000000	4180.51269531250000000000	1596.00000000000000000000	10247.00000000000000000000	10223.00000000000000000000	0.00000000000000000000	0.00000000000000000000	0.00000000000000000000	1230.00000000000000000000	296.00000000000000000000	4.00000000000000000000	4.00000000000000000000	4.00000000000000000000	4.00000000000000000000	4.00000000000000000000	4.00000000000000000000	4.00000000000000000000	4.00000000000000000000	4.00000000000000000000	4.00000000000000000000	4.00000000000000000000	4.00000000000000000000	4.00000000000000000000	4.00000000000000000000	4.00000000000000000000	4.00000000000000000000
68.00000000000000000000	0.00000000000000000000	4174.87158203125000000000	4177.94873046875000000000	4167.17919921875000000000	4176.92285156250000000000	4140.51269531250000000000	4162.56396484375000000000	4154.35888671875000000000	4152.30761718750000000000	4171.79492187500000000000	4167.17919921875000000000	4164.61523437500000000000	4155.38427734375000000000	4167.69238281250000000000	4170.76904296875000000000	1719.00000000000000000000	10247.00000000000000000000	10223.00000000000000000000	0.00000000000000000000	0.00000000000000000000	0.00000000000000000000	1230.00000000000000000000	304.00000000000000000000	4.00000000000000000000	4.00000000000000000000	4.00000000000000000000	4.00000000000000000000	4.00000000000000000000	4.00000000000000000000	4.00000000000000000000	4.00000000000000000000	4.00000000000000000000	4.00000000000000000000	4.00000000000000000000	4.00000000000000000000	4.00000000000000000000	4.00000000000000000000	4.00000000000000000000	4.00000000000000000000
69.00000000000000000000	0.00000000000000000000	4173.84619140625000000000	4190.25634765625000000000	4157.43603515625000000000	4189.23046875000000000000	4161.02539062500000000000	4168.71777343750000000000	4170.76904296875000000000	4187.17919921875000000000	4171.28173828125000000000	4195.89746093750000000000	4186.15380859375000000000	4162.56396484375000000000	4187.69238281250000000000	4180.51269531250000000000	1093.00000000000000000000	10248.00000000000000000000	10224.00000000000000000000	0.00000000000000000000	0.00000000000000000000	0.00000000000000000000	1230.00000000000000000000	312.00000000000000000000	4.00000000000000000000	4.00000000000000000000	4.00000000000000000000	4.00000000000000000000	4.00000000000000000000	4.00000000000000000000	4.00000000000000000000	4.00000000000000000000	4.00000000000000000000	4.00000000000000000000	4.00000000000000000000	4.00000000000000000000	4.00000000000000000000	4.00000000000000000000	4.00000000000000000000	4.00000000000000000000
70.00000000000000000000	0.00000000000000000000	4175.89746093750000000000	4176.92285156250000000000	4165.64111328125000000000	4189.74365234375000000000	4171.28173828125000000000	4158.46142578125000000000	4158.97412109375000000000	4174.35888671875000000000	4169.74365234375000000000	4174.35888671875000000000	4178.46142578125000000000	4170.76904296875000000000	4183.58984375000000000000	4180.51269531250000000000	1428.00000000000000000000	10248.00000000000000000000	10224.00000000000000000000	0.00000000000000000000	0.00000000000000000000	0.00000000000000000000	1230.00000000000000000000	320.00000000000000000000	4.00000000000000000000	4.00000000000000000000	4.00000000000000000000	4.00000000000000000000	4.00000000000000000000	4.00000000000000000000	4.00000000000000000000	4.00000000000000000000	4.00000000000000000000	4.00000000000000000000	4.00000000000000000000	4.00000000000000000000	4.00000000000000000000	4.00000000000000000000	4.00000000000000000000	4.00000000000000000000
71.00000000000000000000	0.00000000000000000000	4173.33300781250000000000	4176.41015625000000000000	4159.48730468750000000000	4185.12792968750000000000	4169.23046875000000000000	4169.23046875000000000000	4169.23046875000000000000	4163.07666015625000000000	4165.12792968750000000000	4161.02539062500000000000	4170.76904296875000000000	4162.05126953125000000000	4176.92285156250000000000	4171.79492187500000000000	1793.00000000000000000000	10245.00000000000000000000	10225.00000000000000000000	0.00000000000000000000	0.00000000000000000000	0.00000000000000000000	1230.00000000000000000000	327.00000000000000000000	4.00000000000000000000	4.00000000000000000000	4.00000000000000000000	4.00000000000000000000	4.00000000000000000000	4.00000000000000000000	4.00000000000000000000	4.00000000000000000000	4.00000000000000000000	4.00000000000000000000	4.00000000000000000000	4.00000000000000000000	4.00000000000000000000	4.00000000000000000000	4.00000000000000000000	4.00000000000000000000
72.00000000000000000000	0.00000000000000000000	4171.28173828125000000000	4183.07666015625000000000	4156.92285156250000000000	4184.10253906250000000000	4164.61523437500000000000	4182.05126953125000000000	4185.64111328125000000000	4177.43603515625000000000	4166.66650390625000000000	4188.20507812500000000000	4178.46142578125000000000	4156.92285156250000000000	4170.25634765625000000000	4166.15380859375000000000	1011.00000000000000000000	10245.00000000000000000000	10225.00000000000000000000	0.00000000000000000000	0.00000000000000000000	0.00000000000000000000	1230.00000000000000000000	334.00000000000000000000	4.00000000000000000000	4.00000000000000000000	4.00000000000000000000	4.00000000000000000000	4.00000000000000000000	4.00000000000000000000	4.00000000000000000000	4.00000000000000000000	4.00000000000000000000	4.00000000000000000000	4.00000000000000000000	4.00000000000000000000	4.00000000000000000000	4.00000000000000000000	4.00000000000000000000	4.00000000000000000000
73.00000000000000000000	0.00000000000000000000	4168.71777343750000000000	4170.76904296875000000000	4161.53857421875000000000	4173.84619140625000000000	4166.15380859375000000000	4171.28173828125000000000	4164.61523437500000000000	4161.53857421875000000000	4164.61523437500000000000	4168.20507812500000000000	4157.94873046875000000000	4144.61523437500000000000	4147.17919921875000000000	4157.94873046875000000000	1863.00000000000000000000	10246.00000000000000000000	10223.00000000000000000000	0.00000000000000000000	0.00000000000000000000	0.00000000000000000000	1230.00000000000000000000	343.00000000000000000000	4.00000000000000000000	4.00000000000000000000	4.00000000000000000000	4.00000000000000000000	4.00000000000000000000	4.00000000000000000000	4.00000000000000000000	4.00000000000000000000	4.00000000000000000000	4.00000000000000000000	4.00000000000000000000	4.00000000000000000000	4.00000000000000000000	4.00000000000000000000	4.00000000000000000000	4.00000000000000000000
74.00000000000000000000	0.00000000000000000000	4182.05126953125000000000	4197.43603515625000000000	4161.53857421875000000000	4193.84619140625000000000	4203.58984375000000000000	4178.46142578125000000000	4173.84619140625000000000	4172.30761718750000000000	4171.28173828125000000000	4157.43603515625000000000	4169.74365234375000000000	4151.28173828125000000000	4181.02539062500000000000	4174.35888671875000000000	1670.00000000000000000000	10246.00000000000000000000	10223.00000000000000000000	0.00000000000000000000	0.00000000000000000000	0.00000000000000000000	1230.00000000000000000000	350.00000000000000000000	4.00000000000000000000	4.00000000000000000000	4.00000000000000000000	4.00000000000000000000	4.00000000000000000000	4.00000000000000000000	4.00000000000000000000	4.00000000000000000000	4.00000000000000000000	4.00000000000000000000	4.00000000000000000000	4.00000000000000000000	4.00000000000000000000	4.00000000000000000000	4.00000000000000000000	4.00000000000000000000
75.00000000000000000000	0.00000000000000000000	4181.02539062500000000000	4189.23046875000000000000	4168.20507812500000000000	4193.33300781250000000000	4163.58984375000000000000	4167.69238281250000000000	4164.61523437500000000000	4156.92285156250000000000	4169.74365234375000000000	4134.87158203125000000000	4167.17919921875000000000	4156.41015625000000000000	4178.97412109375000000000	4179.48730468750000000000	1452.00000000000000000000	10246.00000000000000000000	10224.00000000000000000000	0.00000000000000000000	0.00000000000000000000	0.00000000000000000000	1230.00000000000000000000	357.00000000000000000000	4.00000000000000000000	4.00000000000000000000	4.00000000000000000000	4.00000000000000000000	4.00000000000000000000	4.00000000000000000000	4.00000000000000000000	4.00000000000000000000	4.00000000000000000000	4.00000000000000000000	4.00000000000000000000	4.00000000000000000000	4.00000000000000000000	4.00000000000000000000	4.00000000000000000000	4.00000000000000000000
76.00000000000000000000	0.00000000000000000000	4169.23046875000000000000	4179.48730468750000000000	4161.53857421875000000000	4184.10253906250000000000	4152.82031250000000000000	4166.15380859375000000000	4162.05126953125000000000	4156.92285156250000000000	4167.69238281250000000000	4157.43603515625000000000	4162.05126953125000000000	4150.25634765625000000000	4166.66650390625000000000	4170.25634765625000000000	1630.00000000000000000000	10246.00000000000000000000	10224.00000000000000000000	0.00000000000000000000	0.00000000000000000000	0.00000000000000000000	1230.00000000000000000000	366.00000000000000000000	4.00000000000000000000	4.00000000000000000000	4.00000000000000000000	4.00000000000000000000	4.00000000000000000000	4.00000000000000000000	4.00000000000000000000	4.00000000000000000000	4.00000000000000000000	4.00000000000000000000	4.00000000000000000000	4.00000000000000000000	4.00000000000000000000	4.00000000000000000000	4.00000000000000000000	4.00000000000000000000
77.00000000000000000000	0.00000000000000000000	4169.74365234375000000000	4177.94873046875000000000	4155.89746093750000000000	4190.76904296875000000000	4193.84619140625000000000	4172.30761718750000000000	4167.17919921875000000000	4181.02539062500000000000	4174.87158203125000000000	4201.02539062500000000000	4173.33300781250000000000	4159.48730468750000000000	4177.43603515625000000000	4174.35888671875000000000	1488.00000000000000000000	10247.00000000000000000000	10225.00000000000000000000	0.00000000000000000000	0.00000000000000000000	0.00000000000000000000	1230.00000000000000000000	374.00000000000000000000	4.00000000000000000000	4.00000000000000000000	4.00000000000000000000	4.00000000000000000000	4.00000000000000000000	4.00000000000000000000	4.00000000000000000000	4.00000000000000000000	4.00000000000000000000	4.00000000000000000000	4.00000000000000000000	4.00000000000000000000	4.00000000000000000000	4.00000000000000000000	4.00000000000000000000	4.00000000000000000000
78.00000000000000000000	0.00000000000000000000	4166.66650390625000000000	4156.92285156250000000000	4157.94873046875000000000	4178.97412109375000000000	4181.02539062500000000000	4160.51269531250000000000	4153.33300781250000000000	4163.58984375000000000000	4166.66650390625000000000	4166.15380859375000000000	4159.48730468750000000000	4153.84619140625000000000	4161.02539062500000000000	4173.33300781250000000000	1670.00000000000000000000	10247.00000000000000000000	10225.00000000000000000000	0.00000000000000000000	0.00000000000000000000	0.00000000000000000000	1230.00000000000000000000	381.00000000000000000000	4.00000000000000000000	4.00000000000000000000	4.00000000000000000000	4.00000000000000000000	4.00000000000000000000	4.00000000000000000000	4.00000000000000000000	4.00000000000000000000	4.00000000000000000000	4.00000000000000000000	4.00000000000000000000	4.00000000000000000000	4.00000000000000000000	4.00000000000000000000	4.00000000000000000000	4.00000000000000000000
79.00000000000000000000	0.00000000000000000000	4171.28173828125000000000	4186.15380859375000000000	4158.97412109375000000000	4188.71777343750000000000	4193.84619140625000000000	4175.38427734375000000000	4181.53857421875000000000	4178.97412109375000000000	4165.64111328125000000000	4170.25634765625000000000	4169.23046875000000000000	4153.33300781250000000000	4177.43603515625000000000	4175.38427734375000000000	1452.00000000000000000000	10247.00000000000000000000	10223.00000000000000000000	0.00000000000000000000	0.00000000000000000000	0.00000000000000000000	1230.00000000000000000000	389.00000000000000000000	4.00000000000000000000	4.00000000000000000000	4.00000000000000000000	4.00000000000000000000	4.00000000000000000000	4.00000000000000000000	4.00000000000000000000	4.00000000000000000000	4.00000000000000000000	4.00000000000000000000	4.00000000000000000000	4.00000000000000000000	4.00000000000000000000	4.00000000000000000000	4.00000000000000000000	4.00000000000000000000
80.00000000000000000000	0.00000000000000000000	4176.41015625000000000000	4184.61523437500000000000	4166.66650390625000000000	4188.20507812500000000000	4178.46142578125000000000	4174.35888671875000000000	4180.51269531250000000000	4178.97412109375000000000	4167.69238281250000000000	4177.43603515625000000000	4162.56396484375000000000	4153.84619140625000000000	4167.69238281250000000000	4167.69238281250000000000	1630.00000000000000000000	10247.00000000000000000000	10223.00000000000000000000	0.00000000000000000000	0.00000000000000000000	0.00000000000000000000	1230.00000000000000000000	398.00000000000000000000	4.00000000000000000000	4.00000000000000000000	4.00000000000000000000	4.00000000000000000000	4.00000000000000000000	4.00000000000000000000	4.00000000000000000000	4.00000000000000000000	4.00000000000000000000	4.00000000000000000000	4.00000000000000000000	4.00000000000000000000	4.00000000000000000000	4.00000000000000000000	4.00000000000000000000	4.00000000000000000000
81.00000000000000000000	0.00000000000000000000	4175.38427734375000000000	4173.84619140625000000000	4163.58984375000000000000	4181.53857421875000000000	4168.20507812500000000000	4169.74365234375000000000	4172.30761718750000000000	4177.43603515625000000000	4166.66650390625000000000	4180.00000000000000000000	4159.48730468750000000000	4149.23046875000000000000	4164.61523437500000000000	4167.17919921875000000000	1488.00000000000000000000	10248.00000000000000000000	10223.00000000000000000000	0.00000000000000000000	0.00000000000000000000	0.00000000000000000000	1230.00000000000000000000	406.00000000000000000000	4.00000000000000000000	4.00000000000000000000	4.00000000000000000000	4.00000000000000000000	4.00000000000000000000	4.00000000000000000000	4.00000000000000000000	4.00000000000000000000	4.00000000000000000000	4.00000000000000000000	4.00000000000000000000	4.00000000000000000000	4.00000000000000000000	4.00000000000000000000	4.00000000000000000000	4.00000000000000000000
82.00000000000000000000	0.00000000000000000000	4182.56396484375000000000	4190.76904296875000000000	4170.25634765625000000000	4197.43603515625000000000	4192.82031250000000000000	4173.84619140625000000000	4181.02539062500000000000	4192.82031250000000000000	4175.89746093750000000000	4194.35888671875000000000	4177.94873046875000000000	4161.53857421875000000000	4191.79492187500000000000	4183.07666015625000000000	1670.00000000000000000000	10248.00000000000000000000	10223.00000000000000000000	0.00000000000000000000	0.00000000000000000000	0.00000000000000000000	1230.00000000000000000000	413.00000000000000000000	4.00000000000000000000	4.00000000000000000000	4.00000000000000000000	4.00000000000000000000	4.00000000000000000000	4.00000000000000000000	4.00000000000000000000	4.00000000000000000000	4.00000000000000000000	4.00000000000000000000	4.00000000000000000000	4.00000000000000000000	4.00000000000000000000	4.00000000000000000000	4.00000000000000000000	4.00000000000000000000
83.00000000000000000000	0.00000000000000000000	4180.00000000000000000000	4173.84619140625000000000	4171.28173828125000000000	4187.17919921875000000000	4173.33300781250000000000	4163.07666015625000000000	4166.66650390625000000000	4173.33300781250000000000	4172.30761718750000000000	4162.05126953125000000000	4161.53857421875000000000	4158.97412109375000000000	4172.82031250000000000000	4176.92285156250000000000	1452.00000000000000000000	10249.00000000000000000000	10223.00000000000000000000	0.00000000000000000000	0.00000000000000000000	0.00000000000000000000	1230.00000000000000000000	421.00000000000000000000	4.00000000000000000000	4.00000000000000000000	4.00000000000000000000	4.00000000000000000000	4.00000000000000000000	4.00000000000000000000	4.00000000000000000000	4.00000000000000000000	4.00000000000000000000	4.00000000000000000000	4.00000000000000000000	4.00000000000000000000	4.00000000000000000000	4.00000000000000000000	4.00000000000000000000	4.00000000000000000000
84.00000000000000000000	0.00000000000000000000	4173.84619140625000000000	4181.53857421875000000000	4155.89746093750000000000	4187.69238281250000000000	4165.12792968750000000000	4173.33300781250000000000	4184.61523437500000000000	4194.35888671875000000000	4171.79492187500000000000	4188.20507812500000000000	4171.28173828125000000000	4161.02539062500000000000	4183.58984375000000000000	4177.43603515625000000000	1630.00000000000000000000	10249.00000000000000000000	10223.00000000000000000000	0.00000000000000000000	0.00000000000000000000	0.00000000000000000000	1230.00000000000000000000	429.00000000000000000000	4.00000000000000000000	4.00000000000000000000	4.00000000000000000000	4.00000000000000000000	4.00000000000000000000	4.00000000000000000000	4.00000000000000000000	4.00000000000000000000	4.00000000000000000000	4.00000000000000000000	4.00000000000000000000	4.00000000000000000000	4.00000000000000000000	4.00000000000000000000	4.00000000000000000000	4.00000000000000000000
85.00000000000000000000	0.00000000000000000000	4167.69238281250000000000	4168.71777343750000000000	4164.10253906250000000000	4185.64111328125000000000	4128.71777343750000000000	4166.15380859375000000000	4175.38427734375000000000	4192.30761718750000000000	4169.74365234375000000000	4189.74365234375000000000	4171.79492187500000000000	4165.12792968750000000000	4177.94873046875000000000	4175.38427734375000000000	1488.00000000000000000000	10248.00000000000000000000	10223.00000000000000000000	0.00000000000000000000	0.00000000000000000000	0.00000000000000000000	1230.00000000000000000000	437.00000000000000000000	4.00000000000000000000	4.00000000000000000000	4.00000000000000000000	4.00000000000000000000	4.00000000000000000000	4.00000000000000000000	4.00000000000000000000	4.00000000000000000000	4.00000000000000000000	4.00000000000000000000	4.00000000000000000000	4.00000000000000000000	4.00000000000000000000	4.00000000000000000000	4.00000000000000000000	4.00000000000000000000
86.00000000000000000000	0.00000000000000000000	4166.66650390625000000000	4159.48730468750000000000	4166.15380859375000000000	4175.38427734375000000000	4143.07666015625000000000	4164.10253906250000000000	4165.12792968750000000000	4168.20507812500000000000	4161.53857421875000000000	4150.76904296875000000000	4157.43603515625000000000	4152.30761718750000000000	4157.43603515625000000000	4165.64111328125000000000	1670.00000000000000000000	10248.00000000000000000000	10223.00000000000000000000	0.00000000000000000000	0.00000000000000000000	0.00000000000000000000	1230.00000000000000000000	445.00000000000000000000	4.00000000000000000000	4.00000000000000000000	4.00000000000000000000	4.00000000000000000000	4.00000000000000000000	4.00000000000000000000	4.00000000000000000000	4.00000000000000000000	4.00000000000000000000	4.00000000000000000000	4.00000000000000000000	4.00000000000000000000	4.00000000000000000000	4.00000000000000000000	4.00000000000000000000	4.00000000000000000000
87.00000000000000000000	0.00000000000000000000	4176.41015625000000000000	4187.17919921875000000000	4164.61523437500000000000	4185.12792968750000000000	4217.94873046875000000000	4182.05126953125000000000	4188.71777343750000000000	4181.53857421875000000000	4168.71777343750000000000	4164.61523437500000000000	4168.20507812500000000000	4152.82031250000000000000	4169.74365234375000000000	4170.25634765625000000000	1452.00000000000000000000	10247.00000000000000000000	10224.00000000000000000000	0.00000000000000000000	0.00000000000000000000	0.00000000000000000000	1230.00000000000000000000	452.00000000000000000000	4.00000000000000000000	4.00000000000000000000	4.00000000000000000000	4.00000000000000000000	4.00000000000000000000	4.00000000000000000000	4.00000000000000000000	4.00000000000000000000	4.00000000000000000000	4.00000000000000000000	4.00000000000000000000	4.00000000000000000000	4.00000000000000000000	4.00000000000000000000	4.00000000000000000000	4.00000000000000000000
88.00000000000000000000	0.00000000000000000000	4173.84619140625000000000	4175.89746093750000000000	4173.84619140625000000000	4177.43603515625000000000	4184.61523437500000000000	4169.23046875000000000000	4172.30761718750000000000	4166.66650390625000000000	4167.69238281250000000000	4154.35888671875000000000	4153.33300781250000000000	4152.30761718750000000000	4154.35888671875000000000	4165.64111328125000000000	1630.00000000000000000000	10247.00000000000000000000	10224.00000000000000000000	0.00000000000000000000	0.00000000000000000000	0.00000000000000000000	1230.00000000000000000000	461.00000000000000000000	4.00000000000000000000	4.00000000000000000000	4.00000000000000000000	4.00000000000000000000	4.00000000000000000000	4.00000000000000000000	4.00000000000000000000	4.00000000000000000000	4.00000000000000000000	4.00000000000000000000	4.00000000000000000000	4.00000000000000000000	4.00000000000000000000	4.00000000000000000000	4.00000000000000000000	4.00000000000000000000
89.00000000000000000000	0.00000000000000000000	4177.43603515625000000000	4186.66650390625000000000	4174.87158203125000000000	4183.58984375000000000000	4167.17919921875000000000	4168.71777343750000000000	4171.28173828125000000000	4174.87158203125000000000	4172.30761718750000000000	4168.71777343750000000000	4164.10253906250000000000	4160.00000000000000000000	4179.48730468750000000000	4176.41015625000000000000	1488.00000000000000000000	10247.00000000000000000000	10225.00000000000000000000	0.00000000000000000000	0.00000000000000000000	0.00000000000000000000	1230.00000000000000000000	469.00000000000000000000	4.00000000000000000000	4.00000000000000000000	4.00000000000000000000	4.00000000000000000000	4.00000000000000000000	4.00000000000000000000	4.00000000000000000000	4.00000000000000000000	4.00000000000000000000	4.00000000000000000000	4.00000000000000000000	4.00000000000000000000	4.00000000000000000000	4.00000000000000000000	4.00000000000000000000	4.00000000000000000000
90.00000000000000000000	0.00000000000000000000	4184.10253906250000000000	4182.56396484375000000000	4176.92285156250000000000	4182.05126953125000000000	4190.25634765625000000000	4167.17919921875000000000	4165.64111328125000000000	4174.87158203125000000000	4177.43603515625000000000	4171.79492187500000000000	4173.33300781250000000000	4166.15380859375000000000	4190.25634765625000000000	4186.66650390625000000000	1670.00000000000000000000	10247.00000000000000000000	10225.00000000000000000000	0.00000000000000000000	0.00000000000000000000	0.00000000000000000000	1230.00000000000000000000	476.00000000000000000000	4.00000000000000000000	4.00000000000000000000	4.00000000000000000000	4.00000000000000000000	4.00000000000000000000	4.00000000000000000000	4.00000000000000000000	4.00000000000000000000	4.00000000000000000000	4.00000000000000000000	4.00000000000000000000	4.00000000000000000000	4.00000000000000000000	4.00000000000000000000	4.00000000000000000000	4.00000000000000000000
91.00000000000000000000	0.00000000000000000000	4175.38427734375000000000	4164.61523437500000000000	4166.66650390625000000000	4165.64111328125000000000	4177.94873046875000000000	4162.56396484375000000000	4156.92285156250000000000	4165.12792968750000000000	4165.12792968750000000000	4161.53857421875000000000	4157.94873046875000000000	4154.35888671875000000000	4165.64111328125000000000	4173.33300781250000000000	1452.00000000000000000000	10248.00000000000000000000	10224.00000000000000000000	0.00000000000000000000	0.00000000000000000000	0.00000000000000000000	1230.00000000000000000000	484.00000000000000000000	4.00000000000000000000	4.00000000000000000000	4.00000000000000000000	4.00000000000000000000	4.00000000000000000000	4.00000000000000000000	4.00000000000000000000	4.00000000000000000000	4.00000000000000000000	4.00000000000000000000	4.00000000000000000000	4.00000000000000000000	4.00000000000000000000	4.00000000000000000000	4.00000000000000000000	4.00000000000000000000
92.00000000000000000000	0.00000000000000000000	4170.25634765625000000000	4178.46142578125000000000	4160.51269531250000000000	4178.46142578125000000000	4161.53857421875000000000	4169.74365234375000000000	4173.84619140625000000000	4191.28173828125000000000	4166.15380859375000000000	4189.74365234375000000000	4168.71777343750000000000	4162.56396484375000000000	4178.97412109375000000000	4175.38427734375000000000	1630.00000000000000000000	10248.00000000000000000000	10224.00000000000000000000	0.00000000000000000000	0.00000000000000000000	0.00000000000000000000	1230.00000000000000000000	492.00000000000000000000	4.00000000000000000000	4.00000000000000000000	4.00000000000000000000	4.00000000000000000000	4.00000000000000000000	4.00000000000000000000	4.00000000000000000000	4.00000000000000000000	4.00000000000000000000	4.00000000000000000000	4.00000000000000000000	4.00000000000000000000	4.00000000000000000000	4.00000000000000000000	4.00000000000000000000	4.00000000000000000000
93.00000000000000000000	0.00000000000000000000	4166.15380859375000000000	4162.56396484375000000000	4169.23046875000000000000	4173.33300781250000000000	4134.87158203125000000000	4159.48730468750000000000	4159.48730468750000000000	4170.25634765625000000000	4167.17919921875000000000	4155.38427734375000000000	4157.43603515625000000000	4160.51269531250000000000	4166.66650390625000000000	4173.33300781250000000000	1488.00000000000000000000	10244.00000000000000000000	10224.00000000000000000000	0.00000000000000000000	0.00000000000000000000	0.00000000000000000000	1230.00000000000000000000	500.00000000000000000000	4.00000000000000000000	4.00000000000000000000	4.00000000000000000000	4.00000000000000000000	4.00000000000000000000	4.00000000000000000000	4.00000000000000000000	4.00000000000000000000	4.00000000000000000000	4.00000000000000000000	4.00000000000000000000	4.00000000000000000000	4.00000000000000000000	4.00000000000000000000	4.00000000000000000000	4.00000000000000000000
94.00000000000000000000	0.00000000000000000000	4175.89746093750000000000	4181.02539062500000000000	4168.71777343750000000000	4173.84619140625000000000	4179.48730468750000000000	4171.79492187500000000000	4176.41015625000000000000	4164.61523437500000000000	4168.71777343750000000000	4151.79492187500000000000	4160.00000000000000000000	4153.33300781250000000000	4172.30761718750000000000	4173.84619140625000000000	1670.00000000000000000000	10244.00000000000000000000	10224.00000000000000000000	0.00000000000000000000	0.00000000000000000000	0.00000000000000000000	1230.00000000000000000000	509.00000000000000000000	4.00000000000000000000	4.00000000000000000000	4.00000000000000000000	4.00000000000000000000	4.00000000000000000000	4.00000000000000000000	4.00000000000000000000	4.00000000000000000000	4.00000000000000000000	4.00000000000000000000	4.00000000000000000000	4.00000000000000000000	4.00000000000000000000	4.00000000000000000000	4.00000000000000000000	4.00000000000000000000
95.00000000000000000000	0.00000000000000000000	4182.05126953125000000000	4189.23046875000000000000	4172.30761718750000000000	4177.94873046875000000000	4206.66650390625000000000	4180.00000000000000000000	4185.12792968750000000000	4166.66650390625000000000	4169.23046875000000000000	4174.87158203125000000000	4157.43603515625000000000	4155.38427734375000000000	4165.64111328125000000000	4172.82031250000000000000	1452.00000000000000000000	10245.00000000000000000000	10224.00000000000000000000	0.00000000000000000000	0.00000000000000000000	0.00000000000000000000	1230.00000000000000000000	517.00000000000000000000	4.00000000000000000000	4.00000000000000000000	4.00000000000000000000	4.00000000000000000000	4.00000000000000000000	4.00000000000000000000	4.00000000000000000000	4.00000000000000000000	4.00000000000000000000	4.00000000000000000000	4.00000000000000000000	4.00000000000000000000	4.00000000000000000000	4.00000000000000000000	4.00000000000000000000	4.00000000000000000000
96.00000000000000000000	0.00000000000000000000	4166.15380859375000000000	4167.17919921875000000000	4168.71777343750000000000	4165.12792968750000000000	4160.51269531250000000000	4171.28173828125000000000	4167.17919921875000000000	4148.71777343750000000000	4163.58984375000000000000	4152.82031250000000000000	4138.97412109375000000000	4143.58984375000000000000	4148.20507812500000000000	4165.12792968750000000000	1630.00000000000000000000	10245.00000000000000000000	10224.00000000000000000000	0.00000000000000000000	0.00000000000000000000	0.00000000000000000000	1230.00000000000000000000	525.00000000000000000000	4.00000000000000000000	4.00000000000000000000	4.00000000000000000000	4.00000000000000000000	4.00000000000000000000	4.00000000000000000000	4.00000000000000000000	4.00000000000000000000	4.00000000000000000000	4.00000000000000000000	4.00000000000000000000	4.00000000000000000000	4.00000000000000000000	4.00000000000000000000	4.00000000000000000000	4.00000000000000000000
97.00000000000000000000	0.00000000000000000000	4169.74365234375000000000	4185.12792968750000000000	4166.66650390625000000000	4177.94873046875000000000	4165.64111328125000000000	4171.79492187500000000000	4173.84619140625000000000	4168.20507812500000000000	4176.41015625000000000000	4158.97412109375000000000	4163.07666015625000000000	4150.25634765625000000000	4188.71777343750000000000	4179.48730468750000000000	1488.00000000000000000000	10244.00000000000000000000	10225.00000000000000000000	0.00000000000000000000	0.00000000000000000000	0.00000000000000000000	1230.00000000000000000000	534.00000000000000000000	4.00000000000000000000	4.00000000000000000000	4.00000000000000000000	4.00000000000000000000	4.00000000000000000000	4.00000000000000000000	4.00000000000000000000	4.00000000000000000000	4.00000000000000000000	4.00000000000000000000	4.00000000000000000000	4.00000000000000000000	4.00000000000000000000	4.00000000000000000000	4.00000000000000000000	4.00000000000000000000
98.00000000000000000000	0.00000000000000000000	4178.97412109375000000000	4174.87158203125000000000	4174.35888671875000000000	4173.33300781250000000000	4165.64111328125000000000	4157.43603515625000000000	4154.87158203125000000000	4157.43603515625000000000	4178.97412109375000000000	4163.58984375000000000000	4157.43603515625000000000	4155.38427734375000000000	4184.10253906250000000000	4181.02539062500000000000	1670.00000000000000000000	10244.00000000000000000000	10225.00000000000000000000	0.00000000000000000000	0.00000000000000000000	0.00000000000000000000	1230.00000000000000000000	541.00000000000000000000	4.00000000000000000000	4.00000000000000000000	4.00000000000000000000	4.00000000000000000000	4.00000000000000000000	4.00000000000000000000	4.00000000000000000000	4.00000000000000000000	4.00000000000000000000	4.00000000000000000000	4.00000000000000000000	4.00000000000000000000	4.00000000000000000000	4.00000000000000000000	4.00000000000000000000	4.00000000000000000000
99.00000000000000000000	0.00000000000000000000	4173.84619140625000000000	4172.82031250000000000000	4164.61523437500000000000	4169.23046875000000000000	4176.92285156250000000000	4165.12792968750000000000	4165.12792968750000000000	4167.17919921875000000000	4168.71777343750000000000	4184.10253906250000000000	4158.97412109375000000000	4153.33300781250000000000	4176.41015625000000000000	4175.38427734375000000000	1452.00000000000000000000	10245.00000000000000000000	10225.00000000000000000000	0.00000000000000000000	0.00000000000000000000	0.00000000000000000000	1230.00000000000000000000	549.00000000000000000000	4.00000000000000000000	4.00000000000000000000	4.00000000000000000000	4.00000000000000000000	4.00000000000000000000	4.00000000000000000000	4.00000000000000000000	4.00000000000000000000	4.00000000000000000000	4.00000000000000000000	4.00000000000000000000	4.00000000000000000000	4.00000000000000000000	4.00000000000000000000	4.00000000000000000000	4.00000000000000000000
100.00000000000000000000	0.00000000000000000000	4167.69238281250000000000	4170.25634765625000000000	4163.07666015625000000000	4173.84619140625000000000	4184.61523437500000000000	4167.17919921875000000000	4174.35888671875000000000	4186.66650390625000000000	4166.15380859375000000000	4180.00000000000000000000	4175.38427734375000000000	4162.56396484375000000000	4182.56396484375000000000	4181.02539062500000000000	1630.00000000000000000000	10245.00000000000000000000	10225.00000000000000000000	0.00000000000000000000	0.00000000000000000000	0.00000000000000000000	1230.00000000000000000000	557.00000000000000000000	4.00000000000000000000	4.00000000000000000000	4.00000000000000000000	4.00000000000000000000	4.00000000000000000000	4.00000000000000000000	4.00000000000000000000	4.00000000000000000000	4.00000000000000000000	4.00000000000000000000	4.00000000000000000000	4.00000000000000000000	4.00000000000000000000	4.00000000000000000000	4.00000000000000000000	4.00000000000000000000
101.00000000000000000000	0.00000000000000000000	4169.74365234375000000000	4161.02539062500000000000	4167.17919921875000000000	4166.66650390625000000000	4167.69238281250000000000	4157.94873046875000000000	4161.53857421875000000000	4170.76904296875000000000	4165.64111328125000000000	4166.15380859375000000000	4163.07666015625000000000	4160.00000000000000000000	4170.25634765625000000000	4179.48730468750000000000	1488.00000000000000000000	10248.00000000000000000000	10225.00000000000000000000	0.00000000000000000000	0.00000000000000000000	0.00000000000000000000	1230.00000000000000000000	565.00000000000000000000	4.00000000000000000000	4.00000000000000000000	4.00000000000000000000	4.00000000000000000000	4.00000000000000000000	4.00000000000000000000	4.00000000000000000000	4.00000000000000000000	4.00000000000000000000	4.00000000000000000000	4.00000000000000000000	4.00000000000000000000	4.00000000000000000000	4.00000000000000000000	4.00000000000000000000	4.00000000000000000000
102.00000000000000000000	0.00000000000000000000	4186.15380859375000000000	4200.00000000000000000000	4169.74365234375000000000	4183.07666015625000000000	4202.05126953125000000000	4183.07666015625000000000	4191.79492187500000000000	4188.20507812500000000000	4173.84619140625000000000	4221.53857421875000000000	4171.79492187500000000000	4160.00000000000000000000	4192.30761718750000000000	4184.61523437500000000000	1670.00000000000000000000	10248.00000000000000000000	10225.00000000000000000000	0.00000000000000000000	0.00000000000000000000	0.00000000000000000000	1230.00000000000000000000	573.00000000000000000000	4.00000000000000000000	4.00000000000000000000	4.00000000000000000000	4.00000000000000000000	4.00000000000000000000	4.00000000000000000000	4.00000000000000000000	4.00000000000000000000	4.00000000000000000000	4.00000000000000000000	4.00000000000000000000	4.00000000000000000000	4.00000000000000000000	4.00000000000000000000	4.00000000000000000000	4.00000000000000000000
103.00000000000000000000	0.00000000000000000000	4186.66650390625000000000	4190.25634765625000000000	4178.46142578125000000000	4178.97412109375000000000	4192.30761718750000000000	4182.05126953125000000000	4186.15380859375000000000	4176.41015625000000000000	4170.25634765625000000000	4200.00000000000000000000	4165.64111328125000000000	4155.89746093750000000000	4184.61523437500000000000	4177.94873046875000000000	1452.00000000000000000000	10247.00000000000000000000	10225.00000000000000000000	0.00000000000000000000	0.00000000000000000000	0.00000000000000000000	1230.00000000000000000000	580.00000000000000000000	4.00000000000000000000	4.00000000000000000000	4.00000000000000000000	4.00000000000000000000	4.00000000000000000000	4.00000000000000000000	4.00000000000000000000	4.00000000000000000000	4.00000000000000000000	4.00000000000000000000	4.00000000000000000000	4.00000000000000000000	4.00000000000000000000	4.00000000000000000000	4.00000000000000000000	4.00000000000000000000
104.00000000000000000000	0.00000000000000000000	4177.94873046875000000000	4176.41015625000000000000	4171.79492187500000000000	4175.38427734375000000000	4176.92285156250000000000	4172.30761718750000000000	4174.87158203125000000000	4176.41015625000000000000	4166.15380859375000000000	4171.79492187500000000000	4169.23046875000000000000	4156.41015625000000000000	4190.25634765625000000000	4178.97412109375000000000	1630.00000000000000000000	10247.00000000000000000000	10225.00000000000000000000	0.00000000000000000000	0.00000000000000000000	0.00000000000000000000	1230.00000000000000000000	587.00000000000000000000	4.00000000000000000000	4.00000000000000000000	4.00000000000000000000	4.00000000000000000000	4.00000000000000000000	4.00000000000000000000	4.00000000000000000000	4.00000000000000000000	4.00000000000000000000	4.00000000000000000000	4.00000000000000000000	4.00000000000000000000	4.00000000000000000000	4.00000000000000000000	4.00000000000000000000	4.00000000000000000000
105.00000000000000000000	0.00000000000000000000	4175.38427734375000000000	4181.02539062500000000000	4168.71777343750000000000	4182.56396484375000000000	4182.56396484375000000000	4167.17919921875000000000	4170.76904296875000000000	4184.10253906250000000000	4173.33300781250000000000	4193.84619140625000000000	4175.38427734375000000000	4163.58984375000000000000	4197.94873046875000000000	4187.17919921875000000000	1488.00000000000000000000	10248.00000000000000000000	10225.00000000000000000000	0.00000000000000000000	0.00000000000000000000	0.00000000000000000000	1230.00000000000000000000	596.00000000000000000000	4.00000000000000000000	4.00000000000000000000	4.00000000000000000000	4.00000000000000000000	4.00000000000000000000	4.00000000000000000000	4.00000000000000000000	4.00000000000000000000	4.00000000000000000000	4.00000000000000000000	4.00000000000000000000	4.00000000000000000000	4.00000000000000000000	4.00000000000000000000	4.00000000000000000000	4.00000000000000000000
106.00000000000000000000	0.00000000000000000000	4164.61523437500000000000	4160.51269531250000000000	4163.58984375000000000000	4167.17919921875000000000	4149.74365234375000000000	4156.92285156250000000000	4152.82031250000000000000	4154.35888671875000000000	4166.66650390625000000000	4170.76904296875000000000	4147.69238281250000000000	4146.15380859375000000000	4163.58984375000000000000	4171.79492187500000000000	1670.00000000000000000000	10248.00000000000000000000	10225.00000000000000000000	0.00000000000000000000	0.00000000000000000000	0.00000000000000000000	1230.00000000000000000000	603.00000000000000000000	4.00000000000000000000	4.00000000000000000000	4.00000000000000000000	4.00000000000000000000	4.00000000000000000000	4.00000000000000000000	4.00000000000000000000	4.00000000000000000000	4.00000000000000000000	4.00000000000000000000	4.00000000000000000000	4.00000000000000000000	4.00000000000000000000	4.00000000000000000000	4.00000000000000000000	4.00000000000000000000
107.00000000000000000000	0.00000000000000000000	4165.64111328125000000000	4170.25634765625000000000	4153.33300781250000000000	4172.82031250000000000000	4153.84619140625000000000	4167.17919921875000000000	4174.35888671875000000000	4182.05126953125000000000	4166.66650390625000000000	4186.66650390625000000000	4162.05126953125000000000	4148.20507812500000000000	4180.51269531250000000000	4171.79492187500000000000	1452.00000000000000000000	10246.00000000000000000000	10224.00000000000000000000	0.00000000000000000000	0.00000000000000000000	0.00000000000000000000	1230.00000000000000000000	610.00000000000000000000	4.00000000000000000000	4.00000000000000000000	4.00000000000000000000	4.00000000000000000000	4.00000000000000000000	4.00000000000000000000	4.00000000000000000000	4.00000000000000000000	4.00000000000000000000	4.00000000000000000000	4.00000000000000000000	4.00000000000000000000	4.00000000000000000000	4.00000000000000000000	4.00000000000000000000	4.00000000000000000000
108.00000000000000000000	0.00000000000000000000	4167.69238281250000000000	4161.02539062500000000000	4161.02539062500000000000	4167.17919921875000000000	4158.97412109375000000000	4160.51269531250000000000	4168.71777343750000000000	4188.71777343750000000000	4168.71777343750000000000	4184.10253906250000000000	4166.15380859375000000000	4158.46142578125000000000	4178.46142578125000000000	4173.33300781250000000000	1630.00000000000000000000	10246.00000000000000000000	10224.00000000000000000000	0.00000000000000000000	0.00000000000000000000	0.00000000000000000000	1230.00000000000000000000	619.00000000000000000000	4.00000000000000000000	4.00000000000000000000	4.00000000000000000000	4.00000000000000000000	4.00000000000000000000	4.00000000000000000000	4.00000000000000000000	4.00000000000000000000	4.00000000000000000000	4.00000000000000000000	4.00000000000000000000	4.00000000000000000000	4.00000000000000000000	4.00000000000000000000	4.00000000000000000000	4.00000000000000000000
109.00000000000000000000	0.00000000000000000000	4166.15380859375000000000	4168.71777343750000000000	4158.46142578125000000000	4159.48730468750000000000	4168.20507812500000000000	4171.79492187500000000000	4170.76904296875000000000	4175.38427734375000000000	4166.15380859375000000000	4166.66650390625000000000	4156.92285156250000000000	4148.71777343750000000000	4168.71777343750000000000	4167.69238281250000000000	1488.00000000000000000000	10245.00000000000000000000	10226.00000000000000000000	0.00000000000000000000	0.00000000000000000000	0.00000000000000000000	1230.00000000000000000000	627.00000000000000000000	4.00000000000000000000	4.00000000000000000000	4.00000000000000000000	4.00000000000000000000	4.00000000000000000000	4.00000000000000000000	4.00000000000000000000	4.00000000000000000000	4.00000000000000000000	4.00000000000000000000	4.00000000000000000000	4.00000000000000000000	4.00000000000000000000	4.00000000000000000000	4.00000000000000000000	4.00000000000000000000
110.00000000000000000000	0.00000000000000000000	4173.84619140625000000000	4192.30761718750000000000	4158.97412109375000000000	4171.28173828125000000000	4166.15380859375000000000	4189.74365234375000000000	4190.25634765625000000000	4184.10253906250000000000	4171.79492187500000000000	4187.17919921875000000000	4160.51269531250000000000	4150.76904296875000000000	4179.48730468750000000000	4171.28173828125000000000	1670.00000000000000000000	10245.00000000000000000000	10226.00000000000000000000	0.00000000000000000000	0.00000000000000000000	0.00000000000000000000	1230.00000000000000000000	635.00000000000000000000	4.00000000000000000000	4.00000000000000000000	4.00000000000000000000	4.00000000000000000000	4.00000000000000000000	4.00000000000000000000	4.00000000000000000000	4.00000000000000000000	4.00000000000000000000	4.00000000000000000000	4.00000000000000000000	4.00000000000000000000	4.00000000000000000000	4.00000000000000000000	4.00000000000000000000	4.00000000000000000000
111.00000000000000000000	0.00000000000000000000	4175.38427734375000000000	4172.82031250000000000000	4166.66650390625000000000	4162.05126953125000000000	4148.20507812500000000000	4172.82031250000000000000	4176.41015625000000000000	4171.28173828125000000000	4167.69238281250000000000	4170.76904296875000000000	4146.66650390625000000000	4151.79492187500000000000	4165.64111328125000000000	4171.28173828125000000000	1452.00000000000000000000	10245.00000000000000000000	10226.00000000000000000000	0.00000000000000000000	0.00000000000000000000	0.00000000000000000000	1230.00000000000000000000	643.00000000000000000000	4.00000000000000000000	4.00000000000000000000	4.00000000000000000000	4.00000000000000000000	4.00000000000000000000	4.00000000000000000000	4.00000000000000000000	4.00000000000000000000	4.00000000000000000000	4.00000000000000000000	4.00000000000000000000	4.00000000000000000000	4.00000000000000000000	4.00000000000000000000	4.00000000000000000000	4.00000000000000000000
112.00000000000000000000	0.00000000000000000000	4177.94873046875000000000	4185.12792968750000000000	4164.61523437500000000000	4171.79492187500000000000	4212.82031250000000000000	4173.84619140625000000000	4184.10253906250000000000	4189.74365234375000000000	4171.28173828125000000000	4179.48730468750000000000	4166.15380859375000000000	4159.48730468750000000000	4195.89746093750000000000	4185.64111328125000000000	1630.00000000000000000000	10245.00000000000000000000	10226.00000000000000000000	0.00000000000000000000	0.00000000000000000000	0.00000000000000000000	1230.00000000000000000000	652.00000000000000000000	4.00000000000000000000	4.00000000000000000000	4.00000000000000000000	4.00000000000000000000	4.00000000000000000000	4.00000000000000000000	4.00000000000000000000	4.00000000000000000000	4.00000000000000000000	4.00000000000000000000	4.00000000000000000000	4.00000000000000000000	4.00000000000000000000	4.00000000000000000000	4.00000000000000000000	4.00000000000000000000
113.00000000000000000000	0.00000000000000000000	4171.79492187500000000000	4177.94873046875000000000	4166.15380859375000000000	4170.76904296875000000000	4219.48730468750000000000	4167.17919921875000000000	4170.25634765625000000000	4180.51269531250000000000	4174.35888671875000000000	4186.15380859375000000000	4162.56396484375000000000	4164.10253906250000000000	4194.87158203125000000000	4183.07666015625000000000	1488.00000000000000000000	10248.00000000000000000000	10229.00000000000000000000	0.00000000000000000000	0.00000000000000000000	0.00000000000000000000	1230.00000000000000000000	660.00000000000000000000	4.00000000000000000000	4.00000000000000000000	4.00000000000000000000	4.00000000000000000000	4.00000000000000000000	4.00000000000000000000	4.00000000000000000000	4.00000000000000000000	4.00000000000000000000	4.00000000000000000000	4.00000000000000000000	4.00000000000000000000	4.00000000000000000000	4.00000000000000000000	4.00000000000000000000	4.00000000000000000000
114.00000000000000000000	0.00000000000000000000	4163.58984375000000000000	4165.64111328125000000000	4161.53857421875000000000	4157.94873046875000000000	4182.56396484375000000000	4166.15380859375000000000	4165.12792968750000000000	4172.82031250000000000000	4167.69238281250000000000	4194.87158203125000000000	4145.12792968750000000000	4154.87158203125000000000	4172.30761718750000000000	4168.71777343750000000000	1670.00000000000000000000	10248.00000000000000000000	10229.00000000000000000000	0.00000000000000000000	0.00000000000000000000	0.00000000000000000000	1230.00000000000000000000	668.00000000000000000000	4.00000000000000000000	4.00000000000000000000	4.00000000000000000000	4.00000000000000000000	4.00000000000000000000	4.00000000000000000000	4.00000000000000000000	4.00000000000000000000	4.00000000000000000000	4.00000000000000000000	4.00000000000000000000	4.00000000000000000000	4.00000000000000000000	4.00000000000000000000	4.00000000000000000000	4.00000000000000000000
115.00000000000000000000	0.00000000000000000000	4169.23046875000000000000	4178.46142578125000000000	4160.51269531250000000000	4167.17919921875000000000	4191.79492187500000000000	4175.89746093750000000000	4183.58984375000000000000	4196.41015625000000000000	4168.20507812500000000000	4203.07666015625000000000	4162.05126953125000000000	4158.46142578125000000000	4183.58984375000000000000	4174.87158203125000000000	1452.00000000000000000000	10248.00000000000000000000	10229.00000000000000000000	0.00000000000000000000	0.00000000000000000000	0.00000000000000000000	1230.00000000000000000000	675.00000000000000000000	4.00000000000000000000	4.00000000000000000000	4.00000000000000000000	4.00000000000000000000	4.00000000000000000000	4.00000000000000000000	4.00000000000000000000	4.00000000000000000000	4.00000000000000000000	4.00000000000000000000	4.00000000000000000000	4.00000000000000000000	4.00000000000000000000	4.00000000000000000000	4.00000000000000000000	4.00000000000000000000
116.00000000000000000000	0.00000000000000000000	4168.71777343750000000000	4165.64111328125000000000	4163.07666015625000000000	4158.97412109375000000000	4175.89746093750000000000	4164.10253906250000000000	4168.71777343750000000000	4171.79492187500000000000	4164.61523437500000000000	4170.76904296875000000000	4155.38427734375000000000	4154.87158203125000000000	4170.25634765625000000000	4172.82031250000000000000	1630.00000000000000000000	10248.00000000000000000000	10229.00000000000000000000	0.00000000000000000000	0.00000000000000000000	0.00000000000000000000	1230.00000000000000000000	682.00000000000000000000	4.00000000000000000000	4.00000000000000000000	4.00000000000000000000	4.00000000000000000000	4.00000000000000000000	4.00000000000000000000	4.00000000000000000000	4.00000000000000000000	4.00000000000000000000	4.00000000000000000000	4.00000000000000000000	4.00000000000000000000	4.00000000000000000000	4.00000000000000000000	4.00000000000000000000	4.00000000000000000000
117.00000000000000000000	0.00000000000000000000	4179.48730468750000000000	4191.28173828125000000000	4166.66650390625000000000	4171.79492187500000000000	4191.79492187500000000000	4176.41015625000000000000	4185.12792968750000000000	4175.38427734375000000000	4170.76904296875000000000	4206.66650390625000000000	4168.71777343750000000000	4162.56396484375000000000	4192.82031250000000000000	4181.53857421875000000000	1488.00000000000000000000	10248.00000000000000000000	10228.00000000000000000000	0.00000000000000000000	0.00000000000000000000	0.00000000000000000000	1230.00000000000000000000	690.00000000000000000000	4.00000000000000000000	4.00000000000000000000	4.00000000000000000000	4.00000000000000000000	4.00000000000000000000	4.00000000000000000000	4.00000000000000000000	4.00000000000000000000	4.00000000000000000000	4.00000000000000000000	4.00000000000000000000	4.00000000000000000000	4.00000000000000000000	4.00000000000000000000	4.00000000000000000000	4.00000000000000000000
118.00000000000000000000	0.00000000000000000000	4190.76904296875000000000	4196.41015625000000000000	4180.51269531250000000000	4178.97412109375000000000	4191.79492187500000000000	4176.41015625000000000000	4180.00000000000000000000	4170.25634765625000000000	4172.82031250000000000000	4204.61523437500000000000	4168.71777343750000000000	4167.17919921875000000000	4196.41015625000000000000	4187.17919921875000000000	1670.00000000000000000000	10248.00000000000000000000	10228.00000000000000000000	0.00000000000000000000	0.00000000000000000000	0.00000000000000000000	1230.00000000000000000000	697.00000000000000000000	4.00000000000000000000	4.00000000000000000000	4.00000000000000000000	4.00000000000000000000	4.00000000000000000000	4.00000000000000000000	4.00000000000000000000	4.00000000000000000000	4.00000000000000000000	4.00000000000000000000	4.00000000000000000000	4.00000000000000000000	4.00000000000000000000	4.00000000000000000000	4.00000000000000000000	4.00000000000000000000
119.00000000000000000000	0.00000000000000000000	4183.58984375000000000000	4180.51269531250000000000	4173.84619140625000000000	4169.74365234375000000000	4175.38427734375000000000	4166.15380859375000000000	4163.07666015625000000000	4154.87158203125000000000	4163.58984375000000000000	4164.10253906250000000000	4153.84619140625000000000	4155.38427734375000000000	4181.53857421875000000000	4178.97412109375000000000	1452.00000000000000000000	10249.00000000000000000000	10230.00000000000000000000	0.00000000000000000000	0.00000000000000000000	0.00000000000000000000	1230.00000000000000000000	704.00000000000000000000	4.00000000000000000000	4.00000000000000000000	4.00000000000000000000	4.00000000000000000000	4.00000000000000000000	4.00000000000000000000	4.00000000000000000000	4.00000000000000000000	4.00000000000000000000	4.00000000000000000000	4.00000000000000000000	4.00000000000000000000	4.00000000000000000000	4.00000000000000000000	4.00000000000000000000	4.00000000000000000000
120.00000000000000000000	0.00000000000000000000	4180.51269531250000000000	4188.20507812500000000000	4168.20507812500000000000	4184.10253906250000000000	4182.05126953125000000000	4168.20507812500000000000	4173.84619140625000000000	4181.02539062500000000000	4172.82031250000000000000	4191.28173828125000000000	4169.74365234375000000000	4170.25634765625000000000	4204.10253906250000000000	4184.10253906250000000000	1630.00000000000000000000	10249.00000000000000000000	10230.00000000000000000000	0.00000000000000000000	0.00000000000000000000	0.00000000000000000000	1230.00000000000000000000	712.00000000000000000000	4.00000000000000000000	4.00000000000000000000	4.00000000000000000000	4.00000000000000000000	4.00000000000000000000	4.00000000000000000000	4.00000000000000000000	4.00000000000000000000	4.00000000000000000000	4.00000000000000000000	4.00000000000000000000	4.00000000000000000000	4.00000000000000000000	4.00000000000000000000	4.00000000000000000000	4.00000000000000000000
121.00000000000000000000	0.00000000000000000000	4174.87158203125000000000	4163.07666015625000000000	4174.35888671875000000000	4176.92285156250000000000	4154.35888671875000000000	4152.82031250000000000000	4151.79492187500000000000	4167.69238281250000000000	4171.79492187500000000000	4181.53857421875000000000	4156.92285156250000000000	4170.76904296875000000000	4185.12792968750000000000	4180.51269531250000000000	1488.00000000000000000000	10252.00000000000000000000	10230.00000000000000000000	0.00000000000000000000	0.00000000000000000000	0.00000000000000000000	1230.00000000000000000000	719.00000000000000000000	4.00000000000000000000	4.00000000000000000000	4.00000000000000000000	4.00000000000000000000	4.00000000000000000000	4.00000000000000000000	4.00000000000000000000	4.00000000000000000000	4.00000000000000000000	4.00000000000000000000	4.00000000000000000000	4.00000000000000000000	4.00000000000000000000	4.00000000000000000000	4.00000000000000000000	4.00000000000000000000
122.00000000000000000000	0.00000000000000000000	4175.38427734375000000000	4174.87158203125000000000	4165.12792968750000000000	4181.02539062500000000000	4180.51269531250000000000	4165.12792968750000000000	4164.61523437500000000000	4177.94873046875000000000	4165.12792968750000000000	4186.66650390625000000000	4161.02539062500000000000	4162.56396484375000000000	4186.15380859375000000000	4181.02539062500000000000	1670.00000000000000000000	10252.00000000000000000000	10230.00000000000000000000	0.00000000000000000000	0.00000000000000000000	0.00000000000000000000	1230.00000000000000000000	726.00000000000000000000	4.00000000000000000000	4.00000000000000000000	4.00000000000000000000	4.00000000000000000000	4.00000000000000000000	4.00000000000000000000	4.00000000000000000000	4.00000000000000000000	4.00000000000000000000	4.00000000000000000000	4.00000000000000000000	4.00000000000000000000	4.00000000000000000000	4.00000000000000000000	4.00000000000000000000	4.00000000000000000000
123.00000000000000000000	0.00000000000000000000	4176.92285156250000000000	4179.48730468750000000000	4163.58984375000000000000	4194.35888671875000000000	4181.53857421875000000000	4173.84619140625000000000	4177.94873046875000000000	4187.17919921875000000000	4164.61523437500000000000	4189.74365234375000000000	4166.15380859375000000000	4170.25634765625000000000	4186.15380859375000000000	4178.46142578125000000000	1452.00000000000000000000	10252.00000000000000000000	10230.00000000000000000000	0.00000000000000000000	0.00000000000000000000	0.00000000000000000000	1230.00000000000000000000	734.00000000000000000000	4.00000000000000000000	4.00000000000000000000	4.00000000000000000000	4.00000000000000000000	4.00000000000000000000	4.00000000000000000000	4.00000000000000000000	4.00000000000000000000	4.00000000000000000000	4.00000000000000000000	4.00000000000000000000	4.00000000000000000000	4.00000000000000000000	4.00000000000000000000	4.00000000000000000000	4.00000000000000000000
124.00000000000000000000	0.00000000000000000000	4171.28173828125000000000	4167.17919921875000000000	4161.53857421875000000000	4191.79492187500000000000	4150.76904296875000000000	4169.74365234375000000000	4166.66650390625000000000	4169.23046875000000000000	4163.58984375000000000000	4169.74365234375000000000	4153.33300781250000000000	4167.17919921875000000000	4170.76904296875000000000	4168.71777343750000000000	1630.00000000000000000000	10252.00000000000000000000	10230.00000000000000000000	0.00000000000000000000	0.00000000000000000000	0.00000000000000000000	1230.00000000000000000000	742.00000000000000000000	4.00000000000000000000	4.00000000000000000000	4.00000000000000000000	4.00000000000000000000	4.00000000000000000000	4.00000000000000000000	4.00000000000000000000	4.00000000000000000000	4.00000000000000000000	4.00000000000000000000	4.00000000000000000000	4.00000000000000000000	4.00000000000000000000	4.00000000000000000000	4.00000000000000000000	4.00000000000000000000
125.00000000000000000000	0.00000000000000000000	4185.64111328125000000000	4194.87158203125000000000	4166.15380859375000000000	4203.58984375000000000000	4186.66650390625000000000	4181.02539062500000000000	4177.94873046875000000000	4179.48730468750000000000	4174.35888671875000000000	4197.94873046875000000000	4167.17919921875000000000	4167.69238281250000000000	4195.38427734375000000000	4180.51269531250000000000	1488.00000000000000000000	10248.00000000000000000000	10229.00000000000000000000	0.00000000000000000000	0.00000000000000000000	0.00000000000000000000	1230.00000000000000000000	750.00000000000000000000	4.00000000000000000000	4.00000000000000000000	4.00000000000000000000	4.00000000000000000000	4.00000000000000000000	4.00000000000000000000	4.00000000000000000000	4.00000000000000000000	4.00000000000000000000	4.00000000000000000000	4.00000000000000000000	4.00000000000000000000	4.00000000000000000000	4.00000000000000000000	4.00000000000000000000	4.00000000000000000000
126.00000000000000000000	0.00000000000000000000	4192.82031250000000000000	4183.07666015625000000000	4177.94873046875000000000	4198.97412109375000000000	4185.12792968750000000000	4170.25634765625000000000	4166.66650390625000000000	4163.58984375000000000000	4172.30761718750000000000	4185.12792968750000000000	4153.84619140625000000000	4167.17919921875000000000	4181.53857421875000000000	4181.53857421875000000000	1670.00000000000000000000	10248.00000000000000000000	10229.00000000000000000000	0.00000000000000000000	0.00000000000000000000	0.00000000000000000000	1230.00000000000000000000	759.00000000000000000000	4.00000000000000000000	4.00000000000000000000	4.00000000000000000000	4.00000000000000000000	4.00000000000000000000	4.00000000000000000000	4.00000000000000000000	4.00000000000000000000	4.00000000000000000000	4.00000000000000000000	4.00000000000000000000	4.00000000000000000000	4.00000000000000000000	4.00000000000000000000	4.00000000000000000000	4.00000000000000000000
127.00000000000000000000	0.00000000000000000000	4181.53857421875000000000	4178.46142578125000000000	4164.10253906250000000000	4201.02539062500000000000	4187.17919921875000000000	4168.71777343750000000000	4174.87158203125000000000	4175.38427734375000000000	4167.17919921875000000000	4173.33300781250000000000	4158.97412109375000000000	4173.33300781250000000000	4186.66650390625000000000	4182.05126953125000000000	50.00000000000000000000	10246.00000000000000000000	10228.00000000000000000000	0.00000000000000000000	0.00000000000000000000	0.00000000000000000000	1230.00000000000000000000	767.00000000000000000000	4.00000000000000000000	4.00000000000000000000	4.00000000000000000000	4.00000000000000000000	4.00000000000000000000	4.00000000000000000000	4.00000000000000000000	4.00000000000000000000	4.00000000000000000000	4.00000000000000000000	4.00000000000000000000	4.00000000000000000000	4.00000000000000000000	4.00000000000000000000	4.00000000000000000000	4.00000000000000000000
0.00000000000000000000	0.00000000000000000000	4174.35888671875000000000	4177.43603515625000000000	4161.53857421875000000000	4203.07666015625000000000	4192.30761718750000000000	4164.61523437500000000000	4169.74365234375000000000	4186.15380859375000000000	4172.82031250000000000000	4174.87158203125000000000	4169.74365234375000000000	4180.00000000000000000000	4198.46142578125000000000	4187.17919921875000000000	856.00000000000000000000	10246.00000000000000000000	10228.00000000000000000000	0.00000000000000000000	0.00000000000000000000	0.00000000000000000000	1230.00000000000000000000	776.00000000000000000000	4.00000000000000000000	4.00000000000000000000	4.00000000000000000000	4.00000000000000000000	4.00000000000000000000	4.00000000000000000000	4.00000000000000000000	4.00000000000000000000	4.00000000000000000000	4.00000000000000000000	4.00000000000000000000	4.00000000000000000000	4.00000000000000000000	4.00000000000000000000	4.00000000000000000000	4.00000000000000000000
1.00000000000000000000	0.00000000000000000000	4176.41015625000000000000	4169.74365234375000000000	4168.20507812500000000000	4196.92285156250000000000	4169.23046875000000000000	4161.02539062500000000000	4157.94873046875000000000	4170.25634765625000000000	4170.76904296875000000000	4171.79492187500000000000	4154.87158203125000000000	4165.64111328125000000000	4181.02539062500000000000	4181.53857421875000000000	1036.00000000000000000000	10244.00000000000000000000	10228.00000000000000000000	0.00000000000000000000	0.00000000000000000000	0.00000000000000000000	1230.00000000000000000000	784.00000000000000000000	4.00000000000000000000	4.00000000000000000000	4.00000000000000000000	4.00000000000000000000	4.00000000000000000000	4.00000000000000000000	4.00000000000000000000	4.00000000000000000000	4.00000000000000000000	4.00000000000000000000	4.00000000000000000000	4.00000000000000000000	4.00000000000000000000	4.00000000000000000000	4.00000000000000000000	4.00000000000000000000
2.00000000000000000000	0.00000000000000000000	4182.56396484375000000000	4192.30761718750000000000	4162.56396484375000000000	4212.82031250000000000000	4178.46142578125000000000	4181.02539062500000000000	4187.17919921875000000000	4196.92285156250000000000	4172.30761718750000000000	4211.79492187500000000000	4169.23046875000000000000	4169.74365234375000000000	4193.33300781250000000000	4184.61523437500000000000	1118.00000000000000000000	10244.00000000000000000000	10228.00000000000000000000	0.00000000000000000000	0.00000000000000000000	0.00000000000000000000	1230.00000000000000000000	792.00000000000000000000	4.00000000000000000000	4.00000000000000000000	4.00000000000000000000	4.00000000000000000000	4.00000000000000000000	4.00000000000000000000	4.00000000000000000000	4.00000000000000000000	4.00000000000000000000	4.00000000000000000000	4.00000000000000000000	4.00000000000000000000	4.00000000000000000000	4.00000000000000000000	4.00000000000000000000	4.00000000000000000000
3.00000000000000000000	0.00000000000000000000	4176.92285156250000000000	4168.71777343750000000000	4160.51269531250000000000	4198.46142578125000000000	4169.23046875000000000000	4170.76904296875000000000	4173.33300781250000000000	4185.12792968750000000000	4165.12792968750000000000	4196.92285156250000000000	4161.02539062500000000000	4175.38427734375000000000	4173.84619140625000000000	4177.43603515625000000000	1615.00000000000000000000	10243.00000000000000000000	10228.00000000000000000000	0.00000000000000000000	0.00000000000000000000	0.00000000000000000000	1230.00000000000000000000	801.00000000000000000000	4.00000000000000000000	4.00000000000000000000	4.00000000000000000000	4.00000000000000000000	4.00000000000000000000	4.00000000000000000000	4.00000000000000000000	4.00000000000000000000	4.00000000000000000000	4.00000000000000000000	4.00000000000000000000	4.00000000000000000000	4.00000000000000000000	4.00000000000000000000	4.00000000000000000000	4.00000000000000000000
4.00000000000000000000	0.00000000000000000000	4183.07666015625000000000	4179.48730468750000000000	4162.05126953125000000000	4196.92285156250000000000	4196.92285156250000000000	4174.87158203125000000000	4170.25634765625000000000	4179.48730468750000000000	4165.12792968750000000000	4192.82031250000000000000	4159.48730468750000000000	4174.35888671875000000000	4183.07666015625000000000	4180.51269531250000000000	1710.00000000000000000000	10243.00000000000000000000	10228.00000000000000000000	0.00000000000000000000	0.00000000000000000000	0.00000000000000000000	1230.00000000000000000000	809.00000000000000000000	4.00000000000000000000	4.00000000000000000000	4.00000000000000000000	4.00000000000000000000	4.00000000000000000000	4.00000000000000000000	4.00000000000000000000	4.00000000000000000000	4.00000000000000000000	4.00000000000000000000	4.00000000000000000000	4.00000000000000000000	4.00000000000000000000	4.00000000000000000000	4.00000000000000000000	4.00000000000000000000
5.00000000000000000000	0.00000000000000000000	4198.97412109375000000000	4208.71777343750000000000	4176.92285156250000000000	4215.89746093750000000000	4214.87158203125000000000	4182.56396484375000000000	4177.43603515625000000000	4188.71777343750000000000	4175.38427734375000000000	4208.20507812500000000000	4168.20507812500000000000	4180.51269531250000000000	4202.05126953125000000000	4189.23046875000000000000	1183.00000000000000000000	10243.00000000000000000000	10228.00000000000000000000	0.00000000000000000000	0.00000000000000000000	0.00000000000000000000	1230.00000000000000000000	817.00000000000000000000	4.00000000000000000000	4.00000000000000000000	4.00000000000000000000	4.00000000000000000000	4.00000000000000000000	4.00000000000000000000	4.00000000000000000000	4.00000000000000000000	4.00000000000000000000	4.00000000000000000000	4.00000000000000000000	4.00000000000000000000	4.00000000000000000000	4.00000000000000000000	4.00000000000000000000	4.00000000000000000000
6.00000000000000000000	0.00000000000000000000	4192.30761718750000000000	4187.69238281250000000000	4177.94873046875000000000	4201.02539062500000000000	4169.23046875000000000000	4167.17919921875000000000	4167.69238281250000000000	4173.33300781250000000000	4169.23046875000000000000	4176.41015625000000000000	4155.89746093750000000000	4173.33300781250000000000	4184.10253906250000000000	4181.53857421875000000000	1429.00000000000000000000	10243.00000000000000000000	10228.00000000000000000000	0.00000000000000000000	0.00000000000000000000	0.00000000000000000000	1230.00000000000000000000	825.00000000000000000000	4.00000000000000000000	4.00000000000000000000	4.00000000000000000000	4.00000000000000000000	4.00000000000000000000	4.00000000000000000000	4.00000000000000000000	4.00000000000000000000	4.00000000000000000000	4.00000000000000000000	4.00000000000000000000	4.00000000000000000000	4.00000000000000000000	4.00000000000000000000	4.00000000000000000000	4.00000000000000000000
7.00000000000000000000	0.00000000000000000000	4186.66650390625000000000	4193.33300781250000000000	4166.66650390625000000000	4204.10253906250000000000	4169.74365234375000000000	4172.82031250000000000000	4185.64111328125000000000	4196.41015625000000000000	4170.25634765625000000000	4190.76904296875000000000	4178.46142578125000000000	4181.53857421875000000000	4209.23046875000000000000	4191.79492187500000000000	1641.00000000000000000000	10244.00000000000000000000	10229.00000000000000000000	0.00000000000000000000	0.00000000000000000000	0.00000000000000000000	1230.00000000000000000000	833.00000000000000000000	4.00000000000000000000	4.00000000000000000000	4.00000000000000000000	4.00000000000000000000	4.00000000000000000000	4.00000000000000000000	4.00000000000000000000	4.00000000000000000000	4.00000000000000000000	4.00000000000000000000	4.00000000000000000000	4.00000000000000000000	4.00000000000000000000	4.00000000000000000000	4.00000000000000000000	4.00000000000000000000
8.00000000000000000000	0.00000000000000000000	4180.00000000000000000000	4177.94873046875000000000	4172.30761718750000000000	4199.48730468750000000000	4161.02539062500000000000	4169.23046875000000000000	4168.20507812500000000000	4184.10253906250000000000	4171.28173828125000000000	4187.17919921875000000000	4170.25634765625000000000	4183.07666015625000000000	4194.87158203125000000000	4190.25634765625000000000	1017.00000000000000000000	10244.00000000000000000000	10229.00000000000000000000	0.00000000000000000000	0.00000000000000000000	0.00000000000000000000	1230.00000000000000000000	841.00000000000000000000	4.00000000000000000000	4.00000000000000000000	4.00000000000000000000	4.00000000000000000000	4.00000000000000000000	4.00000000000000000000	4.00000000000000000000	4.00000000000000000000	4.00000000000000000000	4.00000000000000000000	4.00000000000000000000	4.00000000000000000000	4.00000000000000000000	4.00000000000000000000	4.00000000000000000000	4.00000000000000000000
9.00000000000000000000	0.00000000000000000000	4172.30761718750000000000	4174.87158203125000000000	4167.17919921875000000000	4190.25634765625000000000	4160.00000000000000000000	4174.87158203125000000000	4172.82031250000000000000	4175.38427734375000000000	4168.20507812500000000000	4192.82031250000000000000	4154.87158203125000000000	4168.71777343750000000000	4176.92285156250000000000	4176.92285156250000000000	1697.00000000000000000000	10247.00000000000000000000	10229.00000000000000000000	0.00000000000000000000	0.00000000000000000000	0.00000000000000000000	1230.00000000000000000000	850.00000000000000000000	4.00000000000000000000	4.00000000000000000000	4.00000000000000000000	4.00000000000000000000	4.00000000000000000000	4.00000000000000000000	4.00000000000000000000	4.00000000000000000000	4.00000000000000000000	4.00000000000000000000	4.00000000000000000000	4.00000000000000000000	4.00000000000000000000	4.00000000000000000000	4.00000000000000000000	4.00000000000000000000
10.00000000000000000000	0.00000000000000000000	4177.94873046875000000000	4188.71777343750000000000	4163.58984375000000000000	4196.92285156250000000000	4182.56396484375000000000	4180.51269531250000000000	4192.82031250000000000000	4190.76904296875000000000	4169.74365234375000000000	4222.05126953125000000000	4161.53857421875000000000	4170.76904296875000000000	4182.05126953125000000000	4173.84619140625000000000	1661.00000000000000000000	10247.00000000000000000000	10229.00000000000000000000	0.00000000000000000000	0.00000000000000000000	0.00000000000000000000	1230.00000000000000000000	858.00000000000000000000	4.00000000000000000000	4.00000000000000000000	4.00000000000000000000	4.00000000000000000000	4.00000000000000000000	4.00000000000000000000	4.00000000000000000000	4.00000000000000000000	4.00000000000000000000	4.00000000000000000000	4.00000000000000000000	4.00000000000000000000	4.00000000000000000000	4.00000000000000000000	4.00000000000000000000	4.00000000000000000000
11.00000000000000000000	0.00000000000000000000	4176.41015625000000000000	4175.38427734375000000000	4167.69238281250000000000	4188.71777343750000000000	4182.05126953125000000000	4170.25634765625000000000	4172.30761718750000000000	4171.28173828125000000000	4164.61523437500000000000	4203.58984375000000000000	4149.74365234375000000000	4170.25634765625000000000	4160.51269531250000000000	4166.15380859375000000000	1440.00000000000000000000	10249.00000000000000000000	10231.00000000000000000000	0.00000000000000000000	0.00000000000000000000	0.00000000000000000000	1230.00000000000000000000	865.00000000000000000000	4.00000000000000000000	4.00000000000000000000	4.00000000000000000000	4.00000000000000000000	4.00000000000000000000	4.00000000000000000000	4.00000000000000000000	4.00000000000000000000	4.00000000000000000000	4.00000000000000000000	4.00000000000000000000	4.00000000000000000000	4.00000000000000000000	4.00000000000000000000	4.00000000000000000000	4.00000000000000000000
12.00000000000000000000	0.00000000000000000000	4183.58984375000000000000	4201.02539062500000000000	4172.82031250000000000000	4202.56396484375000000000	4205.12792968750000000000	4183.07666015625000000000	4181.53857421875000000000	4187.69238281250000000000	4172.30761718750000000000	4209.23046875000000000000	4165.64111328125000000000	4178.46142578125000000000	4186.66650390625000000000	4177.94873046875000000000	1447.00000000000000000000	10249.00000000000000000000	10231.00000000000000000000	0.00000000000000000000	0.00000000000000000000	0.00000000000000000000	1230.00000000000000000000	873.00000000000000000000	4.00000000000000000000	4.00000000000000000000	4.00000000000000000000	4.00000000000000000000	4.00000000000000000000	4.00000000000000000000	4.00000000000000000000	4.00000000000000000000	4.00000000000000000000	4.00000000000000000000	4.00000000000000000000	4.00000000000000000000	4.00000000000000000000	4.00000000000000000000	4.00000000000000000000	4.00000000000000000000
13.00000000000000000000	0.00000000000000000000	4191.79492187500000000000	4200.00000000000000000000	4184.10253906250000000000	4204.10253906250000000000	4175.89746093750000000000	4173.84619140625000000000	4172.30761718750000000000	4175.89746093750000000000	4173.84619140625000000000	4183.07666015625000000000	4160.00000000000000000000	4177.94873046875000000000	4192.82031250000000000000	4185.12792968750000000000	1489.00000000000000000000	10250.00000000000000000000	10229.00000000000000000000	0.00000000000000000000	0.00000000000000000000	0.00000000000000000000	1230.00000000000000000000	880.00000000000000000000	4.00000000000000000000	4.00000000000000000000	4.00000000000000000000	4.00000000000000000000	4.00000000000000000000	4.00000000000000000000	4.00000000000000000000	4.00000000000000000000	4.00000000000000000000	4.00000000000000000000	4.00000000000000000000	4.00000000000000000000	4.00000000000000000000	4.00000000000000000000	4.00000000000000000000	4.00000000000000000000
14.00000000000000000000	0.00000000000000000000	4183.07666015625000000000	4187.17919921875000000000	4173.84619140625000000000	4195.89746093750000000000	4160.00000000000000000000	4164.10253906250000000000	4161.53857421875000000000	4161.53857421875000000000	4165.64111328125000000000	4160.00000000000000000000	4151.79492187500000000000	4171.28173828125000000000	4184.61523437500000000000	4182.05126953125000000000	1661.00000000000000000000	10250.00000000000000000000	10229.00000000000000000000	0.00000000000000000000	0.00000000000000000000	0.00000000000000000000	1230.00000000000000000000	887.00000000000000000000	4.00000000000000000000	4.00000000000000000000	4.00000000000000000000	4.00000000000000000000	4.00000000000000000000	4.00000000000000000000	4.00000000000000000000	4.00000000000000000000	4.00000000000000000000	4.00000000000000000000	4.00000000000000000000	4.00000000000000000000	4.00000000000000000000	4.00000000000000000000	4.00000000000000000000	4.00000000000000000000
15.00000000000000000000	0.00000000000000000000	4174.87158203125000000000	4185.64111328125000000000	4170.76904296875000000000	4200.00000000000000000000	4186.15380859375000000000	4167.17919921875000000000	4167.17919921875000000000	4187.17919921875000000000	4171.28173828125000000000	4185.12792968750000000000	4169.74365234375000000000	4184.10253906250000000000	4192.30761718750000000000	4186.15380859375000000000	1440.00000000000000000000	10250.00000000000000000000	10227.00000000000000000000	0.00000000000000000000	0.00000000000000000000	0.00000000000000000000	1230.00000000000000000000	895.00000000000000000000	4.00000000000000000000	4.00000000000000000000	4.00000000000000000000	4.00000000000000000000	4.00000000000000000000	4.00000000000000000000	4.00000000000000000000	4.00000000000000000000	4.00000000000000000000	4.00000000000000000000	4.00000000000000000000	4.00000000000000000000	4.00000000000000000000	4.00000000000000000000	4.00000000000000000000	4.00000000000000000000
16.00000000000000000000	0.00000000000000000000	4166.15380859375000000000	4162.05126953125000000000	4174.87158203125000000000	4183.58984375000000000000	4158.46142578125000000000	4161.53857421875000000000	4155.38427734375000000000	4178.46142578125000000000	4166.66650390625000000000	4183.58984375000000000000	4153.33300781250000000000	4176.41015625000000000000	4167.69238281250000000000	4175.89746093750000000000	0.00000000000000000000	10250.00000000000000000000	10227.00000000000000000000	0.00000000000000000000	0.00000000000000000000	0.00000000000000000000	1230.00000000000000000000	902.00000000000000000000	4.00000000000000000000	4.00000000000000000000	4.00000000000000000000	4.00000000000000000000	4.00000000000000000000	4.00000000000000000000	4.00000000000000000000	4.00000000000000000000	4.00000000000000000000	4.00000000000000000000	4.00000000000000000000	4.00000000000000000000	4.00000000000000000000	4.00000000000000000000	4.00000000000000000000	4.00000000000000000000
17.00000000000000000000	0.00000000000000000000	4170.25634765625000000000	4183.07666015625000000000	4168.71777343750000000000	4188.20507812500000000000	4180.00000000000000000000	4179.48730468750000000000	4179.48730468750000000000	4184.61523437500000000000	4163.58984375000000000000	4204.61523437500000000000	4154.35888671875000000000	4167.69238281250000000000	4177.94873046875000000000	4170.76904296875000000000	0.00000000000000000000	10249.00000000000000000000	10226.00000000000000000000	0.00000000000000000000	0.00000000000000000000	0.00000000000000000000	1230.00000000000000000000	910.00000000000000000000	4.00000000000000000000	4.00000000000000000000	4.00000000000000000000	4.00000000000000000000	4.00000000000000000000	4.00000000000000000000	4.00000000000000000000	4.00000000000000000000	4.00000000000000000000	4.00000000000000000000	4.00000000000000000000	4.00000000000000000000	4.00000000000000000000	4.00000000000000000000	4.00000000000000000000	4.00000000000000000000
18.00000000000000000000	0.00000000000000000000	4173.33300781250000000000	4180.00000000000000000000	4173.84619140625000000000	4185.12792968750000000000	4185.64111328125000000000	4178.97412109375000000000	4174.35888671875000000000	4171.28173828125000000000	4165.12792968750000000000	4196.41015625000000000000	4149.74365234375000000000	4167.69238281250000000000	4169.23046875000000000000	4163.07666015625000000000	0.00000000000000000000	10249.00000000000000000000	10226.00000000000000000000	0.00000000000000000000	0.00000000000000000000	0.00000000000000000000	1230.00000000000000000000	917.00000000000000000000	4.00000000000000000000	4.00000000000000000000	4.00000000000000000000	4.00000000000000000000	4.00000000000000000000	4.00000000000000000000	4.00000000000000000000	4.00000000000000000000	4.00000000000000000000	4.00000000000000000000	4.00000000000000000000	4.00000000000000000000	4.00000000000000000000	4.00000000000000000000	4.00000000000000000000	4.00000000000000000000
19.00000000000000000000	0.00000000000000000000	4168.20507812500000000000	4168.71777343750000000000	4171.28173828125000000000	4171.79492187500000000000	4170.76904296875000000000	4171.79492187500000000000	4160.00000000000000000000	4161.53857421875000000000	4164.10253906250000000000	4185.64111328125000000000	4144.61523437500000000000	4158.97412109375000000000	4156.41015625000000000000	4156.92285156250000000000	0.00000000000000000000	10249.00000000000000000000	10227.00000000000000000000	0.00000000000000000000	0.00000000000000000000	0.00000000000000000000	1230.00000000000000000000	924.00000000000000000000	4.00000000000000000000	4.00000000000000000000	4.00000000000000000000	4.00000000000000000000	4.00000000000000000000	4.00000000000000000000	4.00000000000000000000	4.00000000000000000000	4.00000000000000000000	4.00000000000000000000	4.00000000000000000000	4.00000000000000000000	4.00000000000000000000	4.00000000000000000000	4.00000000000000000000	4.00000000000000000000
20.00000000000000000000	0.00000000000000000000	4173.33300781250000000000	4186.15380859375000000000	4170.25634765625000000000	4184.10253906250000000000	4188.71777343750000000000	4176.92285156250000000000	4176.92285156250000000000	4178.46142578125000000000	4172.82031250000000000000	4208.20507812500000000000	4161.02539062500000000000	4165.12792968750000000000	4182.05126953125000000000	4170.25634765625000000000	0.00000000000000000000	10249.00000000000000000000	10227.00000000000000000000	0.00000000000000000000	0.00000000000000000000	0.00000000000000000000	1230.00000000000000000000	933.00000000000000000000	4.00000000000000000000	4.00000000000000000000	4.00000000000000000000	4.00000000000000000000	4.00000000000000000000	4.00000000000000000000	4.00000000000000000000	4.00000000000000000000	4.00000000000000000000	4.00000000000000000000	4.00000000000000000000	4.00000000000000000000	4.00000000000000000000	4.00000000000000000000	4.00000000000000000000	4.00000000000000000000
21.00000000000000000000	0.00000000000000000000	4167.69238281250000000000	4164.10253906250000000000	4176.92285156250000000000	4175.38427734375000000000	4172.30761718750000000000	4165.12792968750000000000	4163.07666015625000000000	4154.35888671875000000000	4171.79492187500000000000	4172.30761718750000000000	4143.58984375000000000000	4162.05126953125000000000	4167.17919921875000000000	4167.17919921875000000000	0.00000000000000000000	10248.00000000000000000000	10227.00000000000000000000	0.00000000000000000000	0.00000000000000000000	0.00000000000000000000	1230.00000000000000000000	941.00000000000000000000	4.00000000000000000000	4.00000000000000000000	4.00000000000000000000	4.00000000000000000000	4.00000000000000000000	4.00000000000000000000	4.00000000000000000000	4.00000000000000000000	4.00000000000000000000	4.00000000000000000000	4.00000000000000000000	4.00000000000000000000	4.00000000000000000000	4.00000000000000000000	4.00000000000000000000	4.00000000000000000000
22.00000000000000000000	0.00000000000000000000	4158.97412109375000000000	4165.64111328125000000000	4169.23046875000000000000	4175.38427734375000000000	4175.89746093750000000000	4169.74365234375000000000	4167.69238281250000000000	4177.43603515625000000000	4169.74365234375000000000	4176.92285156250000000000	4153.33300781250000000000	4162.56396484375000000000	4176.41015625000000000000	4168.71777343750000000000	0.00000000000000000000	10248.00000000000000000000	10227.00000000000000000000	0.00000000000000000000	0.00000000000000000000	0.00000000000000000000	1230.00000000000000000000	949.00000000000000000000	4.00000000000000000000	4.00000000000000000000	4.00000000000000000000	4.00000000000000000000	4.00000000000000000000	4.00000000000000000000	4.00000000000000000000	4.00000000000000000000	4.00000000000000000000	4.00000000000000000000	4.00000000000000000000	4.00000000000000000000	4.00000000000000000000	4.00000000000000000000	4.00000000000000000000	4.00000000000000000000
23.00000000000000000000	0.00000000000000000000	4152.82031250000000000000	4158.46142578125000000000	4170.25634765625000000000	4176.41015625000000000000	4152.82031250000000000000	4164.10253906250000000000	4162.05126953125000000000	4191.28173828125000000000	4168.20507812500000000000	4180.00000000000000000000	4160.51269531250000000000	4169.74365234375000000000	4174.35888671875000000000	4169.23046875000000000000	0.00000000000000000000	10247.00000000000000000000	10226.00000000000000000000	0.00000000000000000000	0.00000000000000000000	0.00000000000000000000	1230.00000000000000000000	957.00000000000000000000	4.00000000000000000000	4.00000000000000000000	4.00000000000000000000	4.00000000000000000000	4.00000000000000000000	4.00000000000000000000	4.00000000000000000000	4.00000000000000000000	4.00000000000000000000	4.00000000000000000000	4.00000000000000000000	4.00000000000000000000	4.00000000000000000000	4.00000000000000000000	4.00000000000000000000	4.00000000000000000000
24.00000000000000000000	0.00000000000000000000	4150.76904296875000000000	4147.17919921875000000000	4170.76904296875000000000	4166.66650390625000000000	4148.20507812500000000000	4166.15380859375000000000	4162.56396484375000000000	4167.69238281250000000000	4165.64111328125000000000	4158.46142578125000000000	4143.07666015625000000000	4156.92285156250000000000	4156.92285156250000000000	4158.46142578125000000000	0.00000000000000000000	10247.00000000000000000000	10226.00000000000000000000	0.00000000000000000000	0.00000000000000000000	0.00000000000000000000	1230.00000000000000000000	965.00000000000000000000	4.00000000000000000000	4.00000000000000000000	4.00000000000000000000	4.00000000000000000000	4.00000000000000000000	4.00000000000000000000	4.00000000000000000000	4.00000000000000000000	4.00000000000000000000	4.00000000000000000000	4.00000000000000000000	4.00000000000000000000	4.00000000000000000000	4.00000000000000000000	4.00000000000000000000	4.00000000000000000000
25.00000000000000000000	0.00000000000000000000	4161.02539062500000000000	4166.66650390625000000000	4171.28173828125000000000	4176.41015625000000000000	4199.48730468750000000000	4188.20507812500000000000	4193.33300781250000000000	4184.10253906250000000000	4172.30761718750000000000	4207.69238281250000000000	4153.33300781250000000000	4154.35888671875000000000	4170.25634765625000000000	4160.51269531250000000000	0.00000000000000000000	10247.00000000000000000000	10226.00000000000000000000	0.00000000000000000000	0.00000000000000000000	0.00000000000000000000	1230.00000000000000000000	974.00000000000000000000	4.00000000000000000000	4.00000000000000000000	4.00000000000000000000	4.00000000000000000000	4.00000000000000000000	4.00000000000000000000	4.00000000000000000000	4.00000000000000000000	4.00000000000000000000	4.00000000000000000000	4.00000000000000000000	4.00000000000000000000	4.00000000000000000000	4.00000000000000000000	4.00000000000000000000	4.00000000000000000000
26.00000000000000000000	0.00000000000000000000	4158.46142578125000000000	4148.20507812500000000000	4176.41015625000000000000	4165.64111328125000000000	4177.94873046875000000000	4174.87158203125000000000	4178.97412109375000000000	4178.97412109375000000000	4165.12792968750000000000	4202.56396484375000000000	4141.02539062500000000000	4153.84619140625000000000	4148.71777343750000000000	4154.35888671875000000000	0.00000000000000000000	10247.00000000000000000000	10226.00000000000000000000	0.00000000000000000000	0.00000000000000000000	0.00000000000000000000	1230.00000000000000000000	981.00000000000000000000	4.00000000000000000000	4.00000000000000000000	4.00000000000000000000	4.00000000000000000000	4.00000000000000000000	4.00000000000000000000	4.00000000000000000000	4.00000000000000000000	4.00000000000000000000	4.00000000000000000000	4.00000000000000000000	4.00000000000000000000	4.00000000000000000000	4.00000000000000000000	4.00000000000000000000	4.00000000000000000000
27.00000000000000000000	0.00000000000000000000	4160.00000000000000000000	4162.56396484375000000000	4175.38427734375000000000	4172.82031250000000000000	4169.23046875000000000000	4174.87158203125000000000	4177.94873046875000000000	4181.53857421875000000000	4167.69238281250000000000	4176.92285156250000000000	4147.17919921875000000000	4158.46142578125000000000	4166.15380859375000000000	4162.05126953125000000000	0.00000000000000000000	10246.00000000000000000000	10226.00000000000000000000	0.00000000000000000000	0.00000000000000000000	0.00000000000000000000	1230.00000000000000000000	989.00000000000000000000	4.00000000000000000000	4.00000000000000000000	4.00000000000000000000	4.00000000000000000000	4.00000000000000000000	4.00000000000000000000	4.00000000000000000000	4.00000000000000000000	4.00000000000000000000	4.00000000000000000000	4.00000000000000000000	4.00000000000000000000	4.00000000000000000000	4.00000000000000000000	4.00000000000000000000	4.00000000000000000000
28.00000000000000000000	0.00000000000000000000	4168.20507812500000000000	4174.35888671875000000000	4184.61523437500000000000	4185.12792968750000000000	4169.74365234375000000000	4173.84619140625000000000	4172.30761718750000000000	4173.33300781250000000000	4177.94873046875000000000	4177.94873046875000000000	4153.84619140625000000000	4164.10253906250000000000	4181.53857421875000000000	4170.76904296875000000000	0.00000000000000000000	10246.00000000000000000000	10226.00000000000000000000	0.00000000000000000000	0.00000000000000000000	0.00000000000000000000	1230.00000000000000000000	997.00000000000000000000	4.00000000000000000000	4.00000000000000000000	4.00000000000000000000	4.00000000000000000000	4.00000000000000000000	4.00000000000000000000	4.00000000000000000000	4.00000000000000000000	4.00000000000000000000	4.00000000000000000000	4.00000000000000000000	4.00000000000000000000	4.00000000000000000000	4.00000000000000000000	4.00000000000000000000	4.00000000000000000000
29.00000000000000000000	0.00000000000000000000	4162.05126953125000000000	4155.89746093750000000000	4181.02539062500000000000	4173.84619140625000000000	4154.87158203125000000000	4164.10253906250000000000	4158.46142578125000000000	4163.58984375000000000000	4167.17919921875000000000	4175.89746093750000000000	4142.56396484375000000000	4154.35888671875000000000	4161.53857421875000000000	4160.51269531250000000000	0.00000000000000000000	10246.00000000000000000000	10226.00000000000000000000	0.00000000000000000000	0.00000000000000000000	0.00000000000000000000	1231.00000000000000000000	5.00000000000000000000	4.00000000000000000000	4.00000000000000000000	4.00000000000000000000	4.00000000000000000000	4.00000000000000000000	4.00000000000000000000	4.00000000000000000000	4.00000000000000000000	4.00000000000000000000	4.00000000000000000000	4.00000000000000000000	4.00000000000000000000	4.00000000000000000000	4.00000000000000000000	4.00000000000000000000	4.00000000000000000000
30.00000000000000000000	0.00000000000000000000	4159.48730468750000000000	4166.15380859375000000000	4171.79492187500000000000	4184.10253906250000000000	4174.87158203125000000000	4173.33300781250000000000	4176.92285156250000000000	4201.02539062500000000000	4167.69238281250000000000	4202.56396484375000000000	4165.12792968750000000000	4165.64111328125000000000	4180.51269531250000000000	4168.71777343750000000000	0.00000000000000000000	10246.00000000000000000000	10226.00000000000000000000	0.00000000000000000000	0.00000000000000000000	0.00000000000000000000	1231.00000000000000000000	12.00000000000000000000	4.00000000000000000000	4.00000000000000000000	4.00000000000000000000	4.00000000000000000000	4.00000000000000000000	4.00000000000000000000	4.00000000000000000000	4.00000000000000000000	4.00000000000000000000	4.00000000000000000000	4.00000000000000000000	4.00000000000000000000	4.00000000000000000000	4.00000000000000000000	4.00000000000000000000	4.00000000000000000000
31.00000000000000000000	0.00000000000000000000	4157.94873046875000000000	4154.35888671875000000000	4177.43603515625000000000	4177.94873046875000000000	4162.56396484375000000000	4164.10253906250000000000	4164.61523437500000000000	4186.66650390625000000000	4172.30761718750000000000	4193.84619140625000000000	4157.43603515625000000000	4168.71777343750000000000	4171.28173828125000000000	4170.25634765625000000000	0.00000000000000000000	10247.00000000000000000000	10227.00000000000000000000	0.00000000000000000000	0.00000000000000000000	0.00000000000000000000	1231.00000000000000000000	19.00000000000000000000	4.00000000000000000000	4.00000000000000000000	4.00000000000000000000	4.00000000000000000000	4.00000000000000000000	4.00000000000000000000	4.00000000000000000000	4.00000000000000000000	4.00000000000000000000	4.00000000000000000000	4.00000000000000000000	4.00000000000000000000	4.00000000000000000000	4.00000000000000000000	4.00000000000000000000	4.00000000000000000000
32.00000000000000000000	0.00000000000000000000	4162.56396484375000000000	4168.71777343750000000000	4174.35888671875000000000	4175.38427734375000000000	4180.00000000000000000000	4175.89746093750000000000	4178.46142578125000000000	4182.05126953125000000000	4170.76904296875000000000	4213.33300781250000000000	4153.33300781250000000000	4160.00000000000000000000	4171.28173828125000000000	4164.61523437500000000000	0.00000000000000000000	10247.00000000000000000000	10227.00000000000000000000	0.00000000000000000000	0.00000000000000000000	0.00000000000000000000	1231.00000000000000000000	27.00000000000000000000	4.00000000000000000000	4.00000000000000000000	4.00000000000000000000	4.00000000000000000000	4.00000000000000000000	4.00000000000000000000	4.00000000000000000000	4.00000000000000000000	4.00000000000000000000	4.00000000000000000000	4.00000000000000000000	4.00000000000000000000	4.00000000000000000000	4.00000000000000000000	4.00000000000000000000	4.00000000000000000000
33.00000000000000000000	0.00000000000000000000	4167.17919921875000000000	4178.97412109375000000000	4176.92285156250000000000	4179.48730468750000000000	4200.00000000000000000000	4188.20507812500000000000	4190.76904296875000000000	4190.25634765625000000000	4169.23046875000000000000	4220.51269531250000000000	4158.46142578125000000000	4161.53857421875000000000	4170.76904296875000000000	4159.48730468750000000000	0.00000000000000000000	10247.00000000000000000000	10227.00000000000000000000	0.00000000000000000000	0.00000000000000000000	0.00000000000000000000	1231.00000000000000000000	36.00000000000000000000	4.00000000000000000000	4.00000000000000000000	4.00000000000000000000	4.00000000000000000000	4.00000000000000000000	4.00000000000000000000	4.00000000000000000000	4.00000000000000000000	4.00000000000000000000	4.00000000000000000000	4.00000000000000000000	4.00000000000000000000	4.00000000000000000000	4.00000000000000000000	4.00000000000000000000	4.00000000000000000000
34.00000000000000000000	0.00000000000000000000	4160.00000000000000000000	4163.58984375000000000000	4176.92285156250000000000	4171.79492187500000000000	4160.00000000000000000000	4173.84619140625000000000	4166.66650390625000000000	4168.20507812500000000000	4163.07666015625000000000	4177.43603515625000000000	4141.02539062500000000000	4154.87158203125000000000	4154.35888671875000000000	4151.79492187500000000000	0.00000000000000000000	10247.00000000000000000000	10227.00000000000000000000	0.00000000000000000000	0.00000000000000000000	0.00000000000000000000	1231.00000000000000000000	43.00000000000000000000	4.00000000000000000000	4.00000000000000000000	4.00000000000000000000	4.00000000000000000000	4.00000000000000000000	4.00000000000000000000	4.00000000000000000000	4.00000000000000000000	4.00000000000000000000	4.00000000000000000000	4.00000000000000000000	4.00000000000000000000	4.00000000000000000000	4.00000000000000000000	4.00000000000000000000	4.00000000000000000000
35.00000000000000000000	0.00000000000000000000	4166.66650390625000000000	4185.64111328125000000000	4176.41015625000000000000	4188.20507812500000000000	4161.02539062500000000000	4171.79492187500000000000	4171.28173828125000000000	4177.43603515625000000000	4171.28173828125000000000	4183.07666015625000000000	4156.41015625000000000000	4162.56396484375000000000	4181.53857421875000000000	4164.10253906250000000000	0.00000000000000000000	10248.00000000000000000000	10226.00000000000000000000	0.00000000000000000000	0.00000000000000000000	0.00000000000000000000	1231.00000000000000000000	51.00000000000000000000	4.00000000000000000000	4.00000000000000000000	4.00000000000000000000	4.00000000000000000000	4.00000000000000000000	4.00000000000000000000	4.00000000000000000000	4.00000000000000000000	4.00000000000000000000	4.00000000000000000000	4.00000000000000000000	4.00000000000000000000	4.00000000000000000000	4.00000000000000000000	4.00000000000000000000	4.00000000000000000000
36.00000000000000000000	0.00000000000000000000	4171.28173828125000000000	4172.30761718750000000000	4186.15380859375000000000	4183.58984375000000000000	4163.58984375000000000000	4163.07666015625000000000	4157.43603515625000000000	4162.56396484375000000000	4174.35888671875000000000	4162.56396484375000000000	4151.28173828125000000000	4165.64111328125000000000	4168.20507812500000000000	4162.56396484375000000000	0.00000000000000000000	10248.00000000000000000000	10226.00000000000000000000	0.00000000000000000000	0.00000000000000000000	0.00000000000000000000	1231.00000000000000000000	59.00000000000000000000	4.00000000000000000000	4.00000000000000000000	4.00000000000000000000	4.00000000000000000000	4.00000000000000000000	4.00000000000000000000	4.00000000000000000000	4.00000000000000000000	4.00000000000000000000	4.00000000000000000000	4.00000000000000000000	4.00000000000000000000	4.00000000000000000000	4.00000000000000000000	4.00000000000000000000	4.00000000000000000000
37.00000000000000000000	0.00000000000000000000	4167.17919921875000000000	4172.30761718750000000000	4179.48730468750000000000	4182.05126953125000000000	4155.38427734375000000000	4170.25634765625000000000	4166.66650390625000000000	4174.87158203125000000000	4170.25634765625000000000	4174.35888671875000000000	4151.28173828125000000000	4163.07666015625000000000	4168.20507812500000000000	4158.97412109375000000000	0.00000000000000000000	10249.00000000000000000000	10225.00000000000000000000	0.00000000000000000000	0.00000000000000000000	0.00000000000000000000	1231.00000000000000000000	67.00000000000000000000	4.00000000000000000000	4.00000000000000000000	4.00000000000000000000	4.00000000000000000000	4.00000000000000000000	4.00000000000000000000	4.00000000000000000000	4.00000000000000000000	4.00000000000000000000	4.00000000000000000000	4.00000000000000000000	4.00000000000000000000	4.00000000000000000000	4.00000000000000000000	4.00000000000000000000	4.00000000000000000000
38.00000000000000000000	0.00000000000000000000	4163.58984375000000000000	4181.53857421875000000000	4177.43603515625000000000	4189.74365234375000000000	4133.84619140625000000000	4169.74365234375000000000	4175.89746093750000000000	4198.97412109375000000000	4170.25634765625000000000	4206.66650390625000000000	4165.64111328125000000000	4172.30761718750000000000	4181.02539062500000000000	4164.61523437500000000000	0.00000000000000000000	10249.00000000000000000000	10225.00000000000000000000	0.00000000000000000000	0.00000000000000000000	0.00000000000000000000	1231.00000000000000000000	75.00000000000000000000	4.00000000000000000000	4.00000000000000000000	4.00000000000000000000	4.00000000000000000000	4.00000000000000000000	4.00000000000000000000	4.00000000000000000000	4.00000000000000000000	4.00000000000000000000	4.00000000000000000000	4.00000000000000000000	4.00000000000000000000	4.00000000000000000000	4.00000000000000000000	4.00000000000000000000	4.00000000000000000000
39.00000000000000000000	0.00000000000000000000	4155.89746093750000000000	4157.43603515625000000000	4176.41015625000000000000	4171.28173828125000000000	4134.35888671875000000000	4158.97412109375000000000	4162.05126953125000000000	4172.82031250000000000000	4164.10253906250000000000	4181.02539062500000000000	4150.76904296875000000000	4164.61523437500000000000	4153.33300781250000000000	4156.92285156250000000000	0.00000000000000000000	10249.00000000000000000000	10226.00000000000000000000	0.00000000000000000000	0.00000000000000000000	0.00000000000000000000	1231.00000000000000000000	83.00000000000000000000	4.00000000000000000000	4.00000000000000000000	4.00000000000000000000	4.00000000000000000000	4.00000000000000000000	4.00000000000000000000	4.00000000000000000000	4.00000000000000000000	4.00000000000000000000	4.00000000000000000000	4.00000000000000000000	4.00000000000000000000	4.00000000000000000000	4.00000000000000000000	4.00000000000000000000	4.00000000000000000000
40.00000000000000000000	0.00000000000000000000	4167.17919921875000000000	4178.97412109375000000000	4173.84619140625000000000	4180.00000000000000000000	4223.58984375000000000000	4187.17919921875000000000	4193.33300781250000000000	4188.20507812500000000000	4171.28173828125000000000	4203.07666015625000000000	4161.53857421875000000000	4164.61523437500000000000	4171.79492187500000000000	4162.05126953125000000000	0.00000000000000000000	10249.00000000000000000000	10226.00000000000000000000	0.00000000000000000000	0.00000000000000000000	0.00000000000000000000	1231.00000000000000000000	92.00000000000000000000	4.00000000000000000000	4.00000000000000000000	4.00000000000000000000	4.00000000000000000000	4.00000000000000000000	4.00000000000000000000	4.00000000000000000000	4.00000000000000000000	4.00000000000000000000	4.00000000000000000000	4.00000000000000000000	4.00000000000000000000	4.00000000000000000000	4.00000000000000000000	4.00000000000000000000	4.00000000000000000000
40.00000000000000000000	0.00000000000000000000	4167.17919921875000000000	4178.97412109375000000000	4173.84619140625000000000	4180.00000000000000000000	4223.58984375000000000000	4187.17919921875000000000	4193.33300781250000000000	4188.20507812500000000000	4171.28173828125000000000	4203.07666015625000000000	4161.53857421875000000000	4164.61523437500000000000	4171.79492187500000000000	4162.05126953125000000000	0.00000000000000000000	10249.00000000000000000000	10226.00000000000000000000	0.00000000000000000000	0.00000000000000000000	0.00000000000000000000	1231.00000000000000000000	100.00000000000000000000	4.00000000000000000000	4.00000000000000000000	4.00000000000000000000	4.00000000000000000000	4.00000000000000000000	4.00000000000000000000	4.00000000000000000000	4.00000000000000000000	4.00000000000000000000	4.00000000000000000000	4.00000000000000000000	4.00000000000000000000	4.00000000000000000000	4.00000000000000000000	4.00000000000000000000	4.00000000000000000000
41.00000000000000000000	0.00000000000000000000	4173.33300781250000000000	4177.94873046875000000000	4182.05126953125000000000	4182.05126953125000000000	4230.25634765625000000000	4184.10253906250000000000	4186.66650390625000000000	4184.61523437500000000000	4171.28173828125000000000	4204.10253906250000000000	4153.33300781250000000000	4162.05126953125000000000	4169.23046875000000000000	4156.92285156250000000000	0.00000000000000000000	10249.00000000000000000000	10227.00000000000000000000	0.00000000000000000000	0.00000000000000000000	0.00000000000000000000	1231.00000000000000000000	108.00000000000000000000	4.00000000000000000000	4.00000000000000000000	4.00000000000000000000	4.00000000000000000000	4.00000000000000000000	4.00000000000000000000	4.00000000000000000000	4.00000000000000000000	4.00000000000000000000	4.00000000000000000000	4.00000000000000000000	4.00000000000000000000	4.00000000000000000000	4.00000000000000000000	4.00000000000000000000	4.00000000000000000000
42.00000000000000000000	0.00000000000000000000	4167.69238281250000000000	4175.38427734375000000000	4176.41015625000000000000	4180.51269531250000000000	4193.33300781250000000000	4168.71777343750000000000	4173.84619140625000000000	4176.41015625000000000000	4166.66650390625000000000	4181.53857421875000000000	4149.74365234375000000000	4152.30761718750000000000	4167.69238281250000000000	4154.35888671875000000000	0.00000000000000000000	10249.00000000000000000000	10227.00000000000000000000	0.00000000000000000000	0.00000000000000000000	0.00000000000000000000	1231.00000000000000000000	117.00000000000000000000	4.00000000000000000000	4.00000000000000000000	4.00000000000000000000	4.00000000000000000000	4.00000000000000000000	4.00000000000000000000	4.00000000000000000000	4.00000000000000000000	4.00000000000000000000	4.00000000000000000000	4.00000000000000000000	4.00000000000000000000	4.00000000000000000000	4.00000000000000000000	4.00000000000000000000	4.00000000000000000000
43.00000000000000000000	0.00000000000000000000	4173.84619140625000000000	4188.71777343750000000000	4177.94873046875000000000	4191.28173828125000000000	4192.30761718750000000000	4168.71777343750000000000	4178.46142578125000000000	4187.17919921875000000000	4178.46142578125000000000	4175.38427734375000000000	4168.71777343750000000000	4163.58984375000000000000	4193.33300781250000000000	4173.33300781250000000000	0.00000000000000000000	10250.00000000000000000000	10227.00000000000000000000	0.00000000000000000000	0.00000000000000000000	0.00000000000000000000	1231.00000000000000000000	125.00000000000000000000	4.00000000000000000000	4.00000000000000000000	4.00000000000000000000	4.00000000000000000000	4.00000000000000000000	4.00000000000000000000	4.00000000000000000000	4.00000000000000000000	4.00000000000000000000	4.00000000000000000000	4.00000000000000000000	4.00000000000000000000	4.00000000000000000000	4.00000000000000000000	4.00000000000000000000	4.00000000000000000000
44.00000000000000000000	0.00000000000000000000	4173.84619140625000000000	4172.30761718750000000000	4186.15380859375000000000	4182.05126953125000000000	4167.17919921875000000000	4161.53857421875000000000	4158.46142578125000000000	4169.74365234375000000000	4176.41015625000000000000	4165.64111328125000000000	4156.92285156250000000000	4162.56396484375000000000	4178.97412109375000000000	4172.82031250000000000000	0.00000000000000000000	10250.00000000000000000000	10227.00000000000000000000	0.00000000000000000000	0.00000000000000000000	0.00000000000000000000	1231.00000000000000000000	133.00000000000000000000	4.00000000000000000000	4.00000000000000000000	4.00000000000000000000	4.00000000000000000000	4.00000000000000000000	4.00000000000000000000	4.00000000000000000000	4.00000000000000000000	4.00000000000000000000	4.00000000000000000000	4.00000000000000000000	4.00000000000000000000	4.00000000000000000000	4.00000000000000000000	4.00000000000000000000	4.00000000000000000000
45.00000000000000000000	0.00000000000000000000	4173.84619140625000000000	4186.15380859375000000000	4180.51269531250000000000	4191.28173828125000000000	4179.48730468750000000000	4170.76904296875000000000	4172.30761718750000000000	4190.25634765625000000000	4171.79492187500000000000	4211.79492187500000000000	4169.23046875000000000000	4164.10253906250000000000	4192.30761718750000000000	4172.82031250000000000000	0.00000000000000000000	10248.00000000000000000000	10229.00000000000000000000	0.00000000000000000000	0.00000000000000000000	0.00000000000000000000	1231.00000000000000000000	141.00000000000000000000	4.00000000000000000000	4.00000000000000000000	4.00000000000000000000	4.00000000000000000000	4.00000000000000000000	4.00000000000000000000	4.00000000000000000000	4.00000000000000000000	4.00000000000000000000	4.00000000000000000000	4.00000000000000000000	4.00000000000000000000	4.00000000000000000000	4.00000000000000000000	4.00000000000000000000	4.00000000000000000000
46.00000000000000000000	0.00000000000000000000	4168.20507812500000000000	4172.30761718750000000000	4178.46142578125000000000	4187.69238281250000000000	4165.64111328125000000000	4165.12792968750000000000	4165.64111328125000000000	4188.20507812500000000000	4166.66650390625000000000	4208.20507812500000000000	4165.12792968750000000000	4166.66650390625000000000	4181.02539062500000000000	4167.69238281250000000000	0.00000000000000000000	10248.00000000000000000000	10229.00000000000000000000	0.00000000000000000000	0.00000000000000000000	0.00000000000000000000	1231.00000000000000000000	148.00000000000000000000	4.00000000000000000000	4.00000000000000000000	4.00000000000000000000	4.00000000000000000000	4.00000000000000000000	4.00000000000000000000	4.00000000000000000000	4.00000000000000000000	4.00000000000000000000	4.00000000000000000000	4.00000000000000000000	4.00000000000000000000	4.00000000000000000000	4.00000000000000000000	4.00000000000000000000	4.00000000000000000000
47.00000000000000000000	0.00000000000000000000	4162.56396484375000000000	4166.15380859375000000000	4170.76904296875000000000	4177.43603515625000000000	4167.69238281250000000000	4171.28173828125000000000	4167.17919921875000000000	4174.87158203125000000000	4164.10253906250000000000	4187.17919921875000000000	4154.87158203125000000000	4156.92285156250000000000	4166.66650390625000000000	4159.48730468750000000000	0.00000000000000000000	10247.00000000000000000000	10227.00000000000000000000	0.00000000000000000000	0.00000000000000000000	0.00000000000000000000	1231.00000000000000000000	155.00000000000000000000	4.00000000000000000000	4.00000000000000000000	4.00000000000000000000	4.00000000000000000000	4.00000000000000000000	4.00000000000000000000	4.00000000000000000000	4.00000000000000000000	4.00000000000000000000	4.00000000000000000000	4.00000000000000000000	4.00000000000000000000	4.00000000000000000000	4.00000000000000000000	4.00000000000000000000	4.00000000000000000000
48.00000000000000000000	0.00000000000000000000	4174.35888671875000000000	4194.87158203125000000000	4175.89746093750000000000	4189.74365234375000000000	4202.05126953125000000000	4190.25634765625000000000	4191.79492187500000000000	4190.25634765625000000000	4174.87158203125000000000	4223.07666015625000000000	4170.25634765625000000000	4158.97412109375000000000	4188.20507812500000000000	4165.64111328125000000000	0.00000000000000000000	10247.00000000000000000000	10227.00000000000000000000	0.00000000000000000000	0.00000000000000000000	0.00000000000000000000	1231.00000000000000000000	163.00000000000000000000	4.00000000000000000000	4.00000000000000000000	4.00000000000000000000	4.00000000000000000000	4.00000000000000000000	4.00000000000000000000	4.00000000000000000000	4.00000000000000000000	4.00000000000000000000	4.00000000000000000000	4.00000000000000000000	4.00000000000000000000	4.00000000000000000000	4.00000000000000000000	4.00000000000000000000	4.00000000000000000000
49.00000000000000000000	0.00000000000000000000	4176.92285156250000000000	4182.05126953125000000000	4183.58984375000000000000	4184.10253906250000000000	4171.28173828125000000000	4176.41015625000000000000	4173.84619140625000000000	4172.30761718750000000000	4168.71777343750000000000	4203.58984375000000000000	4156.92285156250000000000	4154.87158203125000000000	4176.92285156250000000000	4160.00000000000000000000	0.00000000000000000000	10247.00000000000000000000	10228.00000000000000000000	0.00000000000000000000	0.00000000000000000000	0.00000000000000000000	1231.00000000000000000000	170.00000000000000000000	4.00000000000000000000	4.00000000000000000000	4.00000000000000000000	4.00000000000000000000	4.00000000000000000000	4.00000000000000000000	4.00000000000000000000	4.00000000000000000000	4.00000000000000000000	4.00000000000000000000	4.00000000000000000000	4.00000000000000000000	4.00000000000000000000	4.00000000000000000000	4.00000000000000000000	4.00000000000000000000
50.00000000000000000000	0.00000000000000000000	4173.84619140625000000000	4189.74365234375000000000	4175.38427734375000000000	4190.76904296875000000000	4182.56396484375000000000	4173.84619140625000000000	4173.33300781250000000000	4178.97412109375000000000	4170.25634765625000000000	4190.76904296875000000000	4166.15380859375000000000	4156.92285156250000000000	4195.89746093750000000000	4166.66650390625000000000	0.00000000000000000000	10247.00000000000000000000	10228.00000000000000000000	0.00000000000000000000	0.00000000000000000000	0.00000000000000000000	1231.00000000000000000000	177.00000000000000000000	4.00000000000000000000	4.00000000000000000000	4.00000000000000000000	4.00000000000000000000	4.00000000000000000000	4.00000000000000000000	4.00000000000000000000	4.00000000000000000000	4.00000000000000000000	4.00000000000000000000	4.00000000000000000000	4.00000000000000000000	4.00000000000000000000	4.00000000000000000000	4.00000000000000000000	4.00000000000000000000
51.00000000000000000000	0.00000000000000000000	4171.79492187500000000000	4183.58984375000000000000	4181.02539062500000000000	4190.25634765625000000000	4180.00000000000000000000	4163.07666015625000000000	4162.56396484375000000000	4168.20507812500000000000	4179.48730468750000000000	4179.48730468750000000000	4166.66650390625000000000	4163.07666015625000000000	4196.41015625000000000000	4174.87158203125000000000	0.00000000000000000000	10247.00000000000000000000	10227.00000000000000000000	0.00000000000000000000	0.00000000000000000000	0.00000000000000000000	1231.00000000000000000000	185.00000000000000000000	4.00000000000000000000	4.00000000000000000000	4.00000000000000000000	4.00000000000000000000	4.00000000000000000000	4.00000000000000000000	4.00000000000000000000	4.00000000000000000000	4.00000000000000000000	4.00000000000000000000	4.00000000000000000000	4.00000000000000000000	4.00000000000000000000	4.00000000000000000000	4.00000000000000000000	4.00000000000000000000
52.00000000000000000000	0.00000000000000000000	4168.71777343750000000000	4174.87158203125000000000	4177.43603515625000000000	4181.02539062500000000000	4151.28173828125000000000	4160.51269531250000000000	4157.43603515625000000000	4157.43603515625000000000	4172.82031250000000000000	4169.23046875000000000000	4157.43603515625000000000	4158.46142578125000000000	4180.00000000000000000000	4170.76904296875000000000	0.00000000000000000000	10247.00000000000000000000	10227.00000000000000000000	0.00000000000000000000	0.00000000000000000000	0.00000000000000000000	1231.00000000000000000000	192.00000000000000000000	4.00000000000000000000	4.00000000000000000000	4.00000000000000000000	4.00000000000000000000	4.00000000000000000000	4.00000000000000000000	4.00000000000000000000	4.00000000000000000000	4.00000000000000000000	4.00000000000000000000	4.00000000000000000000	4.00000000000000000000	4.00000000000000000000	4.00000000000000000000	4.00000000000000000000	4.00000000000000000000
53.00000000000000000000	0.00000000000000000000	4167.17919921875000000000	4186.66650390625000000000	4166.15380859375000000000	4188.71777343750000000000	4177.43603515625000000000	4175.89746093750000000000	4176.41015625000000000000	4187.69238281250000000000	4169.23046875000000000000	4194.35888671875000000000	4171.79492187500000000000	4164.61523437500000000000	4190.25634765625000000000	4170.25634765625000000000	0.00000000000000000000	10248.00000000000000000000	10228.00000000000000000000	0.00000000000000000000	0.00000000000000000000	0.00000000000000000000	1231.00000000000000000000	199.00000000000000000000	4.00000000000000000000	4.00000000000000000000	4.00000000000000000000	4.00000000000000000000	4.00000000000000000000	4.00000000000000000000	4.00000000000000000000	4.00000000000000000000	4.00000000000000000000	4.00000000000000000000	4.00000000000000000000	4.00000000000000000000	4.00000000000000000000	4.00000000000000000000	4.00000000000000000000	4.00000000000000000000
54.00000000000000000000	0.00000000000000000000	4159.48730468750000000000	4163.07666015625000000000	4167.69238281250000000000	4174.35888671875000000000	4177.43603515625000000000	4166.15380859375000000000	4160.00000000000000000000	4174.35888671875000000000	4167.17919921875000000000	4176.92285156250000000000	4155.89746093750000000000	4157.94873046875000000000	4167.17919921875000000000	4158.97412109375000000000	0.00000000000000000000	10248.00000000000000000000	10228.00000000000000000000	0.00000000000000000000	0.00000000000000000000	0.00000000000000000000	1231.00000000000000000000	207.00000000000000000000	4.00000000000000000000	4.00000000000000000000	4.00000000000000000000	4.00000000000000000000	4.00000000000000000000	4.00000000000000000000	4.00000000000000000000	4.00000000000000000000	4.00000000000000000000	4.00000000000000000000	4.00000000000000000000	4.00000000000000000000	4.00000000000000000000	4.00000000000000000000	4.00000000000000000000	4.00000000000000000000
55.00000000000000000000	0.00000000000000000000	4170.76904296875000000000	4188.20507812500000000000	4172.30761718750000000000	4182.05126953125000000000	4181.02539062500000000000	4175.38427734375000000000	4177.94873046875000000000	4185.12792968750000000000	4173.84619140625000000000	4204.61523437500000000000	4162.05126953125000000000	4156.92285156250000000000	4182.56396484375000000000	4163.07666015625000000000	0.00000000000000000000	10248.00000000000000000000	10229.00000000000000000000	0.00000000000000000000	0.00000000000000000000	0.00000000000000000000	1231.00000000000000000000	214.00000000000000000000	4.00000000000000000000	4.00000000000000000000	4.00000000000000000000	4.00000000000000000000	4.00000000000000000000	4.00000000000000000000	4.00000000000000000000	4.00000000000000000000	4.00000000000000000000	4.00000000000000000000	4.00000000000000000000	4.00000000000000000000	4.00000000000000000000	4.00000000000000000000	4.00000000000000000000	4.00000000000000000000
56.00000000000000000000	0.00000000000000000000	4183.58984375000000000000	4203.58984375000000000000	4182.56396484375000000000	4193.33300781250000000000	4168.20507812500000000000	4177.94873046875000000000	4184.61523437500000000000	4189.74365234375000000000	4175.38427734375000000000	4224.61523437500000000000	4166.15380859375000000000	4160.00000000000000000000	4190.76904296875000000000	4166.66650390625000000000	0.00000000000000000000	10248.00000000000000000000	10229.00000000000000000000	0.00000000000000000000	0.00000000000000000000	0.00000000000000000000	1231.00000000000000000000	221.00000000000000000000	4.00000000000000000000	4.00000000000000000000	4.00000000000000000000	4.00000000000000000000	4.00000000000000000000	4.00000000000000000000	4.00000000000000000000	4.00000000000000000000	4.00000000000000000000	4.00000000000000000000	4.00000000000000000000	4.00000000000000000000	4.00000000000000000000	4.00000000000000000000	4.00000000000000000000	4.00000000000000000000
57.00000000000000000000	0.00000000000000000000	4172.82031250000000000000	4180.00000000000000000000	4176.92285156250000000000	4179.48730468750000000000	4167.69238281250000000000	4167.69238281250000000000	4168.20507812500000000000	4166.66650390625000000000	4166.66650390625000000000	4184.61523437500000000000	4154.87158203125000000000	4148.71777343750000000000	4178.97412109375000000000	4161.53857421875000000000	0.00000000000000000000	10248.00000000000000000000	10227.00000000000000000000	0.00000000000000000000	0.00000000000000000000	0.00000000000000000000	1231.00000000000000000000	229.00000000000000000000	4.00000000000000000000	4.00000000000000000000	4.00000000000000000000	4.00000000000000000000	4.00000000000000000000	4.00000000000000000000	4.00000000000000000000	4.00000000000000000000	4.00000000000000000000	4.00000000000000000000	4.00000000000000000000	4.00000000000000000000	4.00000000000000000000	4.00000000000000000000	4.00000000000000000000	4.00000000000000000000
58.00000000000000000000	0.00000000000000000000	4170.25634765625000000000	4188.20507812500000000000	4174.35888671875000000000	4185.12792968750000000000	4207.69238281250000000000	4168.71777343750000000000	4171.28173828125000000000	4179.48730468750000000000	4176.41015625000000000000	4184.61523437500000000000	4176.92285156250000000000	4162.56396484375000000000	4209.23046875000000000000	4178.97412109375000000000	0.00000000000000000000	10248.00000000000000000000	10227.00000000000000000000	0.00000000000000000000	0.00000000000000000000	0.00000000000000000000	1231.00000000000000000000	237.00000000000000000000	4.00000000000000000000	4.00000000000000000000	4.00000000000000000000	4.00000000000000000000	4.00000000000000000000	4.00000000000000000000	4.00000000000000000000	4.00000000000000000000	4.00000000000000000000	4.00000000000000000000	4.00000000000000000000	4.00000000000000000000	4.00000000000000000000	4.00000000000000000000	4.00000000000000000000	4.00000000000000000000
59.00000000000000000000	0.00000000000000000000	4171.79492187500000000000	4176.41015625000000000000	4183.07666015625000000000	4178.97412109375000000000	4168.20507812500000000000	4155.89746093750000000000	4150.76904296875000000000	4168.71777343750000000000	4174.87158203125000000000	4176.92285156250000000000	4167.69238281250000000000	4164.10253906250000000000	4192.30761718750000000000	4177.94873046875000000000	0.00000000000000000000	10248.00000000000000000000	10226.00000000000000000000	0.00000000000000000000	0.00000000000000000000	0.00000000000000000000	1231.00000000000000000000	245.00000000000000000000	4.00000000000000000000	4.00000000000000000000	4.00000000000000000000	4.00000000000000000000	4.00000000000000000000	4.00000000000000000000	4.00000000000000000000	4.00000000000000000000	4.00000000000000000000	4.00000000000000000000	4.00000000000000000000	4.00000000000000000000	4.00000000000000000000	4.00000000000000000000	4.00000000000000000000	4.00000000000000000000
60.00000000000000000000	0.00000000000000000000	4171.79492187500000000000	4184.61523437500000000000	4171.79492187500000000000	4183.07666015625000000000	4157.43603515625000000000	4166.66650390625000000000	4168.20507812500000000000	4182.05126953125000000000	4165.64111328125000000000	4195.38427734375000000000	4164.10253906250000000000	4153.33300781250000000000	4183.58984375000000000000	4168.71777343750000000000	0.00000000000000000000	10248.00000000000000000000	10226.00000000000000000000	0.00000000000000000000	0.00000000000000000000	0.00000000000000000000	1231.00000000000000000000	254.00000000000000000000	4.00000000000000000000	4.00000000000000000000	4.00000000000000000000	4.00000000000000000000	4.00000000000000000000	4.00000000000000000000	4.00000000000000000000	4.00000000000000000000	4.00000000000000000000	4.00000000000000000000	4.00000000000000000000	4.00000000000000000000	4.00000000000000000000	4.00000000000000000000	4.00000000000000000000	4.00000000000000000000
61.00000000000000000000	0.00000000000000000000	4167.69238281250000000000	4178.97412109375000000000	4168.20507812500000000000	4183.58984375000000000000	4191.79492187500000000000	4170.25634765625000000000	4175.89746093750000000000	4187.17919921875000000000	4164.61523437500000000000	4197.43603515625000000000	4167.17919921875000000000	4158.97412109375000000000	4184.61523437500000000000	4168.20507812500000000000	0.00000000000000000000	10249.00000000000000000000	10226.00000000000000000000	0.00000000000000000000	0.00000000000000000000	0.00000000000000000000	1231.00000000000000000000	262.00000000000000000000	4.00000000000000000000	4.00000000000000000000	4.00000000000000000000	4.00000000000000000000	4.00000000000000000000	4.00000000000000000000	4.00000000000000000000	4.00000000000000000000	4.00000000000000000000	4.00000000000000000000	4.00000000000000000000	4.00000000000000000000	4.00000000000000000000	4.00000000000000000000	4.00000000000000000000	4.00000000000000000000
62.00000000000000000000	0.00000000000000000000	4166.15380859375000000000	4166.15380859375000000000	4171.28173828125000000000	4171.79492187500000000000	4194.35888671875000000000	4166.15380859375000000000	4159.48730468750000000000	4161.53857421875000000000	4163.58984375000000000000	4161.02539062500000000000	4155.89746093750000000000	4155.38427734375000000000	4172.30761718750000000000	4163.07666015625000000000	0.00000000000000000000	10249.00000000000000000000	10226.00000000000000000000	0.00000000000000000000	0.00000000000000000000	0.00000000000000000000	1231.00000000000000000000	270.00000000000000000000	4.00000000000000000000	4.00000000000000000000	4.00000000000000000000	4.00000000000000000000	4.00000000000000000000	4.00000000000000000000	4.00000000000000000000	4.00000000000000000000	4.00000000000000000000	4.00000000000000000000	4.00000000000000000000	4.00000000000000000000	4.00000000000000000000	4.00000000000000000000	4.00000000000000000000	4.00000000000000000000
63.00000000000000000000	0.00000000000000000000	4180.00000000000000000000	4200.00000000000000000000	4173.84619140625000000000	4188.71777343750000000000	4201.02539062500000000000	4183.58984375000000000000	4180.00000000000000000000	4176.92285156250000000000	4173.33300781250000000000	4183.58984375000000000000	4170.25634765625000000000	4155.38427734375000000000	4190.76904296875000000000	4167.17919921875000000000	0.00000000000000000000	10247.00000000000000000000	10226.00000000000000000000	0.00000000000000000000	0.00000000000000000000	0.00000000000000000000	1231.00000000000000000000	279.00000000000000000000	4.00000000000000000000	4.00000000000000000000	4.00000000000000000000	4.00000000000000000000	4.00000000000000000000	4.00000000000000000000	4.00000000000000000000	4.00000000000000000000	4.00000000000000000000	4.00000000000000000000	4.00000000000000000000	4.00000000000000000000	4.00000000000000000000	4.00000000000000000000	4.00000000000000000000	4.00000000000000000000
64.00000000000000000000	0.00000000000000000000	4173.84619140625000000000	4183.07666015625000000000	4177.43603515625000000000	4177.43603515625000000000	4181.02539062500000000000	4172.82031250000000000000	4165.64111328125000000000	4161.53857421875000000000	4171.79492187500000000000	4180.00000000000000000000	4151.28173828125000000000	4147.17919921875000000000	4165.12792968750000000000	4159.48730468750000000000	865.00000000000000000000	10247.00000000000000000000	10226.00000000000000000000	0.00000000000000000000	0.00000000000000000000	0.00000000000000000000	1231.00000000000000000000	287.00000000000000000000	4.00000000000000000000	4.00000000000000000000	4.00000000000000000000	4.00000000000000000000	4.00000000000000000000	4.00000000000000000000	4.00000000000000000000	4.00000000000000000000	4.00000000000000000000	4.00000000000000000000	4.00000000000000000000	4.00000000000000000000	4.00000000000000000000	4.00000000000000000000	4.00000000000000000000	4.00000000000000000000
65.00000000000000000000	0.00000000000000000000	4163.07666015625000000000	4174.87158203125000000000	4166.15380859375000000000	4169.74365234375000000000	4192.30761718750000000000	4168.71777343750000000000	4164.10253906250000000000	4163.58984375000000000000	4168.20507812500000000000	4178.97412109375000000000	4150.25634765625000000000	4145.12792968750000000000	4172.82031250000000000000	4164.10253906250000000000	1037.00000000000000000000	10246.00000000000000000000	10224.00000000000000000000	0.00000000000000000000	0.00000000000000000000	0.00000000000000000000	1231.00000000000000000000	296.00000000000000000000	4.00000000000000000000	4.00000000000000000000	4.00000000000000000000	4.00000000000000000000	4.00000000000000000000	4.00000000000000000000	4.00000000000000000000	4.00000000000000000000	4.00000000000000000000	4.00000000000000000000	4.00000000000000000000	4.00000000000000000000	4.00000000000000000000	4.00000000000000000000	4.00000000000000000000	4.00000000000000000000
66.00000000000000000000	0.00000000000000000000	4168.20507812500000000000	4179.48730468750000000000	4168.20507812500000000000	4182.05126953125000000000	4191.28173828125000000000	4164.61523437500000000000	4166.66650390625000000000	4180.00000000000000000000	4174.35888671875000000000	4185.12792968750000000000	4166.15380859375000000000	4155.89746093750000000000	4196.41015625000000000000	4174.35888671875000000000	1124.00000000000000000000	10246.00000000000000000000	10224.00000000000000000000	0.00000000000000000000	0.00000000000000000000	0.00000000000000000000	1231.00000000000000000000	304.00000000000000000000	4.00000000000000000000	4.00000000000000000000	4.00000000000000000000	4.00000000000000000000	4.00000000000000000000	4.00000000000000000000	4.00000000000000000000	4.00000000000000000000	4.00000000000000000000	4.00000000000000000000	4.00000000000000000000	4.00000000000000000000	4.00000000000000000000	4.00000000000000000000	4.00000000000000000000	4.00000000000000000000
67.00000000000000000000	0.00000000000000000000	4162.56396484375000000000	4158.46142578125000000000	4167.69238281250000000000	4169.23046875000000000000	4158.46142578125000000000	4152.82031250000000000000	4153.84619140625000000000	4163.58984375000000000000	4167.69238281250000000000	4172.82031250000000000000	4146.15380859375000000000	4147.17919921875000000000	4166.66650390625000000000	4160.00000000000000000000	1628.00000000000000000000	10245.00000000000000000000	10225.00000000000000000000	0.00000000000000000000	0.00000000000000000000	0.00000000000000000000	1231.00000000000000000000	312.00000000000000000000	4.00000000000000000000	4.00000000000000000000	4.00000000000000000000	4.00000000000000000000	4.00000000000000000000	4.00000000000000000000	4.00000000000000000000	4.00000000000000000000	4.00000000000000000000	4.00000000000000000000	4.00000000000000000000	4.00000000000000000000	4.00000000000000000000	4.00000000000000000000	4.00000000000000000000	4.00000000000000000000
68.00000000000000000000	0.00000000000000000000	4160.51269531250000000000	4174.87158203125000000000	4157.43603515625000000000	4175.38427734375000000000	4174.87158203125000000000	4172.30761718750000000000	4181.02539062500000000000	4187.17919921875000000000	4165.64111328125000000000	4212.82031250000000000000	4160.00000000000000000000	4150.76904296875000000000	4175.38427734375000000000	4160.00000000000000000000	1743.00000000000000000000	10245.00000000000000000000	10225.00000000000000000000	0.00000000000000000000	0.00000000000000000000	0.00000000000000000000	1231.00000000000000000000	320.00000000000000000000	4.00000000000000000000	4.00000000000000000000	4.00000000000000000000	4.00000000000000000000	4.00000000000000000000	4.00000000000000000000	4.00000000000000000000	4.00000000000000000000	4.00000000000000000000	4.00000000000000000000	4.00000000000000000000	4.00000000000000000000	4.00000000000000000000	4.00000000000000000000	4.00000000000000000000	4.00000000000000000000
69.00000000000000000000	0.00000000000000000000	4161.53857421875000000000	4166.15380859375000000000	4165.12792968750000000000	4177.43603515625000000000	4154.87158203125000000000	4169.23046875000000000000	4172.30761718750000000000	4183.58984375000000000000	4164.61523437500000000000	4196.41015625000000000000	4162.56396484375000000000	4155.89746093750000000000	4170.25634765625000000000	4163.07666015625000000000	1209.00000000000000000000	10246.00000000000000000000	10227.00000000000000000000	0.00000000000000000000	0.00000000000000000000	0.00000000000000000000	1231.00000000000000000000	327.00000000000000000000	4.00000000000000000000	4.00000000000000000000	4.00000000000000000000	4.00000000000000000000	4.00000000000000000000	4.00000000000000000000	4.00000000000000000000	4.00000000000000000000	4.00000000000000000000	4.00000000000000000000	4.00000000000000000000	4.00000000000000000000	4.00000000000000000000	4.00000000000000000000	4.00000000000000000000	4.00000000000000000000
70.00000000000000000000	0.00000000000000000000	4166.66650390625000000000	4173.84619140625000000000	4170.25634765625000000000	4174.87158203125000000000	4165.64111328125000000000	4169.74365234375000000000	4168.71777343750000000000	4177.94873046875000000000	4167.69238281250000000000	4178.97412109375000000000	4161.02539062500000000000	4153.33300781250000000000	4174.35888671875000000000	4166.15380859375000000000	1424.00000000000000000000	10246.00000000000000000000	10227.00000000000000000000	0.00000000000000000000	0.00000000000000000000	0.00000000000000000000	1231.00000000000000000000	334.00000000000000000000	4.00000000000000000000	4.00000000000000000000	4.00000000000000000000	4.00000000000000000000	4.00000000000000000000	4.00000000000000000000	4.00000000000000000000	4.00000000000000000000	4.00000000000000000000	4.00000000000000000000	4.00000000000000000000	4.00000000000000000000	4.00000000000000000000	4.00000000000000000000	4.00000000000000000000	4.00000000000000000000
71.00000000000000000000	0.00000000000000000000	4180.00000000000000000000	4196.41015625000000000000	4178.46142578125000000000	4183.07666015625000000000	4205.64111328125000000000	4177.94873046875000000000	4182.05126953125000000000	4185.12792968750000000000	4174.87158203125000000000	4198.97412109375000000000	4168.20507812500000000000	4160.00000000000000000000	4190.76904296875000000000	4174.87158203125000000000	1543.00000000000000000000	10247.00000000000000000000	10228.00000000000000000000	0.00000000000000000000	0.00000000000000000000	0.00000000000000000000	1231.00000000000000000000	342.00000000000000000000	4.00000000000000000000	4.00000000000000000000	4.00000000000000000000	4.00000000000000000000	4.00000000000000000000	4.00000000000000000000	4.00000000000000000000	4.00000000000000000000	4.00000000000000000000	4.00000000000000000000	4.00000000000000000000	4.00000000000000000000	4.00000000000000000000	4.00000000000000000000	4.00000000000000000000	4.00000000000000000000
72.00000000000000000000	0.00000000000000000000	4178.46142578125000000000	4174.35888671875000000000	4179.48730468750000000000	4174.35888671875000000000	4162.56396484375000000000	4166.15380859375000000000	4167.69238281250000000000	4165.12792968750000000000	4168.20507812500000000000	4179.48730468750000000000	4154.87158203125000000000	4154.35888671875000000000	4176.92285156250000000000	4168.71777343750000000000	1021.00000000000000000000	10247.00000000000000000000	10228.00000000000000000000	0.00000000000000000000	0.00000000000000000000	0.00000000000000000000	1231.00000000000000000000	349.00000000000000000000	4.00000000000000000000	4.00000000000000000000	4.00000000000000000000	4.00000000000000000000	4.00000000000000000000	4.00000000000000000000	4.00000000000000000000	4.00000000000000000000	4.00000000000000000000	4.00000000000000000000	4.00000000000000000000	4.00000000000000000000	4.00000000000000000000	4.00000000000000000000	4.00000000000000000000	4.00000000000000000000
73.00000000000000000000	0.00000000000000000000	4175.89746093750000000000	4177.43603515625000000000	4173.33300781250000000000	4182.56396484375000000000	4150.76904296875000000000	4168.20507812500000000000	4175.89746093750000000000	4190.25634765625000000000	4174.35888671875000000000	4191.28173828125000000000	4175.89746093750000000000	4161.53857421875000000000	4199.48730468750000000000	4178.46142578125000000000	1619.00000000000000000000	10249.00000000000000000000	10227.00000000000000000000	0.00000000000000000000	0.00000000000000000000	0.00000000000000000000	1231.00000000000000000000	356.00000000000000000000	4.00000000000000000000	4.00000000000000000000	4.00000000000000000000	4.00000000000000000000	4.00000000000000000000	4.00000000000000000000	4.00000000000000000000	4.00000000000000000000	4.00000000000000000000	4.00000000000000000000	4.00000000000000000000	4.00000000000000000000	4.00000000000000000000	4.00000000000000000000	4.00000000000000000000	4.00000000000000000000
74.00000000000000000000	0.00000000000000000000	4173.84619140625000000000	4168.71777343750000000000	4181.02539062500000000000	4176.92285156250000000000	4174.35888671875000000000	4158.97412109375000000000	4165.12792968750000000000	4189.23046875000000000000	4178.97412109375000000000	4187.17919921875000000000	4176.92285156250000000000	4170.25634765625000000000	4190.76904296875000000000	4182.05126953125000000000	1657.00000000000000000000	10249.00000000000000000000	10227.00000000000000000000	0.00000000000000000000	0.00000000000000000000	0.00000000000000000000	1231.00000000000000000000	364.00000000000000000000	4.00000000000000000000	4.00000000000000000000	4.00000000000000000000	4.00000000000000000000	4.00000000000000000000	4.00000000000000000000	4.00000000000000000000	4.00000000000000000000	4.00000000000000000000	4.00000000000000000000	4.00000000000000000000	4.00000000000000000000	4.00000000000000000000	4.00000000000000000000	4.00000000000000000000	4.00000000000000000000
75.00000000000000000000	0.00000000000000000000	4173.33300781250000000000	4173.33300781250000000000	4175.89746093750000000000	4170.76904296875000000000	4197.43603515625000000000	4164.61523437500000000000	4172.30761718750000000000	4184.61523437500000000000	4170.25634765625000000000	4198.46142578125000000000	4172.82031250000000000000	4163.58984375000000000000	4181.53857421875000000000	4174.35888671875000000000	1440.00000000000000000000	10249.00000000000000000000	10227.00000000000000000000	0.00000000000000000000	0.00000000000000000000	0.00000000000000000000	1231.00000000000000000000	372.00000000000000000000	4.00000000000000000000	4.00000000000000000000	4.00000000000000000000	4.00000000000000000000	4.00000000000000000000	4.00000000000000000000	4.00000000000000000000	4.00000000000000000000	4.00000000000000000000	4.00000000000000000000	4.00000000000000000000	4.00000000000000000000	4.00000000000000000000	4.00000000000000000000	4.00000000000000000000	4.00000000000000000000
76.00000000000000000000	0.00000000000000000000	4177.94873046875000000000	4185.12792968750000000000	4171.28173828125000000000	4183.58984375000000000000	4187.17919921875000000000	4178.46142578125000000000	4191.28173828125000000000	4202.05126953125000000000	4167.17919921875000000000	4230.25634765625000000000	4182.56396484375000000000	4164.61523437500000000000	4191.79492187500000000000	4175.89746093750000000000	1378.00000000000000000000	10249.00000000000000000000	10227.00000000000000000000	0.00000000000000000000	0.00000000000000000000	0.00000000000000000000	1231.00000000000000000000	380.00000000000000000000	4.00000000000000000000	4.00000000000000000000	4.00000000000000000000	4.00000000000000000000	4.00000000000000000000	4.00000000000000000000	4.00000000000000000000	4.00000000000000000000	4.00000000000000000000	4.00000000000000000000	4.00000000000000000000	4.00000000000000000000	4.00000000000000000000	4.00000000000000000000	4.00000000000000000000	4.00000000000000000000
77.00000000000000000000	0.00000000000000000000	4170.76904296875000000000	4159.48730468750000000000	4171.79492187500000000000	4170.76904296875000000000	4157.94873046875000000000	4166.15380859375000000000	4168.20507812500000000000	4174.87158203125000000000	4161.02539062500000000000	4188.20507812500000000000	4158.97412109375000000000	4155.38427734375000000000	4162.56396484375000000000	4167.17919921875000000000	1483.00000000000000000000	10250.00000000000000000000	10227.00000000000000000000	0.00000000000000000000	0.00000000000000000000	0.00000000000000000000	1231.00000000000000000000	388.00000000000000000000	4.00000000000000000000	4.00000000000000000000	4.00000000000000000000	4.00000000000000000000	4.00000000000000000000	4.00000000000000000000	4.00000000000000000000	4.00000000000000000000	4.00000000000000000000	4.00000000000000000000	4.00000000000000000000	4.00000000000000000000	4.00000000000000000000	4.00000000000000000000	4.00000000000000000000	4.00000000000000000000
78.00000000000000000000	0.00000000000000000000	4177.94873046875000000000	4183.58984375000000000000	4171.79492187500000000000	4177.94873046875000000000	4207.17919921875000000000	4173.33300781250000000000	4175.38427734375000000000	4172.30761718750000000000	4170.25634765625000000000	4180.00000000000000000000	4166.66650390625000000000	4154.87158203125000000000	4177.43603515625000000000	4170.76904296875000000000	1657.00000000000000000000	10250.00000000000000000000	10227.00000000000000000000	0.00000000000000000000	0.00000000000000000000	0.00000000000000000000	1231.00000000000000000000	396.00000000000000000000	4.00000000000000000000	4.00000000000000000000	4.00000000000000000000	4.00000000000000000000	4.00000000000000000000	4.00000000000000000000	4.00000000000000000000	4.00000000000000000000	4.00000000000000000000	4.00000000000000000000	4.00000000000000000000	4.00000000000000000000	4.00000000000000000000	4.00000000000000000000	4.00000000000000000000	4.00000000000000000000
79.00000000000000000000	0.00000000000000000000	4184.10253906250000000000	4190.25634765625000000000	4182.05126953125000000000	4183.07666015625000000000	4200.00000000000000000000	4168.71777343750000000000	4167.17919921875000000000	4156.41015625000000000000	4177.43603515625000000000	4166.66650390625000000000	4165.12792968750000000000	4157.94873046875000000000	4183.58984375000000000000	4174.35888671875000000000	1440.00000000000000000000	10253.00000000000000000000	10229.00000000000000000000	0.00000000000000000000	0.00000000000000000000	0.00000000000000000000	1231.00000000000000000000	404.00000000000000000000	4.00000000000000000000	4.00000000000000000000	4.00000000000000000000	4.00000000000000000000	4.00000000000000000000	4.00000000000000000000	4.00000000000000000000	4.00000000000000000000	4.00000000000000000000	4.00000000000000000000	4.00000000000000000000	4.00000000000000000000	4.00000000000000000000	4.00000000000000000000	4.00000000000000000000	4.00000000000000000000
80.00000000000000000000	0.00000000000000000000	4170.76904296875000000000	4173.84619140625000000000	4173.84619140625000000000	4181.02539062500000000000	4162.05126953125000000000	4165.12792968750000000000	4162.05126953125000000000	4153.33300781250000000000	4171.28173828125000000000	4148.71777343750000000000	4157.43603515625000000000	4152.30761718750000000000	4181.02539062500000000000	4172.82031250000000000000	1378.00000000000000000000	10253.00000000000000000000	10229.00000000000000000000	0.00000000000000000000	0.00000000000000000000	0.00000000000000000000	1231.00000000000000000000	413.00000000000000000000	4.00000000000000000000	4.00000000000000000000	4.00000000000000000000	4.00000000000000000000	4.00000000000000000000	4.00000000000000000000	4.00000000000000000000	4.00000000000000000000	4.00000000000000000000	4.00000000000000000000	4.00000000000000000000	4.00000000000000000000	4.00000000000000000000	4.00000000000000000000	4.00000000000000000000	4.00000000000000000000
81.00000000000000000000	0.00000000000000000000	4165.64111328125000000000	4177.94873046875000000000	4166.15380859375000000000	4197.43603515625000000000	4168.20507812500000000000	4168.71777343750000000000	4170.76904296875000000000	4185.64111328125000000000	4176.41015625000000000000	4190.25634765625000000000	4176.92285156250000000000	4165.12792968750000000000	4201.53857421875000000000	4183.07666015625000000000	1483.00000000000000000000	10252.00000000000000000000	10228.00000000000000000000	0.00000000000000000000	0.00000000000000000000	0.00000000000000000000	1231.00000000000000000000	421.00000000000000000000	4.00000000000000000000	4.00000000000000000000	4.00000000000000000000	4.00000000000000000000	4.00000000000000000000	4.00000000000000000000	4.00000000000000000000	4.00000000000000000000	4.00000000000000000000	4.00000000000000000000	4.00000000000000000000	4.00000000000000000000	4.00000000000000000000	4.00000000000000000000	4.00000000000000000000	4.00000000000000000000
82.00000000000000000000	0.00000000000000000000	4161.53857421875000000000	4155.38427734375000000000	4170.76904296875000000000	4188.20507812500000000000	4144.61523437500000000000	4152.30761718750000000000	4146.15380859375000000000	4167.17919921875000000000	4171.79492187500000000000	4184.61523437500000000000	4158.97412109375000000000	4159.48730468750000000000	4175.38427734375000000000	4174.35888671875000000000	1657.00000000000000000000	10252.00000000000000000000	10228.00000000000000000000	0.00000000000000000000	0.00000000000000000000	0.00000000000000000000	1231.00000000000000000000	429.00000000000000000000	4.00000000000000000000	4.00000000000000000000	4.00000000000000000000	4.00000000000000000000	4.00000000000000000000	4.00000000000000000000	4.00000000000000000000	4.00000000000000000000	4.00000000000000000000	4.00000000000000000000	4.00000000000000000000	4.00000000000000000000	4.00000000000000000000	4.00000000000000000000	4.00000000000000000000	4.00000000000000000000
83.00000000000000000000	0.00000000000000000000	4163.07666015625000000000	4171.79492187500000000000	4163.58984375000000000000	4195.38427734375000000000	4180.51269531250000000000	4169.74365234375000000000	4168.20507812500000000000	4176.92285156250000000000	4170.76904296875000000000	4186.15380859375000000000	4162.05126953125000000000	4152.30761718750000000000	4178.97412109375000000000	4170.76904296875000000000	1440.00000000000000000000	10247.00000000000000000000	10228.00000000000000000000	0.00000000000000000000	0.00000000000000000000	0.00000000000000000000	1231.00000000000000000000	437.00000000000000000000	4.00000000000000000000	4.00000000000000000000	4.00000000000000000000	4.00000000000000000000	4.00000000000000000000	4.00000000000000000000	4.00000000000000000000	4.00000000000000000000	4.00000000000000000000	4.00000000000000000000	4.00000000000000000000	4.00000000000000000000	4.00000000000000000000	4.00000000000000000000	4.00000000000000000000	4.00000000000000000000
84.00000000000000000000	0.00000000000000000000	4166.66650390625000000000	4175.89746093750000000000	4165.64111328125000000000	4201.53857421875000000000	4191.28173828125000000000	4178.46142578125000000000	4177.94873046875000000000	4183.07666015625000000000	4170.76904296875000000000	4189.74365234375000000000	4167.69238281250000000000	4156.41015625000000000000	4176.92285156250000000000	4169.23046875000000000000	1378.00000000000000000000	10247.00000000000000000000	10228.00000000000000000000	0.00000000000000000000	0.00000000000000000000	0.00000000000000000000	1231.00000000000000000000	445.00000000000000000000	4.00000000000000000000	4.00000000000000000000	4.00000000000000000000	4.00000000000000000000	4.00000000000000000000	4.00000000000000000000	4.00000000000000000000	4.00000000000000000000	4.00000000000000000000	4.00000000000000000000	4.00000000000000000000	4.00000000000000000000	4.00000000000000000000	4.00000000000000000000	4.00000000000000000000	4.00000000000000000000
85.00000000000000000000	0.00000000000000000000	4168.71777343750000000000	4168.20507812500000000000	4170.25634765625000000000	4194.87158203125000000000	4151.28173828125000000000	4168.71777343750000000000	4164.10253906250000000000	4168.71777343750000000000	4164.61523437500000000000	4181.02539062500000000000	4160.51269531250000000000	4150.76904296875000000000	4169.74365234375000000000	4165.12792968750000000000	1483.00000000000000000000	10244.00000000000000000000	10228.00000000000000000000	0.00000000000000000000	0.00000000000000000000	0.00000000000000000000	1231.00000000000000000000	452.00000000000000000000	4.00000000000000000000	4.00000000000000000000	4.00000000000000000000	4.00000000000000000000	4.00000000000000000000	4.00000000000000000000	4.00000000000000000000	4.00000000000000000000	4.00000000000000000000	4.00000000000000000000	4.00000000000000000000	4.00000000000000000000	4.00000000000000000000	4.00000000000000000000	4.00000000000000000000	4.00000000000000000000
86.00000000000000000000	0.00000000000000000000	4180.51269531250000000000	4195.89746093750000000000	4177.94873046875000000000	4208.20507812500000000000	4172.82031250000000000000	4175.38427734375000000000	4174.87158203125000000000	4180.51269531250000000000	4174.87158203125000000000	4188.71777343750000000000	4176.92285156250000000000	4158.46142578125000000000	4201.53857421875000000000	4177.94873046875000000000	1657.00000000000000000000	10244.00000000000000000000	10228.00000000000000000000	0.00000000000000000000	0.00000000000000000000	0.00000000000000000000	1231.00000000000000000000	459.00000000000000000000	4.00000000000000000000	4.00000000000000000000	4.00000000000000000000	4.00000000000000000000	4.00000000000000000000	4.00000000000000000000	4.00000000000000000000	4.00000000000000000000	4.00000000000000000000	4.00000000000000000000	4.00000000000000000000	4.00000000000000000000	4.00000000000000000000	4.00000000000000000000	4.00000000000000000000	4.00000000000000000000
87.00000000000000000000	0.00000000000000000000	4177.94873046875000000000	4181.53857421875000000000	4181.53857421875000000000	4200.00000000000000000000	4169.74365234375000000000	4168.71777343750000000000	4164.10253906250000000000	4163.07666015625000000000	4175.38427734375000000000	4159.48730468750000000000	4163.07666015625000000000	4156.41015625000000000000	4183.58984375000000000000	4172.82031250000000000000	1440.00000000000000000000	10242.00000000000000000000	10229.00000000000000000000	0.00000000000000000000	0.00000000000000000000	0.00000000000000000000	1231.00000000000000000000	467.00000000000000000000	4.00000000000000000000	4.00000000000000000000	4.00000000000000000000	4.00000000000000000000	4.00000000000000000000	4.00000000000000000000	4.00000000000000000000	4.00000000000000000000	4.00000000000000000000	4.00000000000000000000	4.00000000000000000000	4.00000000000000000000	4.00000000000000000000	4.00000000000000000000	4.00000000000000000000	4.00000000000000000000
88.00000000000000000000	0.00000000000000000000	4168.71777343750000000000	4180.51269531250000000000	4170.25634765625000000000	4204.61523437500000000000	4157.43603515625000000000	4172.30761718750000000000	4175.89746093750000000000	4179.48730468750000000000	4170.76904296875000000000	4182.05126953125000000000	4167.69238281250000000000	4158.46142578125000000000	4186.15380859375000000000	4174.35888671875000000000	1378.00000000000000000000	10242.00000000000000000000	10229.00000000000000000000	0.00000000000000000000	0.00000000000000000000	0.00000000000000000000	1231.00000000000000000000	474.00000000000000000000	4.00000000000000000000	4.00000000000000000000	4.00000000000000000000	4.00000000000000000000	4.00000000000000000000	4.00000000000000000000	4.00000000000000000000	4.00000000000000000000	4.00000000000000000000	4.00000000000000000000	4.00000000000000000000	4.00000000000000000000	4.00000000000000000000	4.00000000000000000000	4.00000000000000000000	4.00000000000000000000
89.00000000000000000000	0.00000000000000000000	4167.69238281250000000000	4174.35888671875000000000	4170.76904296875000000000	4213.33300781250000000000	4155.89746093750000000000	4165.12792968750000000000	4169.23046875000000000000	4188.20507812500000000000	4171.28173828125000000000	4194.35888671875000000000	4174.87158203125000000000	4169.23046875000000000000	4193.33300781250000000000	4179.48730468750000000000	1483.00000000000000000000	10242.00000000000000000000	10228.00000000000000000000	0.00000000000000000000	0.00000000000000000000	0.00000000000000000000	1231.00000000000000000000	482.00000000000000000000	4.00000000000000000000	4.00000000000000000000	4.00000000000000000000	4.00000000000000000000	4.00000000000000000000	4.00000000000000000000	4.00000000000000000000	4.00000000000000000000	4.00000000000000000000	4.00000000000000000000	4.00000000000000000000	4.00000000000000000000	4.00000000000000000000	4.00000000000000000000	4.00000000000000000000	4.00000000000000000000
90.00000000000000000000	0.00000000000000000000	4167.17919921875000000000	4168.20507812500000000000	4168.20507812500000000000	4202.56396484375000000000	4171.28173828125000000000	4162.05126953125000000000	4157.43603515625000000000	4165.12792968750000000000	4164.61523437500000000000	4173.84619140625000000000	4161.02539062500000000000	4158.46142578125000000000	4173.84619140625000000000	4170.76904296875000000000	1657.00000000000000000000	10242.00000000000000000000	10228.00000000000000000000	0.00000000000000000000	0.00000000000000000000	0.00000000000000000000	1231.00000000000000000000	490.00000000000000000000	4.00000000000000000000	4.00000000000000000000	4.00000000000000000000	4.00000000000000000000	4.00000000000000000000	4.00000000000000000000	4.00000000000000000000	4.00000000000000000000	4.00000000000000000000	4.00000000000000000000	4.00000000000000000000	4.00000000000000000000	4.00000000000000000000	4.00000000000000000000	4.00000000000000000000	4.00000000000000000000
91.00000000000000000000	0.00000000000000000000	4173.33300781250000000000	4195.38427734375000000000	4166.66650390625000000000	4212.82031250000000000000	4197.94873046875000000000	4183.07666015625000000000	4186.66650390625000000000	4183.58984375000000000000	4167.17919921875000000000	4209.23046875000000000000	4173.33300781250000000000	4157.94873046875000000000	4184.10253906250000000000	4173.33300781250000000000	1440.00000000000000000000	10246.00000000000000000000	10228.00000000000000000000	0.00000000000000000000	0.00000000000000000000	0.00000000000000000000	1231.00000000000000000000	498.00000000000000000000	4.00000000000000000000	4.00000000000000000000	4.00000000000000000000	4.00000000000000000000	4.00000000000000000000	4.00000000000000000000	4.00000000000000000000	4.00000000000000000000	4.00000000000000000000	4.00000000000000000000	4.00000000000000000000	4.00000000000000000000	4.00000000000000000000	4.00000000000000000000	4.00000000000000000000	4.00000000000000000000
92.00000000000000000000	0.00000000000000000000	4170.76904296875000000000	4176.41015625000000000000	4177.43603515625000000000	4206.66650390625000000000	4170.76904296875000000000	4173.84619140625000000000	4172.30761718750000000000	4175.38427734375000000000	4165.64111328125000000000	4198.46142578125000000000	4165.64111328125000000000	4157.94873046875000000000	4172.30761718750000000000	4169.74365234375000000000	1378.00000000000000000000	10246.00000000000000000000	10228.00000000000000000000	0.00000000000000000000	0.00000000000000000000	0.00000000000000000000	1231.00000000000000000000	507.00000000000000000000	4.00000000000000000000	4.00000000000000000000	4.00000000000000000000	4.00000000000000000000	4.00000000000000000000	4.00000000000000000000	4.00000000000000000000	4.00000000000000000000	4.00000000000000000000	4.00000000000000000000	4.00000000000000000000	4.00000000000000000000	4.00000000000000000000	4.00000000000000000000	4.00000000000000000000	4.00000000000000000000
93.00000000000000000000	0.00000000000000000000	4176.92285156250000000000	4186.66650390625000000000	4178.97412109375000000000	4208.71777343750000000000	4193.33300781250000000000	4174.87158203125000000000	4167.17919921875000000000	4181.02539062500000000000	4171.79492187500000000000	4191.79492187500000000000	4173.84619140625000000000	4162.05126953125000000000	4192.30761718750000000000	4177.94873046875000000000	1483.00000000000000000000	10247.00000000000000000000	10228.00000000000000000000	0.00000000000000000000	0.00000000000000000000	0.00000000000000000000	1231.00000000000000000000	515.00000000000000000000	4.00000000000000000000	4.00000000000000000000	4.00000000000000000000	4.00000000000000000000	4.00000000000000000000	4.00000000000000000000	4.00000000000000000000	4.00000000000000000000	4.00000000000000000000	4.00000000000000000000	4.00000000000000000000	4.00000000000000000000	4.00000000000000000000	4.00000000000000000000	4.00000000000000000000	4.00000000000000000000
94.00000000000000000000	0.00000000000000000000	4191.28173828125000000000	4204.61523437500000000000	4186.66650390625000000000	4216.92285156250000000000	4201.02539062500000000000	4177.43603515625000000000	4169.74365234375000000000	4185.64111328125000000000	4180.51269531250000000000	4190.76904296875000000000	4183.07666015625000000000	4171.28173828125000000000	4205.12792968750000000000	4188.20507812500000000000	1657.00000000000000000000	10247.00000000000000000000	10228.00000000000000000000	0.00000000000000000000	0.00000000000000000000	0.00000000000000000000	1231.00000000000000000000	523.00000000000000000000	4.00000000000000000000	4.00000000000000000000	4.00000000000000000000	4.00000000000000000000	4.00000000000000000000	4.00000000000000000000	4.00000000000000000000	4.00000000000000000000	4.00000000000000000000	4.00000000000000000000	4.00000000000000000000	4.00000000000000000000	4.00000000000000000000	4.00000000000000000000	4.00000000000000000000	4.00000000000000000000
95.00000000000000000000	0.00000000000000000000	4183.07666015625000000000	4184.61523437500000000000	4181.53857421875000000000	4205.64111328125000000000	4153.33300781250000000000	4169.23046875000000000000	4160.51269531250000000000	4166.15380859375000000000	4171.79492187500000000000	4168.71777343750000000000	4165.64111328125000000000	4161.53857421875000000000	4180.00000000000000000000	4176.92285156250000000000	1440.00000000000000000000	10249.00000000000000000000	10229.00000000000000000000	0.00000000000000000000	0.00000000000000000000	0.00000000000000000000	1231.00000000000000000000	531.00000000000000000000	4.00000000000000000000	4.00000000000000000000	4.00000000000000000000	4.00000000000000000000	4.00000000000000000000	4.00000000000000000000	4.00000000000000000000	4.00000000000000000000	4.00000000000000000000	4.00000000000000000000	4.00000000000000000000	4.00000000000000000000	4.00000000000000000000	4.00000000000000000000	4.00000000000000000000	4.00000000000000000000
96.00000000000000000000	0.00000000000000000000	4174.87158203125000000000	4189.23046875000000000000	4168.71777343750000000000	4208.20507812500000000000	4171.79492187500000000000	4173.84619140625000000000	4175.89746093750000000000	4193.84619140625000000000	4170.25634765625000000000	4200.00000000000000000000	4183.58984375000000000000	4169.23046875000000000000	4199.48730468750000000000	4183.07666015625000000000	1378.00000000000000000000	10249.00000000000000000000	10229.00000000000000000000	0.00000000000000000000	0.00000000000000000000	0.00000000000000000000	1231.00000000000000000000	539.00000000000000000000	4.00000000000000000000	4.00000000000000000000	4.00000000000000000000	4.00000000000000000000	4.00000000000000000000	4.00000000000000000000	4.00000000000000000000	4.00000000000000000000	4.00000000000000000000	4.00000000000000000000	4.00000000000000000000	4.00000000000000000000	4.00000000000000000000	4.00000000000000000000	4.00000000000000000000	4.00000000000000000000
97.00000000000000000000	0.00000000000000000000	4171.28173828125000000000	4171.28173828125000000000	4175.38427734375000000000	4194.87158203125000000000	4163.58984375000000000000	4161.02539062500000000000	4160.00000000000000000000	4185.64111328125000000000	4168.71777343750000000000	4181.53857421875000000000	4176.92285156250000000000	4174.87158203125000000000	4187.69238281250000000000	4184.10253906250000000000	1483.00000000000000000000	10250.00000000000000000000	10228.00000000000000000000	0.00000000000000000000	0.00000000000000000000	0.00000000000000000000	1231.00000000000000000000	546.00000000000000000000	4.00000000000000000000	4.00000000000000000000	4.00000000000000000000	4.00000000000000000000	4.00000000000000000000	4.00000000000000000000	4.00000000000000000000	4.00000000000000000000	4.00000000000000000000	4.00000000000000000000	4.00000000000000000000	4.00000000000000000000	4.00000000000000000000	4.00000000000000000000	4.00000000000000000000	4.00000000000000000000
98.00000000000000000000	0.00000000000000000000	4174.35888671875000000000	4180.00000000000000000000	4173.33300781250000000000	4191.28173828125000000000	4158.46142578125000000000	4173.84619140625000000000	4171.28173828125000000000	4176.41015625000000000000	4166.15380859375000000000	4166.66650390625000000000	4170.25634765625000000000	4166.15380859375000000000	4180.00000000000000000000	4176.92285156250000000000	1657.00000000000000000000	10250.00000000000000000000	10228.00000000000000000000	0.00000000000000000000	0.00000000000000000000	0.00000000000000000000	1231.00000000000000000000	554.00000000000000000000	4.00000000000000000000	4.00000000000000000000	4.00000000000000000000	4.00000000000000000000	4.00000000000000000000	4.00000000000000000000	4.00000000000000000000	4.00000000000000000000	4.00000000000000000000	4.00000000000000000000	4.00000000000000000000	4.00000000000000000000	4.00000000000000000000	4.00000000000000000000	4.00000000000000000000	4.00000000000000000000
99.00000000000000000000	0.00000000000000000000	4175.38427734375000000000	4186.66650390625000000000	4169.23046875000000000000	4189.74365234375000000000	4171.28173828125000000000	4185.12792968750000000000	4185.64111328125000000000	4178.97412109375000000000	4167.69238281250000000000	4189.23046875000000000000	4170.25634765625000000000	4162.05126953125000000000	4175.38427734375000000000	4170.25634765625000000000	1440.00000000000000000000	10253.00000000000000000000	10228.00000000000000000000	0.00000000000000000000	0.00000000000000000000	0.00000000000000000000	1231.00000000000000000000	562.00000000000000000000	4.00000000000000000000	4.00000000000000000000	4.00000000000000000000	4.00000000000000000000	4.00000000000000000000	4.00000000000000000000	4.00000000000000000000	4.00000000000000000000	4.00000000000000000000	4.00000000000000000000	4.00000000000000000000	4.00000000000000000000	4.00000000000000000000	4.00000000000000000000	4.00000000000000000000	4.00000000000000000000
100.00000000000000000000	0.00000000000000000000	4167.69238281250000000000	4160.51269531250000000000	4169.23046875000000000000	4169.74365234375000000000	4153.84619140625000000000	4167.69238281250000000000	4158.97412109375000000000	4154.35888671875000000000	4162.05126953125000000000	4180.00000000000000000000	4147.17919921875000000000	4152.82031250000000000000	4149.74365234375000000000	4159.48730468750000000000	1378.00000000000000000000	10253.00000000000000000000	10228.00000000000000000000	0.00000000000000000000	0.00000000000000000000	0.00000000000000000000	1231.00000000000000000000	570.00000000000000000000	4.00000000000000000000	4.00000000000000000000	4.00000000000000000000	4.00000000000000000000	4.00000000000000000000	4.00000000000000000000	4.00000000000000000000	4.00000000000000000000	4.00000000000000000000	4.00000000000000000000	4.00000000000000000000	4.00000000000000000000	4.00000000000000000000	4.00000000000000000000	4.00000000000000000000	4.00000000000000000000
101.00000000000000000000	0.00000000000000000000	4178.97412109375000000000	4187.17919921875000000000	4173.84619140625000000000	4187.17919921875000000000	4175.89746093750000000000	4173.84619140625000000000	4167.17919921875000000000	4169.23046875000000000000	4173.33300781250000000000	4194.87158203125000000000	4162.05126953125000000000	4163.07666015625000000000	4181.02539062500000000000	4173.33300781250000000000	1483.00000000000000000000	10251.00000000000000000000	10226.00000000000000000000	0.00000000000000000000	0.00000000000000000000	0.00000000000000000000	1231.00000000000000000000	577.00000000000000000000	4.00000000000000000000	4.00000000000000000000	4.00000000000000000000	4.00000000000000000000	4.00000000000000000000	4.00000000000000000000	4.00000000000000000000	4.00000000000000000000	4.00000000000000000000	4.00000000000000000000	4.00000000000000000000	4.00000000000000000000	4.00000000000000000000	4.00000000000000000000	4.00000000000000000000	4.00000000000000000000
102.00000000000000000000	0.00000000000000000000	4183.58984375000000000000	4186.66650390625000000000	4183.07666015625000000000	4188.71777343750000000000	4145.12792968750000000000	4167.17919921875000000000	4160.51269531250000000000	4160.00000000000000000000	4177.43603515625000000000	4169.74365234375000000000	4162.56396484375000000000	4167.17919921875000000000	4178.97412109375000000000	4180.51269531250000000000	1657.00000000000000000000	10251.00000000000000000000	10226.00000000000000000000	0.00000000000000000000	0.00000000000000000000	0.00000000000000000000	1231.00000000000000000000	584.00000000000000000000	4.00000000000000000000	4.00000000000000000000	4.00000000000000000000	4.00000000000000000000	4.00000000000000000000	4.00000000000000000000	4.00000000000000000000	4.00000000000000000000	4.00000000000000000000	4.00000000000000000000	4.00000000000000000000	4.00000000000000000000	4.00000000000000000000	4.00000000000000000000	4.00000000000000000000	4.00000000000000000000
103.00000000000000000000	0.00000000000000000000	4172.82031250000000000000	4173.84619140625000000000	4171.28173828125000000000	4180.00000000000000000000	4117.94873046875000000000	4165.64111328125000000000	4163.07666015625000000000	4167.17919921875000000000	4170.25634765625000000000	4163.07666015625000000000	4163.58984375000000000000	4157.43603515625000000000	4171.79492187500000000000	4176.92285156250000000000	1440.00000000000000000000	10251.00000000000000000000	10226.00000000000000000000	0.00000000000000000000	0.00000000000000000000	0.00000000000000000000	1231.00000000000000000000	593.00000000000000000000	4.00000000000000000000	4.00000000000000000000	4.00000000000000000000	4.00000000000000000000	4.00000000000000000000	4.00000000000000000000	4.00000000000000000000	4.00000000000000000000	4.00000000000000000000	4.00000000000000000000	4.00000000000000000000	4.00000000000000000000	4.00000000000000000000	4.00000000000000000000	4.00000000000000000000	4.00000000000000000000
104.00000000000000000000	0.00000000000000000000	4168.71777343750000000000	4172.30761718750000000000	4169.74365234375000000000	4187.69238281250000000000	4164.10253906250000000000	4171.28173828125000000000	4175.89746093750000000000	4197.94873046875000000000	4171.79492187500000000000	4202.56396484375000000000	4176.41015625000000000000	4167.69238281250000000000	4185.12792968750000000000	4179.48730468750000000000	1378.00000000000000000000	10251.00000000000000000000	10226.00000000000000000000	0.00000000000000000000	0.00000000000000000000	0.00000000000000000000	1231.00000000000000000000	601.00000000000000000000	4.00000000000000000000	4.00000000000000000000	4.00000000000000000000	4.00000000000000000000	4.00000000000000000000	4.00000000000000000000	4.00000000000000000000	4.00000000000000000000	4.00000000000000000000	4.00000000000000000000	4.00000000000000000000	4.00000000000000000000	4.00000000000000000000	4.00000000000000000000	4.00000000000000000000	4.00000000000000000000
105.00000000000000000000	0.00000000000000000000	4168.71777343750000000000	4156.92285156250000000000	4177.43603515625000000000	4175.89746093750000000000	4181.02539062500000000000	4167.17919921875000000000	4167.17919921875000000000	4182.05126953125000000000	4167.17919921875000000000	4187.69238281250000000000	4158.46142578125000000000	4166.66650390625000000000	4162.05126953125000000000	4172.82031250000000000000	1483.00000000000000000000	10248.00000000000000000000	10226.00000000000000000000	0.00000000000000000000	0.00000000000000000000	0.00000000000000000000	1231.00000000000000000000	609.00000000000000000000	4.00000000000000000000	4.00000000000000000000	4.00000000000000000000	4.00000000000000000000	4.00000000000000000000	4.00000000000000000000	4.00000000000000000000	4.00000000000000000000	4.00000000000000000000	4.00000000000000000000	4.00000000000000000000	4.00000000000000000000	4.00000000000000000000	4.00000000000000000000	4.00000000000000000000	4.00000000000000000000
106.00000000000000000000	0.00000000000000000000	4180.00000000000000000000	4185.12792968750000000000	4175.89746093750000000000	4185.12792968750000000000	4188.20507812500000000000	4187.17919921875000000000	4188.71777343750000000000	4190.76904296875000000000	4169.23046875000000000000	4191.79492187500000000000	4168.20507812500000000000	4165.12792968750000000000	4173.33300781250000000000	4175.89746093750000000000	1657.00000000000000000000	10248.00000000000000000000	10226.00000000000000000000	0.00000000000000000000	0.00000000000000000000	0.00000000000000000000	1231.00000000000000000000	618.00000000000000000000	4.00000000000000000000	4.00000000000000000000	4.00000000000000000000	4.00000000000000000000	4.00000000000000000000	4.00000000000000000000	4.00000000000000000000	4.00000000000000000000	4.00000000000000000000	4.00000000000000000000	4.00000000000000000000	4.00000000000000000000	4.00000000000000000000	4.00000000000000000000	4.00000000000000000000	4.00000000000000000000
107.00000000000000000000	0.00000000000000000000	4180.51269531250000000000	4181.02539062500000000000	4181.53857421875000000000	4184.61523437500000000000	4176.41015625000000000000	4180.51269531250000000000	4176.41015625000000000000	4175.89746093750000000000	4169.23046875000000000000	4183.07666015625000000000	4161.02539062500000000000	4159.48730468750000000000	4164.10253906250000000000	4169.23046875000000000000	1440.00000000000000000000	10248.00000000000000000000	10225.00000000000000000000	0.00000000000000000000	0.00000000000000000000	0.00000000000000000000	1231.00000000000000000000	626.00000000000000000000	4.00000000000000000000	4.00000000000000000000	4.00000000000000000000	4.00000000000000000000	4.00000000000000000000	4.00000000000000000000	4.00000000000000000000	4.00000000000000000000	4.00000000000000000000	4.00000000000000000000	4.00000000000000000000	4.00000000000000000000	4.00000000000000000000	4.00000000000000000000	4.00000000000000000000	4.00000000000000000000
108.00000000000000000000	0.00000000000000000000	4173.84619140625000000000	4173.33300781250000000000	4174.87158203125000000000	4176.41015625000000000000	4196.41015625000000000000	4166.15380859375000000000	4165.12792968750000000000	4161.02539062500000000000	4165.12792968750000000000	4169.74365234375000000000	4149.23046875000000000000	4150.25634765625000000000	4159.48730468750000000000	4165.64111328125000000000	1378.00000000000000000000	10248.00000000000000000000	10225.00000000000000000000	0.00000000000000000000	0.00000000000000000000	0.00000000000000000000	1231.00000000000000000000	634.00000000000000000000	4.00000000000000000000	4.00000000000000000000	4.00000000000000000000	4.00000000000000000000	4.00000000000000000000	4.00000000000000000000	4.00000000000000000000	4.00000000000000000000	4.00000000000000000000	4.00000000000000000000	4.00000000000000000000	4.00000000000000000000	4.00000000000000000000	4.00000000000000000000	4.00000000000000000000	4.00000000000000000000
109.00000000000000000000	0.00000000000000000000	4175.38427734375000000000	4185.64111328125000000000	4173.84619140625000000000	4186.66650390625000000000	4198.97412109375000000000	4168.71777343750000000000	4171.79492187500000000000	4170.25634765625000000000	4170.76904296875000000000	4169.74365234375000000000	4162.56396484375000000000	4161.02539062500000000000	4182.56396484375000000000	4178.46142578125000000000	1483.00000000000000000000	10247.00000000000000000000	10225.00000000000000000000	0.00000000000000000000	0.00000000000000000000	0.00000000000000000000	1231.00000000000000000000	641.00000000000000000000	4.00000000000000000000	4.00000000000000000000	4.00000000000000000000	4.00000000000000000000	4.00000000000000000000	4.00000000000000000000	4.00000000000000000000	4.00000000000000000000	4.00000000000000000000	4.00000000000000000000	4.00000000000000000000	4.00000000000000000000	4.00000000000000000000	4.00000000000000000000	4.00000000000000000000	4.00000000000000000000
110.00000000000000000000	0.00000000000000000000	4163.07666015625000000000	4159.48730468750000000000	4176.92285156250000000000	4173.33300781250000000000	4145.12792968750000000000	4158.97412109375000000000	4146.66650390625000000000	4148.20507812500000000000	4168.71777343750000000000	4143.07666015625000000000	4146.66650390625000000000	4155.38427734375000000000	4157.94873046875000000000	4168.20507812500000000000	1657.00000000000000000000	10247.00000000000000000000	10225.00000000000000000000	0.00000000000000000000	0.00000000000000000000	0.00000000000000000000	1231.00000000000000000000	648.00000000000000000000	4.00000000000000000000	4.00000000000000000000	4.00000000000000000000	4.00000000000000000000	4.00000000000000000000	4.00000000000000000000	4.00000000000000000000	4.00000000000000000000	4.00000000000000000000	4.00000000000000000000	4.00000000000000000000	4.00000000000000000000	4.00000000000000000000	4.00000000000000000000	4.00000000000000000000	4.00000000000000000000
111.00000000000000000000	0.00000000000000000000	4161.53857421875000000000	4167.69238281250000000000	4170.25634765625000000000	4176.92285156250000000000	4168.71777343750000000000	4166.15380859375000000000	4161.53857421875000000000	4176.41015625000000000000	4172.30761718750000000000	4181.02539062500000000000	4161.53857421875000000000	4157.43603515625000000000	4170.25634765625000000000	4168.71777343750000000000	1440.00000000000000000000	10246.00000000000000000000	10225.00000000000000000000	0.00000000000000000000	0.00000000000000000000	0.00000000000000000000	1231.00000000000000000000	657.00000000000000000000	4.00000000000000000000	4.00000000000000000000	4.00000000000000000000	4.00000000000000000000	4.00000000000000000000	4.00000000000000000000	4.00000000000000000000	4.00000000000000000000	4.00000000000000000000	4.00000000000000000000	4.00000000000000000000	4.00000000000000000000	4.00000000000000000000	4.00000000000000000000	4.00000000000000000000	4.00000000000000000000
112.00000000000000000000	0.00000000000000000000	4165.64111328125000000000	4164.61523437500000000000	4172.82031250000000000000	4180.51269531250000000000	4156.41015625000000000000	4157.94873046875000000000	4158.97412109375000000000	4185.12792968750000000000	4168.71777343750000000000	4187.69238281250000000000	4168.71777343750000000000	4165.64111328125000000000	4171.79492187500000000000	4173.84619140625000000000	1378.00000000000000000000	10246.00000000000000000000	10225.00000000000000000000	0.00000000000000000000	0.00000000000000000000	0.00000000000000000000	1231.00000000000000000000	665.00000000000000000000	4.00000000000000000000	4.00000000000000000000	4.00000000000000000000	4.00000000000000000000	4.00000000000000000000	4.00000000000000000000	4.00000000000000000000	4.00000000000000000000	4.00000000000000000000	4.00000000000000000000	4.00000000000000000000	4.00000000000000000000	4.00000000000000000000	4.00000000000000000000	4.00000000000000000000	4.00000000000000000000
113.00000000000000000000	0.00000000000000000000	4160.00000000000000000000	4157.94873046875000000000	4169.23046875000000000000	4173.84619140625000000000	4131.28173828125000000000	4157.94873046875000000000	4153.84619140625000000000	4160.00000000000000000000	4160.00000000000000000000	4154.35888671875000000000	4151.28173828125000000000	4152.82031250000000000000	4152.30761718750000000000	4162.56396484375000000000	1483.00000000000000000000	10246.00000000000000000000	10225.00000000000000000000	0.00000000000000000000	0.00000000000000000000	0.00000000000000000000	1231.00000000000000000000	673.00000000000000000000	4.00000000000000000000	4.00000000000000000000	4.00000000000000000000	4.00000000000000000000	4.00000000000000000000	4.00000000000000000000	4.00000000000000000000	4.00000000000000000000	4.00000000000000000000	4.00000000000000000000	4.00000000000000000000	4.00000000000000000000	4.00000000000000000000	4.00000000000000000000	4.00000000000000000000	4.00000000000000000000
114.00000000000000000000	0.00000000000000000000	4169.23046875000000000000	4178.97412109375000000000	4174.35888671875000000000	4183.58984375000000000000	4180.00000000000000000000	4180.00000000000000000000	4178.46142578125000000000	4167.69238281250000000000	4172.82031250000000000000	4173.84619140625000000000	4157.43603515625000000000	4154.35888671875000000000	4164.10253906250000000000	4162.05126953125000000000	1657.00000000000000000000	10246.00000000000000000000	10225.00000000000000000000	0.00000000000000000000	0.00000000000000000000	0.00000000000000000000	1231.00000000000000000000	680.00000000000000000000	4.00000000000000000000	4.00000000000000000000	4.00000000000000000000	4.00000000000000000000	4.00000000000000000000	4.00000000000000000000	4.00000000000000000000	4.00000000000000000000	4.00000000000000000000	4.00000000000000000000	4.00000000000000000000	4.00000000000000000000	4.00000000000000000000	4.00000000000000000000	4.00000000000000000000	4.00000000000000000000
115.00000000000000000000	0.00000000000000000000	4173.84619140625000000000	4162.05126953125000000000	4185.12792968750000000000	4173.84619140625000000000	4165.12792968750000000000	4172.30761718750000000000	4158.97412109375000000000	4153.33300781250000000000	4170.25634765625000000000	4152.30761718750000000000	4146.15380859375000000000	4151.79492187500000000000	4148.71777343750000000000	4159.48730468750000000000	1440.00000000000000000000	10246.00000000000000000000	10226.00000000000000000000	0.00000000000000000000	0.00000000000000000000	0.00000000000000000000	1231.00000000000000000000	689.00000000000000000000	4.00000000000000000000	4.00000000000000000000	4.00000000000000000000	4.00000000000000000000	4.00000000000000000000	4.00000000000000000000	4.00000000000000000000	4.00000000000000000000	4.00000000000000000000	4.00000000000000000000	4.00000000000000000000	4.00000000000000000000	4.00000000000000000000	4.00000000000000000000	4.00000000000000000000	4.00000000000000000000
116.00000000000000000000	0.00000000000000000000	4171.79492187500000000000	4170.25634765625000000000	4177.43603515625000000000	4183.58984375000000000000	4149.23046875000000000000	4169.74365234375000000000	4156.92285156250000000000	4162.05126953125000000000	4168.71777343750000000000	4151.79492187500000000000	4158.46142578125000000000	4150.76904296875000000000	4167.69238281250000000000	4170.76904296875000000000	1378.00000000000000000000	10246.00000000000000000000	10226.00000000000000000000	0.00000000000000000000	0.00000000000000000000	0.00000000000000000000	1231.00000000000000000000	696.00000000000000000000	4.00000000000000000000	4.00000000000000000000	4.00000000000000000000	4.00000000000000000000	4.00000000000000000000	4.00000000000000000000	4.00000000000000000000	4.00000000000000000000	4.00000000000000000000	4.00000000000000000000	4.00000000000000000000	4.00000000000000000000	4.00000000000000000000	4.00000000000000000000	4.00000000000000000000	4.00000000000000000000
117.00000000000000000000	0.00000000000000000000	4167.17919921875000000000	4168.20507812500000000000	4183.07666015625000000000	4187.69238281250000000000	4150.76904296875000000000	4156.92285156250000000000	4149.74365234375000000000	4157.43603515625000000000	4177.94873046875000000000	4158.97412109375000000000	4157.94873046875000000000	4151.79492187500000000000	4169.74365234375000000000	4176.41015625000000000000	1483.00000000000000000000	10247.00000000000000000000	10226.00000000000000000000	0.00000000000000000000	0.00000000000000000000	0.00000000000000000000	1231.00000000000000000000	704.00000000000000000000	4.00000000000000000000	4.00000000000000000000	4.00000000000000000000	4.00000000000000000000	4.00000000000000000000	4.00000000000000000000	4.00000000000000000000	4.00000000000000000000	4.00000000000000000000	4.00000000000000000000	4.00000000000000000000	4.00000000000000000000	4.00000000000000000000	4.00000000000000000000	4.00000000000000000000	4.00000000000000000000
118.00000000000000000000	0.00000000000000000000	4158.46142578125000000000	4150.25634765625000000000	4181.02539062500000000000	4167.69238281250000000000	4153.84619140625000000000	4149.74365234375000000000	4139.48730468750000000000	4145.12792968750000000000	4169.74365234375000000000	4145.64111328125000000000	4138.97412109375000000000	4142.05126953125000000000	4145.64111328125000000000	4163.07666015625000000000	1657.00000000000000000000	10247.00000000000000000000	10226.00000000000000000000	0.00000000000000000000	0.00000000000000000000	0.00000000000000000000	1231.00000000000000000000	711.00000000000000000000	4.00000000000000000000	4.00000000000000000000	4.00000000000000000000	4.00000000000000000000	4.00000000000000000000	4.00000000000000000000	4.00000000000000000000	4.00000000000000000000	4.00000000000000000000	4.00000000000000000000	4.00000000000000000000	4.00000000000000000000	4.00000000000000000000	4.00000000000000000000	4.00000000000000000000	4.00000000000000000000
119.00000000000000000000	0.00000000000000000000	4158.46142578125000000000	4162.56396484375000000000	4170.76904296875000000000	4176.92285156250000000000	4149.23046875000000000000	4162.56396484375000000000	4161.53857421875000000000	4179.48730468750000000000	4165.12792968750000000000	4174.35888671875000000000	4158.46142578125000000000	4151.79492187500000000000	4161.53857421875000000000	4163.07666015625000000000	1440.00000000000000000000	10247.00000000000000000000	10225.00000000000000000000	0.00000000000000000000	0.00000000000000000000	0.00000000000000000000	1231.00000000000000000000	719.00000000000000000000	4.00000000000000000000	4.00000000000000000000	4.00000000000000000000	4.00000000000000000000	4.00000000000000000000	4.00000000000000000000	4.00000000000000000000	4.00000000000000000000	4.00000000000000000000	4.00000000000000000000	4.00000000000000000000	4.00000000000000000000	4.00000000000000000000	4.00000000000000000000	4.00000000000000000000	4.00000000000000000000
120.00000000000000000000	0.00000000000000000000	4157.43603515625000000000	4148.71777343750000000000	4175.38427734375000000000	4176.92285156250000000000	4108.20507812500000000000	4155.38427734375000000000	4153.33300781250000000000	4166.15380859375000000000	4164.61523437500000000000	4162.05126953125000000000	4149.74365234375000000000	4151.28173828125000000000	4147.17919921875000000000	4161.02539062500000000000	1378.00000000000000000000	10247.00000000000000000000	10225.00000000000000000000	0.00000000000000000000	0.00000000000000000000	0.00000000000000000000	1231.00000000000000000000	728.00000000000000000000	4.00000000000000000000	4.00000000000000000000	4.00000000000000000000	4.00000000000000000000	4.00000000000000000000	4.00000000000000000000	4.00000000000000000000	4.00000000000000000000	4.00000000000000000000	4.00000000000000000000	4.00000000000000000000	4.00000000000000000000	4.00000000000000000000	4.00000000000000000000	4.00000000000000000000	4.00000000000000000000
121.00000000000000000000	0.00000000000000000000	4166.15380859375000000000	4172.30761718750000000000	4178.46142578125000000000	4180.51269531250000000000	4153.33300781250000000000	4170.76904296875000000000	4165.12792968750000000000	4162.05126953125000000000	4169.23046875000000000000	4150.25634765625000000000	4151.79492187500000000000	4145.64111328125000000000	4155.89746093750000000000	4165.64111328125000000000	1483.00000000000000000000	10247.00000000000000000000	10226.00000000000000000000	0.00000000000000000000	0.00000000000000000000	0.00000000000000000000	1231.00000000000000000000	735.00000000000000000000	4.00000000000000000000	4.00000000000000000000	4.00000000000000000000	4.00000000000000000000	4.00000000000000000000	4.00000000000000000000	4.00000000000000000000	4.00000000000000000000	4.00000000000000000000	4.00000000000000000000	4.00000000000000000000	4.00000000000000000000	4.00000000000000000000	4.00000000000000000000	4.00000000000000000000	4.00000000000000000000
122.00000000000000000000	0.00000000000000000000	4175.38427734375000000000	4184.10253906250000000000	4183.07666015625000000000	4181.02539062500000000000	4183.07666015625000000000	4177.43603515625000000000	4168.20507812500000000000	4167.69238281250000000000	4170.76904296875000000000	4145.12792968750000000000	4158.46142578125000000000	4152.30761718750000000000	4162.56396484375000000000	4166.15380859375000000000	1657.00000000000000000000	10247.00000000000000000000	10226.00000000000000000000	0.00000000000000000000	0.00000000000000000000	0.00000000000000000000	1231.00000000000000000000	742.00000000000000000000	4.00000000000000000000	4.00000000000000000000	4.00000000000000000000	4.00000000000000000000	4.00000000000000000000	4.00000000000000000000	4.00000000000000000000	4.00000000000000000000	4.00000000000000000000	4.00000000000000000000	4.00000000000000000000	4.00000000000000000000	4.00000000000000000000	4.00000000000000000000	4.00000000000000000000	4.00000000000000000000
123.00000000000000000000	0.00000000000000000000	4168.71777343750000000000	4162.05126953125000000000	4180.51269531250000000000	4167.69238281250000000000	4153.33300781250000000000	4166.15380859375000000000	4154.87158203125000000000	4155.89746093750000000000	4165.64111328125000000000	4149.74365234375000000000	4145.64111328125000000000	4148.20507812500000000000	4147.17919921875000000000	4159.48730468750000000000	1440.00000000000000000000	10249.00000000000000000000	10226.00000000000000000000	0.00000000000000000000	0.00000000000000000000	0.00000000000000000000	1231.00000000000000000000	751.00000000000000000000	4.00000000000000000000	4.00000000000000000000	4.00000000000000000000	4.00000000000000000000	4.00000000000000000000	4.00000000000000000000	4.00000000000000000000	4.00000000000000000000	4.00000000000000000000	4.00000000000000000000	4.00000000000000000000	4.00000000000000000000	4.00000000000000000000	4.00000000000000000000	4.00000000000000000000	4.00000000000000000000
124.00000000000000000000	0.00000000000000000000	4170.25634765625000000000	4180.51269531250000000000	4182.56396484375000000000	4182.05126953125000000000	4181.02539062500000000000	4171.28173828125000000000	4167.69238281250000000000	4172.30761718750000000000	4175.38427734375000000000	4186.15380859375000000000	4162.56396484375000000000	4155.89746093750000000000	4174.35888671875000000000	4175.38427734375000000000	1378.00000000000000000000	10249.00000000000000000000	10226.00000000000000000000	0.00000000000000000000	0.00000000000000000000	0.00000000000000000000	1231.00000000000000000000	759.00000000000000000000	4.00000000000000000000	4.00000000000000000000	4.00000000000000000000	4.00000000000000000000	4.00000000000000000000	4.00000000000000000000	4.00000000000000000000	4.00000000000000000000	4.00000000000000000000	4.00000000000000000000	4.00000000000000000000	4.00000000000000000000	4.00000000000000000000	4.00000000000000000000	4.00000000000000000000	4.00000000000000000000
125.00000000000000000000	0.00000000000000000000	4170.76904296875000000000	4170.76904296875000000000	4194.35888671875000000000	4176.92285156250000000000	4168.20507812500000000000	4160.00000000000000000000	4150.25634765625000000000	4155.89746093750000000000	4174.35888671875000000000	4156.41015625000000000000	4156.41015625000000000000	4159.48730468750000000000	4165.12792968750000000000	4174.35888671875000000000	1483.00000000000000000000	10250.00000000000000000000	10227.00000000000000000000	0.00000000000000000000	0.00000000000000000000	0.00000000000000000000	1231.00000000000000000000	768.00000000000000000000	4.00000000000000000000	4.00000000000000000000	4.00000000000000000000	4.00000000000000000000	4.00000000000000000000	4.00000000000000000000	4.00000000000000000000	4.00000000000000000000	4.00000000000000000000	4.00000000000000000000	4.00000000000000000000	4.00000000000000000000	4.00000000000000000000	4.00000000000000000000	4.00000000000000000000	4.00000000000000000000
126.00000000000000000000	0.00000000000000000000	4170.76904296875000000000	4173.84619140625000000000	4188.20507812500000000000	4174.87158203125000000000	4157.94873046875000000000	4168.20507812500000000000	4163.58984375000000000000	4174.35888671875000000000	4168.71777343750000000000	4173.84619140625000000000	4160.51269531250000000000	4160.00000000000000000000	4167.69238281250000000000	4169.23046875000000000000	1657.00000000000000000000	10250.00000000000000000000	10227.00000000000000000000	0.00000000000000000000	0.00000000000000000000	0.00000000000000000000	1231.00000000000000000000	776.00000000000000000000	4.00000000000000000000	4.00000000000000000000	4.00000000000000000000	4.00000000000000000000	4.00000000000000000000	4.00000000000000000000	4.00000000000000000000	4.00000000000000000000	4.00000000000000000000	4.00000000000000000000	4.00000000000000000000	4.00000000000000000000	4.00000000000000000000	4.00000000000000000000	4.00000000000000000000	4.00000000000000000000
127.00000000000000000000	0.00000000000000000000	4170.76904296875000000000	4177.94873046875000000000	4187.17919921875000000000	4182.05126953125000000000	4165.12792968750000000000	4176.41015625000000000000	4176.41015625000000000000	4198.97412109375000000000	4169.74365234375000000000	4215.38427734375000000000	4169.74365234375000000000	4168.20507812500000000000	4177.43603515625000000000	4172.82031250000000000000	50.00000000000000000000	10249.00000000000000000000	10228.00000000000000000000	0.00000000000000000000	0.00000000000000000000	0.00000000000000000000	1231.00000000000000000000	784.00000000000000000000	4.00000000000000000000	4.00000000000000000000	4.00000000000000000000	4.00000000000000000000	4.00000000000000000000	4.00000000000000000000	4.00000000000000000000	4.00000000000000000000	4.00000000000000000000	4.00000000000000000000	4.00000000000000000000	4.00000000000000000000	4.00000000000000000000	4.00000000000000000000	4.00000000000000000000	4.00000000000000000000
0.00000000000000000000	0.00000000000000000000	4165.64111328125000000000	4161.53857421875000000000	4185.64111328125000000000	4167.69238281250000000000	4153.84619140625000000000	4165.64111328125000000000	4157.94873046875000000000	4172.82031250000000000000	4163.58984375000000000000	4178.97412109375000000000	4152.30761718750000000000	4158.97412109375000000000	4158.46142578125000000000	4162.05126953125000000000	864.00000000000000000000	10249.00000000000000000000	10228.00000000000000000000	0.00000000000000000000	0.00000000000000000000	0.00000000000000000000	1231.00000000000000000000	791.00000000000000000000	4.00000000000000000000	4.00000000000000000000	4.00000000000000000000	4.00000000000000000000	4.00000000000000000000	4.00000000000000000000	4.00000000000000000000	4.00000000000000000000	4.00000000000000000000	4.00000000000000000000	4.00000000000000000000	4.00000000000000000000	4.00000000000000000000	4.00000000000000000000	4.00000000000000000000	4.00000000000000000000
1.00000000000000000000	0.00000000000000000000	4175.89746093750000000000	4185.12792968750000000000	4180.51269531250000000000	4174.87158203125000000000	4183.07666015625000000000	4177.43603515625000000000	4175.89746093750000000000	4176.41015625000000000000	4169.74365234375000000000	4177.43603515625000000000	4160.51269531250000000000	4157.94873046875000000000	4172.82031250000000000000	4162.05126953125000000000	1048.00000000000000000000	10248.00000000000000000000	10229.00000000000000000000	0.00000000000000000000	0.00000000000000000000	0.00000000000000000000	1231.00000000000000000000	798.00000000000000000000	4.00000000000000000000	4.00000000000000000000	4.00000000000000000000	4.00000000000000000000	4.00000000000000000000	4.00000000000000000000	4.00000000000000000000	4.00000000000000000000	4.00000000000000000000	4.00000000000000000000	4.00000000000000000000	4.00000000000000000000	4.00000000000000000000	4.00000000000000000000	4.00000000000000000000	4.00000000000000000000
2.00000000000000000000	0.00000000000000000000	4176.92285156250000000000	4171.28173828125000000000	4186.15380859375000000000	4168.71777343750000000000	4164.61523437500000000000	4174.35888671875000000000	4168.20507812500000000000	4161.02539062500000000000	4170.25634765625000000000	4162.56396484375000000000	4149.23046875000000000000	4154.87158203125000000000	4156.41015625000000000000	4156.92285156250000000000	1123.00000000000000000000	10248.00000000000000000000	10229.00000000000000000000	0.00000000000000000000	0.00000000000000000000	0.00000000000000000000	1231.00000000000000000000	806.00000000000000000000	4.00000000000000000000	4.00000000000000000000	4.00000000000000000000	4.00000000000000000000	4.00000000000000000000	4.00000000000000000000	4.00000000000000000000	4.00000000000000000000	4.00000000000000000000	4.00000000000000000000	4.00000000000000000000	4.00000000000000000000	4.00000000000000000000	4.00000000000000000000	4.00000000000000000000	4.00000000000000000000
3.00000000000000000000	0.00000000000000000000	4170.25634765625000000000	4168.20507812500000000000	4184.61523437500000000000	4168.20507812500000000000	4148.20507812500000000000	4172.82031250000000000000	4166.66650390625000000000	4166.15380859375000000000	4166.66650390625000000000	4160.51269531250000000000	4151.79492187500000000000	4153.33300781250000000000	4162.05126953125000000000	4161.02539062500000000000	1622.00000000000000000000	10247.00000000000000000000	10228.00000000000000000000	0.00000000000000000000	0.00000000000000000000	0.00000000000000000000	1231.00000000000000000000	814.00000000000000000000	4.00000000000000000000	4.00000000000000000000	4.00000000000000000000	4.00000000000000000000	4.00000000000000000000	4.00000000000000000000	4.00000000000000000000	4.00000000000000000000	4.00000000000000000000	4.00000000000000000000	4.00000000000000000000	4.00000000000000000000	4.00000000000000000000	4.00000000000000000000	4.00000000000000000000	4.00000000000000000000
4.00000000000000000000	0.00000000000000000000	4173.33300781250000000000	4181.02539062500000000000	4191.79492187500000000000	4180.51269531250000000000	4172.82031250000000000000	4169.74365234375000000000	4167.69238281250000000000	4184.10253906250000000000	4174.87158203125000000000	4183.58984375000000000000	4168.71777343750000000000	4165.64111328125000000000	4184.61523437500000000000	4173.84619140625000000000	1737.00000000000000000000	10247.00000000000000000000	10228.00000000000000000000	0.00000000000000000000	0.00000000000000000000	0.00000000000000000000	1231.00000000000000000000	822.00000000000000000000	4.00000000000000000000	4.00000000000000000000	4.00000000000000000000	4.00000000000000000000	4.00000000000000000000	4.00000000000000000000	4.00000000000000000000	4.00000000000000000000	4.00000000000000000000	4.00000000000000000000	4.00000000000000000000	4.00000000000000000000	4.00000000000000000000	4.00000000000000000000	4.00000000000000000000	4.00000000000000000000
5.00000000000000000000	0.00000000000000000000	4167.69238281250000000000	4161.02539062500000000000	4190.76904296875000000000	4165.64111328125000000000	4166.15380859375000000000	4160.00000000000000000000	4150.25634765625000000000	4166.15380859375000000000	4170.76904296875000000000	4170.76904296875000000000	4152.82031250000000000000	4160.51269531250000000000	4162.05126953125000000000	4161.02539062500000000000	1200.00000000000000000000	10246.00000000000000000000	10231.00000000000000000000	0.00000000000000000000	0.00000000000000000000	0.00000000000000000000	1231.00000000000000000000	831.00000000000000000000	4.00000000000000000000	4.00000000000000000000	4.00000000000000000000	4.00000000000000000000	4.00000000000000000000	4.00000000000000000000	4.00000000000000000000	4.00000000000000000000	4.00000000000000000000	4.00000000000000000000	4.00000000000000000000	4.00000000000000000000	4.00000000000000000000	4.00000000000000000000	4.00000000000000000000	4.00000000000000000000
6.00000000000000000000	0.00000000000000000000	4166.15380859375000000000	4172.30761718750000000000	4178.46142578125000000000	4170.76904296875000000000	4158.46142578125000000000	4176.41015625000000000000	4173.33300781250000000000	4189.74365234375000000000	4167.17919921875000000000	4200.00000000000000000000	4167.69238281250000000000	4163.58984375000000000000	4175.89746093750000000000	4159.48730468750000000000	1410.00000000000000000000	10246.00000000000000000000	10231.00000000000000000000	0.00000000000000000000	0.00000000000000000000	0.00000000000000000000	1231.00000000000000000000	839.00000000000000000000	4.00000000000000000000	4.00000000000000000000	4.00000000000000000000	4.00000000000000000000	4.00000000000000000000	4.00000000000000000000	4.00000000000000000000	4.00000000000000000000	4.00000000000000000000	4.00000000000000000000	4.00000000000000000000	4.00000000000000000000	4.00000000000000000000	4.00000000000000000000	4.00000000000000000000	4.00000000000000000000
7.00000000000000000000	0.00000000000000000000	4165.64111328125000000000	4162.56396484375000000000	4186.66650390625000000000	4167.69238281250000000000	4135.89746093750000000000	4169.23046875000000000000	4167.69238281250000000000	4184.10253906250000000000	4165.12792968750000000000	4190.76904296875000000000	4165.12792968750000000000	4162.56396484375000000000	4166.15380859375000000000	4161.02539062500000000000	1533.00000000000000000000	10246.00000000000000000000	10231.00000000000000000000	0.00000000000000000000	0.00000000000000000000	0.00000000000000000000	1231.00000000000000000000	847.00000000000000000000	4.00000000000000000000	4.00000000000000000000	4.00000000000000000000	4.00000000000000000000	4.00000000000000000000	4.00000000000000000000	4.00000000000000000000	4.00000000000000000000	4.00000000000000000000	4.00000000000000000000	4.00000000000000000000	4.00000000000000000000	4.00000000000000000000	4.00000000000000000000	4.00000000000000000000	4.00000000000000000000
8.00000000000000000000	0.00000000000000000000	4169.23046875000000000000	4168.20507812500000000000	4187.17919921875000000000	4163.58984375000000000000	4172.30761718750000000000	4168.71777343750000000000	4164.10253906250000000000	4168.71777343750000000000	4167.69238281250000000000	4172.30761718750000000000	4155.89746093750000000000	4153.33300781250000000000	4158.46142578125000000000	4158.46142578125000000000	1026.00000000000000000000	10246.00000000000000000000	10231.00000000000000000000	0.00000000000000000000	0.00000000000000000000	0.00000000000000000000	1231.00000000000000000000	855.00000000000000000000	4.00000000000000000000	4.00000000000000000000	4.00000000000000000000	4.00000000000000000000	4.00000000000000000000	4.00000000000000000000	4.00000000000000000000	4.00000000000000000000	4.00000000000000000000	4.00000000000000000000	4.00000000000000000000	4.00000000000000000000	4.00000000000000000000	4.00000000000000000000	4.00000000000000000000	4.00000000000000000000
9.00000000000000000000	0.00000000000000000000	4181.53857421875000000000	4193.84619140625000000000	4189.23046875000000000000	4175.89746093750000000000	4215.89746093750000000000	4179.48730468750000000000	4173.33300781250000000000	4172.30761718750000000000	4176.41015625000000000000	4188.20507812500000000000	4164.10253906250000000000	4161.53857421875000000000	4174.35888671875000000000	4165.12792968750000000000	1596.00000000000000000000	10246.00000000000000000000	10229.00000000000000000000	0.00000000000000000000	0.00000000000000000000	0.00000000000000000000	1231.00000000000000000000	862.00000000000000000000	4.00000000000000000000	4.00000000000000000000	4.00000000000000000000	4.00000000000000000000	4.00000000000000000000	4.00000000000000000000	4.00000000000000000000	4.00000000000000000000	4.00000000000000000000	4.00000000000000000000	4.00000000000000000000	4.00000000000000000000	4.00000000000000000000	4.00000000000000000000	4.00000000000000000000	4.00000000000000000000
10.00000000000000000000	0.00000000000000000000	4176.92285156250000000000	4175.89746093750000000000	4193.33300781250000000000	4168.71777343750000000000	4151.28173828125000000000	4163.58984375000000000000	4155.38427734375000000000	4148.20507812500000000000	4167.17919921875000000000	4160.51269531250000000000	4149.74365234375000000000	4155.89746093750000000000	4161.02539062500000000000	4162.05126953125000000000	1677.00000000000000000000	10246.00000000000000000000	10229.00000000000000000000	0.00000000000000000000	0.00000000000000000000	0.00000000000000000000	1231.00000000000000000000	869.00000000000000000000	4.00000000000000000000	4.00000000000000000000	4.00000000000000000000	4.00000000000000000000	4.00000000000000000000	4.00000000000000000000	4.00000000000000000000	4.00000000000000000000	4.00000000000000000000	4.00000000000000000000	4.00000000000000000000	4.00000000000000000000	4.00000000000000000000	4.00000000000000000000	4.00000000000000000000	4.00000000000000000000
11.00000000000000000000	0.00000000000000000000	4171.28173828125000000000	4180.51269531250000000000	4186.66650390625000000000	4172.30761718750000000000	4135.89746093750000000000	4166.15380859375000000000	4165.12792968750000000000	4169.74365234375000000000	4169.23046875000000000000	4161.53857421875000000000	4165.64111328125000000000	4161.02539062500000000000	4187.69238281250000000000	4170.25634765625000000000	1451.00000000000000000000	10247.00000000000000000000	10228.00000000000000000000	0.00000000000000000000	0.00000000000000000000	0.00000000000000000000	1231.00000000000000000000	878.00000000000000000000	4.00000000000000000000	4.00000000000000000000	4.00000000000000000000	4.00000000000000000000	4.00000000000000000000	4.00000000000000000000	4.00000000000000000000	4.00000000000000000000	4.00000000000000000000	4.00000000000000000000	4.00000000000000000000	4.00000000000000000000	4.00000000000000000000	4.00000000000000000000	4.00000000000000000000	4.00000000000000000000
17.00000000000000000000	0.00000000000000000000	4185.12792968750000000000	4187.17919921875000000000	4194.35888671875000000000	4175.38427734375000000000	4160.00000000000000000000	4170.25634765625000000000	4166.15380859375000000000	4164.61523437500000000000	4175.89746093750000000000	4188.71777343750000000000	4161.53857421875000000000	4159.48730468750000000000	4177.43603515625000000000	4168.71777343750000000000	0.00000000000000000000	10250.00000000000000000000	10228.00000000000000000000	0.00000000000000000000	0.00000000000000000000	0.00000000000000000000	1231.00000000000000000000	886.00000000000000000000	4.00000000000000000000	4.00000000000000000000	4.00000000000000000000	4.00000000000000000000	4.00000000000000000000	4.00000000000000000000	4.00000000000000000000	4.00000000000000000000	4.00000000000000000000	4.00000000000000000000	4.00000000000000000000	4.00000000000000000000	4.00000000000000000000	4.00000000000000000000	4.00000000000000000000	4.00000000000000000000
18.00000000000000000000	0.00000000000000000000	4176.41015625000000000000	4171.28173828125000000000	4188.71777343750000000000	4165.12792968750000000000	4159.48730468750000000000	4163.58984375000000000000	4147.69238281250000000000	4146.15380859375000000000	4169.23046875000000000000	4162.56396484375000000000	4144.61523437500000000000	4149.74365234375000000000	4156.92285156250000000000	4158.46142578125000000000	0.00000000000000000000	10250.00000000000000000000	10228.00000000000000000000	0.00000000000000000000	0.00000000000000000000	0.00000000000000000000	1231.00000000000000000000	894.00000000000000000000	4.00000000000000000000	4.00000000000000000000	4.00000000000000000000	4.00000000000000000000	4.00000000000000000000	4.00000000000000000000	4.00000000000000000000	4.00000000000000000000	4.00000000000000000000	4.00000000000000000000	4.00000000000000000000	4.00000000000000000000	4.00000000000000000000	4.00000000000000000000	4.00000000000000000000	4.00000000000000000000
19.00000000000000000000	0.00000000000000000000	4174.35888671875000000000	4182.05126953125000000000	4185.64111328125000000000	4175.38427734375000000000	4183.07666015625000000000	4165.12792968750000000000	4155.38427734375000000000	4166.15380859375000000000	4173.84619140625000000000	4157.94873046875000000000	4163.07666015625000000000	4164.61523437500000000000	4178.46142578125000000000	4169.74365234375000000000	0.00000000000000000000	10250.00000000000000000000	10226.00000000000000000000	0.00000000000000000000	0.00000000000000000000	0.00000000000000000000	1231.00000000000000000000	903.00000000000000000000	4.00000000000000000000	4.00000000000000000000	4.00000000000000000000	4.00000000000000000000	4.00000000000000000000	4.00000000000000000000	4.00000000000000000000	4.00000000000000000000	4.00000000000000000000	4.00000000000000000000	4.00000000000000000000	4.00000000000000000000	4.00000000000000000000	4.00000000000000000000	4.00000000000000000000	4.00000000000000000000
20.00000000000000000000	0.00000000000000000000	4170.76904296875000000000	4162.05126953125000000000	4190.76904296875000000000	4166.66650390625000000000	4128.71777343750000000000	4147.69238281250000000000	4141.02539062500000000000	4158.97412109375000000000	4171.28173828125000000000	4158.46142578125000000000	4159.48730468750000000000	4167.17919921875000000000	4169.74365234375000000000	4168.71777343750000000000	0.00000000000000000000	10250.00000000000000000000	10226.00000000000000000000	0.00000000000000000000	0.00000000000000000000	0.00000000000000000000	1231.00000000000000000000	911.00000000000000000000	4.00000000000000000000	4.00000000000000000000	4.00000000000000000000	4.00000000000000000000	4.00000000000000000000	4.00000000000000000000	4.00000000000000000000	4.00000000000000000000	4.00000000000000000000	4.00000000000000000000	4.00000000000000000000	4.00000000000000000000	4.00000000000000000000	4.00000000000000000000	4.00000000000000000000	4.00000000000000000000
21.00000000000000000000	0.00000000000000000000	4167.69238281250000000000	4170.25634765625000000000	4181.02539062500000000000	4166.15380859375000000000	4156.92285156250000000000	4164.61523437500000000000	4161.53857421875000000000	4175.89746093750000000000	4168.71777343750000000000	4195.38427734375000000000	4165.64111328125000000000	4158.97412109375000000000	4173.84619140625000000000	4161.53857421875000000000	0.00000000000000000000	10250.00000000000000000000	10225.00000000000000000000	0.00000000000000000000	0.00000000000000000000	0.00000000000000000000	1231.00000000000000000000	920.00000000000000000000	4.00000000000000000000	4.00000000000000000000	4.00000000000000000000	4.00000000000000000000	4.00000000000000000000	4.00000000000000000000	4.00000000000000000000	4.00000000000000000000	4.00000000000000000000	4.00000000000000000000	4.00000000000000000000	4.00000000000000000000	4.00000000000000000000	4.00000000000000000000	4.00000000000000000000	4.00000000000000000000
22.00000000000000000000	0.00000000000000000000	4166.15380859375000000000	4168.71777343750000000000	4181.02539062500000000000	4165.64111328125000000000	4200.51269531250000000000	4174.87158203125000000000	4166.66650390625000000000	4177.94873046875000000000	4166.66650390625000000000	4191.28173828125000000000	4162.56396484375000000000	4159.48730468750000000000	4163.07666015625000000000	4156.41015625000000000000	0.00000000000000000000	10250.00000000000000000000	10225.00000000000000000000	0.00000000000000000000	0.00000000000000000000	0.00000000000000000000	1231.00000000000000000000	928.00000000000000000000	4.00000000000000000000	4.00000000000000000000	4.00000000000000000000	4.00000000000000000000	4.00000000000000000000	4.00000000000000000000	4.00000000000000000000	4.00000000000000000000	4.00000000000000000000	4.00000000000000000000	4.00000000000000000000	4.00000000000000000000	4.00000000000000000000	4.00000000000000000000	4.00000000000000000000	4.00000000000000000000
23.00000000000000000000	0.00000000000000000000	4163.58984375000000000000	4153.84619140625000000000	4181.02539062500000000000	4150.25634765625000000000	4163.07666015625000000000	4161.02539062500000000000	4145.64111328125000000000	4154.35888671875000000000	4161.02539062500000000000	4157.94873046875000000000	4143.07666015625000000000	4149.74365234375000000000	4146.15380859375000000000	4153.33300781250000000000	0.00000000000000000000	10247.00000000000000000000	10225.00000000000000000000	0.00000000000000000000	0.00000000000000000000	0.00000000000000000000	1231.00000000000000000000	936.00000000000000000000	4.00000000000000000000	4.00000000000000000000	4.00000000000000000000	4.00000000000000000000	4.00000000000000000000	4.00000000000000000000	4.00000000000000000000	4.00000000000000000000	4.00000000000000000000	4.00000000000000000000	4.00000000000000000000	4.00000000000000000000	4.00000000000000000000	4.00000000000000000000	4.00000000000000000000	4.00000000000000000000
24.00000000000000000000	0.00000000000000000000	4175.38427734375000000000	4177.43603515625000000000	4184.10253906250000000000	4159.48730468750000000000	4168.71777343750000000000	4168.20507812500000000000	4158.46142578125000000000	4165.12792968750000000000	4171.79492187500000000000	4177.94873046875000000000	4156.41015625000000000000	4150.76904296875000000000	4174.35888671875000000000	4163.58984375000000000000	0.00000000000000000000	10247.00000000000000000000	10225.00000000000000000000	0.00000000000000000000	0.00000000000000000000	0.00000000000000000000	1231.00000000000000000000	945.00000000000000000000	4.00000000000000000000	4.00000000000000000000	4.00000000000000000000	4.00000000000000000000	4.00000000000000000000	4.00000000000000000000	4.00000000000000000000	4.00000000000000000000	4.00000000000000000000	4.00000000000000000000	4.00000000000000000000	4.00000000000000000000	4.00000000000000000000	4.00000000000000000000	4.00000000000000000000	4.00000000000000000000
25.00000000000000000000	0.00000000000000000000	4175.89746093750000000000	4165.12792968750000000000	4190.76904296875000000000	4152.82031250000000000000	4167.69238281250000000000	4165.12792968750000000000	4154.87158203125000000000	4145.12792968750000000000	4170.76904296875000000000	4140.51269531250000000000	4149.74365234375000000000	4149.23046875000000000000	4163.07666015625000000000	4155.89746093750000000000	0.00000000000000000000	10246.00000000000000000000	10224.00000000000000000000	0.00000000000000000000	0.00000000000000000000	0.00000000000000000000	1231.00000000000000000000	953.00000000000000000000	4.00000000000000000000	4.00000000000000000000	4.00000000000000000000	4.00000000000000000000	4.00000000000000000000	4.00000000000000000000	4.00000000000000000000	4.00000000000000000000	4.00000000000000000000	4.00000000000000000000	4.00000000000000000000	4.00000000000000000000	4.00000000000000000000	4.00000000000000000000	4.00000000000000000000	4.00000000000000000000
26.00000000000000000000	0.00000000000000000000	4165.64111328125000000000	4168.20507812500000000000	4178.97412109375000000000	4153.33300781250000000000	4160.51269531250000000000	4163.07666015625000000000	4161.02539062500000000000	4157.43603515625000000000	4168.71777343750000000000	4135.38427734375000000000	4161.53857421875000000000	4151.79492187500000000000	4173.33300781250000000000	4158.46142578125000000000	0.00000000000000000000	10246.00000000000000000000	10224.00000000000000000000	0.00000000000000000000	0.00000000000000000000	0.00000000000000000000	1231.00000000000000000000	960.00000000000000000000	4.00000000000000000000	4.00000000000000000000	4.00000000000000000000	4.00000000000000000000	4.00000000000000000000	4.00000000000000000000	4.00000000000000000000	4.00000000000000000000	4.00000000000000000000	4.00000000000000000000	4.00000000000000000000	4.00000000000000000000	4.00000000000000000000	4.00000000000000000000	4.00000000000000000000	4.00000000000000000000
27.00000000000000000000	0.00000000000000000000	4161.53857421875000000000	4164.10253906250000000000	4177.43603515625000000000	4155.89746093750000000000	4146.15380859375000000000	4147.17919921875000000000	4145.12792968750000000000	4169.74365234375000000000	4175.38427734375000000000	4162.05126953125000000000	4164.10253906250000000000	4157.94873046875000000000	4176.41015625000000000000	4167.17919921875000000000	0.00000000000000000000	10246.00000000000000000000	10227.00000000000000000000	0.00000000000000000000	0.00000000000000000000	0.00000000000000000000	1231.00000000000000000000	968.00000000000000000000	4.00000000000000000000	4.00000000000000000000	4.00000000000000000000	4.00000000000000000000	4.00000000000000000000	4.00000000000000000000	4.00000000000000000000	4.00000000000000000000	4.00000000000000000000	4.00000000000000000000	4.00000000000000000000	4.00000000000000000000	4.00000000000000000000	4.00000000000000000000	4.00000000000000000000	4.00000000000000000000
28.00000000000000000000	0.00000000000000000000	4158.46142578125000000000	4144.10253906250000000000	4180.00000000000000000000	4139.48730468750000000000	4141.02539062500000000000	4141.53857421875000000000	4132.30761718750000000000	4146.15380859375000000000	4167.17919921875000000000	4147.69238281250000000000	4138.46142578125000000000	4144.61523437500000000000	4142.05126953125000000000	4155.38427734375000000000	0.00000000000000000000	10246.00000000000000000000	10227.00000000000000000000	0.00000000000000000000	0.00000000000000000000	0.00000000000000000000	1231.00000000000000000000	975.00000000000000000000	4.00000000000000000000	4.00000000000000000000	4.00000000000000000000	4.00000000000000000000	4.00000000000000000000	4.00000000000000000000	4.00000000000000000000	4.00000000000000000000	4.00000000000000000000	4.00000000000000000000	4.00000000000000000000	4.00000000000000000000	4.00000000000000000000	4.00000000000000000000	4.00000000000000000000	4.00000000000000000000
29.00000000000000000000	0.00000000000000000000	4165.64111328125000000000	4167.69238281250000000000	4178.46142578125000000000	4151.28173828125000000000	4171.28173828125000000000	4172.30761718750000000000	4171.28173828125000000000	4171.28173828125000000000	4168.20507812500000000000	4181.02539062500000000000	4160.00000000000000000000	4150.25634765625000000000	4159.48730468750000000000	4157.94873046875000000000	0.00000000000000000000	10246.00000000000000000000	10228.00000000000000000000	0.00000000000000000000	0.00000000000000000000	0.00000000000000000000	1231.00000000000000000000	982.00000000000000000000	4.00000000000000000000	4.00000000000000000000	4.00000000000000000000	4.00000000000000000000	4.00000000000000000000	4.00000000000000000000	4.00000000000000000000	4.00000000000000000000	4.00000000000000000000	4.00000000000000000000	4.00000000000000000000	4.00000000000000000000	4.00000000000000000000	4.00000000000000000000	4.00000000000000000000	4.00000000000000000000
30.00000000000000000000	0.00000000000000000000	4168.20507812500000000000	4160.00000000000000000000	4184.10253906250000000000	4152.82031250000000000000	4143.07666015625000000000	4167.69238281250000000000	4161.53857421875000000000	4171.79492187500000000000	4169.23046875000000000000	4186.15380859375000000000	4161.02539062500000000000	4155.38427734375000000000	4157.94873046875000000000	4158.46142578125000000000	0.00000000000000000000	10246.00000000000000000000	10228.00000000000000000000	0.00000000000000000000	0.00000000000000000000	0.00000000000000000000	1231.00000000000000000000	990.00000000000000000000	4.00000000000000000000	4.00000000000000000000	4.00000000000000000000	4.00000000000000000000	4.00000000000000000000	4.00000000000000000000	4.00000000000000000000	4.00000000000000000000	4.00000000000000000000	4.00000000000000000000	4.00000000000000000000	4.00000000000000000000	4.00000000000000000000	4.00000000000000000000	4.00000000000000000000	4.00000000000000000000
31.00000000000000000000	0.00000000000000000000	4173.84619140625000000000	4170.25634765625000000000	4183.07666015625000000000	4157.94873046875000000000	4159.48730468750000000000	4164.10253906250000000000	4154.87158203125000000000	4167.69238281250000000000	4168.71777343750000000000	4172.30761718750000000000	4154.87158203125000000000	4154.35888671875000000000	4165.64111328125000000000	4163.58984375000000000000	0.00000000000000000000	10246.00000000000000000000	10226.00000000000000000000	0.00000000000000000000	0.00000000000000000000	0.00000000000000000000	1231.00000000000000000000	997.00000000000000000000	4.00000000000000000000	4.00000000000000000000	4.00000000000000000000	4.00000000000000000000	4.00000000000000000000	4.00000000000000000000	4.00000000000000000000	4.00000000000000000000	4.00000000000000000000	4.00000000000000000000	4.00000000000000000000	4.00000000000000000000	4.00000000000000000000	4.00000000000000000000	4.00000000000000000000	4.00000000000000000000
32.00000000000000000000	0.00000000000000000000	4183.07666015625000000000	4187.69238281250000000000	4189.74365234375000000000	4167.17919921875000000000	4196.41015625000000000000	4171.28173828125000000000	4164.61523437500000000000	4167.69238281250000000000	4174.87158203125000000000	4161.02539062500000000000	4165.64111328125000000000	4162.05126953125000000000	4181.02539062500000000000	4171.28173828125000000000	0.00000000000000000000	10246.00000000000000000000	10226.00000000000000000000	0.00000000000000000000	0.00000000000000000000	0.00000000000000000000	1232.00000000000000000000	4.00000000000000000000	4.00000000000000000000	4.00000000000000000000	4.00000000000000000000	4.00000000000000000000	4.00000000000000000000	4.00000000000000000000	4.00000000000000000000	4.00000000000000000000	4.00000000000000000000	4.00000000000000000000	4.00000000000000000000	4.00000000000000000000	4.00000000000000000000	4.00000000000000000000	4.00000000000000000000	4.00000000000000000000
33.00000000000000000000	0.00000000000000000000	4175.38427734375000000000	4168.71777343750000000000	4190.76904296875000000000	4155.38427734375000000000	4158.97412109375000000000	4165.12792968750000000000	4155.89746093750000000000	4154.87158203125000000000	4171.28173828125000000000	4145.64111328125000000000	4160.00000000000000000000	4156.41015625000000000000	4165.12792968750000000000	4164.10253906250000000000	0.00000000000000000000	10247.00000000000000000000	10227.00000000000000000000	0.00000000000000000000	0.00000000000000000000	0.00000000000000000000	1232.00000000000000000000	12.00000000000000000000	4.00000000000000000000	4.00000000000000000000	4.00000000000000000000	4.00000000000000000000	4.00000000000000000000	4.00000000000000000000	4.00000000000000000000	4.00000000000000000000	4.00000000000000000000	4.00000000000000000000	4.00000000000000000000	4.00000000000000000000	4.00000000000000000000	4.00000000000000000000	4.00000000000000000000	4.00000000000000000000
34.00000000000000000000	0.00000000000000000000	4173.84619140625000000000	4177.43603515625000000000	4183.07666015625000000000	4167.17919921875000000000	4164.10253906250000000000	4169.23046875000000000000	4170.25634765625000000000	4185.64111328125000000000	4172.82031250000000000000	4186.15380859375000000000	4172.82031250000000000000	4163.58984375000000000000	4183.58984375000000000000	4173.33300781250000000000	0.00000000000000000000	10247.00000000000000000000	10227.00000000000000000000	0.00000000000000000000	0.00000000000000000000	0.00000000000000000000	1232.00000000000000000000	19.00000000000000000000	4.00000000000000000000	4.00000000000000000000	4.00000000000000000000	4.00000000000000000000	4.00000000000000000000	4.00000000000000000000	4.00000000000000000000	4.00000000000000000000	4.00000000000000000000	4.00000000000000000000	4.00000000000000000000	4.00000000000000000000	4.00000000000000000000	4.00000000000000000000	4.00000000000000000000	4.00000000000000000000
35.00000000000000000000	0.00000000000000000000	4172.30761718750000000000	4158.97412109375000000000	4188.20507812500000000000	4163.07666015625000000000	4162.05126953125000000000	4158.46142578125000000000	4155.89746093750000000000	4175.38427734375000000000	4169.23046875000000000000	4175.89746093750000000000	4159.48730468750000000000	4167.69238281250000000000	4168.20507812500000000000	4175.38427734375000000000	0.00000000000000000000	10249.00000000000000000000	10228.00000000000000000000	0.00000000000000000000	0.00000000000000000000	0.00000000000000000000	1232.00000000000000000000	26.00000000000000000000	4.00000000000000000000	4.00000000000000000000	4.00000000000000000000	4.00000000000000000000	4.00000000000000000000	4.00000000000000000000	4.00000000000000000000	4.00000000000000000000	4.00000000000000000000	4.00000000000000000000	4.00000000000000000000	4.00000000000000000000	4.00000000000000000000	4.00000000000000000000	4.00000000000000000000	4.00000000000000000000
36.00000000000000000000	0.00000000000000000000	4170.76904296875000000000	4160.00000000000000000000	4182.56396484375000000000	4161.53857421875000000000	4149.74365234375000000000	4168.20507812500000000000	4164.61523437500000000000	4164.61523437500000000000	4164.10253906250000000000	4169.74365234375000000000	4152.30761718750000000000	4156.41015625000000000000	4154.87158203125000000000	4164.61523437500000000000	0.00000000000000000000	10249.00000000000000000000	10228.00000000000000000000	0.00000000000000000000	0.00000000000000000000	0.00000000000000000000	1232.00000000000000000000	34.00000000000000000000	4.00000000000000000000	4.00000000000000000000	4.00000000000000000000	4.00000000000000000000	4.00000000000000000000	4.00000000000000000000	4.00000000000000000000	4.00000000000000000000	4.00000000000000000000	4.00000000000000000000	4.00000000000000000000	4.00000000000000000000	4.00000000000000000000	4.00000000000000000000	4.00000000000000000000	4.00000000000000000000
37.00000000000000000000	0.00000000000000000000	4171.28173828125000000000	4175.38427734375000000000	4178.97412109375000000000	4172.30761718750000000000	4154.87158203125000000000	4179.48730468750000000000	4182.56396484375000000000	4175.38427734375000000000	4165.64111328125000000000	4182.05126953125000000000	4161.02539062500000000000	4155.89746093750000000000	4156.41015625000000000000	4157.94873046875000000000	0.00000000000000000000	10250.00000000000000000000	10228.00000000000000000000	0.00000000000000000000	0.00000000000000000000	0.00000000000000000000	1232.00000000000000000000	41.00000000000000000000	4.00000000000000000000	4.00000000000000000000	4.00000000000000000000	4.00000000000000000000	4.00000000000000000000	4.00000000000000000000	4.00000000000000000000	4.00000000000000000000	4.00000000000000000000	4.00000000000000000000	4.00000000000000000000	4.00000000000000000000	4.00000000000000000000	4.00000000000000000000	4.00000000000000000000	4.00000000000000000000
38.00000000000000000000	0.00000000000000000000	4164.61523437500000000000	4155.38427734375000000000	4180.00000000000000000000	4157.43603515625000000000	4154.87158203125000000000	4164.61523437500000000000	4155.38427734375000000000	4148.20507812500000000000	4162.56396484375000000000	4133.84619140625000000000	4140.51269531250000000000	4148.20507812500000000000	4132.82031250000000000000	4150.76904296875000000000	0.00000000000000000000	10250.00000000000000000000	10228.00000000000000000000	0.00000000000000000000	0.00000000000000000000	0.00000000000000000000	1232.00000000000000000000	48.00000000000000000000	4.00000000000000000000	4.00000000000000000000	4.00000000000000000000	4.00000000000000000000	4.00000000000000000000	4.00000000000000000000	4.00000000000000000000	4.00000000000000000000	4.00000000000000000000	4.00000000000000000000	4.00000000000000000000	4.00000000000000000000	4.00000000000000000000	4.00000000000000000000	4.00000000000000000000	4.00000000000000000000
39.00000000000000000000	0.00000000000000000000	4175.38427734375000000000	4178.46142578125000000000	4182.56396484375000000000	4175.38427734375000000000	4189.74365234375000000000	4170.76904296875000000000	4161.53857421875000000000	4161.02539062500000000000	4172.82031250000000000000	4137.43603515625000000000	4154.35888671875000000000	4154.87158203125000000000	4158.46142578125000000000	4164.61523437500000000000	0.00000000000000000000	10250.00000000000000000000	10228.00000000000000000000	0.00000000000000000000	0.00000000000000000000	0.00000000000000000000	1232.00000000000000000000	57.00000000000000000000	4.00000000000000000000	4.00000000000000000000	4.00000000000000000000	4.00000000000000000000	4.00000000000000000000	4.00000000000000000000	4.00000000000000000000	4.00000000000000000000	4.00000000000000000000	4.00000000000000000000	4.00000000000000000000	4.00000000000000000000	4.00000000000000000000	4.00000000000000000000	4.00000000000000000000	4.00000000000000000000
40.00000000000000000000	0.00000000000000000000	4181.53857421875000000000	4174.87158203125000000000	4192.30761718750000000000	4187.69238281250000000000	4173.33300781250000000000	4163.07666015625000000000	4152.30761718750000000000	4154.87158203125000000000	4175.38427734375000000000	4141.02539062500000000000	4151.79492187500000000000	4160.00000000000000000000	4158.46142578125000000000	4168.20507812500000000000	0.00000000000000000000	10250.00000000000000000000	10228.00000000000000000000	0.00000000000000000000	0.00000000000000000000	0.00000000000000000000	1232.00000000000000000000	65.00000000000000000000	4.00000000000000000000	4.00000000000000000000	4.00000000000000000000	4.00000000000000000000	4.00000000000000000000	4.00000000000000000000	4.00000000000000000000	4.00000000000000000000	4.00000000000000000000	4.00000000000000000000	4.00000000000000000000	4.00000000000000000000	4.00000000000000000000	4.00000000000000000000	4.00000000000000000000	4.00000000000000000000
41.00000000000000000000	0.00000000000000000000	4169.74365234375000000000	4162.05126953125000000000	4181.02539062500000000000	4183.07666015625000000000	4160.51269531250000000000	4160.51269531250000000000	4147.69238281250000000000	4152.82031250000000000000	4167.69238281250000000000	4142.05126953125000000000	4146.15380859375000000000	4153.84619140625000000000	4155.38427734375000000000	4164.61523437500000000000	0.00000000000000000000	10248.00000000000000000000	10228.00000000000000000000	0.00000000000000000000	0.00000000000000000000	0.00000000000000000000	1232.00000000000000000000	73.00000000000000000000	4.00000000000000000000	4.00000000000000000000	4.00000000000000000000	4.00000000000000000000	4.00000000000000000000	4.00000000000000000000	4.00000000000000000000	4.00000000000000000000	4.00000000000000000000	4.00000000000000000000	4.00000000000000000000	4.00000000000000000000	4.00000000000000000000	4.00000000000000000000	4.00000000000000000000	4.00000000000000000000
42.00000000000000000000	0.00000000000000000000	4165.12792968750000000000	4166.15380859375000000000	4175.38427734375000000000	4193.84619140625000000000	4176.41015625000000000000	4164.61523437500000000000	4157.43603515625000000000	4180.51269531250000000000	4172.82031250000000000000	4162.56396484375000000000	4165.64111328125000000000	4163.07666015625000000000	4175.38427734375000000000	4173.84619140625000000000	0.00000000000000000000	10248.00000000000000000000	10228.00000000000000000000	0.00000000000000000000	0.00000000000000000000	0.00000000000000000000	1232.00000000000000000000	82.00000000000000000000	4.00000000000000000000	4.00000000000000000000	4.00000000000000000000	4.00000000000000000000	4.00000000000000000000	4.00000000000000000000	4.00000000000000000000	4.00000000000000000000	4.00000000000000000000	4.00000000000000000000	4.00000000000000000000	4.00000000000000000000	4.00000000000000000000	4.00000000000000000000	4.00000000000000000000	4.00000000000000000000
43.00000000000000000000	0.00000000000000000000	4162.56396484375000000000	4144.61523437500000000000	4179.48730468750000000000	4188.71777343750000000000	4141.53857421875000000000	4152.30761718750000000000	4143.07666015625000000000	4162.05126953125000000000	4166.15380859375000000000	4141.02539062500000000000	4147.17919921875000000000	4156.92285156250000000000	4151.28173828125000000000	4164.10253906250000000000	0.00000000000000000000	10245.00000000000000000000	10226.00000000000000000000	0.00000000000000000000	0.00000000000000000000	0.00000000000000000000	1232.00000000000000000000	90.00000000000000000000	4.00000000000000000000	4.00000000000000000000	4.00000000000000000000	4.00000000000000000000	4.00000000000000000000	4.00000000000000000000	4.00000000000000000000	4.00000000000000000000	4.00000000000000000000	4.00000000000000000000	4.00000000000000000000	4.00000000000000000000	4.00000000000000000000	4.00000000000000000000	4.00000000000000000000	4.00000000000000000000
44.00000000000000000000	0.00000000000000000000	4169.74365234375000000000	4168.20507812500000000000	4174.35888671875000000000	4197.43603515625000000000	4152.30761718750000000000	4172.82031250000000000000	4169.23046875000000000000	4168.20507812500000000000	4164.61523437500000000000	4172.82031250000000000000	4151.28173828125000000000	4152.30761718750000000000	4159.48730468750000000000	4158.97412109375000000000	0.00000000000000000000	10245.00000000000000000000	10226.00000000000000000000	0.00000000000000000000	0.00000000000000000000	0.00000000000000000000	1232.00000000000000000000	99.00000000000000000000	4.00000000000000000000	4.00000000000000000000	4.00000000000000000000	4.00000000000000000000	4.00000000000000000000	4.00000000000000000000	4.00000000000000000000	4.00000000000000000000	4.00000000000000000000	4.00000000000000000000	4.00000000000000000000	4.00000000000000000000	4.00000000000000000000	4.00000000000000000000	4.00000000000000000000	4.00000000000000000000
45.00000000000000000000	0.00000000000000000000	4173.33300781250000000000	4170.76904296875000000000	4181.53857421875000000000	4197.43603515625000000000	4157.43603515625000000000	4175.38427734375000000000	4167.17919921875000000000	4161.53857421875000000000	4166.66650390625000000000	4178.46142578125000000000	4149.74365234375000000000	4149.74365234375000000000	4154.35888671875000000000	4155.89746093750000000000	0.00000000000000000000	10243.00000000000000000000	10227.00000000000000000000	0.00000000000000000000	0.00000000000000000000	0.00000000000000000000	1232.00000000000000000000	107.00000000000000000000	4.00000000000000000000	4.00000000000000000000	4.00000000000000000000	4.00000000000000000000	4.00000000000000000000	4.00000000000000000000	4.00000000000000000000	4.00000000000000000000	4.00000000000000000000	4.00000000000000000000	4.00000000000000000000	4.00000000000000000000	4.00000000000000000000	4.00000000000000000000	4.00000000000000000000	4.00000000000000000000
46.00000000000000000000	0.00000000000000000000	4171.28173828125000000000	4162.56396484375000000000	4180.51269531250000000000	4193.84619140625000000000	4153.84619140625000000000	4164.10253906250000000000	4150.76904296875000000000	4152.82031250000000000000	4165.12792968750000000000	4133.84619140625000000000	4140.51269531250000000000	4142.56396484375000000000	4150.76904296875000000000	4156.41015625000000000000	0.00000000000000000000	10243.00000000000000000000	10227.00000000000000000000	0.00000000000000000000	0.00000000000000000000	0.00000000000000000000	1232.00000000000000000000	115.00000000000000000000	4.00000000000000000000	4.00000000000000000000	4.00000000000000000000	4.00000000000000000000	4.00000000000000000000	4.00000000000000000000	4.00000000000000000000	4.00000000000000000000	4.00000000000000000000	4.00000000000000000000	4.00000000000000000000	4.00000000000000000000	4.00000000000000000000	4.00000000000000000000	4.00000000000000000000	4.00000000000000000000
47.00000000000000000000	0.00000000000000000000	4181.53857421875000000000	4184.61523437500000000000	4181.02539062500000000000	4208.20507812500000000000	4173.84619140625000000000	4170.76904296875000000000	4161.53857421875000000000	4172.30761718750000000000	4174.87158203125000000000	4138.97412109375000000000	4157.43603515625000000000	4155.38427734375000000000	4180.51269531250000000000	4170.25634765625000000000	0.00000000000000000000	10242.00000000000000000000	10227.00000000000000000000	0.00000000000000000000	0.00000000000000000000	0.00000000000000000000	1232.00000000000000000000	124.00000000000000000000	4.00000000000000000000	4.00000000000000000000	4.00000000000000000000	4.00000000000000000000	4.00000000000000000000	4.00000000000000000000	4.00000000000000000000	4.00000000000000000000	4.00000000000000000000	4.00000000000000000000	4.00000000000000000000	4.00000000000000000000	4.00000000000000000000	4.00000000000000000000	4.00000000000000000000	4.00000000000000000000
48.00000000000000000000	0.00000000000000000000	4176.92285156250000000000	4164.10253906250000000000	4187.17919921875000000000	4194.35888671875000000000	4146.15380859375000000000	4162.56396484375000000000	4144.61523437500000000000	4147.69238281250000000000	4171.79492187500000000000	4141.53857421875000000000	4143.58984375000000000000	4155.89746093750000000000	4160.51269531250000000000	4163.07666015625000000000	0.00000000000000000000	10242.00000000000000000000	10227.00000000000000000000	0.00000000000000000000	0.00000000000000000000	0.00000000000000000000	1232.00000000000000000000	132.00000000000000000000	4.00000000000000000000	4.00000000000000000000	4.00000000000000000000	4.00000000000000000000	4.00000000000000000000	4.00000000000000000000	4.00000000000000000000	4.00000000000000000000	4.00000000000000000000	4.00000000000000000000	4.00000000000000000000	4.00000000000000000000	4.00000000000000000000	4.00000000000000000000	4.00000000000000000000	4.00000000000000000000
49.00000000000000000000	0.00000000000000000000	4168.20507812500000000000	4163.58984375000000000000	4177.94873046875000000000	4196.92285156250000000000	4151.28173828125000000000	4166.15380859375000000000	4152.30761718750000000000	4164.61523437500000000000	4170.76904296875000000000	4162.56396484375000000000	4151.79492187500000000000	4155.89746093750000000000	4164.61523437500000000000	4164.61523437500000000000	0.00000000000000000000	10243.00000000000000000000	10229.00000000000000000000	0.00000000000000000000	0.00000000000000000000	0.00000000000000000000	1232.00000000000000000000	140.00000000000000000000	4.00000000000000000000	4.00000000000000000000	4.00000000000000000000	4.00000000000000000000	4.00000000000000000000	4.00000000000000000000	4.00000000000000000000	4.00000000000000000000	4.00000000000000000000	4.00000000000000000000	4.00000000000000000000	4.00000000000000000000	4.00000000000000000000	4.00000000000000000000	4.00000000000000000000	4.00000000000000000000
50.00000000000000000000	0.00000000000000000000	4164.10253906250000000000	4155.38427734375000000000	4176.41015625000000000000	4201.02539062500000000000	4152.30761718750000000000	4159.48730468750000000000	4152.30761718750000000000	4181.53857421875000000000	4170.25634765625000000000	4151.79492187500000000000	4156.41015625000000000000	4160.00000000000000000000	4162.05126953125000000000	4167.17919921875000000000	0.00000000000000000000	10243.00000000000000000000	10229.00000000000000000000	0.00000000000000000000	0.00000000000000000000	0.00000000000000000000	1232.00000000000000000000	149.00000000000000000000	4.00000000000000000000	4.00000000000000000000	4.00000000000000000000	4.00000000000000000000	4.00000000000000000000	4.00000000000000000000	4.00000000000000000000	4.00000000000000000000	4.00000000000000000000	4.00000000000000000000	4.00000000000000000000	4.00000000000000000000	4.00000000000000000000	4.00000000000000000000	4.00000000000000000000	4.00000000000000000000
51.00000000000000000000	0.00000000000000000000	4160.51269531250000000000	4144.10253906250000000000	4173.33300781250000000000	4187.69238281250000000000	4140.51269531250000000000	4159.48730468750000000000	4154.87158203125000000000	4165.12792968750000000000	4161.53857421875000000000	4137.94873046875000000000	4141.53857421875000000000	4149.23046875000000000000	4145.12792968750000000000	4155.89746093750000000000	0.00000000000000000000	10247.00000000000000000000	10227.00000000000000000000	0.00000000000000000000	0.00000000000000000000	0.00000000000000000000	1232.00000000000000000000	157.00000000000000000000	4.00000000000000000000	4.00000000000000000000	4.00000000000000000000	4.00000000000000000000	4.00000000000000000000	4.00000000000000000000	4.00000000000000000000	4.00000000000000000000	4.00000000000000000000	4.00000000000000000000	4.00000000000000000000	4.00000000000000000000	4.00000000000000000000	4.00000000000000000000	4.00000000000000000000	4.00000000000000000000
52.00000000000000000000	0.00000000000000000000	4169.74365234375000000000	4167.69238281250000000000	4173.33300781250000000000	4196.41015625000000000000	4159.48730468750000000000	4182.05126953125000000000	4182.56396484375000000000	4174.35888671875000000000	4168.20507812500000000000	4178.46142578125000000000	4152.82031250000000000000	4150.76904296875000000000	4162.56396484375000000000	4154.35888671875000000000	0.00000000000000000000	10247.00000000000000000000	10227.00000000000000000000	0.00000000000000000000	0.00000000000000000000	0.00000000000000000000	1232.00000000000000000000	165.00000000000000000000	4.00000000000000000000	4.00000000000000000000	4.00000000000000000000	4.00000000000000000000	4.00000000000000000000	4.00000000000000000000	4.00000000000000000000	4.00000000000000000000	4.00000000000000000000	4.00000000000000000000	4.00000000000000000000	4.00000000000000000000	4.00000000000000000000	4.00000000000000000000	4.00000000000000000000	4.00000000000000000000
53.00000000000000000000	0.00000000000000000000	4168.20507812500000000000	4153.84619140625000000000	4179.48730468750000000000	4188.71777343750000000000	4146.15380859375000000000	4170.25634765625000000000	4163.58984375000000000000	4157.94873046875000000000	4167.17919921875000000000	4153.84619140625000000000	4138.46142578125000000000	4146.66650390625000000000	4142.05126953125000000000	4146.15380859375000000000	0.00000000000000000000	10248.00000000000000000000	10227.00000000000000000000	0.00000000000000000000	0.00000000000000000000	0.00000000000000000000	1232.00000000000000000000	174.00000000000000000000	4.00000000000000000000	4.00000000000000000000	4.00000000000000000000	4.00000000000000000000	4.00000000000000000000	4.00000000000000000000	4.00000000000000000000	4.00000000000000000000	4.00000000000000000000	4.00000000000000000000	4.00000000000000000000	4.00000000000000000000	4.00000000000000000000	4.00000000000000000000	4.00000000000000000000	4.00000000000000000000
54.00000000000000000000	0.00000000000000000000	4169.74365234375000000000	4166.15380859375000000000	4175.38427734375000000000	4191.79492187500000000000	4179.48730468750000000000	4169.74365234375000000000	4163.58984375000000000000	4164.10253906250000000000	4167.69238281250000000000	4140.00000000000000000000	4143.58984375000000000000	4147.69238281250000000000	4156.92285156250000000000	4156.41015625000000000000	0.00000000000000000000	10248.00000000000000000000	10227.00000000000000000000	0.00000000000000000000	0.00000000000000000000	0.00000000000000000000	1232.00000000000000000000	182.00000000000000000000	4.00000000000000000000	4.00000000000000000000	4.00000000000000000000	4.00000000000000000000	4.00000000000000000000	4.00000000000000000000	4.00000000000000000000	4.00000000000000000000	4.00000000000000000000	4.00000000000000000000	4.00000000000000000000	4.00000000000000000000	4.00000000000000000000	4.00000000000000000000	4.00000000000000000000	4.00000000000000000000
55.00000000000000000000	0.00000000000000000000	4181.02539062500000000000	4176.92285156250000000000	4185.12792968750000000000	4197.94873046875000000000	4188.71777343750000000000	4170.76904296875000000000	4161.53857421875000000000	4165.12792968750000000000	4178.46142578125000000000	4144.10253906250000000000	4153.84619140625000000000	4161.53857421875000000000	4177.94873046875000000000	4174.87158203125000000000	0.00000000000000000000	10249.00000000000000000000	10227.00000000000000000000	0.00000000000000000000	0.00000000000000000000	0.00000000000000000000	1232.00000000000000000000	190.00000000000000000000	4.00000000000000000000	4.00000000000000000000	4.00000000000000000000	4.00000000000000000000	4.00000000000000000000	4.00000000000000000000	4.00000000000000000000	4.00000000000000000000	4.00000000000000000000	4.00000000000000000000	4.00000000000000000000	4.00000000000000000000	4.00000000000000000000	4.00000000000000000000	4.00000000000000000000	4.00000000000000000000
56.00000000000000000000	0.00000000000000000000	4178.46142578125000000000	4166.66650390625000000000	4185.12792968750000000000	4186.66650390625000000000	4144.61523437500000000000	4166.66650390625000000000	4152.82031250000000000000	4162.56396484375000000000	4174.35888671875000000000	4143.58984375000000000000	4148.71777343750000000000	4159.48730468750000000000	4166.15380859375000000000	4168.71777343750000000000	0.00000000000000000000	10249.00000000000000000000	10227.00000000000000000000	0.00000000000000000000	0.00000000000000000000	0.00000000000000000000	1232.00000000000000000000	199.00000000000000000000	4.00000000000000000000	4.00000000000000000000	4.00000000000000000000	4.00000000000000000000	4.00000000000000000000	4.00000000000000000000	4.00000000000000000000	4.00000000000000000000	4.00000000000000000000	4.00000000000000000000	4.00000000000000000000	4.00000000000000000000	4.00000000000000000000	4.00000000000000000000	4.00000000000000000000	4.00000000000000000000
57.00000000000000000000	0.00000000000000000000	4171.79492187500000000000	4173.84619140625000000000	4172.82031250000000000000	4190.76904296875000000000	4155.89746093750000000000	4173.33300781250000000000	4171.28173828125000000000	4203.07666015625000000000	4170.25634765625000000000	4195.38427734375000000000	4169.74365234375000000000	4165.64111328125000000000	4180.00000000000000000000	4168.71777343750000000000	0.00000000000000000000	10251.00000000000000000000	10226.00000000000000000000	0.00000000000000000000	0.00000000000000000000	0.00000000000000000000	1232.00000000000000000000	207.00000000000000000000	4.00000000000000000000	4.00000000000000000000	4.00000000000000000000	4.00000000000000000000	4.00000000000000000000	4.00000000000000000000	4.00000000000000000000	4.00000000000000000000	4.00000000000000000000	4.00000000000000000000	4.00000000000000000000	4.00000000000000000000	4.00000000000000000000	4.00000000000000000000	4.00000000000000000000	4.00000000000000000000
58.00000000000000000000	0.00000000000000000000	4160.00000000000000000000	4142.56396484375000000000	4173.33300781250000000000	4172.82031250000000000000	4160.51269531250000000000	4161.53857421875000000000	4151.79492187500000000000	4177.94873046875000000000	4163.58984375000000000000	4178.97412109375000000000	4152.30761718750000000000	4160.00000000000000000000	4155.38427734375000000000	4163.07666015625000000000	0.00000000000000000000	10251.00000000000000000000	10226.00000000000000000000	0.00000000000000000000	0.00000000000000000000	0.00000000000000000000	1232.00000000000000000000	214.00000000000000000000	4.00000000000000000000	4.00000000000000000000	4.00000000000000000000	4.00000000000000000000	4.00000000000000000000	4.00000000000000000000	4.00000000000000000000	4.00000000000000000000	4.00000000000000000000	4.00000000000000000000	4.00000000000000000000	4.00000000000000000000	4.00000000000000000000	4.00000000000000000000	4.00000000000000000000	4.00000000000000000000
59.00000000000000000000	0.00000000000000000000	4164.61523437500000000000	4153.84619140625000000000	4172.82031250000000000000	4168.71777343750000000000	4170.76904296875000000000	4171.79492187500000000000	4163.58984375000000000000	4159.48730468750000000000	4167.17919921875000000000	4151.79492187500000000000	4146.66650390625000000000	4149.74365234375000000000	4152.30761718750000000000	4162.05126953125000000000	0.00000000000000000000	10252.00000000000000000000	10225.00000000000000000000	0.00000000000000000000	0.00000000000000000000	0.00000000000000000000	1232.00000000000000000000	222.00000000000000000000	4.00000000000000000000	4.00000000000000000000	4.00000000000000000000	4.00000000000000000000	4.00000000000000000000	4.00000000000000000000	4.00000000000000000000	4.00000000000000000000	4.00000000000000000000	4.00000000000000000000	4.00000000000000000000	4.00000000000000000000	4.00000000000000000000	4.00000000000000000000	4.00000000000000000000	4.00000000000000000000
60.00000000000000000000	0.00000000000000000000	4175.89746093750000000000	4174.87158203125000000000	4177.94873046875000000000	4176.41015625000000000000	4140.51269531250000000000	4175.89746093750000000000	4177.94873046875000000000	4170.76904296875000000000	4170.76904296875000000000	4157.94873046875000000000	4151.79492187500000000000	4151.79492187500000000000	4158.46142578125000000000	4162.05126953125000000000	0.00000000000000000000	10252.00000000000000000000	10225.00000000000000000000	0.00000000000000000000	0.00000000000000000000	0.00000000000000000000	1232.00000000000000000000	229.00000000000000000000	4.00000000000000000000	4.00000000000000000000	4.00000000000000000000	4.00000000000000000000	4.00000000000000000000	4.00000000000000000000	4.00000000000000000000	4.00000000000000000000	4.00000000000000000000	4.00000000000000000000	4.00000000000000000000	4.00000000000000000000	4.00000000000000000000	4.00000000000000000000	4.00000000000000000000	4.00000000000000000000
61.00000000000000000000	0.00000000000000000000	4165.12792968750000000000	4150.76904296875000000000	4175.38427734375000000000	4162.05126953125000000000	4117.43603515625000000000	4160.51269531250000000000	4154.35888671875000000000	4156.41015625000000000000	4164.10253906250000000000	4147.69238281250000000000	4135.89746093750000000000	4146.66650390625000000000	4140.51269531250000000000	4152.82031250000000000000	0.00000000000000000000	10250.00000000000000000000	10224.00000000000000000000	0.00000000000000000000	0.00000000000000000000	0.00000000000000000000	1232.00000000000000000000	236.00000000000000000000	4.00000000000000000000	4.00000000000000000000	4.00000000000000000000	4.00000000000000000000	4.00000000000000000000	4.00000000000000000000	4.00000000000000000000	4.00000000000000000000	4.00000000000000000000	4.00000000000000000000	4.00000000000000000000	4.00000000000000000000	4.00000000000000000000	4.00000000000000000000	4.00000000000000000000	4.00000000000000000000
62.00000000000000000000	0.00000000000000000000	4167.17919921875000000000	4163.58984375000000000000	4175.38427734375000000000	4170.25634765625000000000	4185.12792968750000000000	4167.17919921875000000000	4160.00000000000000000000	4167.69238281250000000000	4176.41015625000000000000	4164.61523437500000000000	4156.41015625000000000000	4158.46142578125000000000	4170.76904296875000000000	4169.74365234375000000000	0.00000000000000000000	10250.00000000000000000000	10224.00000000000000000000	0.00000000000000000000	0.00000000000000000000	0.00000000000000000000	1232.00000000000000000000	244.00000000000000000000	4.00000000000000000000	4.00000000000000000000	4.00000000000000000000	4.00000000000000000000	4.00000000000000000000	4.00000000000000000000	4.00000000000000000000	4.00000000000000000000	4.00000000000000000000	4.00000000000000000000	4.00000000000000000000	4.00000000000000000000	4.00000000000000000000	4.00000000000000000000	4.00000000000000000000	4.00000000000000000000
63.00000000000000000000	0.00000000000000000000	4173.84619140625000000000	4154.87158203125000000000	4184.10253906250000000000	4165.12792968750000000000	4174.35888671875000000000	4159.48730468750000000000	4147.69238281250000000000	4150.76904296875000000000	4175.89746093750000000000	4145.64111328125000000000	4150.76904296875000000000	4160.51269531250000000000	4166.15380859375000000000	4171.79492187500000000000	0.00000000000000000000	10250.00000000000000000000	10224.00000000000000000000	0.00000000000000000000	0.00000000000000000000	0.00000000000000000000	1232.00000000000000000000	251.00000000000000000000	4.00000000000000000000	4.00000000000000000000	4.00000000000000000000	4.00000000000000000000	4.00000000000000000000	4.00000000000000000000	4.00000000000000000000	4.00000000000000000000	4.00000000000000000000	4.00000000000000000000	4.00000000000000000000	4.00000000000000000000	4.00000000000000000000	4.00000000000000000000	4.00000000000000000000	4.00000000000000000000
64.00000000000000000000	0.00000000000000000000	4170.25634765625000000000	4151.28173828125000000000	4173.33300781250000000000	4160.51269531250000000000	4154.87158203125000000000	4163.07666015625000000000	4150.25634765625000000000	4157.43603515625000000000	4163.07666015625000000000	4152.82031250000000000000	4147.17919921875000000000	4154.35888671875000000000	4157.94873046875000000000	4162.56396484375000000000	858.00000000000000000000	10250.00000000000000000000	10224.00000000000000000000	0.00000000000000000000	0.00000000000000000000	0.00000000000000000000	1232.00000000000000000000	258.00000000000000000000	4.00000000000000000000	4.00000000000000000000	4.00000000000000000000	4.00000000000000000000	4.00000000000000000000	4.00000000000000000000	4.00000000000000000000	4.00000000000000000000	4.00000000000000000000	4.00000000000000000000	4.00000000000000000000	4.00000000000000000000	4.00000000000000000000	4.00000000000000000000	4.00000000000000000000	4.00000000000000000000
65.00000000000000000000	0.00000000000000000000	4163.58984375000000000000	4152.30761718750000000000	4171.79492187500000000000	4165.64111328125000000000	4182.56396484375000000000	4165.64111328125000000000	4155.89746093750000000000	4181.02539062500000000000	4167.17919921875000000000	4174.87158203125000000000	4161.53857421875000000000	4164.61523437500000000000	4163.07666015625000000000	4168.71777343750000000000	1047.00000000000000000000	10248.00000000000000000000	10224.00000000000000000000	0.00000000000000000000	0.00000000000000000000	0.00000000000000000000	1232.00000000000000000000	266.00000000000000000000	4.00000000000000000000	4.00000000000000000000	4.00000000000000000000	4.00000000000000000000	4.00000000000000000000	4.00000000000000000000	4.00000000000000000000	4.00000000000000000000	4.00000000000000000000	4.00000000000000000000	4.00000000000000000000	4.00000000000000000000	4.00000000000000000000	4.00000000000000000000	4.00000000000000000000	4.00000000000000000000
66.00000000000000000000	0.00000000000000000000	4162.56396484375000000000	4142.05126953125000000000	4175.89746093750000000000	4155.38427734375000000000	4163.58984375000000000000	4157.94873046875000000000	4143.58984375000000000000	4159.48730468750000000000	4167.17919921875000000000	4150.76904296875000000000	4148.71777343750000000000	4161.53857421875000000000	4148.20507812500000000000	4166.66650390625000000000	1118.00000000000000000000	10248.00000000000000000000	10224.00000000000000000000	0.00000000000000000000	0.00000000000000000000	0.00000000000000000000	1232.00000000000000000000	273.00000000000000000000	4.00000000000000000000	4.00000000000000000000	4.00000000000000000000	4.00000000000000000000	4.00000000000000000000	4.00000000000000000000	4.00000000000000000000	4.00000000000000000000	4.00000000000000000000	4.00000000000000000000	4.00000000000000000000	4.00000000000000000000	4.00000000000000000000	4.00000000000000000000	4.00000000000000000000	4.00000000000000000000
67.00000000000000000000	0.00000000000000000000	4178.46142578125000000000	4177.94873046875000000000	4176.41015625000000000000	4173.84619140625000000000	4167.69238281250000000000	4181.53857421875000000000	4172.30761718750000000000	4170.76904296875000000000	4169.23046875000000000000	4178.97412109375000000000	4160.00000000000000000000	4165.64111328125000000000	4169.23046875000000000000	4168.71777343750000000000	1622.00000000000000000000	10249.00000000000000000000	10224.00000000000000000000	0.00000000000000000000	0.00000000000000000000	0.00000000000000000000	1232.00000000000000000000	281.00000000000000000000	4.00000000000000000000	4.00000000000000000000	4.00000000000000000000	4.00000000000000000000	4.00000000000000000000	4.00000000000000000000	4.00000000000000000000	4.00000000000000000000	4.00000000000000000000	4.00000000000000000000	4.00000000000000000000	4.00000000000000000000	4.00000000000000000000	4.00000000000000000000	4.00000000000000000000	4.00000000000000000000
68.00000000000000000000	0.00000000000000000000	4180.51269531250000000000	4169.23046875000000000000	4185.12792968750000000000	4174.35888671875000000000	4166.66650390625000000000	4180.51269531250000000000	4165.64111328125000000000	4164.10253906250000000000	4170.25634765625000000000	4172.30761718750000000000	4153.84619140625000000000	4164.10253906250000000000	4158.97412109375000000000	4166.15380859375000000000	1698.00000000000000000000	10249.00000000000000000000	10224.00000000000000000000	0.00000000000000000000	0.00000000000000000000	0.00000000000000000000	1232.00000000000000000000	288.00000000000000000000	4.00000000000000000000	4.00000000000000000000	4.00000000000000000000	4.00000000000000000000	4.00000000000000000000	4.00000000000000000000	4.00000000000000000000	4.00000000000000000000	4.00000000000000000000	4.00000000000000000000	4.00000000000000000000	4.00000000000000000000	4.00000000000000000000	4.00000000000000000000	4.00000000000000000000	4.00000000000000000000
69.00000000000000000000	0.00000000000000000000	4171.79492187500000000000	4158.46142578125000000000	4177.43603515625000000000	4164.61523437500000000000	4170.76904296875000000000	4170.25634765625000000000	4152.82031250000000000000	4162.56396484375000000000	4169.23046875000000000000	4160.51269531250000000000	4151.28173828125000000000	4152.30761718750000000000	4165.64111328125000000000	4170.76904296875000000000	1190.00000000000000000000	10245.00000000000000000000	10224.00000000000000000000	0.00000000000000000000	0.00000000000000000000	0.00000000000000000000	1232.00000000000000000000	296.00000000000000000000	4.00000000000000000000	4.00000000000000000000	4.00000000000000000000	4.00000000000000000000	4.00000000000000000000	4.00000000000000000000	4.00000000000000000000	4.00000000000000000000	4.00000000000000000000	4.00000000000000000000	4.00000000000000000000	4.00000000000000000000	4.00000000000000000000	4.00000000000000000000	4.00000000000000000000	4.00000000000000000000
70.00000000000000000000	0.00000000000000000000	4174.87158203125000000000	4171.28173828125000000000	4175.89746093750000000000	4178.97412109375000000000	4171.28173828125000000000	4165.64111328125000000000	4154.87158203125000000000	4175.38427734375000000000	4174.87158203125000000000	4178.46142578125000000000	4165.12792968750000000000	4160.00000000000000000000	4192.82031250000000000000	4184.10253906250000000000	1413.00000000000000000000	10245.00000000000000000000	10224.00000000000000000000	0.00000000000000000000	0.00000000000000000000	0.00000000000000000000	1232.00000000000000000000	303.00000000000000000000	4.00000000000000000000	4.00000000000000000000	4.00000000000000000000	4.00000000000000000000	4.00000000000000000000	4.00000000000000000000	4.00000000000000000000	4.00000000000000000000	4.00000000000000000000	4.00000000000000000000	4.00000000000000000000	4.00000000000000000000	4.00000000000000000000	4.00000000000000000000	4.00000000000000000000	4.00000000000000000000
71.00000000000000000000	0.00000000000000000000	4171.28173828125000000000	4154.87158203125000000000	4181.02539062500000000000	4174.35888671875000000000	4137.94873046875000000000	4153.33300781250000000000	4141.53857421875000000000	4158.97412109375000000000	4169.74365234375000000000	4155.38427734375000000000	4148.71777343750000000000	4154.87158203125000000000	4164.61523437500000000000	4172.30761718750000000000	1544.00000000000000000000	10247.00000000000000000000	10224.00000000000000000000	0.00000000000000000000	0.00000000000000000000	0.00000000000000000000	1232.00000000000000000000	311.00000000000000000000	4.00000000000000000000	4.00000000000000000000	4.00000000000000000000	4.00000000000000000000	4.00000000000000000000	4.00000000000000000000	4.00000000000000000000	4.00000000000000000000	4.00000000000000000000	4.00000000000000000000	4.00000000000000000000	4.00000000000000000000	4.00000000000000000000	4.00000000000000000000	4.00000000000000000000	4.00000000000000000000
72.00000000000000000000	0.00000000000000000000	4167.69238281250000000000	4166.15380859375000000000	4173.84619140625000000000	4176.92285156250000000000	4161.53857421875000000000	4168.20507812500000000000	4166.66650390625000000000	4182.05126953125000000000	4167.69238281250000000000	4168.71777343750000000000	4158.97412109375000000000	4147.69238281250000000000	4167.17919921875000000000	4164.61523437500000000000	1021.00000000000000000000	10247.00000000000000000000	10224.00000000000000000000	0.00000000000000000000	0.00000000000000000000	0.00000000000000000000	1232.00000000000000000000	320.00000000000000000000	4.00000000000000000000	4.00000000000000000000	4.00000000000000000000	4.00000000000000000000	4.00000000000000000000	4.00000000000000000000	4.00000000000000000000	4.00000000000000000000	4.00000000000000000000	4.00000000000000000000	4.00000000000000000000	4.00000000000000000000	4.00000000000000000000	4.00000000000000000000	4.00000000000000000000	4.00000000000000000000
73.00000000000000000000	0.00000000000000000000	4164.61523437500000000000	4152.30761718750000000000	4175.38427734375000000000	4171.79492187500000000000	4157.94873046875000000000	4166.15380859375000000000	4162.05126953125000000000	4172.82031250000000000000	4165.12792968750000000000	4160.00000000000000000000	4155.89746093750000000000	4147.17919921875000000000	4155.89746093750000000000	4158.97412109375000000000	1603.00000000000000000000	10245.00000000000000000000	10226.00000000000000000000	0.00000000000000000000	0.00000000000000000000	0.00000000000000000000	1232.00000000000000000000	328.00000000000000000000	4.00000000000000000000	4.00000000000000000000	4.00000000000000000000	4.00000000000000000000	4.00000000000000000000	4.00000000000000000000	4.00000000000000000000	4.00000000000000000000	4.00000000000000000000	4.00000000000000000000	4.00000000000000000000	4.00000000000000000000	4.00000000000000000000	4.00000000000000000000	4.00000000000000000000	4.00000000000000000000
74.00000000000000000000	0.00000000000000000000	4164.61523437500000000000	4152.30761718750000000000	4173.33300781250000000000	4170.76904296875000000000	4153.84619140625000000000	4165.12792968750000000000	4153.84619140625000000000	4153.33300781250000000000	4164.10253906250000000000	4150.76904296875000000000	4142.56396484375000000000	4142.56396484375000000000	4148.71777343750000000000	4155.89746093750000000000	1685.00000000000000000000	10245.00000000000000000000	10226.00000000000000000000	0.00000000000000000000	0.00000000000000000000	0.00000000000000000000	1232.00000000000000000000	337.00000000000000000000	4.00000000000000000000	4.00000000000000000000	4.00000000000000000000	4.00000000000000000000	4.00000000000000000000	4.00000000000000000000	4.00000000000000000000	4.00000000000000000000	4.00000000000000000000	4.00000000000000000000	4.00000000000000000000	4.00000000000000000000	4.00000000000000000000	4.00000000000000000000	4.00000000000000000000	4.00000000000000000000
75.00000000000000000000	0.00000000000000000000	4175.38427734375000000000	4178.97412109375000000000	4179.48730468750000000000	4183.58984375000000000000	4175.89746093750000000000	4175.38427734375000000000	4165.12792968750000000000	4163.07666015625000000000	4173.84619140625000000000	4178.46142578125000000000	4148.71777343750000000000	4145.12792968750000000000	4165.64111328125000000000	4162.05126953125000000000	1460.00000000000000000000	10246.00000000000000000000	10226.00000000000000000000	0.00000000000000000000	0.00000000000000000000	0.00000000000000000000	1232.00000000000000000000	345.00000000000000000000	4.00000000000000000000	4.00000000000000000000	4.00000000000000000000	4.00000000000000000000	4.00000000000000000000	4.00000000000000000000	4.00000000000000000000	4.00000000000000000000	4.00000000000000000000	4.00000000000000000000	4.00000000000000000000	4.00000000000000000000	4.00000000000000000000	4.00000000000000000000	4.00000000000000000000	4.00000000000000000000
76.00000000000000000000	0.00000000000000000000	4171.79492187500000000000	4154.35888671875000000000	4185.12792968750000000000	4168.71777343750000000000	4138.97412109375000000000	4162.05126953125000000000	4145.12792968750000000000	4139.48730468750000000000	4167.17919921875000000000	4146.66650390625000000000	4135.38427734375000000000	4137.94873046875000000000	4146.15380859375000000000	4154.35888671875000000000	1374.00000000000000000000	10246.00000000000000000000	10226.00000000000000000000	0.00000000000000000000	0.00000000000000000000	0.00000000000000000000	1232.00000000000000000000	353.00000000000000000000	4.00000000000000000000	4.00000000000000000000	4.00000000000000000000	4.00000000000000000000	4.00000000000000000000	4.00000000000000000000	4.00000000000000000000	4.00000000000000000000	4.00000000000000000000	4.00000000000000000000	4.00000000000000000000	4.00000000000000000000	4.00000000000000000000	4.00000000000000000000	4.00000000000000000000	4.00000000000000000000
77.00000000000000000000	0.00000000000000000000	4169.74365234375000000000	4159.48730468750000000000	4175.38427734375000000000	4177.43603515625000000000	4153.84619140625000000000	4167.17919921875000000000	4154.87158203125000000000	4156.92285156250000000000	4169.74365234375000000000	4145.12792968750000000000	4154.87158203125000000000	4146.66650390625000000000	4171.79492187500000000000	4167.17919921875000000000	1491.00000000000000000000	10246.00000000000000000000	10226.00000000000000000000	0.00000000000000000000	0.00000000000000000000	0.00000000000000000000	1232.00000000000000000000	362.00000000000000000000	4.00000000000000000000	4.00000000000000000000	4.00000000000000000000	4.00000000000000000000	4.00000000000000000000	4.00000000000000000000	4.00000000000000000000	4.00000000000000000000	4.00000000000000000000	4.00000000000000000000	4.00000000000000000000	4.00000000000000000000	4.00000000000000000000	4.00000000000000000000	4.00000000000000000000	4.00000000000000000000
78.00000000000000000000	0.00000000000000000000	4170.76904296875000000000	4157.94873046875000000000	4180.51269531250000000000	4184.61523437500000000000	4153.84619140625000000000	4160.51269531250000000000	4147.17919921875000000000	4164.61523437500000000000	4176.92285156250000000000	4144.61523437500000000000	4156.41015625000000000000	4158.97412109375000000000	4177.43603515625000000000	4176.41015625000000000000	1685.00000000000000000000	10246.00000000000000000000	10226.00000000000000000000	0.00000000000000000000	0.00000000000000000000	0.00000000000000000000	1232.00000000000000000000	369.00000000000000000000	4.00000000000000000000	4.00000000000000000000	4.00000000000000000000	4.00000000000000000000	4.00000000000000000000	4.00000000000000000000	4.00000000000000000000	4.00000000000000000000	4.00000000000000000000	4.00000000000000000000	4.00000000000000000000	4.00000000000000000000	4.00000000000000000000	4.00000000000000000000	4.00000000000000000000	4.00000000000000000000
79.00000000000000000000	0.00000000000000000000	4164.61523437500000000000	4146.66650390625000000000	4180.00000000000000000000	4175.89746093750000000000	4124.10253906250000000000	4154.87158203125000000000	4139.48730468750000000000	4154.87158203125000000000	4166.66650390625000000000	4139.48730468750000000000	4141.02539062500000000000	4150.25634765625000000000	4151.28173828125000000000	4163.07666015625000000000	1460.00000000000000000000	10248.00000000000000000000	10228.00000000000000000000	0.00000000000000000000	0.00000000000000000000	0.00000000000000000000	1232.00000000000000000000	376.00000000000000000000	4.00000000000000000000	4.00000000000000000000	4.00000000000000000000	4.00000000000000000000	4.00000000000000000000	4.00000000000000000000	4.00000000000000000000	4.00000000000000000000	4.00000000000000000000	4.00000000000000000000	4.00000000000000000000	4.00000000000000000000	4.00000000000000000000	4.00000000000000000000	4.00000000000000000000	4.00000000000000000000
80.00000000000000000000	0.00000000000000000000	4165.64111328125000000000	4160.00000000000000000000	4172.30761718750000000000	4183.07666015625000000000	4150.76904296875000000000	4169.74365234375000000000	4165.12792968750000000000	4176.41015625000000000000	4164.61523437500000000000	4184.10253906250000000000	4156.41015625000000000000	4152.30761718750000000000	4160.00000000000000000000	4161.53857421875000000000	1374.00000000000000000000	10248.00000000000000000000	10228.00000000000000000000	0.00000000000000000000	0.00000000000000000000	0.00000000000000000000	1232.00000000000000000000	384.00000000000000000000	4.00000000000000000000	4.00000000000000000000	4.00000000000000000000	4.00000000000000000000	4.00000000000000000000	4.00000000000000000000	4.00000000000000000000	4.00000000000000000000	4.00000000000000000000	4.00000000000000000000	4.00000000000000000000	4.00000000000000000000	4.00000000000000000000	4.00000000000000000000	4.00000000000000000000	4.00000000000000000000
81.00000000000000000000	0.00000000000000000000	4162.56396484375000000000	4144.61523437500000000000	4171.28173828125000000000	4166.15380859375000000000	4161.53857421875000000000	4165.64111328125000000000	4155.89746093750000000000	4158.97412109375000000000	4164.10253906250000000000	4167.17919921875000000000	4140.51269531250000000000	4145.64111328125000000000	4143.07666015625000000000	4156.41015625000000000000	1491.00000000000000000000	10248.00000000000000000000	10227.00000000000000000000	0.00000000000000000000	0.00000000000000000000	0.00000000000000000000	1232.00000000000000000000	391.00000000000000000000	4.00000000000000000000	4.00000000000000000000	4.00000000000000000000	4.00000000000000000000	4.00000000000000000000	4.00000000000000000000	4.00000000000000000000	4.00000000000000000000	4.00000000000000000000	4.00000000000000000000	4.00000000000000000000	4.00000000000000000000	4.00000000000000000000	4.00000000000000000000	4.00000000000000000000	4.00000000000000000000
82.00000000000000000000	0.00000000000000000000	4168.71777343750000000000	4166.66650390625000000000	4171.28173828125000000000	4168.71777343750000000000	4185.64111328125000000000	4177.43603515625000000000	4164.10253906250000000000	4160.51269531250000000000	4169.74365234375000000000	4153.84619140625000000000	4145.12792968750000000000	4144.61523437500000000000	4155.89746093750000000000	4161.02539062500000000000	1685.00000000000000000000	10248.00000000000000000000	10227.00000000000000000000	0.00000000000000000000	0.00000000000000000000	0.00000000000000000000	1232.00000000000000000000	398.00000000000000000000	4.00000000000000000000	4.00000000000000000000	4.00000000000000000000	4.00000000000000000000	4.00000000000000000000	4.00000000000000000000	4.00000000000000000000	4.00000000000000000000	4.00000000000000000000	4.00000000000000000000	4.00000000000000000000	4.00000000000000000000	4.00000000000000000000	4.00000000000000000000	4.00000000000000000000	4.00000000000000000000
83.00000000000000000000	0.00000000000000000000	4177.94873046875000000000	4176.41015625000000000000	4183.58984375000000000000	4173.84619140625000000000	4189.74365234375000000000	4176.92285156250000000000	4163.58984375000000000000	4160.00000000000000000000	4175.89746093750000000000	4155.89746093750000000000	4149.23046875000000000000	4154.35888671875000000000	4159.48730468750000000000	4164.61523437500000000000	1460.00000000000000000000	10249.00000000000000000000	10227.00000000000000000000	0.00000000000000000000	0.00000000000000000000	0.00000000000000000000	1232.00000000000000000000	406.00000000000000000000	4.00000000000000000000	4.00000000000000000000	4.00000000000000000000	4.00000000000000000000	4.00000000000000000000	4.00000000000000000000	4.00000000000000000000	4.00000000000000000000	4.00000000000000000000	4.00000000000000000000	4.00000000000000000000	4.00000000000000000000	4.00000000000000000000	4.00000000000000000000	4.00000000000000000000	4.00000000000000000000
84.00000000000000000000	0.00000000000000000000	4173.33300781250000000000	4163.07666015625000000000	4182.56396484375000000000	4163.58984375000000000000	4167.69238281250000000000	4166.66650390625000000000	4152.30761718750000000000	4155.38427734375000000000	4169.23046875000000000000	4148.71777343750000000000	4139.48730468750000000000	4151.79492187500000000000	4151.79492187500000000000	4165.64111328125000000000	1374.00000000000000000000	10249.00000000000000000000	10227.00000000000000000000	0.00000000000000000000	0.00000000000000000000	0.00000000000000000000	1232.00000000000000000000	414.00000000000000000000	4.00000000000000000000	4.00000000000000000000	4.00000000000000000000	4.00000000000000000000	4.00000000000000000000	4.00000000000000000000	4.00000000000000000000	4.00000000000000000000	4.00000000000000000000	4.00000000000000000000	4.00000000000000000000	4.00000000000000000000	4.00000000000000000000	4.00000000000000000000	4.00000000000000000000	4.00000000000000000000
85.00000000000000000000	0.00000000000000000000	4171.79492187500000000000	4173.33300781250000000000	4175.38427734375000000000	4176.41015625000000000000	4167.69238281250000000000	4167.69238281250000000000	4159.48730468750000000000	4182.05126953125000000000	4172.30761718750000000000	4166.15380859375000000000	4161.02539062500000000000	4159.48730468750000000000	4180.00000000000000000000	4178.97412109375000000000	1491.00000000000000000000	10250.00000000000000000000	10229.00000000000000000000	0.00000000000000000000	0.00000000000000000000	0.00000000000000000000	1232.00000000000000000000	422.00000000000000000000	4.00000000000000000000	4.00000000000000000000	4.00000000000000000000	4.00000000000000000000	4.00000000000000000000	4.00000000000000000000	4.00000000000000000000	4.00000000000000000000	4.00000000000000000000	4.00000000000000000000	4.00000000000000000000	4.00000000000000000000	4.00000000000000000000	4.00000000000000000000	4.00000000000000000000	4.00000000000000000000
86.00000000000000000000	0.00000000000000000000	4165.12792968750000000000	4148.71777343750000000000	4175.89746093750000000000	4166.15380859375000000000	4140.00000000000000000000	4151.79492187500000000000	4135.89746093750000000000	4157.94873046875000000000	4168.71777343750000000000	4145.64111328125000000000	4147.69238281250000000000	4154.87158203125000000000	4158.46142578125000000000	4165.64111328125000000000	1685.00000000000000000000	10250.00000000000000000000	10229.00000000000000000000	0.00000000000000000000	0.00000000000000000000	0.00000000000000000000	1232.00000000000000000000	431.00000000000000000000	4.00000000000000000000	4.00000000000000000000	4.00000000000000000000	4.00000000000000000000	4.00000000000000000000	4.00000000000000000000	4.00000000000000000000	4.00000000000000000000	4.00000000000000000000	4.00000000000000000000	4.00000000000000000000	4.00000000000000000000	4.00000000000000000000	4.00000000000000000000	4.00000000000000000000	4.00000000000000000000
87.00000000000000000000	0.00000000000000000000	4167.69238281250000000000	4158.97412109375000000000	4170.25634765625000000000	4165.12792968750000000000	4148.20507812500000000000	4166.66650390625000000000	4156.92285156250000000000	4163.07666015625000000000	4166.15380859375000000000	4165.12792968750000000000	4146.15380859375000000000	4148.71777343750000000000	4160.00000000000000000000	4159.48730468750000000000	1460.00000000000000000000	10250.00000000000000000000	10229.00000000000000000000	0.00000000000000000000	0.00000000000000000000	0.00000000000000000000	1232.00000000000000000000	439.00000000000000000000	4.00000000000000000000	4.00000000000000000000	4.00000000000000000000	4.00000000000000000000	4.00000000000000000000	4.00000000000000000000	4.00000000000000000000	4.00000000000000000000	4.00000000000000000000	4.00000000000000000000	4.00000000000000000000	4.00000000000000000000	4.00000000000000000000	4.00000000000000000000	4.00000000000000000000	4.00000000000000000000
88.00000000000000000000	0.00000000000000000000	4172.82031250000000000000	4166.15380859375000000000	4173.84619140625000000000	4171.28173828125000000000	4147.17919921875000000000	4174.87158203125000000000	4169.74365234375000000000	4176.92285156250000000000	4167.69238281250000000000	4181.53857421875000000000	4153.84619140625000000000	4155.89746093750000000000	4166.66650390625000000000	4166.66650390625000000000	1374.00000000000000000000	10250.00000000000000000000	10229.00000000000000000000	0.00000000000000000000	0.00000000000000000000	0.00000000000000000000	1232.00000000000000000000	447.00000000000000000000	4.00000000000000000000	4.00000000000000000000	4.00000000000000000000	4.00000000000000000000	4.00000000000000000000	4.00000000000000000000	4.00000000000000000000	4.00000000000000000000	4.00000000000000000000	4.00000000000000000000	4.00000000000000000000	4.00000000000000000000	4.00000000000000000000	4.00000000000000000000	4.00000000000000000000	4.00000000000000000000
89.00000000000000000000	0.00000000000000000000	4170.25634765625000000000	4151.79492187500000000000	4173.84619140625000000000	4158.46142578125000000000	4136.41015625000000000000	4164.10253906250000000000	4148.20507812500000000000	4152.82031250000000000000	4164.10253906250000000000	4157.43603515625000000000	4139.48730468750000000000	4149.23046875000000000000	4148.71777343750000000000	4161.02539062500000000000	1491.00000000000000000000	10250.00000000000000000000	10231.00000000000000000000	0.00000000000000000000	0.00000000000000000000	0.00000000000000000000	1232.00000000000000000000	456.00000000000000000000	4.00000000000000000000	4.00000000000000000000	4.00000000000000000000	4.00000000000000000000	4.00000000000000000000	4.00000000000000000000	4.00000000000000000000	4.00000000000000000000	4.00000000000000000000	4.00000000000000000000	4.00000000000000000000	4.00000000000000000000	4.00000000000000000000	4.00000000000000000000	4.00000000000000000000	4.00000000000000000000
90.00000000000000000000	0.00000000000000000000	4183.07666015625000000000	4182.56396484375000000000	4176.92285156250000000000	4168.71777343750000000000	4191.28173828125000000000	4179.48730468750000000000	4169.23046875000000000000	4162.56396484375000000000	4172.82031250000000000000	4172.82031250000000000000	4152.82031250000000000000	4156.92285156250000000000	4174.87158203125000000000	4166.66650390625000000000	1685.00000000000000000000	10250.00000000000000000000	10231.00000000000000000000	0.00000000000000000000	0.00000000000000000000	0.00000000000000000000	1232.00000000000000000000	464.00000000000000000000	4.00000000000000000000	4.00000000000000000000	4.00000000000000000000	4.00000000000000000000	4.00000000000000000000	4.00000000000000000000	4.00000000000000000000	4.00000000000000000000	4.00000000000000000000	4.00000000000000000000	4.00000000000000000000	4.00000000000000000000	4.00000000000000000000	4.00000000000000000000	4.00000000000000000000	4.00000000000000000000
91.00000000000000000000	0.00000000000000000000	4184.10253906250000000000	4174.35888671875000000000	4188.20507812500000000000	4165.64111328125000000000	4183.58984375000000000000	4176.92285156250000000000	4166.15380859375000000000	4151.79492187500000000000	4172.30761718750000000000	4151.28173828125000000000	4148.20507812500000000000	4159.48730468750000000000	4172.82031250000000000000	4166.15380859375000000000	1460.00000000000000000000	10249.00000000000000000000	10231.00000000000000000000	0.00000000000000000000	0.00000000000000000000	0.00000000000000000000	1232.00000000000000000000	472.00000000000000000000	4.00000000000000000000	4.00000000000000000000	4.00000000000000000000	4.00000000000000000000	4.00000000000000000000	4.00000000000000000000	4.00000000000000000000	4.00000000000000000000	4.00000000000000000000	4.00000000000000000000	4.00000000000000000000	4.00000000000000000000	4.00000000000000000000	4.00000000000000000000	4.00000000000000000000	4.00000000000000000000
92.00000000000000000000	0.00000000000000000000	4173.33300781250000000000	4165.12792968750000000000	4176.92285156250000000000	4167.17919921875000000000	4159.48730468750000000000	4172.82031250000000000000	4167.17919921875000000000	4167.17919921875000000000	4169.74365234375000000000	4164.61523437500000000000	4158.97412109375000000000	4158.46142578125000000000	4179.48730468750000000000	4168.71777343750000000000	1374.00000000000000000000	10249.00000000000000000000	10231.00000000000000000000	0.00000000000000000000	0.00000000000000000000	0.00000000000000000000	1232.00000000000000000000	481.00000000000000000000	4.00000000000000000000	4.00000000000000000000	4.00000000000000000000	4.00000000000000000000	4.00000000000000000000	4.00000000000000000000	4.00000000000000000000	4.00000000000000000000	4.00000000000000000000	4.00000000000000000000	4.00000000000000000000	4.00000000000000000000	4.00000000000000000000	4.00000000000000000000	4.00000000000000000000	4.00000000000000000000
93.00000000000000000000	0.00000000000000000000	4169.74365234375000000000	4160.51269531250000000000	4174.87158203125000000000	4170.76904296875000000000	4171.79492187500000000000	4167.17919921875000000000	4161.02539062500000000000	4183.58984375000000000000	4172.82031250000000000000	4187.69238281250000000000	4168.20507812500000000000	4166.66650390625000000000	4183.58984375000000000000	4173.84619140625000000000	1491.00000000000000000000	10248.00000000000000000000	10230.00000000000000000000	0.00000000000000000000	0.00000000000000000000	0.00000000000000000000	1232.00000000000000000000	489.00000000000000000000	4.00000000000000000000	4.00000000000000000000	4.00000000000000000000	4.00000000000000000000	4.00000000000000000000	4.00000000000000000000	4.00000000000000000000	4.00000000000000000000	4.00000000000000000000	4.00000000000000000000	4.00000000000000000000	4.00000000000000000000	4.00000000000000000000	4.00000000000000000000	4.00000000000000000000	4.00000000000000000000
94.00000000000000000000	0.00000000000000000000	4164.10253906250000000000	4142.56396484375000000000	4180.51269531250000000000	4152.82031250000000000000	4158.97412109375000000000	4160.00000000000000000000	4144.61523437500000000000	4156.92285156250000000000	4163.58984375000000000000	4150.25634765625000000000	4143.07666015625000000000	4155.89746093750000000000	4156.41015625000000000000	4162.05126953125000000000	1685.00000000000000000000	10248.00000000000000000000	10230.00000000000000000000	0.00000000000000000000	0.00000000000000000000	0.00000000000000000000	1232.00000000000000000000	496.00000000000000000000	4.00000000000000000000	4.00000000000000000000	4.00000000000000000000	4.00000000000000000000	4.00000000000000000000	4.00000000000000000000	4.00000000000000000000	4.00000000000000000000	4.00000000000000000000	4.00000000000000000000	4.00000000000000000000	4.00000000000000000000	4.00000000000000000000	4.00000000000000000000	4.00000000000000000000	4.00000000000000000000
95.00000000000000000000	0.00000000000000000000	4167.17919921875000000000	4164.10253906250000000000	4176.92285156250000000000	4163.58984375000000000000	4139.48730468750000000000	4175.89746093750000000000	4173.84619140625000000000	4171.79492187500000000000	4166.66650390625000000000	4174.87158203125000000000	4154.87158203125000000000	4156.41015625000000000000	4168.20507812500000000000	4164.61523437500000000000	1460.00000000000000000000	10248.00000000000000000000	10229.00000000000000000000	0.00000000000000000000	0.00000000000000000000	0.00000000000000000000	1232.00000000000000000000	503.00000000000000000000	4.00000000000000000000	4.00000000000000000000	4.00000000000000000000	4.00000000000000000000	4.00000000000000000000	4.00000000000000000000	4.00000000000000000000	4.00000000000000000000	4.00000000000000000000	4.00000000000000000000	4.00000000000000000000	4.00000000000000000000	4.00000000000000000000	4.00000000000000000000	4.00000000000000000000	4.00000000000000000000
96.00000000000000000000	0.00000000000000000000	4168.20507812500000000000	4152.30761718750000000000	4180.51269531250000000000	4162.56396484375000000000	4125.64111328125000000000	4168.71777343750000000000	4166.66650390625000000000	4165.64111328125000000000	4165.12792968750000000000	4179.48730468750000000000	4149.23046875000000000000	4158.46142578125000000000	4148.20507812500000000000	4161.02539062500000000000	1374.00000000000000000000	10248.00000000000000000000	10229.00000000000000000000	0.00000000000000000000	0.00000000000000000000	0.00000000000000000000	1232.00000000000000000000	511.00000000000000000000	4.00000000000000000000	4.00000000000000000000	4.00000000000000000000	4.00000000000000000000	4.00000000000000000000	4.00000000000000000000	4.00000000000000000000	4.00000000000000000000	4.00000000000000000000	4.00000000000000000000	4.00000000000000000000	4.00000000000000000000	4.00000000000000000000	4.00000000000000000000	4.00000000000000000000	4.00000000000000000000
97.00000000000000000000	0.00000000000000000000	4173.33300781250000000000	4157.94873046875000000000	4181.53857421875000000000	4156.92285156250000000000	4202.05126953125000000000	4173.33300781250000000000	4165.12792968750000000000	4163.58984375000000000000	4164.61523437500000000000	4162.05126953125000000000	4144.61523437500000000000	4157.43603515625000000000	4149.74365234375000000000	4160.00000000000000000000	1491.00000000000000000000	10249.00000000000000000000	10229.00000000000000000000	0.00000000000000000000	0.00000000000000000000	0.00000000000000000000	1232.00000000000000000000	518.00000000000000000000	4.00000000000000000000	4.00000000000000000000	4.00000000000000000000	4.00000000000000000000	4.00000000000000000000	4.00000000000000000000	4.00000000000000000000	4.00000000000000000000	4.00000000000000000000	4.00000000000000000000	4.00000000000000000000	4.00000000000000000000	4.00000000000000000000	4.00000000000000000000	4.00000000000000000000	4.00000000000000000000
98.00000000000000000000	0.00000000000000000000	4186.66650390625000000000	4182.56396484375000000000	4191.28173828125000000000	4167.69238281250000000000	4247.69238281250000000000	4180.51269531250000000000	4174.87158203125000000000	4174.87158203125000000000	4180.51269531250000000000	4170.25634765625000000000	4160.00000000000000000000	4168.20507812500000000000	4180.00000000000000000000	4174.35888671875000000000	1685.00000000000000000000	10249.00000000000000000000	10229.00000000000000000000	0.00000000000000000000	0.00000000000000000000	0.00000000000000000000	1232.00000000000000000000	525.00000000000000000000	4.00000000000000000000	4.00000000000000000000	4.00000000000000000000	4.00000000000000000000	4.00000000000000000000	4.00000000000000000000	4.00000000000000000000	4.00000000000000000000	4.00000000000000000000	4.00000000000000000000	4.00000000000000000000	4.00000000000000000000	4.00000000000000000000	4.00000000000000000000	4.00000000000000000000	4.00000000000000000000
99.00000000000000000000	0.00000000000000000000	4182.05126953125000000000	4164.61523437500000000000	4193.33300781250000000000	4162.05126953125000000000	4181.02539062500000000000	4165.12792968750000000000	4158.97412109375000000000	4158.97412109375000000000	4176.41015625000000000000	4150.25634765625000000000	4152.82031250000000000000	4166.66650390625000000000	4171.28173828125000000000	4176.41015625000000000000	1460.00000000000000000000	10247.00000000000000000000	10229.00000000000000000000	0.00000000000000000000	0.00000000000000000000	0.00000000000000000000	1232.00000000000000000000	533.00000000000000000000	4.00000000000000000000	4.00000000000000000000	4.00000000000000000000	4.00000000000000000000	4.00000000000000000000	4.00000000000000000000	4.00000000000000000000	4.00000000000000000000	4.00000000000000000000	4.00000000000000000000	4.00000000000000000000	4.00000000000000000000	4.00000000000000000000	4.00000000000000000000	4.00000000000000000000	4.00000000000000000000
100.00000000000000000000	0.00000000000000000000	4178.97412109375000000000	4172.82031250000000000000	4183.58984375000000000000	4172.30761718750000000000	4177.94873046875000000000	4169.74365234375000000000	4170.76904296875000000000	4187.17919921875000000000	4170.76904296875000000000	4165.64111328125000000000	4173.84619140625000000000	4174.35888671875000000000	4194.35888671875000000000	4186.66650390625000000000	1374.00000000000000000000	10247.00000000000000000000	10229.00000000000000000000	0.00000000000000000000	0.00000000000000000000	0.00000000000000000000	1232.00000000000000000000	540.00000000000000000000	4.00000000000000000000	4.00000000000000000000	4.00000000000000000000	4.00000000000000000000	4.00000000000000000000	4.00000000000000000000	4.00000000000000000000	4.00000000000000000000	4.00000000000000000000	4.00000000000000000000	4.00000000000000000000	4.00000000000000000000	4.00000000000000000000	4.00000000000000000000	4.00000000000000000000	4.00000000000000000000
101.00000000000000000000	0.00000000000000000000	4172.82031250000000000000	4155.38427734375000000000	4187.69238281250000000000	4166.66650390625000000000	4166.66650390625000000000	4158.46142578125000000000	4157.43603515625000000000	4183.58984375000000000000	4169.74365234375000000000	4163.07666015625000000000	4170.76904296875000000000	4177.43603515625000000000	4185.12792968750000000000	4185.12792968750000000000	1491.00000000000000000000	10249.00000000000000000000	10230.00000000000000000000	0.00000000000000000000	0.00000000000000000000	0.00000000000000000000	1232.00000000000000000000	548.00000000000000000000	4.00000000000000000000	4.00000000000000000000	4.00000000000000000000	4.00000000000000000000	4.00000000000000000000	4.00000000000000000000	4.00000000000000000000	4.00000000000000000000	4.00000000000000000000	4.00000000000000000000	4.00000000000000000000	4.00000000000000000000	4.00000000000000000000	4.00000000000000000000	4.00000000000000000000	4.00000000000000000000
102.00000000000000000000	0.00000000000000000000	4164.10253906250000000000	4146.15380859375000000000	4179.48730468750000000000	4153.84619140625000000000	4155.38427734375000000000	4160.00000000000000000000	4158.46142578125000000000	4166.66650390625000000000	4165.12792968750000000000	4170.76904296875000000000	4155.89746093750000000000	4161.53857421875000000000	4166.66650390625000000000	4170.25634765625000000000	1685.00000000000000000000	10249.00000000000000000000	10230.00000000000000000000	0.00000000000000000000	0.00000000000000000000	0.00000000000000000000	1232.00000000000000000000	555.00000000000000000000	4.00000000000000000000	4.00000000000000000000	4.00000000000000000000	4.00000000000000000000	4.00000000000000000000	4.00000000000000000000	4.00000000000000000000	4.00000000000000000000	4.00000000000000000000	4.00000000000000000000	4.00000000000000000000	4.00000000000000000000	4.00000000000000000000	4.00000000000000000000	4.00000000000000000000	4.00000000000000000000
103.00000000000000000000	0.00000000000000000000	4167.69238281250000000000	4161.02539062500000000000	4176.41015625000000000000	4156.41015625000000000000	4185.12792968750000000000	4177.43603515625000000000	4177.94873046875000000000	4182.05126953125000000000	4166.15380859375000000000	4195.38427734375000000000	4165.12792968750000000000	4158.97412109375000000000	4172.82031250000000000000	4166.15380859375000000000	1460.00000000000000000000	10249.00000000000000000000	10230.00000000000000000000	0.00000000000000000000	0.00000000000000000000	0.00000000000000000000	1232.00000000000000000000	564.00000000000000000000	4.00000000000000000000	4.00000000000000000000	4.00000000000000000000	4.00000000000000000000	4.00000000000000000000	4.00000000000000000000	4.00000000000000000000	4.00000000000000000000	4.00000000000000000000	4.00000000000000000000	4.00000000000000000000	4.00000000000000000000	4.00000000000000000000	4.00000000000000000000	4.00000000000000000000	4.00000000000000000000
104.00000000000000000000	0.00000000000000000000	4166.66650390625000000000	4142.56396484375000000000	4180.51269531250000000000	4143.58984375000000000000	4159.48730468750000000000	4169.23046875000000000000	4158.97412109375000000000	4167.69238281250000000000	4163.58984375000000000000	4157.43603515625000000000	4148.20507812500000000000	4152.82031250000000000000	4149.23046875000000000000	4156.41015625000000000000	1374.00000000000000000000	10249.00000000000000000000	10230.00000000000000000000	0.00000000000000000000	0.00000000000000000000	0.00000000000000000000	1232.00000000000000000000	572.00000000000000000000	4.00000000000000000000	4.00000000000000000000	4.00000000000000000000	4.00000000000000000000	4.00000000000000000000	4.00000000000000000000	4.00000000000000000000	4.00000000000000000000	4.00000000000000000000	4.00000000000000000000	4.00000000000000000000	4.00000000000000000000	4.00000000000000000000	4.00000000000000000000	4.00000000000000000000	4.00000000000000000000
105.00000000000000000000	0.00000000000000000000	4168.71777343750000000000	4157.43603515625000000000	4177.94873046875000000000	4156.41015625000000000000	4168.20507812500000000000	4176.92285156250000000000	4170.76904296875000000000	4178.46142578125000000000	4171.79492187500000000000	4164.61523437500000000000	4155.38427734375000000000	4156.41015625000000000000	4168.71777343750000000000	4164.10253906250000000000	1491.00000000000000000000	10250.00000000000000000000	10230.00000000000000000000	0.00000000000000000000	0.00000000000000000000	0.00000000000000000000	1232.00000000000000000000	580.00000000000000000000	4.00000000000000000000	4.00000000000000000000	4.00000000000000000000	4.00000000000000000000	4.00000000000000000000	4.00000000000000000000	4.00000000000000000000	4.00000000000000000000	4.00000000000000000000	4.00000000000000000000	4.00000000000000000000	4.00000000000000000000	4.00000000000000000000	4.00000000000000000000	4.00000000000000000000	4.00000000000000000000
106.00000000000000000000	0.00000000000000000000	4166.66650390625000000000	4151.79492187500000000000	4184.61523437500000000000	4157.43603515625000000000	4174.87158203125000000000	4172.82031250000000000000	4164.10253906250000000000	4168.20507812500000000000	4174.35888671875000000000	4168.71777343750000000000	4152.30761718750000000000	4156.92285156250000000000	4172.30761718750000000000	4168.71777343750000000000	1685.00000000000000000000	10250.00000000000000000000	10230.00000000000000000000	0.00000000000000000000	0.00000000000000000000	0.00000000000000000000	1232.00000000000000000000	589.00000000000000000000	4.00000000000000000000	4.00000000000000000000	4.00000000000000000000	4.00000000000000000000	4.00000000000000000000	4.00000000000000000000	4.00000000000000000000	4.00000000000000000000	4.00000000000000000000	4.00000000000000000000	4.00000000000000000000	4.00000000000000000000	4.00000000000000000000	4.00000000000000000000	4.00000000000000000000	4.00000000000000000000
107.00000000000000000000	0.00000000000000000000	4158.97412109375000000000	4140.51269531250000000000	4179.48730468750000000000	4145.64111328125000000000	4167.17919921875000000000	4169.23046875000000000000	4154.35888671875000000000	4160.51269531250000000000	4167.69238281250000000000	4156.92285156250000000000	4145.12792968750000000000	4148.71777343750000000000	4162.56396484375000000000	4166.15380859375000000000	1460.00000000000000000000	10249.00000000000000000000	10228.00000000000000000000	0.00000000000000000000	0.00000000000000000000	0.00000000000000000000	1232.00000000000000000000	597.00000000000000000000	4.00000000000000000000	4.00000000000000000000	4.00000000000000000000	4.00000000000000000000	4.00000000000000000000	4.00000000000000000000	4.00000000000000000000	4.00000000000000000000	4.00000000000000000000	4.00000000000000000000	4.00000000000000000000	4.00000000000000000000	4.00000000000000000000	4.00000000000000000000	4.00000000000000000000	4.00000000000000000000
108.00000000000000000000	0.00000000000000000000	4161.02539062500000000000	4153.84619140625000000000	4174.87158203125000000000	4155.38427734375000000000	4174.35888671875000000000	4172.30761718750000000000	4163.07666015625000000000	4184.61523437500000000000	4173.84619140625000000000	4175.89746093750000000000	4166.15380859375000000000	4161.53857421875000000000	4178.46142578125000000000	4178.46142578125000000000	1374.00000000000000000000	10249.00000000000000000000	10228.00000000000000000000	0.00000000000000000000	0.00000000000000000000	0.00000000000000000000	1232.00000000000000000000	605.00000000000000000000	4.00000000000000000000	4.00000000000000000000	4.00000000000000000000	4.00000000000000000000	4.00000000000000000000	4.00000000000000000000	4.00000000000000000000	4.00000000000000000000	4.00000000000000000000	4.00000000000000000000	4.00000000000000000000	4.00000000000000000000	4.00000000000000000000	4.00000000000000000000	4.00000000000000000000	4.00000000000000000000
109.00000000000000000000	0.00000000000000000000	4161.53857421875000000000	4136.41015625000000000000	4178.97412109375000000000	4145.64111328125000000000	4149.74365234375000000000	4159.48730468750000000000	4146.66650390625000000000	4165.64111328125000000000	4168.20507812500000000000	4165.64111328125000000000	4154.35888671875000000000	4160.00000000000000000000	4161.53857421875000000000	4173.33300781250000000000	1491.00000000000000000000	10247.00000000000000000000	10227.00000000000000000000	0.00000000000000000000	0.00000000000000000000	0.00000000000000000000	1232.00000000000000000000	614.00000000000000000000	4.00000000000000000000	4.00000000000000000000	4.00000000000000000000	4.00000000000000000000	4.00000000000000000000	4.00000000000000000000	4.00000000000000000000	4.00000000000000000000	4.00000000000000000000	4.00000000000000000000	4.00000000000000000000	4.00000000000000000000	4.00000000000000000000	4.00000000000000000000	4.00000000000000000000	4.00000000000000000000
110.00000000000000000000	0.00000000000000000000	4167.69238281250000000000	4158.46142578125000000000	4177.43603515625000000000	4153.33300781250000000000	4172.82031250000000000000	4178.97412109375000000000	4174.87158203125000000000	4181.53857421875000000000	4163.58984375000000000000	4190.76904296875000000000	4160.00000000000000000000	4154.87158203125000000000	4175.89746093750000000000	4170.25634765625000000000	1685.00000000000000000000	10247.00000000000000000000	10227.00000000000000000000	0.00000000000000000000	0.00000000000000000000	0.00000000000000000000	1232.00000000000000000000	621.00000000000000000000	4.00000000000000000000	4.00000000000000000000	4.00000000000000000000	4.00000000000000000000	4.00000000000000000000	4.00000000000000000000	4.00000000000000000000	4.00000000000000000000	4.00000000000000000000	4.00000000000000000000	4.00000000000000000000	4.00000000000000000000	4.00000000000000000000	4.00000000000000000000	4.00000000000000000000	4.00000000000000000000
111.00000000000000000000	0.00000000000000000000	4170.76904296875000000000	4162.05126953125000000000	4182.05126953125000000000	4156.92285156250000000000	4166.66650390625000000000	4180.00000000000000000000	4179.48730468750000000000	4185.12792968750000000000	4162.56396484375000000000	4183.07666015625000000000	4158.46142578125000000000	4153.84619140625000000000	4167.69238281250000000000	4165.12792968750000000000	1460.00000000000000000000	10245.00000000000000000000	10230.00000000000000000000	0.00000000000000000000	0.00000000000000000000	0.00000000000000000000	1232.00000000000000000000	628.00000000000000000000	4.00000000000000000000	4.00000000000000000000	4.00000000000000000000	4.00000000000000000000	4.00000000000000000000	4.00000000000000000000	4.00000000000000000000	4.00000000000000000000	4.00000000000000000000	4.00000000000000000000	4.00000000000000000000	4.00000000000000000000	4.00000000000000000000	4.00000000000000000000	4.00000000000000000000	4.00000000000000000000
112.00000000000000000000	0.00000000000000000000	4167.69238281250000000000	4148.71777343750000000000	4178.97412109375000000000	4148.20507812500000000000	4142.56396484375000000000	4167.17919921875000000000	4158.46142578125000000000	4160.51269531250000000000	4161.02539062500000000000	4153.33300781250000000000	4144.61523437500000000000	4146.66650390625000000000	4148.20507812500000000000	4160.51269531250000000000	1374.00000000000000000000	10245.00000000000000000000	10230.00000000000000000000	0.00000000000000000000	0.00000000000000000000	0.00000000000000000000	1232.00000000000000000000	637.00000000000000000000	4.00000000000000000000	4.00000000000000000000	4.00000000000000000000	4.00000000000000000000	4.00000000000000000000	4.00000000000000000000	4.00000000000000000000	4.00000000000000000000	4.00000000000000000000	4.00000000000000000000	4.00000000000000000000	4.00000000000000000000	4.00000000000000000000	4.00000000000000000000	4.00000000000000000000	4.00000000000000000000
113.00000000000000000000	0.00000000000000000000	4180.00000000000000000000	4174.35888671875000000000	4183.07666015625000000000	4164.10253906250000000000	4184.10253906250000000000	4177.94873046875000000000	4168.71777343750000000000	4168.71777343750000000000	4176.92285156250000000000	4177.43603515625000000000	4164.10253906250000000000	4159.48730468750000000000	4184.10253906250000000000	4178.46142578125000000000	1491.00000000000000000000	10246.00000000000000000000	10231.00000000000000000000	0.00000000000000000000	0.00000000000000000000	0.00000000000000000000	1232.00000000000000000000	645.00000000000000000000	4.00000000000000000000	4.00000000000000000000	4.00000000000000000000	4.00000000000000000000	4.00000000000000000000	4.00000000000000000000	4.00000000000000000000	4.00000000000000000000	4.00000000000000000000	4.00000000000000000000	4.00000000000000000000	4.00000000000000000000	4.00000000000000000000	4.00000000000000000000	4.00000000000000000000	4.00000000000000000000
114.00000000000000000000	0.00000000000000000000	4178.97412109375000000000	4165.64111328125000000000	4192.82031250000000000000	4157.43603515625000000000	4184.10253906250000000000	4171.28173828125000000000	4159.48730468750000000000	4157.43603515625000000000	4174.87158203125000000000	4152.30761718750000000000	4156.92285156250000000000	4160.00000000000000000000	4181.53857421875000000000	4178.97412109375000000000	1685.00000000000000000000	10246.00000000000000000000	10231.00000000000000000000	0.00000000000000000000	0.00000000000000000000	0.00000000000000000000	1232.00000000000000000000	653.00000000000000000000	4.00000000000000000000	4.00000000000000000000	4.00000000000000000000	4.00000000000000000000	4.00000000000000000000	4.00000000000000000000	4.00000000000000000000	4.00000000000000000000	4.00000000000000000000	4.00000000000000000000	4.00000000000000000000	4.00000000000000000000	4.00000000000000000000	4.00000000000000000000	4.00000000000000000000	4.00000000000000000000
115.00000000000000000000	0.00000000000000000000	4171.28173828125000000000	4170.76904296875000000000	4181.02539062500000000000	4161.53857421875000000000	4177.94873046875000000000	4174.35888671875000000000	4173.33300781250000000000	4188.71777343750000000000	4168.71777343750000000000	4166.15380859375000000000	4169.74365234375000000000	4159.48730468750000000000	4189.74365234375000000000	4176.92285156250000000000	1460.00000000000000000000	10248.00000000000000000000	10230.00000000000000000000	0.00000000000000000000	0.00000000000000000000	0.00000000000000000000	1232.00000000000000000000	660.00000000000000000000	4.00000000000000000000	4.00000000000000000000	4.00000000000000000000	4.00000000000000000000	4.00000000000000000000	4.00000000000000000000	4.00000000000000000000	4.00000000000000000000	4.00000000000000000000	4.00000000000000000000	4.00000000000000000000	4.00000000000000000000	4.00000000000000000000	4.00000000000000000000	4.00000000000000000000	4.00000000000000000000
116.00000000000000000000	0.00000000000000000000	4171.28173828125000000000	4167.69238281250000000000	4181.53857421875000000000	4169.74365234375000000000	4165.64111328125000000000	4171.79492187500000000000	4172.30761718750000000000	4200.51269531250000000000	4171.79492187500000000000	4204.10253906250000000000	4178.46142578125000000000	4168.20507812500000000000	4195.89746093750000000000	4179.48730468750000000000	1374.00000000000000000000	10248.00000000000000000000	10230.00000000000000000000	0.00000000000000000000	0.00000000000000000000	0.00000000000000000000	1232.00000000000000000000	668.00000000000000000000	4.00000000000000000000	4.00000000000000000000	4.00000000000000000000	4.00000000000000000000	4.00000000000000000000	4.00000000000000000000	4.00000000000000000000	4.00000000000000000000	4.00000000000000000000	4.00000000000000000000	4.00000000000000000000	4.00000000000000000000	4.00000000000000000000	4.00000000000000000000	4.00000000000000000000	4.00000000000000000000
117.00000000000000000000	0.00000000000000000000	4170.25634765625000000000	4161.02539062500000000000	4183.58984375000000000000	4157.43603515625000000000	4175.89746093750000000000	4168.71777343750000000000	4160.51269531250000000000	4168.20507812500000000000	4167.17919921875000000000	4195.89746093750000000000	4162.05126953125000000000	4158.97412109375000000000	4182.56396484375000000000	4172.30761718750000000000	1491.00000000000000000000	10248.00000000000000000000	10229.00000000000000000000	0.00000000000000000000	0.00000000000000000000	0.00000000000000000000	1232.00000000000000000000	677.00000000000000000000	4.00000000000000000000	4.00000000000000000000	4.00000000000000000000	4.00000000000000000000	4.00000000000000000000	4.00000000000000000000	4.00000000000000000000	4.00000000000000000000	4.00000000000000000000	4.00000000000000000000	4.00000000000000000000	4.00000000000000000000	4.00000000000000000000	4.00000000000000000000	4.00000000000000000000	4.00000000000000000000
118.00000000000000000000	0.00000000000000000000	4180.00000000000000000000	4190.76904296875000000000	4181.02539062500000000000	4164.61523437500000000000	4219.48730468750000000000	4184.61523437500000000000	4182.56396484375000000000	4178.46142578125000000000	4167.69238281250000000000	4206.15380859375000000000	4174.35888671875000000000	4157.94873046875000000000	4198.46142578125000000000	4174.87158203125000000000	1685.00000000000000000000	10248.00000000000000000000	10229.00000000000000000000	0.00000000000000000000	0.00000000000000000000	0.00000000000000000000	1232.00000000000000000000	684.00000000000000000000	4.00000000000000000000	4.00000000000000000000	4.00000000000000000000	4.00000000000000000000	4.00000000000000000000	4.00000000000000000000	4.00000000000000000000	4.00000000000000000000	4.00000000000000000000	4.00000000000000000000	4.00000000000000000000	4.00000000000000000000	4.00000000000000000000	4.00000000000000000000	4.00000000000000000000	4.00000000000000000000
119.00000000000000000000	0.00000000000000000000	4181.53857421875000000000	4177.43603515625000000000	4187.17919921875000000000	4159.48730468750000000000	4166.66650390625000000000	4170.76904296875000000000	4166.15380859375000000000	4165.12792968750000000000	4163.58984375000000000000	4177.94873046875000000000	4164.61523437500000000000	4155.38427734375000000000	4185.12792968750000000000	4168.71777343750000000000	1460.00000000000000000000	10248.00000000000000000000	10230.00000000000000000000	0.00000000000000000000	0.00000000000000000000	0.00000000000000000000	1232.00000000000000000000	691.00000000000000000000	4.00000000000000000000	4.00000000000000000000	4.00000000000000000000	4.00000000000000000000	4.00000000000000000000	4.00000000000000000000	4.00000000000000000000	4.00000000000000000000	4.00000000000000000000	4.00000000000000000000	4.00000000000000000000	4.00000000000000000000	4.00000000000000000000	4.00000000000000000000	4.00000000000000000000	4.00000000000000000000
120.00000000000000000000	0.00000000000000000000	4184.10253906250000000000	4184.61523437500000000000	4184.61523437500000000000	4167.69238281250000000000	4154.35888671875000000000	4166.15380859375000000000	4161.53857421875000000000	4164.10253906250000000000	4168.20507812500000000000	4173.84619140625000000000	4169.74365234375000000000	4157.94873046875000000000	4206.66650390625000000000	4177.94873046875000000000	1374.00000000000000000000	10248.00000000000000000000	10230.00000000000000000000	0.00000000000000000000	0.00000000000000000000	0.00000000000000000000	1232.00000000000000000000	700.00000000000000000000	4.00000000000000000000	4.00000000000000000000	4.00000000000000000000	4.00000000000000000000	4.00000000000000000000	4.00000000000000000000	4.00000000000000000000	4.00000000000000000000	4.00000000000000000000	4.00000000000000000000	4.00000000000000000000	4.00000000000000000000	4.00000000000000000000	4.00000000000000000000	4.00000000000000000000	4.00000000000000000000
121.00000000000000000000	0.00000000000000000000	4192.30761718750000000000	4193.84619140625000000000	4192.30761718750000000000	4177.94873046875000000000	4194.87158203125000000000	4165.64111328125000000000	4160.00000000000000000000	4164.10253906250000000000	4177.94873046875000000000	4181.53857421875000000000	4179.48730468750000000000	4169.74365234375000000000	4228.20507812500000000000	4193.84619140625000000000	1491.00000000000000000000	10249.00000000000000000000	10230.00000000000000000000	0.00000000000000000000	0.00000000000000000000	0.00000000000000000000	1232.00000000000000000000	708.00000000000000000000	4.00000000000000000000	4.00000000000000000000	4.00000000000000000000	4.00000000000000000000	4.00000000000000000000	4.00000000000000000000	4.00000000000000000000	4.00000000000000000000	4.00000000000000000000	4.00000000000000000000	4.00000000000000000000	4.00000000000000000000	4.00000000000000000000	4.00000000000000000000	4.00000000000000000000	4.00000000000000000000
122.00000000000000000000	0.00000000000000000000	4186.15380859375000000000	4175.38427734375000000000	4193.33300781250000000000	4165.64111328125000000000	4188.20507812500000000000	4160.51269531250000000000	4150.25634765625000000000	4150.76904296875000000000	4167.69238281250000000000	4147.17919921875000000000	4167.17919921875000000000	4163.07666015625000000000	4206.66650390625000000000	4183.07666015625000000000	1685.00000000000000000000	10249.00000000000000000000	10230.00000000000000000000	0.00000000000000000000	0.00000000000000000000	0.00000000000000000000	1232.00000000000000000000	715.00000000000000000000	4.00000000000000000000	4.00000000000000000000	4.00000000000000000000	4.00000000000000000000	4.00000000000000000000	4.00000000000000000000	4.00000000000000000000	4.00000000000000000000	4.00000000000000000000	4.00000000000000000000	4.00000000000000000000	4.00000000000000000000	4.00000000000000000000	4.00000000000000000000	4.00000000000000000000	4.00000000000000000000
123.00000000000000000000	0.00000000000000000000	4181.53857421875000000000	4188.20507812500000000000	4184.10253906250000000000	4177.94873046875000000000	4189.74365234375000000000	4168.71777343750000000000	4167.17919921875000000000	4183.58984375000000000000	4165.12792968750000000000	4165.12792968750000000000	4186.15380859375000000000	4168.20507812500000000000	4221.02539062500000000000	4182.05126953125000000000	1460.00000000000000000000	10251.00000000000000000000	10230.00000000000000000000	0.00000000000000000000	0.00000000000000000000	0.00000000000000000000	1232.00000000000000000000	723.00000000000000000000	4.00000000000000000000	4.00000000000000000000	4.00000000000000000000	4.00000000000000000000	4.00000000000000000000	4.00000000000000000000	4.00000000000000000000	4.00000000000000000000	4.00000000000000000000	4.00000000000000000000	4.00000000000000000000	4.00000000000000000000	4.00000000000000000000	4.00000000000000000000	4.00000000000000000000	4.00000000000000000000
124.00000000000000000000	0.00000000000000000000	4174.35888671875000000000	4171.79492187500000000000	4186.66650390625000000000	4175.38427734375000000000	4167.17919921875000000000	4154.35888671875000000000	4150.25634765625000000000	4166.66650390625000000000	4166.15380859375000000000	4169.74365234375000000000	4174.87158203125000000000	4170.25634765625000000000	4204.10253906250000000000	4180.00000000000000000000	1374.00000000000000000000	10251.00000000000000000000	10230.00000000000000000000	0.00000000000000000000	0.00000000000000000000	0.00000000000000000000	1232.00000000000000000000	730.00000000000000000000	4.00000000000000000000	4.00000000000000000000	4.00000000000000000000	4.00000000000000000000	4.00000000000000000000	4.00000000000000000000	4.00000000000000000000	4.00000000000000000000	4.00000000000000000000	4.00000000000000000000	4.00000000000000000000	4.00000000000000000000	4.00000000000000000000	4.00000000000000000000	4.00000000000000000000	4.00000000000000000000
125.00000000000000000000	0.00000000000000000000	4179.48730468750000000000	4180.51269531250000000000	4185.12792968750000000000	4174.87158203125000000000	4177.43603515625000000000	4165.12792968750000000000	4162.56396484375000000000	4152.30761718750000000000	4165.12792968750000000000	4181.02539062500000000000	4166.15380859375000000000	4161.53857421875000000000	4200.51269531250000000000	4179.48730468750000000000	1491.00000000000000000000	10251.00000000000000000000	10230.00000000000000000000	0.00000000000000000000	0.00000000000000000000	0.00000000000000000000	1232.00000000000000000000	738.00000000000000000000	4.00000000000000000000	4.00000000000000000000	4.00000000000000000000	4.00000000000000000000	4.00000000000000000000	4.00000000000000000000	4.00000000000000000000	4.00000000000000000000	4.00000000000000000000	4.00000000000000000000	4.00000000000000000000	4.00000000000000000000	4.00000000000000000000	4.00000000000000000000	4.00000000000000000000	4.00000000000000000000
126.00000000000000000000	0.00000000000000000000	4192.82031250000000000000	4199.48730468750000000000	4190.76904296875000000000	4190.25634765625000000000	4182.05126953125000000000	4180.00000000000000000000	4179.48730468750000000000	4169.23046875000000000000	4165.12792968750000000000	4194.35888671875000000000	4173.84619140625000000000	4160.00000000000000000000	4210.25634765625000000000	4180.00000000000000000000	1685.00000000000000000000	10251.00000000000000000000	10230.00000000000000000000	0.00000000000000000000	0.00000000000000000000	0.00000000000000000000	1232.00000000000000000000	746.00000000000000000000	4.00000000000000000000	4.00000000000000000000	4.00000000000000000000	4.00000000000000000000	4.00000000000000000000	4.00000000000000000000	4.00000000000000000000	4.00000000000000000000	4.00000000000000000000	4.00000000000000000000	4.00000000000000000000	4.00000000000000000000	4.00000000000000000000	4.00000000000000000000	4.00000000000000000000	4.00000000000000000000
127.00000000000000000000	0.00000000000000000000	4184.61523437500000000000	4178.97412109375000000000	4192.30761718750000000000	4186.66650390625000000000	4156.41015625000000000000	4166.15380859375000000000	4154.35888671875000000000	4157.94873046875000000000	4163.07666015625000000000	4169.23046875000000000000	4161.02539062500000000000	4152.82031250000000000000	4193.84619140625000000000	4171.79492187500000000000	50.00000000000000000000	10249.00000000000000000000	10227.00000000000000000000	0.00000000000000000000	0.00000000000000000000	0.00000000000000000000	1232.00000000000000000000	753.00000000000000000000	4.00000000000000000000	4.00000000000000000000	4.00000000000000000000	4.00000000000000000000	4.00000000000000000000	4.00000000000000000000	4.00000000000000000000	4.00000000000000000000	4.00000000000000000000	4.00000000000000000000	4.00000000000000000000	4.00000000000000000000	4.00000000000000000000	4.00000000000000000000	4.00000000000000000000	4.00000000000000000000
0.00000000000000000000	0.00000000000000000000	4183.07666015625000000000	4192.82031250000000000000	4187.69238281250000000000	4199.48730468750000000000	4188.20507812500000000000	4166.66650390625000000000	4159.48730468750000000000	4170.25634765625000000000	4177.43603515625000000000	4186.66650390625000000000	4177.94873046875000000000	4161.53857421875000000000	4222.56396484375000000000	4185.64111328125000000000	851.00000000000000000000	10249.00000000000000000000	10227.00000000000000000000	0.00000000000000000000	0.00000000000000000000	0.00000000000000000000	1232.00000000000000000000	761.00000000000000000000	4.00000000000000000000	4.00000000000000000000	4.00000000000000000000	4.00000000000000000000	4.00000000000000000000	4.00000000000000000000	4.00000000000000000000	4.00000000000000000000	4.00000000000000000000	4.00000000000000000000	4.00000000000000000000	4.00000000000000000000	4.00000000000000000000	4.00000000000000000000	4.00000000000000000000	4.00000000000000000000
1.00000000000000000000	0.00000000000000000000	4184.10253906250000000000	4184.61523437500000000000	4191.79492187500000000000	4198.97412109375000000000	4178.97412109375000000000	4156.92285156250000000000	4145.12792968750000000000	4155.89746093750000000000	4175.89746093750000000000	4172.30761718750000000000	4170.25634765625000000000	4164.61523437500000000000	4213.84619140625000000000	4187.69238281250000000000	865.00000000000000000000	10246.00000000000000000000	10226.00000000000000000000	0.00000000000000000000	0.00000000000000000000	0.00000000000000000000	1232.00000000000000000000	770.00000000000000000000	4.00000000000000000000	4.00000000000000000000	4.00000000000000000000	4.00000000000000000000	4.00000000000000000000	4.00000000000000000000	4.00000000000000000000	4.00000000000000000000	4.00000000000000000000	4.00000000000000000000	4.00000000000000000000	4.00000000000000000000	4.00000000000000000000	4.00000000000000000000	4.00000000000000000000	4.00000000000000000000
2.00000000000000000000	0.00000000000000000000	4178.46142578125000000000	4180.51269531250000000000	4182.56396484375000000000	4196.92285156250000000000	4163.58984375000000000000	4160.51269531250000000000	4146.66650390625000000000	4157.94873046875000000000	4163.07666015625000000000	4172.30761718750000000000	4165.12792968750000000000	4157.94873046875000000000	4200.00000000000000000000	4179.48730468750000000000	1107.00000000000000000000	10246.00000000000000000000	10226.00000000000000000000	0.00000000000000000000	0.00000000000000000000	0.00000000000000000000	1232.00000000000000000000	777.00000000000000000000	4.00000000000000000000	4.00000000000000000000	4.00000000000000000000	4.00000000000000000000	4.00000000000000000000	4.00000000000000000000	4.00000000000000000000	4.00000000000000000000	4.00000000000000000000	4.00000000000000000000	4.00000000000000000000	4.00000000000000000000	4.00000000000000000000	4.00000000000000000000	4.00000000000000000000	4.00000000000000000000
3.00000000000000000000	0.00000000000000000000	4175.89746093750000000000	4179.48730468750000000000	4178.97412109375000000000	4203.07666015625000000000	4168.71777343750000000000	4166.66650390625000000000	4160.51269531250000000000	4181.02539062500000000000	4167.17919921875000000000	4192.30761718750000000000	4180.00000000000000000000	4166.15380859375000000000	4207.17919921875000000000	4182.05126953125000000000	1606.00000000000000000000	10245.00000000000000000000	10228.00000000000000000000	0.00000000000000000000	0.00000000000000000000	0.00000000000000000000	1232.00000000000000000000	785.00000000000000000000	4.00000000000000000000	4.00000000000000000000	4.00000000000000000000	4.00000000000000000000	4.00000000000000000000	4.00000000000000000000	4.00000000000000000000	4.00000000000000000000	4.00000000000000000000	4.00000000000000000000	4.00000000000000000000	4.00000000000000000000	4.00000000000000000000	4.00000000000000000000	4.00000000000000000000	4.00000000000000000000
4.00000000000000000000	0.00000000000000000000	4170.76904296875000000000	4153.84619140625000000000	4179.48730468750000000000	4187.69238281250000000000	4144.10253906250000000000	4155.89746093750000000000	4146.15380859375000000000	4153.84619140625000000000	4165.64111328125000000000	4157.94873046875000000000	4162.05126953125000000000	4157.94873046875000000000	4185.64111328125000000000	4174.35888671875000000000	1699.00000000000000000000	10245.00000000000000000000	10228.00000000000000000000	0.00000000000000000000	0.00000000000000000000	0.00000000000000000000	1232.00000000000000000000	794.00000000000000000000	4.00000000000000000000	4.00000000000000000000	4.00000000000000000000	4.00000000000000000000	4.00000000000000000000	4.00000000000000000000	4.00000000000000000000	4.00000000000000000000	4.00000000000000000000	4.00000000000000000000	4.00000000000000000000	4.00000000000000000000	4.00000000000000000000	4.00000000000000000000	4.00000000000000000000	4.00000000000000000000
5.00000000000000000000	0.00000000000000000000	4180.51269531250000000000	4186.66650390625000000000	4177.94873046875000000000	4203.58984375000000000000	4164.10253906250000000000	4174.35888671875000000000	4170.25634765625000000000	4157.43603515625000000000	4168.71777343750000000000	4167.17919921875000000000	4171.28173828125000000000	4154.87158203125000000000	4204.10253906250000000000	4178.97412109375000000000	1190.00000000000000000000	10245.00000000000000000000	10228.00000000000000000000	0.00000000000000000000	0.00000000000000000000	0.00000000000000000000	1232.00000000000000000000	802.00000000000000000000	4.00000000000000000000	4.00000000000000000000	4.00000000000000000000	4.00000000000000000000	4.00000000000000000000	4.00000000000000000000	4.00000000000000000000	4.00000000000000000000	4.00000000000000000000	4.00000000000000000000	4.00000000000000000000	4.00000000000000000000	4.00000000000000000000	4.00000000000000000000	4.00000000000000000000	4.00000000000000000000
6.00000000000000000000	0.00000000000000000000	4186.15380859375000000000	4189.74365234375000000000	4188.20507812500000000000	4207.17919921875000000000	4170.25634765625000000000	4176.41015625000000000000	4163.58984375000000000000	4148.71777343750000000000	4170.25634765625000000000	4167.17919921875000000000	4167.17919921875000000000	4157.94873046875000000000	4192.30761718750000000000	4178.46142578125000000000	1428.00000000000000000000	10245.00000000000000000000	10228.00000000000000000000	0.00000000000000000000	0.00000000000000000000	0.00000000000000000000	1232.00000000000000000000	811.00000000000000000000	4.00000000000000000000	4.00000000000000000000	4.00000000000000000000	4.00000000000000000000	4.00000000000000000000	4.00000000000000000000	4.00000000000000000000	4.00000000000000000000	4.00000000000000000000	4.00000000000000000000	4.00000000000000000000	4.00000000000000000000	4.00000000000000000000	4.00000000000000000000	4.00000000000000000000	4.00000000000000000000
7.00000000000000000000	0.00000000000000000000	4178.97412109375000000000	4178.97412109375000000000	4182.05126953125000000000	4195.89746093750000000000	4174.35888671875000000000	4167.69238281250000000000	4146.15380859375000000000	4143.58984375000000000000	4166.66650390625000000000	4167.17919921875000000000	4155.89746093750000000000	4152.30761718750000000000	4182.05126953125000000000	4176.41015625000000000000	1546.00000000000000000000	10245.00000000000000000000	10228.00000000000000000000	0.00000000000000000000	0.00000000000000000000	0.00000000000000000000	1232.00000000000000000000	819.00000000000000000000	4.00000000000000000000	4.00000000000000000000	4.00000000000000000000	4.00000000000000000000	4.00000000000000000000	4.00000000000000000000	4.00000000000000000000	4.00000000000000000000	4.00000000000000000000	4.00000000000000000000	4.00000000000000000000	4.00000000000000000000	4.00000000000000000000	4.00000000000000000000	4.00000000000000000000	4.00000000000000000000
8.00000000000000000000	0.00000000000000000000	4181.02539062500000000000	4193.33300781250000000000	4179.48730468750000000000	4206.15380859375000000000	4178.46142578125000000000	4162.05126953125000000000	4146.15380859375000000000	4160.51269531250000000000	4170.76904296875000000000	4183.07666015625000000000	4172.82031250000000000000	4161.53857421875000000000	4212.30761718750000000000	4191.28173828125000000000	1015.00000000000000000000	10245.00000000000000000000	10228.00000000000000000000	0.00000000000000000000	0.00000000000000000000	0.00000000000000000000	1232.00000000000000000000	827.00000000000000000000	4.00000000000000000000	4.00000000000000000000	4.00000000000000000000	4.00000000000000000000	4.00000000000000000000	4.00000000000000000000	4.00000000000000000000	4.00000000000000000000	4.00000000000000000000	4.00000000000000000000	4.00000000000000000000	4.00000000000000000000	4.00000000000000000000	4.00000000000000000000	4.00000000000000000000	4.00000000000000000000
9.00000000000000000000	0.00000000000000000000	4181.02539062500000000000	4175.38427734375000000000	4184.10253906250000000000	4194.35888671875000000000	4137.94873046875000000000	4146.15380859375000000000	4128.71777343750000000000	4145.64111328125000000000	4167.17919921875000000000	4155.89746093750000000000	4168.20507812500000000000	4162.05126953125000000000	4198.97412109375000000000	4188.20507812500000000000	1606.00000000000000000000	10245.00000000000000000000	10224.00000000000000000000	0.00000000000000000000	0.00000000000000000000	0.00000000000000000000	1232.00000000000000000000	835.00000000000000000000	4.00000000000000000000	4.00000000000000000000	4.00000000000000000000	4.00000000000000000000	4.00000000000000000000	4.00000000000000000000	4.00000000000000000000	4.00000000000000000000	4.00000000000000000000	4.00000000000000000000	4.00000000000000000000	4.00000000000000000000	4.00000000000000000000	4.00000000000000000000	4.00000000000000000000	4.00000000000000000000
10.00000000000000000000	0.00000000000000000000	4182.56396484375000000000	4184.10253906250000000000	4176.92285156250000000000	4195.38427734375000000000	4160.51269531250000000000	4163.07666015625000000000	4151.79492187500000000000	4170.25634765625000000000	4169.74365234375000000000	4178.97412109375000000000	4181.53857421875000000000	4166.66650390625000000000	4202.05126953125000000000	4182.56396484375000000000	1676.00000000000000000000	10245.00000000000000000000	10224.00000000000000000000	0.00000000000000000000	0.00000000000000000000	0.00000000000000000000	1232.00000000000000000000	842.00000000000000000000	4.00000000000000000000	4.00000000000000000000	4.00000000000000000000	4.00000000000000000000	4.00000000000000000000	4.00000000000000000000	4.00000000000000000000	4.00000000000000000000	4.00000000000000000000	4.00000000000000000000	4.00000000000000000000	4.00000000000000000000	4.00000000000000000000	4.00000000000000000000	4.00000000000000000000	4.00000000000000000000
11.00000000000000000000	0.00000000000000000000	4176.41015625000000000000	4175.89746093750000000000	4176.41015625000000000000	4192.30761718750000000000	4155.38427734375000000000	4164.10253906250000000000	4149.74365234375000000000	4167.69238281250000000000	4166.66650390625000000000	4177.94873046875000000000	4175.89746093750000000000	4166.15380859375000000000	4189.74365234375000000000	4175.89746093750000000000	1460.00000000000000000000	10245.00000000000000000000	10224.00000000000000000000	0.00000000000000000000	0.00000000000000000000	0.00000000000000000000	1232.00000000000000000000	850.00000000000000000000	4.00000000000000000000	4.00000000000000000000	4.00000000000000000000	4.00000000000000000000	4.00000000000000000000	4.00000000000000000000	4.00000000000000000000	4.00000000000000000000	4.00000000000000000000	4.00000000000000000000	4.00000000000000000000	4.00000000000000000000	4.00000000000000000000	4.00000000000000000000	4.00000000000000000000	4.00000000000000000000
[truncated: 236 more rows]
