# Supplementary material for: Discriminating three motor imagery states of the same joint for brain-computer interface
Source: PeerJ. 2021 Aug 24;9:e12027. doi: 10.7717/peerj.12027 (PMC8395581; doi:10.7717/peerj.12027)
Supplement: Supplemental Information 1 [file peerj-09-12027-s001.zip › dataset/B/01-06-04.11.17.20.00.54.csv]

title:06	recorded:04.11.17 20.00.54	sampling:128	subject:01	labels:COUNTER INTERPOLATED AF3 F7 F3 FC5 T7 P7 O1 O2 P8 T8 FC6 F4 F8 AF4 RAW_CQ GYROX GYROY MARKER MARKER_HARDWARE SYNC TIME_STAMP_s TIME_STAMP_ms CQ_AF3 CQ_F7 CQ_F3 CQ_FC5 CQ_T7 CQ_P7 CQ_O1 CQ_O2 CQ_P8 CQ_T8 CQ_FC6 CQ_F4 CQ_F8 CQ_AF4 CQ_CMS CQ_DRL	chan:40	units:emotiv
53.00000000000000000000	0.00000000000000000000	4162.05126953125000000000	4138.46142578125000000000	4163.58984375000000000000	4167.17919921875000000000	4131.79492187500000000000	4155.89746093750000000000	4153.33300781250000000000	4158.46142578125000000000	4289.74365234375000000000	4147.69238281250000000000	4160.00000000000000000000	4187.17919921875000000000	4124.10253906250000000000	4157.43603515625000000000	0.00000000000000000000	10243.00000000000000000000	10229.00000000000000000000	0.00000000000000000000	0.00000000000000000000	0.00000000000000000000	2223.00000000000000000000	688.00000000000000000000	0.00000000000000000000	0.00000000000000000000	0.00000000000000000000	0.00000000000000000000	0.00000000000000000000	0.00000000000000000000	0.00000000000000000000	0.00000000000000000000	0.00000000000000000000	0.00000000000000000000	0.00000000000000000000	0.00000000000000000000	0.00000000000000000000	0.00000000000000000000	0.00000000000000000000	0.00000000000000000000
54.00000000000000000000	0.00000000000000000000	4161.53857421875000000000	4152.30761718750000000000	4150.76904296875000000000	4173.33300781250000000000	4156.92285156250000000000	4163.07666015625000000000	4166.15380859375000000000	4179.48730468750000000000	4292.30761718750000000000	4165.64111328125000000000	4168.20507812500000000000	4181.53857421875000000000	4151.28173828125000000000	4170.25634765625000000000	0.00000000000000000000	10243.00000000000000000000	10229.00000000000000000000	0.00000000000000000000	0.00000000000000000000	0.00000000000000000000	2223.00000000000000000000	697.00000000000000000000	0.00000000000000000000	0.00000000000000000000	0.00000000000000000000	0.00000000000000000000	0.00000000000000000000	0.00000000000000000000	0.00000000000000000000	0.00000000000000000000	0.00000000000000000000	0.00000000000000000000	0.00000000000000000000	0.00000000000000000000	0.00000000000000000000	0.00000000000000000000	0.00000000000000000000	0.00000000000000000000
55.00000000000000000000	0.00000000000000000000	4158.46142578125000000000	4157.43603515625000000000	4149.74365234375000000000	4181.02539062500000000000	4146.15380859375000000000	4154.35888671875000000000	4153.84619140625000000000	4182.05126953125000000000	4297.43603515625000000000	4165.12792968750000000000	4175.89746093750000000000	4190.25634765625000000000	4165.12792968750000000000	4174.35888671875000000000	0.00000000000000000000	10243.00000000000000000000	10228.00000000000000000000	0.00000000000000000000	0.00000000000000000000	0.00000000000000000000	2223.00000000000000000000	705.00000000000000000000	0.00000000000000000000	0.00000000000000000000	0.00000000000000000000	0.00000000000000000000	0.00000000000000000000	0.00000000000000000000	0.00000000000000000000	0.00000000000000000000	0.00000000000000000000	0.00000000000000000000	0.00000000000000000000	0.00000000000000000000	0.00000000000000000000	0.00000000000000000000	0.00000000000000000000	0.00000000000000000000
56.00000000000000000000	0.00000000000000000000	4152.30761718750000000000	4133.33300781250000000000	4150.76904296875000000000	4160.51269531250000000000	4101.02539062500000000000	4148.20507812500000000000	4131.79492187500000000000	4151.79492187500000000000	4289.74365234375000000000	4123.07666015625000000000	4160.00000000000000000000	4183.07666015625000000000	4132.30761718750000000000	4159.48730468750000000000	0.00000000000000000000	10243.00000000000000000000	10228.00000000000000000000	0.00000000000000000000	0.00000000000000000000	0.00000000000000000000	2223.00000000000000000000	712.00000000000000000000	0.00000000000000000000	0.00000000000000000000	0.00000000000000000000	0.00000000000000000000	0.00000000000000000000	0.00000000000000000000	0.00000000000000000000	0.00000000000000000000	0.00000000000000000000	0.00000000000000000000	0.00000000000000000000	0.00000000000000000000	0.00000000000000000000	0.00000000000000000000	0.00000000000000000000	0.00000000000000000000
57.00000000000000000000	0.00000000000000000000	4165.64111328125000000000	4168.71777343750000000000	4152.82031250000000000000	4176.92285156250000000000	4162.56396484375000000000	4173.33300781250000000000	4178.97412109375000000000	4186.15380859375000000000	4292.82031250000000000000	4182.05126953125000000000	4178.97412109375000000000	4187.17919921875000000000	4158.46142578125000000000	4170.25634765625000000000	0.00000000000000000000	10245.00000000000000000000	10228.00000000000000000000	0.00000000000000000000	0.00000000000000000000	0.00000000000000000000	2223.00000000000000000000	721.00000000000000000000	0.00000000000000000000	0.00000000000000000000	0.00000000000000000000	0.00000000000000000000	0.00000000000000000000	0.00000000000000000000	0.00000000000000000000	0.00000000000000000000	0.00000000000000000000	0.00000000000000000000	0.00000000000000000000	0.00000000000000000000	0.00000000000000000000	0.00000000000000000000	0.00000000000000000000	0.00000000000000000000
58.00000000000000000000	0.00000000000000000000	4150.76904296875000000000	4134.87158203125000000000	4158.46142578125000000000	4151.28173828125000000000	4144.61523437500000000000	4157.94873046875000000000	4146.66650390625000000000	4157.43603515625000000000	4289.74365234375000000000	4162.56396484375000000000	4160.00000000000000000000	4182.56396484375000000000	4117.94873046875000000000	4152.30761718750000000000	0.00000000000000000000	10245.00000000000000000000	10228.00000000000000000000	0.00000000000000000000	0.00000000000000000000	0.00000000000000000000	2223.00000000000000000000	729.00000000000000000000	0.00000000000000000000	0.00000000000000000000	0.00000000000000000000	0.00000000000000000000	0.00000000000000000000	0.00000000000000000000	0.00000000000000000000	0.00000000000000000000	0.00000000000000000000	0.00000000000000000000	0.00000000000000000000	0.00000000000000000000	0.00000000000000000000	0.00000000000000000000	0.00000000000000000000	0.00000000000000000000
58.00000000000000000000	0.00000000000000000000	4150.76904296875000000000	4134.87158203125000000000	4158.46142578125000000000	4151.28173828125000000000	4144.61523437500000000000	4157.94873046875000000000	4146.66650390625000000000	4157.43603515625000000000	4289.74365234375000000000	4162.56396484375000000000	4160.00000000000000000000	4182.56396484375000000000	4117.94873046875000000000	4152.30761718750000000000	0.00000000000000000000	10245.00000000000000000000	10228.00000000000000000000	0.00000000000000000000	0.00000000000000000000	0.00000000000000000000	2223.00000000000000000000	737.00000000000000000000	0.00000000000000000000	0.00000000000000000000	0.00000000000000000000	0.00000000000000000000	0.00000000000000000000	0.00000000000000000000	0.00000000000000000000	0.00000000000000000000	0.00000000000000000000	0.00000000000000000000	0.00000000000000000000	0.00000000000000000000	0.00000000000000000000	0.00000000000000000000	0.00000000000000000000	0.00000000000000000000
59.00000000000000000000	0.00000000000000000000	4159.48730468750000000000	4152.82031250000000000000	4150.25634765625000000000	4154.35888671875000000000	4157.43603515625000000000	4166.15380859375000000000	4153.84619140625000000000	4164.10253906250000000000	4295.38427734375000000000	4168.20507812500000000000	4166.66650390625000000000	4178.46142578125000000000	4142.05126953125000000000	4161.02539062500000000000	0.00000000000000000000	10249.00000000000000000000	10228.00000000000000000000	0.00000000000000000000	0.00000000000000000000	0.00000000000000000000	2223.00000000000000000000	746.00000000000000000000	0.00000000000000000000	0.00000000000000000000	0.00000000000000000000	0.00000000000000000000	0.00000000000000000000	0.00000000000000000000	0.00000000000000000000	0.00000000000000000000	0.00000000000000000000	0.00000000000000000000	0.00000000000000000000	0.00000000000000000000	0.00000000000000000000	0.00000000000000000000	0.00000000000000000000	0.00000000000000000000
60.00000000000000000000	0.00000000000000000000	4171.28173828125000000000	4167.17919921875000000000	4154.87158203125000000000	4170.25634765625000000000	4172.82031250000000000000	4165.12792968750000000000	4160.00000000000000000000	4170.25634765625000000000	4293.33300781250000000000	4176.92285156250000000000	4180.51269531250000000000	4191.79492187500000000000	4168.71777343750000000000	4177.43603515625000000000	0.00000000000000000000	10249.00000000000000000000	10228.00000000000000000000	0.00000000000000000000	0.00000000000000000000	0.00000000000000000000	2223.00000000000000000000	754.00000000000000000000	0.00000000000000000000	0.00000000000000000000	0.00000000000000000000	0.00000000000000000000	0.00000000000000000000	0.00000000000000000000	0.00000000000000000000	0.00000000000000000000	0.00000000000000000000	0.00000000000000000000	0.00000000000000000000	0.00000000000000000000	0.00000000000000000000	0.00000000000000000000	0.00000000000000000000	0.00000000000000000000
61.00000000000000000000	0.00000000000000000000	4160.51269531250000000000	4139.48730468750000000000	4154.87158203125000000000	4153.84619140625000000000	4143.07666015625000000000	4151.79492187500000000000	4137.94873046875000000000	4146.15380859375000000000	4283.58984375000000000000	4138.46142578125000000000	4163.07666015625000000000	4187.17919921875000000000	4133.33300781250000000000	4165.12792968750000000000	0.00000000000000000000	10249.00000000000000000000	10229.00000000000000000000	0.00000000000000000000	0.00000000000000000000	0.00000000000000000000	2223.00000000000000000000	762.00000000000000000000	0.00000000000000000000	0.00000000000000000000	0.00000000000000000000	0.00000000000000000000	0.00000000000000000000	0.00000000000000000000	0.00000000000000000000	0.00000000000000000000	0.00000000000000000000	0.00000000000000000000	0.00000000000000000000	0.00000000000000000000	0.00000000000000000000	0.00000000000000000000	0.00000000000000000000	0.00000000000000000000
62.00000000000000000000	0.00000000000000000000	4168.20507812500000000000	4173.84619140625000000000	4149.23046875000000000000	4173.33300781250000000000	4175.38427734375000000000	4170.25634765625000000000	4175.89746093750000000000	4192.30761718750000000000	4298.46142578125000000000	4193.84619140625000000000	4184.61523437500000000000	4189.23046875000000000000	4167.69238281250000000000	4175.38427734375000000000	0.00000000000000000000	10249.00000000000000000000	10229.00000000000000000000	0.00000000000000000000	0.00000000000000000000	0.00000000000000000000	2223.00000000000000000000	770.00000000000000000000	0.00000000000000000000	0.00000000000000000000	0.00000000000000000000	0.00000000000000000000	0.00000000000000000000	0.00000000000000000000	0.00000000000000000000	0.00000000000000000000	0.00000000000000000000	0.00000000000000000000	0.00000000000000000000	0.00000000000000000000	0.00000000000000000000	0.00000000000000000000	0.00000000000000000000	0.00000000000000000000
63.00000000000000000000	0.00000000000000000000	4157.43603515625000000000	4139.48730468750000000000	4154.87158203125000000000	4156.41015625000000000000	4132.30761718750000000000	4154.87158203125000000000	4147.17919921875000000000	4171.79492187500000000000	4294.87158203125000000000	4168.71777343750000000000	4170.25634765625000000000	4188.20507812500000000000	4141.02539062500000000000	4165.12792968750000000000	0.00000000000000000000	10250.00000000000000000000	10226.00000000000000000000	0.00000000000000000000	0.00000000000000000000	0.00000000000000000000	2223.00000000000000000000	777.00000000000000000000	0.00000000000000000000	0.00000000000000000000	0.00000000000000000000	0.00000000000000000000	0.00000000000000000000	0.00000000000000000000	0.00000000000000000000	0.00000000000000000000	0.00000000000000000000	0.00000000000000000000	0.00000000000000000000	0.00000000000000000000	0.00000000000000000000	0.00000000000000000000	0.00000000000000000000	0.00000000000000000000
64.00000000000000000000	0.00000000000000000000	4170.76904296875000000000	4163.07666015625000000000	4155.89746093750000000000	4164.10253906250000000000	4147.69238281250000000000	4163.58984375000000000000	4161.53857421875000000000	4174.87158203125000000000	4289.74365234375000000000	4164.61523437500000000000	4172.82031250000000000000	4188.71777343750000000000	4154.87158203125000000000	4173.33300781250000000000	1299.00000000000000000000	10250.00000000000000000000	10226.00000000000000000000	0.00000000000000000000	0.00000000000000000000	0.00000000000000000000	2223.00000000000000000000	784.00000000000000000000	4.00000000000000000000	0.00000000000000000000	0.00000000000000000000	0.00000000000000000000	0.00000000000000000000	0.00000000000000000000	0.00000000000000000000	0.00000000000000000000	0.00000000000000000000	0.00000000000000000000	0.00000000000000000000	0.00000000000000000000	0.00000000000000000000	0.00000000000000000000	0.00000000000000000000	0.00000000000000000000
65.00000000000000000000	0.00000000000000000000	4187.17919921875000000000	4191.28173828125000000000	4163.58984375000000000000	4177.43603515625000000000	4176.92285156250000000000	4166.66650390625000000000	4174.87158203125000000000	4180.51269531250000000000	4293.84619140625000000000	4187.17919921875000000000	4187.69238281250000000000	4202.56396484375000000000	4180.00000000000000000000	4183.58984375000000000000	2112.00000000000000000000	10251.00000000000000000000	10226.00000000000000000000	0.00000000000000000000	0.00000000000000000000	0.00000000000000000000	2223.00000000000000000000	792.00000000000000000000	4.00000000000000000000	4.00000000000000000000	0.00000000000000000000	0.00000000000000000000	0.00000000000000000000	0.00000000000000000000	0.00000000000000000000	0.00000000000000000000	0.00000000000000000000	0.00000000000000000000	0.00000000000000000000	0.00000000000000000000	0.00000000000000000000	0.00000000000000000000	0.00000000000000000000	0.00000000000000000000
66.00000000000000000000	0.00000000000000000000	4171.79492187500000000000	4146.66650390625000000000	4161.02539062500000000000	4148.71777343750000000000	4139.48730468750000000000	4152.82031250000000000000	4139.48730468750000000000	4141.53857421875000000000	4289.23046875000000000000	4146.15380859375000000000	4164.10253906250000000000	4194.35888671875000000000	4146.15380859375000000000	4171.28173828125000000000	2103.00000000000000000000	10251.00000000000000000000	10226.00000000000000000000	0.00000000000000000000	0.00000000000000000000	0.00000000000000000000	2223.00000000000000000000	799.00000000000000000000	4.00000000000000000000	4.00000000000000000000	4.00000000000000000000	0.00000000000000000000	0.00000000000000000000	0.00000000000000000000	0.00000000000000000000	0.00000000000000000000	0.00000000000000000000	0.00000000000000000000	0.00000000000000000000	0.00000000000000000000	0.00000000000000000000	0.00000000000000000000	4.00000000000000000000	0.00000000000000000000
67.00000000000000000000	0.00000000000000000000	4180.00000000000000000000	4181.02539062500000000000	4155.38427734375000000000	4170.76904296875000000000	4179.48730468750000000000	4172.30761718750000000000	4176.41015625000000000000	4190.76904296875000000000	4296.92285156250000000000	4191.28173828125000000000	4184.61523437500000000000	4196.41015625000000000000	4191.79492187500000000000	4190.76904296875000000000	3159.00000000000000000000	10251.00000000000000000000	10226.00000000000000000000	0.00000000000000000000	0.00000000000000000000	0.00000000000000000000	2223.00000000000000000000	807.00000000000000000000	4.00000000000000000000	4.00000000000000000000	4.00000000000000000000	4.00000000000000000000	0.00000000000000000000	0.00000000000000000000	0.00000000000000000000	0.00000000000000000000	0.00000000000000000000	0.00000000000000000000	0.00000000000000000000	0.00000000000000000000	0.00000000000000000000	0.00000000000000000000	4.00000000000000000000	4.00000000000000000000
68.00000000000000000000	0.00000000000000000000	4172.30761718750000000000	4158.97412109375000000000	4161.53857421875000000000	4160.51269531250000000000	4149.74365234375000000000	4153.33300781250000000000	4151.28173828125000000000	4178.46142578125000000000	4291.28173828125000000000	4177.94873046875000000000	4179.48730468750000000000	4198.46142578125000000000	4170.76904296875000000000	4177.94873046875000000000	3218.00000000000000000000	10251.00000000000000000000	10226.00000000000000000000	0.00000000000000000000	0.00000000000000000000	0.00000000000000000000	2223.00000000000000000000	814.00000000000000000000	4.00000000000000000000	4.00000000000000000000	4.00000000000000000000	4.00000000000000000000	4.00000000000000000000	0.00000000000000000000	0.00000000000000000000	0.00000000000000000000	0.00000000000000000000	0.00000000000000000000	0.00000000000000000000	0.00000000000000000000	0.00000000000000000000	0.00000000000000000000	4.00000000000000000000	4.00000000000000000000
69.00000000000000000000	0.00000000000000000000	4171.28173828125000000000	4156.92285156250000000000	4155.38427734375000000000	4151.79492187500000000000	4144.61523437500000000000	4156.92285156250000000000	4154.87158203125000000000	4163.58984375000000000000	4290.25634765625000000000	4173.33300781250000000000	4173.84619140625000000000	4192.30761718750000000000	4159.48730468750000000000	4167.69238281250000000000	1786.00000000000000000000	10250.00000000000000000000	10227.00000000000000000000	0.00000000000000000000	0.00000000000000000000	0.00000000000000000000	2223.00000000000000000000	821.00000000000000000000	4.00000000000000000000	4.00000000000000000000	4.00000000000000000000	4.00000000000000000000	4.00000000000000000000	4.00000000000000000000	0.00000000000000000000	0.00000000000000000000	0.00000000000000000000	0.00000000000000000000	0.00000000000000000000	0.00000000000000000000	0.00000000000000000000	0.00000000000000000000	4.00000000000000000000	4.00000000000000000000
70.00000000000000000000	0.00000000000000000000	4181.02539062500000000000	4175.89746093750000000000	4161.02539062500000000000	4164.10253906250000000000	4165.12792968750000000000	4172.82031250000000000000	4178.97412109375000000000	4177.43603515625000000000	4294.35888671875000000000	4192.30761718750000000000	4185.64111328125000000000	4200.00000000000000000000	4172.30761718750000000000	4173.33300781250000000000	3222.00000000000000000000	10250.00000000000000000000	10227.00000000000000000000	0.00000000000000000000	0.00000000000000000000	0.00000000000000000000	2223.00000000000000000000	829.00000000000000000000	4.00000000000000000000	4.00000000000000000000	4.00000000000000000000	4.00000000000000000000	4.00000000000000000000	4.00000000000000000000	4.00000000000000000000	0.00000000000000000000	0.00000000000000000000	0.00000000000000000000	0.00000000000000000000	0.00000000000000000000	0.00000000000000000000	0.00000000000000000000	4.00000000000000000000	4.00000000000000000000
71.00000000000000000000	0.00000000000000000000	4170.25634765625000000000	4141.02539062500000000000	4165.12792968750000000000	4144.61523437500000000000	4130.76904296875000000000	4161.02539062500000000000	4148.20507812500000000000	4152.82031250000000000000	4286.15380859375000000000	4151.28173828125000000000	4167.17919921875000000000	4195.89746093750000000000	4139.48730468750000000000	4161.02539062500000000000	3110.00000000000000000000	10250.00000000000000000000	10228.00000000000000000000	0.00000000000000000000	0.00000000000000000000	0.00000000000000000000	2223.00000000000000000000	836.00000000000000000000	4.00000000000000000000	4.00000000000000000000	4.00000000000000000000	4.00000000000000000000	4.00000000000000000000	4.00000000000000000000	4.00000000000000000000	4.00000000000000000000	0.00000000000000000000	0.00000000000000000000	0.00000000000000000000	0.00000000000000000000	0.00000000000000000000	0.00000000000000000000	4.00000000000000000000	4.00000000000000000000
72.00000000000000000000	0.00000000000000000000	4178.46142578125000000000	4178.97412109375000000000	4153.84619140625000000000	4169.74365234375000000000	4181.53857421875000000000	4173.33300781250000000000	4177.94873046875000000000	4194.87158203125000000000	4296.92285156250000000000	4201.53857421875000000000	4189.74365234375000000000	4201.02539062500000000000	4193.33300781250000000000	4181.02539062500000000000	563.00000000000000000000	10250.00000000000000000000	10228.00000000000000000000	0.00000000000000000000	0.00000000000000000000	0.00000000000000000000	2223.00000000000000000000	843.00000000000000000000	4.00000000000000000000	4.00000000000000000000	4.00000000000000000000	4.00000000000000000000	4.00000000000000000000	4.00000000000000000000	4.00000000000000000000	4.00000000000000000000	4.00000000000000000000	0.00000000000000000000	0.00000000000000000000	0.00000000000000000000	0.00000000000000000000	0.00000000000000000000	4.00000000000000000000	4.00000000000000000000
73.00000000000000000000	0.00000000000000000000	4166.66650390625000000000	4153.84619140625000000000	4155.89746093750000000000	4157.94873046875000000000	4146.15380859375000000000	4153.33300781250000000000	4148.71777343750000000000	4176.41015625000000000000	4294.87158203125000000000	4177.43603515625000000000	4183.07666015625000000000	4200.00000000000000000000	4177.94873046875000000000	4171.79492187500000000000	3319.00000000000000000000	10249.00000000000000000000	10228.00000000000000000000	0.00000000000000000000	0.00000000000000000000	0.00000000000000000000	2223.00000000000000000000	851.00000000000000000000	4.00000000000000000000	4.00000000000000000000	4.00000000000000000000	4.00000000000000000000	4.00000000000000000000	4.00000000000000000000	4.00000000000000000000	4.00000000000000000000	4.00000000000000000000	4.00000000000000000000	0.00000000000000000000	0.00000000000000000000	0.00000000000000000000	0.00000000000000000000	4.00000000000000000000	4.00000000000000000000
74.00000000000000000000	0.00000000000000000000	4166.15380859375000000000	4150.25634765625000000000	4156.92285156250000000000	4148.71777343750000000000	4121.02539062500000000000	4157.94873046875000000000	4147.17919921875000000000	4173.33300781250000000000	4289.74365234375000000000	4162.05126953125000000000	4175.38427734375000000000	4191.79492187500000000000	4162.56396484375000000000	4164.61523437500000000000	3215.00000000000000000000	10249.00000000000000000000	10228.00000000000000000000	0.00000000000000000000	0.00000000000000000000	0.00000000000000000000	2223.00000000000000000000	858.00000000000000000000	4.00000000000000000000	4.00000000000000000000	4.00000000000000000000	4.00000000000000000000	4.00000000000000000000	4.00000000000000000000	4.00000000000000000000	4.00000000000000000000	4.00000000000000000000	4.00000000000000000000	4.00000000000000000000	0.00000000000000000000	0.00000000000000000000	0.00000000000000000000	4.00000000000000000000	4.00000000000000000000
75.00000000000000000000	0.00000000000000000000	4183.58984375000000000000	4183.58984375000000000000	4165.12792968750000000000	4172.30761718750000000000	4172.82031250000000000000	4175.89746093750000000000	4182.05126953125000000000	4212.30761718750000000000	4298.46142578125000000000	4222.05126953125000000000	4194.35888671875000000000	4202.56396484375000000000	4183.58984375000000000000	4177.94873046875000000000	2133.00000000000000000000	10247.00000000000000000000	10227.00000000000000000000	0.00000000000000000000	0.00000000000000000000	0.00000000000000000000	2223.00000000000000000000	865.00000000000000000000	4.00000000000000000000	4.00000000000000000000	4.00000000000000000000	4.00000000000000000000	4.00000000000000000000	4.00000000000000000000	4.00000000000000000000	4.00000000000000000000	4.00000000000000000000	4.00000000000000000000	4.00000000000000000000	4.00000000000000000000	0.00000000000000000000	0.00000000000000000000	4.00000000000000000000	4.00000000000000000000
76.00000000000000000000	0.00000000000000000000	4170.76904296875000000000	4144.10253906250000000000	4168.71777343750000000000	4151.79492187500000000000	4152.30761718750000000000	4161.02539062500000000000	4150.76904296875000000000	4170.25634765625000000000	4291.79492187500000000000	4183.07666015625000000000	4171.79492187500000000000	4194.35888671875000000000	4138.97412109375000000000	4161.02539062500000000000	1740.00000000000000000000	10247.00000000000000000000	10227.00000000000000000000	0.00000000000000000000	0.00000000000000000000	0.00000000000000000000	2223.00000000000000000000	874.00000000000000000000	4.00000000000000000000	4.00000000000000000000	4.00000000000000000000	4.00000000000000000000	4.00000000000000000000	4.00000000000000000000	4.00000000000000000000	4.00000000000000000000	4.00000000000000000000	4.00000000000000000000	4.00000000000000000000	4.00000000000000000000	4.00000000000000000000	0.00000000000000000000	4.00000000000000000000	4.00000000000000000000
77.00000000000000000000	0.00000000000000000000	4180.51269531250000000000	4184.61523437500000000000	4161.02539062500000000000	4174.87158203125000000000	4186.66650390625000000000	4176.92285156250000000000	4181.02539062500000000000	4185.64111328125000000000	4293.84619140625000000000	4197.43603515625000000000	4185.64111328125000000000	4192.82031250000000000000	4177.94873046875000000000	4174.35888671875000000000	1642.00000000000000000000	10248.00000000000000000000	10227.00000000000000000000	0.00000000000000000000	0.00000000000000000000	0.00000000000000000000	2223.00000000000000000000	882.00000000000000000000	4.00000000000000000000	4.00000000000000000000	4.00000000000000000000	4.00000000000000000000	4.00000000000000000000	4.00000000000000000000	4.00000000000000000000	4.00000000000000000000	4.00000000000000000000	4.00000000000000000000	4.00000000000000000000	4.00000000000000000000	4.00000000000000000000	4.00000000000000000000	4.00000000000000000000	4.00000000000000000000
78.00000000000000000000	0.00000000000000000000	4177.94873046875000000000	4180.51269531250000000000	4166.66650390625000000000	4176.41015625000000000000	4167.17919921875000000000	4164.10253906250000000000	4164.61523437500000000000	4173.84619140625000000000	4292.30761718750000000000	4178.46142578125000000000	4178.97412109375000000000	4198.97412109375000000000	4170.25634765625000000000	4172.30761718750000000000	3215.00000000000000000000	10248.00000000000000000000	10227.00000000000000000000	0.00000000000000000000	0.00000000000000000000	0.00000000000000000000	2223.00000000000000000000	890.00000000000000000000	4.00000000000000000000	4.00000000000000000000	4.00000000000000000000	4.00000000000000000000	4.00000000000000000000	4.00000000000000000000	4.00000000000000000000	4.00000000000000000000	4.00000000000000000000	4.00000000000000000000	4.00000000000000000000	4.00000000000000000000	4.00000000000000000000	4.00000000000000000000	4.00000000000000000000	4.00000000000000000000
79.00000000000000000000	0.00000000000000000000	4168.20507812500000000000	4160.51269531250000000000	4159.48730468750000000000	4160.00000000000000000000	4147.69238281250000000000	4161.02539062500000000000	4152.82031250000000000000	4167.17919921875000000000	4290.76904296875000000000	4154.87158203125000000000	4165.12792968750000000000	4188.71777343750000000000	4151.28173828125000000000	4164.61523437500000000000	2133.00000000000000000000	10245.00000000000000000000	10226.00000000000000000000	0.00000000000000000000	0.00000000000000000000	0.00000000000000000000	2223.00000000000000000000	899.00000000000000000000	4.00000000000000000000	4.00000000000000000000	4.00000000000000000000	4.00000000000000000000	4.00000000000000000000	4.00000000000000000000	4.00000000000000000000	4.00000000000000000000	4.00000000000000000000	4.00000000000000000000	4.00000000000000000000	4.00000000000000000000	4.00000000000000000000	4.00000000000000000000	4.00000000000000000000	4.00000000000000000000
80.00000000000000000000	0.00000000000000000000	4172.30761718750000000000	4180.51269531250000000000	4155.89746093750000000000	4177.43603515625000000000	4181.02539062500000000000	4171.28173828125000000000	4177.94873046875000000000	4203.58984375000000000000	4295.38427734375000000000	4188.71777343750000000000	4185.12792968750000000000	4190.76904296875000000000	4182.05126953125000000000	4176.41015625000000000000	1740.00000000000000000000	10245.00000000000000000000	10226.00000000000000000000	0.00000000000000000000	0.00000000000000000000	0.00000000000000000000	2223.00000000000000000000	907.00000000000000000000	4.00000000000000000000	4.00000000000000000000	4.00000000000000000000	4.00000000000000000000	4.00000000000000000000	4.00000000000000000000	4.00000000000000000000	4.00000000000000000000	4.00000000000000000000	4.00000000000000000000	4.00000000000000000000	4.00000000000000000000	4.00000000000000000000	4.00000000000000000000	4.00000000000000000000	4.00000000000000000000
81.00000000000000000000	0.00000000000000000000	4159.48730468750000000000	4141.02539062500000000000	4161.53857421875000000000	4160.51269531250000000000	4130.76904296875000000000	4151.79492187500000000000	4141.02539062500000000000	4164.10253906250000000000	4287.69238281250000000000	4152.82031250000000000000	4164.61523437500000000000	4186.15380859375000000000	4140.00000000000000000000	4160.00000000000000000000	1642.00000000000000000000	10245.00000000000000000000	10226.00000000000000000000	0.00000000000000000000	0.00000000000000000000	0.00000000000000000000	2223.00000000000000000000	915.00000000000000000000	4.00000000000000000000	4.00000000000000000000	4.00000000000000000000	4.00000000000000000000	4.00000000000000000000	4.00000000000000000000	4.00000000000000000000	4.00000000000000000000	4.00000000000000000000	4.00000000000000000000	4.00000000000000000000	4.00000000000000000000	4.00000000000000000000	4.00000000000000000000	4.00000000000000000000	4.00000000000000000000
82.00000000000000000000	0.00000000000000000000	4172.30761718750000000000	4176.92285156250000000000	4157.43603515625000000000	4177.43603515625000000000	4157.94873046875000000000	4171.79492187500000000000	4172.30761718750000000000	4182.05126953125000000000	4296.41015625000000000000	4193.84619140625000000000	4177.94873046875000000000	4190.25634765625000000000	4167.69238281250000000000	4168.20507812500000000000	3215.00000000000000000000	10245.00000000000000000000	10226.00000000000000000000	0.00000000000000000000	0.00000000000000000000	0.00000000000000000000	2223.00000000000000000000	924.00000000000000000000	4.00000000000000000000	4.00000000000000000000	4.00000000000000000000	4.00000000000000000000	4.00000000000000000000	4.00000000000000000000	4.00000000000000000000	4.00000000000000000000	4.00000000000000000000	4.00000000000000000000	4.00000000000000000000	4.00000000000000000000	4.00000000000000000000	4.00000000000000000000	4.00000000000000000000	4.00000000000000000000
83.00000000000000000000	0.00000000000000000000	4173.84619140625000000000	4174.87158203125000000000	4162.05126953125000000000	4174.35888671875000000000	4169.74365234375000000000	4170.25634765625000000000	4170.76904296875000000000	4178.97412109375000000000	4296.41015625000000000000	4194.35888671875000000000	4178.97412109375000000000	4195.38427734375000000000	4165.64111328125000000000	4168.20507812500000000000	2133.00000000000000000000	10245.00000000000000000000	10225.00000000000000000000	0.00000000000000000000	0.00000000000000000000	0.00000000000000000000	2223.00000000000000000000	932.00000000000000000000	4.00000000000000000000	4.00000000000000000000	4.00000000000000000000	4.00000000000000000000	4.00000000000000000000	4.00000000000000000000	4.00000000000000000000	4.00000000000000000000	4.00000000000000000000	4.00000000000000000000	4.00000000000000000000	4.00000000000000000000	4.00000000000000000000	4.00000000000000000000	4.00000000000000000000	4.00000000000000000000
84.00000000000000000000	0.00000000000000000000	4166.66650390625000000000	4151.79492187500000000000	4161.02539062500000000000	4162.56396484375000000000	4151.79492187500000000000	4163.58984375000000000000	4156.41015625000000000000	4163.07666015625000000000	4288.20507812500000000000	4159.48730468750000000000	4165.64111328125000000000	4185.64111328125000000000	4150.76904296875000000000	4166.66650390625000000000	1740.00000000000000000000	10245.00000000000000000000	10225.00000000000000000000	0.00000000000000000000	0.00000000000000000000	0.00000000000000000000	2223.00000000000000000000	940.00000000000000000000	4.00000000000000000000	4.00000000000000000000	4.00000000000000000000	4.00000000000000000000	4.00000000000000000000	4.00000000000000000000	4.00000000000000000000	4.00000000000000000000	4.00000000000000000000	4.00000000000000000000	4.00000000000000000000	4.00000000000000000000	4.00000000000000000000	4.00000000000000000000	4.00000000000000000000	4.00000000000000000000
85.00000000000000000000	0.00000000000000000000	4177.43603515625000000000	4182.56396484375000000000	4158.97412109375000000000	4191.28173828125000000000	4173.33300781250000000000	4171.79492187500000000000	4182.56396484375000000000	4198.97412109375000000000	4293.84619140625000000000	4198.97412109375000000000	4189.74365234375000000000	4197.94873046875000000000	4194.35888671875000000000	4184.10253906250000000000	1642.00000000000000000000	10248.00000000000000000000	10226.00000000000000000000	0.00000000000000000000	0.00000000000000000000	0.00000000000000000000	2223.00000000000000000000	949.00000000000000000000	4.00000000000000000000	4.00000000000000000000	4.00000000000000000000	4.00000000000000000000	4.00000000000000000000	4.00000000000000000000	4.00000000000000000000	4.00000000000000000000	4.00000000000000000000	4.00000000000000000000	4.00000000000000000000	4.00000000000000000000	4.00000000000000000000	4.00000000000000000000	4.00000000000000000000	4.00000000000000000000
86.00000000000000000000	0.00000000000000000000	4163.58984375000000000000	4144.10253906250000000000	4158.46142578125000000000	4167.69238281250000000000	4133.84619140625000000000	4149.74365234375000000000	4143.58984375000000000000	4164.10253906250000000000	4290.25634765625000000000	4156.41015625000000000000	4170.25634765625000000000	4194.35888671875000000000	4152.82031250000000000000	4167.69238281250000000000	3215.00000000000000000000	10248.00000000000000000000	10226.00000000000000000000	0.00000000000000000000	0.00000000000000000000	0.00000000000000000000	2223.00000000000000000000	957.00000000000000000000	4.00000000000000000000	4.00000000000000000000	4.00000000000000000000	4.00000000000000000000	4.00000000000000000000	4.00000000000000000000	4.00000000000000000000	4.00000000000000000000	4.00000000000000000000	4.00000000000000000000	4.00000000000000000000	4.00000000000000000000	4.00000000000000000000	4.00000000000000000000	4.00000000000000000000	4.00000000000000000000
87.00000000000000000000	0.00000000000000000000	4171.79492187500000000000	4166.66650390625000000000	4154.35888671875000000000	4169.23046875000000000000	4173.84619140625000000000	4167.17919921875000000000	4172.82031250000000000000	4183.58984375000000000000	4297.94873046875000000000	4175.38427734375000000000	4172.82031250000000000000	4185.12792968750000000000	4165.64111328125000000000	4174.35888671875000000000	2133.00000000000000000000	10249.00000000000000000000	10227.00000000000000000000	0.00000000000000000000	0.00000000000000000000	0.00000000000000000000	2223.00000000000000000000	964.00000000000000000000	4.00000000000000000000	4.00000000000000000000	4.00000000000000000000	4.00000000000000000000	4.00000000000000000000	4.00000000000000000000	4.00000000000000000000	4.00000000000000000000	4.00000000000000000000	4.00000000000000000000	4.00000000000000000000	4.00000000000000000000	4.00000000000000000000	4.00000000000000000000	4.00000000000000000000	4.00000000000000000000
88.00000000000000000000	0.00000000000000000000	4172.30761718750000000000	4171.28173828125000000000	4165.64111328125000000000	4170.25634765625000000000	4169.74365234375000000000	4170.25634765625000000000	4178.97412109375000000000	4189.23046875000000000000	4296.92285156250000000000	4186.66650390625000000000	4178.46142578125000000000	4191.79492187500000000000	4164.61523437500000000000	4171.28173828125000000000	1740.00000000000000000000	10249.00000000000000000000	10227.00000000000000000000	0.00000000000000000000	0.00000000000000000000	0.00000000000000000000	2223.00000000000000000000	972.00000000000000000000	4.00000000000000000000	4.00000000000000000000	4.00000000000000000000	4.00000000000000000000	4.00000000000000000000	4.00000000000000000000	4.00000000000000000000	4.00000000000000000000	4.00000000000000000000	4.00000000000000000000	4.00000000000000000000	4.00000000000000000000	4.00000000000000000000	4.00000000000000000000	4.00000000000000000000	4.00000000000000000000
89.00000000000000000000	0.00000000000000000000	4167.17919921875000000000	4154.87158203125000000000	4165.64111328125000000000	4153.84619140625000000000	4143.58984375000000000000	4164.10253906250000000000	4156.92285156250000000000	4165.12792968750000000000	4289.23046875000000000000	4156.92285156250000000000	4167.17919921875000000000	4188.71777343750000000000	4145.64111328125000000000	4163.07666015625000000000	1642.00000000000000000000	10248.00000000000000000000	10228.00000000000000000000	0.00000000000000000000	0.00000000000000000000	0.00000000000000000000	2223.00000000000000000000	980.00000000000000000000	4.00000000000000000000	4.00000000000000000000	4.00000000000000000000	4.00000000000000000000	4.00000000000000000000	4.00000000000000000000	4.00000000000000000000	4.00000000000000000000	4.00000000000000000000	4.00000000000000000000	4.00000000000000000000	4.00000000000000000000	4.00000000000000000000	4.00000000000000000000	4.00000000000000000000	4.00000000000000000000
90.00000000000000000000	0.00000000000000000000	4186.15380859375000000000	4195.89746093750000000000	4165.12792968750000000000	4176.92285156250000000000	4205.12792968750000000000	4178.97412109375000000000	4185.12792968750000000000	4194.87158203125000000000	4300.00000000000000000000	4202.56396484375000000000	4189.23046875000000000000	4195.38427734375000000000	4197.43603515625000000000	4190.25634765625000000000	3215.00000000000000000000	10248.00000000000000000000	10228.00000000000000000000	0.00000000000000000000	0.00000000000000000000	0.00000000000000000000	2223.00000000000000000000	987.00000000000000000000	4.00000000000000000000	4.00000000000000000000	4.00000000000000000000	4.00000000000000000000	4.00000000000000000000	4.00000000000000000000	4.00000000000000000000	4.00000000000000000000	4.00000000000000000000	4.00000000000000000000	4.00000000000000000000	4.00000000000000000000	4.00000000000000000000	4.00000000000000000000	4.00000000000000000000	4.00000000000000000000
91.00000000000000000000	0.00000000000000000000	4172.30761718750000000000	4160.51269531250000000000	4170.25634765625000000000	4160.00000000000000000000	4153.84619140625000000000	4158.46142578125000000000	4151.79492187500000000000	4162.05126953125000000000	4295.89746093750000000000	4161.02539062500000000000	4172.30761718750000000000	4194.35888671875000000000	4166.66650390625000000000	4178.46142578125000000000	2133.00000000000000000000	10249.00000000000000000000	10228.00000000000000000000	0.00000000000000000000	0.00000000000000000000	0.00000000000000000000	2223.00000000000000000000	995.00000000000000000000	4.00000000000000000000	4.00000000000000000000	4.00000000000000000000	4.00000000000000000000	4.00000000000000000000	4.00000000000000000000	4.00000000000000000000	4.00000000000000000000	4.00000000000000000000	4.00000000000000000000	4.00000000000000000000	4.00000000000000000000	4.00000000000000000000	4.00000000000000000000	4.00000000000000000000	4.00000000000000000000
92.00000000000000000000	0.00000000000000000000	4172.30761718750000000000	4176.92285156250000000000	4158.46142578125000000000	4168.20507812500000000000	4155.89746093750000000000	4167.69238281250000000000	4170.25634765625000000000	4181.53857421875000000000	4295.89746093750000000000	4170.76904296875000000000	4177.94873046875000000000	4191.79492187500000000000	4176.92285156250000000000	4176.41015625000000000000	1740.00000000000000000000	10249.00000000000000000000	10228.00000000000000000000	0.00000000000000000000	0.00000000000000000000	0.00000000000000000000	2224.00000000000000000000	2.00000000000000000000	4.00000000000000000000	4.00000000000000000000	4.00000000000000000000	4.00000000000000000000	4.00000000000000000000	4.00000000000000000000	4.00000000000000000000	4.00000000000000000000	4.00000000000000000000	4.00000000000000000000	4.00000000000000000000	4.00000000000000000000	4.00000000000000000000	4.00000000000000000000	4.00000000000000000000	4.00000000000000000000
93.00000000000000000000	0.00000000000000000000	4170.25634765625000000000	4173.33300781250000000000	4160.00000000000000000000	4168.71777343750000000000	4172.30761718750000000000	4163.58984375000000000000	4171.28173828125000000000	4192.82031250000000000000	4296.41015625000000000000	4197.43603515625000000000	4183.07666015625000000000	4190.25634765625000000000	4175.38427734375000000000	4175.38427734375000000000	1642.00000000000000000000	10248.00000000000000000000	10227.00000000000000000000	0.00000000000000000000	0.00000000000000000000	0.00000000000000000000	2224.00000000000000000000	9.00000000000000000000	4.00000000000000000000	4.00000000000000000000	4.00000000000000000000	4.00000000000000000000	4.00000000000000000000	4.00000000000000000000	4.00000000000000000000	4.00000000000000000000	4.00000000000000000000	4.00000000000000000000	4.00000000000000000000	4.00000000000000000000	4.00000000000000000000	4.00000000000000000000	4.00000000000000000000	4.00000000000000000000
94.00000000000000000000	0.00000000000000000000	4158.97412109375000000000	4140.51269531250000000000	4161.02539062500000000000	4143.07666015625000000000	4137.43603515625000000000	4152.82031250000000000000	4143.07666015625000000000	4163.07666015625000000000	4290.25634765625000000000	4164.10253906250000000000	4163.07666015625000000000	4179.48730468750000000000	4141.02539062500000000000	4161.53857421875000000000	3215.00000000000000000000	10248.00000000000000000000	10227.00000000000000000000	0.00000000000000000000	0.00000000000000000000	0.00000000000000000000	2224.00000000000000000000	17.00000000000000000000	4.00000000000000000000	4.00000000000000000000	4.00000000000000000000	4.00000000000000000000	4.00000000000000000000	4.00000000000000000000	4.00000000000000000000	4.00000000000000000000	4.00000000000000000000	4.00000000000000000000	4.00000000000000000000	4.00000000000000000000	4.00000000000000000000	4.00000000000000000000	4.00000000000000000000	4.00000000000000000000
95.00000000000000000000	0.00000000000000000000	4179.48730468750000000000	4191.28173828125000000000	4161.02539062500000000000	4169.74365234375000000000	4180.51269531250000000000	4176.41015625000000000000	4182.56396484375000000000	4196.41015625000000000000	4298.97412109375000000000	4203.58984375000000000000	4184.10253906250000000000	4192.82031250000000000000	4188.20507812500000000000	4175.89746093750000000000	2133.00000000000000000000	10247.00000000000000000000	10227.00000000000000000000	0.00000000000000000000	0.00000000000000000000	0.00000000000000000000	2224.00000000000000000000	24.00000000000000000000	4.00000000000000000000	4.00000000000000000000	4.00000000000000000000	4.00000000000000000000	4.00000000000000000000	4.00000000000000000000	4.00000000000000000000	4.00000000000000000000	4.00000000000000000000	4.00000000000000000000	4.00000000000000000000	4.00000000000000000000	4.00000000000000000000	4.00000000000000000000	4.00000000000000000000	4.00000000000000000000
96.00000000000000000000	0.00000000000000000000	4170.25634765625000000000	4161.53857421875000000000	4167.17919921875000000000	4153.84619140625000000000	4157.94873046875000000000	4161.02539062500000000000	4156.41015625000000000000	4167.17919921875000000000	4291.28173828125000000000	4176.41015625000000000000	4165.12792968750000000000	4192.30761718750000000000	4158.46142578125000000000	4165.12792968750000000000	1740.00000000000000000000	10247.00000000000000000000	10227.00000000000000000000	0.00000000000000000000	0.00000000000000000000	0.00000000000000000000	2224.00000000000000000000	32.00000000000000000000	4.00000000000000000000	4.00000000000000000000	4.00000000000000000000	4.00000000000000000000	4.00000000000000000000	4.00000000000000000000	4.00000000000000000000	4.00000000000000000000	4.00000000000000000000	4.00000000000000000000	4.00000000000000000000	4.00000000000000000000	4.00000000000000000000	4.00000000000000000000	4.00000000000000000000	4.00000000000000000000
97.00000000000000000000	0.00000000000000000000	4164.61523437500000000000	4162.56396484375000000000	4155.89746093750000000000	4153.33300781250000000000	4164.10253906250000000000	4167.17919921875000000000	4167.69238281250000000000	4176.92285156250000000000	4291.79492187500000000000	4180.00000000000000000000	4167.17919921875000000000	4181.53857421875000000000	4164.61523437500000000000	4172.82031250000000000000	1642.00000000000000000000	10247.00000000000000000000	10227.00000000000000000000	0.00000000000000000000	0.00000000000000000000	0.00000000000000000000	2224.00000000000000000000	41.00000000000000000000	4.00000000000000000000	4.00000000000000000000	4.00000000000000000000	4.00000000000000000000	4.00000000000000000000	4.00000000000000000000	4.00000000000000000000	4.00000000000000000000	4.00000000000000000000	4.00000000000000000000	4.00000000000000000000	4.00000000000000000000	4.00000000000000000000	4.00000000000000000000	4.00000000000000000000	4.00000000000000000000
98.00000000000000000000	0.00000000000000000000	4166.66650390625000000000	4169.74365234375000000000	4154.35888671875000000000	4165.12792968750000000000	4168.20507812500000000000	4165.64111328125000000000	4175.38427734375000000000	4195.38427734375000000000	4297.94873046875000000000	4196.41015625000000000000	4183.58984375000000000000	4188.71777343750000000000	4186.15380859375000000000	4182.56396484375000000000	3215.00000000000000000000	10247.00000000000000000000	10227.00000000000000000000	0.00000000000000000000	0.00000000000000000000	0.00000000000000000000	2224.00000000000000000000	49.00000000000000000000	4.00000000000000000000	4.00000000000000000000	4.00000000000000000000	4.00000000000000000000	4.00000000000000000000	4.00000000000000000000	4.00000000000000000000	4.00000000000000000000	4.00000000000000000000	4.00000000000000000000	4.00000000000000000000	4.00000000000000000000	4.00000000000000000000	4.00000000000000000000	4.00000000000000000000	4.00000000000000000000
99.00000000000000000000	0.00000000000000000000	4157.43603515625000000000	4138.46142578125000000000	4160.00000000000000000000	4142.05126953125000000000	4140.00000000000000000000	4154.87158203125000000000	4150.76904296875000000000	4163.07666015625000000000	4291.28173828125000000000	4166.15380859375000000000	4163.58984375000000000000	4186.15380859375000000000	4152.82031250000000000000	4169.23046875000000000000	2133.00000000000000000000	10247.00000000000000000000	10226.00000000000000000000	0.00000000000000000000	0.00000000000000000000	0.00000000000000000000	2224.00000000000000000000	57.00000000000000000000	4.00000000000000000000	4.00000000000000000000	4.00000000000000000000	4.00000000000000000000	4.00000000000000000000	4.00000000000000000000	4.00000000000000000000	4.00000000000000000000	4.00000000000000000000	4.00000000000000000000	4.00000000000000000000	4.00000000000000000000	4.00000000000000000000	4.00000000000000000000	4.00000000000000000000	4.00000000000000000000
100.00000000000000000000	0.00000000000000000000	4173.84619140625000000000	4186.66650390625000000000	4165.12792968750000000000	4162.05126953125000000000	4194.87158203125000000000	4182.05126953125000000000	4192.30761718750000000000	4198.97412109375000000000	4295.89746093750000000000	4213.84619140625000000000	4184.10253906250000000000	4189.23046875000000000000	4182.56396484375000000000	4183.07666015625000000000	1740.00000000000000000000	10247.00000000000000000000	10226.00000000000000000000	0.00000000000000000000	0.00000000000000000000	0.00000000000000000000	2224.00000000000000000000	65.00000000000000000000	4.00000000000000000000	4.00000000000000000000	4.00000000000000000000	4.00000000000000000000	4.00000000000000000000	4.00000000000000000000	4.00000000000000000000	4.00000000000000000000	4.00000000000000000000	4.00000000000000000000	4.00000000000000000000	4.00000000000000000000	4.00000000000000000000	4.00000000000000000000	4.00000000000000000000	4.00000000000000000000
101.00000000000000000000	0.00000000000000000000	4167.17919921875000000000	4156.92285156250000000000	4173.84619140625000000000	4147.17919921875000000000	4162.56396484375000000000	4166.66650390625000000000	4162.56396484375000000000	4175.38427734375000000000	4290.76904296875000000000	4180.00000000000000000000	4175.38427734375000000000	4187.17919921875000000000	4148.20507812500000000000	4169.74365234375000000000	1642.00000000000000000000	10246.00000000000000000000	10228.00000000000000000000	0.00000000000000000000	0.00000000000000000000	0.00000000000000000000	2224.00000000000000000000	73.00000000000000000000	4.00000000000000000000	4.00000000000000000000	4.00000000000000000000	4.00000000000000000000	4.00000000000000000000	4.00000000000000000000	4.00000000000000000000	4.00000000000000000000	4.00000000000000000000	4.00000000000000000000	4.00000000000000000000	4.00000000000000000000	4.00000000000000000000	4.00000000000000000000	4.00000000000000000000	4.00000000000000000000
102.00000000000000000000	0.00000000000000000000	4168.71777343750000000000	4154.35888671875000000000	4165.12792968750000000000	4148.20507812500000000000	4158.97412109375000000000	4164.61523437500000000000	4166.66650390625000000000	4174.35888671875000000000	4292.82031250000000000000	4176.92285156250000000000	4171.28173828125000000000	4185.12792968750000000000	4158.46142578125000000000	4174.87158203125000000000	3215.00000000000000000000	10246.00000000000000000000	10228.00000000000000000000	0.00000000000000000000	0.00000000000000000000	0.00000000000000000000	2224.00000000000000000000	81.00000000000000000000	4.00000000000000000000	4.00000000000000000000	4.00000000000000000000	4.00000000000000000000	4.00000000000000000000	4.00000000000000000000	4.00000000000000000000	4.00000000000000000000	4.00000000000000000000	4.00000000000000000000	4.00000000000000000000	4.00000000000000000000	4.00000000000000000000	4.00000000000000000000	4.00000000000000000000	4.00000000000000000000
103.00000000000000000000	0.00000000000000000000	4176.92285156250000000000	4182.56396484375000000000	4166.15380859375000000000	4166.15380859375000000000	4178.97412109375000000000	4168.20507812500000000000	4182.05126953125000000000	4194.35888671875000000000	4301.02539062500000000000	4199.48730468750000000000	4182.56396484375000000000	4197.94873046875000000000	4195.38427734375000000000	4192.82031250000000000000	2133.00000000000000000000	10247.00000000000000000000	10227.00000000000000000000	0.00000000000000000000	0.00000000000000000000	0.00000000000000000000	2224.00000000000000000000	89.00000000000000000000	4.00000000000000000000	4.00000000000000000000	4.00000000000000000000	4.00000000000000000000	4.00000000000000000000	4.00000000000000000000	4.00000000000000000000	4.00000000000000000000	4.00000000000000000000	4.00000000000000000000	4.00000000000000000000	4.00000000000000000000	4.00000000000000000000	4.00000000000000000000	4.00000000000000000000	4.00000000000000000000
104.00000000000000000000	0.00000000000000000000	4163.07666015625000000000	4148.20507812500000000000	4167.17919921875000000000	4142.05126953125000000000	4129.74365234375000000000	4154.35888671875000000000	4143.58984375000000000000	4164.10253906250000000000	4292.30761718750000000000	4147.69238281250000000000	4159.48730468750000000000	4188.20507812500000000000	4147.69238281250000000000	4174.35888671875000000000	1740.00000000000000000000	10247.00000000000000000000	10227.00000000000000000000	0.00000000000000000000	0.00000000000000000000	0.00000000000000000000	2224.00000000000000000000	96.00000000000000000000	4.00000000000000000000	4.00000000000000000000	4.00000000000000000000	4.00000000000000000000	4.00000000000000000000	4.00000000000000000000	4.00000000000000000000	4.00000000000000000000	4.00000000000000000000	4.00000000000000000000	4.00000000000000000000	4.00000000000000000000	4.00000000000000000000	4.00000000000000000000	4.00000000000000000000	4.00000000000000000000
105.00000000000000000000	0.00000000000000000000	4173.84619140625000000000	4174.35888671875000000000	4161.53857421875000000000	4161.53857421875000000000	4165.12792968750000000000	4172.30761718750000000000	4178.97412109375000000000	4200.00000000000000000000	4294.87158203125000000000	4195.89746093750000000000	4176.41015625000000000000	4186.15380859375000000000	4162.05126953125000000000	4180.51269531250000000000	1642.00000000000000000000	10248.00000000000000000000	10227.00000000000000000000	0.00000000000000000000	0.00000000000000000000	0.00000000000000000000	2224.00000000000000000000	104.00000000000000000000	4.00000000000000000000	4.00000000000000000000	4.00000000000000000000	4.00000000000000000000	4.00000000000000000000	4.00000000000000000000	4.00000000000000000000	4.00000000000000000000	4.00000000000000000000	4.00000000000000000000	4.00000000000000000000	4.00000000000000000000	4.00000000000000000000	4.00000000000000000000	4.00000000000000000000	4.00000000000000000000
106.00000000000000000000	0.00000000000000000000	4164.61523437500000000000	4152.30761718750000000000	4170.76904296875000000000	4151.28173828125000000000	4152.82031250000000000000	4160.00000000000000000000	4163.07666015625000000000	4176.92285156250000000000	4291.28173828125000000000	4182.05126953125000000000	4171.79492187500000000000	4190.25634765625000000000	4143.58984375000000000000	4171.28173828125000000000	3215.00000000000000000000	10248.00000000000000000000	10227.00000000000000000000	0.00000000000000000000	0.00000000000000000000	0.00000000000000000000	2224.00000000000000000000	113.00000000000000000000	4.00000000000000000000	4.00000000000000000000	4.00000000000000000000	4.00000000000000000000	4.00000000000000000000	4.00000000000000000000	4.00000000000000000000	4.00000000000000000000	4.00000000000000000000	4.00000000000000000000	4.00000000000000000000	4.00000000000000000000	4.00000000000000000000	4.00000000000000000000	4.00000000000000000000	4.00000000000000000000
107.00000000000000000000	0.00000000000000000000	4167.69238281250000000000	4159.48730468750000000000	4168.71777343750000000000	4144.61523437500000000000	4164.10253906250000000000	4166.15380859375000000000	4165.64111328125000000000	4166.15380859375000000000	4290.76904296875000000000	4172.30761718750000000000	4171.79492187500000000000	4186.66650390625000000000	4157.94873046875000000000	4170.76904296875000000000	2133.00000000000000000000	10248.00000000000000000000	10228.00000000000000000000	0.00000000000000000000	0.00000000000000000000	0.00000000000000000000	2224.00000000000000000000	120.00000000000000000000	4.00000000000000000000	4.00000000000000000000	4.00000000000000000000	4.00000000000000000000	4.00000000000000000000	4.00000000000000000000	4.00000000000000000000	4.00000000000000000000	4.00000000000000000000	4.00000000000000000000	4.00000000000000000000	4.00000000000000000000	4.00000000000000000000	4.00000000000000000000	4.00000000000000000000	4.00000000000000000000
108.00000000000000000000	0.00000000000000000000	4184.10253906250000000000	4188.71777343750000000000	4169.23046875000000000000	4163.07666015625000000000	4195.89746093750000000000	4175.89746093750000000000	4186.66650390625000000000	4188.71777343750000000000	4296.41015625000000000000	4215.89746093750000000000	4187.69238281250000000000	4193.33300781250000000000	4191.79492187500000000000	4185.12792968750000000000	1740.00000000000000000000	10248.00000000000000000000	10228.00000000000000000000	0.00000000000000000000	0.00000000000000000000	0.00000000000000000000	2224.00000000000000000000	128.00000000000000000000	4.00000000000000000000	4.00000000000000000000	4.00000000000000000000	4.00000000000000000000	4.00000000000000000000	4.00000000000000000000	4.00000000000000000000	4.00000000000000000000	4.00000000000000000000	4.00000000000000000000	4.00000000000000000000	4.00000000000000000000	4.00000000000000000000	4.00000000000000000000	4.00000000000000000000	4.00000000000000000000
109.00000000000000000000	0.00000000000000000000	4167.17919921875000000000	4146.15380859375000000000	4168.20507812500000000000	4142.05126953125000000000	4144.10253906250000000000	4159.48730468750000000000	4149.23046875000000000000	4153.84619140625000000000	4289.23046875000000000000	4168.71777343750000000000	4164.10253906250000000000	4187.69238281250000000000	4149.23046875000000000000	4173.33300781250000000000	1642.00000000000000000000	10249.00000000000000000000	10228.00000000000000000000	0.00000000000000000000	0.00000000000000000000	0.00000000000000000000	2224.00000000000000000000	136.00000000000000000000	4.00000000000000000000	4.00000000000000000000	4.00000000000000000000	4.00000000000000000000	4.00000000000000000000	4.00000000000000000000	4.00000000000000000000	4.00000000000000000000	4.00000000000000000000	4.00000000000000000000	4.00000000000000000000	4.00000000000000000000	4.00000000000000000000	4.00000000000000000000	4.00000000000000000000	4.00000000000000000000
110.00000000000000000000	0.00000000000000000000	4172.82031250000000000000	4174.87158203125000000000	4162.05126953125000000000	4162.05126953125000000000	4183.58984375000000000000	4178.97412109375000000000	4183.07666015625000000000	4193.84619140625000000000	4294.87158203125000000000	4204.10253906250000000000	4185.12792968750000000000	4192.30761718750000000000	4190.76904296875000000000	4190.25634765625000000000	3215.00000000000000000000	10249.00000000000000000000	10228.00000000000000000000	0.00000000000000000000	0.00000000000000000000	0.00000000000000000000	2224.00000000000000000000	144.00000000000000000000	4.00000000000000000000	4.00000000000000000000	4.00000000000000000000	4.00000000000000000000	4.00000000000000000000	4.00000000000000000000	4.00000000000000000000	4.00000000000000000000	4.00000000000000000000	4.00000000000000000000	4.00000000000000000000	4.00000000000000000000	4.00000000000000000000	4.00000000000000000000	4.00000000000000000000	4.00000000000000000000
111.00000000000000000000	0.00000000000000000000	4170.76904296875000000000	4154.87158203125000000000	4171.28173828125000000000	4157.94873046875000000000	4173.84619140625000000000	4168.71777343750000000000	4168.71777343750000000000	4193.84619140625000000000	4293.33300781250000000000	4211.28173828125000000000	4189.74365234375000000000	4198.46142578125000000000	4186.66650390625000000000	4188.20507812500000000000	2133.00000000000000000000	10249.00000000000000000000	10226.00000000000000000000	0.00000000000000000000	0.00000000000000000000	0.00000000000000000000	2224.00000000000000000000	151.00000000000000000000	4.00000000000000000000	4.00000000000000000000	4.00000000000000000000	4.00000000000000000000	4.00000000000000000000	4.00000000000000000000	4.00000000000000000000	4.00000000000000000000	4.00000000000000000000	4.00000000000000000000	4.00000000000000000000	4.00000000000000000000	4.00000000000000000000	4.00000000000000000000	4.00000000000000000000	4.00000000000000000000
112.00000000000000000000	0.00000000000000000000	4171.79492187500000000000	4150.76904296875000000000	4171.28173828125000000000	4151.28173828125000000000	4157.94873046875000000000	4171.28173828125000000000	4167.17919921875000000000	4186.66650390625000000000	4294.35888671875000000000	4202.05126953125000000000	4184.61523437500000000000	4195.89746093750000000000	4176.41015625000000000000	4182.05126953125000000000	1740.00000000000000000000	10249.00000000000000000000	10226.00000000000000000000	0.00000000000000000000	0.00000000000000000000	0.00000000000000000000	2224.00000000000000000000	159.00000000000000000000	4.00000000000000000000	4.00000000000000000000	4.00000000000000000000	4.00000000000000000000	4.00000000000000000000	4.00000000000000000000	4.00000000000000000000	4.00000000000000000000	4.00000000000000000000	4.00000000000000000000	4.00000000000000000000	4.00000000000000000000	4.00000000000000000000	4.00000000000000000000	4.00000000000000000000	4.00000000000000000000
113.00000000000000000000	0.00000000000000000000	4185.64111328125000000000	4187.17919921875000000000	4173.33300781250000000000	4169.74365234375000000000	4194.87158203125000000000	4187.17919921875000000000	4201.53857421875000000000	4214.87158203125000000000	4303.58984375000000000000	4241.02539062500000000000	4202.05126953125000000000	4205.64111328125000000000	4202.05126953125000000000	4189.74365234375000000000	1642.00000000000000000000	10247.00000000000000000000	10225.00000000000000000000	0.00000000000000000000	0.00000000000000000000	0.00000000000000000000	2224.00000000000000000000	167.00000000000000000000	4.00000000000000000000	4.00000000000000000000	4.00000000000000000000	4.00000000000000000000	4.00000000000000000000	4.00000000000000000000	4.00000000000000000000	4.00000000000000000000	4.00000000000000000000	4.00000000000000000000	4.00000000000000000000	4.00000000000000000000	4.00000000000000000000	4.00000000000000000000	4.00000000000000000000	4.00000000000000000000
114.00000000000000000000	0.00000000000000000000	4168.20507812500000000000	4141.53857421875000000000	4171.79492187500000000000	4143.07666015625000000000	4156.41015625000000000000	4166.66650390625000000000	4161.02539062500000000000	4169.74365234375000000000	4292.30761718750000000000	4196.92285156250000000000	4176.41015625000000000000	4195.89746093750000000000	4158.46142578125000000000	4170.25634765625000000000	3215.00000000000000000000	10247.00000000000000000000	10225.00000000000000000000	0.00000000000000000000	0.00000000000000000000	0.00000000000000000000	2224.00000000000000000000	176.00000000000000000000	4.00000000000000000000	4.00000000000000000000	4.00000000000000000000	4.00000000000000000000	4.00000000000000000000	4.00000000000000000000	4.00000000000000000000	4.00000000000000000000	4.00000000000000000000	4.00000000000000000000	4.00000000000000000000	4.00000000000000000000	4.00000000000000000000	4.00000000000000000000	4.00000000000000000000	4.00000000000000000000
115.00000000000000000000	0.00000000000000000000	4172.30761718750000000000	4164.10253906250000000000	4160.51269531250000000000	4158.97412109375000000000	4187.69238281250000000000	4176.92285156250000000000	4179.48730468750000000000	4189.74365234375000000000	4294.87158203125000000000	4218.97412109375000000000	4189.23046875000000000000	4192.82031250000000000000	4201.53857421875000000000	4185.64111328125000000000	2133.00000000000000000000	10248.00000000000000000000	10227.00000000000000000000	0.00000000000000000000	0.00000000000000000000	0.00000000000000000000	2224.00000000000000000000	183.00000000000000000000	4.00000000000000000000	4.00000000000000000000	4.00000000000000000000	4.00000000000000000000	4.00000000000000000000	4.00000000000000000000	4.00000000000000000000	4.00000000000000000000	4.00000000000000000000	4.00000000000000000000	4.00000000000000000000	4.00000000000000000000	4.00000000000000000000	4.00000000000000000000	4.00000000000000000000	4.00000000000000000000
116.00000000000000000000	0.00000000000000000000	4170.25634765625000000000	4145.64111328125000000000	4165.64111328125000000000	4157.43603515625000000000	4175.38427734375000000000	4166.66650390625000000000	4170.76904296875000000000	4188.20507812500000000000	4294.87158203125000000000	4212.82031250000000000000	4190.25634765625000000000	4198.46142578125000000000	4198.97412109375000000000	4184.10253906250000000000	1740.00000000000000000000	10248.00000000000000000000	10227.00000000000000000000	0.00000000000000000000	0.00000000000000000000	0.00000000000000000000	2224.00000000000000000000	192.00000000000000000000	4.00000000000000000000	4.00000000000000000000	4.00000000000000000000	4.00000000000000000000	4.00000000000000000000	4.00000000000000000000	4.00000000000000000000	4.00000000000000000000	4.00000000000000000000	4.00000000000000000000	4.00000000000000000000	4.00000000000000000000	4.00000000000000000000	4.00000000000000000000	4.00000000000000000000	4.00000000000000000000
117.00000000000000000000	0.00000000000000000000	4165.64111328125000000000	4124.61523437500000000000	4164.10253906250000000000	4141.53857421875000000000	4152.82031250000000000000	4167.17919921875000000000	4167.17919921875000000000	4176.92285156250000000000	4293.84619140625000000000	4196.41015625000000000000	4178.46142578125000000000	4192.30761718750000000000	4172.30761718750000000000	4173.33300781250000000000	1642.00000000000000000000	10249.00000000000000000000	10229.00000000000000000000	0.00000000000000000000	0.00000000000000000000	0.00000000000000000000	2224.00000000000000000000	200.00000000000000000000	4.00000000000000000000	4.00000000000000000000	4.00000000000000000000	4.00000000000000000000	4.00000000000000000000	4.00000000000000000000	4.00000000000000000000	4.00000000000000000000	4.00000000000000000000	4.00000000000000000000	4.00000000000000000000	4.00000000000000000000	4.00000000000000000000	4.00000000000000000000	4.00000000000000000000	4.00000000000000000000
118.00000000000000000000	0.00000000000000000000	4181.53857421875000000000	4173.33300781250000000000	4168.20507812500000000000	4165.12792968750000000000	4196.92285156250000000000	4190.76904296875000000000	4202.56396484375000000000	4214.87158203125000000000	4305.12792968750000000000	4252.82031250000000000000	4203.58984375000000000000	4203.07666015625000000000	4214.35888671875000000000	4190.25634765625000000000	3215.00000000000000000000	10249.00000000000000000000	10229.00000000000000000000	0.00000000000000000000	0.00000000000000000000	0.00000000000000000000	2224.00000000000000000000	207.00000000000000000000	4.00000000000000000000	4.00000000000000000000	4.00000000000000000000	4.00000000000000000000	4.00000000000000000000	4.00000000000000000000	4.00000000000000000000	4.00000000000000000000	4.00000000000000000000	4.00000000000000000000	4.00000000000000000000	4.00000000000000000000	4.00000000000000000000	4.00000000000000000000	4.00000000000000000000	4.00000000000000000000
119.00000000000000000000	0.00000000000000000000	4174.35888671875000000000	4148.20507812500000000000	4180.51269531250000000000	4147.69238281250000000000	4167.69238281250000000000	4180.00000000000000000000	4172.30761718750000000000	4187.69238281250000000000	4298.46142578125000000000	4223.07666015625000000000	4190.25634765625000000000	4204.10253906250000000000	4185.64111328125000000000	4179.48730468750000000000	2133.00000000000000000000	10250.00000000000000000000	10229.00000000000000000000	0.00000000000000000000	0.00000000000000000000	0.00000000000000000000	2224.00000000000000000000	215.00000000000000000000	4.00000000000000000000	4.00000000000000000000	4.00000000000000000000	4.00000000000000000000	4.00000000000000000000	4.00000000000000000000	4.00000000000000000000	4.00000000000000000000	4.00000000000000000000	4.00000000000000000000	4.00000000000000000000	4.00000000000000000000	4.00000000000000000000	4.00000000000000000000	4.00000000000000000000	4.00000000000000000000
120.00000000000000000000	0.00000000000000000000	4187.69238281250000000000	4171.28173828125000000000	4175.38427734375000000000	4165.12792968750000000000	4200.00000000000000000000	4195.89746093750000000000	4203.07666015625000000000	4214.35888671875000000000	4302.05126953125000000000	4250.25634765625000000000	4203.58984375000000000000	4209.23046875000000000000	4221.53857421875000000000	4192.82031250000000000000	1740.00000000000000000000	10250.00000000000000000000	10229.00000000000000000000	0.00000000000000000000	0.00000000000000000000	0.00000000000000000000	2224.00000000000000000000	222.00000000000000000000	4.00000000000000000000	4.00000000000000000000	4.00000000000000000000	4.00000000000000000000	4.00000000000000000000	4.00000000000000000000	4.00000000000000000000	4.00000000000000000000	4.00000000000000000000	4.00000000000000000000	4.00000000000000000000	4.00000000000000000000	4.00000000000000000000	4.00000000000000000000	4.00000000000000000000	4.00000000000000000000
121.00000000000000000000	0.00000000000000000000	4188.71777343750000000000	4167.17919921875000000000	4175.38427734375000000000	4171.79492187500000000000	4189.74365234375000000000	4183.58984375000000000000	4197.43603515625000000000	4214.35888671875000000000	4304.10253906250000000000	4256.41015625000000000000	4208.20507812500000000000	4220.00000000000000000000	4235.38427734375000000000	4198.97412109375000000000	1642.00000000000000000000	10251.00000000000000000000	10230.00000000000000000000	0.00000000000000000000	0.00000000000000000000	0.00000000000000000000	2224.00000000000000000000	229.00000000000000000000	4.00000000000000000000	4.00000000000000000000	4.00000000000000000000	4.00000000000000000000	4.00000000000000000000	4.00000000000000000000	4.00000000000000000000	4.00000000000000000000	4.00000000000000000000	4.00000000000000000000	4.00000000000000000000	4.00000000000000000000	4.00000000000000000000	4.00000000000000000000	4.00000000000000000000	4.00000000000000000000
122.00000000000000000000	0.00000000000000000000	4178.46142578125000000000	4147.69238281250000000000	4170.76904296875000000000	4152.82031250000000000000	4163.07666015625000000000	4168.71777343750000000000	4173.84619140625000000000	4192.82031250000000000000	4298.97412109375000000000	4224.61523437500000000000	4193.84619140625000000000	4209.74365234375000000000	4209.23046875000000000000	4189.74365234375000000000	3215.00000000000000000000	10251.00000000000000000000	10230.00000000000000000000	0.00000000000000000000	0.00000000000000000000	0.00000000000000000000	2224.00000000000000000000	237.00000000000000000000	4.00000000000000000000	4.00000000000000000000	4.00000000000000000000	4.00000000000000000000	4.00000000000000000000	4.00000000000000000000	4.00000000000000000000	4.00000000000000000000	4.00000000000000000000	4.00000000000000000000	4.00000000000000000000	4.00000000000000000000	4.00000000000000000000	4.00000000000000000000	4.00000000000000000000	4.00000000000000000000
123.00000000000000000000	0.00000000000000000000	4187.17919921875000000000	4178.46142578125000000000	4168.20507812500000000000	4173.33300781250000000000	4216.92285156250000000000	4184.61523437500000000000	4209.23046875000000000000	4233.84619140625000000000	4305.12792968750000000000	4268.71777343750000000000	4217.43603515625000000000	4210.76904296875000000000	4236.41015625000000000000	4199.48730468750000000000	2133.00000000000000000000	10251.00000000000000000000	10231.00000000000000000000	0.00000000000000000000	0.00000000000000000000	0.00000000000000000000	2224.00000000000000000000	245.00000000000000000000	4.00000000000000000000	4.00000000000000000000	4.00000000000000000000	4.00000000000000000000	4.00000000000000000000	4.00000000000000000000	4.00000000000000000000	4.00000000000000000000	4.00000000000000000000	4.00000000000000000000	4.00000000000000000000	4.00000000000000000000	4.00000000000000000000	4.00000000000000000000	4.00000000000000000000	4.00000000000000000000
124.00000000000000000000	0.00000000000000000000	4172.82031250000000000000	4130.25634765625000000000	4171.28173828125000000000	4157.43603515625000000000	4176.41015625000000000000	4169.23046875000000000000	4180.00000000000000000000	4202.56396484375000000000	4295.38427734375000000000	4222.56396484375000000000	4197.94873046875000000000	4206.15380859375000000000	4196.92285156250000000000	4180.00000000000000000000	1740.00000000000000000000	10251.00000000000000000000	10231.00000000000000000000	0.00000000000000000000	0.00000000000000000000	0.00000000000000000000	2224.00000000000000000000	253.00000000000000000000	4.00000000000000000000	4.00000000000000000000	4.00000000000000000000	4.00000000000000000000	4.00000000000000000000	4.00000000000000000000	4.00000000000000000000	4.00000000000000000000	4.00000000000000000000	4.00000000000000000000	4.00000000000000000000	4.00000000000000000000	4.00000000000000000000	4.00000000000000000000	4.00000000000000000000	4.00000000000000000000
125.00000000000000000000	0.00000000000000000000	4184.10253906250000000000	4157.94873046875000000000	4168.71777343750000000000	4170.25634765625000000000	4197.43603515625000000000	4187.69238281250000000000	4205.12792968750000000000	4212.82031250000000000000	4301.02539062500000000000	4233.84619140625000000000	4202.05126953125000000000	4202.56396484375000000000	4219.48730468750000000000	4186.66650390625000000000	1642.00000000000000000000	10252.00000000000000000000	10230.00000000000000000000	0.00000000000000000000	0.00000000000000000000	0.00000000000000000000	2224.00000000000000000000	262.00000000000000000000	4.00000000000000000000	4.00000000000000000000	4.00000000000000000000	4.00000000000000000000	4.00000000000000000000	4.00000000000000000000	4.00000000000000000000	4.00000000000000000000	4.00000000000000000000	4.00000000000000000000	4.00000000000000000000	4.00000000000000000000	4.00000000000000000000	4.00000000000000000000	4.00000000000000000000	4.00000000000000000000
126.00000000000000000000	0.00000000000000000000	4188.20507812500000000000	4172.82031250000000000000	4177.43603515625000000000	4168.20507812500000000000	4207.17919921875000000000	4191.28173828125000000000	4207.69238281250000000000	4212.30761718750000000000	4305.12792968750000000000	4257.43603515625000000000	4208.71777343750000000000	4209.23046875000000000000	4224.61523437500000000000	4191.79492187500000000000	3215.00000000000000000000	10252.00000000000000000000	10230.00000000000000000000	0.00000000000000000000	0.00000000000000000000	0.00000000000000000000	2224.00000000000000000000	270.00000000000000000000	4.00000000000000000000	4.00000000000000000000	4.00000000000000000000	4.00000000000000000000	4.00000000000000000000	4.00000000000000000000	4.00000000000000000000	4.00000000000000000000	4.00000000000000000000	4.00000000000000000000	4.00000000000000000000	4.00000000000000000000	4.00000000000000000000	4.00000000000000000000	4.00000000000000000000	4.00000000000000000000
127.00000000000000000000	0.00000000000000000000	4170.25634765625000000000	4135.89746093750000000000	4169.23046875000000000000	4139.48730468750000000000	4167.69238281250000000000	4176.92285156250000000000	4172.30761718750000000000	4182.56396484375000000000	4298.46142578125000000000	4223.58984375000000000000	4188.71777343750000000000	4198.97412109375000000000	4190.25634765625000000000	4181.53857421875000000000	50.00000000000000000000	10252.00000000000000000000	10229.00000000000000000000	0.00000000000000000000	0.00000000000000000000	0.00000000000000000000	2224.00000000000000000000	278.00000000000000000000	4.00000000000000000000	4.00000000000000000000	4.00000000000000000000	4.00000000000000000000	4.00000000000000000000	4.00000000000000000000	4.00000000000000000000	4.00000000000000000000	4.00000000000000000000	4.00000000000000000000	4.00000000000000000000	4.00000000000000000000	4.00000000000000000000	4.00000000000000000000	4.00000000000000000000	4.00000000000000000000
0.00000000000000000000	0.00000000000000000000	4178.46142578125000000000	4169.23046875000000000000	4160.51269531250000000000	4173.33300781250000000000	4206.66650390625000000000	4187.17919921875000000000	4203.07666015625000000000	4226.66650390625000000000	4307.69238281250000000000	4261.53857421875000000000	4210.76904296875000000000	4201.53857421875000000000	4235.89746093750000000000	4200.51269531250000000000	1308.00000000000000000000	10252.00000000000000000000	10229.00000000000000000000	0.00000000000000000000	0.00000000000000000000	0.00000000000000000000	2224.00000000000000000000	286.00000000000000000000	4.00000000000000000000	4.00000000000000000000	4.00000000000000000000	4.00000000000000000000	4.00000000000000000000	4.00000000000000000000	4.00000000000000000000	4.00000000000000000000	4.00000000000000000000	4.00000000000000000000	4.00000000000000000000	4.00000000000000000000	4.00000000000000000000	4.00000000000000000000	4.00000000000000000000	4.00000000000000000000
1.00000000000000000000	0.00000000000000000000	4167.17919921875000000000	4136.92285156250000000000	4168.71777343750000000000	4172.82031250000000000000	4162.56396484375000000000	4168.71777343750000000000	4177.43603515625000000000	4207.69238281250000000000	4300.00000000000000000000	4231.79492187500000000000	4198.97412109375000000000	4199.48730468750000000000	4206.15380859375000000000	4188.71777343750000000000	2100.00000000000000000000	10251.00000000000000000000	10227.00000000000000000000	0.00000000000000000000	0.00000000000000000000	0.00000000000000000000	2224.00000000000000000000	294.00000000000000000000	4.00000000000000000000	4.00000000000000000000	4.00000000000000000000	4.00000000000000000000	4.00000000000000000000	4.00000000000000000000	4.00000000000000000000	4.00000000000000000000	4.00000000000000000000	4.00000000000000000000	4.00000000000000000000	4.00000000000000000000	4.00000000000000000000	4.00000000000000000000	4.00000000000000000000	4.00000000000000000000
2.00000000000000000000	0.00000000000000000000	4169.74365234375000000000	4145.12792968750000000000	4163.07666015625000000000	4183.07666015625000000000	4169.23046875000000000000	4183.58984375000000000000	4195.89746093750000000000	4216.41015625000000000000	4298.97412109375000000000	4243.07666015625000000000	4198.46142578125000000000	4192.82031250000000000000	4206.66650390625000000000	4185.12792968750000000000	2100.00000000000000000000	10251.00000000000000000000	10227.00000000000000000000	0.00000000000000000000	0.00000000000000000000	0.00000000000000000000	2224.00000000000000000000	302.00000000000000000000	4.00000000000000000000	4.00000000000000000000	4.00000000000000000000	4.00000000000000000000	4.00000000000000000000	4.00000000000000000000	4.00000000000000000000	4.00000000000000000000	4.00000000000000000000	4.00000000000000000000	4.00000000000000000000	4.00000000000000000000	4.00000000000000000000	4.00000000000000000000	4.00000000000000000000	4.00000000000000000000
3.00000000000000000000	0.00000000000000000000	4176.92285156250000000000	4157.43603515625000000000	4168.20507812500000000000	4201.02539062500000000000	4193.33300781250000000000	4190.76904296875000000000	4208.20507812500000000000	4224.10253906250000000000	4304.61523437500000000000	4258.97412109375000000000	4202.05126953125000000000	4200.00000000000000000000	4208.71777343750000000000	4181.53857421875000000000	3161.00000000000000000000	10246.00000000000000000000	10224.00000000000000000000	0.00000000000000000000	0.00000000000000000000	0.00000000000000000000	2224.00000000000000000000	309.00000000000000000000	4.00000000000000000000	4.00000000000000000000	4.00000000000000000000	4.00000000000000000000	4.00000000000000000000	4.00000000000000000000	4.00000000000000000000	4.00000000000000000000	4.00000000000000000000	4.00000000000000000000	4.00000000000000000000	4.00000000000000000000	4.00000000000000000000	4.00000000000000000000	4.00000000000000000000	4.00000000000000000000
4.00000000000000000000	0.00000000000000000000	4169.23046875000000000000	4132.82031250000000000000	4169.23046875000000000000	4188.71777343750000000000	4165.12792968750000000000	4178.97412109375000000000	4183.07666015625000000000	4192.82031250000000000000	4300.00000000000000000000	4213.84619140625000000000	4183.58984375000000000000	4193.84619140625000000000	4175.89746093750000000000	4170.25634765625000000000	3319.00000000000000000000	10246.00000000000000000000	10224.00000000000000000000	0.00000000000000000000	0.00000000000000000000	0.00000000000000000000	2224.00000000000000000000	317.00000000000000000000	4.00000000000000000000	4.00000000000000000000	4.00000000000000000000	4.00000000000000000000	4.00000000000000000000	4.00000000000000000000	4.00000000000000000000	4.00000000000000000000	4.00000000000000000000	4.00000000000000000000	4.00000000000000000000	4.00000000000000000000	4.00000000000000000000	4.00000000000000000000	4.00000000000000000000	4.00000000000000000000
5.00000000000000000000	0.00000000000000000000	4179.48730468750000000000	4171.28173828125000000000	4158.46142578125000000000	4213.84619140625000000000	4202.05126953125000000000	4192.30761718750000000000	4213.33300781250000000000	4223.58984375000000000000	4306.15380859375000000000	4246.15380859375000000000	4203.58984375000000000000	4196.92285156250000000000	4222.05126953125000000000	4193.33300781250000000000	1807.00000000000000000000	10243.00000000000000000000	10223.00000000000000000000	0.00000000000000000000	0.00000000000000000000	0.00000000000000000000	2224.00000000000000000000	325.00000000000000000000	4.00000000000000000000	4.00000000000000000000	4.00000000000000000000	4.00000000000000000000	4.00000000000000000000	4.00000000000000000000	4.00000000000000000000	4.00000000000000000000	4.00000000000000000000	4.00000000000000000000	4.00000000000000000000	4.00000000000000000000	4.00000000000000000000	4.00000000000000000000	4.00000000000000000000	4.00000000000000000000
6.00000000000000000000	0.00000000000000000000	4168.20507812500000000000	4136.41015625000000000000	4161.53857421875000000000	4201.02539062500000000000	4167.69238281250000000000	4173.84619140625000000000	4176.41015625000000000000	4194.87158203125000000000	4300.51269531250000000000	4210.76904296875000000000	4188.20507812500000000000	4195.38427734375000000000	4195.89746093750000000000	4181.02539062500000000000	3082.00000000000000000000	10243.00000000000000000000	10223.00000000000000000000	0.00000000000000000000	0.00000000000000000000	0.00000000000000000000	2224.00000000000000000000	333.00000000000000000000	4.00000000000000000000	4.00000000000000000000	4.00000000000000000000	4.00000000000000000000	4.00000000000000000000	4.00000000000000000000	4.00000000000000000000	4.00000000000000000000	4.00000000000000000000	4.00000000000000000000	4.00000000000000000000	4.00000000000000000000	4.00000000000000000000	4.00000000000000000000	4.00000000000000000000	4.00000000000000000000
7.00000000000000000000	0.00000000000000000000	4172.30761718750000000000	4141.53857421875000000000	4164.10253906250000000000	4202.56396484375000000000	4176.92285156250000000000	4184.10253906250000000000	4187.69238281250000000000	4210.25634765625000000000	4301.53857421875000000000	4224.61523437500000000000	4192.30761718750000000000	4191.28173828125000000000	4195.38427734375000000000	4180.51269531250000000000	2931.00000000000000000000	10242.00000000000000000000	10225.00000000000000000000	0.00000000000000000000	0.00000000000000000000	0.00000000000000000000	2224.00000000000000000000	341.00000000000000000000	4.00000000000000000000	4.00000000000000000000	4.00000000000000000000	4.00000000000000000000	4.00000000000000000000	4.00000000000000000000	4.00000000000000000000	4.00000000000000000000	4.00000000000000000000	4.00000000000000000000	4.00000000000000000000	4.00000000000000000000	4.00000000000000000000	4.00000000000000000000	4.00000000000000000000	4.00000000000000000000
8.00000000000000000000	0.00000000000000000000	4178.46142578125000000000	4161.53857421875000000000	4169.23046875000000000000	4215.38427734375000000000	4192.82031250000000000000	4188.71777343750000000000	4203.58984375000000000000	4235.38427734375000000000	4304.61523437500000000000	4262.56396484375000000000	4207.69238281250000000000	4198.46142578125000000000	4204.61523437500000000000	4191.28173828125000000000	557.00000000000000000000	10242.00000000000000000000	10225.00000000000000000000	0.00000000000000000000	0.00000000000000000000	0.00000000000000000000	2224.00000000000000000000	349.00000000000000000000	4.00000000000000000000	4.00000000000000000000	4.00000000000000000000	4.00000000000000000000	4.00000000000000000000	4.00000000000000000000	4.00000000000000000000	4.00000000000000000000	4.00000000000000000000	4.00000000000000000000	4.00000000000000000000	4.00000000000000000000	4.00000000000000000000	4.00000000000000000000	4.00000000000000000000	4.00000000000000000000
9.00000000000000000000	0.00000000000000000000	4165.12792968750000000000	4128.71777343750000000000	4166.66650390625000000000	4191.79492187500000000000	4149.23046875000000000000	4174.35888671875000000000	4165.12792968750000000000	4190.25634765625000000000	4295.89746093750000000000	4214.87158203125000000000	4180.00000000000000000000	4186.66650390625000000000	4161.02539062500000000000	4173.84619140625000000000	3308.00000000000000000000	10241.00000000000000000000	10224.00000000000000000000	0.00000000000000000000	0.00000000000000000000	0.00000000000000000000	2224.00000000000000000000	357.00000000000000000000	4.00000000000000000000	4.00000000000000000000	4.00000000000000000000	4.00000000000000000000	4.00000000000000000000	4.00000000000000000000	4.00000000000000000000	4.00000000000000000000	4.00000000000000000000	4.00000000000000000000	4.00000000000000000000	4.00000000000000000000	4.00000000000000000000	4.00000000000000000000	4.00000000000000000000	4.00000000000000000000
10.00000000000000000000	0.00000000000000000000	4180.51269531250000000000	4170.76904296875000000000	4163.07666015625000000000	4212.30761718750000000000	4198.97412109375000000000	4197.43603515625000000000	4202.05126953125000000000	4217.43603515625000000000	4303.07666015625000000000	4247.17919921875000000000	4196.92285156250000000000	4191.79492187500000000000	4204.61523437500000000000	4185.64111328125000000000	3191.00000000000000000000	10241.00000000000000000000	10224.00000000000000000000	0.00000000000000000000	0.00000000000000000000	0.00000000000000000000	2224.00000000000000000000	365.00000000000000000000	4.00000000000000000000	4.00000000000000000000	4.00000000000000000000	4.00000000000000000000	4.00000000000000000000	4.00000000000000000000	4.00000000000000000000	4.00000000000000000000	4.00000000000000000000	4.00000000000000000000	4.00000000000000000000	4.00000000000000000000	4.00000000000000000000	4.00000000000000000000	4.00000000000000000000	4.00000000000000000000
11.00000000000000000000	0.00000000000000000000	4171.28173828125000000000	4146.66650390625000000000	4170.25634765625000000000	4197.94873046875000000000	4180.51269531250000000000	4182.56396484375000000000	4183.58984375000000000000	4204.10253906250000000000	4300.51269531250000000000	4220.51269531250000000000	4191.28173828125000000000	4198.97412109375000000000	4184.10253906250000000000	4180.00000000000000000000	2117.00000000000000000000	10242.00000000000000000000	10226.00000000000000000000	0.00000000000000000000	0.00000000000000000000	0.00000000000000000000	2224.00000000000000000000	372.00000000000000000000	4.00000000000000000000	4.00000000000000000000	4.00000000000000000000	4.00000000000000000000	4.00000000000000000000	4.00000000000000000000	4.00000000000000000000	4.00000000000000000000	4.00000000000000000000	4.00000000000000000000	4.00000000000000000000	4.00000000000000000000	4.00000000000000000000	4.00000000000000000000	4.00000000000000000000	4.00000000000000000000
12.00000000000000000000	0.00000000000000000000	4168.20507812500000000000	4138.97412109375000000000	4162.56396484375000000000	4192.30761718750000000000	4172.30761718750000000000	4178.46142578125000000000	4184.61523437500000000000	4206.15380859375000000000	4298.46142578125000000000	4210.25634765625000000000	4188.20507812500000000000	4193.33300781250000000000	4179.48730468750000000000	4183.58984375000000000000	1733.00000000000000000000	10242.00000000000000000000	10226.00000000000000000000	0.00000000000000000000	0.00000000000000000000	0.00000000000000000000	2224.00000000000000000000	379.00000000000000000000	4.00000000000000000000	4.00000000000000000000	4.00000000000000000000	4.00000000000000000000	4.00000000000000000000	4.00000000000000000000	4.00000000000000000000	4.00000000000000000000	4.00000000000000000000	4.00000000000000000000	4.00000000000000000000	4.00000000000000000000	4.00000000000000000000	4.00000000000000000000	4.00000000000000000000	4.00000000000000000000
13.00000000000000000000	0.00000000000000000000	4179.48730468750000000000	4161.02539062500000000000	4166.66650390625000000000	4207.17919921875000000000	4189.23046875000000000000	4182.56396484375000000000	4202.56396484375000000000	4231.28173828125000000000	4304.10253906250000000000	4248.20507812500000000000	4208.20507812500000000000	4202.05126953125000000000	4214.35888671875000000000	4197.94873046875000000000	1653.00000000000000000000	10243.00000000000000000000	10226.00000000000000000000	0.00000000000000000000	0.00000000000000000000	0.00000000000000000000	2224.00000000000000000000	388.00000000000000000000	4.00000000000000000000	4.00000000000000000000	4.00000000000000000000	4.00000000000000000000	4.00000000000000000000	4.00000000000000000000	4.00000000000000000000	4.00000000000000000000	4.00000000000000000000	4.00000000000000000000	4.00000000000000000000	4.00000000000000000000	4.00000000000000000000	4.00000000000000000000	4.00000000000000000000	4.00000000000000000000
14.00000000000000000000	0.00000000000000000000	4167.17919921875000000000	4128.71777343750000000000	4171.28173828125000000000	4181.53857421875000000000	4148.20507812500000000000	4173.84619140625000000000	4173.33300781250000000000	4202.56396484375000000000	4300.00000000000000000000	4217.43603515625000000000	4192.30761718750000000000	4200.00000000000000000000	4183.07666015625000000000	4183.07666015625000000000	3191.00000000000000000000	10243.00000000000000000000	10226.00000000000000000000	0.00000000000000000000	0.00000000000000000000	0.00000000000000000000	2224.00000000000000000000	396.00000000000000000000	4.00000000000000000000	4.00000000000000000000	4.00000000000000000000	4.00000000000000000000	4.00000000000000000000	4.00000000000000000000	4.00000000000000000000	4.00000000000000000000	4.00000000000000000000	4.00000000000000000000	4.00000000000000000000	4.00000000000000000000	4.00000000000000000000	4.00000000000000000000	4.00000000000000000000	4.00000000000000000000
15.00000000000000000000	0.00000000000000000000	4182.56396484375000000000	4173.84619140625000000000	4168.71777343750000000000	4203.07666015625000000000	4203.58984375000000000000	4203.58984375000000000000	4215.38427734375000000000	4236.92285156250000000000	4309.23046875000000000000	4262.56396484375000000000	4210.76904296875000000000	4204.61523437500000000000	4214.87158203125000000000	4195.89746093750000000000	2117.00000000000000000000	10246.00000000000000000000	10227.00000000000000000000	0.00000000000000000000	0.00000000000000000000	0.00000000000000000000	2224.00000000000000000000	403.00000000000000000000	4.00000000000000000000	4.00000000000000000000	4.00000000000000000000	4.00000000000000000000	4.00000000000000000000	4.00000000000000000000	4.00000000000000000000	4.00000000000000000000	4.00000000000000000000	4.00000000000000000000	4.00000000000000000000	4.00000000000000000000	4.00000000000000000000	4.00000000000000000000	4.00000000000000000000	4.00000000000000000000
16.00000000000000000000	0.00000000000000000000	4182.05126953125000000000	4160.00000000000000000000	4176.92285156250000000000	4192.82031250000000000000	4196.92285156250000000000	4193.33300781250000000000	4200.00000000000000000000	4217.94873046875000000000	4305.12792968750000000000	4241.02539062500000000000	4202.05126953125000000000	4208.20507812500000000000	4193.84619140625000000000	4187.17919921875000000000	0.00000000000000000000	10246.00000000000000000000	10227.00000000000000000000	0.00000000000000000000	0.00000000000000000000	0.00000000000000000000	2224.00000000000000000000	411.00000000000000000000	4.00000000000000000000	4.00000000000000000000	4.00000000000000000000	4.00000000000000000000	4.00000000000000000000	4.00000000000000000000	4.00000000000000000000	4.00000000000000000000	4.00000000000000000000	4.00000000000000000000	4.00000000000000000000	4.00000000000000000000	4.00000000000000000000	4.00000000000000000000	4.00000000000000000000	4.00000000000000000000
17.00000000000000000000	0.00000000000000000000	4176.92285156250000000000	4142.05126953125000000000	4166.15380859375000000000	4174.87158203125000000000	4177.43603515625000000000	4184.10253906250000000000	4189.23046875000000000000	4202.56396484375000000000	4298.46142578125000000000	4213.84619140625000000000	4189.74365234375000000000	4201.02539062500000000000	4187.69238281250000000000	4184.10253906250000000000	0.00000000000000000000	10246.00000000000000000000	10228.00000000000000000000	0.00000000000000000000	0.00000000000000000000	0.00000000000000000000	2224.00000000000000000000	419.00000000000000000000	4.00000000000000000000	4.00000000000000000000	4.00000000000000000000	4.00000000000000000000	4.00000000000000000000	4.00000000000000000000	4.00000000000000000000	4.00000000000000000000	4.00000000000000000000	4.00000000000000000000	4.00000000000000000000	4.00000000000000000000	4.00000000000000000000	4.00000000000000000000	4.00000000000000000000	4.00000000000000000000
18.00000000000000000000	0.00000000000000000000	4187.17919921875000000000	4165.64111328125000000000	4161.53857421875000000000	4196.41015625000000000000	4189.74365234375000000000	4188.20507812500000000000	4203.58984375000000000000	4228.71777343750000000000	4306.15380859375000000000	4250.76904296875000000000	4207.69238281250000000000	4207.17919921875000000000	4229.74365234375000000000	4204.10253906250000000000	0.00000000000000000000	10246.00000000000000000000	10228.00000000000000000000	0.00000000000000000000	0.00000000000000000000	0.00000000000000000000	2224.00000000000000000000	427.00000000000000000000	4.00000000000000000000	4.00000000000000000000	4.00000000000000000000	4.00000000000000000000	4.00000000000000000000	4.00000000000000000000	4.00000000000000000000	4.00000000000000000000	4.00000000000000000000	4.00000000000000000000	4.00000000000000000000	4.00000000000000000000	4.00000000000000000000	4.00000000000000000000	4.00000000000000000000	4.00000000000000000000
19.00000000000000000000	0.00000000000000000000	4176.41015625000000000000	4135.89746093750000000000	4170.25634765625000000000	4179.48730468750000000000	4143.07666015625000000000	4173.33300781250000000000	4169.23046875000000000000	4196.92285156250000000000	4301.02539062500000000000	4212.82031250000000000000	4191.28173828125000000000	4203.07666015625000000000	4197.43603515625000000000	4191.79492187500000000000	0.00000000000000000000	10248.00000000000000000000	10227.00000000000000000000	0.00000000000000000000	0.00000000000000000000	0.00000000000000000000	2224.00000000000000000000	435.00000000000000000000	4.00000000000000000000	4.00000000000000000000	4.00000000000000000000	4.00000000000000000000	4.00000000000000000000	4.00000000000000000000	4.00000000000000000000	4.00000000000000000000	4.00000000000000000000	4.00000000000000000000	4.00000000000000000000	4.00000000000000000000	4.00000000000000000000	4.00000000000000000000	4.00000000000000000000	4.00000000000000000000
20.00000000000000000000	0.00000000000000000000	4185.12792968750000000000	4173.33300781250000000000	4169.23046875000000000000	4193.84619140625000000000	4196.92285156250000000000	4197.94873046875000000000	4214.87158203125000000000	4234.87158203125000000000	4306.15380859375000000000	4253.84619140625000000000	4210.25634765625000000000	4207.17919921875000000000	4222.56396484375000000000	4195.89746093750000000000	0.00000000000000000000	10248.00000000000000000000	10227.00000000000000000000	0.00000000000000000000	0.00000000000000000000	0.00000000000000000000	2224.00000000000000000000	443.00000000000000000000	4.00000000000000000000	4.00000000000000000000	4.00000000000000000000	4.00000000000000000000	4.00000000000000000000	4.00000000000000000000	4.00000000000000000000	4.00000000000000000000	4.00000000000000000000	4.00000000000000000000	4.00000000000000000000	4.00000000000000000000	4.00000000000000000000	4.00000000000000000000	4.00000000000000000000	4.00000000000000000000
21.00000000000000000000	0.00000000000000000000	4180.51269531250000000000	4155.38427734375000000000	4175.38427734375000000000	4183.07666015625000000000	4193.33300781250000000000	4192.30761718750000000000	4205.12792968750000000000	4228.71777343750000000000	4301.02539062500000000000	4254.35888671875000000000	4204.10253906250000000000	4210.25634765625000000000	4197.43603515625000000000	4185.12792968750000000000	0.00000000000000000000	10248.00000000000000000000	10226.00000000000000000000	0.00000000000000000000	0.00000000000000000000	0.00000000000000000000	2224.00000000000000000000	451.00000000000000000000	4.00000000000000000000	4.00000000000000000000	4.00000000000000000000	4.00000000000000000000	4.00000000000000000000	4.00000000000000000000	4.00000000000000000000	4.00000000000000000000	4.00000000000000000000	4.00000000000000000000	4.00000000000000000000	4.00000000000000000000	4.00000000000000000000	4.00000000000000000000	4.00000000000000000000	4.00000000000000000000
22.00000000000000000000	0.00000000000000000000	4175.89746093750000000000	4141.02539062500000000000	4171.79492187500000000000	4162.05126953125000000000	4168.71777343750000000000	4188.20507812500000000000	4186.15380859375000000000	4202.05126953125000000000	4296.92285156250000000000	4223.58984375000000000000	4187.69238281250000000000	4198.97412109375000000000	4181.53857421875000000000	4180.00000000000000000000	0.00000000000000000000	10248.00000000000000000000	10226.00000000000000000000	0.00000000000000000000	0.00000000000000000000	0.00000000000000000000	2224.00000000000000000000	460.00000000000000000000	4.00000000000000000000	4.00000000000000000000	4.00000000000000000000	4.00000000000000000000	4.00000000000000000000	4.00000000000000000000	4.00000000000000000000	4.00000000000000000000	4.00000000000000000000	4.00000000000000000000	4.00000000000000000000	4.00000000000000000000	4.00000000000000000000	4.00000000000000000000	4.00000000000000000000	4.00000000000000000000
23.00000000000000000000	0.00000000000000000000	4185.64111328125000000000	4178.46142578125000000000	4165.64111328125000000000	4180.00000000000000000000	4212.30761718750000000000	4198.46142578125000000000	4212.82031250000000000000	4231.28173828125000000000	4306.66650390625000000000	4249.74365234375000000000	4209.74365234375000000000	4206.15380859375000000000	4228.71777343750000000000	4197.43603515625000000000	0.00000000000000000000	10248.00000000000000000000	10225.00000000000000000000	0.00000000000000000000	0.00000000000000000000	0.00000000000000000000	2224.00000000000000000000	467.00000000000000000000	4.00000000000000000000	4.00000000000000000000	4.00000000000000000000	4.00000000000000000000	4.00000000000000000000	4.00000000000000000000	4.00000000000000000000	4.00000000000000000000	4.00000000000000000000	4.00000000000000000000	4.00000000000000000000	4.00000000000000000000	4.00000000000000000000	4.00000000000000000000	4.00000000000000000000	4.00000000000000000000
24.00000000000000000000	0.00000000000000000000	4167.17919921875000000000	4137.43603515625000000000	4162.56396484375000000000	4158.46142578125000000000	4169.23046875000000000000	4173.33300781250000000000	4168.71777343750000000000	4196.92285156250000000000	4296.92285156250000000000	4195.89746093750000000000	4188.71777343750000000000	4202.56396484375000000000	4183.58984375000000000000	4178.97412109375000000000	0.00000000000000000000	10248.00000000000000000000	10225.00000000000000000000	0.00000000000000000000	0.00000000000000000000	0.00000000000000000000	2224.00000000000000000000	474.00000000000000000000	4.00000000000000000000	4.00000000000000000000	4.00000000000000000000	4.00000000000000000000	4.00000000000000000000	4.00000000000000000000	4.00000000000000000000	4.00000000000000000000	4.00000000000000000000	4.00000000000000000000	4.00000000000000000000	4.00000000000000000000	4.00000000000000000000	4.00000000000000000000	4.00000000000000000000	4.00000000000000000000
25.00000000000000000000	0.00000000000000000000	4173.33300781250000000000	4160.51269531250000000000	4158.46142578125000000000	4173.33300781250000000000	4183.07666015625000000000	4185.12792968750000000000	4188.20507812500000000000	4218.97412109375000000000	4300.00000000000000000000	4228.71777343750000000000	4200.51269531250000000000	4201.53857421875000000000	4204.10253906250000000000	4184.61523437500000000000	0.00000000000000000000	10249.00000000000000000000	10225.00000000000000000000	0.00000000000000000000	0.00000000000000000000	0.00000000000000000000	2224.00000000000000000000	483.00000000000000000000	4.00000000000000000000	4.00000000000000000000	4.00000000000000000000	4.00000000000000000000	4.00000000000000000000	4.00000000000000000000	4.00000000000000000000	4.00000000000000000000	4.00000000000000000000	4.00000000000000000000	4.00000000000000000000	4.00000000000000000000	4.00000000000000000000	4.00000000000000000000	4.00000000000000000000	4.00000000000000000000
26.00000000000000000000	0.00000000000000000000	4169.74365234375000000000	4144.10253906250000000000	4168.20507812500000000000	4171.79492187500000000000	4170.76904296875000000000	4181.53857421875000000000	4190.76904296875000000000	4222.05126953125000000000	4303.58984375000000000000	4244.61523437500000000000	4203.07666015625000000000	4206.15380859375000000000	4198.46142578125000000000	4182.05126953125000000000	0.00000000000000000000	10249.00000000000000000000	10225.00000000000000000000	0.00000000000000000000	0.00000000000000000000	0.00000000000000000000	2224.00000000000000000000	491.00000000000000000000	4.00000000000000000000	4.00000000000000000000	4.00000000000000000000	4.00000000000000000000	4.00000000000000000000	4.00000000000000000000	4.00000000000000000000	4.00000000000000000000	4.00000000000000000000	4.00000000000000000000	4.00000000000000000000	4.00000000000000000000	4.00000000000000000000	4.00000000000000000000	4.00000000000000000000	4.00000000000000000000
27.00000000000000000000	0.00000000000000000000	4162.05126953125000000000	4119.48730468750000000000	4165.12792968750000000000	4154.87158203125000000000	4155.89746093750000000000	4182.05126953125000000000	4187.69238281250000000000	4200.00000000000000000000	4301.53857421875000000000	4204.61523437500000000000	4184.61523437500000000000	4200.00000000000000000000	4159.48730468750000000000	4169.74365234375000000000	0.00000000000000000000	10249.00000000000000000000	10226.00000000000000000000	0.00000000000000000000	0.00000000000000000000	0.00000000000000000000	2224.00000000000000000000	498.00000000000000000000	4.00000000000000000000	4.00000000000000000000	4.00000000000000000000	4.00000000000000000000	4.00000000000000000000	4.00000000000000000000	4.00000000000000000000	4.00000000000000000000	4.00000000000000000000	4.00000000000000000000	4.00000000000000000000	4.00000000000000000000	4.00000000000000000000	4.00000000000000000000	4.00000000000000000000	4.00000000000000000000
28.00000000000000000000	0.00000000000000000000	4184.61523437500000000000	4174.87158203125000000000	4166.66650390625000000000	4182.05126953125000000000	4210.25634765625000000000	4202.56396484375000000000	4219.48730468750000000000	4225.12792968750000000000	4306.15380859375000000000	4230.76904296875000000000	4202.56396484375000000000	4211.28173828125000000000	4192.82031250000000000000	4184.61523437500000000000	0.00000000000000000000	10249.00000000000000000000	10226.00000000000000000000	0.00000000000000000000	0.00000000000000000000	0.00000000000000000000	2224.00000000000000000000	506.00000000000000000000	4.00000000000000000000	4.00000000000000000000	4.00000000000000000000	4.00000000000000000000	4.00000000000000000000	4.00000000000000000000	4.00000000000000000000	4.00000000000000000000	4.00000000000000000000	4.00000000000000000000	4.00000000000000000000	4.00000000000000000000	4.00000000000000000000	4.00000000000000000000	4.00000000000000000000	4.00000000000000000000
29.00000000000000000000	0.00000000000000000000	4178.46142578125000000000	4151.79492187500000000000	4173.84619140625000000000	4164.61523437500000000000	4163.58984375000000000000	4179.48730468750000000000	4174.35888671875000000000	4186.15380859375000000000	4294.35888671875000000000	4193.33300781250000000000	4185.12792968750000000000	4206.66650390625000000000	4167.17919921875000000000	4173.84619140625000000000	0.00000000000000000000	10249.00000000000000000000	10227.00000000000000000000	0.00000000000000000000	0.00000000000000000000	0.00000000000000000000	2224.00000000000000000000	514.00000000000000000000	4.00000000000000000000	4.00000000000000000000	4.00000000000000000000	4.00000000000000000000	4.00000000000000000000	4.00000000000000000000	4.00000000000000000000	4.00000000000000000000	4.00000000000000000000	4.00000000000000000000	4.00000000000000000000	4.00000000000000000000	4.00000000000000000000	4.00000000000000000000	4.00000000000000000000	4.00000000000000000000
30.00000000000000000000	0.00000000000000000000	4180.51269531250000000000	4175.38427734375000000000	4162.05126953125000000000	4180.51269531250000000000	4180.51269531250000000000	4187.69238281250000000000	4191.28173828125000000000	4211.79492187500000000000	4298.97412109375000000000	4216.41015625000000000000	4193.33300781250000000000	4200.00000000000000000000	4192.82031250000000000000	4187.69238281250000000000	0.00000000000000000000	10249.00000000000000000000	10227.00000000000000000000	0.00000000000000000000	0.00000000000000000000	0.00000000000000000000	2224.00000000000000000000	522.00000000000000000000	4.00000000000000000000	4.00000000000000000000	4.00000000000000000000	4.00000000000000000000	4.00000000000000000000	4.00000000000000000000	4.00000000000000000000	4.00000000000000000000	4.00000000000000000000	4.00000000000000000000	4.00000000000000000000	4.00000000000000000000	4.00000000000000000000	4.00000000000000000000	4.00000000000000000000	4.00000000000000000000
31.00000000000000000000	0.00000000000000000000	4176.41015625000000000000	4178.97412109375000000000	4163.07666015625000000000	4191.79492187500000000000	4196.92285156250000000000	4185.64111328125000000000	4192.30761718750000000000	4224.10253906250000000000	4303.58984375000000000000	4219.48730468750000000000	4196.92285156250000000000	4205.12792968750000000000	4188.20507812500000000000	4191.28173828125000000000	0.00000000000000000000	10248.00000000000000000000	10226.00000000000000000000	0.00000000000000000000	0.00000000000000000000	0.00000000000000000000	2224.00000000000000000000	530.00000000000000000000	4.00000000000000000000	4.00000000000000000000	4.00000000000000000000	4.00000000000000000000	4.00000000000000000000	4.00000000000000000000	4.00000000000000000000	4.00000000000000000000	4.00000000000000000000	4.00000000000000000000	4.00000000000000000000	4.00000000000000000000	4.00000000000000000000	4.00000000000000000000	4.00000000000000000000	4.00000000000000000000
32.00000000000000000000	0.00000000000000000000	4167.69238281250000000000	4156.41015625000000000000	4164.10253906250000000000	4169.74365234375000000000	4169.23046875000000000000	4177.94873046875000000000	4174.35888671875000000000	4190.76904296875000000000	4296.41015625000000000000	4181.02539062500000000000	4174.87158203125000000000	4196.41015625000000000000	4146.66650390625000000000	4174.87158203125000000000	0.00000000000000000000	10248.00000000000000000000	10226.00000000000000000000	0.00000000000000000000	0.00000000000000000000	0.00000000000000000000	2224.00000000000000000000	538.00000000000000000000	4.00000000000000000000	4.00000000000000000000	4.00000000000000000000	4.00000000000000000000	4.00000000000000000000	4.00000000000000000000	4.00000000000000000000	4.00000000000000000000	4.00000000000000000000	4.00000000000000000000	4.00000000000000000000	4.00000000000000000000	4.00000000000000000000	4.00000000000000000000	4.00000000000000000000	4.00000000000000000000
33.00000000000000000000	0.00000000000000000000	4184.10253906250000000000	4202.05126953125000000000	4167.17919921875000000000	4187.17919921875000000000	4206.15380859375000000000	4198.46142578125000000000	4214.35888671875000000000	4220.51269531250000000000	4300.51269531250000000000	4227.69238281250000000000	4192.30761718750000000000	4203.58984375000000000000	4179.48730468750000000000	4188.20507812500000000000	0.00000000000000000000	10248.00000000000000000000	10227.00000000000000000000	0.00000000000000000000	0.00000000000000000000	0.00000000000000000000	2224.00000000000000000000	546.00000000000000000000	4.00000000000000000000	4.00000000000000000000	4.00000000000000000000	4.00000000000000000000	4.00000000000000000000	4.00000000000000000000	4.00000000000000000000	4.00000000000000000000	4.00000000000000000000	4.00000000000000000000	4.00000000000000000000	4.00000000000000000000	4.00000000000000000000	4.00000000000000000000	4.00000000000000000000	4.00000000000000000000
34.00000000000000000000	0.00000000000000000000	4175.89746093750000000000	4172.82031250000000000000	4174.35888671875000000000	4169.74365234375000000000	4170.76904296875000000000	4184.10253906250000000000	4177.94873046875000000000	4192.30761718750000000000	4291.79492187500000000000	4184.61523437500000000000	4175.89746093750000000000	4200.51269531250000000000	4145.12792968750000000000	4176.41015625000000000000	0.00000000000000000000	10248.00000000000000000000	10227.00000000000000000000	0.00000000000000000000	0.00000000000000000000	0.00000000000000000000	2224.00000000000000000000	553.00000000000000000000	4.00000000000000000000	4.00000000000000000000	4.00000000000000000000	4.00000000000000000000	4.00000000000000000000	4.00000000000000000000	4.00000000000000000000	4.00000000000000000000	4.00000000000000000000	4.00000000000000000000	4.00000000000000000000	4.00000000000000000000	4.00000000000000000000	4.00000000000000000000	4.00000000000000000000	4.00000000000000000000
35.00000000000000000000	0.00000000000000000000	4185.12792968750000000000	4194.35888671875000000000	4165.12792968750000000000	4180.51269531250000000000	4190.25634765625000000000	4189.74365234375000000000	4183.58984375000000000000	4193.84619140625000000000	4293.33300781250000000000	4180.51269531250000000000	4180.51269531250000000000	4196.92285156250000000000	4165.12792968750000000000	4185.64111328125000000000	0.00000000000000000000	10248.00000000000000000000	10226.00000000000000000000	0.00000000000000000000	0.00000000000000000000	0.00000000000000000000	2224.00000000000000000000	561.00000000000000000000	4.00000000000000000000	4.00000000000000000000	4.00000000000000000000	4.00000000000000000000	4.00000000000000000000	4.00000000000000000000	4.00000000000000000000	4.00000000000000000000	4.00000000000000000000	4.00000000000000000000	4.00000000000000000000	4.00000000000000000000	4.00000000000000000000	4.00000000000000000000	4.00000000000000000000	4.00000000000000000000
36.00000000000000000000	0.00000000000000000000	4190.76904296875000000000	4210.25634765625000000000	4166.66650390625000000000	4192.30761718750000000000	4204.10253906250000000000	4181.53857421875000000000	4182.56396484375000000000	4186.15380859375000000000	4297.43603515625000000000	4189.74365234375000000000	4187.69238281250000000000	4205.64111328125000000000	4184.61523437500000000000	4192.82031250000000000000	0.00000000000000000000	10248.00000000000000000000	10226.00000000000000000000	0.00000000000000000000	0.00000000000000000000	0.00000000000000000000	2224.00000000000000000000	568.00000000000000000000	4.00000000000000000000	4.00000000000000000000	4.00000000000000000000	4.00000000000000000000	4.00000000000000000000	4.00000000000000000000	4.00000000000000000000	4.00000000000000000000	4.00000000000000000000	4.00000000000000000000	4.00000000000000000000	4.00000000000000000000	4.00000000000000000000	4.00000000000000000000	4.00000000000000000000	4.00000000000000000000
37.00000000000000000000	0.00000000000000000000	4178.46142578125000000000	4180.00000000000000000000	4168.71777343750000000000	4175.38427734375000000000	4168.20507812500000000000	4171.79492187500000000000	4155.38427734375000000000	4161.53857421875000000000	4292.82031250000000000000	4153.33300781250000000000	4170.25634765625000000000	4194.87158203125000000000	4151.79492187500000000000	4177.94873046875000000000	0.00000000000000000000	10248.00000000000000000000	10224.00000000000000000000	0.00000000000000000000	0.00000000000000000000	0.00000000000000000000	2224.00000000000000000000	576.00000000000000000000	4.00000000000000000000	4.00000000000000000000	4.00000000000000000000	4.00000000000000000000	4.00000000000000000000	4.00000000000000000000	4.00000000000000000000	4.00000000000000000000	4.00000000000000000000	4.00000000000000000000	4.00000000000000000000	4.00000000000000000000	4.00000000000000000000	4.00000000000000000000	4.00000000000000000000	4.00000000000000000000
38.00000000000000000000	0.00000000000000000000	4191.79492187500000000000	4221.02539062500000000000	4169.23046875000000000000	4204.10253906250000000000	4202.56396484375000000000	4193.33300781250000000000	4193.84619140625000000000	4215.89746093750000000000	4300.00000000000000000000	4206.15380859375000000000	4193.33300781250000000000	4197.94873046875000000000	4184.61523437500000000000	4191.79492187500000000000	0.00000000000000000000	10248.00000000000000000000	10224.00000000000000000000	0.00000000000000000000	0.00000000000000000000	0.00000000000000000000	2224.00000000000000000000	585.00000000000000000000	4.00000000000000000000	4.00000000000000000000	4.00000000000000000000	4.00000000000000000000	4.00000000000000000000	4.00000000000000000000	4.00000000000000000000	4.00000000000000000000	4.00000000000000000000	4.00000000000000000000	4.00000000000000000000	4.00000000000000000000	4.00000000000000000000	4.00000000000000000000	4.00000000000000000000	4.00000000000000000000
39.00000000000000000000	0.00000000000000000000	4184.10253906250000000000	4198.46142578125000000000	4176.92285156250000000000	4193.33300781250000000000	4169.74365234375000000000	4174.35888671875000000000	4166.15380859375000000000	4188.71777343750000000000	4293.84619140625000000000	4186.66650390625000000000	4180.51269531250000000000	4200.00000000000000000000	4152.82031250000000000000	4182.05126953125000000000	0.00000000000000000000	10247.00000000000000000000	10224.00000000000000000000	0.00000000000000000000	0.00000000000000000000	0.00000000000000000000	2224.00000000000000000000	593.00000000000000000000	4.00000000000000000000	4.00000000000000000000	4.00000000000000000000	4.00000000000000000000	4.00000000000000000000	4.00000000000000000000	4.00000000000000000000	4.00000000000000000000	4.00000000000000000000	4.00000000000000000000	4.00000000000000000000	4.00000000000000000000	4.00000000000000000000	4.00000000000000000000	4.00000000000000000000	4.00000000000000000000
40.00000000000000000000	0.00000000000000000000	4190.25634765625000000000	4213.33300781250000000000	4171.28173828125000000000	4195.38427734375000000000	4192.82031250000000000000	4185.12792968750000000000	4178.97412109375000000000	4183.07666015625000000000	4295.38427734375000000000	4177.94873046875000000000	4179.48730468750000000000	4194.87158203125000000000	4162.56396484375000000000	4185.64111328125000000000	0.00000000000000000000	10247.00000000000000000000	10224.00000000000000000000	0.00000000000000000000	0.00000000000000000000	0.00000000000000000000	2224.00000000000000000000	601.00000000000000000000	4.00000000000000000000	4.00000000000000000000	4.00000000000000000000	4.00000000000000000000	4.00000000000000000000	4.00000000000000000000	4.00000000000000000000	4.00000000000000000000	4.00000000000000000000	4.00000000000000000000	4.00000000000000000000	4.00000000000000000000	4.00000000000000000000	4.00000000000000000000	4.00000000000000000000	4.00000000000000000000
41.00000000000000000000	0.00000000000000000000	4197.43603515625000000000	4227.69238281250000000000	4172.82031250000000000000	4203.58984375000000000000	4211.79492187500000000000	4191.79492187500000000000	4189.23046875000000000000	4193.33300781250000000000	4300.51269531250000000000	4174.87158203125000000000	4186.66650390625000000000	4199.48730468750000000000	4176.41015625000000000000	4190.25634765625000000000	0.00000000000000000000	10246.00000000000000000000	10224.00000000000000000000	0.00000000000000000000	0.00000000000000000000	0.00000000000000000000	2224.00000000000000000000	609.00000000000000000000	4.00000000000000000000	4.00000000000000000000	4.00000000000000000000	4.00000000000000000000	4.00000000000000000000	4.00000000000000000000	4.00000000000000000000	4.00000000000000000000	4.00000000000000000000	4.00000000000000000000	4.00000000000000000000	4.00000000000000000000	4.00000000000000000000	4.00000000000000000000	4.00000000000000000000	4.00000000000000000000
42.00000000000000000000	0.00000000000000000000	4181.53857421875000000000	4189.23046875000000000000	4171.79492187500000000000	4181.02539062500000000000	4155.89746093750000000000	4173.33300781250000000000	4149.74365234375000000000	4162.05126953125000000000	4292.82031250000000000000	4127.17919921875000000000	4164.10253906250000000000	4192.30761718750000000000	4138.46142578125000000000	4175.89746093750000000000	0.00000000000000000000	10246.00000000000000000000	10224.00000000000000000000	0.00000000000000000000	0.00000000000000000000	0.00000000000000000000	2224.00000000000000000000	617.00000000000000000000	4.00000000000000000000	4.00000000000000000000	4.00000000000000000000	4.00000000000000000000	4.00000000000000000000	4.00000000000000000000	4.00000000000000000000	4.00000000000000000000	4.00000000000000000000	4.00000000000000000000	4.00000000000000000000	4.00000000000000000000	4.00000000000000000000	4.00000000000000000000	4.00000000000000000000	4.00000000000000000000
43.00000000000000000000	0.00000000000000000000	4191.79492187500000000000	4223.07666015625000000000	4167.17919921875000000000	4208.71777343750000000000	4192.30761718750000000000	4186.15380859375000000000	4180.00000000000000000000	4201.02539062500000000000	4299.48730468750000000000	4185.12792968750000000000	4188.20507812500000000000	4196.92285156250000000000	4183.58984375000000000000	4195.38427734375000000000	0.00000000000000000000	10245.00000000000000000000	10225.00000000000000000000	0.00000000000000000000	0.00000000000000000000	0.00000000000000000000	2224.00000000000000000000	624.00000000000000000000	4.00000000000000000000	4.00000000000000000000	4.00000000000000000000	4.00000000000000000000	4.00000000000000000000	4.00000000000000000000	4.00000000000000000000	4.00000000000000000000	4.00000000000000000000	4.00000000000000000000	4.00000000000000000000	4.00000000000000000000	4.00000000000000000000	4.00000000000000000000	4.00000000000000000000	4.00000000000000000000
44.00000000000000000000	0.00000000000000000000	4179.48730468750000000000	4187.69238281250000000000	4171.79492187500000000000	4192.30761718750000000000	4167.69238281250000000000	4167.17919921875000000000	4152.82031250000000000000	4175.89746093750000000000	4292.30761718750000000000	4163.07666015625000000000	4177.94873046875000000000	4194.87158203125000000000	4154.87158203125000000000	4182.56396484375000000000	0.00000000000000000000	10245.00000000000000000000	10225.00000000000000000000	0.00000000000000000000	0.00000000000000000000	0.00000000000000000000	2224.00000000000000000000	632.00000000000000000000	4.00000000000000000000	4.00000000000000000000	4.00000000000000000000	4.00000000000000000000	4.00000000000000000000	4.00000000000000000000	4.00000000000000000000	4.00000000000000000000	4.00000000000000000000	4.00000000000000000000	4.00000000000000000000	4.00000000000000000000	4.00000000000000000000	4.00000000000000000000	4.00000000000000000000	4.00000000000000000000
45.00000000000000000000	0.00000000000000000000	4174.87158203125000000000	4185.64111328125000000000	4163.58984375000000000000	4182.56396484375000000000	4170.76904296875000000000	4173.33300781250000000000	4160.00000000000000000000	4173.33300781250000000000	4289.74365234375000000000	4146.15380859375000000000	4170.25634765625000000000	4186.15380859375000000000	4145.64111328125000000000	4174.35888671875000000000	0.00000000000000000000	10246.00000000000000000000	10225.00000000000000000000	0.00000000000000000000	0.00000000000000000000	0.00000000000000000000	2224.00000000000000000000	641.00000000000000000000	4.00000000000000000000	4.00000000000000000000	4.00000000000000000000	4.00000000000000000000	4.00000000000000000000	4.00000000000000000000	4.00000000000000000000	4.00000000000000000000	4.00000000000000000000	4.00000000000000000000	4.00000000000000000000	4.00000000000000000000	4.00000000000000000000	4.00000000000000000000	4.00000000000000000000	4.00000000000000000000
46.00000000000000000000	0.00000000000000000000	4186.66650390625000000000	4215.89746093750000000000	4169.23046875000000000000	4201.02539062500000000000	4192.30761718750000000000	4186.15380859375000000000	4191.28173828125000000000	4197.94873046875000000000	4297.43603515625000000000	4183.07666015625000000000	4182.56396484375000000000	4193.33300781250000000000	4166.66650390625000000000	4180.51269531250000000000	0.00000000000000000000	10246.00000000000000000000	10225.00000000000000000000	0.00000000000000000000	0.00000000000000000000	0.00000000000000000000	2224.00000000000000000000	649.00000000000000000000	4.00000000000000000000	4.00000000000000000000	4.00000000000000000000	4.00000000000000000000	4.00000000000000000000	4.00000000000000000000	4.00000000000000000000	4.00000000000000000000	4.00000000000000000000	4.00000000000000000000	4.00000000000000000000	4.00000000000000000000	4.00000000000000000000	4.00000000000000000000	4.00000000000000000000	4.00000000000000000000
47.00000000000000000000	0.00000000000000000000	4175.89746093750000000000	4182.56396484375000000000	4171.28173828125000000000	4177.94873046875000000000	4149.74365234375000000000	4171.28173828125000000000	4162.56396484375000000000	4164.61523437500000000000	4290.25634765625000000000	4142.56396484375000000000	4160.00000000000000000000	4187.69238281250000000000	4128.20507812500000000000	4169.74365234375000000000	0.00000000000000000000	10247.00000000000000000000	10227.00000000000000000000	0.00000000000000000000	0.00000000000000000000	0.00000000000000000000	2224.00000000000000000000	657.00000000000000000000	4.00000000000000000000	4.00000000000000000000	4.00000000000000000000	4.00000000000000000000	4.00000000000000000000	4.00000000000000000000	4.00000000000000000000	4.00000000000000000000	4.00000000000000000000	4.00000000000000000000	4.00000000000000000000	4.00000000000000000000	4.00000000000000000000	4.00000000000000000000	4.00000000000000000000	4.00000000000000000000
48.00000000000000000000	0.00000000000000000000	4182.05126953125000000000	4211.79492187500000000000	4161.02539062500000000000	4193.84619140625000000000	4196.92285156250000000000	4183.07666015625000000000	4186.66650390625000000000	4198.46142578125000000000	4296.41015625000000000000	4168.71777343750000000000	4180.00000000000000000000	4190.25634765625000000000	4171.28173828125000000000	4189.23046875000000000000	0.00000000000000000000	10247.00000000000000000000	10227.00000000000000000000	0.00000000000000000000	0.00000000000000000000	0.00000000000000000000	2224.00000000000000000000	665.00000000000000000000	4.00000000000000000000	4.00000000000000000000	4.00000000000000000000	4.00000000000000000000	4.00000000000000000000	4.00000000000000000000	4.00000000000000000000	4.00000000000000000000	4.00000000000000000000	4.00000000000000000000	4.00000000000000000000	4.00000000000000000000	4.00000000000000000000	4.00000000000000000000	4.00000000000000000000	4.00000000000000000000
49.00000000000000000000	0.00000000000000000000	4173.84619140625000000000	4185.12792968750000000000	4164.10253906250000000000	4186.66650390625000000000	4174.35888671875000000000	4168.71777343750000000000	4157.43603515625000000000	4182.05126953125000000000	4295.38427734375000000000	4151.79492187500000000000	4176.92285156250000000000	4193.33300781250000000000	4158.46142578125000000000	4181.02539062500000000000	0.00000000000000000000	10246.00000000000000000000	10225.00000000000000000000	0.00000000000000000000	0.00000000000000000000	0.00000000000000000000	2224.00000000000000000000	673.00000000000000000000	4.00000000000000000000	4.00000000000000000000	4.00000000000000000000	4.00000000000000000000	4.00000000000000000000	4.00000000000000000000	4.00000000000000000000	4.00000000000000000000	4.00000000000000000000	4.00000000000000000000	4.00000000000000000000	4.00000000000000000000	4.00000000000000000000	4.00000000000000000000	4.00000000000000000000	4.00000000000000000000
50.00000000000000000000	0.00000000000000000000	4173.33300781250000000000	4177.94873046875000000000	4160.00000000000000000000	4178.46142578125000000000	4158.46142578125000000000	4176.41015625000000000000	4157.94873046875000000000	4172.30761718750000000000	4294.35888671875000000000	4149.74365234375000000000	4167.17919921875000000000	4186.66650390625000000000	4144.61523437500000000000	4174.87158203125000000000	0.00000000000000000000	10246.00000000000000000000	10225.00000000000000000000	0.00000000000000000000	0.00000000000000000000	0.00000000000000000000	2224.00000000000000000000	681.00000000000000000000	4.00000000000000000000	4.00000000000000000000	4.00000000000000000000	4.00000000000000000000	4.00000000000000000000	4.00000000000000000000	4.00000000000000000000	4.00000000000000000000	4.00000000000000000000	4.00000000000000000000	4.00000000000000000000	4.00000000000000000000	4.00000000000000000000	4.00000000000000000000	4.00000000000000000000	4.00000000000000000000
51.00000000000000000000	0.00000000000000000000	4184.61523437500000000000	4203.58984375000000000000	4164.10253906250000000000	4191.79492187500000000000	4183.07666015625000000000	4187.17919921875000000000	4185.64111328125000000000	4198.97412109375000000000	4298.97412109375000000000	4189.23046875000000000000	4182.05126953125000000000	4189.23046875000000000000	4161.02539062500000000000	4181.53857421875000000000	0.00000000000000000000	10245.00000000000000000000	10225.00000000000000000000	0.00000000000000000000	0.00000000000000000000	0.00000000000000000000	2224.00000000000000000000	688.00000000000000000000	4.00000000000000000000	4.00000000000000000000	4.00000000000000000000	4.00000000000000000000	4.00000000000000000000	4.00000000000000000000	4.00000000000000000000	4.00000000000000000000	4.00000000000000000000	4.00000000000000000000	4.00000000000000000000	4.00000000000000000000	4.00000000000000000000	4.00000000000000000000	4.00000000000000000000	4.00000000000000000000
52.00000000000000000000	0.00000000000000000000	4169.74365234375000000000	4162.05126953125000000000	4168.71777343750000000000	4165.64111328125000000000	4140.00000000000000000000	4163.58984375000000000000	4147.69238281250000000000	4161.02539062500000000000	4291.28173828125000000000	4136.92285156250000000000	4158.97412109375000000000	4177.94873046875000000000	4112.82031250000000000000	4156.41015625000000000000	0.00000000000000000000	10245.00000000000000000000	10225.00000000000000000000	0.00000000000000000000	0.00000000000000000000	0.00000000000000000000	2224.00000000000000000000	696.00000000000000000000	4.00000000000000000000	4.00000000000000000000	4.00000000000000000000	4.00000000000000000000	4.00000000000000000000	4.00000000000000000000	4.00000000000000000000	4.00000000000000000000	4.00000000000000000000	4.00000000000000000000	4.00000000000000000000	4.00000000000000000000	4.00000000000000000000	4.00000000000000000000	4.00000000000000000000	4.00000000000000000000
53.00000000000000000000	0.00000000000000000000	4181.02539062500000000000	4197.43603515625000000000	4161.53857421875000000000	4184.61523437500000000000	4186.15380859375000000000	4180.00000000000000000000	4176.92285156250000000000	4188.71777343750000000000	4297.94873046875000000000	4160.51269531250000000000	4173.33300781250000000000	4181.02539062500000000000	4153.84619140625000000000	4168.71777343750000000000	0.00000000000000000000	10246.00000000000000000000	10225.00000000000000000000	0.00000000000000000000	0.00000000000000000000	0.00000000000000000000	2224.00000000000000000000	704.00000000000000000000	4.00000000000000000000	4.00000000000000000000	4.00000000000000000000	4.00000000000000000000	4.00000000000000000000	4.00000000000000000000	4.00000000000000000000	4.00000000000000000000	4.00000000000000000000	4.00000000000000000000	4.00000000000000000000	4.00000000000000000000	4.00000000000000000000	4.00000000000000000000	4.00000000000000000000	4.00000000000000000000
54.00000000000000000000	0.00000000000000000000	4177.43603515625000000000	4186.15380859375000000000	4165.12792968750000000000	4179.48730468750000000000	4186.15380859375000000000	4172.82031250000000000000	4163.07666015625000000000	4184.10253906250000000000	4294.87158203125000000000	4148.71777343750000000000	4168.71777343750000000000	4189.74365234375000000000	4151.28173828125000000000	4170.25634765625000000000	0.00000000000000000000	10246.00000000000000000000	10225.00000000000000000000	0.00000000000000000000	0.00000000000000000000	0.00000000000000000000	2224.00000000000000000000	712.00000000000000000000	4.00000000000000000000	4.00000000000000000000	4.00000000000000000000	4.00000000000000000000	4.00000000000000000000	4.00000000000000000000	4.00000000000000000000	4.00000000000000000000	4.00000000000000000000	4.00000000000000000000	4.00000000000000000000	4.00000000000000000000	4.00000000000000000000	4.00000000000000000000	4.00000000000000000000	4.00000000000000000000
55.00000000000000000000	0.00000000000000000000	4170.76904296875000000000	4173.33300781250000000000	4160.51269531250000000000	4163.58984375000000000000	4172.30761718750000000000	4171.28173828125000000000	4155.38427734375000000000	4180.00000000000000000000	4291.79492187500000000000	4138.97412109375000000000	4159.48730468750000000000	4181.02539062500000000000	4130.25634765625000000000	4162.56396484375000000000	0.00000000000000000000	10246.00000000000000000000	10225.00000000000000000000	0.00000000000000000000	0.00000000000000000000	0.00000000000000000000	2224.00000000000000000000	720.00000000000000000000	4.00000000000000000000	4.00000000000000000000	4.00000000000000000000	4.00000000000000000000	4.00000000000000000000	4.00000000000000000000	4.00000000000000000000	4.00000000000000000000	4.00000000000000000000	4.00000000000000000000	4.00000000000000000000	4.00000000000000000000	4.00000000000000000000	4.00000000000000000000	4.00000000000000000000	4.00000000000000000000
56.00000000000000000000	0.00000000000000000000	4178.46142578125000000000	4205.64111328125000000000	4162.56396484375000000000	4178.97412109375000000000	4198.46142578125000000000	4184.61523437500000000000	4187.69238281250000000000	4216.41015625000000000000	4302.56396484375000000000	4191.79492187500000000000	4182.56396484375000000000	4186.66650390625000000000	4159.48730468750000000000	4171.28173828125000000000	0.00000000000000000000	10246.00000000000000000000	10225.00000000000000000000	0.00000000000000000000	0.00000000000000000000	0.00000000000000000000	2224.00000000000000000000	727.00000000000000000000	4.00000000000000000000	4.00000000000000000000	4.00000000000000000000	4.00000000000000000000	4.00000000000000000000	4.00000000000000000000	4.00000000000000000000	4.00000000000000000000	4.00000000000000000000	4.00000000000000000000	4.00000000000000000000	4.00000000000000000000	4.00000000000000000000	4.00000000000000000000	4.00000000000000000000	4.00000000000000000000
57.00000000000000000000	0.00000000000000000000	4166.66650390625000000000	4169.23046875000000000000	4170.25634765625000000000	4155.89746093750000000000	4157.94873046875000000000	4170.25634765625000000000	4158.46142578125000000000	4177.43603515625000000000	4294.35888671875000000000	4144.61523437500000000000	4164.61523437500000000000	4184.61523437500000000000	4123.58984375000000000000	4158.97412109375000000000	0.00000000000000000000	10245.00000000000000000000	10225.00000000000000000000	0.00000000000000000000	0.00000000000000000000	0.00000000000000000000	2224.00000000000000000000	735.00000000000000000000	4.00000000000000000000	4.00000000000000000000	4.00000000000000000000	4.00000000000000000000	4.00000000000000000000	4.00000000000000000000	4.00000000000000000000	4.00000000000000000000	4.00000000000000000000	4.00000000000000000000	4.00000000000000000000	4.00000000000000000000	4.00000000000000000000	4.00000000000000000000	4.00000000000000000000	4.00000000000000000000
58.00000000000000000000	0.00000000000000000000	4186.15380859375000000000	4203.07666015625000000000	4170.25634765625000000000	4173.84619140625000000000	4199.48730468750000000000	4189.74365234375000000000	4191.28173828125000000000	4189.74365234375000000000	4295.38427734375000000000	4161.02539062500000000000	4177.43603515625000000000	4188.71777343750000000000	4153.33300781250000000000	4176.92285156250000000000	0.00000000000000000000	10245.00000000000000000000	10225.00000000000000000000	0.00000000000000000000	0.00000000000000000000	0.00000000000000000000	2224.00000000000000000000	743.00000000000000000000	4.00000000000000000000	4.00000000000000000000	4.00000000000000000000	4.00000000000000000000	4.00000000000000000000	4.00000000000000000000	4.00000000000000000000	4.00000000000000000000	4.00000000000000000000	4.00000000000000000000	4.00000000000000000000	4.00000000000000000000	4.00000000000000000000	4.00000000000000000000	4.00000000000000000000	4.00000000000000000000
59.00000000000000000000	0.00000000000000000000	4191.28173828125000000000	4200.51269531250000000000	4180.51269531250000000000	4174.87158203125000000000	4185.64111328125000000000	4183.07666015625000000000	4180.51269531250000000000	4182.05126953125000000000	4295.89746093750000000000	4165.12792968750000000000	4177.43603515625000000000	4199.48730468750000000000	4152.30761718750000000000	4180.00000000000000000000	0.00000000000000000000	10246.00000000000000000000	10226.00000000000000000000	0.00000000000000000000	0.00000000000000000000	0.00000000000000000000	2224.00000000000000000000	750.00000000000000000000	4.00000000000000000000	4.00000000000000000000	4.00000000000000000000	4.00000000000000000000	4.00000000000000000000	4.00000000000000000000	4.00000000000000000000	4.00000000000000000000	4.00000000000000000000	4.00000000000000000000	4.00000000000000000000	4.00000000000000000000	4.00000000000000000000	4.00000000000000000000	4.00000000000000000000	4.00000000000000000000
60.00000000000000000000	0.00000000000000000000	4183.58984375000000000000	4183.58984375000000000000	4176.41015625000000000000	4162.05126953125000000000	4154.35888671875000000000	4173.33300781250000000000	4158.97412109375000000000	4171.28173828125000000000	4292.30761718750000000000	4149.23046875000000000000	4166.15380859375000000000	4194.87158203125000000000	4140.00000000000000000000	4173.84619140625000000000	0.00000000000000000000	10246.00000000000000000000	10226.00000000000000000000	0.00000000000000000000	0.00000000000000000000	0.00000000000000000000	2224.00000000000000000000	757.00000000000000000000	4.00000000000000000000	4.00000000000000000000	4.00000000000000000000	4.00000000000000000000	4.00000000000000000000	4.00000000000000000000	4.00000000000000000000	4.00000000000000000000	4.00000000000000000000	4.00000000000000000000	4.00000000000000000000	4.00000000000000000000	4.00000000000000000000	4.00000000000000000000	4.00000000000000000000	4.00000000000000000000
61.00000000000000000000	0.00000000000000000000	4192.82031250000000000000	4214.35888671875000000000	4168.71777343750000000000	4186.15380859375000000000	4206.66650390625000000000	4181.02539062500000000000	4184.10253906250000000000	4207.17919921875000000000	4300.00000000000000000000	4188.71777343750000000000	4188.71777343750000000000	4199.48730468750000000000	4183.07666015625000000000	4192.82031250000000000000	0.00000000000000000000	10247.00000000000000000000	10225.00000000000000000000	0.00000000000000000000	0.00000000000000000000	0.00000000000000000000	2224.00000000000000000000	766.00000000000000000000	4.00000000000000000000	4.00000000000000000000	4.00000000000000000000	4.00000000000000000000	4.00000000000000000000	4.00000000000000000000	4.00000000000000000000	4.00000000000000000000	4.00000000000000000000	4.00000000000000000000	4.00000000000000000000	4.00000000000000000000	4.00000000000000000000	4.00000000000000000000	4.00000000000000000000	4.00000000000000000000
62.00000000000000000000	0.00000000000000000000	4171.28173828125000000000	4166.15380859375000000000	4168.71777343750000000000	4161.53857421875000000000	4167.69238281250000000000	4162.56396484375000000000	4149.23046875000000000000	4168.71777343750000000000	4294.35888671875000000000	4143.58984375000000000000	4167.69238281250000000000	4189.74365234375000000000	4138.97412109375000000000	4176.41015625000000000000	0.00000000000000000000	10247.00000000000000000000	10225.00000000000000000000	0.00000000000000000000	0.00000000000000000000	0.00000000000000000000	2224.00000000000000000000	774.00000000000000000000	4.00000000000000000000	4.00000000000000000000	4.00000000000000000000	4.00000000000000000000	4.00000000000000000000	4.00000000000000000000	4.00000000000000000000	4.00000000000000000000	4.00000000000000000000	4.00000000000000000000	4.00000000000000000000	4.00000000000000000000	4.00000000000000000000	4.00000000000000000000	4.00000000000000000000	4.00000000000000000000
63.00000000000000000000	0.00000000000000000000	4171.79492187500000000000	4187.69238281250000000000	4164.61523437500000000000	4168.20507812500000000000	4182.05126953125000000000	4186.15380859375000000000	4184.61523437500000000000	4192.30761718750000000000	4297.94873046875000000000	4173.84619140625000000000	4171.79492187500000000000	4183.07666015625000000000	4150.76904296875000000000	4176.41015625000000000000	0.00000000000000000000	10248.00000000000000000000	10225.00000000000000000000	0.00000000000000000000	0.00000000000000000000	0.00000000000000000000	2224.00000000000000000000	782.00000000000000000000	4.00000000000000000000	4.00000000000000000000	4.00000000000000000000	4.00000000000000000000	4.00000000000000000000	4.00000000000000000000	4.00000000000000000000	4.00000000000000000000	4.00000000000000000000	4.00000000000000000000	4.00000000000000000000	4.00000000000000000000	4.00000000000000000000	4.00000000000000000000	4.00000000000000000000	4.00000000000000000000
64.00000000000000000000	0.00000000000000000000	4177.43603515625000000000	4191.79492187500000000000	4172.82031250000000000000	4169.74365234375000000000	4185.64111328125000000000	4186.66650390625000000000	4189.23046875000000000000	4198.97412109375000000000	4298.46142578125000000000	4191.79492187500000000000	4173.84619140625000000000	4189.74365234375000000000	4150.25634765625000000000	4173.84619140625000000000	1293.00000000000000000000	10248.00000000000000000000	10225.00000000000000000000	0.00000000000000000000	0.00000000000000000000	0.00000000000000000000	2224.00000000000000000000	791.00000000000000000000	4.00000000000000000000	4.00000000000000000000	4.00000000000000000000	4.00000000000000000000	4.00000000000000000000	4.00000000000000000000	4.00000000000000000000	4.00000000000000000000	4.00000000000000000000	4.00000000000000000000	4.00000000000000000000	4.00000000000000000000	4.00000000000000000000	4.00000000000000000000	4.00000000000000000000	4.00000000000000000000
65.00000000000000000000	0.00000000000000000000	4175.38427734375000000000	4166.15380859375000000000	4169.74365234375000000000	4152.30761718750000000000	4154.35888671875000000000	4173.33300781250000000000	4158.46142578125000000000	4167.17919921875000000000	4294.35888671875000000000	4150.76904296875000000000	4158.97412109375000000000	4187.17919921875000000000	4130.76904296875000000000	4168.20507812500000000000	2109.00000000000000000000	10249.00000000000000000000	10224.00000000000000000000	0.00000000000000000000	0.00000000000000000000	0.00000000000000000000	2224.00000000000000000000	799.00000000000000000000	4.00000000000000000000	4.00000000000000000000	4.00000000000000000000	4.00000000000000000000	4.00000000000000000000	4.00000000000000000000	4.00000000000000000000	4.00000000000000000000	4.00000000000000000000	4.00000000000000000000	4.00000000000000000000	4.00000000000000000000	4.00000000000000000000	4.00000000000000000000	4.00000000000000000000	4.00000000000000000000
66.00000000000000000000	0.00000000000000000000	4186.15380859375000000000	4203.07666015625000000000	4165.12792968750000000000	4177.94873046875000000000	4185.12792968750000000000	4184.10253906250000000000	4180.00000000000000000000	4197.94873046875000000000	4301.53857421875000000000	4179.48730468750000000000	4180.00000000000000000000	4194.87158203125000000000	4177.43603515625000000000	4188.20507812500000000000	2090.00000000000000000000	10249.00000000000000000000	10224.00000000000000000000	0.00000000000000000000	0.00000000000000000000	0.00000000000000000000	2224.00000000000000000000	807.00000000000000000000	4.00000000000000000000	4.00000000000000000000	4.00000000000000000000	4.00000000000000000000	4.00000000000000000000	4.00000000000000000000	4.00000000000000000000	4.00000000000000000000	4.00000000000000000000	4.00000000000000000000	4.00000000000000000000	4.00000000000000000000	4.00000000000000000000	4.00000000000000000000	4.00000000000000000000	4.00000000000000000000
67.00000000000000000000	0.00000000000000000000	4172.30761718750000000000	4172.30761718750000000000	4170.25634765625000000000	4160.51269531250000000000	4150.76904296875000000000	4168.71777343750000000000	4153.33300781250000000000	4175.89746093750000000000	4295.38427734375000000000	4144.61523437500000000000	4165.64111328125000000000	4189.74365234375000000000	4142.56396484375000000000	4171.79492187500000000000	3140.00000000000000000000	10248.00000000000000000000	10225.00000000000000000000	0.00000000000000000000	0.00000000000000000000	0.00000000000000000000	2224.00000000000000000000	815.00000000000000000000	4.00000000000000000000	4.00000000000000000000	4.00000000000000000000	4.00000000000000000000	4.00000000000000000000	4.00000000000000000000	4.00000000000000000000	4.00000000000000000000	4.00000000000000000000	4.00000000000000000000	4.00000000000000000000	4.00000000000000000000	4.00000000000000000000	4.00000000000000000000	4.00000000000000000000	4.00000000000000000000
68.00000000000000000000	0.00000000000000000000	4178.97412109375000000000	4187.69238281250000000000	4164.10253906250000000000	4167.69238281250000000000	4177.43603515625000000000	4186.15380859375000000000	4189.74365234375000000000	4205.12792968750000000000	4299.48730468750000000000	4170.76904296875000000000	4174.87158203125000000000	4185.64111328125000000000	4152.30761718750000000000	4174.87158203125000000000	3314.00000000000000000000	10248.00000000000000000000	10225.00000000000000000000	0.00000000000000000000	0.00000000000000000000	0.00000000000000000000	2224.00000000000000000000	822.00000000000000000000	4.00000000000000000000	4.00000000000000000000	4.00000000000000000000	4.00000000000000000000	4.00000000000000000000	4.00000000000000000000	4.00000000000000000000	4.00000000000000000000	4.00000000000000000000	4.00000000000000000000	4.00000000000000000000	4.00000000000000000000	4.00000000000000000000	4.00000000000000000000	4.00000000000000000000	4.00000000000000000000
69.00000000000000000000	0.00000000000000000000	4177.43603515625000000000	4181.53857421875000000000	4168.20507812500000000000	4171.28173828125000000000	4185.64111328125000000000	4183.58984375000000000000	4193.33300781250000000000	4218.46142578125000000000	4301.53857421875000000000	4191.79492187500000000000	4184.10253906250000000000	4192.30761718750000000000	4156.92285156250000000000	4177.43603515625000000000	1793.00000000000000000000	10246.00000000000000000000	10225.00000000000000000000	0.00000000000000000000	0.00000000000000000000	0.00000000000000000000	2224.00000000000000000000	831.00000000000000000000	4.00000000000000000000	4.00000000000000000000	4.00000000000000000000	4.00000000000000000000	4.00000000000000000000	4.00000000000000000000	4.00000000000000000000	4.00000000000000000000	4.00000000000000000000	4.00000000000000000000	4.00000000000000000000	4.00000000000000000000	4.00000000000000000000	4.00000000000000000000	4.00000000000000000000	4.00000000000000000000
70.00000000000000000000	0.00000000000000000000	4169.23046875000000000000	4154.87158203125000000000	4171.28173828125000000000	4147.69238281250000000000	4158.46142578125000000000	4170.25634765625000000000	4156.41015625000000000000	4184.61523437500000000000	4295.38427734375000000000	4154.35888671875000000000	4168.20507812500000000000	4187.17919921875000000000	4132.82031250000000000000	4167.17919921875000000000	2998.00000000000000000000	10246.00000000000000000000	10225.00000000000000000000	0.00000000000000000000	0.00000000000000000000	0.00000000000000000000	2224.00000000000000000000	838.00000000000000000000	4.00000000000000000000	4.00000000000000000000	4.00000000000000000000	4.00000000000000000000	4.00000000000000000000	4.00000000000000000000	4.00000000000000000000	4.00000000000000000000	4.00000000000000000000	4.00000000000000000000	4.00000000000000000000	4.00000000000000000000	4.00000000000000000000	4.00000000000000000000	4.00000000000000000000	4.00000000000000000000
71.00000000000000000000	0.00000000000000000000	4194.87158203125000000000	4211.79492187500000000000	4172.82031250000000000000	4169.23046875000000000000	4211.28173828125000000000	4191.79492187500000000000	4194.35888671875000000000	4211.28173828125000000000	4304.10253906250000000000	4198.97412109375000000000	4189.74365234375000000000	4197.94873046875000000000	4184.61523437500000000000	4185.64111328125000000000	2883.00000000000000000000	10247.00000000000000000000	10225.00000000000000000000	0.00000000000000000000	0.00000000000000000000	0.00000000000000000000	2224.00000000000000000000	846.00000000000000000000	4.00000000000000000000	4.00000000000000000000	4.00000000000000000000	4.00000000000000000000	4.00000000000000000000	4.00000000000000000000	4.00000000000000000000	4.00000000000000000000	4.00000000000000000000	4.00000000000000000000	4.00000000000000000000	4.00000000000000000000	4.00000000000000000000	4.00000000000000000000	4.00000000000000000000	4.00000000000000000000
72.00000000000000000000	0.00000000000000000000	4182.56396484375000000000	4182.05126953125000000000	4175.38427734375000000000	4151.28173828125000000000	4166.66650390625000000000	4175.38427734375000000000	4167.69238281250000000000	4177.43603515625000000000	4297.43603515625000000000	4162.56396484375000000000	4172.30761718750000000000	4194.87158203125000000000	4151.79492187500000000000	4173.33300781250000000000	551.00000000000000000000	10247.00000000000000000000	10225.00000000000000000000	0.00000000000000000000	0.00000000000000000000	0.00000000000000000000	2224.00000000000000000000	853.00000000000000000000	4.00000000000000000000	4.00000000000000000000	4.00000000000000000000	4.00000000000000000000	4.00000000000000000000	4.00000000000000000000	4.00000000000000000000	4.00000000000000000000	4.00000000000000000000	4.00000000000000000000	4.00000000000000000000	4.00000000000000000000	4.00000000000000000000	4.00000000000000000000	4.00000000000000000000	4.00000000000000000000
73.00000000000000000000	0.00000000000000000000	4174.87158203125000000000	4184.10253906250000000000	4164.61523437500000000000	4157.94873046875000000000	4168.20507812500000000000	4181.02539062500000000000	4177.43603515625000000000	4195.89746093750000000000	4300.00000000000000000000	4173.84619140625000000000	4175.89746093750000000000	4186.66650390625000000000	4159.48730468750000000000	4178.46142578125000000000	3336.00000000000000000000	10247.00000000000000000000	10227.00000000000000000000	0.00000000000000000000	0.00000000000000000000	0.00000000000000000000	2224.00000000000000000000	861.00000000000000000000	4.00000000000000000000	4.00000000000000000000	4.00000000000000000000	4.00000000000000000000	4.00000000000000000000	4.00000000000000000000	4.00000000000000000000	4.00000000000000000000	4.00000000000000000000	4.00000000000000000000	4.00000000000000000000	4.00000000000000000000	4.00000000000000000000	4.00000000000000000000	4.00000000000000000000	4.00000000000000000000
74.00000000000000000000	0.00000000000000000000	4176.41015625000000000000	4188.20507812500000000000	4165.64111328125000000000	4168.71777343750000000000	4195.38427734375000000000	4178.97412109375000000000	4185.12792968750000000000	4220.51269531250000000000	4305.64111328125000000000	4204.61523437500000000000	4188.20507812500000000000	4195.89746093750000000000	4178.46142578125000000000	4185.12792968750000000000	3198.00000000000000000000	10247.00000000000000000000	10227.00000000000000000000	0.00000000000000000000	0.00000000000000000000	0.00000000000000000000	2224.00000000000000000000	869.00000000000000000000	4.00000000000000000000	4.00000000000000000000	4.00000000000000000000	4.00000000000000000000	4.00000000000000000000	4.00000000000000000000	4.00000000000000000000	4.00000000000000000000	4.00000000000000000000	4.00000000000000000000	4.00000000000000000000	4.00000000000000000000	4.00000000000000000000	4.00000000000000000000	4.00000000000000000000	4.00000000000000000000
75.00000000000000000000	0.00000000000000000000	4166.15380859375000000000	4150.76904296875000000000	4166.15380859375000000000	4140.51269531250000000000	4154.87158203125000000000	4165.64111328125000000000	4156.92285156250000000000	4178.97412109375000000000	4296.41015625000000000000	4149.74365234375000000000	4162.56396484375000000000	4186.15380859375000000000	4135.89746093750000000000	4166.66650390625000000000	2114.00000000000000000000	10249.00000000000000000000	10227.00000000000000000000	0.00000000000000000000	0.00000000000000000000	0.00000000000000000000	2224.00000000000000000000	876.00000000000000000000	4.00000000000000000000	4.00000000000000000000	4.00000000000000000000	4.00000000000000000000	4.00000000000000000000	4.00000000000000000000	4.00000000000000000000	4.00000000000000000000	4.00000000000000000000	4.00000000000000000000	4.00000000000000000000	4.00000000000000000000	4.00000000000000000000	4.00000000000000000000	4.00000000000000000000	4.00000000000000000000
76.00000000000000000000	0.00000000000000000000	4184.10253906250000000000	4199.48730468750000000000	4164.61523437500000000000	4159.48730468750000000000	4185.64111328125000000000	4191.79492187500000000000	4195.89746093750000000000	4203.07666015625000000000	4301.53857421875000000000	4175.38427734375000000000	4182.05126953125000000000	4186.66650390625000000000	4165.64111328125000000000	4177.43603515625000000000	1750.00000000000000000000	10249.00000000000000000000	10227.00000000000000000000	0.00000000000000000000	0.00000000000000000000	0.00000000000000000000	2224.00000000000000000000	884.00000000000000000000	4.00000000000000000000	4.00000000000000000000	4.00000000000000000000	4.00000000000000000000	4.00000000000000000000	4.00000000000000000000	4.00000000000000000000	4.00000000000000000000	4.00000000000000000000	4.00000000000000000000	4.00000000000000000000	4.00000000000000000000	4.00000000000000000000	4.00000000000000000000	4.00000000000000000000	4.00000000000000000000
77.00000000000000000000	0.00000000000000000000	4172.30761718750000000000	4173.84619140625000000000	4171.28173828125000000000	4142.05126953125000000000	4165.64111328125000000000	4178.46142578125000000000	4168.20507812500000000000	4178.97412109375000000000	4298.46142578125000000000	4148.20507812500000000000	4169.74365234375000000000	4186.66650390625000000000	4134.87158203125000000000	4163.07666015625000000000	1647.00000000000000000000	10250.00000000000000000000	10227.00000000000000000000	0.00000000000000000000	0.00000000000000000000	0.00000000000000000000	2224.00000000000000000000	892.00000000000000000000	4.00000000000000000000	4.00000000000000000000	4.00000000000000000000	4.00000000000000000000	4.00000000000000000000	4.00000000000000000000	4.00000000000000000000	4.00000000000000000000	4.00000000000000000000	4.00000000000000000000	4.00000000000000000000	4.00000000000000000000	4.00000000000000000000	4.00000000000000000000	4.00000000000000000000	4.00000000000000000000
78.00000000000000000000	0.00000000000000000000	4165.64111328125000000000	4167.17919921875000000000	4163.58984375000000000000	4137.43603515625000000000	4173.33300781250000000000	4176.92285156250000000000	4171.28173828125000000000	4177.94873046875000000000	4296.92285156250000000000	4145.64111328125000000000	4161.53857421875000000000	4180.00000000000000000000	4137.43603515625000000000	4164.61523437500000000000	3198.00000000000000000000	10250.00000000000000000000	10227.00000000000000000000	0.00000000000000000000	0.00000000000000000000	0.00000000000000000000	2224.00000000000000000000	900.00000000000000000000	4.00000000000000000000	4.00000000000000000000	4.00000000000000000000	4.00000000000000000000	4.00000000000000000000	4.00000000000000000000	4.00000000000000000000	4.00000000000000000000	4.00000000000000000000	4.00000000000000000000	4.00000000000000000000	4.00000000000000000000	4.00000000000000000000	4.00000000000000000000	4.00000000000000000000	4.00000000000000000000
79.00000000000000000000	0.00000000000000000000	4176.41015625000000000000	4185.12792968750000000000	4163.58984375000000000000	4160.00000000000000000000	4184.10253906250000000000	4177.43603515625000000000	4182.05126953125000000000	4197.43603515625000000000	4300.51269531250000000000	4175.38427734375000000000	4176.41015625000000000000	4187.17919921875000000000	4168.20507812500000000000	4182.05126953125000000000	2114.00000000000000000000	10249.00000000000000000000	10230.00000000000000000000	0.00000000000000000000	0.00000000000000000000	0.00000000000000000000	2224.00000000000000000000	909.00000000000000000000	4.00000000000000000000	4.00000000000000000000	4.00000000000000000000	4.00000000000000000000	4.00000000000000000000	4.00000000000000000000	4.00000000000000000000	4.00000000000000000000	4.00000000000000000000	4.00000000000000000000	4.00000000000000000000	4.00000000000000000000	4.00000000000000000000	4.00000000000000000000	4.00000000000000000000	4.00000000000000000000
80.00000000000000000000	0.00000000000000000000	4167.17919921875000000000	4150.76904296875000000000	4165.64111328125000000000	4142.56396484375000000000	4143.58984375000000000000	4164.10253906250000000000	4149.23046875000000000000	4170.25634765625000000000	4293.84619140625000000000	4140.51269531250000000000	4161.53857421875000000000	4183.07666015625000000000	4139.48730468750000000000	4168.20507812500000000000	1750.00000000000000000000	10249.00000000000000000000	10230.00000000000000000000	0.00000000000000000000	0.00000000000000000000	0.00000000000000000000	2224.00000000000000000000	917.00000000000000000000	4.00000000000000000000	4.00000000000000000000	4.00000000000000000000	4.00000000000000000000	4.00000000000000000000	4.00000000000000000000	4.00000000000000000000	4.00000000000000000000	4.00000000000000000000	4.00000000000000000000	4.00000000000000000000	4.00000000000000000000	4.00000000000000000000	4.00000000000000000000	4.00000000000000000000	4.00000000000000000000
81.00000000000000000000	0.00000000000000000000	4176.92285156250000000000	4185.64111328125000000000	4165.12792968750000000000	4161.53857421875000000000	4190.25634765625000000000	4188.20507812500000000000	4194.35888671875000000000	4208.71777343750000000000	4302.56396484375000000000	4188.20507812500000000000	4182.05126953125000000000	4187.17919921875000000000	4177.43603515625000000000	4173.84619140625000000000	1647.00000000000000000000	10249.00000000000000000000	10229.00000000000000000000	0.00000000000000000000	0.00000000000000000000	0.00000000000000000000	2224.00000000000000000000	925.00000000000000000000	4.00000000000000000000	4.00000000000000000000	4.00000000000000000000	4.00000000000000000000	4.00000000000000000000	4.00000000000000000000	4.00000000000000000000	4.00000000000000000000	4.00000000000000000000	4.00000000000000000000	4.00000000000000000000	4.00000000000000000000	4.00000000000000000000	4.00000000000000000000	4.00000000000000000000	4.00000000000000000000
82.00000000000000000000	0.00000000000000000000	4171.28173828125000000000	4170.25634765625000000000	4175.89746093750000000000	4156.41015625000000000000	4160.00000000000000000000	4173.84619140625000000000	4175.89746093750000000000	4187.17919921875000000000	4300.51269531250000000000	4170.25634765625000000000	4171.28173828125000000000	4185.64111328125000000000	4146.15380859375000000000	4162.56396484375000000000	3198.00000000000000000000	10249.00000000000000000000	10229.00000000000000000000	0.00000000000000000000	0.00000000000000000000	0.00000000000000000000	2224.00000000000000000000	933.00000000000000000000	4.00000000000000000000	4.00000000000000000000	4.00000000000000000000	4.00000000000000000000	4.00000000000000000000	4.00000000000000000000	4.00000000000000000000	4.00000000000000000000	4.00000000000000000000	4.00000000000000000000	4.00000000000000000000	4.00000000000000000000	4.00000000000000000000	4.00000000000000000000	4.00000000000000000000	4.00000000000000000000
83.00000000000000000000	0.00000000000000000000	4173.84619140625000000000	4176.92285156250000000000	4168.71777343750000000000	4156.92285156250000000000	4163.07666015625000000000	4173.84619140625000000000	4166.66650390625000000000	4174.87158203125000000000	4297.94873046875000000000	4145.12792968750000000000	4163.07666015625000000000	4179.48730468750000000000	4135.38427734375000000000	4165.64111328125000000000	2114.00000000000000000000	10251.00000000000000000000	10227.00000000000000000000	0.00000000000000000000	0.00000000000000000000	0.00000000000000000000	2224.00000000000000000000	941.00000000000000000000	4.00000000000000000000	4.00000000000000000000	4.00000000000000000000	4.00000000000000000000	4.00000000000000000000	4.00000000000000000000	4.00000000000000000000	4.00000000000000000000	4.00000000000000000000	4.00000000000000000000	4.00000000000000000000	4.00000000000000000000	4.00000000000000000000	4.00000000000000000000	4.00000000000000000000	4.00000000000000000000
84.00000000000000000000	0.00000000000000000000	4183.58984375000000000000	4198.97412109375000000000	4167.69238281250000000000	4177.94873046875000000000	4210.76904296875000000000	4184.10253906250000000000	4184.10253906250000000000	4192.30761718750000000000	4302.05126953125000000000	4158.97412109375000000000	4176.92285156250000000000	4189.23046875000000000000	4169.23046875000000000000	4180.00000000000000000000	1750.00000000000000000000	10251.00000000000000000000	10227.00000000000000000000	0.00000000000000000000	0.00000000000000000000	0.00000000000000000000	2224.00000000000000000000	948.00000000000000000000	4.00000000000000000000	4.00000000000000000000	4.00000000000000000000	4.00000000000000000000	4.00000000000000000000	4.00000000000000000000	4.00000000000000000000	4.00000000000000000000	4.00000000000000000000	4.00000000000000000000	4.00000000000000000000	4.00000000000000000000	4.00000000000000000000	4.00000000000000000000	4.00000000000000000000	4.00000000000000000000
85.00000000000000000000	0.00000000000000000000	4166.66650390625000000000	4153.33300781250000000000	4168.20507812500000000000	4158.97412109375000000000	4155.89746093750000000000	4166.66650390625000000000	4149.74365234375000000000	4153.84619140625000000000	4293.84619140625000000000	4113.84619140625000000000	4154.35888671875000000000	4176.41015625000000000000	4132.82031250000000000000	4160.51269531250000000000	1647.00000000000000000000	10249.00000000000000000000	10226.00000000000000000000	0.00000000000000000000	0.00000000000000000000	0.00000000000000000000	2224.00000000000000000000	956.00000000000000000000	4.00000000000000000000	4.00000000000000000000	4.00000000000000000000	4.00000000000000000000	4.00000000000000000000	4.00000000000000000000	4.00000000000000000000	4.00000000000000000000	4.00000000000000000000	4.00000000000000000000	4.00000000000000000000	4.00000000000000000000	4.00000000000000000000	4.00000000000000000000	4.00000000000000000000	4.00000000000000000000
86.00000000000000000000	0.00000000000000000000	4170.76904296875000000000	4178.97412109375000000000	4156.92285156250000000000	4180.00000000000000000000	4167.17919921875000000000	4178.46142578125000000000	4174.35888671875000000000	4188.20507812500000000000	4297.94873046875000000000	4161.02539062500000000000	4172.82031250000000000000	4171.28173828125000000000	4161.53857421875000000000	4167.69238281250000000000	3198.00000000000000000000	10249.00000000000000000000	10226.00000000000000000000	0.00000000000000000000	0.00000000000000000000	0.00000000000000000000	2224.00000000000000000000	964.00000000000000000000	4.00000000000000000000	4.00000000000000000000	4.00000000000000000000	4.00000000000000000000	4.00000000000000000000	4.00000000000000000000	4.00000000000000000000	4.00000000000000000000	4.00000000000000000000	4.00000000000000000000	4.00000000000000000000	4.00000000000000000000	4.00000000000000000000	4.00000000000000000000	4.00000000000000000000	4.00000000000000000000
87.00000000000000000000	0.00000000000000000000	4159.48730468750000000000	4149.23046875000000000000	4161.02539062500000000000	4171.28173828125000000000	4146.66650390625000000000	4166.66650390625000000000	4152.30761718750000000000	4177.94873046875000000000	4294.35888671875000000000	4146.66650390625000000000	4167.69238281250000000000	4178.46142578125000000000	4140.00000000000000000000	4156.92285156250000000000	2114.00000000000000000000	10249.00000000000000000000	10223.00000000000000000000	0.00000000000000000000	0.00000000000000000000	0.00000000000000000000	2224.00000000000000000000	972.00000000000000000000	4.00000000000000000000	4.00000000000000000000	4.00000000000000000000	4.00000000000000000000	4.00000000000000000000	4.00000000000000000000	4.00000000000000000000	4.00000000000000000000	4.00000000000000000000	4.00000000000000000000	4.00000000000000000000	4.00000000000000000000	4.00000000000000000000	4.00000000000000000000	4.00000000000000000000	4.00000000000000000000
88.00000000000000000000	0.00000000000000000000	4158.46142578125000000000	4143.58984375000000000000	4162.56396484375000000000	4162.56396484375000000000	4148.20507812500000000000	4172.82031250000000000000	4154.87158203125000000000	4159.48730468750000000000	4291.79492187500000000000	4116.92285156250000000000	4157.94873046875000000000	4175.89746093750000000000	4127.17919921875000000000	4150.25634765625000000000	1750.00000000000000000000	10249.00000000000000000000	10223.00000000000000000000	0.00000000000000000000	0.00000000000000000000	0.00000000000000000000	2224.00000000000000000000	979.00000000000000000000	4.00000000000000000000	4.00000000000000000000	4.00000000000000000000	4.00000000000000000000	4.00000000000000000000	4.00000000000000000000	4.00000000000000000000	4.00000000000000000000	4.00000000000000000000	4.00000000000000000000	4.00000000000000000000	4.00000000000000000000	4.00000000000000000000	4.00000000000000000000	4.00000000000000000000	4.00000000000000000000
89.00000000000000000000	0.00000000000000000000	4175.89746093750000000000	4197.43603515625000000000	4167.69238281250000000000	4196.41015625000000000000	4196.41015625000000000000	4191.28173828125000000000	4190.76904296875000000000	4185.64111328125000000000	4300.51269531250000000000	4162.05126953125000000000	4179.48730468750000000000	4184.61523437500000000000	4165.64111328125000000000	4166.15380859375000000000	1647.00000000000000000000	10248.00000000000000000000	10223.00000000000000000000	0.00000000000000000000	0.00000000000000000000	0.00000000000000000000	2224.00000000000000000000	987.00000000000000000000	4.00000000000000000000	4.00000000000000000000	4.00000000000000000000	4.00000000000000000000	4.00000000000000000000	4.00000000000000000000	4.00000000000000000000	4.00000000000000000000	4.00000000000000000000	4.00000000000000000000	4.00000000000000000000	4.00000000000000000000	4.00000000000000000000	4.00000000000000000000	4.00000000000000000000	4.00000000000000000000
90.00000000000000000000	0.00000000000000000000	4162.05126953125000000000	4164.61523437500000000000	4168.71777343750000000000	4182.05126953125000000000	4154.35888671875000000000	4174.87158203125000000000	4154.35888671875000000000	4156.92285156250000000000	4294.87158203125000000000	4127.17919921875000000000	4157.43603515625000000000	4178.97412109375000000000	4131.79492187500000000000	4153.84619140625000000000	3198.00000000000000000000	10248.00000000000000000000	10223.00000000000000000000	0.00000000000000000000	0.00000000000000000000	0.00000000000000000000	2224.00000000000000000000	996.00000000000000000000	4.00000000000000000000	4.00000000000000000000	4.00000000000000000000	4.00000000000000000000	4.00000000000000000000	4.00000000000000000000	4.00000000000000000000	4.00000000000000000000	4.00000000000000000000	4.00000000000000000000	4.00000000000000000000	4.00000000000000000000	4.00000000000000000000	4.00000000000000000000	4.00000000000000000000	4.00000000000000000000
91.00000000000000000000	0.00000000000000000000	4170.25634765625000000000	4186.66650390625000000000	4161.02539062500000000000	4196.92285156250000000000	4175.89746093750000000000	4185.64111328125000000000	4178.46142578125000000000	4191.28173828125000000000	4301.53857421875000000000	4146.66650390625000000000	4172.30761718750000000000	4180.51269531250000000000	4168.71777343750000000000	4171.28173828125000000000	2114.00000000000000000000	10245.00000000000000000000	10223.00000000000000000000	0.00000000000000000000	0.00000000000000000000	0.00000000000000000000	2225.00000000000000000000	3.00000000000000000000	4.00000000000000000000	4.00000000000000000000	4.00000000000000000000	4.00000000000000000000	4.00000000000000000000	4.00000000000000000000	4.00000000000000000000	4.00000000000000000000	4.00000000000000000000	4.00000000000000000000	4.00000000000000000000	4.00000000000000000000	4.00000000000000000000	4.00000000000000000000	4.00000000000000000000	4.00000000000000000000
92.00000000000000000000	0.00000000000000000000	4169.74365234375000000000	4174.87158203125000000000	4167.69238281250000000000	4197.94873046875000000000	4156.92285156250000000000	4168.20507812500000000000	4162.05126953125000000000	4190.76904296875000000000	4301.53857421875000000000	4143.07666015625000000000	4176.41015625000000000000	4189.74365234375000000000	4167.17919921875000000000	4172.30761718750000000000	1750.00000000000000000000	10245.00000000000000000000	10223.00000000000000000000	0.00000000000000000000	0.00000000000000000000	0.00000000000000000000	2225.00000000000000000000	10.00000000000000000000	4.00000000000000000000	4.00000000000000000000	4.00000000000000000000	4.00000000000000000000	4.00000000000000000000	4.00000000000000000000	4.00000000000000000000	4.00000000000000000000	4.00000000000000000000	4.00000000000000000000	4.00000000000000000000	4.00000000000000000000	4.00000000000000000000	4.00000000000000000000	4.00000000000000000000	4.00000000000000000000
93.00000000000000000000	0.00000000000000000000	4165.64111328125000000000	4157.94873046875000000000	4165.12792968750000000000	4188.20507812500000000000	4144.61523437500000000000	4167.69238281250000000000	4149.23046875000000000000	4171.79492187500000000000	4297.43603515625000000000	4130.25634765625000000000	4165.12792968750000000000	4184.10253906250000000000	4149.74365234375000000000	4165.64111328125000000000	1647.00000000000000000000	10244.00000000000000000000	10224.00000000000000000000	0.00000000000000000000	0.00000000000000000000	0.00000000000000000000	2225.00000000000000000000	19.00000000000000000000	4.00000000000000000000	4.00000000000000000000	4.00000000000000000000	4.00000000000000000000	4.00000000000000000000	4.00000000000000000000	4.00000000000000000000	4.00000000000000000000	4.00000000000000000000	4.00000000000000000000	4.00000000000000000000	4.00000000000000000000	4.00000000000000000000	4.00000000000000000000	4.00000000000000000000	4.00000000000000000000
94.00000000000000000000	0.00000000000000000000	4180.00000000000000000000	4196.92285156250000000000	4168.20507812500000000000	4207.17919921875000000000	4198.46142578125000000000	4194.87158203125000000000	4187.17919921875000000000	4201.02539062500000000000	4303.58984375000000000000	4177.94873046875000000000	4187.17919921875000000000	4188.71777343750000000000	4184.61523437500000000000	4181.53857421875000000000	3198.00000000000000000000	10244.00000000000000000000	10224.00000000000000000000	0.00000000000000000000	0.00000000000000000000	0.00000000000000000000	2225.00000000000000000000	27.00000000000000000000	4.00000000000000000000	4.00000000000000000000	4.00000000000000000000	4.00000000000000000000	4.00000000000000000000	4.00000000000000000000	4.00000000000000000000	4.00000000000000000000	4.00000000000000000000	4.00000000000000000000	4.00000000000000000000	4.00000000000000000000	4.00000000000000000000	4.00000000000000000000	4.00000000000000000000	4.00000000000000000000
95.00000000000000000000	0.00000000000000000000	4171.28173828125000000000	4164.61523437500000000000	4175.89746093750000000000	4185.64111328125000000000	4160.51269531250000000000	4178.46142578125000000000	4153.33300781250000000000	4167.69238281250000000000	4295.89746093750000000000	4144.10253906250000000000	4169.23046875000000000000	4184.61523437500000000000	4142.05126953125000000000	4163.58984375000000000000	2114.00000000000000000000	10243.00000000000000000000	10226.00000000000000000000	0.00000000000000000000	0.00000000000000000000	0.00000000000000000000	2225.00000000000000000000	34.00000000000000000000	4.00000000000000000000	4.00000000000000000000	4.00000000000000000000	4.00000000000000000000	4.00000000000000000000	4.00000000000000000000	4.00000000000000000000	4.00000000000000000000	4.00000000000000000000	4.00000000000000000000	4.00000000000000000000	4.00000000000000000000	4.00000000000000000000	4.00000000000000000000	4.00000000000000000000	4.00000000000000000000
96.00000000000000000000	0.00000000000000000000	4179.48730468750000000000	4193.33300781250000000000	4167.17919921875000000000	4200.00000000000000000000	4188.20507812500000000000	4186.66650390625000000000	4172.82031250000000000000	4185.12792968750000000000	4300.00000000000000000000	4178.97412109375000000000	4177.94873046875000000000	4188.20507812500000000000	4171.79492187500000000000	4172.82031250000000000000	1750.00000000000000000000	10243.00000000000000000000	10226.00000000000000000000	0.00000000000000000000	0.00000000000000000000	0.00000000000000000000	2225.00000000000000000000	43.00000000000000000000	4.00000000000000000000	4.00000000000000000000	4.00000000000000000000	4.00000000000000000000	4.00000000000000000000	4.00000000000000000000	4.00000000000000000000	4.00000000000000000000	4.00000000000000000000	4.00000000000000000000	4.00000000000000000000	4.00000000000000000000	4.00000000000000000000	4.00000000000000000000	4.00000000000000000000	4.00000000000000000000
97.00000000000000000000	0.00000000000000000000	4178.46142578125000000000	4192.30761718750000000000	4168.71777343750000000000	4196.41015625000000000000	4186.15380859375000000000	4177.94873046875000000000	4164.10253906250000000000	4181.53857421875000000000	4300.00000000000000000000	4175.89746093750000000000	4181.02539062500000000000	4198.97412109375000000000	4183.58984375000000000000	4182.56396484375000000000	1647.00000000000000000000	10243.00000000000000000000	10224.00000000000000000000	0.00000000000000000000	0.00000000000000000000	0.00000000000000000000	2225.00000000000000000000	51.00000000000000000000	4.00000000000000000000	4.00000000000000000000	4.00000000000000000000	4.00000000000000000000	4.00000000000000000000	4.00000000000000000000	4.00000000000000000000	4.00000000000000000000	4.00000000000000000000	4.00000000000000000000	4.00000000000000000000	4.00000000000000000000	4.00000000000000000000	4.00000000000000000000	4.00000000000000000000	4.00000000000000000000
98.00000000000000000000	0.00000000000000000000	4168.71777343750000000000	4167.69238281250000000000	4167.17919921875000000000	4173.33300781250000000000	4147.69238281250000000000	4168.20507812500000000000	4143.07666015625000000000	4163.07666015625000000000	4296.92285156250000000000	4132.30761718750000000000	4166.15380859375000000000	4188.71777343750000000000	4154.35888671875000000000	4169.74365234375000000000	3198.00000000000000000000	10243.00000000000000000000	10224.00000000000000000000	0.00000000000000000000	0.00000000000000000000	0.00000000000000000000	2225.00000000000000000000	59.00000000000000000000	4.00000000000000000000	4.00000000000000000000	4.00000000000000000000	4.00000000000000000000	4.00000000000000000000	4.00000000000000000000	4.00000000000000000000	4.00000000000000000000	4.00000000000000000000	4.00000000000000000000	4.00000000000000000000	4.00000000000000000000	4.00000000000000000000	4.00000000000000000000	4.00000000000000000000	4.00000000000000000000
99.00000000000000000000	0.00000000000000000000	4175.89746093750000000000	4196.92285156250000000000	4166.15380859375000000000	4194.35888671875000000000	4180.51269531250000000000	4183.07666015625000000000	4175.38427734375000000000	4200.00000000000000000000	4306.15380859375000000000	4185.12792968750000000000	4186.15380859375000000000	4188.20507812500000000000	4181.53857421875000000000	4174.35888671875000000000	2114.00000000000000000000	10244.00000000000000000000	10227.00000000000000000000	0.00000000000000000000	0.00000000000000000000	0.00000000000000000000	2225.00000000000000000000	68.00000000000000000000	4.00000000000000000000	4.00000000000000000000	4.00000000000000000000	4.00000000000000000000	4.00000000000000000000	4.00000000000000000000	4.00000000000000000000	4.00000000000000000000	4.00000000000000000000	4.00000000000000000000	4.00000000000000000000	4.00000000000000000000	4.00000000000000000000	4.00000000000000000000	4.00000000000000000000	4.00000000000000000000
100.00000000000000000000	0.00000000000000000000	4159.48730468750000000000	4158.46142578125000000000	4170.25634765625000000000	4170.25634765625000000000	4137.43603515625000000000	4165.12792968750000000000	4143.58984375000000000000	4163.07666015625000000000	4296.92285156250000000000	4153.84619140625000000000	4166.66650390625000000000	4185.12792968750000000000	4143.58984375000000000000	4161.53857421875000000000	1750.00000000000000000000	10244.00000000000000000000	10227.00000000000000000000	0.00000000000000000000	0.00000000000000000000	0.00000000000000000000	2225.00000000000000000000	75.00000000000000000000	4.00000000000000000000	4.00000000000000000000	4.00000000000000000000	4.00000000000000000000	4.00000000000000000000	4.00000000000000000000	4.00000000000000000000	4.00000000000000000000	4.00000000000000000000	4.00000000000000000000	4.00000000000000000000	4.00000000000000000000	4.00000000000000000000	4.00000000000000000000	4.00000000000000000000	4.00000000000000000000
101.00000000000000000000	0.00000000000000000000	4170.76904296875000000000	4184.10253906250000000000	4164.61523437500000000000	4173.84619140625000000000	4146.15380859375000000000	4177.43603515625000000000	4164.61523437500000000000	4177.94873046875000000000	4297.43603515625000000000	4154.35888671875000000000	4170.76904296875000000000	4186.66650390625000000000	4166.15380859375000000000	4173.33300781250000000000	1647.00000000000000000000	10245.00000000000000000000	10228.00000000000000000000	0.00000000000000000000	0.00000000000000000000	0.00000000000000000000	2225.00000000000000000000	84.00000000000000000000	4.00000000000000000000	4.00000000000000000000	4.00000000000000000000	4.00000000000000000000	4.00000000000000000000	4.00000000000000000000	4.00000000000000000000	4.00000000000000000000	4.00000000000000000000	4.00000000000000000000	4.00000000000000000000	4.00000000000000000000	4.00000000000000000000	4.00000000000000000000	4.00000000000000000000	4.00000000000000000000
102.00000000000000000000	0.00000000000000000000	4177.94873046875000000000	4190.76904296875000000000	4171.79492187500000000000	4177.94873046875000000000	4152.30761718750000000000	4175.38427734375000000000	4162.56396484375000000000	4176.92285156250000000000	4300.51269531250000000000	4154.87158203125000000000	4173.84619140625000000000	4192.82031250000000000000	4172.82031250000000000000	4173.33300781250000000000	3198.00000000000000000000	10245.00000000000000000000	10228.00000000000000000000	0.00000000000000000000	0.00000000000000000000	0.00000000000000000000	2225.00000000000000000000	92.00000000000000000000	4.00000000000000000000	4.00000000000000000000	4.00000000000000000000	4.00000000000000000000	4.00000000000000000000	4.00000000000000000000	4.00000000000000000000	4.00000000000000000000	4.00000000000000000000	4.00000000000000000000	4.00000000000000000000	4.00000000000000000000	4.00000000000000000000	4.00000000000000000000	4.00000000000000000000	4.00000000000000000000
103.00000000000000000000	0.00000000000000000000	4161.53857421875000000000	4158.97412109375000000000	4168.71777343750000000000	4153.84619140625000000000	4138.46142578125000000000	4164.10253906250000000000	4130.25634765625000000000	4136.41015625000000000000	4293.33300781250000000000	4120.51269531250000000000	4152.30761718750000000000	4181.53857421875000000000	4140.00000000000000000000	4156.41015625000000000000	2114.00000000000000000000	10247.00000000000000000000	10226.00000000000000000000	0.00000000000000000000	0.00000000000000000000	0.00000000000000000000	2225.00000000000000000000	99.00000000000000000000	4.00000000000000000000	4.00000000000000000000	4.00000000000000000000	4.00000000000000000000	4.00000000000000000000	4.00000000000000000000	4.00000000000000000000	4.00000000000000000000	4.00000000000000000000	4.00000000000000000000	4.00000000000000000000	4.00000000000000000000	4.00000000000000000000	4.00000000000000000000	4.00000000000000000000	4.00000000000000000000
104.00000000000000000000	0.00000000000000000000	4164.10253906250000000000	4188.20507812500000000000	4158.97412109375000000000	4171.79492187500000000000	4186.15380859375000000000	4175.38427734375000000000	4158.46142578125000000000	4174.87158203125000000000	4299.48730468750000000000	4161.02539062500000000000	4171.28173828125000000000	4184.61523437500000000000	4175.89746093750000000000	4170.76904296875000000000	1750.00000000000000000000	10247.00000000000000000000	10226.00000000000000000000	0.00000000000000000000	0.00000000000000000000	0.00000000000000000000	2225.00000000000000000000	106.00000000000000000000	4.00000000000000000000	4.00000000000000000000	4.00000000000000000000	4.00000000000000000000	4.00000000000000000000	4.00000000000000000000	4.00000000000000000000	4.00000000000000000000	4.00000000000000000000	4.00000000000000000000	4.00000000000000000000	4.00000000000000000000	4.00000000000000000000	4.00000000000000000000	4.00000000000000000000	4.00000000000000000000
105.00000000000000000000	0.00000000000000000000	4151.79492187500000000000	4148.71777343750000000000	4164.61523437500000000000	4152.82031250000000000000	4135.38427734375000000000	4153.33300781250000000000	4125.12792968750000000000	4153.33300781250000000000	4295.38427734375000000000	4121.53857421875000000000	4158.46142578125000000000	4183.07666015625000000000	4141.53857421875000000000	4160.51269531250000000000	1647.00000000000000000000	10246.00000000000000000000	10223.00000000000000000000	0.00000000000000000000	0.00000000000000000000	0.00000000000000000000	2225.00000000000000000000	114.00000000000000000000	4.00000000000000000000	4.00000000000000000000	4.00000000000000000000	4.00000000000000000000	4.00000000000000000000	4.00000000000000000000	4.00000000000000000000	4.00000000000000000000	4.00000000000000000000	4.00000000000000000000	4.00000000000000000000	4.00000000000000000000	4.00000000000000000000	4.00000000000000000000	4.00000000000000000000	4.00000000000000000000
106.00000000000000000000	0.00000000000000000000	4163.58984375000000000000	4170.25634765625000000000	4165.64111328125000000000	4156.41015625000000000000	4152.30761718750000000000	4174.35888671875000000000	4153.33300781250000000000	4163.58984375000000000000	4297.43603515625000000000	4146.66650390625000000000	4166.66650390625000000000	4183.58984375000000000000	4154.87158203125000000000	4167.17919921875000000000	3198.00000000000000000000	10246.00000000000000000000	10223.00000000000000000000	0.00000000000000000000	0.00000000000000000000	0.00000000000000000000	2225.00000000000000000000	121.00000000000000000000	4.00000000000000000000	4.00000000000000000000	4.00000000000000000000	4.00000000000000000000	4.00000000000000000000	4.00000000000000000000	4.00000000000000000000	4.00000000000000000000	4.00000000000000000000	4.00000000000000000000	4.00000000000000000000	4.00000000000000000000	4.00000000000000000000	4.00000000000000000000	4.00000000000000000000	4.00000000000000000000
107.00000000000000000000	0.00000000000000000000	4175.38427734375000000000	4188.71777343750000000000	4172.82031250000000000000	4167.69238281250000000000	4185.12792968750000000000	4187.69238281250000000000	4180.00000000000000000000	4183.07666015625000000000	4301.02539062500000000000	4185.12792968750000000000	4175.89746093750000000000	4194.35888671875000000000	4168.71777343750000000000	4170.25634765625000000000	2114.00000000000000000000	10248.00000000000000000000	10224.00000000000000000000	0.00000000000000000000	0.00000000000000000000	0.00000000000000000000	2225.00000000000000000000	128.00000000000000000000	4.00000000000000000000	4.00000000000000000000	4.00000000000000000000	4.00000000000000000000	4.00000000000000000000	4.00000000000000000000	4.00000000000000000000	4.00000000000000000000	4.00000000000000000000	4.00000000000000000000	4.00000000000000000000	4.00000000000000000000	4.00000000000000000000	4.00000000000000000000	4.00000000000000000000	4.00000000000000000000
108.00000000000000000000	0.00000000000000000000	4162.05126953125000000000	4154.87158203125000000000	4172.30761718750000000000	4150.25634765625000000000	4147.17919921875000000000	4169.74365234375000000000	4149.23046875000000000000	4157.94873046875000000000	4295.38427734375000000000	4142.05126953125000000000	4157.43603515625000000000	4186.66650390625000000000	4141.02539062500000000000	4157.94873046875000000000	1750.00000000000000000000	10248.00000000000000000000	10224.00000000000000000000	0.00000000000000000000	0.00000000000000000000	0.00000000000000000000	2225.00000000000000000000	136.00000000000000000000	4.00000000000000000000	4.00000000000000000000	4.00000000000000000000	4.00000000000000000000	4.00000000000000000000	4.00000000000000000000	4.00000000000000000000	4.00000000000000000000	4.00000000000000000000	4.00000000000000000000	4.00000000000000000000	4.00000000000000000000	4.00000000000000000000	4.00000000000000000000	4.00000000000000000000	4.00000000000000000000
109.00000000000000000000	0.00000000000000000000	4174.87158203125000000000	4196.41015625000000000000	4167.69238281250000000000	4173.84619140625000000000	4181.53857421875000000000	4176.92285156250000000000	4168.71777343750000000000	4191.79492187500000000000	4303.07666015625000000000	4177.43603515625000000000	4183.58984375000000000000	4195.89746093750000000000	4195.89746093750000000000	4184.10253906250000000000	1647.00000000000000000000	10251.00000000000000000000	10224.00000000000000000000	0.00000000000000000000	0.00000000000000000000	0.00000000000000000000	2225.00000000000000000000	144.00000000000000000000	4.00000000000000000000	4.00000000000000000000	4.00000000000000000000	4.00000000000000000000	4.00000000000000000000	4.00000000000000000000	4.00000000000000000000	4.00000000000000000000	4.00000000000000000000	4.00000000000000000000	4.00000000000000000000	4.00000000000000000000	4.00000000000000000000	4.00000000000000000000	4.00000000000000000000	4.00000000000000000000
110.00000000000000000000	0.00000000000000000000	4171.28173828125000000000	4171.28173828125000000000	4174.35888671875000000000	4157.94873046875000000000	4152.82031250000000000000	4160.00000000000000000000	4137.94873046875000000000	4166.66650390625000000000	4296.92285156250000000000	4148.71777343750000000000	4171.28173828125000000000	4202.05126953125000000000	4173.33300781250000000000	4181.02539062500000000000	3198.00000000000000000000	10251.00000000000000000000	10224.00000000000000000000	0.00000000000000000000	0.00000000000000000000	0.00000000000000000000	2225.00000000000000000000	152.00000000000000000000	4.00000000000000000000	4.00000000000000000000	4.00000000000000000000	4.00000000000000000000	4.00000000000000000000	4.00000000000000000000	4.00000000000000000000	4.00000000000000000000	4.00000000000000000000	4.00000000000000000000	4.00000000000000000000	4.00000000000000000000	4.00000000000000000000	4.00000000000000000000	4.00000000000000000000	4.00000000000000000000
111.00000000000000000000	0.00000000000000000000	4173.33300781250000000000	4175.38427734375000000000	4171.79492187500000000000	4161.53857421875000000000	4159.48730468750000000000	4174.87158203125000000000	4161.02539062500000000000	4177.43603515625000000000	4295.38427734375000000000	4154.87158203125000000000	4168.20507812500000000000	4196.41015625000000000000	4172.82031250000000000000	4178.97412109375000000000	2114.00000000000000000000	10253.00000000000000000000	10224.00000000000000000000	0.00000000000000000000	0.00000000000000000000	0.00000000000000000000	2225.00000000000000000000	160.00000000000000000000	4.00000000000000000000	4.00000000000000000000	4.00000000000000000000	4.00000000000000000000	4.00000000000000000000	4.00000000000000000000	4.00000000000000000000	4.00000000000000000000	4.00000000000000000000	4.00000000000000000000	4.00000000000000000000	4.00000000000000000000	4.00000000000000000000	4.00000000000000000000	4.00000000000000000000	4.00000000000000000000
112.00000000000000000000	0.00000000000000000000	4173.33300781250000000000	4192.82031250000000000000	4174.35888671875000000000	4180.00000000000000000000	4180.00000000000000000000	4183.58984375000000000000	4183.07666015625000000000	4202.56396484375000000000	4303.07666015625000000000	4185.64111328125000000000	4185.12792968750000000000	4200.00000000000000000000	4186.15380859375000000000	4178.46142578125000000000	1750.00000000000000000000	10253.00000000000000000000	10224.00000000000000000000	0.00000000000000000000	0.00000000000000000000	0.00000000000000000000	2225.00000000000000000000	168.00000000000000000000	4.00000000000000000000	4.00000000000000000000	4.00000000000000000000	4.00000000000000000000	4.00000000000000000000	4.00000000000000000000	4.00000000000000000000	4.00000000000000000000	4.00000000000000000000	4.00000000000000000000	4.00000000000000000000	4.00000000000000000000	4.00000000000000000000	4.00000000000000000000	4.00000000000000000000	4.00000000000000000000
113.00000000000000000000	0.00000000000000000000	4162.56396484375000000000	4158.97412109375000000000	4171.79492187500000000000	4155.38427734375000000000	4143.58984375000000000000	4167.17919921875000000000	4144.10253906250000000000	4164.61523437500000000000	4297.43603515625000000000	4136.92285156250000000000	4166.15380859375000000000	4192.30761718750000000000	4144.61523437500000000000	4161.02539062500000000000	1647.00000000000000000000	10253.00000000000000000000	10224.00000000000000000000	0.00000000000000000000	0.00000000000000000000	0.00000000000000000000	2225.00000000000000000000	176.00000000000000000000	4.00000000000000000000	4.00000000000000000000	4.00000000000000000000	4.00000000000000000000	4.00000000000000000000	4.00000000000000000000	4.00000000000000000000	4.00000000000000000000	4.00000000000000000000	4.00000000000000000000	4.00000000000000000000	4.00000000000000000000	4.00000000000000000000	4.00000000000000000000	4.00000000000000000000	4.00000000000000000000
114.00000000000000000000	0.00000000000000000000	4185.12792968750000000000	4203.07666015625000000000	4167.69238281250000000000	4177.94873046875000000000	4187.69238281250000000000	4185.12792968750000000000	4175.89746093750000000000	4188.71777343750000000000	4302.56396484375000000000	4176.41015625000000000000	4184.61523437500000000000	4200.51269531250000000000	4190.25634765625000000000	4183.07666015625000000000	3198.00000000000000000000	10253.00000000000000000000	10224.00000000000000000000	0.00000000000000000000	0.00000000000000000000	0.00000000000000000000	2225.00000000000000000000	184.00000000000000000000	4.00000000000000000000	4.00000000000000000000	4.00000000000000000000	4.00000000000000000000	4.00000000000000000000	4.00000000000000000000	4.00000000000000000000	4.00000000000000000000	4.00000000000000000000	4.00000000000000000000	4.00000000000000000000	4.00000000000000000000	4.00000000000000000000	4.00000000000000000000	4.00000000000000000000	4.00000000000000000000
115.00000000000000000000	0.00000000000000000000	4177.43603515625000000000	4182.05126953125000000000	4174.87158203125000000000	4171.79492187500000000000	4164.61523437500000000000	4172.30761718750000000000	4153.84619140625000000000	4165.64111328125000000000	4297.43603515625000000000	4164.10253906250000000000	4174.35888671875000000000	4201.53857421875000000000	4172.30761718750000000000	4173.84619140625000000000	2114.00000000000000000000	10254.00000000000000000000	10225.00000000000000000000	0.00000000000000000000	0.00000000000000000000	0.00000000000000000000	2225.00000000000000000000	193.00000000000000000000	4.00000000000000000000	4.00000000000000000000	4.00000000000000000000	4.00000000000000000000	4.00000000000000000000	4.00000000000000000000	4.00000000000000000000	4.00000000000000000000	4.00000000000000000000	4.00000000000000000000	4.00000000000000000000	4.00000000000000000000	4.00000000000000000000	4.00000000000000000000	4.00000000000000000000	4.00000000000000000000
116.00000000000000000000	0.00000000000000000000	4168.71777343750000000000	4171.79492187500000000000	4165.64111328125000000000	4164.61523437500000000000	4164.10253906250000000000	4173.84619140625000000000	4154.35888671875000000000	4171.79492187500000000000	4295.89746093750000000000	4155.38427734375000000000	4168.20507812500000000000	4188.71777343750000000000	4160.51269531250000000000	4165.64111328125000000000	1750.00000000000000000000	10254.00000000000000000000	10225.00000000000000000000	0.00000000000000000000	0.00000000000000000000	0.00000000000000000000	2225.00000000000000000000	200.00000000000000000000	4.00000000000000000000	4.00000000000000000000	4.00000000000000000000	4.00000000000000000000	4.00000000000000000000	4.00000000000000000000	4.00000000000000000000	4.00000000000000000000	4.00000000000000000000	4.00000000000000000000	4.00000000000000000000	4.00000000000000000000	4.00000000000000000000	4.00000000000000000000	4.00000000000000000000	4.00000000000000000000
117.00000000000000000000	0.00000000000000000000	4173.33300781250000000000	4187.17919921875000000000	4168.20507812500000000000	4174.35888671875000000000	4182.56396484375000000000	4178.97412109375000000000	4171.28173828125000000000	4202.56396484375000000000	4303.58984375000000000000	4177.43603515625000000000	4185.12792968750000000000	4197.43603515625000000000	4183.07666015625000000000	4177.94873046875000000000	1647.00000000000000000000	10251.00000000000000000000	10223.00000000000000000000	0.00000000000000000000	0.00000000000000000000	0.00000000000000000000	2225.00000000000000000000	208.00000000000000000000	4.00000000000000000000	4.00000000000000000000	4.00000000000000000000	4.00000000000000000000	4.00000000000000000000	4.00000000000000000000	4.00000000000000000000	4.00000000000000000000	4.00000000000000000000	4.00000000000000000000	4.00000000000000000000	4.00000000000000000000	4.00000000000000000000	4.00000000000000000000	4.00000000000000000000	4.00000000000000000000
118.00000000000000000000	0.00000000000000000000	4158.97412109375000000000	4148.71777343750000000000	4172.82031250000000000000	4155.89746093750000000000	4128.20507812500000000000	4163.58984375000000000000	4136.41015625000000000000	4164.61523437500000000000	4295.89746093750000000000	4131.28173828125000000000	4167.17919921875000000000	4194.87158203125000000000	4148.20507812500000000000	4165.64111328125000000000	3198.00000000000000000000	10251.00000000000000000000	10223.00000000000000000000	0.00000000000000000000	0.00000000000000000000	0.00000000000000000000	2225.00000000000000000000	216.00000000000000000000	4.00000000000000000000	4.00000000000000000000	4.00000000000000000000	4.00000000000000000000	4.00000000000000000000	4.00000000000000000000	4.00000000000000000000	4.00000000000000000000	4.00000000000000000000	4.00000000000000000000	4.00000000000000000000	4.00000000000000000000	4.00000000000000000000	4.00000000000000000000	4.00000000000000000000	4.00000000000000000000
119.00000000000000000000	0.00000000000000000000	4169.74365234375000000000	4188.71777343750000000000	4167.17919921875000000000	4176.41015625000000000000	4175.89746093750000000000	4183.07666015625000000000	4172.30761718750000000000	4190.76904296875000000000	4298.46142578125000000000	4174.35888671875000000000	4181.02539062500000000000	4192.30761718750000000000	4180.51269531250000000000	4172.30761718750000000000	2114.00000000000000000000	10250.00000000000000000000	10222.00000000000000000000	0.00000000000000000000	0.00000000000000000000	0.00000000000000000000	2225.00000000000000000000	224.00000000000000000000	4.00000000000000000000	4.00000000000000000000	4.00000000000000000000	4.00000000000000000000	4.00000000000000000000	4.00000000000000000000	4.00000000000000000000	4.00000000000000000000	4.00000000000000000000	4.00000000000000000000	4.00000000000000000000	4.00000000000000000000	4.00000000000000000000	4.00000000000000000000	4.00000000000000000000	4.00000000000000000000
120.00000000000000000000	0.00000000000000000000	4163.07666015625000000000	4173.33300781250000000000	4171.79492187500000000000	4152.30761718750000000000	4171.79492187500000000000	4173.84619140625000000000	4158.46142578125000000000	4172.30761718750000000000	4293.84619140625000000000	4159.48730468750000000000	4169.74365234375000000000	4192.82031250000000000000	4158.97412109375000000000	4158.46142578125000000000	1750.00000000000000000000	10250.00000000000000000000	10222.00000000000000000000	0.00000000000000000000	0.00000000000000000000	0.00000000000000000000	2225.00000000000000000000	231.00000000000000000000	4.00000000000000000000	4.00000000000000000000	4.00000000000000000000	4.00000000000000000000	4.00000000000000000000	4.00000000000000000000	4.00000000000000000000	4.00000000000000000000	4.00000000000000000000	4.00000000000000000000	4.00000000000000000000	4.00000000000000000000	4.00000000000000000000	4.00000000000000000000	4.00000000000000000000	4.00000000000000000000
121.00000000000000000000	0.00000000000000000000	4161.02539062500000000000	4162.56396484375000000000	4167.17919921875000000000	4137.94873046875000000000	4156.41015625000000000000	4175.38427734375000000000	4153.84619140625000000000	4163.07666015625000000000	4293.84619140625000000000	4138.97412109375000000000	4165.64111328125000000000	4191.79492187500000000000	4157.94873046875000000000	4161.02539062500000000000	1647.00000000000000000000	10246.00000000000000000000	10222.00000000000000000000	0.00000000000000000000	0.00000000000000000000	0.00000000000000000000	2225.00000000000000000000	239.00000000000000000000	4.00000000000000000000	4.00000000000000000000	4.00000000000000000000	4.00000000000000000000	4.00000000000000000000	4.00000000000000000000	4.00000000000000000000	4.00000000000000000000	4.00000000000000000000	4.00000000000000000000	4.00000000000000000000	4.00000000000000000000	4.00000000000000000000	4.00000000000000000000	4.00000000000000000000	4.00000000000000000000
122.00000000000000000000	0.00000000000000000000	4169.74365234375000000000	4187.69238281250000000000	4166.15380859375000000000	4171.28173828125000000000	4175.89746093750000000000	4178.46142578125000000000	4172.30761718750000000000	4195.38427734375000000000	4301.02539062500000000000	4186.15380859375000000000	4189.74365234375000000000	4200.51269531250000000000	4197.94873046875000000000	4182.56396484375000000000	3198.00000000000000000000	10246.00000000000000000000	10222.00000000000000000000	0.00000000000000000000	0.00000000000000000000	0.00000000000000000000	2225.00000000000000000000	247.00000000000000000000	4.00000000000000000000	4.00000000000000000000	4.00000000000000000000	4.00000000000000000000	4.00000000000000000000	4.00000000000000000000	4.00000000000000000000	4.00000000000000000000	4.00000000000000000000	4.00000000000000000000	4.00000000000000000000	4.00000000000000000000	4.00000000000000000000	4.00000000000000000000	4.00000000000000000000	4.00000000000000000000
123.00000000000000000000	0.00000000000000000000	4152.82031250000000000000	4147.69238281250000000000	4167.69238281250000000000	4154.35888671875000000000	4131.28173828125000000000	4157.94873046875000000000	4135.38427734375000000000	4161.53857421875000000000	4291.79492187500000000000	4156.41015625000000000000	4165.64111328125000000000	4193.84619140625000000000	4152.30761718750000000000	4164.10253906250000000000	2114.00000000000000000000	10245.00000000000000000000	10222.00000000000000000000	0.00000000000000000000	0.00000000000000000000	0.00000000000000000000	2225.00000000000000000000	256.00000000000000000000	4.00000000000000000000	4.00000000000000000000	4.00000000000000000000	4.00000000000000000000	4.00000000000000000000	4.00000000000000000000	4.00000000000000000000	4.00000000000000000000	4.00000000000000000000	4.00000000000000000000	4.00000000000000000000	4.00000000000000000000	4.00000000000000000000	4.00000000000000000000	4.00000000000000000000	4.00000000000000000000
124.00000000000000000000	0.00000000000000000000	4166.66650390625000000000	4185.12792968750000000000	4164.10253906250000000000	4170.25634765625000000000	4181.02539062500000000000	4185.12792968750000000000	4178.46142578125000000000	4191.79492187500000000000	4296.92285156250000000000	4186.66650390625000000000	4178.46142578125000000000	4196.92285156250000000000	4177.43603515625000000000	4173.33300781250000000000	1750.00000000000000000000	10245.00000000000000000000	10222.00000000000000000000	0.00000000000000000000	0.00000000000000000000	0.00000000000000000000	2225.00000000000000000000	263.00000000000000000000	4.00000000000000000000	4.00000000000000000000	4.00000000000000000000	4.00000000000000000000	4.00000000000000000000	4.00000000000000000000	4.00000000000000000000	4.00000000000000000000	4.00000000000000000000	4.00000000000000000000	4.00000000000000000000	4.00000000000000000000	4.00000000000000000000	4.00000000000000000000	4.00000000000000000000	4.00000000000000000000
125.00000000000000000000	0.00000000000000000000	4169.23046875000000000000	4178.97412109375000000000	4173.84619140625000000000	4176.92285156250000000000	4168.20507812500000000000	4178.97412109375000000000	4168.20507812500000000000	4186.15380859375000000000	4298.46142578125000000000	4175.38427734375000000000	4182.56396484375000000000	4202.05126953125000000000	4168.20507812500000000000	4169.74365234375000000000	1647.00000000000000000000	10243.00000000000000000000	10223.00000000000000000000	0.00000000000000000000	0.00000000000000000000	0.00000000000000000000	2225.00000000000000000000	272.00000000000000000000	4.00000000000000000000	4.00000000000000000000	4.00000000000000000000	4.00000000000000000000	4.00000000000000000000	4.00000000000000000000	4.00000000000000000000	4.00000000000000000000	4.00000000000000000000	4.00000000000000000000	4.00000000000000000000	4.00000000000000000000	4.00000000000000000000	4.00000000000000000000	4.00000000000000000000	4.00000000000000000000
126.00000000000000000000	0.00000000000000000000	4163.58984375000000000000	4165.12792968750000000000	4171.28173828125000000000	4173.84619140625000000000	4131.28173828125000000000	4168.71777343750000000000	4143.58984375000000000000	4167.69238281250000000000	4296.92285156250000000000	4151.28173828125000000000	4171.79492187500000000000	4192.82031250000000000000	4149.23046875000000000000	4158.97412109375000000000	3198.00000000000000000000	10243.00000000000000000000	10223.00000000000000000000	0.00000000000000000000	0.00000000000000000000	0.00000000000000000000	2225.00000000000000000000	279.00000000000000000000	4.00000000000000000000	4.00000000000000000000	4.00000000000000000000	4.00000000000000000000	4.00000000000000000000	4.00000000000000000000	4.00000000000000000000	4.00000000000000000000	4.00000000000000000000	4.00000000000000000000	4.00000000000000000000	4.00000000000000000000	4.00000000000000000000	4.00000000000000000000	4.00000000000000000000	4.00000000000000000000
127.00000000000000000000	0.00000000000000000000	4172.82031250000000000000	4196.41015625000000000000	4166.66650390625000000000	4193.84619140625000000000	4172.82031250000000000000	4181.02539062500000000000	4169.74365234375000000000	4194.35888671875000000000	4301.53857421875000000000	4185.64111328125000000000	4185.12792968750000000000	4202.05126953125000000000	4180.00000000000000000000	4173.84619140625000000000	50.00000000000000000000	10244.00000000000000000000	10224.00000000000000000000	0.00000000000000000000	0.00000000000000000000	0.00000000000000000000	2225.00000000000000000000	287.00000000000000000000	4.00000000000000000000	4.00000000000000000000	4.00000000000000000000	4.00000000000000000000	4.00000000000000000000	4.00000000000000000000	4.00000000000000000000	4.00000000000000000000	4.00000000000000000000	4.00000000000000000000	4.00000000000000000000	4.00000000000000000000	4.00000000000000000000	4.00000000000000000000	4.00000000000000000000	4.00000000000000000000
0.00000000000000000000	0.00000000000000000000	4162.05126953125000000000	4157.94873046875000000000	4167.69238281250000000000	4171.28173828125000000000	4150.76904296875000000000	4167.17919921875000000000	4140.00000000000000000000	4156.41015625000000000000	4292.82031250000000000000	4132.30761718750000000000	4162.56396484375000000000	4200.51269531250000000000	4142.56396484375000000000	4165.12792968750000000000	1298.00000000000000000000	10244.00000000000000000000	10224.00000000000000000000	0.00000000000000000000	0.00000000000000000000	0.00000000000000000000	2225.00000000000000000000	294.00000000000000000000	4.00000000000000000000	4.00000000000000000000	4.00000000000000000000	4.00000000000000000000	4.00000000000000000000	4.00000000000000000000	4.00000000000000000000	4.00000000000000000000	4.00000000000000000000	4.00000000000000000000	4.00000000000000000000	4.00000000000000000000	4.00000000000000000000	4.00000000000000000000	4.00000000000000000000	4.00000000000000000000
1.00000000000000000000	0.00000000000000000000	4172.30761718750000000000	4185.64111328125000000000	4164.10253906250000000000	4186.66650390625000000000	4174.87158203125000000000	4181.53857421875000000000	4165.64111328125000000000	4181.02539062500000000000	4301.53857421875000000000	4155.89746093750000000000	4177.94873046875000000000	4197.94873046875000000000	4172.30761718750000000000	4178.97412109375000000000	2104.00000000000000000000	10246.00000000000000000000	10224.00000000000000000000	0.00000000000000000000	0.00000000000000000000	0.00000000000000000000	2225.00000000000000000000	302.00000000000000000000	4.00000000000000000000	4.00000000000000000000	4.00000000000000000000	4.00000000000000000000	4.00000000000000000000	4.00000000000000000000	4.00000000000000000000	4.00000000000000000000	4.00000000000000000000	4.00000000000000000000	4.00000000000000000000	4.00000000000000000000	4.00000000000000000000	4.00000000000000000000	4.00000000000000000000	4.00000000000000000000
2.00000000000000000000	0.00000000000000000000	4166.15380859375000000000	4177.43603515625000000000	4172.30761718750000000000	4190.25634765625000000000	4153.84619140625000000000	4172.82031250000000000000	4158.46142578125000000000	4189.74365234375000000000	4304.61523437500000000000	4170.25634765625000000000	4182.56396484375000000000	4201.53857421875000000000	4166.15380859375000000000	4176.92285156250000000000	2109.00000000000000000000	10246.00000000000000000000	10224.00000000000000000000	0.00000000000000000000	0.00000000000000000000	0.00000000000000000000	2225.00000000000000000000	310.00000000000000000000	4.00000000000000000000	4.00000000000000000000	4.00000000000000000000	4.00000000000000000000	4.00000000000000000000	4.00000000000000000000	4.00000000000000000000	4.00000000000000000000	4.00000000000000000000	4.00000000000000000000	4.00000000000000000000	4.00000000000000000000	4.00000000000000000000	4.00000000000000000000	4.00000000000000000000	4.00000000000000000000
3.00000000000000000000	0.00000000000000000000	4158.46142578125000000000	4161.53857421875000000000	4170.25634765625000000000	4175.38427734375000000000	4140.51269531250000000000	4168.71777343750000000000	4146.15380859375000000000	4172.82031250000000000000	4299.48730468750000000000	4151.79492187500000000000	4168.71777343750000000000	4194.35888671875000000000	4141.53857421875000000000	4163.58984375000000000000	3165.00000000000000000000	10246.00000000000000000000	10225.00000000000000000000	0.00000000000000000000	0.00000000000000000000	0.00000000000000000000	2225.00000000000000000000	317.00000000000000000000	4.00000000000000000000	4.00000000000000000000	4.00000000000000000000	4.00000000000000000000	4.00000000000000000000	4.00000000000000000000	4.00000000000000000000	4.00000000000000000000	4.00000000000000000000	4.00000000000000000000	4.00000000000000000000	4.00000000000000000000	4.00000000000000000000	4.00000000000000000000	4.00000000000000000000	4.00000000000000000000
4.00000000000000000000	0.00000000000000000000	4181.53857421875000000000	4209.23046875000000000000	4172.30761718750000000000	4196.92285156250000000000	4203.07666015625000000000	4187.69238281250000000000	4178.97412109375000000000	4191.28173828125000000000	4305.12792968750000000000	4192.30761718750000000000	4190.76904296875000000000	4206.66650390625000000000	4184.10253906250000000000	4178.97412109375000000000	3360.00000000000000000000	10246.00000000000000000000	10225.00000000000000000000	0.00000000000000000000	0.00000000000000000000	0.00000000000000000000	2225.00000000000000000000	325.00000000000000000000	4.00000000000000000000	4.00000000000000000000	4.00000000000000000000	4.00000000000000000000	4.00000000000000000000	4.00000000000000000000	4.00000000000000000000	4.00000000000000000000	4.00000000000000000000	4.00000000000000000000	4.00000000000000000000	4.00000000000000000000	4.00000000000000000000	4.00000000000000000000	4.00000000000000000000	4.00000000000000000000
5.00000000000000000000	0.00000000000000000000	4172.30761718750000000000	4172.30761718750000000000	4178.97412109375000000000	4176.92285156250000000000	4157.43603515625000000000	4169.74365234375000000000	4144.10253906250000000000	4149.23046875000000000000	4296.92285156250000000000	4144.10253906250000000000	4172.82031250000000000000	4207.17919921875000000000	4148.20507812500000000000	4171.28173828125000000000	1799.00000000000000000000	10246.00000000000000000000	10227.00000000000000000000	0.00000000000000000000	0.00000000000000000000	0.00000000000000000000	2225.00000000000000000000	334.00000000000000000000	4.00000000000000000000	4.00000000000000000000	4.00000000000000000000	4.00000000000000000000	4.00000000000000000000	4.00000000000000000000	4.00000000000000000000	4.00000000000000000000	4.00000000000000000000	4.00000000000000000000	4.00000000000000000000	4.00000000000000000000	4.00000000000000000000	4.00000000000000000000	4.00000000000000000000	4.00000000000000000000
6.00000000000000000000	0.00000000000000000000	4169.74365234375000000000	4185.12792968750000000000	4166.66650390625000000000	4185.64111328125000000000	4158.46142578125000000000	4180.00000000000000000000	4162.56396484375000000000	4178.97412109375000000000	4302.56396484375000000000	4153.84619140625000000000	4178.97412109375000000000	4200.00000000000000000000	4163.07666015625000000000	4182.05126953125000000000	2965.00000000000000000000	10246.00000000000000000000	10227.00000000000000000000	0.00000000000000000000	0.00000000000000000000	0.00000000000000000000	2225.00000000000000000000	342.00000000000000000000	4.00000000000000000000	4.00000000000000000000	4.00000000000000000000	4.00000000000000000000	4.00000000000000000000	4.00000000000000000000	4.00000000000000000000	4.00000000000000000000	4.00000000000000000000	4.00000000000000000000	4.00000000000000000000	4.00000000000000000000	4.00000000000000000000	4.00000000000000000000	4.00000000000000000000	4.00000000000000000000
7.00000000000000000000	0.00000000000000000000	4166.15380859375000000000	4178.97412109375000000000	4167.69238281250000000000	4187.17919921875000000000	4157.94873046875000000000	4173.84619140625000000000	4155.89746093750000000000	4187.69238281250000000000	4307.69238281250000000000	4162.05126953125000000000	4181.53857421875000000000	4200.51269531250000000000	4164.61523437500000000000	4177.94873046875000000000	2846.00000000000000000000	10246.00000000000000000000	10226.00000000000000000000	0.00000000000000000000	0.00000000000000000000	0.00000000000000000000	2225.00000000000000000000	349.00000000000000000000	4.00000000000000000000	4.00000000000000000000	4.00000000000000000000	4.00000000000000000000	4.00000000000000000000	4.00000000000000000000	4.00000000000000000000	4.00000000000000000000	4.00000000000000000000	4.00000000000000000000	4.00000000000000000000	4.00000000000000000000	4.00000000000000000000	4.00000000000000000000	4.00000000000000000000	4.00000000000000000000
8.00000000000000000000	0.00000000000000000000	4156.92285156250000000000	4150.76904296875000000000	4167.17919921875000000000	4166.15380859375000000000	4137.43603515625000000000	4165.64111328125000000000	4140.00000000000000000000	4155.38427734375000000000	4305.12792968750000000000	4134.35888671875000000000	4163.07666015625000000000	4192.30761718750000000000	4132.82031250000000000000	4163.58984375000000000000	532.00000000000000000000	10246.00000000000000000000	10226.00000000000000000000	0.00000000000000000000	0.00000000000000000000	0.00000000000000000000	2225.00000000000000000000	357.00000000000000000000	4.00000000000000000000	4.00000000000000000000	4.00000000000000000000	4.00000000000000000000	4.00000000000000000000	4.00000000000000000000	4.00000000000000000000	4.00000000000000000000	4.00000000000000000000	4.00000000000000000000	4.00000000000000000000	4.00000000000000000000	4.00000000000000000000	4.00000000000000000000	4.00000000000000000000	4.00000000000000000000
9.00000000000000000000	0.00000000000000000000	4173.84619140625000000000	4193.84619140625000000000	4167.69238281250000000000	4186.15380859375000000000	4182.56396484375000000000	4186.15380859375000000000	4182.56396484375000000000	4191.28173828125000000000	4313.84619140625000000000	4179.48730468750000000000	4187.17919921875000000000	4201.53857421875000000000	4163.58984375000000000000	4181.02539062500000000000	3311.00000000000000000000	10245.00000000000000000000	10228.00000000000000000000	0.00000000000000000000	0.00000000000000000000	0.00000000000000000000	2225.00000000000000000000	365.00000000000000000000	4.00000000000000000000	4.00000000000000000000	4.00000000000000000000	4.00000000000000000000	4.00000000000000000000	4.00000000000000000000	4.00000000000000000000	4.00000000000000000000	4.00000000000000000000	4.00000000000000000000	4.00000000000000000000	4.00000000000000000000	4.00000000000000000000	4.00000000000000000000	4.00000000000000000000	4.00000000000000000000
10.00000000000000000000	0.00000000000000000000	4164.10253906250000000000	4162.05126953125000000000	4176.92285156250000000000	4161.02539062500000000000	4145.64111328125000000000	4167.17919921875000000000	4145.12792968750000000000	4164.10253906250000000000	4306.66650390625000000000	4142.05126953125000000000	4170.25634765625000000000	4200.51269531250000000000	4123.07666015625000000000	4165.12792968750000000000	3218.00000000000000000000	10245.00000000000000000000	10228.00000000000000000000	0.00000000000000000000	0.00000000000000000000	0.00000000000000000000	2225.00000000000000000000	373.00000000000000000000	4.00000000000000000000	4.00000000000000000000	4.00000000000000000000	4.00000000000000000000	4.00000000000000000000	4.00000000000000000000	4.00000000000000000000	4.00000000000000000000	4.00000000000000000000	4.00000000000000000000	4.00000000000000000000	4.00000000000000000000	4.00000000000000000000	4.00000000000000000000	4.00000000000000000000	4.00000000000000000000
11.00000000000000000000	0.00000000000000000000	4166.15380859375000000000	4175.89746093750000000000	4168.71777343750000000000	4167.69238281250000000000	4169.23046875000000000000	4173.84619140625000000000	4154.87158203125000000000	4172.82031250000000000000	4306.66650390625000000000	4156.41015625000000000000	4171.28173828125000000000	4195.38427734375000000000	4149.23046875000000000000	4172.82031250000000000000	2126.00000000000000000000	10246.00000000000000000000	10229.00000000000000000000	0.00000000000000000000	0.00000000000000000000	0.00000000000000000000	2225.00000000000000000000	382.00000000000000000000	4.00000000000000000000	4.00000000000000000000	4.00000000000000000000	4.00000000000000000000	4.00000000000000000000	4.00000000000000000000	4.00000000000000000000	4.00000000000000000000	4.00000000000000000000	4.00000000000000000000	4.00000000000000000000	4.00000000000000000000	4.00000000000000000000	4.00000000000000000000	4.00000000000000000000	4.00000000000000000000
12.00000000000000000000	0.00000000000000000000	4168.20507812500000000000	4184.10253906250000000000	4165.64111328125000000000	4179.48730468750000000000	4177.94873046875000000000	4167.17919921875000000000	4152.82031250000000000000	4174.35888671875000000000	4308.71777343750000000000	4169.74365234375000000000	4178.97412109375000000000	4200.00000000000000000000	4171.79492187500000000000	4181.53857421875000000000	1739.00000000000000000000	10246.00000000000000000000	10229.00000000000000000000	0.00000000000000000000	0.00000000000000000000	0.00000000000000000000	2225.00000000000000000000	390.00000000000000000000	4.00000000000000000000	4.00000000000000000000	4.00000000000000000000	4.00000000000000000000	4.00000000000000000000	4.00000000000000000000	4.00000000000000000000	4.00000000000000000000	4.00000000000000000000	4.00000000000000000000	4.00000000000000000000	4.00000000000000000000	4.00000000000000000000	4.00000000000000000000	4.00000000000000000000	4.00000000000000000000
13.00000000000000000000	0.00000000000000000000	4156.41015625000000000000	4152.30761718750000000000	4163.07666015625000000000	4155.38427734375000000000	4122.56396484375000000000	4152.82031250000000000000	4118.97412109375000000000	4140.00000000000000000000	4303.07666015625000000000	4120.00000000000000000000	4158.97412109375000000000	4188.20507812500000000000	4126.15380859375000000000	4163.07666015625000000000	1646.00000000000000000000	10245.00000000000000000000	10229.00000000000000000000	0.00000000000000000000	0.00000000000000000000	0.00000000000000000000	2225.00000000000000000000	398.00000000000000000000	4.00000000000000000000	4.00000000000000000000	4.00000000000000000000	4.00000000000000000000	4.00000000000000000000	4.00000000000000000000	4.00000000000000000000	4.00000000000000000000	4.00000000000000000000	4.00000000000000000000	4.00000000000000000000	4.00000000000000000000	4.00000000000000000000	4.00000000000000000000	4.00000000000000000000	4.00000000000000000000
14.00000000000000000000	0.00000000000000000000	4166.15380859375000000000	4182.05126953125000000000	4161.53857421875000000000	4174.35888671875000000000	4154.35888671875000000000	4173.33300781250000000000	4158.46142578125000000000	4180.00000000000000000000	4310.76904296875000000000	4163.07666015625000000000	4179.48730468750000000000	4187.69238281250000000000	4148.20507812500000000000	4172.30761718750000000000	3218.00000000000000000000	10245.00000000000000000000	10229.00000000000000000000	0.00000000000000000000	0.00000000000000000000	0.00000000000000000000	2225.00000000000000000000	406.00000000000000000000	4.00000000000000000000	4.00000000000000000000	4.00000000000000000000	4.00000000000000000000	4.00000000000000000000	4.00000000000000000000	4.00000000000000000000	4.00000000000000000000	4.00000000000000000000	4.00000000000000000000	4.00000000000000000000	4.00000000000000000000	4.00000000000000000000	4.00000000000000000000	4.00000000000000000000	4.00000000000000000000
15.00000000000000000000	0.00000000000000000000	4155.38427734375000000000	4147.17919921875000000000	4166.66650390625000000000	4158.46142578125000000000	4126.66650390625000000000	4158.46142578125000000000	4134.35888671875000000000	4161.02539062500000000000	4305.64111328125000000000	4141.02539062500000000000	4166.66650390625000000000	4184.61523437500000000000	4122.05126953125000000000	4163.07666015625000000000	2126.00000000000000000000	10245.00000000000000000000	10227.00000000000000000000	0.00000000000000000000	0.00000000000000000000	0.00000000000000000000	2225.00000000000000000000	413.00000000000000000000	4.00000000000000000000	4.00000000000000000000	4.00000000000000000000	4.00000000000000000000	4.00000000000000000000	4.00000000000000000000	4.00000000000000000000	4.00000000000000000000	4.00000000000000000000	4.00000000000000000000	4.00000000000000000000	4.00000000000000000000	4.00000000000000000000	4.00000000000000000000	4.00000000000000000000	4.00000000000000000000
16.00000000000000000000	0.00000000000000000000	4169.74365234375000000000	4173.84619140625000000000	4165.64111328125000000000	4163.07666015625000000000	4154.87158203125000000000	4171.28173828125000000000	4147.69238281250000000000	4172.82031250000000000000	4306.15380859375000000000	4145.64111328125000000000	4173.33300781250000000000	4191.28173828125000000000	4150.76904296875000000000	4176.41015625000000000000	0.00000000000000000000	10245.00000000000000000000	10227.00000000000000000000	0.00000000000000000000	0.00000000000000000000	0.00000000000000000000	2225.00000000000000000000	420.00000000000000000000	4.00000000000000000000	4.00000000000000000000	4.00000000000000000000	4.00000000000000000000	4.00000000000000000000	4.00000000000000000000	4.00000000000000000000	4.00000000000000000000	4.00000000000000000000	4.00000000000000000000	4.00000000000000000000	4.00000000000000000000	4.00000000000000000000	4.00000000000000000000	4.00000000000000000000	4.00000000000000000000
17.00000000000000000000	0.00000000000000000000	4184.10253906250000000000	4203.07666015625000000000	4175.38427734375000000000	4181.02539062500000000000	4193.33300781250000000000	4182.05126953125000000000	4165.12792968750000000000	4187.17919921875000000000	4310.25634765625000000000	4165.12792968750000000000	4190.25634765625000000000	4208.71777343750000000000	4180.00000000000000000000	4189.23046875000000000000	0.00000000000000000000	10247.00000000000000000000	10227.00000000000000000000	0.00000000000000000000	0.00000000000000000000	0.00000000000000000000	2225.00000000000000000000	428.00000000000000000000	4.00000000000000000000	4.00000000000000000000	4.00000000000000000000	4.00000000000000000000	4.00000000000000000000	4.00000000000000000000	4.00000000000000000000	4.00000000000000000000	4.00000000000000000000	4.00000000000000000000	4.00000000000000000000	4.00000000000000000000	4.00000000000000000000	4.00000000000000000000	4.00000000000000000000	4.00000000000000000000
18.00000000000000000000	0.00000000000000000000	4164.61523437500000000000	4158.46142578125000000000	4172.30761718750000000000	4155.89746093750000000000	4146.66650390625000000000	4166.15380859375000000000	4131.79492187500000000000	4144.61523437500000000000	4303.07666015625000000000	4122.56396484375000000000	4165.64111328125000000000	4194.87158203125000000000	4134.87158203125000000000	4169.74365234375000000000	0.00000000000000000000	10247.00000000000000000000	10227.00000000000000000000	0.00000000000000000000	0.00000000000000000000	0.00000000000000000000	2225.00000000000000000000	436.00000000000000000000	4.00000000000000000000	4.00000000000000000000	4.00000000000000000000	4.00000000000000000000	4.00000000000000000000	4.00000000000000000000	4.00000000000000000000	4.00000000000000000000	4.00000000000000000000	4.00000000000000000000	4.00000000000000000000	4.00000000000000000000	4.00000000000000000000	4.00000000000000000000	4.00000000000000000000	4.00000000000000000000
19.00000000000000000000	0.00000000000000000000	4173.33300781250000000000	4190.25634765625000000000	4163.07666015625000000000	4177.94873046875000000000	4173.84619140625000000000	4177.94873046875000000000	4164.61523437500000000000	4184.61523437500000000000	4312.82031250000000000000	4174.87158203125000000000	4185.64111328125000000000	4193.33300781250000000000	4177.94873046875000000000	4185.64111328125000000000	0.00000000000000000000	10246.00000000000000000000	10225.00000000000000000000	0.00000000000000000000	0.00000000000000000000	0.00000000000000000000	2225.00000000000000000000	443.00000000000000000000	4.00000000000000000000	4.00000000000000000000	4.00000000000000000000	4.00000000000000000000	4.00000000000000000000	4.00000000000000000000	4.00000000000000000000	4.00000000000000000000	4.00000000000000000000	4.00000000000000000000	4.00000000000000000000	4.00000000000000000000	4.00000000000000000000	4.00000000000000000000	4.00000000000000000000	4.00000000000000000000
20.00000000000000000000	0.00000000000000000000	4168.71777343750000000000	4171.28173828125000000000	4172.82031250000000000000	4175.38427734375000000000	4153.33300781250000000000	4164.10253906250000000000	4145.64111328125000000000	4179.48730468750000000000	4312.30761718750000000000	4165.64111328125000000000	4184.10253906250000000000	4197.94873046875000000000	4165.64111328125000000000	4183.58984375000000000000	0.00000000000000000000	10246.00000000000000000000	10225.00000000000000000000	0.00000000000000000000	0.00000000000000000000	0.00000000000000000000	2225.00000000000000000000	451.00000000000000000000	4.00000000000000000000	4.00000000000000000000	4.00000000000000000000	4.00000000000000000000	4.00000000000000000000	4.00000000000000000000	4.00000000000000000000	4.00000000000000000000	4.00000000000000000000	4.00000000000000000000	4.00000000000000000000	4.00000000000000000000	4.00000000000000000000	4.00000000000000000000	4.00000000000000000000	4.00000000000000000000
21.00000000000000000000	0.00000000000000000000	4168.71777343750000000000	4175.38427734375000000000	4170.25634765625000000000	4171.79492187500000000000	4168.71777343750000000000	4175.89746093750000000000	4154.87158203125000000000	4176.41015625000000000000	4310.76904296875000000000	4164.61523437500000000000	4180.00000000000000000000	4192.82031250000000000000	4156.41015625000000000000	4181.53857421875000000000	0.00000000000000000000	10245.00000000000000000000	10225.00000000000000000000	0.00000000000000000000	0.00000000000000000000	0.00000000000000000000	2225.00000000000000000000	460.00000000000000000000	4.00000000000000000000	4.00000000000000000000	4.00000000000000000000	4.00000000000000000000	4.00000000000000000000	4.00000000000000000000	4.00000000000000000000	4.00000000000000000000	4.00000000000000000000	4.00000000000000000000	4.00000000000000000000	4.00000000000000000000	4.00000000000000000000	4.00000000000000000000	4.00000000000000000000	4.00000000000000000000
22.00000000000000000000	0.00000000000000000000	4173.84619140625000000000	4194.35888671875000000000	4171.28173828125000000000	4177.94873046875000000000	4193.33300781250000000000	4186.15380859375000000000	4173.33300781250000000000	4182.56396484375000000000	4314.87158203125000000000	4190.25634765625000000000	4184.10253906250000000000	4196.92285156250000000000	4164.10253906250000000000	4183.07666015625000000000	0.00000000000000000000	10245.00000000000000000000	10225.00000000000000000000	0.00000000000000000000	0.00000000000000000000	0.00000000000000000000	2225.00000000000000000000	468.00000000000000000000	4.00000000000000000000	4.00000000000000000000	4.00000000000000000000	4.00000000000000000000	4.00000000000000000000	4.00000000000000000000	4.00000000000000000000	4.00000000000000000000	4.00000000000000000000	4.00000000000000000000	4.00000000000000000000	4.00000000000000000000	4.00000000000000000000	4.00000000000000000000	4.00000000000000000000	4.00000000000000000000
23.00000000000000000000	0.00000000000000000000	4162.56396484375000000000	4156.41015625000000000000	4171.79492187500000000000	4154.87158203125000000000	4144.10253906250000000000	4165.12792968750000000000	4138.97412109375000000000	4146.15380859375000000000	4305.12792968750000000000	4135.38427734375000000000	4162.56396484375000000000	4188.20507812500000000000	4127.17919921875000000000	4168.71777343750000000000	0.00000000000000000000	10244.00000000000000000000	10225.00000000000000000000	0.00000000000000000000	0.00000000000000000000	0.00000000000000000000	2225.00000000000000000000	476.00000000000000000000	4.00000000000000000000	4.00000000000000000000	4.00000000000000000000	4.00000000000000000000	4.00000000000000000000	4.00000000000000000000	4.00000000000000000000	4.00000000000000000000	4.00000000000000000000	4.00000000000000000000	4.00000000000000000000	4.00000000000000000000	4.00000000000000000000	4.00000000000000000000	4.00000000000000000000	4.00000000000000000000
24.00000000000000000000	0.00000000000000000000	4175.89746093750000000000	4194.35888671875000000000	4164.10253906250000000000	4182.05126953125000000000	4183.58984375000000000000	4177.94873046875000000000	4172.30761718750000000000	4189.23046875000000000000	4311.28173828125000000000	4174.35888671875000000000	4185.64111328125000000000	4193.33300781250000000000	4176.41015625000000000000	4189.74365234375000000000	0.00000000000000000000	10244.00000000000000000000	10225.00000000000000000000	0.00000000000000000000	0.00000000000000000000	0.00000000000000000000	2225.00000000000000000000	484.00000000000000000000	4.00000000000000000000	4.00000000000000000000	4.00000000000000000000	4.00000000000000000000	4.00000000000000000000	4.00000000000000000000	4.00000000000000000000	4.00000000000000000000	4.00000000000000000000	4.00000000000000000000	4.00000000000000000000	4.00000000000000000000	4.00000000000000000000	4.00000000000000000000	4.00000000000000000000	4.00000000000000000000
25.00000000000000000000	0.00000000000000000000	4171.28173828125000000000	4177.43603515625000000000	4170.25634765625000000000	4173.33300781250000000000	4160.00000000000000000000	4166.15380859375000000000	4153.84619140625000000000	4181.02539062500000000000	4311.79492187500000000000	4168.71777343750000000000	4182.05126953125000000000	4200.00000000000000000000	4164.61523437500000000000	4186.15380859375000000000	0.00000000000000000000	10244.00000000000000000000	10227.00000000000000000000	0.00000000000000000000	0.00000000000000000000	0.00000000000000000000	2225.00000000000000000000	492.00000000000000000000	4.00000000000000000000	4.00000000000000000000	4.00000000000000000000	4.00000000000000000000	4.00000000000000000000	4.00000000000000000000	4.00000000000000000000	4.00000000000000000000	4.00000000000000000000	4.00000000000000000000	4.00000000000000000000	4.00000000000000000000	4.00000000000000000000	4.00000000000000000000	4.00000000000000000000	4.00000000000000000000
26.00000000000000000000	0.00000000000000000000	4170.76904296875000000000	4173.84619140625000000000	4170.76904296875000000000	4166.15380859375000000000	4147.17919921875000000000	4169.23046875000000000000	4155.89746093750000000000	4174.87158203125000000000	4309.23046875000000000000	4157.43603515625000000000	4181.02539062500000000000	4193.33300781250000000000	4157.94873046875000000000	4186.15380859375000000000	0.00000000000000000000	10244.00000000000000000000	10227.00000000000000000000	0.00000000000000000000	0.00000000000000000000	0.00000000000000000000	2225.00000000000000000000	500.00000000000000000000	4.00000000000000000000	4.00000000000000000000	4.00000000000000000000	4.00000000000000000000	4.00000000000000000000	4.00000000000000000000	4.00000000000000000000	4.00000000000000000000	4.00000000000000000000	4.00000000000000000000	4.00000000000000000000	4.00000000000000000000	4.00000000000000000000	4.00000000000000000000	4.00000000000000000000	4.00000000000000000000
27.00000000000000000000	0.00000000000000000000	4181.53857421875000000000	4201.53857421875000000000	4174.87158203125000000000	4187.69238281250000000000	4187.17919921875000000000	4182.56396484375000000000	4181.53857421875000000000	4197.94873046875000000000	4315.38427734375000000000	4199.48730468750000000000	4201.02539062500000000000	4198.97412109375000000000	4184.10253906250000000000	4196.41015625000000000000	0.00000000000000000000	10248.00000000000000000000	10229.00000000000000000000	0.00000000000000000000	0.00000000000000000000	0.00000000000000000000	2225.00000000000000000000	508.00000000000000000000	4.00000000000000000000	4.00000000000000000000	4.00000000000000000000	4.00000000000000000000	4.00000000000000000000	4.00000000000000000000	4.00000000000000000000	4.00000000000000000000	4.00000000000000000000	4.00000000000000000000	4.00000000000000000000	4.00000000000000000000	4.00000000000000000000	4.00000000000000000000	4.00000000000000000000	4.00000000000000000000
28.00000000000000000000	0.00000000000000000000	4171.79492187500000000000	4166.66650390625000000000	4176.41015625000000000000	4160.00000000000000000000	4157.43603515625000000000	4170.25634765625000000000	4145.12792968750000000000	4158.97412109375000000000	4308.71777343750000000000	4163.07666015625000000000	4173.84619140625000000000	4193.33300781250000000000	4142.05126953125000000000	4176.41015625000000000000	0.00000000000000000000	10248.00000000000000000000	10229.00000000000000000000	0.00000000000000000000	0.00000000000000000000	0.00000000000000000000	2225.00000000000000000000	515.00000000000000000000	4.00000000000000000000	4.00000000000000000000	4.00000000000000000000	4.00000000000000000000	4.00000000000000000000	4.00000000000000000000	4.00000000000000000000	4.00000000000000000000	4.00000000000000000000	4.00000000000000000000	4.00000000000000000000	4.00000000000000000000	4.00000000000000000000	4.00000000000000000000	4.00000000000000000000	4.00000000000000000000
29.00000000000000000000	0.00000000000000000000	4185.64111328125000000000	4207.17919921875000000000	4167.69238281250000000000	4170.25634765625000000000	4197.43603515625000000000	4188.20507812500000000000	4177.94873046875000000000	4187.17919921875000000000	4313.33300781250000000000	4191.79492187500000000000	4186.15380859375000000000	4196.41015625000000000000	4181.53857421875000000000	4190.25634765625000000000	0.00000000000000000000	10249.00000000000000000000	10229.00000000000000000000	0.00000000000000000000	0.00000000000000000000	0.00000000000000000000	2225.00000000000000000000	523.00000000000000000000	4.00000000000000000000	4.00000000000000000000	4.00000000000000000000	4.00000000000000000000	4.00000000000000000000	4.00000000000000000000	4.00000000000000000000	4.00000000000000000000	4.00000000000000000000	4.00000000000000000000	4.00000000000000000000	4.00000000000000000000	4.00000000000000000000	4.00000000000000000000	4.00000000000000000000	4.00000000000000000000
30.00000000000000000000	0.00000000000000000000	4181.02539062500000000000	4197.43603515625000000000	4170.76904296875000000000	4166.66650390625000000000	4177.94873046875000000000	4173.33300781250000000000	4163.07666015625000000000	4173.33300781250000000000	4309.23046875000000000000	4168.20507812500000000000	4184.61523437500000000000	4202.56396484375000000000	4176.41015625000000000000	4189.74365234375000000000	0.00000000000000000000	10249.00000000000000000000	10229.00000000000000000000	0.00000000000000000000	0.00000000000000000000	0.00000000000000000000	2225.00000000000000000000	531.00000000000000000000	4.00000000000000000000	4.00000000000000000000	4.00000000000000000000	4.00000000000000000000	4.00000000000000000000	4.00000000000000000000	4.00000000000000000000	4.00000000000000000000	4.00000000000000000000	4.00000000000000000000	4.00000000000000000000	4.00000000000000000000	4.00000000000000000000	4.00000000000000000000	4.00000000000000000000	4.00000000000000000000
31.00000000000000000000	0.00000000000000000000	4173.33300781250000000000	4180.51269531250000000000	4168.20507812500000000000	4160.00000000000000000000	4161.02539062500000000000	4168.71777343750000000000	4151.28173828125000000000	4161.02539062500000000000	4305.64111328125000000000	4142.05126953125000000000	4175.38427734375000000000	4196.41015625000000000000	4161.02539062500000000000	4183.07666015625000000000	0.00000000000000000000	10250.00000000000000000000	10230.00000000000000000000	0.00000000000000000000	0.00000000000000000000	0.00000000000000000000	2225.00000000000000000000	539.00000000000000000000	4.00000000000000000000	4.00000000000000000000	4.00000000000000000000	4.00000000000000000000	4.00000000000000000000	4.00000000000000000000	4.00000000000000000000	4.00000000000000000000	4.00000000000000000000	4.00000000000000000000	4.00000000000000000000	4.00000000000000000000	4.00000000000000000000	4.00000000000000000000	4.00000000000000000000	4.00000000000000000000
32.00000000000000000000	0.00000000000000000000	4180.00000000000000000000	4203.07666015625000000000	4170.25634765625000000000	4178.97412109375000000000	4195.38427734375000000000	4180.00000000000000000000	4178.97412109375000000000	4203.07666015625000000000	4312.30761718750000000000	4197.43603515625000000000	4197.94873046875000000000	4202.05126953125000000000	4189.74365234375000000000	4193.84619140625000000000	0.00000000000000000000	10250.00000000000000000000	10230.00000000000000000000	0.00000000000000000000	0.00000000000000000000	0.00000000000000000000	2225.00000000000000000000	546.00000000000000000000	4.00000000000000000000	4.00000000000000000000	4.00000000000000000000	4.00000000000000000000	4.00000000000000000000	4.00000000000000000000	4.00000000000000000000	4.00000000000000000000	4.00000000000000000000	4.00000000000000000000	4.00000000000000000000	4.00000000000000000000	4.00000000000000000000	4.00000000000000000000	4.00000000000000000000	4.00000000000000000000
33.00000000000000000000	0.00000000000000000000	4164.10253906250000000000	4165.12792968750000000000	4172.82031250000000000000	4156.41015625000000000000	4144.10253906250000000000	4161.02539062500000000000	4147.69238281250000000000	4178.46142578125000000000	4306.15380859375000000000	4173.33300781250000000000	4180.00000000000000000000	4195.38427734375000000000	4148.71777343750000000000	4178.46142578125000000000	0.00000000000000000000	10250.00000000000000000000	10232.00000000000000000000	0.00000000000000000000	0.00000000000000000000	0.00000000000000000000	2225.00000000000000000000	555.00000000000000000000	4.00000000000000000000	4.00000000000000000000	4.00000000000000000000	4.00000000000000000000	4.00000000000000000000	4.00000000000000000000	4.00000000000000000000	4.00000000000000000000	4.00000000000000000000	4.00000000000000000000	4.00000000000000000000	4.00000000000000000000	4.00000000000000000000	4.00000000000000000000	4.00000000000000000000	4.00000000000000000000
34.00000000000000000000	0.00000000000000000000	4180.51269531250000000000	4204.61523437500000000000	4168.71777343750000000000	4176.92285156250000000000	4184.61523437500000000000	4183.58984375000000000000	4180.51269531250000000000	4203.58984375000000000000	4311.28173828125000000000	4201.53857421875000000000	4190.76904296875000000000	4198.46142578125000000000	4181.02539062500000000000	4189.23046875000000000000	0.00000000000000000000	10250.00000000000000000000	10232.00000000000000000000	0.00000000000000000000	0.00000000000000000000	0.00000000000000000000	2225.00000000000000000000	563.00000000000000000000	4.00000000000000000000	4.00000000000000000000	4.00000000000000000000	4.00000000000000000000	4.00000000000000000000	4.00000000000000000000	4.00000000000000000000	4.00000000000000000000	4.00000000000000000000	4.00000000000000000000	4.00000000000000000000	4.00000000000000000000	4.00000000000000000000	4.00000000000000000000	4.00000000000000000000	4.00000000000000000000
35.00000000000000000000	0.00000000000000000000	4187.69238281250000000000	4197.94873046875000000000	4180.51269531250000000000	4177.43603515625000000000	4197.94873046875000000000	4181.53857421875000000000	4172.30761718750000000000	4194.35888671875000000000	4310.25634765625000000000	4191.28173828125000000000	4190.25634765625000000000	4209.23046875000000000000	4176.41015625000000000000	4188.71777343750000000000	0.00000000000000000000	10252.00000000000000000000	10231.00000000000000000000	0.00000000000000000000	0.00000000000000000000	0.00000000000000000000	2225.00000000000000000000	570.00000000000000000000	4.00000000000000000000	4.00000000000000000000	4.00000000000000000000	4.00000000000000000000	4.00000000000000000000	4.00000000000000000000	4.00000000000000000000	4.00000000000000000000	4.00000000000000000000	4.00000000000000000000	4.00000000000000000000	4.00000000000000000000	4.00000000000000000000	4.00000000000000000000	4.00000000000000000000	4.00000000000000000000
36.00000000000000000000	0.00000000000000000000	4177.94873046875000000000	4172.82031250000000000000	4173.84619140625000000000	4160.51269531250000000000	4170.25634765625000000000	4173.84619140625000000000	4156.92285156250000000000	4171.79492187500000000000	4307.17919921875000000000	4161.53857421875000000000	4178.97412109375000000000	4201.02539062500000000000	4155.38427734375000000000	4184.61523437500000000000	0.00000000000000000000	10252.00000000000000000000	10231.00000000000000000000	0.00000000000000000000	0.00000000000000000000	0.00000000000000000000	2225.00000000000000000000	578.00000000000000000000	4.00000000000000000000	4.00000000000000000000	4.00000000000000000000	4.00000000000000000000	4.00000000000000000000	4.00000000000000000000	4.00000000000000000000	4.00000000000000000000	4.00000000000000000000	4.00000000000000000000	4.00000000000000000000	4.00000000000000000000	4.00000000000000000000	4.00000000000000000000	4.00000000000000000000	4.00000000000000000000
37.00000000000000000000	0.00000000000000000000	4181.02539062500000000000	4204.61523437500000000000	4162.05126953125000000000	4187.69238281250000000000	4191.79492187500000000000	4183.58984375000000000000	4185.64111328125000000000	4205.12792968750000000000	4311.79492187500000000000	4204.10253906250000000000	4201.02539062500000000000	4202.56396484375000000000	4196.41015625000000000000	4199.48730468750000000000	0.00000000000000000000	10253.00000000000000000000	10230.00000000000000000000	0.00000000000000000000	0.00000000000000000000	0.00000000000000000000	2225.00000000000000000000	587.00000000000000000000	4.00000000000000000000	4.00000000000000000000	4.00000000000000000000	4.00000000000000000000	4.00000000000000000000	4.00000000000000000000	4.00000000000000000000	4.00000000000000000000	4.00000000000000000000	4.00000000000000000000	4.00000000000000000000	4.00000000000000000000	4.00000000000000000000	4.00000000000000000000	4.00000000000000000000	4.00000000000000000000
38.00000000000000000000	0.00000000000000000000	4158.46142578125000000000	4153.33300781250000000000	4162.05126953125000000000	4169.23046875000000000000	4146.66650390625000000000	4163.58984375000000000000	4145.12792968750000000000	4170.76904296875000000000	4300.00000000000000000000	4150.25634765625000000000	4177.43603515625000000000	4195.38427734375000000000	4155.38427734375000000000	4177.94873046875000000000	0.00000000000000000000	10253.00000000000000000000	10230.00000000000000000000	0.00000000000000000000	0.00000000000000000000	0.00000000000000000000	2225.00000000000000000000	595.00000000000000000000	4.00000000000000000000	4.00000000000000000000	4.00000000000000000000	4.00000000000000000000	4.00000000000000000000	4.00000000000000000000	4.00000000000000000000	4.00000000000000000000	4.00000000000000000000	4.00000000000000000000	4.00000000000000000000	4.00000000000000000000	4.00000000000000000000	4.00000000000000000000	4.00000000000000000000	4.00000000000000000000
39.00000000000000000000	0.00000000000000000000	4164.61523437500000000000	4168.20507812500000000000	4160.51269531250000000000	4176.41015625000000000000	4173.84619140625000000000	4183.58984375000000000000	4176.41015625000000000000	4189.74365234375000000000	4305.12792968750000000000	4162.56396484375000000000	4183.58984375000000000000	4194.87158203125000000000	4172.30761718750000000000	4185.12792968750000000000	0.00000000000000000000	10253.00000000000000000000	10227.00000000000000000000	0.00000000000000000000	0.00000000000000000000	0.00000000000000000000	2225.00000000000000000000	602.00000000000000000000	4.00000000000000000000	4.00000000000000000000	4.00000000000000000000	4.00000000000000000000	4.00000000000000000000	4.00000000000000000000	4.00000000000000000000	4.00000000000000000000	4.00000000000000000000	4.00000000000000000000	4.00000000000000000000	4.00000000000000000000	4.00000000000000000000	4.00000000000000000000	4.00000000000000000000	4.00000000000000000000
40.00000000000000000000	0.00000000000000000000	4174.35888671875000000000	4177.94873046875000000000	4172.30761718750000000000	4185.64111328125000000000	4173.84619140625000000000	4184.10253906250000000000	4184.61523437500000000000	4195.38427734375000000000	4309.23046875000000000000	4189.74365234375000000000	4188.71777343750000000000	4204.61523437500000000000	4169.74365234375000000000	4188.71777343750000000000	0.00000000000000000000	10253.00000000000000000000	10227.00000000000000000000	0.00000000000000000000	0.00000000000000000000	0.00000000000000000000	2225.00000000000000000000	609.00000000000000000000	4.00000000000000000000	4.00000000000000000000	4.00000000000000000000	4.00000000000000000000	4.00000000000000000000	4.00000000000000000000	4.00000000000000000000	4.00000000000000000000	4.00000000000000000000	4.00000000000000000000	4.00000000000000000000	4.00000000000000000000	4.00000000000000000000	4.00000000000000000000	4.00000000000000000000	4.00000000000000000000
41.00000000000000000000	0.00000000000000000000	4166.66650390625000000000	4156.92285156250000000000	4168.20507812500000000000	4181.02539062500000000000	4144.10253906250000000000	4171.79492187500000000000	4153.84619140625000000000	4168.71777343750000000000	4300.51269531250000000000	4171.79492187500000000000	4168.20507812500000000000	4196.92285156250000000000	4138.46142578125000000000	4176.41015625000000000000	0.00000000000000000000	10252.00000000000000000000	10226.00000000000000000000	0.00000000000000000000	0.00000000000000000000	0.00000000000000000000	2225.00000000000000000000	618.00000000000000000000	4.00000000000000000000	4.00000000000000000000	4.00000000000000000000	4.00000000000000000000	4.00000000000000000000	4.00000000000000000000	4.00000000000000000000	4.00000000000000000000	4.00000000000000000000	4.00000000000000000000	4.00000000000000000000	4.00000000000000000000	4.00000000000000000000	4.00000000000000000000	4.00000000000000000000	4.00000000000000000000
42.00000000000000000000	0.00000000000000000000	4175.38427734375000000000	4190.76904296875000000000	4158.97412109375000000000	4208.20507812500000000000	4177.43603515625000000000	4181.02539062500000000000	4171.79492187500000000000	4197.94873046875000000000	4307.69238281250000000000	4200.51269531250000000000	4186.15380859375000000000	4203.07666015625000000000	4184.10253906250000000000	4192.82031250000000000000	0.00000000000000000000	10252.00000000000000000000	10226.00000000000000000000	0.00000000000000000000	0.00000000000000000000	0.00000000000000000000	2225.00000000000000000000	626.00000000000000000000	4.00000000000000000000	4.00000000000000000000	4.00000000000000000000	4.00000000000000000000	4.00000000000000000000	4.00000000000000000000	4.00000000000000000000	4.00000000000000000000	4.00000000000000000000	4.00000000000000000000	4.00000000000000000000	4.00000000000000000000	4.00000000000000000000	4.00000000000000000000	4.00000000000000000000	4.00000000000000000000
43.00000000000000000000	0.00000000000000000000	4162.56396484375000000000	4157.94873046875000000000	4162.56396484375000000000	4184.10253906250000000000	4131.28173828125000000000	4159.48730468750000000000	4133.84619140625000000000	4163.07666015625000000000	4306.15380859375000000000	4149.74365234375000000000	4172.82031250000000000000	4201.53857421875000000000	4155.38427734375000000000	4179.48730468750000000000	0.00000000000000000000	10247.00000000000000000000	10224.00000000000000000000	0.00000000000000000000	0.00000000000000000000	0.00000000000000000000	2225.00000000000000000000	633.00000000000000000000	4.00000000000000000000	4.00000000000000000000	4.00000000000000000000	4.00000000000000000000	4.00000000000000000000	4.00000000000000000000	4.00000000000000000000	4.00000000000000000000	4.00000000000000000000	4.00000000000000000000	4.00000000000000000000	4.00000000000000000000	4.00000000000000000000	4.00000000000000000000	4.00000000000000000000	4.00000000000000000000
44.00000000000000000000	0.00000000000000000000	4166.66650390625000000000	4173.33300781250000000000	4159.48730468750000000000	4186.66650390625000000000	4161.53857421875000000000	4172.82031250000000000000	4161.02539062500000000000	4182.05126953125000000000	4304.61523437500000000000	4170.76904296875000000000	4177.94873046875000000000	4192.82031250000000000000	4163.58984375000000000000	4179.48730468750000000000	0.00000000000000000000	10247.00000000000000000000	10224.00000000000000000000	0.00000000000000000000	0.00000000000000000000	0.00000000000000000000	2225.00000000000000000000	641.00000000000000000000	4.00000000000000000000	4.00000000000000000000	4.00000000000000000000	4.00000000000000000000	4.00000000000000000000	4.00000000000000000000	4.00000000000000000000	4.00000000000000000000	4.00000000000000000000	4.00000000000000000000	4.00000000000000000000	4.00000000000000000000	4.00000000000000000000	4.00000000000000000000	4.00000000000000000000	4.00000000000000000000
45.00000000000000000000	0.00000000000000000000	4165.12792968750000000000	4171.79492187500000000000	4165.12792968750000000000	4197.43603515625000000000	4190.25634765625000000000	4177.94873046875000000000	4179.48730468750000000000	4202.56396484375000000000	4303.58984375000000000000	4193.84619140625000000000	4184.10253906250000000000	4195.38427734375000000000	4166.15380859375000000000	4178.97412109375000000000	0.00000000000000000000	10245.00000000000000000000	10226.00000000000000000000	0.00000000000000000000	0.00000000000000000000	0.00000000000000000000	2225.00000000000000000000	649.00000000000000000000	4.00000000000000000000	4.00000000000000000000	4.00000000000000000000	4.00000000000000000000	4.00000000000000000000	4.00000000000000000000	4.00000000000000000000	4.00000000000000000000	4.00000000000000000000	4.00000000000000000000	4.00000000000000000000	4.00000000000000000000	4.00000000000000000000	4.00000000000000000000	4.00000000000000000000	4.00000000000000000000
46.00000000000000000000	0.00000000000000000000	4154.35888671875000000000	4144.61523437500000000000	4164.10253906250000000000	4184.10253906250000000000	4157.43603515625000000000	4171.28173828125000000000	4156.41015625000000000000	4174.35888671875000000000	4300.51269531250000000000	4145.12792968750000000000	4166.66650390625000000000	4192.30761718750000000000	4136.92285156250000000000	4165.64111328125000000000	0.00000000000000000000	10245.00000000000000000000	10226.00000000000000000000	0.00000000000000000000	0.00000000000000000000	0.00000000000000000000	2225.00000000000000000000	657.00000000000000000000	4.00000000000000000000	4.00000000000000000000	4.00000000000000000000	4.00000000000000000000	4.00000000000000000000	4.00000000000000000000	4.00000000000000000000	4.00000000000000000000	4.00000000000000000000	4.00000000000000000000	4.00000000000000000000	4.00000000000000000000	4.00000000000000000000	4.00000000000000000000	4.00000000000000000000	4.00000000000000000000
47.00000000000000000000	0.00000000000000000000	4173.84619140625000000000	4191.28173828125000000000	4163.07666015625000000000	4206.66650390625000000000	4187.69238281250000000000	4187.69238281250000000000	4184.10253906250000000000	4196.41015625000000000000	4308.71777343750000000000	4176.41015625000000000000	4184.61523437500000000000	4201.53857421875000000000	4178.97412109375000000000	4180.00000000000000000000	0.00000000000000000000	10245.00000000000000000000	10229.00000000000000000000	0.00000000000000000000	0.00000000000000000000	0.00000000000000000000	2225.00000000000000000000	665.00000000000000000000	4.00000000000000000000	4.00000000000000000000	4.00000000000000000000	4.00000000000000000000	4.00000000000000000000	4.00000000000000000000	4.00000000000000000000	4.00000000000000000000	4.00000000000000000000	4.00000000000000000000	4.00000000000000000000	4.00000000000000000000	4.00000000000000000000	4.00000000000000000000	4.00000000000000000000	4.00000000000000000000
48.00000000000000000000	0.00000000000000000000	4165.64111328125000000000	4161.02539062500000000000	4171.28173828125000000000	4184.61523437500000000000	4152.30761718750000000000	4170.76904296875000000000	4152.30761718750000000000	4163.58984375000000000000	4302.05126953125000000000	4151.79492187500000000000	4168.20507812500000000000	4199.48730468750000000000	4150.76904296875000000000	4171.28173828125000000000	0.00000000000000000000	10245.00000000000000000000	10229.00000000000000000000	0.00000000000000000000	0.00000000000000000000	0.00000000000000000000	2225.00000000000000000000	672.00000000000000000000	4.00000000000000000000	4.00000000000000000000	4.00000000000000000000	4.00000000000000000000	4.00000000000000000000	4.00000000000000000000	4.00000000000000000000	4.00000000000000000000	4.00000000000000000000	4.00000000000000000000	4.00000000000000000000	4.00000000000000000000	4.00000000000000000000	4.00000000000000000000	4.00000000000000000000	4.00000000000000000000
49.00000000000000000000	0.00000000000000000000	4164.61523437500000000000	4170.25634765625000000000	4162.05126953125000000000	4188.20507812500000000000	4166.15380859375000000000	4180.00000000000000000000	4167.17919921875000000000	4180.51269531250000000000	4304.61523437500000000000	4169.74365234375000000000	4174.87158203125000000000	4195.38427734375000000000	4167.69238281250000000000	4180.00000000000000000000	0.00000000000000000000	10244.00000000000000000000	10228.00000000000000000000	0.00000000000000000000	0.00000000000000000000	0.00000000000000000000	2225.00000000000000000000	680.00000000000000000000	4.00000000000000000000	4.00000000000000000000	4.00000000000000000000	4.00000000000000000000	4.00000000000000000000	4.00000000000000000000	4.00000000000000000000	4.00000000000000000000	4.00000000000000000000	4.00000000000000000000	4.00000000000000000000	4.00000000000000000000	4.00000000000000000000	4.00000000000000000000	4.00000000000000000000	4.00000000000000000000
50.00000000000000000000	0.00000000000000000000	4163.58984375000000000000	4177.43603515625000000000	4159.48730468750000000000	4200.00000000000000000000	4173.33300781250000000000	4177.43603515625000000000	4173.33300781250000000000	4196.41015625000000000000	4306.15380859375000000000	4187.69238281250000000000	4185.64111328125000000000	4202.05126953125000000000	4184.61523437500000000000	4186.66650390625000000000	0.00000000000000000000	10244.00000000000000000000	10228.00000000000000000000	0.00000000000000000000	0.00000000000000000000	0.00000000000000000000	2225.00000000000000000000	689.00000000000000000000	4.00000000000000000000	4.00000000000000000000	4.00000000000000000000	4.00000000000000000000	4.00000000000000000000	4.00000000000000000000	4.00000000000000000000	4.00000000000000000000	4.00000000000000000000	4.00000000000000000000	4.00000000000000000000	4.00000000000000000000	4.00000000000000000000	4.00000000000000000000	4.00000000000000000000	4.00000000000000000000
51.00000000000000000000	0.00000000000000000000	4149.74365234375000000000	4138.46142578125000000000	4160.51269531250000000000	4169.23046875000000000000	4121.02539062500000000000	4160.51269531250000000000	4143.07666015625000000000	4160.51269531250000000000	4296.92285156250000000000	4140.00000000000000000000	4159.48730468750000000000	4190.76904296875000000000	4142.05126953125000000000	4171.28173828125000000000	0.00000000000000000000	10244.00000000000000000000	10226.00000000000000000000	0.00000000000000000000	0.00000000000000000000	0.00000000000000000000	2225.00000000000000000000	697.00000000000000000000	4.00000000000000000000	4.00000000000000000000	4.00000000000000000000	4.00000000000000000000	4.00000000000000000000	4.00000000000000000000	4.00000000000000000000	4.00000000000000000000	4.00000000000000000000	4.00000000000000000000	4.00000000000000000000	4.00000000000000000000	4.00000000000000000000	4.00000000000000000000	4.00000000000000000000	4.00000000000000000000
52.00000000000000000000	0.00000000000000000000	4171.28173828125000000000	4184.61523437500000000000	4164.10253906250000000000	4187.17919921875000000000	4173.33300781250000000000	4183.58984375000000000000	4185.64111328125000000000	4200.00000000000000000000	4305.64111328125000000000	4186.15380859375000000000	4183.58984375000000000000	4196.92285156250000000000	4180.51269531250000000000	4187.69238281250000000000	0.00000000000000000000	10244.00000000000000000000	10226.00000000000000000000	0.00000000000000000000	0.00000000000000000000	0.00000000000000000000	2225.00000000000000000000	704.00000000000000000000	4.00000000000000000000	4.00000000000000000000	4.00000000000000000000	4.00000000000000000000	4.00000000000000000000	4.00000000000000000000	4.00000000000000000000	4.00000000000000000000	4.00000000000000000000	4.00000000000000000000	4.00000000000000000000	4.00000000000000000000	4.00000000000000000000	4.00000000000000000000	4.00000000000000000000	4.00000000000000000000
53.00000000000000000000	0.00000000000000000000	4169.74365234375000000000	4163.07666015625000000000	4173.84619140625000000000	4174.35888671875000000000	4171.28173828125000000000	4173.33300781250000000000	4167.17919921875000000000	4177.43603515625000000000	4302.05126953125000000000	4163.07666015625000000000	4178.97412109375000000000	4202.56396484375000000000	4159.48730468750000000000	4174.87158203125000000000	0.00000000000000000000	10244.00000000000000000000	10230.00000000000000000000	0.00000000000000000000	0.00000000000000000000	0.00000000000000000000	2225.00000000000000000000	713.00000000000000000000	4.00000000000000000000	4.00000000000000000000	4.00000000000000000000	4.00000000000000000000	4.00000000000000000000	4.00000000000000000000	4.00000000000000000000	4.00000000000000000000	4.00000000000000000000	4.00000000000000000000	4.00000000000000000000	4.00000000000000000000	4.00000000000000000000	4.00000000000000000000	4.00000000000000000000	4.00000000000000000000
54.00000000000000000000	0.00000000000000000000	4163.07666015625000000000	4158.97412109375000000000	4161.53857421875000000000	4165.12792968750000000000	4171.79492187500000000000	4177.43603515625000000000	4172.30761718750000000000	4171.79492187500000000000	4300.00000000000000000000	4154.87158203125000000000	4170.76904296875000000000	4195.38427734375000000000	4160.00000000000000000000	4171.79492187500000000000	0.00000000000000000000	10244.00000000000000000000	10230.00000000000000000000	0.00000000000000000000	0.00000000000000000000	0.00000000000000000000	2225.00000000000000000000	720.00000000000000000000	4.00000000000000000000	4.00000000000000000000	4.00000000000000000000	4.00000000000000000000	4.00000000000000000000	4.00000000000000000000	4.00000000000000000000	4.00000000000000000000	4.00000000000000000000	4.00000000000000000000	4.00000000000000000000	4.00000000000000000000	4.00000000000000000000	4.00000000000000000000	4.00000000000000000000	4.00000000000000000000
55.00000000000000000000	0.00000000000000000000	4164.61523437500000000000	4174.87158203125000000000	4155.89746093750000000000	4170.25634765625000000000	4169.23046875000000000000	4175.38427734375000000000	4176.41015625000000000000	4191.28173828125000000000	4304.61523437500000000000	4174.35888671875000000000	4175.38427734375000000000	4198.97412109375000000000	4177.94873046875000000000	4185.12792968750000000000	0.00000000000000000000	10246.00000000000000000000	10229.00000000000000000000	0.00000000000000000000	0.00000000000000000000	0.00000000000000000000	2225.00000000000000000000	727.00000000000000000000	4.00000000000000000000	4.00000000000000000000	4.00000000000000000000	4.00000000000000000000	4.00000000000000000000	4.00000000000000000000	4.00000000000000000000	4.00000000000000000000	4.00000000000000000000	4.00000000000000000000	4.00000000000000000000	4.00000000000000000000	4.00000000000000000000	4.00000000000000000000	4.00000000000000000000	4.00000000000000000000
56.00000000000000000000	0.00000000000000000000	4155.38427734375000000000	4140.51269531250000000000	4163.07666015625000000000	4145.12792968750000000000	4124.61523437500000000000	4156.41015625000000000000	4141.02539062500000000000	4160.51269531250000000000	4295.38427734375000000000	4122.56396484375000000000	4156.41015625000000000000	4193.84619140625000000000	4140.51269531250000000000	4173.84619140625000000000	0.00000000000000000000	10246.00000000000000000000	10229.00000000000000000000	0.00000000000000000000	0.00000000000000000000	0.00000000000000000000	2225.00000000000000000000	735.00000000000000000000	4.00000000000000000000	4.00000000000000000000	4.00000000000000000000	4.00000000000000000000	4.00000000000000000000	4.00000000000000000000	4.00000000000000000000	4.00000000000000000000	4.00000000000000000000	4.00000000000000000000	4.00000000000000000000	4.00000000000000000000	4.00000000000000000000	4.00000000000000000000	4.00000000000000000000	4.00000000000000000000
57.00000000000000000000	0.00000000000000000000	4168.71777343750000000000	4178.97412109375000000000	4166.66650390625000000000	4168.71777343750000000000	4175.38427734375000000000	4179.48730468750000000000	4188.20507812500000000000	4197.43603515625000000000	4301.53857421875000000000	4168.20507812500000000000	4181.53857421875000000000	4200.00000000000000000000	4178.46142578125000000000	4186.66650390625000000000	0.00000000000000000000	10247.00000000000000000000	10227.00000000000000000000	0.00000000000000000000	0.00000000000000000000	0.00000000000000000000	2225.00000000000000000000	743.00000000000000000000	4.00000000000000000000	4.00000000000000000000	4.00000000000000000000	4.00000000000000000000	4.00000000000000000000	4.00000000000000000000	4.00000000000000000000	4.00000000000000000000	4.00000000000000000000	4.00000000000000000000	4.00000000000000000000	4.00000000000000000000	4.00000000000000000000	4.00000000000000000000	4.00000000000000000000	4.00000000000000000000
58.00000000000000000000	0.00000000000000000000	4160.00000000000000000000	4157.43603515625000000000	4168.20507812500000000000	4153.33300781250000000000	4146.66650390625000000000	4167.69238281250000000000	4169.74365234375000000000	4179.48730468750000000000	4302.56396484375000000000	4169.23046875000000000000	4170.76904296875000000000	4200.00000000000000000000	4152.82031250000000000000	4173.33300781250000000000	0.00000000000000000000	10247.00000000000000000000	10227.00000000000000000000	0.00000000000000000000	0.00000000000000000000	0.00000000000000000000	2225.00000000000000000000	751.00000000000000000000	4.00000000000000000000	4.00000000000000000000	4.00000000000000000000	4.00000000000000000000	4.00000000000000000000	4.00000000000000000000	4.00000000000000000000	4.00000000000000000000	4.00000000000000000000	4.00000000000000000000	4.00000000000000000000	4.00000000000000000000	4.00000000000000000000	4.00000000000000000000	4.00000000000000000000	4.00000000000000000000
59.00000000000000000000	0.00000000000000000000	4161.02539062500000000000	4156.92285156250000000000	4161.02539062500000000000	4140.51269531250000000000	4144.61523437500000000000	4169.74365234375000000000	4164.10253906250000000000	4170.76904296875000000000	4301.02539062500000000000	4165.12792968750000000000	4160.00000000000000000000	4191.28173828125000000000	4145.64111328125000000000	4167.17919921875000000000	0.00000000000000000000	10247.00000000000000000000	10226.00000000000000000000	0.00000000000000000000	0.00000000000000000000	0.00000000000000000000	2225.00000000000000000000	759.00000000000000000000	4.00000000000000000000	4.00000000000000000000	4.00000000000000000000	4.00000000000000000000	4.00000000000000000000	4.00000000000000000000	4.00000000000000000000	4.00000000000000000000	4.00000000000000000000	4.00000000000000000000	4.00000000000000000000	4.00000000000000000000	4.00000000000000000000	4.00000000000000000000	4.00000000000000000000	4.00000000000000000000
60.00000000000000000000	0.00000000000000000000	4169.74365234375000000000	4185.64111328125000000000	4166.15380859375000000000	4161.53857421875000000000	4192.30761718750000000000	4180.51269531250000000000	4187.17919921875000000000	4192.30761718750000000000	4304.10253906250000000000	4187.69238281250000000000	4177.43603515625000000000	4200.51269531250000000000	4179.48730468750000000000	4181.02539062500000000000	0.00000000000000000000	10247.00000000000000000000	10226.00000000000000000000	0.00000000000000000000	0.00000000000000000000	0.00000000000000000000	2225.00000000000000000000	767.00000000000000000000	4.00000000000000000000	4.00000000000000000000	4.00000000000000000000	4.00000000000000000000	4.00000000000000000000	4.00000000000000000000	4.00000000000000000000	4.00000000000000000000	4.00000000000000000000	4.00000000000000000000	4.00000000000000000000	4.00000000000000000000	4.00000000000000000000	4.00000000000000000000	4.00000000000000000000	4.00000000000000000000
61.00000000000000000000	0.00000000000000000000	4153.33300781250000000000	4146.66650390625000000000	4165.64111328125000000000	4143.07666015625000000000	4148.71777343750000000000	4160.51269531250000000000	4150.25634765625000000000	4157.94873046875000000000	4298.97412109375000000000	4142.56396484375000000000	4158.46142578125000000000	4195.38427734375000000000	4146.15380859375000000000	4170.76904296875000000000	0.00000000000000000000	10249.00000000000000000000	10226.00000000000000000000	0.00000000000000000000	0.00000000000000000000	0.00000000000000000000	2225.00000000000000000000	775.00000000000000000000	4.00000000000000000000	4.00000000000000000000	4.00000000000000000000	4.00000000000000000000	4.00000000000000000000	4.00000000000000000000	4.00000000000000000000	4.00000000000000000000	4.00000000000000000000	4.00000000000000000000	4.00000000000000000000	4.00000000000000000000	4.00000000000000000000	4.00000000000000000000	4.00000000000000000000	4.00000000000000000000
62.00000000000000000000	0.00000000000000000000	4165.64111328125000000000	4177.94873046875000000000	4158.46142578125000000000	4158.97412109375000000000	4176.92285156250000000000	4174.35888671875000000000	4177.43603515625000000000	4191.28173828125000000000	4304.10253906250000000000	4186.66650390625000000000	4178.97412109375000000000	4195.89746093750000000000	4181.53857421875000000000	4187.17919921875000000000	0.00000000000000000000	10249.00000000000000000000	10226.00000000000000000000	0.00000000000000000000	0.00000000000000000000	0.00000000000000000000	2225.00000000000000000000	783.00000000000000000000	4.00000000000000000000	4.00000000000000000000	4.00000000000000000000	4.00000000000000000000	4.00000000000000000000	4.00000000000000000000	4.00000000000000000000	4.00000000000000000000	4.00000000000000000000	4.00000000000000000000	4.00000000000000000000	4.00000000000000000000	4.00000000000000000000	4.00000000000000000000	4.00000000000000000000	4.00000000000000000000
63.00000000000000000000	0.00000000000000000000	4157.94873046875000000000	4154.35888671875000000000	4165.64111328125000000000	4148.71777343750000000000	4156.92285156250000000000	4163.58984375000000000000	4161.53857421875000000000	4177.43603515625000000000	4298.46142578125000000000	4172.82031250000000000000	4173.33300781250000000000	4196.92285156250000000000	4157.94873046875000000000	4180.51269531250000000000	0.00000000000000000000	10250.00000000000000000000	10227.00000000000000000000	0.00000000000000000000	0.00000000000000000000	0.00000000000000000000	2225.00000000000000000000	791.00000000000000000000	4.00000000000000000000	4.00000000000000000000	4.00000000000000000000	4.00000000000000000000	4.00000000000000000000	4.00000000000000000000	4.00000000000000000000	4.00000000000000000000	4.00000000000000000000	4.00000000000000000000	4.00000000000000000000	4.00000000000000000000	4.00000000000000000000	4.00000000000000000000	4.00000000000000000000	4.00000000000000000000
64.00000000000000000000	0.00000000000000000000	4151.28173828125000000000	4142.05126953125000000000	4160.00000000000000000000	4138.97412109375000000000	4141.53857421875000000000	4166.15380859375000000000	4157.94873046875000000000	4162.56396484375000000000	4296.41015625000000000000	4154.35888671875000000000	4157.43603515625000000000	4189.74365234375000000000	4137.94873046875000000000	4170.76904296875000000000	1311.00000000000000000000	10250.00000000000000000000	10227.00000000000000000000	0.00000000000000000000	0.00000000000000000000	0.00000000000000000000	2225.00000000000000000000	798.00000000000000000000	4.00000000000000000000	4.00000000000000000000	4.00000000000000000000	4.00000000000000000000	4.00000000000000000000	4.00000000000000000000	4.00000000000000000000	4.00000000000000000000	4.00000000000000000000	4.00000000000000000000	4.00000000000000000000	4.00000000000000000000	4.00000000000000000000	4.00000000000000000000	4.00000000000000000000	4.00000000000000000000
65.00000000000000000000	0.00000000000000000000	4169.74365234375000000000	4181.53857421875000000000	4163.07666015625000000000	4158.97412109375000000000	4181.53857421875000000000	4183.07666015625000000000	4185.64111328125000000000	4190.76904296875000000000	4306.15380859375000000000	4195.89746093750000000000	4176.41015625000000000000	4201.53857421875000000000	4175.38427734375000000000	4182.05126953125000000000	2109.00000000000000000000	10250.00000000000000000000	10228.00000000000000000000	0.00000000000000000000	0.00000000000000000000	0.00000000000000000000	2225.00000000000000000000	806.00000000000000000000	4.00000000000000000000	4.00000000000000000000	4.00000000000000000000	4.00000000000000000000	4.00000000000000000000	4.00000000000000000000	4.00000000000000000000	4.00000000000000000000	4.00000000000000000000	4.00000000000000000000	4.00000000000000000000	4.00000000000000000000	4.00000000000000000000	4.00000000000000000000	4.00000000000000000000	4.00000000000000000000
66.00000000000000000000	0.00000000000000000000	4161.02539062500000000000	4147.69238281250000000000	4172.30761718750000000000	4135.38427734375000000000	4139.48730468750000000000	4168.71777343750000000000	4151.28173828125000000000	4154.35888671875000000000	4297.43603515625000000000	4144.10253906250000000000	4158.46142578125000000000	4197.43603515625000000000	4142.05126953125000000000	4170.25634765625000000000	2092.00000000000000000000	10250.00000000000000000000	10228.00000000000000000000	0.00000000000000000000	0.00000000000000000000	0.00000000000000000000	2225.00000000000000000000	815.00000000000000000000	4.00000000000000000000	4.00000000000000000000	4.00000000000000000000	4.00000000000000000000	4.00000000000000000000	4.00000000000000000000	4.00000000000000000000	4.00000000000000000000	4.00000000000000000000	4.00000000000000000000	4.00000000000000000000	4.00000000000000000000	4.00000000000000000000	4.00000000000000000000	4.00000000000000000000	4.00000000000000000000
67.00000000000000000000	0.00000000000000000000	4165.12792968750000000000	4174.87158203125000000000	4164.10253906250000000000	4152.82031250000000000000	4165.64111328125000000000	4183.07666015625000000000	4180.00000000000000000000	4182.05126953125000000000	4301.53857421875000000000	4165.12792968750000000000	4170.76904296875000000000	4195.89746093750000000000	4180.00000000000000000000	4186.15380859375000000000	3152.00000000000000000000	10251.00000000000000000000	10226.00000000000000000000	0.00000000000000000000	0.00000000000000000000	0.00000000000000000000	2225.00000000000000000000	823.00000000000000000000	4.00000000000000000000	4.00000000000000000000	4.00000000000000000000	4.00000000000000000000	4.00000000000000000000	4.00000000000000000000	4.00000000000000000000	4.00000000000000000000	4.00000000000000000000	4.00000000000000000000	4.00000000000000000000	4.00000000000000000000	4.00000000000000000000	4.00000000000000000000	4.00000000000000000000	4.00000000000000000000
68.00000000000000000000	0.00000000000000000000	4160.51269531250000000000	4161.02539062500000000000	4164.61523437500000000000	4153.84619140625000000000	4158.46142578125000000000	4166.66650390625000000000	4163.58984375000000000000	4178.97412109375000000000	4302.05126953125000000000	4165.64111328125000000000	4170.76904296875000000000	4201.53857421875000000000	4176.92285156250000000000	4186.15380859375000000000	3342.00000000000000000000	10251.00000000000000000000	10226.00000000000000000000	0.00000000000000000000	0.00000000000000000000	0.00000000000000000000	2225.00000000000000000000	830.00000000000000000000	4.00000000000000000000	4.00000000000000000000	4.00000000000000000000	4.00000000000000000000	4.00000000000000000000	4.00000000000000000000	4.00000000000000000000	4.00000000000000000000	4.00000000000000000000	4.00000000000000000000	4.00000000000000000000	4.00000000000000000000	4.00000000000000000000	4.00000000000000000000	4.00000000000000000000	4.00000000000000000000
69.00000000000000000000	0.00000000000000000000	4155.89746093750000000000	4146.66650390625000000000	4161.02539062500000000000	4143.07666015625000000000	4142.56396484375000000000	4161.53857421875000000000	4153.84619140625000000000	4165.64111328125000000000	4298.46142578125000000000	4148.20507812500000000000	4162.05126953125000000000	4196.92285156250000000000	4155.89746093750000000000	4181.02539062500000000000	1806.00000000000000000000	10252.00000000000000000000	10226.00000000000000000000	0.00000000000000000000	0.00000000000000000000	0.00000000000000000000	2225.00000000000000000000	839.00000000000000000000	4.00000000000000000000	4.00000000000000000000	4.00000000000000000000	4.00000000000000000000	4.00000000000000000000	4.00000000000000000000	4.00000000000000000000	4.00000000000000000000	4.00000000000000000000	4.00000000000000000000	4.00000000000000000000	4.00000000000000000000	4.00000000000000000000	4.00000000000000000000	4.00000000000000000000	4.00000000000000000000
70.00000000000000000000	0.00000000000000000000	4171.79492187500000000000	4189.23046875000000000000	4165.12792968750000000000	4168.71777343750000000000	4186.66650390625000000000	4187.69238281250000000000	4201.02539062500000000000	4205.64111328125000000000	4306.66650390625000000000	4207.69238281250000000000	4184.10253906250000000000	4206.15380859375000000000	4192.82031250000000000000	4194.35888671875000000000	2996.00000000000000000000	10252.00000000000000000000	10226.00000000000000000000	0.00000000000000000000	0.00000000000000000000	0.00000000000000000000	2225.00000000000000000000	846.00000000000000000000	4.00000000000000000000	4.00000000000000000000	4.00000000000000000000	4.00000000000000000000	4.00000000000000000000	4.00000000000000000000	4.00000000000000000000	4.00000000000000000000	4.00000000000000000000	4.00000000000000000000	4.00000000000000000000	4.00000000000000000000	4.00000000000000000000	4.00000000000000000000	4.00000000000000000000	4.00000000000000000000
71.00000000000000000000	0.00000000000000000000	4161.02539062500000000000	4152.30761718750000000000	4174.35888671875000000000	4151.79492187500000000000	4157.43603515625000000000	4174.87158203125000000000	4172.30761718750000000000	4177.94873046875000000000	4300.51269531250000000000	4177.43603515625000000000	4165.12792968750000000000	4202.05126953125000000000	4157.94873046875000000000	4173.84619140625000000000	2858.00000000000000000000	10251.00000000000000000000	10226.00000000000000000000	0.00000000000000000000	0.00000000000000000000	0.00000000000000000000	2225.00000000000000000000	854.00000000000000000000	4.00000000000000000000	4.00000000000000000000	4.00000000000000000000	4.00000000000000000000	4.00000000000000000000	4.00000000000000000000	4.00000000000000000000	4.00000000000000000000	4.00000000000000000000	4.00000000000000000000	4.00000000000000000000	4.00000000000000000000	4.00000000000000000000	4.00000000000000000000	4.00000000000000000000	4.00000000000000000000
72.00000000000000000000	0.00000000000000000000	4167.69238281250000000000	4174.87158203125000000000	4165.64111328125000000000	4165.12792968750000000000	4194.35888671875000000000	4181.53857421875000000000	4186.15380859375000000000	4192.82031250000000000000	4304.10253906250000000000	4180.00000000000000000000	4172.82031250000000000000	4200.51269531250000000000	4183.07666015625000000000	4183.58984375000000000000	526.00000000000000000000	10251.00000000000000000000	10226.00000000000000000000	0.00000000000000000000	0.00000000000000000000	0.00000000000000000000	2225.00000000000000000000	861.00000000000000000000	4.00000000000000000000	4.00000000000000000000	4.00000000000000000000	4.00000000000000000000	4.00000000000000000000	4.00000000000000000000	4.00000000000000000000	4.00000000000000000000	4.00000000000000000000	4.00000000000000000000	4.00000000000000000000	4.00000000000000000000	4.00000000000000000000	4.00000000000000000000	4.00000000000000000000	4.00000000000000000000
73.00000000000000000000	0.00000000000000000000	4168.20507812500000000000	4177.43603515625000000000	4169.74365234375000000000	4170.76904296875000000000	4180.00000000000000000000	4168.71777343750000000000	4174.87158203125000000000	4187.17919921875000000000	4303.07666015625000000000	4172.30761718750000000000	4174.87158203125000000000	4208.71777343750000000000	4187.69238281250000000000	4191.28173828125000000000	3341.00000000000000000000	10249.00000000000000000000	10225.00000000000000000000	0.00000000000000000000	0.00000000000000000000	0.00000000000000000000	2225.00000000000000000000	869.00000000000000000000	4.00000000000000000000	4.00000000000000000000	4.00000000000000000000	4.00000000000000000000	4.00000000000000000000	4.00000000000000000000	4.00000000000000000000	4.00000000000000000000	4.00000000000000000000	4.00000000000000000000	4.00000000000000000000	4.00000000000000000000	4.00000000000000000000	4.00000000000000000000	4.00000000000000000000	4.00000000000000000000
74.00000000000000000000	0.00000000000000000000	4162.05126953125000000000	4155.89746093750000000000	4166.66650390625000000000	4158.46142578125000000000	4133.84619140625000000000	4161.02539062500000000000	4159.48730468750000000000	4170.25634765625000000000	4296.92285156250000000000	4160.51269531250000000000	4161.02539062500000000000	4200.51269531250000000000	4163.58984375000000000000	4181.02539062500000000000	3190.00000000000000000000	10249.00000000000000000000	10225.00000000000000000000	0.00000000000000000000	0.00000000000000000000	0.00000000000000000000	2225.00000000000000000000	877.00000000000000000000	4.00000000000000000000	4.00000000000000000000	4.00000000000000000000	4.00000000000000000000	4.00000000000000000000	4.00000000000000000000	4.00000000000000000000	4.00000000000000000000	4.00000000000000000000	4.00000000000000000000	4.00000000000000000000	4.00000000000000000000	4.00000000000000000000	4.00000000000000000000	4.00000000000000000000	4.00000000000000000000
75.00000000000000000000	0.00000000000000000000	4171.28173828125000000000	4181.53857421875000000000	4161.02539062500000000000	4177.43603515625000000000	4172.82031250000000000000	4180.51269531250000000000	4193.84619140625000000000	4211.79492187500000000000	4307.17919921875000000000	4215.38427734375000000000	4180.51269531250000000000	4201.02539062500000000000	4191.28173828125000000000	4187.69238281250000000000	2113.00000000000000000000	10249.00000000000000000000	10226.00000000000000000000	0.00000000000000000000	0.00000000000000000000	0.00000000000000000000	2225.00000000000000000000	885.00000000000000000000	4.00000000000000000000	4.00000000000000000000	4.00000000000000000000	4.00000000000000000000	4.00000000000000000000	4.00000000000000000000	4.00000000000000000000	4.00000000000000000000	4.00000000000000000000	4.00000000000000000000	4.00000000000000000000	4.00000000000000000000	4.00000000000000000000	4.00000000000000000000	4.00000000000000000000	4.00000000000000000000
76.00000000000000000000	0.00000000000000000000	4153.33300781250000000000	4137.43603515625000000000	4166.15380859375000000000	4151.28173828125000000000	4136.92285156250000000000	4161.53857421875000000000	4154.87158203125000000000	4177.43603515625000000000	4299.48730468750000000000	4167.69238281250000000000	4158.46142578125000000000	4195.38427734375000000000	4147.17919921875000000000	4168.20507812500000000000	1747.00000000000000000000	10249.00000000000000000000	10226.00000000000000000000	0.00000000000000000000	0.00000000000000000000	0.00000000000000000000	2225.00000000000000000000	893.00000000000000000000	4.00000000000000000000	4.00000000000000000000	4.00000000000000000000	4.00000000000000000000	4.00000000000000000000	4.00000000000000000000	4.00000000000000000000	4.00000000000000000000	4.00000000000000000000	4.00000000000000000000	4.00000000000000000000	4.00000000000000000000	4.00000000000000000000	4.00000000000000000000	4.00000000000000000000	4.00000000000000000000
77.00000000000000000000	0.00000000000000000000	4162.05126953125000000000	4163.07666015625000000000	4164.61523437500000000000	4163.07666015625000000000	4164.10253906250000000000	4175.89746093750000000000	4178.97412109375000000000	4188.71777343750000000000	4298.97412109375000000000	4176.92285156250000000000	4168.20507812500000000000	4195.38427734375000000000	4169.23046875000000000000	4176.41015625000000000000	1653.00000000000000000000	10249.00000000000000000000	10226.00000000000000000000	0.00000000000000000000	0.00000000000000000000	0.00000000000000000000	2225.00000000000000000000	901.00000000000000000000	4.00000000000000000000	4.00000000000000000000	4.00000000000000000000	4.00000000000000000000	4.00000000000000000000	4.00000000000000000000	4.00000000000000000000	4.00000000000000000000	4.00000000000000000000	4.00000000000000000000	4.00000000000000000000	4.00000000000000000000	4.00000000000000000000	4.00000000000000000000	4.00000000000000000000	4.00000000000000000000
78.00000000000000000000	0.00000000000000000000	4172.82031250000000000000	4174.87158203125000000000	4171.79492187500000000000	4179.48730468750000000000	4177.43603515625000000000	4180.00000000000000000000	4188.71777343750000000000	4194.87158203125000000000	4303.07666015625000000000	4187.17919921875000000000	4179.48730468750000000000	4205.12792968750000000000	4183.58984375000000000000	4183.07666015625000000000	3190.00000000000000000000	10249.00000000000000000000	10226.00000000000000000000	0.00000000000000000000	0.00000000000000000000	0.00000000000000000000	2225.00000000000000000000	910.00000000000000000000	4.00000000000000000000	4.00000000000000000000	4.00000000000000000000	4.00000000000000000000	4.00000000000000000000	4.00000000000000000000	4.00000000000000000000	4.00000000000000000000	4.00000000000000000000	4.00000000000000000000	4.00000000000000000000	4.00000000000000000000	4.00000000000000000000	4.00000000000000000000	4.00000000000000000000	4.00000000000000000000
79.00000000000000000000	0.00000000000000000000	4163.07666015625000000000	4145.64111328125000000000	4167.17919921875000000000	4161.02539062500000000000	4142.56396484375000000000	4168.71777343750000000000	4158.46142578125000000000	4169.74365234375000000000	4298.97412109375000000000	4147.17919921875000000000	4157.43603515625000000000	4196.41015625000000000000	4153.33300781250000000000	4172.30761718750000000000	2113.00000000000000000000	10248.00000000000000000000	10226.00000000000000000000	0.00000000000000000000	0.00000000000000000000	0.00000000000000000000	2225.00000000000000000000	917.00000000000000000000	4.00000000000000000000	4.00000000000000000000	4.00000000000000000000	4.00000000000000000000	4.00000000000000000000	4.00000000000000000000	4.00000000000000000000	4.00000000000000000000	4.00000000000000000000	4.00000000000000000000	4.00000000000000000000	4.00000000000000000000	4.00000000000000000000	4.00000000000000000000	4.00000000000000000000	4.00000000000000000000
80.00000000000000000000	0.00000000000000000000	4167.17919921875000000000	4178.46142578125000000000	4160.51269531250000000000	4177.94873046875000000000	4178.97412109375000000000	4178.46142578125000000000	4183.58984375000000000000	4208.20507812500000000000	4304.10253906250000000000	4189.74365234375000000000	4175.38427734375000000000	4201.53857421875000000000	4191.79492187500000000000	4188.20507812500000000000	1747.00000000000000000000	10248.00000000000000000000	10226.00000000000000000000	0.00000000000000000000	0.00000000000000000000	0.00000000000000000000	2225.00000000000000000000	924.00000000000000000000	4.00000000000000000000	4.00000000000000000000	4.00000000000000000000	4.00000000000000000000	4.00000000000000000000	4.00000000000000000000	4.00000000000000000000	4.00000000000000000000	4.00000000000000000000	4.00000000000000000000	4.00000000000000000000	4.00000000000000000000	4.00000000000000000000	4.00000000000000000000	4.00000000000000000000	4.00000000000000000000
81.00000000000000000000	0.00000000000000000000	4151.79492187500000000000	4138.97412109375000000000	4167.69238281250000000000	4158.46142578125000000000	4143.58984375000000000000	4159.48730468750000000000	4156.41015625000000000000	4176.41015625000000000000	4298.97412109375000000000	4149.23046875000000000000	4163.07666015625000000000	4201.02539062500000000000	4159.48730468750000000000	4177.43603515625000000000	1653.00000000000000000000	10249.00000000000000000000	10227.00000000000000000000	0.00000000000000000000	0.00000000000000000000	0.00000000000000000000	2225.00000000000000000000	933.00000000000000000000	4.00000000000000000000	4.00000000000000000000	4.00000000000000000000	4.00000000000000000000	4.00000000000000000000	4.00000000000000000000	4.00000000000000000000	4.00000000000000000000	4.00000000000000000000	4.00000000000000000000	4.00000000000000000000	4.00000000000000000000	4.00000000000000000000	4.00000000000000000000	4.00000000000000000000	4.00000000000000000000
82.00000000000000000000	0.00000000000000000000	4161.53857421875000000000	4154.87158203125000000000	4166.15380859375000000000	4163.58984375000000000000	4161.02539062500000000000	4173.33300781250000000000	4181.53857421875000000000	4179.48730468750000000000	4300.51269531250000000000	4157.94873046875000000000	4166.66650390625000000000	4196.92285156250000000000	4163.07666015625000000000	4182.56396484375000000000	3190.00000000000000000000	10249.00000000000000000000	10227.00000000000000000000	0.00000000000000000000	0.00000000000000000000	0.00000000000000000000	2225.00000000000000000000	941.00000000000000000000	4.00000000000000000000	4.00000000000000000000	4.00000000000000000000	4.00000000000000000000	4.00000000000000000000	4.00000000000000000000	4.00000000000000000000	4.00000000000000000000	4.00000000000000000000	4.00000000000000000000	4.00000000000000000000	4.00000000000000000000	4.00000000000000000000	4.00000000000000000000	4.00000000000000000000	4.00000000000000000000
83.00000000000000000000	0.00000000000000000000	4169.23046875000000000000	4174.87158203125000000000	4169.23046875000000000000	4171.79492187500000000000	4171.79492187500000000000	4177.94873046875000000000	4187.69238281250000000000	4190.76904296875000000000	4301.53857421875000000000	4193.84619140625000000000	4171.28173828125000000000	4202.56396484375000000000	4164.61523437500000000000	4181.02539062500000000000	2113.00000000000000000000	10247.00000000000000000000	10228.00000000000000000000	0.00000000000000000000	0.00000000000000000000	0.00000000000000000000	2225.00000000000000000000	948.00000000000000000000	4.00000000000000000000	4.00000000000000000000	4.00000000000000000000	4.00000000000000000000	4.00000000000000000000	4.00000000000000000000	4.00000000000000000000	4.00000000000000000000	4.00000000000000000000	4.00000000000000000000	4.00000000000000000000	4.00000000000000000000	4.00000000000000000000	4.00000000000000000000	4.00000000000000000000	4.00000000000000000000
84.00000000000000000000	0.00000000000000000000	4154.87158203125000000000	4138.97412109375000000000	4164.61523437500000000000	4143.58984375000000000000	4128.20507812500000000000	4165.64111328125000000000	4151.79492187500000000000	4162.05126953125000000000	4296.92285156250000000000	4158.46142578125000000000	4148.71777343750000000000	4194.35888671875000000000	4129.74365234375000000000	4164.61523437500000000000	1747.00000000000000000000	10247.00000000000000000000	10228.00000000000000000000	0.00000000000000000000	0.00000000000000000000	0.00000000000000000000	2225.00000000000000000000	956.00000000000000000000	4.00000000000000000000	4.00000000000000000000	4.00000000000000000000	4.00000000000000000000	4.00000000000000000000	4.00000000000000000000	4.00000000000000000000	4.00000000000000000000	4.00000000000000000000	4.00000000000000000000	4.00000000000000000000	4.00000000000000000000	4.00000000000000000000	4.00000000000000000000	4.00000000000000000000	4.00000000000000000000
85.00000000000000000000	0.00000000000000000000	4167.69238281250000000000	4170.76904296875000000000	4159.48730468750000000000	4158.46142578125000000000	4176.41015625000000000000	4179.48730468750000000000	4184.10253906250000000000	4199.48730468750000000000	4305.12792968750000000000	4185.64111328125000000000	4172.30761718750000000000	4201.02539062500000000000	4184.61523437500000000000	4188.71777343750000000000	1653.00000000000000000000	10248.00000000000000000000	10229.00000000000000000000	0.00000000000000000000	0.00000000000000000000	0.00000000000000000000	2225.00000000000000000000	964.00000000000000000000	4.00000000000000000000	4.00000000000000000000	4.00000000000000000000	4.00000000000000000000	4.00000000000000000000	4.00000000000000000000	4.00000000000000000000	4.00000000000000000000	4.00000000000000000000	4.00000000000000000000	4.00000000000000000000	4.00000000000000000000	4.00000000000000000000	4.00000000000000000000	4.00000000000000000000	4.00000000000000000000
86.00000000000000000000	0.00000000000000000000	4160.51269531250000000000	4143.58984375000000000000	4165.12792968750000000000	4143.58984375000000000000	4153.84619140625000000000	4156.92285156250000000000	4153.84619140625000000000	4176.41015625000000000000	4298.46142578125000000000	4147.69238281250000000000	4163.07666015625000000000	4202.05126953125000000000	4163.58984375000000000000	4181.02539062500000000000	3190.00000000000000000000	10248.00000000000000000000	10229.00000000000000000000	0.00000000000000000000	0.00000000000000000000	0.00000000000000000000	2225.00000000000000000000	972.00000000000000000000	4.00000000000000000000	4.00000000000000000000	4.00000000000000000000	4.00000000000000000000	4.00000000000000000000	4.00000000000000000000	4.00000000000000000000	4.00000000000000000000	4.00000000000000000000	4.00000000000000000000	4.00000000000000000000	4.00000000000000000000	4.00000000000000000000	4.00000000000000000000	4.00000000000000000000	4.00000000000000000000
87.00000000000000000000	0.00000000000000000000	4162.56396484375000000000	4153.84619140625000000000	4163.07666015625000000000	4148.20507812500000000000	4157.43603515625000000000	4168.20507812500000000000	4165.64111328125000000000	4187.69238281250000000000	4300.51269531250000000000	4161.53857421875000000000	4164.10253906250000000000	4197.43603515625000000000	4162.05126953125000000000	4176.92285156250000000000	2113.00000000000000000000	10248.00000000000000000000	10228.00000000000000000000	0.00000000000000000000	0.00000000000000000000	0.00000000000000000000	2225.00000000000000000000	979.00000000000000000000	4.00000000000000000000	4.00000000000000000000	4.00000000000000000000	4.00000000000000000000	4.00000000000000000000	4.00000000000000000000	4.00000000000000000000	4.00000000000000000000	4.00000000000000000000	4.00000000000000000000	4.00000000000000000000	4.00000000000000000000	4.00000000000000000000	4.00000000000000000000	4.00000000000000000000	4.00000000000000000000
88.00000000000000000000	0.00000000000000000000	4169.74365234375000000000	4171.28173828125000000000	4169.74365234375000000000	4163.58984375000000000000	4184.10253906250000000000	4181.02539062500000000000	4190.76904296875000000000	4215.38427734375000000000	4307.17919921875000000000	4209.23046875000000000000	4176.92285156250000000000	4204.61523437500000000000	4176.92285156250000000000	4180.51269531250000000000	1747.00000000000000000000	10248.00000000000000000000	10228.00000000000000000000	0.00000000000000000000	0.00000000000000000000	0.00000000000000000000	2225.00000000000000000000	987.00000000000000000000	4.00000000000000000000	4.00000000000000000000	4.00000000000000000000	4.00000000000000000000	4.00000000000000000000	4.00000000000000000000	4.00000000000000000000	4.00000000000000000000	4.00000000000000000000	4.00000000000000000000	4.00000000000000000000	4.00000000000000000000	4.00000000000000000000	4.00000000000000000000	4.00000000000000000000	4.00000000000000000000
89.00000000000000000000	0.00000000000000000000	4161.53857421875000000000	4142.56396484375000000000	4169.74365234375000000000	4144.10253906250000000000	4152.82031250000000000000	4167.69238281250000000000	4165.12792968750000000000	4181.02539062500000000000	4298.46142578125000000000	4161.53857421875000000000	4157.94873046875000000000	4198.97412109375000000000	4143.58984375000000000000	4168.71777343750000000000	1653.00000000000000000000	10249.00000000000000000000	10228.00000000000000000000	0.00000000000000000000	0.00000000000000000000	0.00000000000000000000	2225.00000000000000000000	996.00000000000000000000	4.00000000000000000000	4.00000000000000000000	4.00000000000000000000	4.00000000000000000000	4.00000000000000000000	4.00000000000000000000	4.00000000000000000000	4.00000000000000000000	4.00000000000000000000	4.00000000000000000000	4.00000000000000000000	4.00000000000000000000	4.00000000000000000000	4.00000000000000000000	4.00000000000000000000	4.00000000000000000000
90.00000000000000000000	0.00000000000000000000	4180.00000000000000000000	4190.76904296875000000000	4166.15380859375000000000	4171.79492187500000000000	4190.76904296875000000000	4184.10253906250000000000	4196.41015625000000000000	4201.53857421875000000000	4303.58984375000000000000	4182.56396484375000000000	4180.51269531250000000000	4207.17919921875000000000	4190.76904296875000000000	4191.79492187500000000000	3190.00000000000000000000	10249.00000000000000000000	10228.00000000000000000000	0.00000000000000000000	0.00000000000000000000	0.00000000000000000000	2226.00000000000000000000	3.00000000000000000000	4.00000000000000000000	4.00000000000000000000	4.00000000000000000000	4.00000000000000000000	4.00000000000000000000	4.00000000000000000000	4.00000000000000000000	4.00000000000000000000	4.00000000000000000000	4.00000000000000000000	4.00000000000000000000	4.00000000000000000000	4.00000000000000000000	4.00000000000000000000	4.00000000000000000000	4.00000000000000000000
91.00000000000000000000	0.00000000000000000000	4171.79492187500000000000	4166.66650390625000000000	4173.33300781250000000000	4158.46142578125000000000	4161.53857421875000000000	4169.74365234375000000000	4166.15380859375000000000	4171.28173828125000000000	4300.00000000000000000000	4162.56396484375000000000	4167.69238281250000000000	4207.17919921875000000000	4170.25634765625000000000	4185.64111328125000000000	2113.00000000000000000000	10248.00000000000000000000	10229.00000000000000000000	0.00000000000000000000	0.00000000000000000000	0.00000000000000000000	2226.00000000000000000000	11.00000000000000000000	4.00000000000000000000	4.00000000000000000000	4.00000000000000000000	4.00000000000000000000	4.00000000000000000000	4.00000000000000000000	4.00000000000000000000	4.00000000000000000000	4.00000000000000000000	4.00000000000000000000	4.00000000000000000000	4.00000000000000000000	4.00000000000000000000	4.00000000000000000000	4.00000000000000000000	4.00000000000000000000
92.00000000000000000000	0.00000000000000000000	4166.15380859375000000000	4162.56396484375000000000	4165.64111328125000000000	4152.82031250000000000000	4160.00000000000000000000	4171.79492187500000000000	4165.64111328125000000000	4173.84619140625000000000	4299.48730468750000000000	4164.61523437500000000000	4158.97412109375000000000	4195.38427734375000000000	4165.64111328125000000000	4180.00000000000000000000	1747.00000000000000000000	10248.00000000000000000000	10229.00000000000000000000	0.00000000000000000000	0.00000000000000000000	0.00000000000000000000	2226.00000000000000000000	18.00000000000000000000	4.00000000000000000000	4.00000000000000000000	4.00000000000000000000	4.00000000000000000000	4.00000000000000000000	4.00000000000000000000	4.00000000000000000000	4.00000000000000000000	4.00000000000000000000	4.00000000000000000000	4.00000000000000000000	4.00000000000000000000	4.00000000000000000000	4.00000000000000000000	4.00000000000000000000	4.00000000000000000000
93.00000000000000000000	0.00000000000000000000	4172.30761718750000000000	4184.10253906250000000000	4165.64111328125000000000	4174.87158203125000000000	4182.56396484375000000000	4177.94873046875000000000	4191.28173828125000000000	4207.17919921875000000000	4308.20507812500000000000	4198.97412109375000000000	4180.00000000000000000000	4203.07666015625000000000	4193.33300781250000000000	4192.30761718750000000000	1653.00000000000000000000	10247.00000000000000000000	10228.00000000000000000000	0.00000000000000000000	0.00000000000000000000	0.00000000000000000000	2226.00000000000000000000	26.00000000000000000000	4.00000000000000000000	4.00000000000000000000	4.00000000000000000000	4.00000000000000000000	4.00000000000000000000	4.00000000000000000000	4.00000000000000000000	4.00000000000000000000	4.00000000000000000000	4.00000000000000000000	4.00000000000000000000	4.00000000000000000000	4.00000000000000000000	4.00000000000000000000	4.00000000000000000000	4.00000000000000000000
94.00000000000000000000	0.00000000000000000000	4155.38427734375000000000	4141.02539062500000000000	4166.15380859375000000000	4150.76904296875000000000	4137.43603515625000000000	4161.53857421875000000000	4160.00000000000000000000	4169.23046875000000000000	4300.00000000000000000000	4158.97412109375000000000	4161.02539062500000000000	4198.97412109375000000000	4149.74365234375000000000	4175.89746093750000000000	3190.00000000000000000000	10247.00000000000000000000	10228.00000000000000000000	0.00000000000000000000	0.00000000000000000000	0.00000000000000000000	2226.00000000000000000000	35.00000000000000000000	4.00000000000000000000	4.00000000000000000000	4.00000000000000000000	4.00000000000000000000	4.00000000000000000000	4.00000000000000000000	4.00000000000000000000	4.00000000000000000000	4.00000000000000000000	4.00000000000000000000	4.00000000000000000000	4.00000000000000000000	4.00000000000000000000	4.00000000000000000000	4.00000000000000000000	4.00000000000000000000
95.00000000000000000000	0.00000000000000000000	4166.15380859375000000000	4177.94873046875000000000	4161.02539062500000000000	4165.12792968750000000000	4188.20507812500000000000	4183.07666015625000000000	4194.35888671875000000000	4196.92285156250000000000	4304.10253906250000000000	4200.51269531250000000000	4172.30761718750000000000	4200.51269531250000000000	4175.38427734375000000000	4181.53857421875000000000	2113.00000000000000000000	10247.00000000000000000000	10228.00000000000000000000	0.00000000000000000000	0.00000000000000000000	0.00000000000000000000	2226.00000000000000000000	43.00000000000000000000	4.00000000000000000000	4.00000000000000000000	4.00000000000000000000	4.00000000000000000000	4.00000000000000000000	4.00000000000000000000	4.00000000000000000000	4.00000000000000000000	4.00000000000000000000	4.00000000000000000000	4.00000000000000000000	4.00000000000000000000	4.00000000000000000000	4.00000000000000000000	4.00000000000000000000	4.00000000000000000000
96.00000000000000000000	0.00000000000000000000	4164.10253906250000000000	4163.58984375000000000000	4170.76904296875000000000	4161.02539062500000000000	4174.35888671875000000000	4173.33300781250000000000	4172.30761718750000000000	4180.00000000000000000000	4301.53857421875000000000	4185.12792968750000000000	4163.07666015625000000000	4203.58984375000000000000	4157.43603515625000000000	4172.30761718750000000000	1747.00000000000000000000	10247.00000000000000000000	10228.00000000000000000000	0.00000000000000000000	0.00000000000000000000	0.00000000000000000000	2226.00000000000000000000	51.00000000000000000000	4.00000000000000000000	4.00000000000000000000	4.00000000000000000000	4.00000000000000000000	4.00000000000000000000	4.00000000000000000000	4.00000000000000000000	4.00000000000000000000	4.00000000000000000000	4.00000000000000000000	4.00000000000000000000	4.00000000000000000000	4.00000000000000000000	4.00000000000000000000	4.00000000000000000000	4.00000000000000000000
97.00000000000000000000	0.00000000000000000000	4162.56396484375000000000	4152.82031250000000000000	4164.10253906250000000000	4154.87158203125000000000	4153.84619140625000000000	4165.12792968750000000000	4157.94873046875000000000	4164.10253906250000000000	4296.41015625000000000000	4157.43603515625000000000	4154.87158203125000000000	4195.38427734375000000000	4156.92285156250000000000	4173.33300781250000000000	1653.00000000000000000000	10248.00000000000000000000	10228.00000000000000000000	0.00000000000000000000	0.00000000000000000000	0.00000000000000000000	2226.00000000000000000000	59.00000000000000000000	4.00000000000000000000	4.00000000000000000000	4.00000000000000000000	4.00000000000000000000	4.00000000000000000000	4.00000000000000000000	4.00000000000000000000	4.00000000000000000000	4.00000000000000000000	4.00000000000000000000	4.00000000000000000000	4.00000000000000000000	4.00000000000000000000	4.00000000000000000000	4.00000000000000000000	4.00000000000000000000
98.00000000000000000000	0.00000000000000000000	4172.82031250000000000000	4178.97412109375000000000	4162.05126953125000000000	4173.84619140625000000000	4184.61523437500000000000	4168.71777343750000000000	4176.92285156250000000000	4191.79492187500000000000	4301.02539062500000000000	4174.35888671875000000000	4176.41015625000000000000	4204.61523437500000000000	4199.48730468750000000000	4191.79492187500000000000	3190.00000000000000000000	10248.00000000000000000000	10228.00000000000000000000	0.00000000000000000000	0.00000000000000000000	0.00000000000000000000	2226.00000000000000000000	68.00000000000000000000	4.00000000000000000000	4.00000000000000000000	4.00000000000000000000	4.00000000000000000000	4.00000000000000000000	4.00000000000000000000	4.00000000000000000000	4.00000000000000000000	4.00000000000000000000	4.00000000000000000000	4.00000000000000000000	4.00000000000000000000	4.00000000000000000000	4.00000000000000000000	4.00000000000000000000	4.00000000000000000000
99.00000000000000000000	0.00000000000000000000	4159.48730468750000000000	4144.61523437500000000000	4167.17919921875000000000	4151.79492187500000000000	4145.64111328125000000000	4156.92285156250000000000	4145.64111328125000000000	4161.53857421875000000000	4295.89746093750000000000	4128.20507812500000000000	4160.51269531250000000000	4202.56396484375000000000	4159.48730468750000000000	4175.38427734375000000000	2113.00000000000000000000	10248.00000000000000000000	10227.00000000000000000000	0.00000000000000000000	0.00000000000000000000	0.00000000000000000000	2226.00000000000000000000	75.00000000000000000000	4.00000000000000000000	4.00000000000000000000	4.00000000000000000000	4.00000000000000000000	4.00000000000000000000	4.00000000000000000000	4.00000000000000000000	4.00000000000000000000	4.00000000000000000000	4.00000000000000000000	4.00000000000000000000	4.00000000000000000000	4.00000000000000000000	4.00000000000000000000	4.00000000000000000000	4.00000000000000000000
100.00000000000000000000	0.00000000000000000000	4169.74365234375000000000	4178.97412109375000000000	4164.10253906250000000000	4171.28173828125000000000	4184.61523437500000000000	4180.51269531250000000000	4188.20507812500000000000	4193.33300781250000000000	4303.07666015625000000000	4193.33300781250000000000	4174.87158203125000000000	4203.58984375000000000000	4179.48730468750000000000	4182.56396484375000000000	1747.00000000000000000000	10248.00000000000000000000	10227.00000000000000000000	0.00000000000000000000	0.00000000000000000000	0.00000000000000000000	2226.00000000000000000000	82.00000000000000000000	4.00000000000000000000	4.00000000000000000000	4.00000000000000000000	4.00000000000000000000	4.00000000000000000000	4.00000000000000000000	4.00000000000000000000	4.00000000000000000000	4.00000000000000000000	4.00000000000000000000	4.00000000000000000000	4.00000000000000000000	4.00000000000000000000	4.00000000000000000000	4.00000000000000000000	4.00000000000000000000
101.00000000000000000000	0.00000000000000000000	4166.15380859375000000000	4163.07666015625000000000	4173.33300781250000000000	4168.20507812500000000000	4175.89746093750000000000	4168.71777343750000000000	4179.48730468750000000000	4190.25634765625000000000	4301.02539062500000000000	4209.74365234375000000000	4169.74365234375000000000	4206.15380859375000000000	4163.07666015625000000000	4176.41015625000000000000	1653.00000000000000000000	10246.00000000000000000000	10228.00000000000000000000	0.00000000000000000000	0.00000000000000000000	0.00000000000000000000	2226.00000000000000000000	90.00000000000000000000	4.00000000000000000000	4.00000000000000000000	4.00000000000000000000	4.00000000000000000000	4.00000000000000000000	4.00000000000000000000	4.00000000000000000000	4.00000000000000000000	4.00000000000000000000	4.00000000000000000000	4.00000000000000000000	4.00000000000000000000	4.00000000000000000000	4.00000000000000000000	4.00000000000000000000	4.00000000000000000000
102.00000000000000000000	0.00000000000000000000	4165.12792968750000000000	4147.17919921875000000000	4171.28173828125000000000	4152.82031250000000000000	4151.79492187500000000000	4163.58984375000000000000	4160.51269531250000000000	4172.82031250000000000000	4296.92285156250000000000	4169.23046875000000000000	4157.43603515625000000000	4197.43603515625000000000	4150.25634765625000000000	4170.25634765625000000000	3190.00000000000000000000	10246.00000000000000000000	10228.00000000000000000000	0.00000000000000000000	0.00000000000000000000	0.00000000000000000000	2226.00000000000000000000	99.00000000000000000000	4.00000000000000000000	4.00000000000000000000	4.00000000000000000000	4.00000000000000000000	4.00000000000000000000	4.00000000000000000000	4.00000000000000000000	4.00000000000000000000	4.00000000000000000000	4.00000000000000000000	4.00000000000000000000	4.00000000000000000000	4.00000000000000000000	4.00000000000000000000	4.00000000000000000000	4.00000000000000000000
103.00000000000000000000	0.00000000000000000000	4183.58984375000000000000	4189.74365234375000000000	4166.66650390625000000000	4171.79492187500000000000	4181.53857421875000000000	4177.94873046875000000000	4185.64111328125000000000	4190.25634765625000000000	4304.10253906250000000000	4191.28173828125000000000	4178.46142578125000000000	4205.64111328125000000000	4194.87158203125000000000	4188.71777343750000000000	2113.00000000000000000000	10246.00000000000000000000	10227.00000000000000000000	0.00000000000000000000	0.00000000000000000000	0.00000000000000000000	2226.00000000000000000000	106.00000000000000000000	4.00000000000000000000	4.00000000000000000000	4.00000000000000000000	4.00000000000000000000	4.00000000000000000000	4.00000000000000000000	4.00000000000000000000	4.00000000000000000000	4.00000000000000000000	4.00000000000000000000	4.00000000000000000000	4.00000000000000000000	4.00000000000000000000	4.00000000000000000000	4.00000000000000000000	4.00000000000000000000
104.00000000000000000000	0.00000000000000000000	4167.69238281250000000000	4155.38427734375000000000	4166.66650390625000000000	4151.79492187500000000000	4147.69238281250000000000	4159.48730468750000000000	4154.35888671875000000000	4155.38427734375000000000	4296.41015625000000000000	4158.46142578125000000000	4160.51269531250000000000	4205.12792968750000000000	4160.00000000000000000000	4175.89746093750000000000	1747.00000000000000000000	10246.00000000000000000000	10227.00000000000000000000	0.00000000000000000000	0.00000000000000000000	0.00000000000000000000	2226.00000000000000000000	113.00000000000000000000	4.00000000000000000000	4.00000000000000000000	4.00000000000000000000	4.00000000000000000000	4.00000000000000000000	4.00000000000000000000	4.00000000000000000000	4.00000000000000000000	4.00000000000000000000	4.00000000000000000000	4.00000000000000000000	4.00000000000000000000	4.00000000000000000000	4.00000000000000000000	4.00000000000000000000	4.00000000000000000000
105.00000000000000000000	0.00000000000000000000	4171.79492187500000000000	4174.87158203125000000000	4163.58984375000000000000	4170.25634765625000000000	4188.71777343750000000000	4172.82031250000000000000	4183.07666015625000000000	4195.38427734375000000000	4302.05126953125000000000	4192.30761718750000000000	4175.89746093750000000000	4203.58984375000000000000	4185.64111328125000000000	4184.10253906250000000000	1653.00000000000000000000	10246.00000000000000000000	10228.00000000000000000000	0.00000000000000000000	0.00000000000000000000	0.00000000000000000000	2226.00000000000000000000	122.00000000000000000000	4.00000000000000000000	4.00000000000000000000	4.00000000000000000000	4.00000000000000000000	4.00000000000000000000	4.00000000000000000000	4.00000000000000000000	4.00000000000000000000	4.00000000000000000000	4.00000000000000000000	4.00000000000000000000	4.00000000000000000000	4.00000000000000000000	4.00000000000000000000	4.00000000000000000000	4.00000000000000000000
106.00000000000000000000	0.00000000000000000000	4169.74365234375000000000	4160.51269531250000000000	4171.79492187500000000000	4171.79492187500000000000	4174.87158203125000000000	4163.58984375000000000000	4171.79492187500000000000	4194.35888671875000000000	4301.53857421875000000000	4179.48730468750000000000	4180.00000000000000000000	4205.64111328125000000000	4180.51269531250000000000	4180.51269531250000000000	3190.00000000000000000000	10246.00000000000000000000	10228.00000000000000000000	0.00000000000000000000	0.00000000000000000000	0.00000000000000000000	2226.00000000000000000000	130.00000000000000000000	4.00000000000000000000	4.00000000000000000000	4.00000000000000000000	4.00000000000000000000	4.00000000000000000000	4.00000000000000000000	4.00000000000000000000	4.00000000000000000000	4.00000000000000000000	4.00000000000000000000	4.00000000000000000000	4.00000000000000000000	4.00000000000000000000	4.00000000000000000000	4.00000000000000000000	4.00000000000000000000
107.00000000000000000000	0.00000000000000000000	4161.02539062500000000000	4140.51269531250000000000	4167.69238281250000000000	4152.82031250000000000000	4140.00000000000000000000	4159.48730468750000000000	4152.82031250000000000000	4162.56396484375000000000	4293.84619140625000000000	4144.10253906250000000000	4165.12792968750000000000	4201.02539062500000000000	4150.25634765625000000000	4169.74365234375000000000	2113.00000000000000000000	10249.00000000000000000000	10229.00000000000000000000	0.00000000000000000000	0.00000000000000000000	0.00000000000000000000	2226.00000000000000000000	137.00000000000000000000	4.00000000000000000000	4.00000000000000000000	4.00000000000000000000	4.00000000000000000000	4.00000000000000000000	4.00000000000000000000	4.00000000000000000000	4.00000000000000000000	4.00000000000000000000	4.00000000000000000000	4.00000000000000000000	4.00000000000000000000	4.00000000000000000000	4.00000000000000000000	4.00000000000000000000	4.00000000000000000000
108.00000000000000000000	0.00000000000000000000	4175.89746093750000000000	4188.71777343750000000000	4165.64111328125000000000	4177.94873046875000000000	4188.71777343750000000000	4178.97412109375000000000	4185.64111328125000000000	4193.33300781250000000000	4300.51269531250000000000	4205.12792968750000000000	4182.56396484375000000000	4211.28173828125000000000	4182.56396484375000000000	4183.58984375000000000000	1747.00000000000000000000	10249.00000000000000000000	10229.00000000000000000000	0.00000000000000000000	0.00000000000000000000	0.00000000000000000000	2226.00000000000000000000	145.00000000000000000000	4.00000000000000000000	4.00000000000000000000	4.00000000000000000000	4.00000000000000000000	4.00000000000000000000	4.00000000000000000000	4.00000000000000000000	4.00000000000000000000	4.00000000000000000000	4.00000000000000000000	4.00000000000000000000	4.00000000000000000000	4.00000000000000000000	4.00000000000000000000	4.00000000000000000000	4.00000000000000000000
109.00000000000000000000	0.00000000000000000000	4166.66650390625000000000	4155.89746093750000000000	4170.25634765625000000000	4160.51269531250000000000	4155.38427734375000000000	4162.05126953125000000000	4149.23046875000000000000	4159.48730468750000000000	4296.41015625000000000000	4171.28173828125000000000	4163.07666015625000000000	4205.64111328125000000000	4151.28173828125000000000	4170.25634765625000000000	1653.00000000000000000000	10250.00000000000000000000	10228.00000000000000000000	0.00000000000000000000	0.00000000000000000000	0.00000000000000000000	2226.00000000000000000000	153.00000000000000000000	4.00000000000000000000	4.00000000000000000000	4.00000000000000000000	4.00000000000000000000	4.00000000000000000000	4.00000000000000000000	4.00000000000000000000	4.00000000000000000000	4.00000000000000000000	4.00000000000000000000	4.00000000000000000000	4.00000000000000000000	4.00000000000000000000	4.00000000000000000000	4.00000000000000000000	4.00000000000000000000
110.00000000000000000000	0.00000000000000000000	4171.28173828125000000000	4168.71777343750000000000	4163.07666015625000000000	4168.71777343750000000000	4173.84619140625000000000	4175.89746093750000000000	4172.30761718750000000000	4179.48730468750000000000	4301.53857421875000000000	4176.92285156250000000000	4174.35888671875000000000	4204.10253906250000000000	4184.61523437500000000000	4183.58984375000000000000	3190.00000000000000000000	10250.00000000000000000000	10228.00000000000000000000	0.00000000000000000000	0.00000000000000000000	0.00000000000000000000	2226.00000000000000000000	161.00000000000000000000	4.00000000000000000000	4.00000000000000000000	4.00000000000000000000	4.00000000000000000000	4.00000000000000000000	4.00000000000000000000	4.00000000000000000000	4.00000000000000000000	4.00000000000000000000	4.00000000000000000000	4.00000000000000000000	4.00000000000000000000	4.00000000000000000000	4.00000000000000000000	4.00000000000000000000	4.00000000000000000000
111.00000000000000000000	0.00000000000000000000	4166.15380859375000000000	4158.97412109375000000000	4164.61523437500000000000	4171.79492187500000000000	4165.12792968750000000000	4168.71777343750000000000	4167.17919921875000000000	4187.69238281250000000000	4301.53857421875000000000	4181.02539062500000000000	4180.00000000000000000000	4209.74365234375000000000	4191.79492187500000000000	4187.17919921875000000000	2113.00000000000000000000	10249.00000000000000000000	10230.00000000000000000000	0.00000000000000000000	0.00000000000000000000	0.00000000000000000000	2226.00000000000000000000	169.00000000000000000000	4.00000000000000000000	4.00000000000000000000	4.00000000000000000000	4.00000000000000000000	4.00000000000000000000	4.00000000000000000000	4.00000000000000000000	4.00000000000000000000	4.00000000000000000000	4.00000000000000000000	4.00000000000000000000	4.00000000000000000000	4.00000000000000000000	4.00000000000000000000	4.00000000000000000000	4.00000000000000000000
112.00000000000000000000	0.00000000000000000000	4152.30761718750000000000	4131.28173828125000000000	4160.51269531250000000000	4149.74365234375000000000	4128.71777343750000000000	4157.94873046875000000000	4141.02539062500000000000	4157.94873046875000000000	4293.33300781250000000000	4143.07666015625000000000	4159.48730468750000000000	4198.46142578125000000000	4153.84619140625000000000	4170.76904296875000000000	1747.00000000000000000000	10249.00000000000000000000	10230.00000000000000000000	0.00000000000000000000	0.00000000000000000000	0.00000000000000000000	2226.00000000000000000000	177.00000000000000000000	4.00000000000000000000	4.00000000000000000000	4.00000000000000000000	4.00000000000000000000	4.00000000000000000000	4.00000000000000000000	4.00000000000000000000	4.00000000000000000000	4.00000000000000000000	4.00000000000000000000	4.00000000000000000000	4.00000000000000000000	4.00000000000000000000	4.00000000000000000000	4.00000000000000000000	4.00000000000000000000
113.00000000000000000000	0.00000000000000000000	4168.71777343750000000000	4182.56396484375000000000	4163.07666015625000000000	4173.33300781250000000000	4191.79492187500000000000	4183.07666015625000000000	4187.69238281250000000000	4193.33300781250000000000	4302.56396484375000000000	4191.79492187500000000000	4185.12792968750000000000	4206.15380859375000000000	4192.30761718750000000000	4183.07666015625000000000	1653.00000000000000000000	10249.00000000000000000000	10230.00000000000000000000	0.00000000000000000000	0.00000000000000000000	0.00000000000000000000	2226.00000000000000000000	185.00000000000000000000	4.00000000000000000000	4.00000000000000000000	4.00000000000000000000	4.00000000000000000000	4.00000000000000000000	4.00000000000000000000	4.00000000000000000000	4.00000000000000000000	4.00000000000000000000	4.00000000000000000000	4.00000000000000000000	4.00000000000000000000	4.00000000000000000000	4.00000000000000000000	4.00000000000000000000	4.00000000000000000000
114.00000000000000000000	0.00000000000000000000	4164.10253906250000000000	4155.89746093750000000000	4176.41015625000000000000	4163.58984375000000000000	4170.25634765625000000000	4170.25634765625000000000	4163.58984375000000000000	4169.74365234375000000000	4300.00000000000000000000	4172.30761718750000000000	4171.79492187500000000000	4206.66650390625000000000	4161.02539062500000000000	4167.69238281250000000000	3190.00000000000000000000	10249.00000000000000000000	10230.00000000000000000000	0.00000000000000000000	0.00000000000000000000	0.00000000000000000000	2226.00000000000000000000	193.00000000000000000000	4.00000000000000000000	4.00000000000000000000	4.00000000000000000000	4.00000000000000000000	4.00000000000000000000	4.00000000000000000000	4.00000000000000000000	4.00000000000000000000	4.00000000000000000000	4.00000000000000000000	4.00000000000000000000	4.00000000000000000000	4.00000000000000000000	4.00000000000000000000	4.00000000000000000000	4.00000000000000000000
115.00000000000000000000	0.00000000000000000000	4173.33300781250000000000	4171.28173828125000000000	4167.69238281250000000000	4176.92285156250000000000	4172.82031250000000000000	4175.89746093750000000000	4171.79492187500000000000	4182.56396484375000000000	4302.05126953125000000000	4183.58984375000000000000	4173.84619140625000000000	4203.07666015625000000000	4181.02539062500000000000	4178.97412109375000000000	2113.00000000000000000000	10252.00000000000000000000	10230.00000000000000000000	0.00000000000000000000	0.00000000000000000000	0.00000000000000000000	2226.00000000000000000000	201.00000000000000000000	4.00000000000000000000	4.00000000000000000000	4.00000000000000000000	4.00000000000000000000	4.00000000000000000000	4.00000000000000000000	4.00000000000000000000	4.00000000000000000000	4.00000000000000000000	4.00000000000000000000	4.00000000000000000000	4.00000000000000000000	4.00000000000000000000	4.00000000000000000000	4.00000000000000000000	4.00000000000000000000
116.00000000000000000000	0.00000000000000000000	4175.38427734375000000000	4181.53857421875000000000	4165.12792968750000000000	4188.71777343750000000000	4178.97412109375000000000	4168.71777343750000000000	4169.74365234375000000000	4192.82031250000000000000	4305.12792968750000000000	4191.28173828125000000000	4182.05126953125000000000	4211.79492187500000000000	4202.05126953125000000000	4191.28173828125000000000	1747.00000000000000000000	10252.00000000000000000000	10230.00000000000000000000	0.00000000000000000000	0.00000000000000000000	0.00000000000000000000	2226.00000000000000000000	209.00000000000000000000	4.00000000000000000000	4.00000000000000000000	4.00000000000000000000	4.00000000000000000000	4.00000000000000000000	4.00000000000000000000	4.00000000000000000000	4.00000000000000000000	4.00000000000000000000	4.00000000000000000000	4.00000000000000000000	4.00000000000000000000	4.00000000000000000000	4.00000000000000000000	4.00000000000000000000	4.00000000000000000000
117.00000000000000000000	0.00000000000000000000	4157.43603515625000000000	4145.12792968750000000000	4166.15380859375000000000	4170.25634765625000000000	4141.53857421875000000000	4152.82031250000000000000	4142.05126953125000000000	4161.53857421875000000000	4296.92285156250000000000	4146.66650390625000000000	4162.05126953125000000000	4201.53857421875000000000	4160.51269531250000000000	4168.71777343750000000000	1653.00000000000000000000	10252.00000000000000000000	10230.00000000000000000000	0.00000000000000000000	0.00000000000000000000	0.00000000000000000000	2226.00000000000000000000	217.00000000000000000000	4.00000000000000000000	4.00000000000000000000	4.00000000000000000000	4.00000000000000000000	4.00000000000000000000	4.00000000000000000000	4.00000000000000000000	4.00000000000000000000	4.00000000000000000000	4.00000000000000000000	4.00000000000000000000	4.00000000000000000000	4.00000000000000000000	4.00000000000000000000	4.00000000000000000000	4.00000000000000000000
118.00000000000000000000	0.00000000000000000000	4165.12792968750000000000	4172.82031250000000000000	4164.10253906250000000000	4193.33300781250000000000	4169.23046875000000000000	4172.30761718750000000000	4178.46142578125000000000	4193.33300781250000000000	4299.48730468750000000000	4183.58984375000000000000	4177.43603515625000000000	4197.94873046875000000000	4181.02539062500000000000	4169.74365234375000000000	3190.00000000000000000000	10252.00000000000000000000	10230.00000000000000000000	0.00000000000000000000	0.00000000000000000000	0.00000000000000000000	2226.00000000000000000000	225.00000000000000000000	4.00000000000000000000	4.00000000000000000000	4.00000000000000000000	4.00000000000000000000	4.00000000000000000000	4.00000000000000000000	4.00000000000000000000	4.00000000000000000000	4.00000000000000000000	4.00000000000000000000	4.00000000000000000000	4.00000000000000000000	4.00000000000000000000	4.00000000000000000000	4.00000000000000000000	4.00000000000000000000
119.00000000000000000000	0.00000000000000000000	4156.92285156250000000000	4143.07666015625000000000	4169.23046875000000000000	4183.07666015625000000000	4140.00000000000000000000	4161.02539062500000000000	4152.82031250000000000000	4164.61523437500000000000	4295.38427734375000000000	4146.15380859375000000000	4163.58984375000000000000	4198.97412109375000000000	4152.30761718750000000000	4160.00000000000000000000	2113.00000000000000000000	10250.00000000000000000000	10228.00000000000000000000	0.00000000000000000000	0.00000000000000000000	0.00000000000000000000	2226.00000000000000000000	233.00000000000000000000	4.00000000000000000000	4.00000000000000000000	4.00000000000000000000	4.00000000000000000000	4.00000000000000000000	4.00000000000000000000	4.00000000000000000000	4.00000000000000000000	4.00000000000000000000	4.00000000000000000000	4.00000000000000000000	4.00000000000000000000	4.00000000000000000000	4.00000000000000000000	4.00000000000000000000	4.00000000000000000000
120.00000000000000000000	0.00000000000000000000	4166.15380859375000000000	4166.15380859375000000000	4167.17919921875000000000	4200.00000000000000000000	4168.71777343750000000000	4170.76904296875000000000	4168.20507812500000000000	4166.15380859375000000000	4297.94873046875000000000	4150.76904296875000000000	4169.74365234375000000000	4204.10253906250000000000	4174.87158203125000000000	4171.79492187500000000000	1747.00000000000000000000	10250.00000000000000000000	10228.00000000000000000000	0.00000000000000000000	0.00000000000000000000	0.00000000000000000000	2226.00000000000000000000	240.00000000000000000000	4.00000000000000000000	4.00000000000000000000	4.00000000000000000000	4.00000000000000000000	4.00000000000000000000	4.00000000000000000000	4.00000000000000000000	4.00000000000000000000	4.00000000000000000000	4.00000000000000000000	4.00000000000000000000	4.00000000000000000000	4.00000000000000000000	4.00000000000000000000	4.00000000000000000000	4.00000000000000000000
121.00000000000000000000	0.00000000000000000000	4174.35888671875000000000	4189.23046875000000000000	4171.79492187500000000000	4220.51269531250000000000	4191.28173828125000000000	4174.87158203125000000000	4181.02539062500000000000	4176.41015625000000000000	4301.02539062500000000000	4181.02539062500000000000	4181.02539062500000000000	4212.30761718750000000000	4194.35888671875000000000	4179.48730468750000000000	1653.00000000000000000000	10248.00000000000000000000	10226.00000000000000000000	0.00000000000000000000	0.00000000000000000000	0.00000000000000000000	2226.00000000000000000000	248.00000000000000000000	4.00000000000000000000	4.00000000000000000000	4.00000000000000000000	4.00000000000000000000	4.00000000000000000000	4.00000000000000000000	4.00000000000000000000	4.00000000000000000000	4.00000000000000000000	4.00000000000000000000	4.00000000000000000000	4.00000000000000000000	4.00000000000000000000	4.00000000000000000000	4.00000000000000000000	4.00000000000000000000
122.00000000000000000000	0.00000000000000000000	4158.46142578125000000000	4147.17919921875000000000	4169.23046875000000000000	4194.87158203125000000000	4147.69238281250000000000	4159.48730468750000000000	4146.66650390625000000000	4144.61523437500000000000	4293.84619140625000000000	4137.43603515625000000000	4155.38427734375000000000	4198.46142578125000000000	4148.71777343750000000000	4160.00000000000000000000	3190.00000000000000000000	10248.00000000000000000000	10226.00000000000000000000	0.00000000000000000000	0.00000000000000000000	0.00000000000000000000	2226.00000000000000000000	256.00000000000000000000	4.00000000000000000000	4.00000000000000000000	4.00000000000000000000	4.00000000000000000000	4.00000000000000000000	4.00000000000000000000	4.00000000000000000000	4.00000000000000000000	4.00000000000000000000	4.00000000000000000000	4.00000000000000000000	4.00000000000000000000	4.00000000000000000000	4.00000000000000000000	4.00000000000000000000	4.00000000000000000000
123.00000000000000000000	0.00000000000000000000	4166.15380859375000000000	4176.41015625000000000000	4159.48730468750000000000	4217.94873046875000000000	4188.71777343750000000000	4173.33300781250000000000	4177.43603515625000000000	4187.69238281250000000000	4298.97412109375000000000	4176.41015625000000000000	4175.89746093750000000000	4200.00000000000000000000	4188.71777343750000000000	4173.33300781250000000000	2113.00000000000000000000	10248.00000000000000000000	10225.00000000000000000000	0.00000000000000000000	0.00000000000000000000	0.00000000000000000000	2226.00000000000000000000	263.00000000000000000000	4.00000000000000000000	4.00000000000000000000	4.00000000000000000000	4.00000000000000000000	4.00000000000000000000	4.00000000000000000000	4.00000000000000000000	4.00000000000000000000	4.00000000000000000000	4.00000000000000000000	4.00000000000000000000	4.00000000000000000000	4.00000000000000000000	4.00000000000000000000	4.00000000000000000000	4.00000000000000000000
124.00000000000000000000	0.00000000000000000000	4151.79492187500000000000	4146.15380859375000000000	4162.56396484375000000000	4209.23046875000000000000	4148.71777343750000000000	4153.84619140625000000000	4143.07666015625000000000	4168.20507812500000000000	4293.33300781250000000000	4152.30761718750000000000	4166.15380859375000000000	4201.53857421875000000000	4165.64111328125000000000	4165.64111328125000000000	1747.00000000000000000000	10248.00000000000000000000	10225.00000000000000000000	0.00000000000000000000	0.00000000000000000000	0.00000000000000000000	2226.00000000000000000000	271.00000000000000000000	4.00000000000000000000	4.00000000000000000000	4.00000000000000000000	4.00000000000000000000	4.00000000000000000000	4.00000000000000000000	4.00000000000000000000	4.00000000000000000000	4.00000000000000000000	4.00000000000000000000	4.00000000000000000000	4.00000000000000000000	4.00000000000000000000	4.00000000000000000000	4.00000000000000000000	4.00000000000000000000
125.00000000000000000000	0.00000000000000000000	4151.28173828125000000000	4147.69238281250000000000	4160.00000000000000000000	4204.10253906250000000000	4140.00000000000000000000	4158.46142578125000000000	4142.05126953125000000000	4160.00000000000000000000	4292.30761718750000000000	4142.56396484375000000000	4160.51269531250000000000	4191.79492187500000000000	4159.48730468750000000000	4164.61523437500000000000	1653.00000000000000000000	10244.00000000000000000000	10227.00000000000000000000	0.00000000000000000000	0.00000000000000000000	0.00000000000000000000	2226.00000000000000000000	279.00000000000000000000	4.00000000000000000000	4.00000000000000000000	4.00000000000000000000	4.00000000000000000000	4.00000000000000000000	4.00000000000000000000	4.00000000000000000000	4.00000000000000000000	4.00000000000000000000	4.00000000000000000000	4.00000000000000000000	4.00000000000000000000	4.00000000000000000000	4.00000000000000000000	4.00000000000000000000	4.00000000000000000000
126.00000000000000000000	0.00000000000000000000	4163.58984375000000000000	4171.79492187500000000000	4166.66650390625000000000	4216.41015625000000000000	4174.35888671875000000000	4170.25634765625000000000	4168.20507812500000000000	4173.84619140625000000000	4296.92285156250000000000	4172.82031250000000000000	4173.84619140625000000000	4198.46142578125000000000	4177.43603515625000000000	4167.17919921875000000000	3190.00000000000000000000	10244.00000000000000000000	10227.00000000000000000000	0.00000000000000000000	0.00000000000000000000	0.00000000000000000000	2226.00000000000000000000	287.00000000000000000000	4.00000000000000000000	4.00000000000000000000	4.00000000000000000000	4.00000000000000000000	4.00000000000000000000	4.00000000000000000000	4.00000000000000000000	4.00000000000000000000	4.00000000000000000000	4.00000000000000000000	4.00000000000000000000	4.00000000000000000000	4.00000000000000000000	4.00000000000000000000	4.00000000000000000000	4.00000000000000000000
127.00000000000000000000	0.00000000000000000000	4150.76904296875000000000	4132.30761718750000000000	4168.20507812500000000000	4193.84619140625000000000	4135.38427734375000000000	4155.89746093750000000000	4140.51269531250000000000	4140.00000000000000000000	4288.71777343750000000000	4133.84619140625000000000	4151.28173828125000000000	4194.87158203125000000000	4137.94873046875000000000	4151.28173828125000000000	50.00000000000000000000	10244.00000000000000000000	10228.00000000000000000000	0.00000000000000000000	0.00000000000000000000	0.00000000000000000000	2226.00000000000000000000	294.00000000000000000000	4.00000000000000000000	4.00000000000000000000	4.00000000000000000000	4.00000000000000000000	4.00000000000000000000	4.00000000000000000000	4.00000000000000000000	4.00000000000000000000	4.00000000000000000000	4.00000000000000000000	4.00000000000000000000	4.00000000000000000000	4.00000000000000000000	4.00000000000000000000	4.00000000000000000000	4.00000000000000000000
0.00000000000000000000	0.00000000000000000000	4160.00000000000000000000	4167.69238281250000000000	4158.97412109375000000000	4218.46142578125000000000	4168.20507812500000000000	4168.20507812500000000000	4169.74365234375000000000	4176.41015625000000000000	4294.35888671875000000000	4168.20507812500000000000	4168.20507812500000000000	4198.97412109375000000000	4181.53857421875000000000	4175.38427734375000000000	1093.00000000000000000000	10244.00000000000000000000	10228.00000000000000000000	0.00000000000000000000	0.00000000000000000000	0.00000000000000000000	2226.00000000000000000000	303.00000000000000000000	4.00000000000000000000	4.00000000000000000000	4.00000000000000000000	4.00000000000000000000	4.00000000000000000000	4.00000000000000000000	4.00000000000000000000	4.00000000000000000000	4.00000000000000000000	4.00000000000000000000	4.00000000000000000000	4.00000000000000000000	4.00000000000000000000	4.00000000000000000000	4.00000000000000000000	4.00000000000000000000
1.00000000000000000000	0.00000000000000000000	4151.28173828125000000000	4146.66650390625000000000	4161.53857421875000000000	4207.17919921875000000000	4134.35888671875000000000	4147.69238281250000000000	4142.56396484375000000000	4154.35888671875000000000	4290.76904296875000000000	4140.00000000000000000000	4158.97412109375000000000	4200.51269531250000000000	4159.48730468750000000000	4171.28173828125000000000	2108.00000000000000000000	10244.00000000000000000000	10230.00000000000000000000	0.00000000000000000000	0.00000000000000000000	0.00000000000000000000	2226.00000000000000000000	311.00000000000000000000	4.00000000000000000000	4.00000000000000000000	4.00000000000000000000	4.00000000000000000000	4.00000000000000000000	4.00000000000000000000	4.00000000000000000000	4.00000000000000000000	4.00000000000000000000	4.00000000000000000000	4.00000000000000000000	4.00000000000000000000	4.00000000000000000000	4.00000000000000000000	4.00000000000000000000	4.00000000000000000000
2.00000000000000000000	0.00000000000000000000	4145.64111328125000000000	4133.33300781250000000000	4155.38427734375000000000	4191.79492187500000000000	4117.43603515625000000000	4150.76904296875000000000	4141.02539062500000000000	4143.58984375000000000000	4288.20507812500000000000	4126.66650390625000000000	4148.71777343750000000000	4191.28173828125000000000	4138.97412109375000000000	4160.00000000000000000000	2097.00000000000000000000	10244.00000000000000000000	10230.00000000000000000000	0.00000000000000000000	0.00000000000000000000	0.00000000000000000000	2226.00000000000000000000	319.00000000000000000000	4.00000000000000000000	4.00000000000000000000	4.00000000000000000000	4.00000000000000000000	4.00000000000000000000	4.00000000000000000000	4.00000000000000000000	4.00000000000000000000	4.00000000000000000000	4.00000000000000000000	4.00000000000000000000	4.00000000000000000000	4.00000000000000000000	4.00000000000000000000	4.00000000000000000000	4.00000000000000000000
3.00000000000000000000	0.00000000000000000000	4157.43603515625000000000	4158.46142578125000000000	4162.56396484375000000000	4209.23046875000000000000	4158.97412109375000000000	4168.71777343750000000000	4169.74365234375000000000	4178.46142578125000000000	4296.41015625000000000000	4168.20507812500000000000	4171.28173828125000000000	4198.97412109375000000000	4167.69238281250000000000	4166.15380859375000000000	3152.00000000000000000000	10244.00000000000000000000	10229.00000000000000000000	0.00000000000000000000	0.00000000000000000000	0.00000000000000000000	2226.00000000000000000000	326.00000000000000000000	4.00000000000000000000	4.00000000000000000000	4.00000000000000000000	4.00000000000000000000	4.00000000000000000000	4.00000000000000000000	4.00000000000000000000	4.00000000000000000000	4.00000000000000000000	4.00000000000000000000	4.00000000000000000000	4.00000000000000000000	4.00000000000000000000	4.00000000000000000000	4.00000000000000000000	4.00000000000000000000
4.00000000000000000000	0.00000000000000000000	4150.25634765625000000000	4125.64111328125000000000	4170.76904296875000000000	4186.15380859375000000000	4133.84619140625000000000	4155.38427734375000000000	4136.41015625000000000000	4145.64111328125000000000	4290.25634765625000000000	4121.53857421875000000000	4154.87158203125000000000	4194.87158203125000000000	4131.79492187500000000000	4152.30761718750000000000	3334.00000000000000000000	10244.00000000000000000000	10229.00000000000000000000	0.00000000000000000000	0.00000000000000000000	0.00000000000000000000	2226.00000000000000000000	334.00000000000000000000	4.00000000000000000000	4.00000000000000000000	4.00000000000000000000	4.00000000000000000000	4.00000000000000000000	4.00000000000000000000	4.00000000000000000000	4.00000000000000000000	4.00000000000000000000	4.00000000000000000000	4.00000000000000000000	4.00000000000000000000	4.00000000000000000000	4.00000000000000000000	4.00000000000000000000	4.00000000000000000000
5.00000000000000000000	0.00000000000000000000	4164.61523437500000000000	4163.07666015625000000000	4163.58984375000000000000	4200.51269531250000000000	4175.38427734375000000000	4170.25634765625000000000	4166.15380859375000000000	4170.76904296875000000000	4294.35888671875000000000	4160.51269531250000000000	4163.58984375000000000000	4197.94873046875000000000	4166.66650390625000000000	4171.79492187500000000000	1778.00000000000000000000	10245.00000000000000000000	10229.00000000000000000000	0.00000000000000000000	0.00000000000000000000	0.00000000000000000000	2226.00000000000000000000	342.00000000000000000000	4.00000000000000000000	4.00000000000000000000	4.00000000000000000000	4.00000000000000000000	4.00000000000000000000	4.00000000000000000000	4.00000000000000000000	4.00000000000000000000	4.00000000000000000000	4.00000000000000000000	4.00000000000000000000	4.00000000000000000000	4.00000000000000000000	4.00000000000000000000	4.00000000000000000000	4.00000000000000000000
6.00000000000000000000	0.00000000000000000000	4158.97412109375000000000	4149.74365234375000000000	4166.66650390625000000000	4195.38427734375000000000	4148.71777343750000000000	4155.38427734375000000000	4149.74365234375000000000	4155.89746093750000000000	4289.23046875000000000000	4153.84619140625000000000	4157.43603515625000000000	4203.58984375000000000000	4158.97412109375000000000	4168.71777343750000000000	2971.00000000000000000000	10245.00000000000000000000	10229.00000000000000000000	0.00000000000000000000	0.00000000000000000000	0.00000000000000000000	2226.00000000000000000000	350.00000000000000000000	4.00000000000000000000	4.00000000000000000000	4.00000000000000000000	4.00000000000000000000	4.00000000000000000000	4.00000000000000000000	4.00000000000000000000	4.00000000000000000000	4.00000000000000000000	4.00000000000000000000	4.00000000000000000000	4.00000000000000000000	4.00000000000000000000	4.00000000000000000000	4.00000000000000000000	4.00000000000000000000
7.00000000000000000000	0.00000000000000000000	4148.71777343750000000000	4133.84619140625000000000	4159.48730468750000000000	4182.05126953125000000000	4123.07666015625000000000	4153.33300781250000000000	4140.51269531250000000000	4143.07666015625000000000	4287.69238281250000000000	4121.53857421875000000000	4151.79492187500000000000	4195.89746093750000000000	4143.58984375000000000000	4157.94873046875000000000	2864.00000000000000000000	10246.00000000000000000000	10231.00000000000000000000	0.00000000000000000000	0.00000000000000000000	0.00000000000000000000	2226.00000000000000000000	359.00000000000000000000	4.00000000000000000000	4.00000000000000000000	4.00000000000000000000	4.00000000000000000000	4.00000000000000000000	4.00000000000000000000	4.00000000000000000000	4.00000000000000000000	4.00000000000000000000	4.00000000000000000000	4.00000000000000000000	4.00000000000000000000	4.00000000000000000000	4.00000000000000000000	4.00000000000000000000	4.00000000000000000000
8.00000000000000000000	0.00000000000000000000	4160.51269531250000000000	4158.46142578125000000000	4159.48730468750000000000	4201.02539062500000000000	4165.64111328125000000000	4166.15380859375000000000	4168.20507812500000000000	4182.56396484375000000000	4297.43603515625000000000	4168.71777343750000000000	4171.79492187500000000000	4203.07666015625000000000	4173.33300781250000000000	4174.35888671875000000000	519.00000000000000000000	10246.00000000000000000000	10231.00000000000000000000	0.00000000000000000000	0.00000000000000000000	0.00000000000000000000	2226.00000000000000000000	366.00000000000000000000	4.00000000000000000000	4.00000000000000000000	4.00000000000000000000	4.00000000000000000000	4.00000000000000000000	4.00000000000000000000	4.00000000000000000000	4.00000000000000000000	4.00000000000000000000	4.00000000000000000000	4.00000000000000000000	4.00000000000000000000	4.00000000000000000000	4.00000000000000000000	4.00000000000000000000	4.00000000000000000000
9.00000000000000000000	0.00000000000000000000	4150.25634765625000000000	4116.92285156250000000000	4166.15380859375000000000	4178.97412109375000000000	4125.64111328125000000000	4148.20507812500000000000	4135.38427734375000000000	4151.28173828125000000000	4289.74365234375000000000	4145.12792968750000000000	4150.76904296875000000000	4199.48730468750000000000	4136.41015625000000000000	4165.64111328125000000000	3336.00000000000000000000	10249.00000000000000000000	10228.00000000000000000000	0.00000000000000000000	0.00000000000000000000	0.00000000000000000000	2226.00000000000000000000	375.00000000000000000000	4.00000000000000000000	4.00000000000000000000	4.00000000000000000000	4.00000000000000000000	4.00000000000000000000	4.00000000000000000000	4.00000000000000000000	4.00000000000000000000	4.00000000000000000000	4.00000000000000000000	4.00000000000000000000	4.00000000000000000000	4.00000000000000000000	4.00000000000000000000	4.00000000000000000000	4.00000000000000000000
10.00000000000000000000	0.00000000000000000000	4164.10253906250000000000	4157.94873046875000000000	4163.58984375000000000000	4192.82031250000000000000	4159.48730468750000000000	4174.87158203125000000000	4172.82031250000000000000	4172.30761718750000000000	4294.87158203125000000000	4173.33300781250000000000	4169.23046875000000000000	4200.00000000000000000000	4171.28173828125000000000	4177.94873046875000000000	3216.00000000000000000000	10249.00000000000000000000	10228.00000000000000000000	0.00000000000000000000	0.00000000000000000000	0.00000000000000000000	2226.00000000000000000000	382.00000000000000000000	4.00000000000000000000	4.00000000000000000000	4.00000000000000000000	4.00000000000000000000	4.00000000000000000000	4.00000000000000000000	4.00000000000000000000	4.00000000000000000000	4.00000000000000000000	4.00000000000000000000	4.00000000000000000000	4.00000000000000000000	4.00000000000000000000	4.00000000000000000000	4.00000000000000000000	4.00000000000000000000
11.00000000000000000000	0.00000000000000000000	4172.82031250000000000000	4161.53857421875000000000	4173.84619140625000000000	4192.82031250000000000000	4170.25634765625000000000	4176.41015625000000000000	4170.25634765625000000000	4167.69238281250000000000	4295.38427734375000000000	4169.23046875000000000000	4172.30761718750000000000	4209.74365234375000000000	4172.82031250000000000000	4177.94873046875000000000	2131.00000000000000000000	10250.00000000000000000000	10228.00000000000000000000	0.00000000000000000000	0.00000000000000000000	0.00000000000000000000	2226.00000000000000000000	390.00000000000000000000	4.00000000000000000000	4.00000000000000000000	4.00000000000000000000	4.00000000000000000000	4.00000000000000000000	4.00000000000000000000	4.00000000000000000000	4.00000000000000000000	4.00000000000000000000	4.00000000000000000000	4.00000000000000000000	4.00000000000000000000	4.00000000000000000000	4.00000000000000000000	4.00000000000000000000	4.00000000000000000000
12.00000000000000000000	0.00000000000000000000	4168.71777343750000000000	4141.02539062500000000000	4172.82031250000000000000	4177.43603515625000000000	4155.38427734375000000000	4164.10253906250000000000	4151.28173828125000000000	4150.76904296875000000000	4286.15380859375000000000	4141.53857421875000000000	4154.87158203125000000000	4204.61523437500000000000	4157.94873046875000000000	4169.23046875000000000000	1749.00000000000000000000	10250.00000000000000000000	10228.00000000000000000000	0.00000000000000000000	0.00000000000000000000	0.00000000000000000000	2226.00000000000000000000	397.00000000000000000000	4.00000000000000000000	4.00000000000000000000	4.00000000000000000000	4.00000000000000000000	4.00000000000000000000	4.00000000000000000000	4.00000000000000000000	4.00000000000000000000	4.00000000000000000000	4.00000000000000000000	4.00000000000000000000	4.00000000000000000000	4.00000000000000000000	4.00000000000000000000	4.00000000000000000000	4.00000000000000000000
13.00000000000000000000	0.00000000000000000000	4171.79492187500000000000	4171.28173828125000000000	4164.61523437500000000000	4196.92285156250000000000	4185.12792968750000000000	4170.76904296875000000000	4176.41015625000000000000	4184.61523437500000000000	4292.30761718750000000000	4173.84619140625000000000	4174.87158203125000000000	4207.69238281250000000000	4195.89746093750000000000	4182.05126953125000000000	1646.00000000000000000000	10249.00000000000000000000	10228.00000000000000000000	0.00000000000000000000	0.00000000000000000000	0.00000000000000000000	2226.00000000000000000000	405.00000000000000000000	4.00000000000000000000	4.00000000000000000000	4.00000000000000000000	4.00000000000000000000	4.00000000000000000000	4.00000000000000000000	4.00000000000000000000	4.00000000000000000000	4.00000000000000000000	4.00000000000000000000	4.00000000000000000000	4.00000000000000000000	4.00000000000000000000	4.00000000000000000000	4.00000000000000000000	4.00000000000000000000
14.00000000000000000000	0.00000000000000000000	4152.82031250000000000000	4129.74365234375000000000	4163.58984375000000000000	4176.41015625000000000000	4136.41015625000000000000	4154.35888671875000000000	4141.53857421875000000000	4151.28173828125000000000	4290.76904296875000000000	4131.28173828125000000000	4157.43603515625000000000	4201.02539062500000000000	4157.43603515625000000000	4169.74365234375000000000	3216.00000000000000000000	10249.00000000000000000000	10228.00000000000000000000	0.00000000000000000000	0.00000000000000000000	0.00000000000000000000	2226.00000000000000000000	414.00000000000000000000	4.00000000000000000000	4.00000000000000000000	4.00000000000000000000	4.00000000000000000000	4.00000000000000000000	4.00000000000000000000	4.00000000000000000000	4.00000000000000000000	4.00000000000000000000	4.00000000000000000000	4.00000000000000000000	4.00000000000000000000	4.00000000000000000000	4.00000000000000000000	4.00000000000000000000	4.00000000000000000000
15.00000000000000000000	0.00000000000000000000	4163.58984375000000000000	4156.41015625000000000000	4162.56396484375000000000	4182.05126953125000000000	4162.05126953125000000000	4175.38427734375000000000	4173.84619140625000000000	4175.38427734375000000000	4292.82031250000000000000	4166.15380859375000000000	4169.23046875000000000000	4201.02539062500000000000	4180.51269531250000000000	4179.48730468750000000000	2131.00000000000000000000	10250.00000000000000000000	10227.00000000000000000000	0.00000000000000000000	0.00000000000000000000	0.00000000000000000000	2226.00000000000000000000	421.00000000000000000000	4.00000000000000000000	4.00000000000000000000	4.00000000000000000000	4.00000000000000000000	4.00000000000000000000	4.00000000000000000000	4.00000000000000000000	4.00000000000000000000	4.00000000000000000000	4.00000000000000000000	4.00000000000000000000	4.00000000000000000000	4.00000000000000000000	4.00000000000000000000	4.00000000000000000000	4.00000000000000000000
16.00000000000000000000	0.00000000000000000000	4167.17919921875000000000	4159.48730468750000000000	4171.79492187500000000000	4167.17919921875000000000	4167.17919921875000000000	4175.89746093750000000000	4179.48730468750000000000	4180.00000000000000000000	4291.28173828125000000000	4176.41015625000000000000	4174.35888671875000000000	4206.66650390625000000000	4174.87158203125000000000	4172.82031250000000000000	0.00000000000000000000	10250.00000000000000000000	10227.00000000000000000000	0.00000000000000000000	0.00000000000000000000	0.00000000000000000000	2226.00000000000000000000	429.00000000000000000000	4.00000000000000000000	4.00000000000000000000	4.00000000000000000000	4.00000000000000000000	4.00000000000000000000	4.00000000000000000000	4.00000000000000000000	4.00000000000000000000	4.00000000000000000000	4.00000000000000000000	4.00000000000000000000	4.00000000000000000000	4.00000000000000000000	4.00000000000000000000	4.00000000000000000000	4.00000000000000000000
17.00000000000000000000	0.00000000000000000000	4158.97412109375000000000	4135.38427734375000000000	4168.71777343750000000000	4141.02539062500000000000	4150.76904296875000000000	4166.66650390625000000000	4154.87158203125000000000	4152.30761718750000000000	4288.20507812500000000000	4133.33300781250000000000	4155.38427734375000000000	4196.41015625000000000000	4145.12792968750000000000	4160.51269531250000000000	0.00000000000000000000	10249.00000000000000000000	10228.00000000000000000000	0.00000000000000000000	0.00000000000000000000	0.00000000000000000000	2226.00000000000000000000	438.00000000000000000000	4.00000000000000000000	4.00000000000000000000	4.00000000000000000000	4.00000000000000000000	4.00000000000000000000	4.00000000000000000000	4.00000000000000000000	4.00000000000000000000	4.00000000000000000000	4.00000000000000000000	4.00000000000000000000	4.00000000000000000000	4.00000000000000000000	4.00000000000000000000	4.00000000000000000000	4.00000000000000000000
18.00000000000000000000	0.00000000000000000000	4176.41015625000000000000	4177.94873046875000000000	4166.66650390625000000000	4175.38427734375000000000	4196.41015625000000000000	4178.46142578125000000000	4184.61523437500000000000	4183.07666015625000000000	4295.89746093750000000000	4178.97412109375000000000	4173.33300781250000000000	4207.17919921875000000000	4195.89746093750000000000	4184.10253906250000000000	0.00000000000000000000	10249.00000000000000000000	10228.00000000000000000000	0.00000000000000000000	0.00000000000000000000	0.00000000000000000000	2226.00000000000000000000	446.00000000000000000000	4.00000000000000000000	4.00000000000000000000	4.00000000000000000000	4.00000000000000000000	4.00000000000000000000	4.00000000000000000000	4.00000000000000000000	4.00000000000000000000	4.00000000000000000000	4.00000000000000000000	4.00000000000000000000	4.00000000000000000000	4.00000000000000000000	4.00000000000000000000	4.00000000000000000000	4.00000000000000000000
19.00000000000000000000	0.00000000000000000000	4165.64111328125000000000	4145.12792968750000000000	4170.25634765625000000000	4162.05126953125000000000	4142.56396484375000000000	4159.48730468750000000000	4151.79492187500000000000	4146.66650390625000000000	4287.17919921875000000000	4150.25634765625000000000	4154.35888671875000000000	4206.66650390625000000000	4161.53857421875000000000	4171.79492187500000000000	0.00000000000000000000	10250.00000000000000000000	10228.00000000000000000000	0.00000000000000000000	0.00000000000000000000	0.00000000000000000000	2226.00000000000000000000	453.00000000000000000000	4.00000000000000000000	4.00000000000000000000	4.00000000000000000000	4.00000000000000000000	4.00000000000000000000	4.00000000000000000000	4.00000000000000000000	4.00000000000000000000	4.00000000000000000000	4.00000000000000000000	4.00000000000000000000	4.00000000000000000000	4.00000000000000000000	4.00000000000000000000	4.00000000000000000000	4.00000000000000000000
20.00000000000000000000	0.00000000000000000000	4166.66650390625000000000	4156.41015625000000000000	4161.02539062500000000000	4166.15380859375000000000	4155.38427734375000000000	4171.79492187500000000000	4168.71777343750000000000	4160.00000000000000000000	4290.76904296875000000000	4161.53857421875000000000	4161.53857421875000000000	4196.92285156250000000000	4165.64111328125000000000	4172.82031250000000000000	0.00000000000000000000	10250.00000000000000000000	10228.00000000000000000000	0.00000000000000000000	0.00000000000000000000	0.00000000000000000000	2226.00000000000000000000	461.00000000000000000000	4.00000000000000000000	4.00000000000000000000	4.00000000000000000000	4.00000000000000000000	4.00000000000000000000	4.00000000000000000000	4.00000000000000000000	4.00000000000000000000	4.00000000000000000000	4.00000000000000000000	4.00000000000000000000	4.00000000000000000000	4.00000000000000000000	4.00000000000000000000	4.00000000000000000000	4.00000000000000000000
21.00000000000000000000	0.00000000000000000000	4166.15380859375000000000	4157.43603515625000000000	4167.69238281250000000000	4178.97412109375000000000	4175.38427734375000000000	4173.33300781250000000000	4174.87158203125000000000	4180.00000000000000000000	4297.43603515625000000000	4183.07666015625000000000	4175.38427734375000000000	4202.56396484375000000000	4176.41015625000000000000	4175.89746093750000000000	0.00000000000000000000	10249.00000000000000000000	10226.00000000000000000000	0.00000000000000000000	0.00000000000000000000	0.00000000000000000000	2226.00000000000000000000	469.00000000000000000000	4.00000000000000000000	4.00000000000000000000	4.00000000000000000000	4.00000000000000000000	4.00000000000000000000	4.00000000000000000000	4.00000000000000000000	4.00000000000000000000	4.00000000000000000000	4.00000000000000000000	4.00000000000000000000	4.00000000000000000000	4.00000000000000000000	4.00000000000000000000	4.00000000000000000000	4.00000000000000000000
22.00000000000000000000	0.00000000000000000000	4158.46142578125000000000	4132.82031250000000000000	4169.74365234375000000000	4167.17919921875000000000	4149.74365234375000000000	4164.61523437500000000000	4154.87158203125000000000	4158.46142578125000000000	4288.20507812500000000000	4153.33300781250000000000	4158.97412109375000000000	4200.51269531250000000000	4152.30761718750000000000	4165.64111328125000000000	0.00000000000000000000	10249.00000000000000000000	10226.00000000000000000000	0.00000000000000000000	0.00000000000000000000	0.00000000000000000000	2226.00000000000000000000	477.00000000000000000000	4.00000000000000000000	4.00000000000000000000	4.00000000000000000000	4.00000000000000000000	4.00000000000000000000	4.00000000000000000000	4.00000000000000000000	4.00000000000000000000	4.00000000000000000000	4.00000000000000000000	4.00000000000000000000	4.00000000000000000000	4.00000000000000000000	4.00000000000000000000	4.00000000000000000000	4.00000000000000000000
23.00000000000000000000	0.00000000000000000000	4178.46142578125000000000	4183.07666015625000000000	4166.66650390625000000000	4195.38427734375000000000	4193.84619140625000000000	4183.07666015625000000000	4194.35888671875000000000	4187.17919921875000000000	4292.82031250000000000000	4192.30761718750000000000	4175.89746093750000000000	4207.69238281250000000000	4191.28173828125000000000	4180.00000000000000000000	0.00000000000000000000	10249.00000000000000000000	10227.00000000000000000000	0.00000000000000000000	0.00000000000000000000	0.00000000000000000000	2226.00000000000000000000	486.00000000000000000000	4.00000000000000000000	4.00000000000000000000	4.00000000000000000000	4.00000000000000000000	4.00000000000000000000	4.00000000000000000000	4.00000000000000000000	4.00000000000000000000	4.00000000000000000000	4.00000000000000000000	4.00000000000000000000	4.00000000000000000000	4.00000000000000000000	4.00000000000000000000	4.00000000000000000000	4.00000000000000000000
24.00000000000000000000	0.00000000000000000000	4169.23046875000000000000	4153.33300781250000000000	4174.87158203125000000000	4184.10253906250000000000	4156.41015625000000000000	4166.15380859375000000000	4163.58984375000000000000	4157.43603515625000000000	4293.33300781250000000000	4161.53857421875000000000	4160.00000000000000000000	4208.20507812500000000000	4158.46142578125000000000	4165.64111328125000000000	0.00000000000000000000	10249.00000000000000000000	10227.00000000000000000000	0.00000000000000000000	0.00000000000000000000	0.00000000000000000000	2226.00000000000000000000	493.00000000000000000000	4.00000000000000000000	4.00000000000000000000	4.00000000000000000000	4.00000000000000000000	4.00000000000000000000	4.00000000000000000000	4.00000000000000000000	4.00000000000000000000	4.00000000000000000000	4.00000000000000000000	4.00000000000000000000	4.00000000000000000000	4.00000000000000000000	4.00000000000000000000	4.00000000000000000000	4.00000000000000000000
25.00000000000000000000	0.00000000000000000000	4170.76904296875000000000	4160.51269531250000000000	4169.74365234375000000000	4195.38427734375000000000	4170.76904296875000000000	4176.41015625000000000000	4173.84619140625000000000	4173.33300781250000000000	4296.92285156250000000000	4176.92285156250000000000	4167.17919921875000000000	4208.71777343750000000000	4174.35888671875000000000	4171.79492187500000000000	0.00000000000000000000	10249.00000000000000000000	10226.00000000000000000000	0.00000000000000000000	0.00000000000000000000	0.00000000000000000000	2226.00000000000000000000	501.00000000000000000000	4.00000000000000000000	4.00000000000000000000	4.00000000000000000000	4.00000000000000000000	4.00000000000000000000	4.00000000000000000000	4.00000000000000000000	4.00000000000000000000	4.00000000000000000000	4.00000000000000000000	4.00000000000000000000	4.00000000000000000000	4.00000000000000000000	4.00000000000000000000	4.00000000000000000000	4.00000000000000000000
26.00000000000000000000	0.00000000000000000000	4174.35888671875000000000	4172.30761718750000000000	4168.71777343750000000000	4213.33300781250000000000	4194.87158203125000000000	4176.41015625000000000000	4182.05126953125000000000	4190.76904296875000000000	4296.41015625000000000000	4197.43603515625000000000	4182.05126953125000000000	4215.89746093750000000000	4197.94873046875000000000	4178.46142578125000000000	0.00000000000000000000	10249.00000000000000000000	10226.00000000000000000000	0.00000000000000000000	0.00000000000000000000	0.00000000000000000000	2226.00000000000000000000	508.00000000000000000000	4.00000000000000000000	4.00000000000000000000	4.00000000000000000000	4.00000000000000000000	4.00000000000000000000	4.00000000000000000000	4.00000000000000000000	4.00000000000000000000	4.00000000000000000000	4.00000000000000000000	4.00000000000000000000	4.00000000000000000000	4.00000000000000000000	4.00000000000000000000	4.00000000000000000000	4.00000000000000000000
27.00000000000000000000	0.00000000000000000000	4155.38427734375000000000	4137.94873046875000000000	4168.20507812500000000000	4189.74365234375000000000	4152.82031250000000000000	4162.56396484375000000000	4152.30761718750000000000	4154.87158203125000000000	4287.69238281250000000000	4148.71777343750000000000	4157.94873046875000000000	4200.51269531250000000000	4158.46142578125000000000	4156.92285156250000000000	0.00000000000000000000	10248.00000000000000000000	10226.00000000000000000000	0.00000000000000000000	0.00000000000000000000	0.00000000000000000000	2226.00000000000000000000	516.00000000000000000000	4.00000000000000000000	4.00000000000000000000	4.00000000000000000000	4.00000000000000000000	4.00000000000000000000	4.00000000000000000000	4.00000000000000000000	4.00000000000000000000	4.00000000000000000000	4.00000000000000000000	4.00000000000000000000	4.00000000000000000000	4.00000000000000000000	4.00000000000000000000	4.00000000000000000000	4.00000000000000000000
28.00000000000000000000	0.00000000000000000000	4167.69238281250000000000	4181.02539062500000000000	4169.23046875000000000000	4213.33300781250000000000	4190.76904296875000000000	4186.66650390625000000000	4200.00000000000000000000	4189.23046875000000000000	4296.92285156250000000000	4195.38427734375000000000	4174.87158203125000000000	4203.58984375000000000000	4188.20507812500000000000	4168.71777343750000000000	0.00000000000000000000	10248.00000000000000000000	10226.00000000000000000000	0.00000000000000000000	0.00000000000000000000	0.00000000000000000000	2226.00000000000000000000	523.00000000000000000000	4.00000000000000000000	4.00000000000000000000	4.00000000000000000000	4.00000000000000000000	4.00000000000000000000	4.00000000000000000000	4.00000000000000000000	4.00000000000000000000	4.00000000000000000000	4.00000000000000000000	4.00000000000000000000	4.00000000000000000000	4.00000000000000000000	4.00000000000000000000	4.00000000000000000000	4.00000000000000000000
29.00000000000000000000	0.00000000000000000000	4168.71777343750000000000	4159.48730468750000000000	4179.48730468750000000000	4204.10253906250000000000	4166.66650390625000000000	4172.82031250000000000000	4182.56396484375000000000	4168.20507812500000000000	4293.33300781250000000000	4177.94873046875000000000	4166.66650390625000000000	4208.71777343750000000000	4163.07666015625000000000	4165.12792968750000000000	0.00000000000000000000	10249.00000000000000000000	10226.00000000000000000000	0.00000000000000000000	0.00000000000000000000	0.00000000000000000000	2226.00000000000000000000	531.00000000000000000000	4.00000000000000000000	4.00000000000000000000	4.00000000000000000000	4.00000000000000000000	4.00000000000000000000	4.00000000000000000000	4.00000000000000000000	4.00000000000000000000	4.00000000000000000000	4.00000000000000000000	4.00000000000000000000	4.00000000000000000000	4.00000000000000000000	4.00000000000000000000	4.00000000000000000000	4.00000000000000000000
30.00000000000000000000	0.00000000000000000000	4174.35888671875000000000	4165.64111328125000000000	4171.28173828125000000000	4204.61523437500000000000	4172.30761718750000000000	4175.38427734375000000000	4182.05126953125000000000	4166.15380859375000000000	4289.74365234375000000000	4172.82031250000000000000	4168.20507812500000000000	4204.61523437500000000000	4177.43603515625000000000	4173.84619140625000000000	0.00000000000000000000	10249.00000000000000000000	10226.00000000000000000000	0.00000000000000000000	0.00000000000000000000	0.00000000000000000000	2226.00000000000000000000	540.00000000000000000000	4.00000000000000000000	4.00000000000000000000	4.00000000000000000000	4.00000000000000000000	4.00000000000000000000	4.00000000000000000000	4.00000000000000000000	4.00000000000000000000	4.00000000000000000000	4.00000000000000000000	4.00000000000000000000	4.00000000000000000000	4.00000000000000000000	4.00000000000000000000	4.00000000000000000000	4.00000000000000000000
31.00000000000000000000	0.00000000000000000000	4179.48730468750000000000	4184.61523437500000000000	4169.23046875000000000000	4217.94873046875000000000	4193.33300781250000000000	4174.87158203125000000000	4186.66650390625000000000	4184.10253906250000000000	4292.30761718750000000000	4194.87158203125000000000	4181.02539062500000000000	4210.76904296875000000000	4209.74365234375000000000	4185.64111328125000000000	0.00000000000000000000	10249.00000000000000000000	10226.00000000000000000000	0.00000000000000000000	0.00000000000000000000	0.00000000000000000000	2226.00000000000000000000	547.00000000000000000000	4.00000000000000000000	4.00000000000000000000	4.00000000000000000000	4.00000000000000000000	4.00000000000000000000	4.00000000000000000000	4.00000000000000000000	4.00000000000000000000	4.00000000000000000000	4.00000000000000000000	4.00000000000000000000	4.00000000000000000000	4.00000000000000000000	4.00000000000000000000	4.00000000000000000000	4.00000000000000000000
32.00000000000000000000	0.00000000000000000000	4162.56396484375000000000	4140.51269531250000000000	4169.23046875000000000000	4190.25634765625000000000	4141.02539062500000000000	4154.35888671875000000000	4148.71777343750000000000	4157.43603515625000000000	4288.71777343750000000000	4154.35888671875000000000	4156.41015625000000000000	4202.05126953125000000000	4167.69238281250000000000	4166.66650390625000000000	0.00000000000000000000	10249.00000000000000000000	10226.00000000000000000000	0.00000000000000000000	0.00000000000000000000	0.00000000000000000000	2226.00000000000000000000	555.00000000000000000000	4.00000000000000000000	4.00000000000000000000	4.00000000000000000000	4.00000000000000000000	4.00000000000000000000	4.00000000000000000000	4.00000000000000000000	4.00000000000000000000	4.00000000000000000000	4.00000000000000000000	4.00000000000000000000	4.00000000000000000000	4.00000000000000000000	4.00000000000000000000	4.00000000000000000000	4.00000000000000000000
33.00000000000000000000	0.00000000000000000000	4171.79492187500000000000	4172.30761718750000000000	4168.20507812500000000000	4205.12792968750000000000	4176.41015625000000000000	4177.43603515625000000000	4189.23046875000000000000	4198.46142578125000000000	4297.94873046875000000000	4205.64111328125000000000	4176.92285156250000000000	4200.51269531250000000000	4197.94873046875000000000	4176.41015625000000000000	0.00000000000000000000	10249.00000000000000000000	10226.00000000000000000000	0.00000000000000000000	0.00000000000000000000	0.00000000000000000000	2226.00000000000000000000	563.00000000000000000000	4.00000000000000000000	4.00000000000000000000	4.00000000000000000000	4.00000000000000000000	4.00000000000000000000	4.00000000000000000000	4.00000000000000000000	4.00000000000000000000	4.00000000000000000000	4.00000000000000000000	4.00000000000000000000	4.00000000000000000000	4.00000000000000000000	4.00000000000000000000	4.00000000000000000000	4.00000000000000000000
34.00000000000000000000	0.00000000000000000000	4164.61523437500000000000	4151.28173828125000000000	4176.92285156250000000000	4191.28173828125000000000	4162.05126953125000000000	4166.66650390625000000000	4167.17919921875000000000	4172.82031250000000000000	4289.74365234375000000000	4187.69238281250000000000	4170.25634765625000000000	4198.97412109375000000000	4172.30761718750000000000	4165.64111328125000000000	0.00000000000000000000	10249.00000000000000000000	10226.00000000000000000000	0.00000000000000000000	0.00000000000000000000	0.00000000000000000000	2226.00000000000000000000	572.00000000000000000000	4.00000000000000000000	4.00000000000000000000	4.00000000000000000000	4.00000000000000000000	4.00000000000000000000	4.00000000000000000000	4.00000000000000000000	4.00000000000000000000	4.00000000000000000000	4.00000000000000000000	4.00000000000000000000	4.00000000000000000000	4.00000000000000000000	4.00000000000000000000	4.00000000000000000000	4.00000000000000000000
35.00000000000000000000	0.00000000000000000000	4168.71777343750000000000	4151.79492187500000000000	4172.30761718750000000000	4186.15380859375000000000	4162.56396484375000000000	4167.17919921875000000000	4164.10253906250000000000	4157.94873046875000000000	4285.12792968750000000000	4164.10253906250000000000	4161.53857421875000000000	4194.35888671875000000000	4167.69238281250000000000	4164.61523437500000000000	0.00000000000000000000	10247.00000000000000000000	10225.00000000000000000000	0.00000000000000000000	0.00000000000000000000	0.00000000000000000000	2226.00000000000000000000	579.00000000000000000000	4.00000000000000000000	4.00000000000000000000	4.00000000000000000000	4.00000000000000000000	4.00000000000000000000	4.00000000000000000000	4.00000000000000000000	4.00000000000000000000	4.00000000000000000000	4.00000000000000000000	4.00000000000000000000	4.00000000000000000000	4.00000000000000000000	4.00000000000000000000	4.00000000000000000000	4.00000000000000000000
36.00000000000000000000	0.00000000000000000000	4181.02539062500000000000	4180.51269531250000000000	4172.82031250000000000000	4205.12792968750000000000	4192.82031250000000000000	4177.43603515625000000000	4188.20507812500000000000	4183.58984375000000000000	4294.35888671875000000000	4191.28173828125000000000	4176.41015625000000000000	4205.64111328125000000000	4198.97412109375000000000	4180.00000000000000000000	0.00000000000000000000	10247.00000000000000000000	10225.00000000000000000000	0.00000000000000000000	0.00000000000000000000	0.00000000000000000000	2226.00000000000000000000	587.00000000000000000000	4.00000000000000000000	4.00000000000000000000	4.00000000000000000000	4.00000000000000000000	4.00000000000000000000	4.00000000000000000000	4.00000000000000000000	4.00000000000000000000	4.00000000000000000000	4.00000000000000000000	4.00000000000000000000	4.00000000000000000000	4.00000000000000000000	4.00000000000000000000	4.00000000000000000000	4.00000000000000000000
37.00000000000000000000	0.00000000000000000000	4158.97412109375000000000	4137.43603515625000000000	4169.74365234375000000000	4173.84619140625000000000	4144.61523437500000000000	4157.43603515625000000000	4148.71777343750000000000	4145.64111328125000000000	4285.12792968750000000000	4141.53857421875000000000	4152.30761718750000000000	4194.87158203125000000000	4149.74365234375000000000	4158.97412109375000000000	0.00000000000000000000	10248.00000000000000000000	10227.00000000000000000000	0.00000000000000000000	0.00000000000000000000	0.00000000000000000000	2226.00000000000000000000	595.00000000000000000000	4.00000000000000000000	4.00000000000000000000	4.00000000000000000000	4.00000000000000000000	4.00000000000000000000	4.00000000000000000000	4.00000000000000000000	4.00000000000000000000	4.00000000000000000000	4.00000000000000000000	4.00000000000000000000	4.00000000000000000000	4.00000000000000000000	4.00000000000000000000	4.00000000000000000000	4.00000000000000000000
38.00000000000000000000	0.00000000000000000000	4165.12792968750000000000	4165.12792968750000000000	4160.00000000000000000000	4187.17919921875000000000	4169.74365234375000000000	4166.66650390625000000000	4172.30761718750000000000	4172.82031250000000000000	4286.15380859375000000000	4162.05126953125000000000	4166.66650390625000000000	4190.76904296875000000000	4178.97412109375000000000	4168.20507812500000000000	0.00000000000000000000	10248.00000000000000000000	10227.00000000000000000000	0.00000000000000000000	0.00000000000000000000	0.00000000000000000000	2226.00000000000000000000	604.00000000000000000000	4.00000000000000000000	4.00000000000000000000	4.00000000000000000000	4.00000000000000000000	4.00000000000000000000	4.00000000000000000000	4.00000000000000000000	4.00000000000000000000	4.00000000000000000000	4.00000000000000000000	4.00000000000000000000	4.00000000000000000000	4.00000000000000000000	4.00000000000000000000	4.00000000000000000000	4.00000000000000000000
39.00000000000000000000	0.00000000000000000000	4164.61523437500000000000	4148.71777343750000000000	4167.17919921875000000000	4187.69238281250000000000	4148.71777343750000000000	4156.92285156250000000000	4157.43603515625000000000	4166.15380859375000000000	4287.69238281250000000000	4149.23046875000000000000	4165.12792968750000000000	4197.94873046875000000000	4167.17919921875000000000	4168.20507812500000000000	0.00000000000000000000	10248.00000000000000000000	10226.00000000000000000000	0.00000000000000000000	0.00000000000000000000	0.00000000000000000000	2226.00000000000000000000	611.00000000000000000000	4.00000000000000000000	4.00000000000000000000	4.00000000000000000000	4.00000000000000000000	4.00000000000000000000	4.00000000000000000000	4.00000000000000000000	4.00000000000000000000	4.00000000000000000000	4.00000000000000000000	4.00000000000000000000	4.00000000000000000000	4.00000000000000000000	4.00000000000000000000	4.00000000000000000000	4.00000000000000000000
40.00000000000000000000	0.00000000000000000000	4160.51269531250000000000	4145.64111328125000000000	4166.15380859375000000000	4179.48730468750000000000	4145.12792968750000000000	4165.12792968750000000000	4159.48730468750000000000	4155.89746093750000000000	4287.17919921875000000000	4152.30761718750000000000	4156.92285156250000000000	4195.89746093750000000000	4150.25634765625000000000	4166.66650390625000000000	0.00000000000000000000	10248.00000000000000000000	10226.00000000000000000000	0.00000000000000000000	0.00000000000000000000	0.00000000000000000000	2226.00000000000000000000	618.00000000000000000000	4.00000000000000000000	4.00000000000000000000	4.00000000000000000000	4.00000000000000000000	4.00000000000000000000	4.00000000000000000000	4.00000000000000000000	4.00000000000000000000	4.00000000000000000000	4.00000000000000000000	4.00000000000000000000	4.00000000000000000000	4.00000000000000000000	4.00000000000000000000	4.00000000000000000000	4.00000000000000000000
41.00000000000000000000	0.00000000000000000000	4172.30761718750000000000	4185.12792968750000000000	4170.25634765625000000000	4195.89746093750000000000	4184.61523437500000000000	4181.53857421875000000000	4189.74365234375000000000	4181.53857421875000000000	4291.28173828125000000000	4209.23046875000000000000	4176.92285156250000000000	4205.64111328125000000000	4185.12792968750000000000	4179.48730468750000000000	0.00000000000000000000	10247.00000000000000000000	10227.00000000000000000000	0.00000000000000000000	0.00000000000000000000	0.00000000000000000000	2226.00000000000000000000	627.00000000000000000000	4.00000000000000000000	4.00000000000000000000	4.00000000000000000000	4.00000000000000000000	4.00000000000000000000	4.00000000000000000000	4.00000000000000000000	4.00000000000000000000	4.00000000000000000000	4.00000000000000000000	4.00000000000000000000	4.00000000000000000000	4.00000000000000000000	4.00000000000000000000	4.00000000000000000000	4.00000000000000000000
42.00000000000000000000	0.00000000000000000000	4165.12792968750000000000	4145.12792968750000000000	4176.41015625000000000000	4175.38427734375000000000	4142.56396484375000000000	4162.05126953125000000000	4156.92285156250000000000	4148.20507812500000000000	4284.61523437500000000000	4165.12792968750000000000	4157.94873046875000000000	4200.00000000000000000000	4156.92285156250000000000	4166.15380859375000000000	0.00000000000000000000	10247.00000000000000000000	10227.00000000000000000000	0.00000000000000000000	0.00000000000000000000	0.00000000000000000000	2226.00000000000000000000	635.00000000000000000000	4.00000000000000000000	4.00000000000000000000	4.00000000000000000000	4.00000000000000000000	4.00000000000000000000	4.00000000000000000000	4.00000000000000000000	4.00000000000000000000	4.00000000000000000000	4.00000000000000000000	4.00000000000000000000	4.00000000000000000000	4.00000000000000000000	4.00000000000000000000	4.00000000000000000000	4.00000000000000000000
43.00000000000000000000	0.00000000000000000000	4175.89746093750000000000	4169.23046875000000000000	4167.69238281250000000000	4192.82031250000000000000	4182.56396484375000000000	4174.87158203125000000000	4187.17919921875000000000	4178.46142578125000000000	4291.28173828125000000000	4188.20507812500000000000	4171.79492187500000000000	4200.00000000000000000000	4192.82031250000000000000	4185.12792968750000000000	0.00000000000000000000	10247.00000000000000000000	10228.00000000000000000000	0.00000000000000000000	0.00000000000000000000	0.00000000000000000000	2226.00000000000000000000	642.00000000000000000000	4.00000000000000000000	4.00000000000000000000	4.00000000000000000000	4.00000000000000000000	4.00000000000000000000	4.00000000000000000000	4.00000000000000000000	4.00000000000000000000	4.00000000000000000000	4.00000000000000000000	4.00000000000000000000	4.00000000000000000000	4.00000000000000000000	4.00000000000000000000	4.00000000000000000000	4.00000000000000000000
44.00000000000000000000	0.00000000000000000000	4164.61523437500000000000	4155.89746093750000000000	4168.20507812500000000000	4188.20507812500000000000	4164.10253906250000000000	4161.02539062500000000000	4167.69238281250000000000	4172.30761718750000000000	4291.28173828125000000000	4175.89746093750000000000	4170.76904296875000000000	4205.12792968750000000000	4182.05126953125000000000	4183.58984375000000000000	0.00000000000000000000	10247.00000000000000000000	10228.00000000000000000000	0.00000000000000000000	0.00000000000000000000	0.00000000000000000000	2226.00000000000000000000	650.00000000000000000000	4.00000000000000000000	4.00000000000000000000	4.00000000000000000000	4.00000000000000000000	4.00000000000000000000	4.00000000000000000000	4.00000000000000000000	4.00000000000000000000	4.00000000000000000000	4.00000000000000000000	4.00000000000000000000	4.00000000000000000000	4.00000000000000000000	4.00000000000000000000	4.00000000000000000000	4.00000000000000000000
45.00000000000000000000	0.00000000000000000000	4154.87158203125000000000	4137.94873046875000000000	4165.12792968750000000000	4174.87158203125000000000	4136.41015625000000000000	4156.92285156250000000000	4152.30761718750000000000	4154.87158203125000000000	4286.15380859375000000000	4147.69238281250000000000	4157.94873046875000000000	4191.79492187500000000000	4156.41015625000000000000	4168.20507812500000000000	0.00000000000000000000	10247.00000000000000000000	10229.00000000000000000000	0.00000000000000000000	0.00000000000000000000	0.00000000000000000000	2226.00000000000000000000	657.00000000000000000000	4.00000000000000000000	4.00000000000000000000	4.00000000000000000000	4.00000000000000000000	4.00000000000000000000	4.00000000000000000000	4.00000000000000000000	4.00000000000000000000	4.00000000000000000000	4.00000000000000000000	4.00000000000000000000	4.00000000000000000000	4.00000000000000000000	4.00000000000000000000	4.00000000000000000000	4.00000000000000000000
46.00000000000000000000	0.00000000000000000000	4169.74365234375000000000	4173.33300781250000000000	4167.17919921875000000000	4196.41015625000000000000	4185.64111328125000000000	4176.92285156250000000000	4192.82031250000000000000	4190.25634765625000000000	4290.25634765625000000000	4196.41015625000000000000	4176.41015625000000000000	4193.84619140625000000000	4182.05126953125000000000	4174.35888671875000000000	0.00000000000000000000	10247.00000000000000000000	10229.00000000000000000000	0.00000000000000000000	0.00000000000000000000	0.00000000000000000000	2226.00000000000000000000	664.00000000000000000000	4.00000000000000000000	4.00000000000000000000	4.00000000000000000000	4.00000000000000000000	4.00000000000000000000	4.00000000000000000000	4.00000000000000000000	4.00000000000000000000	4.00000000000000000000	4.00000000000000000000	4.00000000000000000000	4.00000000000000000000	4.00000000000000000000	4.00000000000000000000	4.00000000000000000000	4.00000000000000000000
47.00000000000000000000	0.00000000000000000000	4156.92285156250000000000	4135.89746093750000000000	4172.30761718750000000000	4170.25634765625000000000	4146.15380859375000000000	4160.00000000000000000000	4160.51269531250000000000	4155.89746093750000000000	4282.05126953125000000000	4156.41015625000000000000	4154.87158203125000000000	4192.30761718750000000000	4136.41015625000000000000	4155.38427734375000000000	0.00000000000000000000	10248.00000000000000000000	10229.00000000000000000000	0.00000000000000000000	0.00000000000000000000	0.00000000000000000000	2226.00000000000000000000	672.00000000000000000000	4.00000000000000000000	4.00000000000000000000	4.00000000000000000000	4.00000000000000000000	4.00000000000000000000	4.00000000000000000000	4.00000000000000000000	4.00000000000000000000	4.00000000000000000000	4.00000000000000000000	4.00000000000000000000	4.00000000000000000000	4.00000000000000000000	4.00000000000000000000	4.00000000000000000000	4.00000000000000000000
48.00000000000000000000	0.00000000000000000000	4167.17919921875000000000	4163.07666015625000000000	4164.61523437500000000000	4182.05126953125000000000	4169.74365234375000000000	4173.33300781250000000000	4177.94873046875000000000	4171.28173828125000000000	4287.69238281250000000000	4176.92285156250000000000	4164.10253906250000000000	4194.87158203125000000000	4165.64111328125000000000	4168.20507812500000000000	0.00000000000000000000	10248.00000000000000000000	10229.00000000000000000000	0.00000000000000000000	0.00000000000000000000	0.00000000000000000000	2226.00000000000000000000	681.00000000000000000000	4.00000000000000000000	4.00000000000000000000	4.00000000000000000000	4.00000000000000000000	4.00000000000000000000	4.00000000000000000000	4.00000000000000000000	4.00000000000000000000	4.00000000000000000000	4.00000000000000000000	4.00000000000000000000	4.00000000000000000000	4.00000000000000000000	4.00000000000000000000	4.00000000000000000000	4.00000000000000000000
49.00000000000000000000	0.00000000000000000000	4168.71777343750000000000	4162.56396484375000000000	4167.17919921875000000000	4183.58984375000000000000	4172.82031250000000000000	4168.20507812500000000000	4168.20507812500000000000	4163.07666015625000000000	4288.71777343750000000000	4178.97412109375000000000	4163.58984375000000000000	4198.97412109375000000000	4168.71777343750000000000	4174.35888671875000000000	0.00000000000000000000	10247.00000000000000000000	10229.00000000000000000000	0.00000000000000000000	0.00000000000000000000	0.00000000000000000000	2226.00000000000000000000	689.00000000000000000000	4.00000000000000000000	4.00000000000000000000	4.00000000000000000000	4.00000000000000000000	4.00000000000000000000	4.00000000000000000000	4.00000000000000000000	4.00000000000000000000	4.00000000000000000000	4.00000000000000000000	4.00000000000000000000	4.00000000000000000000	4.00000000000000000000	4.00000000000000000000	4.00000000000000000000	4.00000000000000000000
50.00000000000000000000	0.00000000000000000000	4159.48730468750000000000	4142.05126953125000000000	4166.15380859375000000000	4164.61523437500000000000	4143.07666015625000000000	4156.41015625000000000000	4148.71777343750000000000	4142.56396484375000000000	4282.05126953125000000000	4146.15380859375000000000	4150.25634765625000000000	4188.71777343750000000000	4144.10253906250000000000	4162.05126953125000000000	0.00000000000000000000	10247.00000000000000000000	10229.00000000000000000000	0.00000000000000000000	0.00000000000000000000	0.00000000000000000000	2226.00000000000000000000	697.00000000000000000000	4.00000000000000000000	4.00000000000000000000	4.00000000000000000000	4.00000000000000000000	4.00000000000000000000	4.00000000000000000000	4.00000000000000000000	4.00000000000000000000	4.00000000000000000000	4.00000000000000000000	4.00000000000000000000	4.00000000000000000000	4.00000000000000000000	4.00000000000000000000	4.00000000000000000000	4.00000000000000000000
51.00000000000000000000	0.00000000000000000000	4172.82031250000000000000	4178.46142578125000000000	4164.61523437500000000000	4190.25634765625000000000	4176.41015625000000000000	4170.76904296875000000000	4186.15380859375000000000	4188.71777343750000000000	4291.79492187500000000000	4197.94873046875000000000	4177.94873046875000000000	4195.89746093750000000000	4187.69238281250000000000	4174.87158203125000000000	0.00000000000000000000	10249.00000000000000000000	10229.00000000000000000000	0.00000000000000000000	0.00000000000000000000	0.00000000000000000000	2226.00000000000000000000	706.00000000000000000000	4.00000000000000000000	4.00000000000000000000	4.00000000000000000000	4.00000000000000000000	4.00000000000000000000	4.00000000000000000000	4.00000000000000000000	4.00000000000000000000	4.00000000000000000000	4.00000000000000000000	4.00000000000000000000	4.00000000000000000000	4.00000000000000000000	4.00000000000000000000	4.00000000000000000000	4.00000000000000000000
52.00000000000000000000	0.00000000000000000000	4159.48730468750000000000	4135.38427734375000000000	4166.66650390625000000000	4169.74365234375000000000	4136.92285156250000000000	4158.46142578125000000000	4158.46142578125000000000	4164.10253906250000000000	4287.17919921875000000000	4163.58984375000000000000	4159.48730468750000000000	4193.84619140625000000000	4151.28173828125000000000	4163.07666015625000000000	0.00000000000000000000	10249.00000000000000000000	10229.00000000000000000000	0.00000000000000000000	0.00000000000000000000	0.00000000000000000000	2226.00000000000000000000	713.00000000000000000000	4.00000000000000000000	4.00000000000000000000	4.00000000000000000000	4.00000000000000000000	4.00000000000000000000	4.00000000000000000000	4.00000000000000000000	4.00000000000000000000	4.00000000000000000000	4.00000000000000000000	4.00000000000000000000	4.00000000000000000000	4.00000000000000000000	4.00000000000000000000	4.00000000000000000000	4.00000000000000000000
53.00000000000000000000	0.00000000000000000000	4164.10253906250000000000	4155.38427734375000000000	4160.51269531250000000000	4172.82031250000000000000	4166.15380859375000000000	4175.38427734375000000000	4181.02539062500000000000	4177.94873046875000000000	4284.61523437500000000000	4173.33300781250000000000	4164.10253906250000000000	4192.82031250000000000000	4164.10253906250000000000	4169.74365234375000000000	0.00000000000000000000	10248.00000000000000000000	10229.00000000000000000000	0.00000000000000000000	0.00000000000000000000	0.00000000000000000000	2226.00000000000000000000	722.00000000000000000000	4.00000000000000000000	4.00000000000000000000	4.00000000000000000000	4.00000000000000000000	4.00000000000000000000	4.00000000000000000000	4.00000000000000000000	4.00000000000000000000	4.00000000000000000000	4.00000000000000000000	4.00000000000000000000	4.00000000000000000000	4.00000000000000000000	4.00000000000000000000	4.00000000000000000000	4.00000000000000000000
54.00000000000000000000	0.00000000000000000000	4170.25634765625000000000	4166.66650390625000000000	4172.82031250000000000000	4176.92285156250000000000	4175.89746093750000000000	4170.25634765625000000000	4180.00000000000000000000	4177.43603515625000000000	4285.64111328125000000000	4189.74365234375000000000	4172.30761718750000000000	4201.02539062500000000000	4169.74365234375000000000	4168.71777343750000000000	0.00000000000000000000	10248.00000000000000000000	10229.00000000000000000000	0.00000000000000000000	0.00000000000000000000	0.00000000000000000000	2226.00000000000000000000	730.00000000000000000000	4.00000000000000000000	4.00000000000000000000	4.00000000000000000000	4.00000000000000000000	4.00000000000000000000	4.00000000000000000000	4.00000000000000000000	4.00000000000000000000	4.00000000000000000000	4.00000000000000000000	4.00000000000000000000	4.00000000000000000000	4.00000000000000000000	4.00000000000000000000	4.00000000000000000000	4.00000000000000000000
55.00000000000000000000	0.00000000000000000000	4164.10253906250000000000	4138.46142578125000000000	4172.82031250000000000000	4163.58984375000000000000	4137.94873046875000000000	4155.38427734375000000000	4151.79492187500000000000	4144.10253906250000000000	4283.07666015625000000000	4151.79492187500000000000	4154.35888671875000000000	4194.35888671875000000000	4145.12792968750000000000	4161.53857421875000000000	0.00000000000000000000	10247.00000000000000000000	10230.00000000000000000000	0.00000000000000000000	0.00000000000000000000	0.00000000000000000000	2226.00000000000000000000	737.00000000000000000000	4.00000000000000000000	4.00000000000000000000	4.00000000000000000000	4.00000000000000000000	4.00000000000000000000	4.00000000000000000000	4.00000000000000000000	4.00000000000000000000	4.00000000000000000000	4.00000000000000000000	4.00000000000000000000	4.00000000000000000000	4.00000000000000000000	4.00000000000000000000	4.00000000000000000000	4.00000000000000000000
56.00000000000000000000	0.00000000000000000000	4174.35888671875000000000	4173.33300781250000000000	4161.02539062500000000000	4191.79492187500000000000	4179.48730468750000000000	4169.74365234375000000000	4184.10253906250000000000	4181.02539062500000000000	4288.71777343750000000000	4181.53857421875000000000	4175.89746093750000000000	4200.00000000000000000000	4192.82031250000000000000	4182.56396484375000000000	0.00000000000000000000	10247.00000000000000000000	10230.00000000000000000000	0.00000000000000000000	0.00000000000000000000	0.00000000000000000000	2226.00000000000000000000	744.00000000000000000000	4.00000000000000000000	4.00000000000000000000	4.00000000000000000000	4.00000000000000000000	4.00000000000000000000	4.00000000000000000000	4.00000000000000000000	4.00000000000000000000	4.00000000000000000000	4.00000000000000000000	4.00000000000000000000	4.00000000000000000000	4.00000000000000000000	4.00000000000000000000	4.00000000000000000000	4.00000000000000000000
57.00000000000000000000	0.00000000000000000000	4158.46142578125000000000	4136.41015625000000000000	4162.05126953125000000000	4170.25634765625000000000	4150.76904296875000000000	4150.25634765625000000000	4152.30761718750000000000	4158.97412109375000000000	4280.51269531250000000000	4152.82031250000000000000	4162.56396484375000000000	4197.94873046875000000000	4161.53857421875000000000	4164.10253906250000000000	0.00000000000000000000	10244.00000000000000000000	10228.00000000000000000000	0.00000000000000000000	0.00000000000000000000	0.00000000000000000000	2226.00000000000000000000	753.00000000000000000000	4.00000000000000000000	4.00000000000000000000	4.00000000000000000000	4.00000000000000000000	4.00000000000000000000	4.00000000000000000000	4.00000000000000000000	4.00000000000000000000	4.00000000000000000000	4.00000000000000000000	4.00000000000000000000	4.00000000000000000000	4.00000000000000000000	4.00000000000000000000	4.00000000000000000000	4.00000000000000000000
58.00000000000000000000	0.00000000000000000000	4160.00000000000000000000	4148.20507812500000000000	4161.53857421875000000000	4171.79492187500000000000	4170.76904296875000000000	4166.66650390625000000000	4174.35888671875000000000	4175.38427734375000000000	4285.64111328125000000000	4176.41015625000000000000	4164.61523437500000000000	4193.33300781250000000000	4165.12792968750000000000	4160.51269531250000000000	0.00000000000000000000	10244.00000000000000000000	10228.00000000000000000000	0.00000000000000000000	0.00000000000000000000	0.00000000000000000000	2226.00000000000000000000	761.00000000000000000000	4.00000000000000000000	4.00000000000000000000	4.00000000000000000000	4.00000000000000000000	4.00000000000000000000	4.00000000000000000000	4.00000000000000000000	4.00000000000000000000	4.00000000000000000000	4.00000000000000000000	4.00000000000000000000	4.00000000000000000000	4.00000000000000000000	4.00000000000000000000	4.00000000000000000000	4.00000000000000000000
59.00000000000000000000	0.00000000000000000000	4170.76904296875000000000	4170.25634765625000000000	4172.30761718750000000000	4189.23046875000000000000	4181.02539062500000000000	4176.41015625000000000000	4188.20507812500000000000	4189.74365234375000000000	4291.79492187500000000000	4201.53857421875000000000	4174.35888671875000000000	4203.07666015625000000000	4176.41015625000000000000	4168.71777343750000000000	0.00000000000000000000	10245.00000000000000000000	10230.00000000000000000000	0.00000000000000000000	0.00000000000000000000	0.00000000000000000000	2226.00000000000000000000	768.00000000000000000000	4.00000000000000000000	4.00000000000000000000	4.00000000000000000000	4.00000000000000000000	4.00000000000000000000	4.00000000000000000000	4.00000000000000000000	4.00000000000000000000	4.00000000000000000000	4.00000000000000000000	4.00000000000000000000	4.00000000000000000000	4.00000000000000000000	4.00000000000000000000	4.00000000000000000000	4.00000000000000000000
60.00000000000000000000	0.00000000000000000000	4164.10253906250000000000	4144.61523437500000000000	4171.28173828125000000000	4170.76904296875000000000	4132.82031250000000000000	4158.97412109375000000000	4152.30761718750000000000	4155.38427734375000000000	4281.53857421875000000000	4156.92285156250000000000	4157.43603515625000000000	4195.38427734375000000000	4150.25634765625000000000	4161.53857421875000000000	0.00000000000000000000	10245.00000000000000000000	10230.00000000000000000000	0.00000000000000000000	0.00000000000000000000	0.00000000000000000000	2226.00000000000000000000	776.00000000000000000000	4.00000000000000000000	4.00000000000000000000	4.00000000000000000000	4.00000000000000000000	4.00000000000000000000	4.00000000000000000000	4.00000000000000000000	4.00000000000000000000	4.00000000000000000000	4.00000000000000000000	4.00000000000000000000	4.00000000000000000000	4.00000000000000000000	4.00000000000000000000	4.00000000000000000000	4.00000000000000000000
61.00000000000000000000	0.00000000000000000000	4169.74365234375000000000	4174.35888671875000000000	4162.05126953125000000000	4183.58984375000000000000	4180.51269531250000000000	4173.33300781250000000000	4181.02539062500000000000	4188.71777343750000000000	4287.17919921875000000000	4190.76904296875000000000	4176.92285156250000000000	4198.46142578125000000000	4193.84619140625000000000	4177.94873046875000000000	0.00000000000000000000	10247.00000000000000000000	10230.00000000000000000000	0.00000000000000000000	0.00000000000000000000	0.00000000000000000000	2226.00000000000000000000	784.00000000000000000000	4.00000000000000000000	4.00000000000000000000	4.00000000000000000000	4.00000000000000000000	4.00000000000000000000	4.00000000000000000000	4.00000000000000000000	4.00000000000000000000	4.00000000000000000000	4.00000000000000000000	4.00000000000000000000	4.00000000000000000000	4.00000000000000000000	4.00000000000000000000	4.00000000000000000000	4.00000000000000000000
62.00000000000000000000	0.00000000000000000000	4155.89746093750000000000	4137.94873046875000000000	4170.25634765625000000000	4166.66650390625000000000	4155.38427734375000000000	4160.00000000000000000000	4155.38427734375000000000	4163.58984375000000000000	4284.10253906250000000000	4158.46142578125000000000	4160.00000000000000000000	4200.51269531250000000000	4157.94873046875000000000	4164.61523437500000000000	0.00000000000000000000	10247.00000000000000000000	10230.00000000000000000000	0.00000000000000000000	0.00000000000000000000	0.00000000000000000000	2226.00000000000000000000	792.00000000000000000000	4.00000000000000000000	4.00000000000000000000	4.00000000000000000000	4.00000000000000000000	4.00000000000000000000	4.00000000000000000000	4.00000000000000000000	4.00000000000000000000	4.00000000000000000000	4.00000000000000000000	4.00000000000000000000	4.00000000000000000000	4.00000000000000000000	4.00000000000000000000	4.00000000000000000000	4.00000000000000000000
63.00000000000000000000	0.00000000000000000000	4160.51269531250000000000	4147.69238281250000000000	4167.69238281250000000000	4174.35888671875000000000	4154.35888671875000000000	4169.23046875000000000000	4171.79492187500000000000	4173.33300781250000000000	4285.64111328125000000000	4165.64111328125000000000	4161.53857421875000000000	4195.89746093750000000000	4162.05126953125000000000	4168.20507812500000000000	0.00000000000000000000	10252.00000000000000000000	10229.00000000000000000000	0.00000000000000000000	0.00000000000000000000	0.00000000000000000000	2226.00000000000000000000	799.00000000000000000000	4.00000000000000000000	4.00000000000000000000	4.00000000000000000000	4.00000000000000000000	4.00000000000000000000	4.00000000000000000000	4.00000000000000000000	4.00000000000000000000	4.00000000000000000000	4.00000000000000000000	4.00000000000000000000	4.00000000000000000000	4.00000000000000000000	4.00000000000000000000	4.00000000000000000000	4.00000000000000000000
64.00000000000000000000	0.00000000000000000000	4165.64111328125000000000	4164.10253906250000000000	4168.71777343750000000000	4186.15380859375000000000	4181.02539062500000000000	4175.38427734375000000000	4195.38427734375000000000	4204.10253906250000000000	4289.74365234375000000000	4204.61523437500000000000	4181.02539062500000000000	4201.02539062500000000000	4188.71777343750000000000	4177.94873046875000000000	1274.00000000000000000000	10252.00000000000000000000	10229.00000000000000000000	0.00000000000000000000	0.00000000000000000000	0.00000000000000000000	2226.00000000000000000000	807.00000000000000000000	4.00000000000000000000	4.00000000000000000000	4.00000000000000000000	4.00000000000000000000	4.00000000000000000000	4.00000000000000000000	4.00000000000000000000	4.00000000000000000000	4.00000000000000000000	4.00000000000000000000	4.00000000000000000000	4.00000000000000000000	4.00000000000000000000	4.00000000000000000000	4.00000000000000000000	4.00000000000000000000
65.00000000000000000000	0.00000000000000000000	4152.82031250000000000000	4126.15380859375000000000	4168.71777343750000000000	4160.00000000000000000000	4158.97412109375000000000	4164.10253906250000000000	4164.10253906250000000000	4171.28173828125000000000	4281.53857421875000000000	4168.71777343750000000000	4158.46142578125000000000	4195.89746093750000000000	4148.71777343750000000000	4160.00000000000000000000	2111.00000000000000000000	10252.00000000000000000000	10229.00000000000000000000	0.00000000000000000000	0.00000000000000000000	0.00000000000000000000	2226.00000000000000000000	815.00000000000000000000	4.00000000000000000000	4.00000000000000000000	4.00000000000000000000	4.00000000000000000000	4.00000000000000000000	4.00000000000000000000	4.00000000000000000000	4.00000000000000000000	4.00000000000000000000	4.00000000000000000000	4.00000000000000000000	4.00000000000000000000	4.00000000000000000000	4.00000000000000000000	4.00000000000000000000	4.00000000000000000000
66.00000000000000000000	0.00000000000000000000	4176.92285156250000000000	4178.46142578125000000000	4167.69238281250000000000	4191.79492187500000000000	4208.71777343750000000000	4187.17919921875000000000	4197.43603515625000000000	4198.46142578125000000000	4289.23046875000000000000	4208.71777343750000000000	4176.41015625000000000000	4203.07666015625000000000	4189.23046875000000000000	4176.92285156250000000000	2112.00000000000000000000	10252.00000000000000000000	10229.00000000000000000000	0.00000000000000000000	0.00000000000000000000	0.00000000000000000000	2226.00000000000000000000	823.00000000000000000000	4.00000000000000000000	4.00000000000000000000	4.00000000000000000000	4.00000000000000000000	4.00000000000000000000	4.00000000000000000000	4.00000000000000000000	4.00000000000000000000	4.00000000000000000000	4.00000000000000000000	4.00000000000000000000	4.00000000000000000000	4.00000000000000000000	4.00000000000000000000	4.00000000000000000000	4.00000000000000000000
67.00000000000000000000	0.00000000000000000000	4175.38427734375000000000	4165.64111328125000000000	4174.35888671875000000000	4184.61523437500000000000	4180.51269531250000000000	4173.84619140625000000000	4174.35888671875000000000	4176.41015625000000000000	4287.69238281250000000000	4178.97412109375000000000	4168.71777343750000000000	4203.07666015625000000000	4173.84619140625000000000	4173.33300781250000000000	3172.00000000000000000000	10252.00000000000000000000	10228.00000000000000000000	0.00000000000000000000	0.00000000000000000000	0.00000000000000000000	2226.00000000000000000000	832.00000000000000000000	4.00000000000000000000	4.00000000000000000000	4.00000000000000000000	4.00000000000000000000	4.00000000000000000000	4.00000000000000000000	4.00000000000000000000	4.00000000000000000000	4.00000000000000000000	4.00000000000000000000	4.00000000000000000000	4.00000000000000000000	4.00000000000000000000	4.00000000000000000000	4.00000000000000000000	4.00000000000000000000
68.00000000000000000000	0.00000000000000000000	4164.61523437500000000000	4156.92285156250000000000	4164.61523437500000000000	4174.35888671875000000000	4167.17919921875000000000	4172.30761718750000000000	4171.28173828125000000000	4172.30761718750000000000	4282.56396484375000000000	4160.00000000000000000000	4158.46142578125000000000	4194.35888671875000000000	4164.10253906250000000000	4168.71777343750000000000	3344.00000000000000000000	10252.00000000000000000000	10228.00000000000000000000	0.00000000000000000000	0.00000000000000000000	0.00000000000000000000	2226.00000000000000000000	840.00000000000000000000	4.00000000000000000000	4.00000000000000000000	4.00000000000000000000	4.00000000000000000000	4.00000000000000000000	4.00000000000000000000	4.00000000000000000000	4.00000000000000000000	4.00000000000000000000	4.00000000000000000000	4.00000000000000000000	4.00000000000000000000	4.00000000000000000000	4.00000000000000000000	4.00000000000000000000	4.00000000000000000000
69.00000000000000000000	0.00000000000000000000	4161.02539062500000000000	4164.10253906250000000000	4161.02539062500000000000	4188.20507812500000000000	4177.43603515625000000000	4173.33300781250000000000	4180.00000000000000000000	4194.87158203125000000000	4283.07666015625000000000	4191.28173828125000000000	4167.69238281250000000000	4198.97412109375000000000	4177.43603515625000000000	4173.33300781250000000000	1809.00000000000000000000	10252.00000000000000000000	10230.00000000000000000000	0.00000000000000000000	0.00000000000000000000	0.00000000000000000000	2226.00000000000000000000	847.00000000000000000000	4.00000000000000000000	4.00000000000000000000	4.00000000000000000000	4.00000000000000000000	4.00000000000000000000	4.00000000000000000000	4.00000000000000000000	4.00000000000000000000	4.00000000000000000000	4.00000000000000000000	4.00000000000000000000	4.00000000000000000000	4.00000000000000000000	4.00000000000000000000	4.00000000000000000000	4.00000000000000000000
70.00000000000000000000	0.00000000000000000000	4140.51269531250000000000	4116.92285156250000000000	4161.53857421875000000000	4161.02539062500000000000	4128.71777343750000000000	4156.92285156250000000000	4142.56396484375000000000	4155.89746093750000000000	4276.92285156250000000000	4149.74365234375000000000	4147.17919921875000000000	4188.71777343750000000000	4132.30761718750000000000	4154.35888671875000000000	2975.00000000000000000000	10252.00000000000000000000	10230.00000000000000000000	0.00000000000000000000	0.00000000000000000000	0.00000000000000000000	2226.00000000000000000000	855.00000000000000000000	4.00000000000000000000	4.00000000000000000000	4.00000000000000000000	4.00000000000000000000	4.00000000000000000000	4.00000000000000000000	4.00000000000000000000	4.00000000000000000000	4.00000000000000000000	4.00000000000000000000	4.00000000000000000000	4.00000000000000000000	4.00000000000000000000	4.00000000000000000000	4.00000000000000000000	4.00000000000000000000
71.00000000000000000000	0.00000000000000000000	4160.00000000000000000000	4161.53857421875000000000	4161.53857421875000000000	4183.58984375000000000000	4177.94873046875000000000	4183.07666015625000000000	4187.17919921875000000000	4186.15380859375000000000	4284.10253906250000000000	4181.53857421875000000000	4165.64111328125000000000	4194.87158203125000000000	4168.20507812500000000000	4165.64111328125000000000	2831.00000000000000000000	10253.00000000000000000000	10230.00000000000000000000	0.00000000000000000000	0.00000000000000000000	0.00000000000000000000	2226.00000000000000000000	862.00000000000000000000	4.00000000000000000000	4.00000000000000000000	4.00000000000000000000	4.00000000000000000000	4.00000000000000000000	4.00000000000000000000	4.00000000000000000000	4.00000000000000000000	4.00000000000000000000	4.00000000000000000000	4.00000000000000000000	4.00000000000000000000	4.00000000000000000000	4.00000000000000000000	4.00000000000000000000	4.00000000000000000000
[truncated: 364 more rows]
