# Supplementary material for: Discriminating three motor imagery states of the same joint for brain-computer interface
Source: PeerJ. 2021 Aug 24;9:e12027. doi: 10.7717/peerj.12027 (PMC8395581; doi:10.7717/peerj.12027)
Supplement: Supplemental Information 1 [file peerj-09-12027-s001.zip › dataset/B/01-06-04.11.17.20.07.13.csv]

title:06	recorded:04.11.17 20.07.13	sampling:128	subject:01	labels:COUNTER INTERPOLATED AF3 F7 F3 FC5 T7 P7 O1 O2 P8 T8 FC6 F4 F8 AF4 RAW_CQ GYROX GYROY MARKER MARKER_HARDWARE SYNC TIME_STAMP_s TIME_STAMP_ms CQ_AF3 CQ_F7 CQ_F3 CQ_FC5 CQ_T7 CQ_P7 CQ_O1 CQ_O2 CQ_P8 CQ_T8 CQ_FC6 CQ_F4 CQ_F8 CQ_AF4 CQ_CMS CQ_DRL	chan:40	units:emotiv
65.00000000000000000000	0.00000000000000000000	4170.76904296875000000000	4172.30761718750000000000	4165.64111328125000000000	4182.56396484375000000000	4177.94873046875000000000	4181.02539062500000000000	4181.02539062500000000000	4186.66650390625000000000	4181.02539062500000000000	4197.43603515625000000000	4186.66650390625000000000	4193.84619140625000000000	4183.58984375000000000000	4133.84619140625000000000	2075.00000000000000000000	10251.00000000000000000000	10228.00000000000000000000	0.00000000000000000000	0.00000000000000000000	0.00000000000000000000	2602.00000000000000000000	32.00000000000000000000	0.00000000000000000000	4.00000000000000000000	0.00000000000000000000	0.00000000000000000000	0.00000000000000000000	0.00000000000000000000	0.00000000000000000000	0.00000000000000000000	0.00000000000000000000	0.00000000000000000000	0.00000000000000000000	0.00000000000000000000	0.00000000000000000000	0.00000000000000000000	0.00000000000000000000	0.00000000000000000000
66.00000000000000000000	0.00000000000000000000	4172.82031250000000000000	4169.74365234375000000000	4168.71777343750000000000	4186.66650390625000000000	4195.89746093750000000000	4182.05126953125000000000	4184.10253906250000000000	4191.28173828125000000000	4183.58984375000000000000	4204.61523437500000000000	4189.74365234375000000000	4198.97412109375000000000	4186.15380859375000000000	4130.76904296875000000000	2098.00000000000000000000	10251.00000000000000000000	10228.00000000000000000000	0.00000000000000000000	0.00000000000000000000	0.00000000000000000000	2602.00000000000000000000	39.00000000000000000000	0.00000000000000000000	4.00000000000000000000	4.00000000000000000000	0.00000000000000000000	0.00000000000000000000	0.00000000000000000000	0.00000000000000000000	0.00000000000000000000	0.00000000000000000000	0.00000000000000000000	0.00000000000000000000	0.00000000000000000000	0.00000000000000000000	0.00000000000000000000	4.00000000000000000000	0.00000000000000000000
67.00000000000000000000	0.00000000000000000000	4156.41015625000000000000	4130.25634765625000000000	4169.74365234375000000000	4164.61523437500000000000	4163.58984375000000000000	4173.33300781250000000000	4156.92285156250000000000	4163.07666015625000000000	4172.30761718750000000000	4162.05126953125000000000	4173.84619140625000000000	4187.17919921875000000000	4158.46142578125000000000	4116.92285156250000000000	3208.00000000000000000000	10249.00000000000000000000	10226.00000000000000000000	0.00000000000000000000	0.00000000000000000000	0.00000000000000000000	2602.00000000000000000000	46.00000000000000000000	0.00000000000000000000	4.00000000000000000000	4.00000000000000000000	4.00000000000000000000	0.00000000000000000000	0.00000000000000000000	0.00000000000000000000	0.00000000000000000000	0.00000000000000000000	0.00000000000000000000	0.00000000000000000000	0.00000000000000000000	0.00000000000000000000	0.00000000000000000000	4.00000000000000000000	4.00000000000000000000
68.00000000000000000000	0.00000000000000000000	4166.15380859375000000000	4164.10253906250000000000	4163.58984375000000000000	4188.71777343750000000000	4187.17919921875000000000	4183.07666015625000000000	4182.56396484375000000000	4195.38427734375000000000	4189.23046875000000000000	4205.64111328125000000000	4194.87158203125000000000	4195.89746093750000000000	4206.66650390625000000000	4136.41015625000000000000	3400.00000000000000000000	10249.00000000000000000000	10226.00000000000000000000	0.00000000000000000000	0.00000000000000000000	0.00000000000000000000	2602.00000000000000000000	54.00000000000000000000	0.00000000000000000000	4.00000000000000000000	4.00000000000000000000	4.00000000000000000000	4.00000000000000000000	0.00000000000000000000	0.00000000000000000000	0.00000000000000000000	0.00000000000000000000	0.00000000000000000000	0.00000000000000000000	0.00000000000000000000	0.00000000000000000000	0.00000000000000000000	4.00000000000000000000	4.00000000000000000000
69.00000000000000000000	0.00000000000000000000	4157.94873046875000000000	4134.87158203125000000000	4167.69238281250000000000	4181.02539062500000000000	4143.07666015625000000000	4163.58984375000000000000	4151.79492187500000000000	4170.76904296875000000000	4173.33300781250000000000	4182.05126953125000000000	4184.61523437500000000000	4198.46142578125000000000	4183.07666015625000000000	4127.69238281250000000000	1657.00000000000000000000	10245.00000000000000000000	10225.00000000000000000000	0.00000000000000000000	0.00000000000000000000	0.00000000000000000000	2602.00000000000000000000	62.00000000000000000000	0.00000000000000000000	4.00000000000000000000	4.00000000000000000000	4.00000000000000000000	4.00000000000000000000	4.00000000000000000000	0.00000000000000000000	0.00000000000000000000	0.00000000000000000000	0.00000000000000000000	0.00000000000000000000	0.00000000000000000000	0.00000000000000000000	0.00000000000000000000	4.00000000000000000000	4.00000000000000000000
70.00000000000000000000	0.00000000000000000000	4161.02539062500000000000	4141.53857421875000000000	4167.17919921875000000000	4186.15380859375000000000	4156.41015625000000000000	4174.35888671875000000000	4171.28173828125000000000	4184.10253906250000000000	4184.10253906250000000000	4196.41015625000000000000	4188.20507812500000000000	4195.38427734375000000000	4189.74365234375000000000	4129.74365234375000000000	3005.00000000000000000000	10245.00000000000000000000	10225.00000000000000000000	0.00000000000000000000	0.00000000000000000000	0.00000000000000000000	2602.00000000000000000000	70.00000000000000000000	0.00000000000000000000	4.00000000000000000000	4.00000000000000000000	4.00000000000000000000	4.00000000000000000000	4.00000000000000000000	4.00000000000000000000	0.00000000000000000000	0.00000000000000000000	0.00000000000000000000	0.00000000000000000000	0.00000000000000000000	0.00000000000000000000	0.00000000000000000000	4.00000000000000000000	4.00000000000000000000
71.00000000000000000000	0.00000000000000000000	4165.64111328125000000000	4148.71777343750000000000	4180.51269531250000000000	4194.35888671875000000000	4172.30761718750000000000	4178.97412109375000000000	4186.15380859375000000000	4201.53857421875000000000	4193.84619140625000000000	4225.12792968750000000000	4199.48730468750000000000	4200.00000000000000000000	4200.00000000000000000000	4134.35888671875000000000	3170.00000000000000000000	10241.00000000000000000000	10226.00000000000000000000	0.00000000000000000000	0.00000000000000000000	0.00000000000000000000	2602.00000000000000000000	78.00000000000000000000	0.00000000000000000000	4.00000000000000000000	4.00000000000000000000	4.00000000000000000000	4.00000000000000000000	4.00000000000000000000	4.00000000000000000000	4.00000000000000000000	0.00000000000000000000	0.00000000000000000000	0.00000000000000000000	0.00000000000000000000	0.00000000000000000000	0.00000000000000000000	4.00000000000000000000	4.00000000000000000000
72.00000000000000000000	0.00000000000000000000	4156.92285156250000000000	4120.51269531250000000000	4180.00000000000000000000	4174.87158203125000000000	4124.10253906250000000000	4164.61523437500000000000	4159.48730468750000000000	4169.74365234375000000000	4175.38427734375000000000	4185.64111328125000000000	4180.00000000000000000000	4191.79492187500000000000	4167.17919921875000000000	4122.05126953125000000000	1772.00000000000000000000	10241.00000000000000000000	10226.00000000000000000000	0.00000000000000000000	0.00000000000000000000	0.00000000000000000000	2602.00000000000000000000	86.00000000000000000000	0.00000000000000000000	4.00000000000000000000	4.00000000000000000000	4.00000000000000000000	4.00000000000000000000	4.00000000000000000000	4.00000000000000000000	4.00000000000000000000	4.00000000000000000000	0.00000000000000000000	0.00000000000000000000	0.00000000000000000000	0.00000000000000000000	0.00000000000000000000	4.00000000000000000000	4.00000000000000000000
73.00000000000000000000	0.00000000000000000000	4170.76904296875000000000	4158.97412109375000000000	4165.64111328125000000000	4194.87158203125000000000	4163.07666015625000000000	4177.43603515625000000000	4188.71777343750000000000	4192.82031250000000000000	4187.69238281250000000000	4215.89746093750000000000	4193.33300781250000000000	4197.43603515625000000000	4201.53857421875000000000	4138.97412109375000000000	3401.00000000000000000000	10241.00000000000000000000	10227.00000000000000000000	0.00000000000000000000	0.00000000000000000000	0.00000000000000000000	2602.00000000000000000000	94.00000000000000000000	0.00000000000000000000	4.00000000000000000000	4.00000000000000000000	4.00000000000000000000	4.00000000000000000000	4.00000000000000000000	4.00000000000000000000	4.00000000000000000000	4.00000000000000000000	4.00000000000000000000	0.00000000000000000000	0.00000000000000000000	0.00000000000000000000	0.00000000000000000000	4.00000000000000000000	4.00000000000000000000
74.00000000000000000000	0.00000000000000000000	4161.02539062500000000000	4129.23046875000000000000	4172.30761718750000000000	4175.89746093750000000000	4154.35888671875000000000	4164.10253906250000000000	4158.97412109375000000000	4165.12792968750000000000	4170.25634765625000000000	4183.07666015625000000000	4184.10253906250000000000	4195.38427734375000000000	4173.84619140625000000000	4128.71777343750000000000	3251.00000000000000000000	10241.00000000000000000000	10227.00000000000000000000	0.00000000000000000000	0.00000000000000000000	0.00000000000000000000	2602.00000000000000000000	102.00000000000000000000	0.00000000000000000000	4.00000000000000000000	4.00000000000000000000	4.00000000000000000000	4.00000000000000000000	4.00000000000000000000	4.00000000000000000000	4.00000000000000000000	4.00000000000000000000	4.00000000000000000000	4.00000000000000000000	0.00000000000000000000	0.00000000000000000000	0.00000000000000000000	4.00000000000000000000	4.00000000000000000000
75.00000000000000000000	0.00000000000000000000	4158.97412109375000000000	4128.71777343750000000000	4168.20507812500000000000	4170.25634765625000000000	4160.00000000000000000000	4170.76904296875000000000	4164.10253906250000000000	4173.33300781250000000000	4174.87158203125000000000	4177.94873046875000000000	4185.12792968750000000000	4191.28173828125000000000	4177.43603515625000000000	4128.20507812500000000000	2167.00000000000000000000	10242.00000000000000000000	10227.00000000000000000000	0.00000000000000000000	0.00000000000000000000	0.00000000000000000000	2602.00000000000000000000	111.00000000000000000000	0.00000000000000000000	4.00000000000000000000	4.00000000000000000000	4.00000000000000000000	4.00000000000000000000	4.00000000000000000000	4.00000000000000000000	4.00000000000000000000	4.00000000000000000000	4.00000000000000000000	4.00000000000000000000	4.00000000000000000000	0.00000000000000000000	0.00000000000000000000	4.00000000000000000000	4.00000000000000000000
76.00000000000000000000	0.00000000000000000000	4162.05126953125000000000	4143.07666015625000000000	4169.74365234375000000000	4184.10253906250000000000	4165.12792968750000000000	4176.92285156250000000000	4182.05126953125000000000	4200.51269531250000000000	4188.71777343750000000000	4210.76904296875000000000	4198.46142578125000000000	4199.48730468750000000000	4198.46142578125000000000	4135.38427734375000000000	1872.00000000000000000000	10242.00000000000000000000	10227.00000000000000000000	0.00000000000000000000	0.00000000000000000000	0.00000000000000000000	2602.00000000000000000000	119.00000000000000000000	0.00000000000000000000	4.00000000000000000000	4.00000000000000000000	4.00000000000000000000	4.00000000000000000000	4.00000000000000000000	4.00000000000000000000	4.00000000000000000000	4.00000000000000000000	4.00000000000000000000	4.00000000000000000000	4.00000000000000000000	4.00000000000000000000	0.00000000000000000000	4.00000000000000000000	4.00000000000000000000
77.00000000000000000000	0.00000000000000000000	4151.28173828125000000000	4111.28173828125000000000	4173.33300781250000000000	4162.05126953125000000000	4127.17919921875000000000	4164.61523437500000000000	4157.94873046875000000000	4174.87158203125000000000	4175.89746093750000000000	4187.69238281250000000000	4184.61523437500000000000	4192.82031250000000000000	4165.12792968750000000000	4121.53857421875000000000	1695.00000000000000000000	10242.00000000000000000000	10226.00000000000000000000	0.00000000000000000000	0.00000000000000000000	0.00000000000000000000	2602.00000000000000000000	127.00000000000000000000	0.00000000000000000000	4.00000000000000000000	4.00000000000000000000	4.00000000000000000000	4.00000000000000000000	4.00000000000000000000	4.00000000000000000000	4.00000000000000000000	4.00000000000000000000	4.00000000000000000000	4.00000000000000000000	4.00000000000000000000	4.00000000000000000000	4.00000000000000000000	4.00000000000000000000	4.00000000000000000000
78.00000000000000000000	0.00000000000000000000	4167.17919921875000000000	4155.38427734375000000000	4169.74365234375000000000	4173.84619140625000000000	4170.25634765625000000000	4181.53857421875000000000	4188.71777343750000000000	4203.07666015625000000000	4191.28173828125000000000	4227.69238281250000000000	4201.53857421875000000000	4202.05126953125000000000	4204.10253906250000000000	4138.97412109375000000000	3251.00000000000000000000	10242.00000000000000000000	10226.00000000000000000000	0.00000000000000000000	0.00000000000000000000	0.00000000000000000000	2602.00000000000000000000	135.00000000000000000000	0.00000000000000000000	4.00000000000000000000	4.00000000000000000000	4.00000000000000000000	4.00000000000000000000	4.00000000000000000000	4.00000000000000000000	4.00000000000000000000	4.00000000000000000000	4.00000000000000000000	4.00000000000000000000	4.00000000000000000000	4.00000000000000000000	4.00000000000000000000	4.00000000000000000000	4.00000000000000000000
79.00000000000000000000	0.00000000000000000000	4159.48730468750000000000	4133.84619140625000000000	4176.92285156250000000000	4158.97412109375000000000	4144.10253906250000000000	4175.38427734375000000000	4165.12792968750000000000	4176.41015625000000000000	4176.92285156250000000000	4196.41015625000000000000	4189.74365234375000000000	4205.12792968750000000000	4183.07666015625000000000	4128.20507812500000000000	2167.00000000000000000000	10245.00000000000000000000	10229.00000000000000000000	0.00000000000000000000	0.00000000000000000000	0.00000000000000000000	2602.00000000000000000000	143.00000000000000000000	0.00000000000000000000	4.00000000000000000000	4.00000000000000000000	4.00000000000000000000	4.00000000000000000000	4.00000000000000000000	4.00000000000000000000	4.00000000000000000000	4.00000000000000000000	4.00000000000000000000	4.00000000000000000000	4.00000000000000000000	4.00000000000000000000	4.00000000000000000000	4.00000000000000000000	4.00000000000000000000
80.00000000000000000000	0.00000000000000000000	4152.30761718750000000000	4120.51269531250000000000	4164.61523437500000000000	4148.71777343750000000000	4142.05126953125000000000	4176.41015625000000000000	4166.66650390625000000000	4169.74365234375000000000	4177.94873046875000000000	4181.53857421875000000000	4180.51269531250000000000	4193.84619140625000000000	4174.35888671875000000000	4121.53857421875000000000	1872.00000000000000000000	10245.00000000000000000000	10229.00000000000000000000	0.00000000000000000000	0.00000000000000000000	0.00000000000000000000	2602.00000000000000000000	150.00000000000000000000	0.00000000000000000000	4.00000000000000000000	4.00000000000000000000	4.00000000000000000000	4.00000000000000000000	4.00000000000000000000	4.00000000000000000000	4.00000000000000000000	4.00000000000000000000	4.00000000000000000000	4.00000000000000000000	4.00000000000000000000	4.00000000000000000000	4.00000000000000000000	4.00000000000000000000	4.00000000000000000000
81.00000000000000000000	0.00000000000000000000	4155.38427734375000000000	4138.46142578125000000000	4160.51269531250000000000	4157.94873046875000000000	4165.64111328125000000000	4173.33300781250000000000	4182.05126953125000000000	4194.87158203125000000000	4188.71777343750000000000	4212.82031250000000000000	4192.82031250000000000000	4196.92285156250000000000	4196.92285156250000000000	4135.38427734375000000000	1695.00000000000000000000	10246.00000000000000000000	10228.00000000000000000000	0.00000000000000000000	0.00000000000000000000	0.00000000000000000000	2602.00000000000000000000	157.00000000000000000000	0.00000000000000000000	4.00000000000000000000	4.00000000000000000000	4.00000000000000000000	4.00000000000000000000	4.00000000000000000000	4.00000000000000000000	4.00000000000000000000	4.00000000000000000000	4.00000000000000000000	4.00000000000000000000	4.00000000000000000000	4.00000000000000000000	4.00000000000000000000	4.00000000000000000000	4.00000000000000000000
82.00000000000000000000	0.00000000000000000000	4147.17919921875000000000	4107.69238281250000000000	4169.74365234375000000000	4135.38427734375000000000	4122.05126953125000000000	4162.05126953125000000000	4151.28173828125000000000	4166.15380859375000000000	4167.69238281250000000000	4176.41015625000000000000	4177.94873046875000000000	4193.84619140625000000000	4161.02539062500000000000	4125.12792968750000000000	3251.00000000000000000000	10246.00000000000000000000	10228.00000000000000000000	0.00000000000000000000	0.00000000000000000000	0.00000000000000000000	2602.00000000000000000000	165.00000000000000000000	0.00000000000000000000	4.00000000000000000000	4.00000000000000000000	4.00000000000000000000	4.00000000000000000000	4.00000000000000000000	4.00000000000000000000	4.00000000000000000000	4.00000000000000000000	4.00000000000000000000	4.00000000000000000000	4.00000000000000000000	4.00000000000000000000	4.00000000000000000000	4.00000000000000000000	4.00000000000000000000
83.00000000000000000000	0.00000000000000000000	4164.10253906250000000000	4144.61523437500000000000	4170.25634765625000000000	4151.79492187500000000000	4171.28173828125000000000	4189.23046875000000000000	4193.33300781250000000000	4201.02539062500000000000	4185.64111328125000000000	4218.97412109375000000000	4196.92285156250000000000	4200.51269531250000000000	4195.89746093750000000000	4135.38427734375000000000	2167.00000000000000000000	10251.00000000000000000000	10225.00000000000000000000	0.00000000000000000000	0.00000000000000000000	0.00000000000000000000	2602.00000000000000000000	172.00000000000000000000	0.00000000000000000000	4.00000000000000000000	4.00000000000000000000	4.00000000000000000000	4.00000000000000000000	4.00000000000000000000	4.00000000000000000000	4.00000000000000000000	4.00000000000000000000	4.00000000000000000000	4.00000000000000000000	4.00000000000000000000	4.00000000000000000000	4.00000000000000000000	4.00000000000000000000	4.00000000000000000000
84.00000000000000000000	0.00000000000000000000	4161.02539062500000000000	4129.74365234375000000000	4179.48730468750000000000	4148.71777343750000000000	4166.66650390625000000000	4183.07666015625000000000	4183.58984375000000000000	4189.74365234375000000000	4184.61523437500000000000	4210.76904296875000000000	4192.82031250000000000000	4201.53857421875000000000	4182.05126953125000000000	4126.15380859375000000000	1872.00000000000000000000	10251.00000000000000000000	10225.00000000000000000000	0.00000000000000000000	0.00000000000000000000	0.00000000000000000000	2602.00000000000000000000	179.00000000000000000000	0.00000000000000000000	4.00000000000000000000	4.00000000000000000000	4.00000000000000000000	4.00000000000000000000	4.00000000000000000000	4.00000000000000000000	4.00000000000000000000	4.00000000000000000000	4.00000000000000000000	4.00000000000000000000	4.00000000000000000000	4.00000000000000000000	4.00000000000000000000	4.00000000000000000000	4.00000000000000000000
85.00000000000000000000	0.00000000000000000000	4158.46142578125000000000	4126.66650390625000000000	4171.79492187500000000000	4145.64111328125000000000	4150.25634765625000000000	4177.94873046875000000000	4172.82031250000000000000	4178.97412109375000000000	4181.02539062500000000000	4189.23046875000000000000	4183.07666015625000000000	4195.89746093750000000000	4174.87158203125000000000	4125.12792968750000000000	1695.00000000000000000000	10252.00000000000000000000	10224.00000000000000000000	0.00000000000000000000	0.00000000000000000000	0.00000000000000000000	2602.00000000000000000000	188.00000000000000000000	0.00000000000000000000	4.00000000000000000000	4.00000000000000000000	4.00000000000000000000	4.00000000000000000000	4.00000000000000000000	4.00000000000000000000	4.00000000000000000000	4.00000000000000000000	4.00000000000000000000	4.00000000000000000000	4.00000000000000000000	4.00000000000000000000	4.00000000000000000000	4.00000000000000000000	4.00000000000000000000
86.00000000000000000000	0.00000000000000000000	4168.71777343750000000000	4157.94873046875000000000	4166.66650390625000000000	4161.53857421875000000000	4174.87158203125000000000	4180.00000000000000000000	4188.71777343750000000000	4203.58984375000000000000	4188.20507812500000000000	4216.92285156250000000000	4196.92285156250000000000	4206.15380859375000000000	4210.25634765625000000000	4144.61523437500000000000	3251.00000000000000000000	10252.00000000000000000000	10224.00000000000000000000	0.00000000000000000000	0.00000000000000000000	0.00000000000000000000	2602.00000000000000000000	196.00000000000000000000	0.00000000000000000000	4.00000000000000000000	4.00000000000000000000	4.00000000000000000000	4.00000000000000000000	4.00000000000000000000	4.00000000000000000000	4.00000000000000000000	4.00000000000000000000	4.00000000000000000000	4.00000000000000000000	4.00000000000000000000	4.00000000000000000000	4.00000000000000000000	4.00000000000000000000	4.00000000000000000000
87.00000000000000000000	0.00000000000000000000	4155.38427734375000000000	4117.94873046875000000000	4171.79492187500000000000	4135.89746093750000000000	4136.92285156250000000000	4162.56396484375000000000	4156.41015625000000000000	4168.20507812500000000000	4170.25634765625000000000	4175.38427734375000000000	4176.92285156250000000000	4198.97412109375000000000	4171.28173828125000000000	4128.20507812500000000000	2167.00000000000000000000	10250.00000000000000000000	10224.00000000000000000000	0.00000000000000000000	0.00000000000000000000	0.00000000000000000000	2602.00000000000000000000	205.00000000000000000000	0.00000000000000000000	4.00000000000000000000	4.00000000000000000000	4.00000000000000000000	4.00000000000000000000	4.00000000000000000000	4.00000000000000000000	4.00000000000000000000	4.00000000000000000000	4.00000000000000000000	4.00000000000000000000	4.00000000000000000000	4.00000000000000000000	4.00000000000000000000	4.00000000000000000000	4.00000000000000000000
88.00000000000000000000	0.00000000000000000000	4161.53857421875000000000	4143.58984375000000000000	4166.66650390625000000000	4149.74365234375000000000	4171.79492187500000000000	4181.02539062500000000000	4187.17919921875000000000	4197.94873046875000000000	4188.71777343750000000000	4203.58984375000000000000	4188.20507812500000000000	4193.84619140625000000000	4189.74365234375000000000	4133.84619140625000000000	1872.00000000000000000000	10250.00000000000000000000	10224.00000000000000000000	0.00000000000000000000	0.00000000000000000000	0.00000000000000000000	2602.00000000000000000000	212.00000000000000000000	0.00000000000000000000	4.00000000000000000000	4.00000000000000000000	4.00000000000000000000	4.00000000000000000000	4.00000000000000000000	4.00000000000000000000	4.00000000000000000000	4.00000000000000000000	4.00000000000000000000	4.00000000000000000000	4.00000000000000000000	4.00000000000000000000	4.00000000000000000000	4.00000000000000000000	4.00000000000000000000
89.00000000000000000000	0.00000000000000000000	4155.38427734375000000000	4132.30761718750000000000	4174.87158203125000000000	4145.12792968750000000000	4157.43603515625000000000	4175.38427734375000000000	4174.87158203125000000000	4193.84619140625000000000	4184.10253906250000000000	4200.00000000000000000000	4188.20507812500000000000	4193.84619140625000000000	4172.30761718750000000000	4126.66650390625000000000	1695.00000000000000000000	10249.00000000000000000000	10224.00000000000000000000	0.00000000000000000000	0.00000000000000000000	0.00000000000000000000	2602.00000000000000000000	221.00000000000000000000	0.00000000000000000000	4.00000000000000000000	4.00000000000000000000	4.00000000000000000000	4.00000000000000000000	4.00000000000000000000	4.00000000000000000000	4.00000000000000000000	4.00000000000000000000	4.00000000000000000000	4.00000000000000000000	4.00000000000000000000	4.00000000000000000000	4.00000000000000000000	4.00000000000000000000	4.00000000000000000000
90.00000000000000000000	0.00000000000000000000	4150.76904296875000000000	4117.94873046875000000000	4172.30761718750000000000	4129.74365234375000000000	4137.43603515625000000000	4170.76904296875000000000	4163.58984375000000000000	4173.33300781250000000000	4172.82031250000000000000	4184.10253906250000000000	4175.38427734375000000000	4188.71777343750000000000	4156.41015625000000000000	4117.43603515625000000000	3251.00000000000000000000	10249.00000000000000000000	10224.00000000000000000000	0.00000000000000000000	0.00000000000000000000	0.00000000000000000000	2602.00000000000000000000	229.00000000000000000000	0.00000000000000000000	4.00000000000000000000	4.00000000000000000000	4.00000000000000000000	4.00000000000000000000	4.00000000000000000000	4.00000000000000000000	4.00000000000000000000	4.00000000000000000000	4.00000000000000000000	4.00000000000000000000	4.00000000000000000000	4.00000000000000000000	4.00000000000000000000	4.00000000000000000000	4.00000000000000000000
91.00000000000000000000	0.00000000000000000000	4167.69238281250000000000	4154.87158203125000000000	4172.30761718750000000000	4149.74365234375000000000	4182.05126953125000000000	4185.12792968750000000000	4194.87158203125000000000	4196.41015625000000000000	4185.12792968750000000000	4222.56396484375000000000	4188.71777343750000000000	4196.41015625000000000000	4197.43603515625000000000	4133.84619140625000000000	2167.00000000000000000000	10249.00000000000000000000	10226.00000000000000000000	0.00000000000000000000	0.00000000000000000000	0.00000000000000000000	2602.00000000000000000000	237.00000000000000000000	0.00000000000000000000	4.00000000000000000000	4.00000000000000000000	4.00000000000000000000	4.00000000000000000000	4.00000000000000000000	4.00000000000000000000	4.00000000000000000000	4.00000000000000000000	4.00000000000000000000	4.00000000000000000000	4.00000000000000000000	4.00000000000000000000	4.00000000000000000000	4.00000000000000000000	4.00000000000000000000
92.00000000000000000000	0.00000000000000000000	4158.46142578125000000000	4124.10253906250000000000	4179.48730468750000000000	4134.87158203125000000000	4144.61523437500000000000	4172.82031250000000000000	4161.53857421875000000000	4162.56396484375000000000	4166.15380859375000000000	4176.41015625000000000000	4174.35888671875000000000	4192.30761718750000000000	4165.64111328125000000000	4123.58984375000000000000	1872.00000000000000000000	10249.00000000000000000000	10226.00000000000000000000	0.00000000000000000000	0.00000000000000000000	0.00000000000000000000	2602.00000000000000000000	245.00000000000000000000	0.00000000000000000000	4.00000000000000000000	4.00000000000000000000	4.00000000000000000000	4.00000000000000000000	4.00000000000000000000	4.00000000000000000000	4.00000000000000000000	4.00000000000000000000	4.00000000000000000000	4.00000000000000000000	4.00000000000000000000	4.00000000000000000000	4.00000000000000000000	4.00000000000000000000	4.00000000000000000000
93.00000000000000000000	0.00000000000000000000	4163.07666015625000000000	4147.69238281250000000000	4168.71777343750000000000	4150.76904296875000000000	4162.56396484375000000000	4180.00000000000000000000	4180.51269531250000000000	4190.25634765625000000000	4182.05126953125000000000	4203.07666015625000000000	4188.71777343750000000000	4195.38427734375000000000	4193.33300781250000000000	4133.33300781250000000000	1695.00000000000000000000	10248.00000000000000000000	10226.00000000000000000000	0.00000000000000000000	0.00000000000000000000	0.00000000000000000000	2602.00000000000000000000	254.00000000000000000000	0.00000000000000000000	4.00000000000000000000	4.00000000000000000000	4.00000000000000000000	4.00000000000000000000	4.00000000000000000000	4.00000000000000000000	4.00000000000000000000	4.00000000000000000000	4.00000000000000000000	4.00000000000000000000	4.00000000000000000000	4.00000000000000000000	4.00000000000000000000	4.00000000000000000000	4.00000000000000000000
94.00000000000000000000	0.00000000000000000000	4161.02539062500000000000	4142.56396484375000000000	4170.76904296875000000000	4154.87158203125000000000	4165.64111328125000000000	4173.84619140625000000000	4178.46142578125000000000	4197.94873046875000000000	4186.66650390625000000000	4215.38427734375000000000	4192.82031250000000000000	4202.56396484375000000000	4198.46142578125000000000	4133.84619140625000000000	3251.00000000000000000000	10248.00000000000000000000	10226.00000000000000000000	0.00000000000000000000	0.00000000000000000000	0.00000000000000000000	2602.00000000000000000000	261.00000000000000000000	0.00000000000000000000	4.00000000000000000000	4.00000000000000000000	4.00000000000000000000	4.00000000000000000000	4.00000000000000000000	4.00000000000000000000	4.00000000000000000000	4.00000000000000000000	4.00000000000000000000	4.00000000000000000000	4.00000000000000000000	4.00000000000000000000	4.00000000000000000000	4.00000000000000000000	4.00000000000000000000
95.00000000000000000000	0.00000000000000000000	4152.82031250000000000000	4125.64111328125000000000	4172.82031250000000000000	4143.07666015625000000000	4153.33300781250000000000	4175.38427734375000000000	4168.71777343750000000000	4178.46142578125000000000	4175.89746093750000000000	4184.10253906250000000000	4178.46142578125000000000	4195.89746093750000000000	4177.43603515625000000000	4128.20507812500000000000	2167.00000000000000000000	10247.00000000000000000000	10226.00000000000000000000	0.00000000000000000000	0.00000000000000000000	0.00000000000000000000	2602.00000000000000000000	268.00000000000000000000	0.00000000000000000000	4.00000000000000000000	4.00000000000000000000	4.00000000000000000000	4.00000000000000000000	4.00000000000000000000	4.00000000000000000000	4.00000000000000000000	4.00000000000000000000	4.00000000000000000000	4.00000000000000000000	4.00000000000000000000	4.00000000000000000000	4.00000000000000000000	4.00000000000000000000	4.00000000000000000000
96.00000000000000000000	0.00000000000000000000	4165.64111328125000000000	4162.56396484375000000000	4172.82031250000000000000	4164.61523437500000000000	4184.10253906250000000000	4185.64111328125000000000	4192.30761718750000000000	4197.94873046875000000000	4184.61523437500000000000	4213.33300781250000000000	4193.33300781250000000000	4199.48730468750000000000	4203.07666015625000000000	4140.00000000000000000000	1872.00000000000000000000	10247.00000000000000000000	10226.00000000000000000000	0.00000000000000000000	0.00000000000000000000	0.00000000000000000000	2602.00000000000000000000	276.00000000000000000000	0.00000000000000000000	4.00000000000000000000	4.00000000000000000000	4.00000000000000000000	4.00000000000000000000	4.00000000000000000000	4.00000000000000000000	4.00000000000000000000	4.00000000000000000000	4.00000000000000000000	4.00000000000000000000	4.00000000000000000000	4.00000000000000000000	4.00000000000000000000	4.00000000000000000000	4.00000000000000000000
97.00000000000000000000	0.00000000000000000000	4154.35888671875000000000	4126.66650390625000000000	4173.84619140625000000000	4148.71777343750000000000	4141.53857421875000000000	4164.10253906250000000000	4155.89746093750000000000	4159.48730468750000000000	4164.10253906250000000000	4175.89746093750000000000	4175.38427734375000000000	4191.79492187500000000000	4163.07666015625000000000	4121.53857421875000000000	1695.00000000000000000000	10246.00000000000000000000	10226.00000000000000000000	0.00000000000000000000	0.00000000000000000000	0.00000000000000000000	2602.00000000000000000000	283.00000000000000000000	0.00000000000000000000	4.00000000000000000000	4.00000000000000000000	4.00000000000000000000	4.00000000000000000000	4.00000000000000000000	4.00000000000000000000	4.00000000000000000000	4.00000000000000000000	4.00000000000000000000	4.00000000000000000000	4.00000000000000000000	4.00000000000000000000	4.00000000000000000000	4.00000000000000000000	4.00000000000000000000
98.00000000000000000000	0.00000000000000000000	4156.92285156250000000000	4142.05126953125000000000	4160.51269531250000000000	4161.53857421875000000000	4164.61523437500000000000	4177.43603515625000000000	4175.38427734375000000000	4181.02539062500000000000	4176.92285156250000000000	4190.76904296875000000000	4176.92285156250000000000	4188.71777343750000000000	4186.15380859375000000000	4129.74365234375000000000	3251.00000000000000000000	10246.00000000000000000000	10226.00000000000000000000	0.00000000000000000000	0.00000000000000000000	0.00000000000000000000	2602.00000000000000000000	290.00000000000000000000	0.00000000000000000000	4.00000000000000000000	4.00000000000000000000	4.00000000000000000000	4.00000000000000000000	4.00000000000000000000	4.00000000000000000000	4.00000000000000000000	4.00000000000000000000	4.00000000000000000000	4.00000000000000000000	4.00000000000000000000	4.00000000000000000000	4.00000000000000000000	4.00000000000000000000	4.00000000000000000000
99.00000000000000000000	0.00000000000000000000	4156.92285156250000000000	4141.02539062500000000000	4165.12792968750000000000	4170.25634765625000000000	4160.00000000000000000000	4174.35888671875000000000	4170.76904296875000000000	4184.61523437500000000000	4177.43603515625000000000	4184.61523437500000000000	4178.97412109375000000000	4191.79492187500000000000	4190.76904296875000000000	4132.30761718750000000000	2167.00000000000000000000	10245.00000000000000000000	10227.00000000000000000000	0.00000000000000000000	0.00000000000000000000	0.00000000000000000000	2602.00000000000000000000	299.00000000000000000000	0.00000000000000000000	4.00000000000000000000	4.00000000000000000000	4.00000000000000000000	4.00000000000000000000	4.00000000000000000000	4.00000000000000000000	4.00000000000000000000	4.00000000000000000000	4.00000000000000000000	4.00000000000000000000	4.00000000000000000000	4.00000000000000000000	4.00000000000000000000	4.00000000000000000000	4.00000000000000000000
100.00000000000000000000	0.00000000000000000000	4151.28173828125000000000	4115.38427734375000000000	4168.20507812500000000000	4153.84619140625000000000	4130.25634765625000000000	4166.15380859375000000000	4154.35888671875000000000	4157.94873046875000000000	4164.61523437500000000000	4152.30761718750000000000	4167.69238281250000000000	4182.56396484375000000000	4158.46142578125000000000	4119.48730468750000000000	1872.00000000000000000000	10245.00000000000000000000	10227.00000000000000000000	0.00000000000000000000	0.00000000000000000000	0.00000000000000000000	2602.00000000000000000000	307.00000000000000000000	0.00000000000000000000	4.00000000000000000000	4.00000000000000000000	4.00000000000000000000	4.00000000000000000000	4.00000000000000000000	4.00000000000000000000	4.00000000000000000000	4.00000000000000000000	4.00000000000000000000	4.00000000000000000000	4.00000000000000000000	4.00000000000000000000	4.00000000000000000000	4.00000000000000000000	4.00000000000000000000
101.00000000000000000000	0.00000000000000000000	4161.53857421875000000000	4144.61523437500000000000	4168.71777343750000000000	4168.71777343750000000000	4178.46142578125000000000	4183.07666015625000000000	4194.35888671875000000000	4198.97412109375000000000	4186.15380859375000000000	4211.79492187500000000000	4188.71777343750000000000	4189.74365234375000000000	4187.69238281250000000000	4132.82031250000000000000	1695.00000000000000000000	10246.00000000000000000000	10226.00000000000000000000	0.00000000000000000000	0.00000000000000000000	0.00000000000000000000	2602.00000000000000000000	315.00000000000000000000	0.00000000000000000000	4.00000000000000000000	4.00000000000000000000	4.00000000000000000000	4.00000000000000000000	4.00000000000000000000	4.00000000000000000000	4.00000000000000000000	4.00000000000000000000	4.00000000000000000000	4.00000000000000000000	4.00000000000000000000	4.00000000000000000000	4.00000000000000000000	4.00000000000000000000	4.00000000000000000000
102.00000000000000000000	0.00000000000000000000	4149.23046875000000000000	4113.33300781250000000000	4177.94873046875000000000	4150.76904296875000000000	4143.58984375000000000000	4169.23046875000000000000	4162.56396484375000000000	4173.33300781250000000000	4171.28173828125000000000	4182.56396484375000000000	4174.35888671875000000000	4186.15380859375000000000	4151.79492187500000000000	4121.53857421875000000000	3251.00000000000000000000	10246.00000000000000000000	10226.00000000000000000000	0.00000000000000000000	0.00000000000000000000	0.00000000000000000000	2602.00000000000000000000	324.00000000000000000000	0.00000000000000000000	4.00000000000000000000	4.00000000000000000000	4.00000000000000000000	4.00000000000000000000	4.00000000000000000000	4.00000000000000000000	4.00000000000000000000	4.00000000000000000000	4.00000000000000000000	4.00000000000000000000	4.00000000000000000000	4.00000000000000000000	4.00000000000000000000	4.00000000000000000000	4.00000000000000000000
103.00000000000000000000	0.00000000000000000000	4157.43603515625000000000	4146.15380859375000000000	4165.12792968750000000000	4163.58984375000000000000	4161.53857421875000000000	4177.94873046875000000000	4174.87158203125000000000	4176.41015625000000000000	4175.38427734375000000000	4182.56396484375000000000	4175.89746093750000000000	4180.00000000000000000000	4170.25634765625000000000	4132.82031250000000000000	2167.00000000000000000000	10246.00000000000000000000	10226.00000000000000000000	0.00000000000000000000	0.00000000000000000000	0.00000000000000000000	2602.00000000000000000000	332.00000000000000000000	0.00000000000000000000	4.00000000000000000000	4.00000000000000000000	4.00000000000000000000	4.00000000000000000000	4.00000000000000000000	4.00000000000000000000	4.00000000000000000000	4.00000000000000000000	4.00000000000000000000	4.00000000000000000000	4.00000000000000000000	4.00000000000000000000	4.00000000000000000000	4.00000000000000000000	4.00000000000000000000
104.00000000000000000000	0.00000000000000000000	4160.00000000000000000000	4161.53857421875000000000	4164.10253906250000000000	4177.94873046875000000000	4171.28173828125000000000	4172.82031250000000000000	4176.92285156250000000000	4175.89746093750000000000	4173.84619140625000000000	4185.64111328125000000000	4180.51269531250000000000	4183.58984375000000000000	4179.48730468750000000000	4132.82031250000000000000	1872.00000000000000000000	10246.00000000000000000000	10226.00000000000000000000	0.00000000000000000000	0.00000000000000000000	0.00000000000000000000	2602.00000000000000000000	341.00000000000000000000	0.00000000000000000000	4.00000000000000000000	4.00000000000000000000	4.00000000000000000000	4.00000000000000000000	4.00000000000000000000	4.00000000000000000000	4.00000000000000000000	4.00000000000000000000	4.00000000000000000000	4.00000000000000000000	4.00000000000000000000	4.00000000000000000000	4.00000000000000000000	4.00000000000000000000	4.00000000000000000000
105.00000000000000000000	0.00000000000000000000	4144.10253906250000000000	4119.48730468750000000000	4166.66650390625000000000	4154.35888671875000000000	4127.17919921875000000000	4157.43603515625000000000	4145.12792968750000000000	4145.12792968750000000000	4160.00000000000000000000	4136.92285156250000000000	4160.00000000000000000000	4174.87158203125000000000	4135.89746093750000000000	4109.74365234375000000000	1695.00000000000000000000	10248.00000000000000000000	10227.00000000000000000000	0.00000000000000000000	0.00000000000000000000	0.00000000000000000000	2602.00000000000000000000	349.00000000000000000000	0.00000000000000000000	4.00000000000000000000	4.00000000000000000000	4.00000000000000000000	4.00000000000000000000	4.00000000000000000000	4.00000000000000000000	4.00000000000000000000	4.00000000000000000000	4.00000000000000000000	4.00000000000000000000	4.00000000000000000000	4.00000000000000000000	4.00000000000000000000	4.00000000000000000000	4.00000000000000000000
106.00000000000000000000	0.00000000000000000000	4157.43603515625000000000	4153.84619140625000000000	4164.10253906250000000000	4171.79492187500000000000	4174.35888671875000000000	4175.89746093750000000000	4181.02539062500000000000	4186.66650390625000000000	4183.58984375000000000000	4180.00000000000000000000	4180.51269531250000000000	4180.00000000000000000000	4169.23046875000000000000	4127.69238281250000000000	3251.00000000000000000000	10248.00000000000000000000	10227.00000000000000000000	0.00000000000000000000	0.00000000000000000000	0.00000000000000000000	2602.00000000000000000000	357.00000000000000000000	0.00000000000000000000	4.00000000000000000000	4.00000000000000000000	4.00000000000000000000	4.00000000000000000000	4.00000000000000000000	4.00000000000000000000	4.00000000000000000000	4.00000000000000000000	4.00000000000000000000	4.00000000000000000000	4.00000000000000000000	4.00000000000000000000	4.00000000000000000000	4.00000000000000000000	4.00000000000000000000
107.00000000000000000000	0.00000000000000000000	4152.82031250000000000000	4138.97412109375000000000	4174.87158203125000000000	4164.61523437500000000000	4152.82031250000000000000	4165.64111328125000000000	4160.00000000000000000000	4168.20507812500000000000	4171.79492187500000000000	4164.10253906250000000000	4172.82031250000000000000	4178.97412109375000000000	4147.17919921875000000000	4122.56396484375000000000	2167.00000000000000000000	10248.00000000000000000000	10227.00000000000000000000	0.00000000000000000000	0.00000000000000000000	0.00000000000000000000	2602.00000000000000000000	365.00000000000000000000	0.00000000000000000000	4.00000000000000000000	4.00000000000000000000	4.00000000000000000000	4.00000000000000000000	4.00000000000000000000	4.00000000000000000000	4.00000000000000000000	4.00000000000000000000	4.00000000000000000000	4.00000000000000000000	4.00000000000000000000	4.00000000000000000000	4.00000000000000000000	4.00000000000000000000	4.00000000000000000000
108.00000000000000000000	0.00000000000000000000	4157.43603515625000000000	4159.48730468750000000000	4172.30761718750000000000	4170.25634765625000000000	4145.64111328125000000000	4172.30761718750000000000	4166.15380859375000000000	4165.64111328125000000000	4174.35888671875000000000	4160.51269531250000000000	4169.74365234375000000000	4177.43603515625000000000	4149.23046875000000000000	4124.10253906250000000000	1872.00000000000000000000	10248.00000000000000000000	10227.00000000000000000000	0.00000000000000000000	0.00000000000000000000	0.00000000000000000000	2602.00000000000000000000	373.00000000000000000000	0.00000000000000000000	4.00000000000000000000	4.00000000000000000000	4.00000000000000000000	4.00000000000000000000	4.00000000000000000000	4.00000000000000000000	4.00000000000000000000	4.00000000000000000000	4.00000000000000000000	4.00000000000000000000	4.00000000000000000000	4.00000000000000000000	4.00000000000000000000	4.00000000000000000000	4.00000000000000000000
109.00000000000000000000	0.00000000000000000000	4166.66650390625000000000	4179.48730468750000000000	4171.79492187500000000000	4181.02539062500000000000	4165.64111328125000000000	4180.51269531250000000000	4175.89746093750000000000	4170.25634765625000000000	4176.41015625000000000000	4168.71777343750000000000	4178.97412109375000000000	4188.20507812500000000000	4162.05126953125000000000	4132.82031250000000000000	1695.00000000000000000000	10249.00000000000000000000	10227.00000000000000000000	0.00000000000000000000	0.00000000000000000000	0.00000000000000000000	2602.00000000000000000000	380.00000000000000000000	0.00000000000000000000	4.00000000000000000000	4.00000000000000000000	4.00000000000000000000	4.00000000000000000000	4.00000000000000000000	4.00000000000000000000	4.00000000000000000000	4.00000000000000000000	4.00000000000000000000	4.00000000000000000000	4.00000000000000000000	4.00000000000000000000	4.00000000000000000000	4.00000000000000000000	4.00000000000000000000
110.00000000000000000000	0.00000000000000000000	4158.97412109375000000000	4148.20507812500000000000	4171.28173828125000000000	4160.00000000000000000000	4157.43603515625000000000	4171.79492187500000000000	4151.79492187500000000000	4146.15380859375000000000	4158.97412109375000000000	4136.92285156250000000000	4163.07666015625000000000	4184.10253906250000000000	4136.92285156250000000000	4122.56396484375000000000	3251.00000000000000000000	10249.00000000000000000000	10227.00000000000000000000	0.00000000000000000000	0.00000000000000000000	0.00000000000000000000	2602.00000000000000000000	387.00000000000000000000	0.00000000000000000000	4.00000000000000000000	4.00000000000000000000	4.00000000000000000000	4.00000000000000000000	4.00000000000000000000	4.00000000000000000000	4.00000000000000000000	4.00000000000000000000	4.00000000000000000000	4.00000000000000000000	4.00000000000000000000	4.00000000000000000000	4.00000000000000000000	4.00000000000000000000	4.00000000000000000000
111.00000000000000000000	0.00000000000000000000	4168.20507812500000000000	4187.17919921875000000000	4168.20507812500000000000	4180.00000000000000000000	4198.97412109375000000000	4181.02539062500000000000	4180.51269531250000000000	4188.71777343750000000000	4180.00000000000000000000	4186.66650390625000000000	4179.48730468750000000000	4187.17919921875000000000	4181.53857421875000000000	4141.02539062500000000000	2167.00000000000000000000	10250.00000000000000000000	10226.00000000000000000000	0.00000000000000000000	0.00000000000000000000	0.00000000000000000000	2602.00000000000000000000	395.00000000000000000000	0.00000000000000000000	4.00000000000000000000	4.00000000000000000000	4.00000000000000000000	4.00000000000000000000	4.00000000000000000000	4.00000000000000000000	4.00000000000000000000	4.00000000000000000000	4.00000000000000000000	4.00000000000000000000	4.00000000000000000000	4.00000000000000000000	4.00000000000000000000	4.00000000000000000000	4.00000000000000000000
112.00000000000000000000	0.00000000000000000000	4158.46142578125000000000	4165.12792968750000000000	4177.43603515625000000000	4173.84619140625000000000	4150.25634765625000000000	4164.10253906250000000000	4150.76904296875000000000	4165.64111328125000000000	4167.69238281250000000000	4161.53857421875000000000	4168.71777343750000000000	4184.10253906250000000000	4149.74365234375000000000	4134.87158203125000000000	1872.00000000000000000000	10250.00000000000000000000	10226.00000000000000000000	0.00000000000000000000	0.00000000000000000000	0.00000000000000000000	2602.00000000000000000000	402.00000000000000000000	0.00000000000000000000	4.00000000000000000000	4.00000000000000000000	4.00000000000000000000	4.00000000000000000000	4.00000000000000000000	4.00000000000000000000	4.00000000000000000000	4.00000000000000000000	4.00000000000000000000	4.00000000000000000000	4.00000000000000000000	4.00000000000000000000	4.00000000000000000000	4.00000000000000000000	4.00000000000000000000
113.00000000000000000000	0.00000000000000000000	4160.00000000000000000000	4167.17919921875000000000	4169.74365234375000000000	4172.30761718750000000000	4154.35888671875000000000	4173.33300781250000000000	4156.92285156250000000000	4153.33300781250000000000	4163.07666015625000000000	4143.58984375000000000000	4162.56396484375000000000	4180.00000000000000000000	4136.41015625000000000000	4129.74365234375000000000	1695.00000000000000000000	10249.00000000000000000000	10226.00000000000000000000	0.00000000000000000000	0.00000000000000000000	0.00000000000000000000	2602.00000000000000000000	409.00000000000000000000	0.00000000000000000000	4.00000000000000000000	4.00000000000000000000	4.00000000000000000000	4.00000000000000000000	4.00000000000000000000	4.00000000000000000000	4.00000000000000000000	4.00000000000000000000	4.00000000000000000000	4.00000000000000000000	4.00000000000000000000	4.00000000000000000000	4.00000000000000000000	4.00000000000000000000	4.00000000000000000000
114.00000000000000000000	0.00000000000000000000	4167.69238281250000000000	4190.76904296875000000000	4172.82031250000000000000	4181.53857421875000000000	4194.87158203125000000000	4183.07666015625000000000	4178.97412109375000000000	4165.12792968750000000000	4171.79492187500000000000	4164.61523437500000000000	4172.82031250000000000000	4187.17919921875000000000	4157.43603515625000000000	4134.35888671875000000000	3251.00000000000000000000	10249.00000000000000000000	10226.00000000000000000000	0.00000000000000000000	0.00000000000000000000	0.00000000000000000000	2602.00000000000000000000	418.00000000000000000000	0.00000000000000000000	4.00000000000000000000	4.00000000000000000000	4.00000000000000000000	4.00000000000000000000	4.00000000000000000000	4.00000000000000000000	4.00000000000000000000	4.00000000000000000000	4.00000000000000000000	4.00000000000000000000	4.00000000000000000000	4.00000000000000000000	4.00000000000000000000	4.00000000000000000000	4.00000000000000000000
115.00000000000000000000	0.00000000000000000000	4153.84619140625000000000	4157.43603515625000000000	4177.94873046875000000000	4160.00000000000000000000	4150.76904296875000000000	4167.69238281250000000000	4148.71777343750000000000	4137.43603515625000000000	4157.94873046875000000000	4130.25634765625000000000	4156.92285156250000000000	4178.97412109375000000000	4128.20507812500000000000	4122.56396484375000000000	2167.00000000000000000000	10249.00000000000000000000	10226.00000000000000000000	0.00000000000000000000	0.00000000000000000000	0.00000000000000000000	2602.00000000000000000000	426.00000000000000000000	0.00000000000000000000	4.00000000000000000000	4.00000000000000000000	4.00000000000000000000	4.00000000000000000000	4.00000000000000000000	4.00000000000000000000	4.00000000000000000000	4.00000000000000000000	4.00000000000000000000	4.00000000000000000000	4.00000000000000000000	4.00000000000000000000	4.00000000000000000000	4.00000000000000000000	4.00000000000000000000
116.00000000000000000000	0.00000000000000000000	4166.15380859375000000000	4190.76904296875000000000	4165.64111328125000000000	4182.56396484375000000000	4180.51269531250000000000	4177.43603515625000000000	4175.38427734375000000000	4177.94873046875000000000	4176.41015625000000000000	4179.48730468750000000000	4174.35888671875000000000	4186.15380859375000000000	4171.79492187500000000000	4140.51269531250000000000	1872.00000000000000000000	10249.00000000000000000000	10226.00000000000000000000	0.00000000000000000000	0.00000000000000000000	0.00000000000000000000	2602.00000000000000000000	434.00000000000000000000	0.00000000000000000000	4.00000000000000000000	4.00000000000000000000	4.00000000000000000000	4.00000000000000000000	4.00000000000000000000	4.00000000000000000000	4.00000000000000000000	4.00000000000000000000	4.00000000000000000000	4.00000000000000000000	4.00000000000000000000	4.00000000000000000000	4.00000000000000000000	4.00000000000000000000	4.00000000000000000000
117.00000000000000000000	0.00000000000000000000	4163.07666015625000000000	4166.66650390625000000000	4166.66650390625000000000	4171.28173828125000000000	4161.53857421875000000000	4161.53857421875000000000	4149.74365234375000000000	4160.00000000000000000000	4165.64111328125000000000	4163.58984375000000000000	4165.64111328125000000000	4188.20507812500000000000	4154.87158203125000000000	4131.79492187500000000000	1695.00000000000000000000	10248.00000000000000000000	10227.00000000000000000000	0.00000000000000000000	0.00000000000000000000	0.00000000000000000000	2602.00000000000000000000	442.00000000000000000000	0.00000000000000000000	4.00000000000000000000	4.00000000000000000000	4.00000000000000000000	4.00000000000000000000	4.00000000000000000000	4.00000000000000000000	4.00000000000000000000	4.00000000000000000000	4.00000000000000000000	4.00000000000000000000	4.00000000000000000000	4.00000000000000000000	4.00000000000000000000	4.00000000000000000000	4.00000000000000000000
118.00000000000000000000	0.00000000000000000000	4160.51269531250000000000	4157.43603515625000000000	4163.58984375000000000000	4158.46142578125000000000	4145.64111328125000000000	4164.10253906250000000000	4146.66650390625000000000	4147.69238281250000000000	4162.05126953125000000000	4135.89746093750000000000	4157.43603515625000000000	4177.94873046875000000000	4140.00000000000000000000	4127.17919921875000000000	3251.00000000000000000000	10248.00000000000000000000	10227.00000000000000000000	0.00000000000000000000	0.00000000000000000000	0.00000000000000000000	2602.00000000000000000000	451.00000000000000000000	0.00000000000000000000	4.00000000000000000000	4.00000000000000000000	4.00000000000000000000	4.00000000000000000000	4.00000000000000000000	4.00000000000000000000	4.00000000000000000000	4.00000000000000000000	4.00000000000000000000	4.00000000000000000000	4.00000000000000000000	4.00000000000000000000	4.00000000000000000000	4.00000000000000000000	4.00000000000000000000
119.00000000000000000000	0.00000000000000000000	4172.82031250000000000000	4188.20507812500000000000	4170.76904296875000000000	4176.92285156250000000000	4171.79492187500000000000	4178.46142578125000000000	4175.89746093750000000000	4178.46142578125000000000	4175.89746093750000000000	4170.76904296875000000000	4175.89746093750000000000	4185.12792968750000000000	4161.02539062500000000000	4138.46142578125000000000	2167.00000000000000000000	10248.00000000000000000000	10228.00000000000000000000	0.00000000000000000000	0.00000000000000000000	0.00000000000000000000	2602.00000000000000000000	459.00000000000000000000	0.00000000000000000000	4.00000000000000000000	4.00000000000000000000	4.00000000000000000000	4.00000000000000000000	4.00000000000000000000	4.00000000000000000000	4.00000000000000000000	4.00000000000000000000	4.00000000000000000000	4.00000000000000000000	4.00000000000000000000	4.00000000000000000000	4.00000000000000000000	4.00000000000000000000	4.00000000000000000000
120.00000000000000000000	0.00000000000000000000	4167.69238281250000000000	4160.51269531250000000000	4181.53857421875000000000	4161.02539062500000000000	4150.25634765625000000000	4164.61523437500000000000	4149.23046875000000000000	4149.23046875000000000000	4159.48730468750000000000	4144.10253906250000000000	4161.02539062500000000000	4182.05126953125000000000	4124.10253906250000000000	4122.56396484375000000000	1872.00000000000000000000	10248.00000000000000000000	10228.00000000000000000000	0.00000000000000000000	0.00000000000000000000	0.00000000000000000000	2602.00000000000000000000	466.00000000000000000000	0.00000000000000000000	4.00000000000000000000	4.00000000000000000000	4.00000000000000000000	4.00000000000000000000	4.00000000000000000000	4.00000000000000000000	4.00000000000000000000	4.00000000000000000000	4.00000000000000000000	4.00000000000000000000	4.00000000000000000000	4.00000000000000000000	4.00000000000000000000	4.00000000000000000000	4.00000000000000000000
121.00000000000000000000	0.00000000000000000000	4178.97412109375000000000	4194.87158203125000000000	4171.79492187500000000000	4175.89746093750000000000	4197.94873046875000000000	4174.35888671875000000000	4175.89746093750000000000	4172.82031250000000000000	4173.84619140625000000000	4173.33300781250000000000	4172.30761718750000000000	4184.61523437500000000000	4164.61523437500000000000	4139.48730468750000000000	1695.00000000000000000000	10247.00000000000000000000	10228.00000000000000000000	0.00000000000000000000	0.00000000000000000000	0.00000000000000000000	2602.00000000000000000000	475.00000000000000000000	0.00000000000000000000	4.00000000000000000000	4.00000000000000000000	4.00000000000000000000	4.00000000000000000000	4.00000000000000000000	4.00000000000000000000	4.00000000000000000000	4.00000000000000000000	4.00000000000000000000	4.00000000000000000000	4.00000000000000000000	4.00000000000000000000	4.00000000000000000000	4.00000000000000000000	4.00000000000000000000
122.00000000000000000000	0.00000000000000000000	4173.84619140625000000000	4184.10253906250000000000	4174.87158203125000000000	4167.69238281250000000000	4177.94873046875000000000	4164.61523437500000000000	4162.05126953125000000000	4163.58984375000000000000	4166.66650390625000000000	4160.00000000000000000000	4169.23046875000000000000	4187.17919921875000000000	4160.51269531250000000000	4143.07666015625000000000	3251.00000000000000000000	10247.00000000000000000000	10228.00000000000000000000	0.00000000000000000000	0.00000000000000000000	0.00000000000000000000	2602.00000000000000000000	482.00000000000000000000	0.00000000000000000000	4.00000000000000000000	4.00000000000000000000	4.00000000000000000000	4.00000000000000000000	4.00000000000000000000	4.00000000000000000000	4.00000000000000000000	4.00000000000000000000	4.00000000000000000000	4.00000000000000000000	4.00000000000000000000	4.00000000000000000000	4.00000000000000000000	4.00000000000000000000	4.00000000000000000000
123.00000000000000000000	0.00000000000000000000	4168.20507812500000000000	4173.84619140625000000000	4170.25634765625000000000	4158.46142578125000000000	4157.43603515625000000000	4165.64111328125000000000	4157.94873046875000000000	4160.00000000000000000000	4163.58984375000000000000	4151.28173828125000000000	4163.58984375000000000000	4179.48730468750000000000	4148.71777343750000000000	4138.97412109375000000000	2167.00000000000000000000	10247.00000000000000000000	10228.00000000000000000000	0.00000000000000000000	0.00000000000000000000	0.00000000000000000000	2602.00000000000000000000	490.00000000000000000000	0.00000000000000000000	4.00000000000000000000	4.00000000000000000000	4.00000000000000000000	4.00000000000000000000	4.00000000000000000000	4.00000000000000000000	4.00000000000000000000	4.00000000000000000000	4.00000000000000000000	4.00000000000000000000	4.00000000000000000000	4.00000000000000000000	4.00000000000000000000	4.00000000000000000000	4.00000000000000000000
124.00000000000000000000	0.00000000000000000000	4172.82031250000000000000	4194.35888671875000000000	4168.71777343750000000000	4177.43603515625000000000	4189.74365234375000000000	4175.38427734375000000000	4183.58984375000000000000	4195.89746093750000000000	4181.53857421875000000000	4195.38427734375000000000	4184.10253906250000000000	4184.10253906250000000000	4179.48730468750000000000	4147.69238281250000000000	1872.00000000000000000000	10247.00000000000000000000	10228.00000000000000000000	0.00000000000000000000	0.00000000000000000000	0.00000000000000000000	2602.00000000000000000000	497.00000000000000000000	0.00000000000000000000	4.00000000000000000000	4.00000000000000000000	4.00000000000000000000	4.00000000000000000000	4.00000000000000000000	4.00000000000000000000	4.00000000000000000000	4.00000000000000000000	4.00000000000000000000	4.00000000000000000000	4.00000000000000000000	4.00000000000000000000	4.00000000000000000000	4.00000000000000000000	4.00000000000000000000
125.00000000000000000000	0.00000000000000000000	4157.43603515625000000000	4150.25634765625000000000	4176.41015625000000000000	4153.33300781250000000000	4151.79492187500000000000	4162.05126953125000000000	4151.79492187500000000000	4161.53857421875000000000	4164.61523437500000000000	4148.20507812500000000000	4165.64111328125000000000	4177.94873046875000000000	4140.51269531250000000000	4129.74365234375000000000	1695.00000000000000000000	10247.00000000000000000000	10227.00000000000000000000	0.00000000000000000000	0.00000000000000000000	0.00000000000000000000	2602.00000000000000000000	506.00000000000000000000	0.00000000000000000000	4.00000000000000000000	4.00000000000000000000	4.00000000000000000000	4.00000000000000000000	4.00000000000000000000	4.00000000000000000000	4.00000000000000000000	4.00000000000000000000	4.00000000000000000000	4.00000000000000000000	4.00000000000000000000	4.00000000000000000000	4.00000000000000000000	4.00000000000000000000	4.00000000000000000000
126.00000000000000000000	0.00000000000000000000	4169.23046875000000000000	4182.05126953125000000000	4171.28173828125000000000	4163.07666015625000000000	4182.56396484375000000000	4179.48730468750000000000	4183.58984375000000000000	4175.89746093750000000000	4177.43603515625000000000	4167.69238281250000000000	4168.71777343750000000000	4179.48730468750000000000	4161.02539062500000000000	4137.94873046875000000000	3251.00000000000000000000	10247.00000000000000000000	10227.00000000000000000000	0.00000000000000000000	0.00000000000000000000	0.00000000000000000000	2602.00000000000000000000	513.00000000000000000000	0.00000000000000000000	4.00000000000000000000	4.00000000000000000000	4.00000000000000000000	4.00000000000000000000	4.00000000000000000000	4.00000000000000000000	4.00000000000000000000	4.00000000000000000000	4.00000000000000000000	4.00000000000000000000	4.00000000000000000000	4.00000000000000000000	4.00000000000000000000	4.00000000000000000000	4.00000000000000000000
127.00000000000000000000	0.00000000000000000000	4167.17919921875000000000	4173.84619140625000000000	4177.94873046875000000000	4160.00000000000000000000	4173.33300781250000000000	4172.82031250000000000000	4175.38427734375000000000	4163.07666015625000000000	4171.28173828125000000000	4166.15380859375000000000	4167.17919921875000000000	4181.02539062500000000000	4151.28173828125000000000	4133.84619140625000000000	49.00000000000000000000	10247.00000000000000000000	10228.00000000000000000000	0.00000000000000000000	0.00000000000000000000	0.00000000000000000000	2602.00000000000000000000	521.00000000000000000000	0.00000000000000000000	4.00000000000000000000	4.00000000000000000000	4.00000000000000000000	4.00000000000000000000	4.00000000000000000000	4.00000000000000000000	4.00000000000000000000	4.00000000000000000000	4.00000000000000000000	4.00000000000000000000	4.00000000000000000000	4.00000000000000000000	4.00000000000000000000	4.00000000000000000000	4.00000000000000000000
0.00000000000000000000	0.00000000000000000000	4156.92285156250000000000	4150.25634765625000000000	4173.33300781250000000000	4145.12792968750000000000	4145.12792968750000000000	4165.12792968750000000000	4154.87158203125000000000	4145.12792968750000000000	4161.53857421875000000000	4141.02539062500000000000	4159.48730468750000000000	4174.35888671875000000000	4136.92285156250000000000	4130.25634765625000000000	1164.00000000000000000000	10247.00000000000000000000	10228.00000000000000000000	0.00000000000000000000	0.00000000000000000000	0.00000000000000000000	2602.00000000000000000000	529.00000000000000000000	4.00000000000000000000	4.00000000000000000000	4.00000000000000000000	4.00000000000000000000	4.00000000000000000000	4.00000000000000000000	4.00000000000000000000	4.00000000000000000000	4.00000000000000000000	4.00000000000000000000	4.00000000000000000000	4.00000000000000000000	4.00000000000000000000	4.00000000000000000000	4.00000000000000000000	4.00000000000000000000
1.00000000000000000000	0.00000000000000000000	4167.17919921875000000000	4185.64111328125000000000	4165.12792968750000000000	4168.20507812500000000000	4175.38427734375000000000	4172.82031250000000000000	4181.02539062500000000000	4182.05126953125000000000	4182.05126953125000000000	4187.17919921875000000000	4180.51269531250000000000	4183.58984375000000000000	4180.51269531250000000000	4151.28173828125000000000	2083.00000000000000000000	10245.00000000000000000000	10227.00000000000000000000	0.00000000000000000000	0.00000000000000000000	0.00000000000000000000	2602.00000000000000000000	537.00000000000000000000	4.00000000000000000000	4.00000000000000000000	4.00000000000000000000	4.00000000000000000000	4.00000000000000000000	4.00000000000000000000	4.00000000000000000000	4.00000000000000000000	4.00000000000000000000	4.00000000000000000000	4.00000000000000000000	4.00000000000000000000	4.00000000000000000000	4.00000000000000000000	4.00000000000000000000	4.00000000000000000000
2.00000000000000000000	0.00000000000000000000	4153.84619140625000000000	4148.71777343750000000000	4170.76904296875000000000	4150.76904296875000000000	4137.43603515625000000000	4155.38427734375000000000	4151.28173828125000000000	4152.82031250000000000000	4167.17919921875000000000	4158.46142578125000000000	4163.58984375000000000000	4179.48730468750000000000	4142.05126953125000000000	4135.38427734375000000000	2102.00000000000000000000	10245.00000000000000000000	10227.00000000000000000000	0.00000000000000000000	0.00000000000000000000	0.00000000000000000000	2602.00000000000000000000	544.00000000000000000000	4.00000000000000000000	4.00000000000000000000	4.00000000000000000000	4.00000000000000000000	4.00000000000000000000	4.00000000000000000000	4.00000000000000000000	4.00000000000000000000	4.00000000000000000000	4.00000000000000000000	4.00000000000000000000	4.00000000000000000000	4.00000000000000000000	4.00000000000000000000	4.00000000000000000000	4.00000000000000000000
3.00000000000000000000	0.00000000000000000000	4162.05126953125000000000	4168.71777343750000000000	4170.76904296875000000000	4160.00000000000000000000	4175.89746093750000000000	4174.35888671875000000000	4179.48730468750000000000	4175.89746093750000000000	4180.00000000000000000000	4182.56396484375000000000	4171.79492187500000000000	4180.51269531250000000000	4158.97412109375000000000	4137.43603515625000000000	3209.00000000000000000000	10244.00000000000000000000	10226.00000000000000000000	0.00000000000000000000	0.00000000000000000000	0.00000000000000000000	2602.00000000000000000000	553.00000000000000000000	4.00000000000000000000	4.00000000000000000000	4.00000000000000000000	4.00000000000000000000	4.00000000000000000000	4.00000000000000000000	4.00000000000000000000	4.00000000000000000000	4.00000000000000000000	4.00000000000000000000	4.00000000000000000000	4.00000000000000000000	4.00000000000000000000	4.00000000000000000000	4.00000000000000000000	4.00000000000000000000
4.00000000000000000000	0.00000000000000000000	4168.20507812500000000000	4177.94873046875000000000	4178.97412109375000000000	4165.12792968750000000000	4182.05126953125000000000	4176.92285156250000000000	4181.02539062500000000000	4184.10253906250000000000	4183.07666015625000000000	4188.71777343750000000000	4178.46142578125000000000	4188.20507812500000000000	4163.58984375000000000000	4136.92285156250000000000	3396.00000000000000000000	10244.00000000000000000000	10226.00000000000000000000	0.00000000000000000000	0.00000000000000000000	0.00000000000000000000	2602.00000000000000000000	560.00000000000000000000	4.00000000000000000000	4.00000000000000000000	4.00000000000000000000	4.00000000000000000000	4.00000000000000000000	4.00000000000000000000	4.00000000000000000000	4.00000000000000000000	4.00000000000000000000	4.00000000000000000000	4.00000000000000000000	4.00000000000000000000	4.00000000000000000000	4.00000000000000000000	4.00000000000000000000	4.00000000000000000000
5.00000000000000000000	0.00000000000000000000	4161.02539062500000000000	4159.48730468750000000000	4173.33300781250000000000	4150.25634765625000000000	4145.64111328125000000000	4164.61523437500000000000	4158.46142578125000000000	4157.43603515625000000000	4170.76904296875000000000	4156.41015625000000000000	4164.10253906250000000000	4180.51269531250000000000	4141.53857421875000000000	4128.20507812500000000000	1646.00000000000000000000	10245.00000000000000000000	10227.00000000000000000000	0.00000000000000000000	0.00000000000000000000	0.00000000000000000000	2602.00000000000000000000	568.00000000000000000000	4.00000000000000000000	4.00000000000000000000	4.00000000000000000000	4.00000000000000000000	4.00000000000000000000	4.00000000000000000000	4.00000000000000000000	4.00000000000000000000	4.00000000000000000000	4.00000000000000000000	4.00000000000000000000	4.00000000000000000000	4.00000000000000000000	4.00000000000000000000	4.00000000000000000000	4.00000000000000000000
6.00000000000000000000	0.00000000000000000000	4169.23046875000000000000	4186.15380859375000000000	4165.12792968750000000000	4168.71777343750000000000	4185.64111328125000000000	4173.33300781250000000000	4181.53857421875000000000	4183.07666015625000000000	4181.53857421875000000000	4188.20507812500000000000	4180.51269531250000000000	4185.12792968750000000000	4180.51269531250000000000	4142.56396484375000000000	2996.00000000000000000000	10245.00000000000000000000	10227.00000000000000000000	0.00000000000000000000	0.00000000000000000000	0.00000000000000000000	2602.00000000000000000000	576.00000000000000000000	4.00000000000000000000	4.00000000000000000000	4.00000000000000000000	4.00000000000000000000	4.00000000000000000000	4.00000000000000000000	4.00000000000000000000	4.00000000000000000000	4.00000000000000000000	4.00000000000000000000	4.00000000000000000000	4.00000000000000000000	4.00000000000000000000	4.00000000000000000000	4.00000000000000000000	4.00000000000000000000
7.00000000000000000000	0.00000000000000000000	4160.00000000000000000000	4154.35888671875000000000	4173.33300781250000000000	4151.79492187500000000000	4158.46142578125000000000	4162.05126953125000000000	4152.30761718750000000000	4157.94873046875000000000	4166.15380859375000000000	4153.84619140625000000000	4165.64111328125000000000	4180.51269531250000000000	4151.28173828125000000000	4130.25634765625000000000	3024.00000000000000000000	10247.00000000000000000000	10227.00000000000000000000	0.00000000000000000000	0.00000000000000000000	0.00000000000000000000	2602.00000000000000000000	584.00000000000000000000	4.00000000000000000000	4.00000000000000000000	4.00000000000000000000	4.00000000000000000000	4.00000000000000000000	4.00000000000000000000	4.00000000000000000000	4.00000000000000000000	4.00000000000000000000	4.00000000000000000000	4.00000000000000000000	4.00000000000000000000	4.00000000000000000000	4.00000000000000000000	4.00000000000000000000	4.00000000000000000000
8.00000000000000000000	0.00000000000000000000	4166.66650390625000000000	4179.48730468750000000000	4170.76904296875000000000	4159.48730468750000000000	4177.43603515625000000000	4176.41015625000000000000	4177.43603515625000000000	4180.51269531250000000000	4181.53857421875000000000	4183.58984375000000000000	4172.30761718750000000000	4176.41015625000000000000	4166.15380859375000000000	4138.97412109375000000000	1622.00000000000000000000	10247.00000000000000000000	10227.00000000000000000000	0.00000000000000000000	0.00000000000000000000	0.00000000000000000000	2602.00000000000000000000	592.00000000000000000000	4.00000000000000000000	4.00000000000000000000	4.00000000000000000000	4.00000000000000000000	4.00000000000000000000	4.00000000000000000000	4.00000000000000000000	4.00000000000000000000	4.00000000000000000000	4.00000000000000000000	4.00000000000000000000	4.00000000000000000000	4.00000000000000000000	4.00000000000000000000	4.00000000000000000000	4.00000000000000000000
9.00000000000000000000	0.00000000000000000000	4165.64111328125000000000	4179.48730468750000000000	4177.43603515625000000000	4162.05126953125000000000	4180.51269531250000000000	4174.35888671875000000000	4181.02539062500000000000	4187.17919921875000000000	4181.02539062500000000000	4198.46142578125000000000	4181.53857421875000000000	4180.51269531250000000000	4168.20507812500000000000	4140.00000000000000000000	3408.00000000000000000000	10250.00000000000000000000	10229.00000000000000000000	0.00000000000000000000	0.00000000000000000000	0.00000000000000000000	2602.00000000000000000000	600.00000000000000000000	4.00000000000000000000	4.00000000000000000000	4.00000000000000000000	4.00000000000000000000	4.00000000000000000000	4.00000000000000000000	4.00000000000000000000	4.00000000000000000000	4.00000000000000000000	4.00000000000000000000	4.00000000000000000000	4.00000000000000000000	4.00000000000000000000	4.00000000000000000000	4.00000000000000000000	4.00000000000000000000
10.00000000000000000000	0.00000000000000000000	4156.41015625000000000000	4148.71777343750000000000	4174.35888671875000000000	4142.56396484375000000000	4143.58984375000000000000	4168.20507812500000000000	4156.41015625000000000000	4154.87158203125000000000	4165.12792968750000000000	4153.33300781250000000000	4164.10253906250000000000	4174.35888671875000000000	4138.97412109375000000000	4127.69238281250000000000	3254.00000000000000000000	10250.00000000000000000000	10229.00000000000000000000	0.00000000000000000000	0.00000000000000000000	0.00000000000000000000	2602.00000000000000000000	608.00000000000000000000	4.00000000000000000000	4.00000000000000000000	4.00000000000000000000	4.00000000000000000000	4.00000000000000000000	4.00000000000000000000	4.00000000000000000000	4.00000000000000000000	4.00000000000000000000	4.00000000000000000000	4.00000000000000000000	4.00000000000000000000	4.00000000000000000000	4.00000000000000000000	4.00000000000000000000	4.00000000000000000000
11.00000000000000000000	0.00000000000000000000	4178.46142578125000000000	4201.53857421875000000000	4168.71777343750000000000	4169.23046875000000000000	4191.28173828125000000000	4187.17919921875000000000	4193.84619140625000000000	4189.74365234375000000000	4186.15380859375000000000	4198.97412109375000000000	4183.07666015625000000000	4186.66650390625000000000	4190.76904296875000000000	4154.35888671875000000000	2167.00000000000000000000	10250.00000000000000000000	10229.00000000000000000000	0.00000000000000000000	0.00000000000000000000	0.00000000000000000000	2602.00000000000000000000	616.00000000000000000000	4.00000000000000000000	4.00000000000000000000	4.00000000000000000000	4.00000000000000000000	4.00000000000000000000	4.00000000000000000000	4.00000000000000000000	4.00000000000000000000	4.00000000000000000000	4.00000000000000000000	4.00000000000000000000	4.00000000000000000000	4.00000000000000000000	4.00000000000000000000	4.00000000000000000000	4.00000000000000000000
12.00000000000000000000	0.00000000000000000000	4172.30761718750000000000	4178.97412109375000000000	4178.46142578125000000000	4155.89746093750000000000	4173.84619140625000000000	4169.23046875000000000000	4166.15380859375000000000	4165.64111328125000000000	4169.74365234375000000000	4174.35888671875000000000	4174.35888671875000000000	4187.17919921875000000000	4168.20507812500000000000	4147.17919921875000000000	1692.00000000000000000000	10250.00000000000000000000	10229.00000000000000000000	0.00000000000000000000	0.00000000000000000000	0.00000000000000000000	2602.00000000000000000000	624.00000000000000000000	4.00000000000000000000	4.00000000000000000000	4.00000000000000000000	4.00000000000000000000	4.00000000000000000000	4.00000000000000000000	4.00000000000000000000	4.00000000000000000000	4.00000000000000000000	4.00000000000000000000	4.00000000000000000000	4.00000000000000000000	4.00000000000000000000	4.00000000000000000000	4.00000000000000000000	4.00000000000000000000
13.00000000000000000000	0.00000000000000000000	4169.74365234375000000000	4177.43603515625000000000	4169.74365234375000000000	4157.94873046875000000000	4184.61523437500000000000	4172.30761718750000000000	4175.38427734375000000000	4178.97412109375000000000	4173.33300781250000000000	4176.92285156250000000000	4177.43603515625000000000	4181.02539062500000000000	4170.76904296875000000000	4145.64111328125000000000	1695.00000000000000000000	10252.00000000000000000000	10227.00000000000000000000	0.00000000000000000000	0.00000000000000000000	0.00000000000000000000	2602.00000000000000000000	632.00000000000000000000	4.00000000000000000000	4.00000000000000000000	4.00000000000000000000	4.00000000000000000000	4.00000000000000000000	4.00000000000000000000	4.00000000000000000000	4.00000000000000000000	4.00000000000000000000	4.00000000000000000000	4.00000000000000000000	4.00000000000000000000	4.00000000000000000000	4.00000000000000000000	4.00000000000000000000	4.00000000000000000000
14.00000000000000000000	0.00000000000000000000	4170.76904296875000000000	4178.97412109375000000000	4169.74365234375000000000	4174.35888671875000000000	4183.07666015625000000000	4171.79492187500000000000	4185.64111328125000000000	4198.97412109375000000000	4183.58984375000000000000	4198.46142578125000000000	4184.61523437500000000000	4185.64111328125000000000	4183.07666015625000000000	4151.79492187500000000000	3254.00000000000000000000	10252.00000000000000000000	10227.00000000000000000000	0.00000000000000000000	0.00000000000000000000	0.00000000000000000000	2602.00000000000000000000	640.00000000000000000000	4.00000000000000000000	4.00000000000000000000	4.00000000000000000000	4.00000000000000000000	4.00000000000000000000	4.00000000000000000000	4.00000000000000000000	4.00000000000000000000	4.00000000000000000000	4.00000000000000000000	4.00000000000000000000	4.00000000000000000000	4.00000000000000000000	4.00000000000000000000	4.00000000000000000000	4.00000000000000000000
15.00000000000000000000	0.00000000000000000000	4158.46142578125000000000	4144.10253906250000000000	4172.82031250000000000000	4160.00000000000000000000	4141.53857421875000000000	4158.97412109375000000000	4156.92285156250000000000	4162.56396484375000000000	4167.69238281250000000000	4151.28173828125000000000	4161.02539062500000000000	4176.92285156250000000000	4142.05126953125000000000	4132.30761718750000000000	2167.00000000000000000000	10253.00000000000000000000	10227.00000000000000000000	0.00000000000000000000	0.00000000000000000000	0.00000000000000000000	2602.00000000000000000000	648.00000000000000000000	4.00000000000000000000	4.00000000000000000000	4.00000000000000000000	4.00000000000000000000	4.00000000000000000000	4.00000000000000000000	4.00000000000000000000	4.00000000000000000000	4.00000000000000000000	4.00000000000000000000	4.00000000000000000000	4.00000000000000000000	4.00000000000000000000	4.00000000000000000000	4.00000000000000000000	4.00000000000000000000
16.00000000000000000000	0.00000000000000000000	4166.66650390625000000000	4177.94873046875000000000	4169.74365234375000000000	4180.00000000000000000000	4190.76904296875000000000	4178.46142578125000000000	4187.17919921875000000000	4182.56396484375000000000	4178.46142578125000000000	4173.33300781250000000000	4171.28173828125000000000	4176.92285156250000000000	4160.00000000000000000000	4135.89746093750000000000	0.00000000000000000000	10253.00000000000000000000	10227.00000000000000000000	0.00000000000000000000	0.00000000000000000000	0.00000000000000000000	2602.00000000000000000000	655.00000000000000000000	4.00000000000000000000	4.00000000000000000000	4.00000000000000000000	4.00000000000000000000	4.00000000000000000000	4.00000000000000000000	4.00000000000000000000	4.00000000000000000000	4.00000000000000000000	4.00000000000000000000	4.00000000000000000000	4.00000000000000000000	4.00000000000000000000	4.00000000000000000000	4.00000000000000000000	4.00000000000000000000
17.00000000000000000000	0.00000000000000000000	4157.94873046875000000000	4151.28173828125000000000	4179.48730468750000000000	4171.28173828125000000000	4165.12792968750000000000	4169.74365234375000000000	4165.64111328125000000000	4160.00000000000000000000	4166.15380859375000000000	4151.79492187500000000000	4161.53857421875000000000	4175.38427734375000000000	4133.33300781250000000000	4127.17919921875000000000	0.00000000000000000000	10254.00000000000000000000	10228.00000000000000000000	0.00000000000000000000	0.00000000000000000000	0.00000000000000000000	2602.00000000000000000000	663.00000000000000000000	4.00000000000000000000	4.00000000000000000000	4.00000000000000000000	4.00000000000000000000	4.00000000000000000000	4.00000000000000000000	4.00000000000000000000	4.00000000000000000000	4.00000000000000000000	4.00000000000000000000	4.00000000000000000000	4.00000000000000000000	4.00000000000000000000	4.00000000000000000000	4.00000000000000000000	4.00000000000000000000
18.00000000000000000000	0.00000000000000000000	4162.05126953125000000000	4159.48730468750000000000	4169.74365234375000000000	4178.97412109375000000000	4156.92285156250000000000	4172.30761718750000000000	4173.33300781250000000000	4169.74365234375000000000	4175.89746093750000000000	4157.94873046875000000000	4166.15380859375000000000	4176.92285156250000000000	4155.89746093750000000000	4137.94873046875000000000	0.00000000000000000000	10254.00000000000000000000	10228.00000000000000000000	0.00000000000000000000	0.00000000000000000000	0.00000000000000000000	2602.00000000000000000000	671.00000000000000000000	4.00000000000000000000	4.00000000000000000000	4.00000000000000000000	4.00000000000000000000	4.00000000000000000000	4.00000000000000000000	4.00000000000000000000	4.00000000000000000000	4.00000000000000000000	4.00000000000000000000	4.00000000000000000000	4.00000000000000000000	4.00000000000000000000	4.00000000000000000000	4.00000000000000000000	4.00000000000000000000
19.00000000000000000000	0.00000000000000000000	4168.20507812500000000000	4184.10253906250000000000	4168.20507812500000000000	4201.02539062500000000000	4177.43603515625000000000	4173.33300781250000000000	4183.07666015625000000000	4192.30761718750000000000	4187.69238281250000000000	4185.12792968750000000000	4180.51269531250000000000	4184.10253906250000000000	4187.17919921875000000000	4148.71777343750000000000	0.00000000000000000000	10251.00000000000000000000	10227.00000000000000000000	0.00000000000000000000	0.00000000000000000000	0.00000000000000000000	2602.00000000000000000000	679.00000000000000000000	4.00000000000000000000	4.00000000000000000000	4.00000000000000000000	4.00000000000000000000	4.00000000000000000000	4.00000000000000000000	4.00000000000000000000	4.00000000000000000000	4.00000000000000000000	4.00000000000000000000	4.00000000000000000000	4.00000000000000000000	4.00000000000000000000	4.00000000000000000000	4.00000000000000000000	4.00000000000000000000
20.00000000000000000000	0.00000000000000000000	4153.84619140625000000000	4150.25634765625000000000	4175.89746093750000000000	4182.05126953125000000000	4152.30761718750000000000	4161.53857421875000000000	4151.79492187500000000000	4158.46142578125000000000	4165.12792968750000000000	4144.61523437500000000000	4157.94873046875000000000	4173.33300781250000000000	4144.10253906250000000000	4130.76904296875000000000	0.00000000000000000000	10251.00000000000000000000	10227.00000000000000000000	0.00000000000000000000	0.00000000000000000000	0.00000000000000000000	2602.00000000000000000000	686.00000000000000000000	4.00000000000000000000	4.00000000000000000000	4.00000000000000000000	4.00000000000000000000	4.00000000000000000000	4.00000000000000000000	4.00000000000000000000	4.00000000000000000000	4.00000000000000000000	4.00000000000000000000	4.00000000000000000000	4.00000000000000000000	4.00000000000000000000	4.00000000000000000000	4.00000000000000000000	4.00000000000000000000
21.00000000000000000000	0.00000000000000000000	4169.23046875000000000000	4183.58984375000000000000	4174.87158203125000000000	4198.97412109375000000000	4197.94873046875000000000	4178.97412109375000000000	4189.74365234375000000000	4188.71777343750000000000	4180.00000000000000000000	4181.02539062500000000000	4172.30761718750000000000	4180.51269531250000000000	4172.30761718750000000000	4147.17919921875000000000	0.00000000000000000000	10248.00000000000000000000	10226.00000000000000000000	0.00000000000000000000	0.00000000000000000000	0.00000000000000000000	2602.00000000000000000000	695.00000000000000000000	4.00000000000000000000	4.00000000000000000000	4.00000000000000000000	4.00000000000000000000	4.00000000000000000000	4.00000000000000000000	4.00000000000000000000	4.00000000000000000000	4.00000000000000000000	4.00000000000000000000	4.00000000000000000000	4.00000000000000000000	4.00000000000000000000	4.00000000000000000000	4.00000000000000000000	4.00000000000000000000
22.00000000000000000000	0.00000000000000000000	4167.17919921875000000000	4166.15380859375000000000	4183.58984375000000000000	4193.84619140625000000000	4166.15380859375000000000	4168.20507812500000000000	4170.76904296875000000000	4170.25634765625000000000	4170.76904296875000000000	4163.07666015625000000000	4167.69238281250000000000	4182.05126953125000000000	4150.25634765625000000000	4141.02539062500000000000	0.00000000000000000000	10248.00000000000000000000	10226.00000000000000000000	0.00000000000000000000	0.00000000000000000000	0.00000000000000000000	2602.00000000000000000000	703.00000000000000000000	4.00000000000000000000	4.00000000000000000000	4.00000000000000000000	4.00000000000000000000	4.00000000000000000000	4.00000000000000000000	4.00000000000000000000	4.00000000000000000000	4.00000000000000000000	4.00000000000000000000	4.00000000000000000000	4.00000000000000000000	4.00000000000000000000	4.00000000000000000000	4.00000000000000000000	4.00000000000000000000
23.00000000000000000000	0.00000000000000000000	4164.10253906250000000000	4163.58984375000000000000	4171.28173828125000000000	4188.20507812500000000000	4148.71777343750000000000	4166.66650390625000000000	4160.00000000000000000000	4153.84619140625000000000	4163.58984375000000000000	4139.48730468750000000000	4157.94873046875000000000	4168.71777343750000000000	4143.07666015625000000000	4135.89746093750000000000	0.00000000000000000000	10245.00000000000000000000	10226.00000000000000000000	0.00000000000000000000	0.00000000000000000000	0.00000000000000000000	2602.00000000000000000000	711.00000000000000000000	4.00000000000000000000	4.00000000000000000000	4.00000000000000000000	4.00000000000000000000	4.00000000000000000000	4.00000000000000000000	4.00000000000000000000	4.00000000000000000000	4.00000000000000000000	4.00000000000000000000	4.00000000000000000000	4.00000000000000000000	4.00000000000000000000	4.00000000000000000000	4.00000000000000000000	4.00000000000000000000
24.00000000000000000000	0.00000000000000000000	4168.20507812500000000000	4176.41015625000000000000	4163.07666015625000000000	4194.35888671875000000000	4177.94873046875000000000	4168.20507812500000000000	4167.17919921875000000000	4166.66650390625000000000	4168.71777343750000000000	4155.89746093750000000000	4166.66650390625000000000	4173.33300781250000000000	4169.23046875000000000000	4146.66650390625000000000	0.00000000000000000000	10245.00000000000000000000	10226.00000000000000000000	0.00000000000000000000	0.00000000000000000000	0.00000000000000000000	2602.00000000000000000000	719.00000000000000000000	4.00000000000000000000	4.00000000000000000000	4.00000000000000000000	4.00000000000000000000	4.00000000000000000000	4.00000000000000000000	4.00000000000000000000	4.00000000000000000000	4.00000000000000000000	4.00000000000000000000	4.00000000000000000000	4.00000000000000000000	4.00000000000000000000	4.00000000000000000000	4.00000000000000000000	4.00000000000000000000
25.00000000000000000000	0.00000000000000000000	4156.92285156250000000000	4135.38427734375000000000	4168.20507812500000000000	4168.71777343750000000000	4144.61523437500000000000	4153.84619140625000000000	4135.89746093750000000000	4143.58984375000000000000	4155.89746093750000000000	4125.64111328125000000000	4153.84619140625000000000	4173.33300781250000000000	4138.97412109375000000000	4135.38427734375000000000	0.00000000000000000000	10243.00000000000000000000	10227.00000000000000000000	0.00000000000000000000	0.00000000000000000000	0.00000000000000000000	2602.00000000000000000000	728.00000000000000000000	4.00000000000000000000	4.00000000000000000000	4.00000000000000000000	4.00000000000000000000	4.00000000000000000000	4.00000000000000000000	4.00000000000000000000	4.00000000000000000000	4.00000000000000000000	4.00000000000000000000	4.00000000000000000000	4.00000000000000000000	4.00000000000000000000	4.00000000000000000000	4.00000000000000000000	4.00000000000000000000
26.00000000000000000000	0.00000000000000000000	4168.20507812500000000000	4175.38427734375000000000	4167.17919921875000000000	4194.35888671875000000000	4172.30761718750000000000	4172.82031250000000000000	4175.89746093750000000000	4187.69238281250000000000	4181.02539062500000000000	4178.46142578125000000000	4175.89746093750000000000	4177.43603515625000000000	4174.87158203125000000000	4150.76904296875000000000	0.00000000000000000000	10243.00000000000000000000	10227.00000000000000000000	0.00000000000000000000	0.00000000000000000000	0.00000000000000000000	2602.00000000000000000000	736.00000000000000000000	4.00000000000000000000	4.00000000000000000000	4.00000000000000000000	4.00000000000000000000	4.00000000000000000000	4.00000000000000000000	4.00000000000000000000	4.00000000000000000000	4.00000000000000000000	4.00000000000000000000	4.00000000000000000000	4.00000000000000000000	4.00000000000000000000	4.00000000000000000000	4.00000000000000000000	4.00000000000000000000
27.00000000000000000000	0.00000000000000000000	4163.07666015625000000000	4165.12792968750000000000	4174.87158203125000000000	4194.87158203125000000000	4153.33300781250000000000	4165.12792968750000000000	4166.15380859375000000000	4177.94873046875000000000	4175.38427734375000000000	4171.79492187500000000000	4173.33300781250000000000	4177.94873046875000000000	4156.41015625000000000000	4145.64111328125000000000	0.00000000000000000000	10242.00000000000000000000	10229.00000000000000000000	0.00000000000000000000	0.00000000000000000000	0.00000000000000000000	2602.00000000000000000000	743.00000000000000000000	4.00000000000000000000	4.00000000000000000000	4.00000000000000000000	4.00000000000000000000	4.00000000000000000000	4.00000000000000000000	4.00000000000000000000	4.00000000000000000000	4.00000000000000000000	4.00000000000000000000	4.00000000000000000000	4.00000000000000000000	4.00000000000000000000	4.00000000000000000000	4.00000000000000000000	4.00000000000000000000
28.00000000000000000000	0.00000000000000000000	4159.48730468750000000000	4154.87158203125000000000	4169.23046875000000000000	4182.05126953125000000000	4152.82031250000000000000	4167.17919921875000000000	4161.53857421875000000000	4162.05126953125000000000	4168.71777343750000000000	4154.35888671875000000000	4162.05126953125000000000	4173.33300781250000000000	4143.07666015625000000000	4136.92285156250000000000	0.00000000000000000000	10242.00000000000000000000	10229.00000000000000000000	0.00000000000000000000	0.00000000000000000000	0.00000000000000000000	2602.00000000000000000000	751.00000000000000000000	4.00000000000000000000	4.00000000000000000000	4.00000000000000000000	4.00000000000000000000	4.00000000000000000000	4.00000000000000000000	4.00000000000000000000	4.00000000000000000000	4.00000000000000000000	4.00000000000000000000	4.00000000000000000000	4.00000000000000000000	4.00000000000000000000	4.00000000000000000000	4.00000000000000000000	4.00000000000000000000
29.00000000000000000000	0.00000000000000000000	4170.25634765625000000000	4186.15380859375000000000	4168.20507812500000000000	4198.46142578125000000000	4187.69238281250000000000	4176.41015625000000000000	4184.61523437500000000000	4182.56396484375000000000	4180.00000000000000000000	4186.15380859375000000000	4174.87158203125000000000	4180.00000000000000000000	4180.51269531250000000000	4145.12792968750000000000	0.00000000000000000000	10244.00000000000000000000	10228.00000000000000000000	0.00000000000000000000	0.00000000000000000000	0.00000000000000000000	2602.00000000000000000000	758.00000000000000000000	4.00000000000000000000	4.00000000000000000000	4.00000000000000000000	4.00000000000000000000	4.00000000000000000000	4.00000000000000000000	4.00000000000000000000	4.00000000000000000000	4.00000000000000000000	4.00000000000000000000	4.00000000000000000000	4.00000000000000000000	4.00000000000000000000	4.00000000000000000000	4.00000000000000000000	4.00000000000000000000
30.00000000000000000000	0.00000000000000000000	4156.92285156250000000000	4150.25634765625000000000	4171.79492187500000000000	4176.92285156250000000000	4142.56396484375000000000	4157.43603515625000000000	4146.66650390625000000000	4143.58984375000000000000	4158.97412109375000000000	4135.89746093750000000000	4155.38427734375000000000	4171.28173828125000000000	4147.69238281250000000000	4133.84619140625000000000	0.00000000000000000000	10244.00000000000000000000	10228.00000000000000000000	0.00000000000000000000	0.00000000000000000000	0.00000000000000000000	2602.00000000000000000000	765.00000000000000000000	4.00000000000000000000	4.00000000000000000000	4.00000000000000000000	4.00000000000000000000	4.00000000000000000000	4.00000000000000000000	4.00000000000000000000	4.00000000000000000000	4.00000000000000000000	4.00000000000000000000	4.00000000000000000000	4.00000000000000000000	4.00000000000000000000	4.00000000000000000000	4.00000000000000000000	4.00000000000000000000
31.00000000000000000000	0.00000000000000000000	4165.12792968750000000000	4170.76904296875000000000	4162.05126953125000000000	4187.69238281250000000000	4172.30761718750000000000	4167.17919921875000000000	4168.71777343750000000000	4169.74365234375000000000	4174.87158203125000000000	4164.10253906250000000000	4169.74365234375000000000	4174.87158203125000000000	4172.82031250000000000000	4152.82031250000000000000	0.00000000000000000000	10246.00000000000000000000	10227.00000000000000000000	0.00000000000000000000	0.00000000000000000000	0.00000000000000000000	2602.00000000000000000000	774.00000000000000000000	4.00000000000000000000	4.00000000000000000000	4.00000000000000000000	4.00000000000000000000	4.00000000000000000000	4.00000000000000000000	4.00000000000000000000	4.00000000000000000000	4.00000000000000000000	4.00000000000000000000	4.00000000000000000000	4.00000000000000000000	4.00000000000000000000	4.00000000000000000000	4.00000000000000000000	4.00000000000000000000
32.00000000000000000000	0.00000000000000000000	4161.53857421875000000000	4157.43603515625000000000	4166.66650390625000000000	4185.64111328125000000000	4154.87158203125000000000	4156.41015625000000000000	4155.89746093750000000000	4164.61523437500000000000	4170.25634765625000000000	4165.64111328125000000000	4169.74365234375000000000	4181.02539062500000000000	4163.58984375000000000000	4148.71777343750000000000	0.00000000000000000000	10246.00000000000000000000	10227.00000000000000000000	0.00000000000000000000	0.00000000000000000000	0.00000000000000000000	2602.00000000000000000000	781.00000000000000000000	4.00000000000000000000	4.00000000000000000000	4.00000000000000000000	4.00000000000000000000	4.00000000000000000000	4.00000000000000000000	4.00000000000000000000	4.00000000000000000000	4.00000000000000000000	4.00000000000000000000	4.00000000000000000000	4.00000000000000000000	4.00000000000000000000	4.00000000000000000000	4.00000000000000000000	4.00000000000000000000
33.00000000000000000000	0.00000000000000000000	4154.35888671875000000000	4145.12792968750000000000	4168.71777343750000000000	4172.82031250000000000000	4130.25634765625000000000	4158.46142578125000000000	4146.66650390625000000000	4144.10253906250000000000	4158.97412109375000000000	4142.05126953125000000000	4155.38427734375000000000	4173.84619140625000000000	4142.56396484375000000000	4133.84619140625000000000	0.00000000000000000000	10247.00000000000000000000	10228.00000000000000000000	0.00000000000000000000	0.00000000000000000000	0.00000000000000000000	2602.00000000000000000000	790.00000000000000000000	4.00000000000000000000	4.00000000000000000000	4.00000000000000000000	4.00000000000000000000	4.00000000000000000000	4.00000000000000000000	4.00000000000000000000	4.00000000000000000000	4.00000000000000000000	4.00000000000000000000	4.00000000000000000000	4.00000000000000000000	4.00000000000000000000	4.00000000000000000000	4.00000000000000000000	4.00000000000000000000
34.00000000000000000000	0.00000000000000000000	4169.23046875000000000000	4178.97412109375000000000	4172.30761718750000000000	4186.66650390625000000000	4180.51269531250000000000	4176.41015625000000000000	4176.41015625000000000000	4169.23046875000000000000	4171.79492187500000000000	4177.43603515625000000000	4171.28173828125000000000	4181.02539062500000000000	4168.20507812500000000000	4146.66650390625000000000	0.00000000000000000000	10247.00000000000000000000	10228.00000000000000000000	0.00000000000000000000	0.00000000000000000000	0.00000000000000000000	2602.00000000000000000000	797.00000000000000000000	4.00000000000000000000	4.00000000000000000000	4.00000000000000000000	4.00000000000000000000	4.00000000000000000000	4.00000000000000000000	4.00000000000000000000	4.00000000000000000000	4.00000000000000000000	4.00000000000000000000	4.00000000000000000000	4.00000000000000000000	4.00000000000000000000	4.00000000000000000000	4.00000000000000000000	4.00000000000000000000
35.00000000000000000000	0.00000000000000000000	4161.02539062500000000000	4141.02539062500000000000	4178.46142578125000000000	4164.61523437500000000000	4153.84619140625000000000	4160.51269531250000000000	4142.56396484375000000000	4136.92285156250000000000	4155.38427734375000000000	4133.84619140625000000000	4157.43603515625000000000	4178.46142578125000000000	4132.82031250000000000000	4137.43603515625000000000	0.00000000000000000000	10252.00000000000000000000	10227.00000000000000000000	0.00000000000000000000	0.00000000000000000000	0.00000000000000000000	2602.00000000000000000000	805.00000000000000000000	4.00000000000000000000	4.00000000000000000000	4.00000000000000000000	4.00000000000000000000	4.00000000000000000000	4.00000000000000000000	4.00000000000000000000	4.00000000000000000000	4.00000000000000000000	4.00000000000000000000	4.00000000000000000000	4.00000000000000000000	4.00000000000000000000	4.00000000000000000000	4.00000000000000000000	4.00000000000000000000
36.00000000000000000000	0.00000000000000000000	4167.69238281250000000000	4166.66650390625000000000	4165.64111328125000000000	4178.97412109375000000000	4173.33300781250000000000	4170.25634765625000000000	4163.07666015625000000000	4157.94873046875000000000	4168.71777343750000000000	4156.92285156250000000000	4165.12792968750000000000	4179.48730468750000000000	4167.69238281250000000000	4153.84619140625000000000	0.00000000000000000000	10252.00000000000000000000	10227.00000000000000000000	0.00000000000000000000	0.00000000000000000000	0.00000000000000000000	2602.00000000000000000000	813.00000000000000000000	4.00000000000000000000	4.00000000000000000000	4.00000000000000000000	4.00000000000000000000	4.00000000000000000000	4.00000000000000000000	4.00000000000000000000	4.00000000000000000000	4.00000000000000000000	4.00000000000000000000	4.00000000000000000000	4.00000000000000000000	4.00000000000000000000	4.00000000000000000000	4.00000000000000000000	4.00000000000000000000
37.00000000000000000000	0.00000000000000000000	4167.17919921875000000000	4168.20507812500000000000	4165.12792968750000000000	4182.05126953125000000000	4164.61523437500000000000	4162.05126953125000000000	4154.87158203125000000000	4157.94873046875000000000	4166.66650390625000000000	4163.07666015625000000000	4162.56396484375000000000	4181.02539062500000000000	4168.71777343750000000000	4155.89746093750000000000	0.00000000000000000000	10253.00000000000000000000	10226.00000000000000000000	0.00000000000000000000	0.00000000000000000000	0.00000000000000000000	2602.00000000000000000000	821.00000000000000000000	4.00000000000000000000	4.00000000000000000000	4.00000000000000000000	4.00000000000000000000	4.00000000000000000000	4.00000000000000000000	4.00000000000000000000	4.00000000000000000000	4.00000000000000000000	4.00000000000000000000	4.00000000000000000000	4.00000000000000000000	4.00000000000000000000	4.00000000000000000000	4.00000000000000000000	4.00000000000000000000
38.00000000000000000000	0.00000000000000000000	4160.00000000000000000000	4146.66650390625000000000	4164.61523437500000000000	4168.20507812500000000000	4139.48730468750000000000	4156.41015625000000000000	4137.43603515625000000000	4142.56396484375000000000	4157.94873046875000000000	4133.84619140625000000000	4147.69238281250000000000	4171.28173828125000000000	4135.89746093750000000000	4142.05126953125000000000	0.00000000000000000000	10253.00000000000000000000	10226.00000000000000000000	0.00000000000000000000	0.00000000000000000000	0.00000000000000000000	2602.00000000000000000000	828.00000000000000000000	4.00000000000000000000	4.00000000000000000000	4.00000000000000000000	4.00000000000000000000	4.00000000000000000000	4.00000000000000000000	4.00000000000000000000	4.00000000000000000000	4.00000000000000000000	4.00000000000000000000	4.00000000000000000000	4.00000000000000000000	4.00000000000000000000	4.00000000000000000000	4.00000000000000000000	4.00000000000000000000
39.00000000000000000000	0.00000000000000000000	4173.33300781250000000000	4179.48730468750000000000	4167.17919921875000000000	4188.71777343750000000000	4174.87158203125000000000	4175.38427734375000000000	4176.41015625000000000000	4183.07666015625000000000	4180.00000000000000000000	4174.87158203125000000000	4172.30761718750000000000	4182.05126953125000000000	4168.20507812500000000000	4154.87158203125000000000	0.00000000000000000000	10252.00000000000000000000	10226.00000000000000000000	0.00000000000000000000	0.00000000000000000000	0.00000000000000000000	2602.00000000000000000000	837.00000000000000000000	4.00000000000000000000	4.00000000000000000000	4.00000000000000000000	4.00000000000000000000	4.00000000000000000000	4.00000000000000000000	4.00000000000000000000	4.00000000000000000000	4.00000000000000000000	4.00000000000000000000	4.00000000000000000000	4.00000000000000000000	4.00000000000000000000	4.00000000000000000000	4.00000000000000000000	4.00000000000000000000
40.00000000000000000000	0.00000000000000000000	4164.61523437500000000000	4150.25634765625000000000	4177.94873046875000000000	4166.66650390625000000000	4145.12792968750000000000	4166.15380859375000000000	4156.92285156250000000000	4156.41015625000000000000	4168.71777343750000000000	4146.15380859375000000000	4164.10253906250000000000	4179.48730468750000000000	4141.02539062500000000000	4144.10253906250000000000	0.00000000000000000000	10252.00000000000000000000	10226.00000000000000000000	0.00000000000000000000	0.00000000000000000000	0.00000000000000000000	2602.00000000000000000000	844.00000000000000000000	4.00000000000000000000	4.00000000000000000000	4.00000000000000000000	4.00000000000000000000	4.00000000000000000000	4.00000000000000000000	4.00000000000000000000	4.00000000000000000000	4.00000000000000000000	4.00000000000000000000	4.00000000000000000000	4.00000000000000000000	4.00000000000000000000	4.00000000000000000000	4.00000000000000000000	4.00000000000000000000
41.00000000000000000000	0.00000000000000000000	4170.25634765625000000000	4173.33300781250000000000	4166.66650390625000000000	4172.82031250000000000000	4181.02539062500000000000	4175.89746093750000000000	4178.46142578125000000000	4169.74365234375000000000	4179.48730468750000000000	4168.20507812500000000000	4166.66650390625000000000	4175.89746093750000000000	4164.10253906250000000000	4153.84619140625000000000	0.00000000000000000000	10250.00000000000000000000	10227.00000000000000000000	0.00000000000000000000	0.00000000000000000000	0.00000000000000000000	2602.00000000000000000000	852.00000000000000000000	4.00000000000000000000	4.00000000000000000000	4.00000000000000000000	4.00000000000000000000	4.00000000000000000000	4.00000000000000000000	4.00000000000000000000	4.00000000000000000000	4.00000000000000000000	4.00000000000000000000	4.00000000000000000000	4.00000000000000000000	4.00000000000000000000	4.00000000000000000000	4.00000000000000000000	4.00000000000000000000
42.00000000000000000000	0.00000000000000000000	4172.30761718750000000000	4174.35888671875000000000	4167.69238281250000000000	4181.02539062500000000000	4191.28173828125000000000	4172.30761718750000000000	4173.84619140625000000000	4169.74365234375000000000	4177.43603515625000000000	4174.87158203125000000000	4167.17919921875000000000	4183.07666015625000000000	4172.30761718750000000000	4155.38427734375000000000	0.00000000000000000000	10250.00000000000000000000	10227.00000000000000000000	0.00000000000000000000	0.00000000000000000000	0.00000000000000000000	2602.00000000000000000000	860.00000000000000000000	4.00000000000000000000	4.00000000000000000000	4.00000000000000000000	4.00000000000000000000	4.00000000000000000000	4.00000000000000000000	4.00000000000000000000	4.00000000000000000000	4.00000000000000000000	4.00000000000000000000	4.00000000000000000000	4.00000000000000000000	4.00000000000000000000	4.00000000000000000000	4.00000000000000000000	4.00000000000000000000
43.00000000000000000000	0.00000000000000000000	4163.58984375000000000000	4148.71777343750000000000	4168.71777343750000000000	4165.64111328125000000000	4153.84619140625000000000	4162.05126953125000000000	4147.17919921875000000000	4143.58984375000000000000	4162.05126953125000000000	4135.38427734375000000000	4155.89746093750000000000	4178.97412109375000000000	4150.76904296875000000000	4143.58984375000000000000	0.00000000000000000000	10250.00000000000000000000	10226.00000000000000000000	0.00000000000000000000	0.00000000000000000000	0.00000000000000000000	2602.00000000000000000000	869.00000000000000000000	4.00000000000000000000	4.00000000000000000000	4.00000000000000000000	4.00000000000000000000	4.00000000000000000000	4.00000000000000000000	4.00000000000000000000	4.00000000000000000000	4.00000000000000000000	4.00000000000000000000	4.00000000000000000000	4.00000000000000000000	4.00000000000000000000	4.00000000000000000000	4.00000000000000000000	4.00000000000000000000
44.00000000000000000000	0.00000000000000000000	4169.74365234375000000000	4178.97412109375000000000	4164.61523437500000000000	4185.12792968750000000000	4180.00000000000000000000	4172.82031250000000000000	4176.92285156250000000000	4183.58984375000000000000	4179.48730468750000000000	4177.43603515625000000000	4175.38427734375000000000	4183.07666015625000000000	4185.64111328125000000000	4157.43603515625000000000	0.00000000000000000000	10250.00000000000000000000	10226.00000000000000000000	0.00000000000000000000	0.00000000000000000000	0.00000000000000000000	2602.00000000000000000000	876.00000000000000000000	4.00000000000000000000	4.00000000000000000000	4.00000000000000000000	4.00000000000000000000	4.00000000000000000000	4.00000000000000000000	4.00000000000000000000	4.00000000000000000000	4.00000000000000000000	4.00000000000000000000	4.00000000000000000000	4.00000000000000000000	4.00000000000000000000	4.00000000000000000000	4.00000000000000000000	4.00000000000000000000
45.00000000000000000000	0.00000000000000000000	4154.35888671875000000000	4134.87158203125000000000	4171.79492187500000000000	4166.66650390625000000000	4137.43603515625000000000	4155.38427734375000000000	4147.17919921875000000000	4157.43603515625000000000	4165.64111328125000000000	4148.20507812500000000000	4160.00000000000000000000	4180.51269531250000000000	4145.12792968750000000000	4142.05126953125000000000	0.00000000000000000000	10249.00000000000000000000	10227.00000000000000000000	0.00000000000000000000	0.00000000000000000000	0.00000000000000000000	2602.00000000000000000000	884.00000000000000000000	4.00000000000000000000	4.00000000000000000000	4.00000000000000000000	4.00000000000000000000	4.00000000000000000000	4.00000000000000000000	4.00000000000000000000	4.00000000000000000000	4.00000000000000000000	4.00000000000000000000	4.00000000000000000000	4.00000000000000000000	4.00000000000000000000	4.00000000000000000000	4.00000000000000000000	4.00000000000000000000
46.00000000000000000000	0.00000000000000000000	4161.53857421875000000000	4155.89746093750000000000	4170.25634765625000000000	4175.38427734375000000000	4160.00000000000000000000	4168.71777343750000000000	4161.53857421875000000000	4161.02539062500000000000	4172.82031250000000000000	4156.92285156250000000000	4163.58984375000000000000	4181.02539062500000000000	4163.07666015625000000000	4148.71777343750000000000	0.00000000000000000000	10249.00000000000000000000	10227.00000000000000000000	0.00000000000000000000	0.00000000000000000000	0.00000000000000000000	2602.00000000000000000000	891.00000000000000000000	4.00000000000000000000	4.00000000000000000000	4.00000000000000000000	4.00000000000000000000	4.00000000000000000000	4.00000000000000000000	4.00000000000000000000	4.00000000000000000000	4.00000000000000000000	4.00000000000000000000	4.00000000000000000000	4.00000000000000000000	4.00000000000000000000	4.00000000000000000000	4.00000000000000000000	4.00000000000000000000
47.00000000000000000000	0.00000000000000000000	4169.23046875000000000000	4178.97412109375000000000	4175.89746093750000000000	4191.28173828125000000000	4181.02539062500000000000	4176.92285156250000000000	4171.79492187500000000000	4168.71777343750000000000	4175.89746093750000000000	4177.94873046875000000000	4173.33300781250000000000	4185.12792968750000000000	4183.07666015625000000000	4153.33300781250000000000	0.00000000000000000000	10248.00000000000000000000	10226.00000000000000000000	0.00000000000000000000	0.00000000000000000000	0.00000000000000000000	2602.00000000000000000000	899.00000000000000000000	4.00000000000000000000	4.00000000000000000000	4.00000000000000000000	4.00000000000000000000	4.00000000000000000000	4.00000000000000000000	4.00000000000000000000	4.00000000000000000000	4.00000000000000000000	4.00000000000000000000	4.00000000000000000000	4.00000000000000000000	4.00000000000000000000	4.00000000000000000000	4.00000000000000000000	4.00000000000000000000
48.00000000000000000000	0.00000000000000000000	4156.92285156250000000000	4134.35888671875000000000	4170.76904296875000000000	4168.71777343750000000000	4135.89746093750000000000	4164.61523437500000000000	4150.25634765625000000000	4145.64111328125000000000	4161.02539062500000000000	4141.53857421875000000000	4155.38427734375000000000	4173.84619140625000000000	4145.64111328125000000000	4132.82031250000000000000	0.00000000000000000000	10248.00000000000000000000	10226.00000000000000000000	0.00000000000000000000	0.00000000000000000000	0.00000000000000000000	2602.00000000000000000000	906.00000000000000000000	4.00000000000000000000	4.00000000000000000000	4.00000000000000000000	4.00000000000000000000	4.00000000000000000000	4.00000000000000000000	4.00000000000000000000	4.00000000000000000000	4.00000000000000000000	4.00000000000000000000	4.00000000000000000000	4.00000000000000000000	4.00000000000000000000	4.00000000000000000000	4.00000000000000000000	4.00000000000000000000
49.00000000000000000000	0.00000000000000000000	4165.12792968750000000000	4155.38427734375000000000	4162.05126953125000000000	4181.53857421875000000000	4175.38427734375000000000	4173.84619140625000000000	4182.05126953125000000000	4185.64111328125000000000	4179.48730468750000000000	4178.97412109375000000000	4173.84619140625000000000	4181.53857421875000000000	4180.00000000000000000000	4150.76904296875000000000	0.00000000000000000000	10247.00000000000000000000	10226.00000000000000000000	0.00000000000000000000	0.00000000000000000000	0.00000000000000000000	2602.00000000000000000000	915.00000000000000000000	4.00000000000000000000	4.00000000000000000000	4.00000000000000000000	4.00000000000000000000	4.00000000000000000000	4.00000000000000000000	4.00000000000000000000	4.00000000000000000000	4.00000000000000000000	4.00000000000000000000	4.00000000000000000000	4.00000000000000000000	4.00000000000000000000	4.00000000000000000000	4.00000000000000000000	4.00000000000000000000
50.00000000000000000000	0.00000000000000000000	4156.41015625000000000000	4135.38427734375000000000	4171.79492187500000000000	4173.33300781250000000000	4165.12792968750000000000	4162.05126953125000000000	4154.35888671875000000000	4164.10253906250000000000	4168.71777343750000000000	4161.53857421875000000000	4164.10253906250000000000	4182.56396484375000000000	4160.51269531250000000000	4148.20507812500000000000	0.00000000000000000000	10247.00000000000000000000	10226.00000000000000000000	0.00000000000000000000	0.00000000000000000000	0.00000000000000000000	2602.00000000000000000000	922.00000000000000000000	4.00000000000000000000	4.00000000000000000000	4.00000000000000000000	4.00000000000000000000	4.00000000000000000000	4.00000000000000000000	4.00000000000000000000	4.00000000000000000000	4.00000000000000000000	4.00000000000000000000	4.00000000000000000000	4.00000000000000000000	4.00000000000000000000	4.00000000000000000000	4.00000000000000000000	4.00000000000000000000
51.00000000000000000000	0.00000000000000000000	4158.46142578125000000000	4149.23046875000000000000	4166.15380859375000000000	4178.46142578125000000000	4172.82031250000000000000	4173.33300781250000000000	4168.20507812500000000000	4172.82031250000000000000	4179.48730468750000000000	4175.89746093750000000000	4163.07666015625000000000	4176.41015625000000000000	4166.66650390625000000000	4146.15380859375000000000	0.00000000000000000000	10246.00000000000000000000	10226.00000000000000000000	0.00000000000000000000	0.00000000000000000000	0.00000000000000000000	2602.00000000000000000000	930.00000000000000000000	4.00000000000000000000	4.00000000000000000000	4.00000000000000000000	4.00000000000000000000	4.00000000000000000000	4.00000000000000000000	4.00000000000000000000	4.00000000000000000000	4.00000000000000000000	4.00000000000000000000	4.00000000000000000000	4.00000000000000000000	4.00000000000000000000	4.00000000000000000000	4.00000000000000000000	4.00000000000000000000
52.00000000000000000000	0.00000000000000000000	4165.12792968750000000000	4161.53857421875000000000	4173.33300781250000000000	4188.20507812500000000000	4181.02539062500000000000	4178.46142578125000000000	4186.66650390625000000000	4191.79492187500000000000	4186.66650390625000000000	4201.02539062500000000000	4174.35888671875000000000	4181.02539062500000000000	4176.41015625000000000000	4144.10253906250000000000	0.00000000000000000000	10246.00000000000000000000	10226.00000000000000000000	0.00000000000000000000	0.00000000000000000000	0.00000000000000000000	2602.00000000000000000000	938.00000000000000000000	4.00000000000000000000	4.00000000000000000000	4.00000000000000000000	4.00000000000000000000	4.00000000000000000000	4.00000000000000000000	4.00000000000000000000	4.00000000000000000000	4.00000000000000000000	4.00000000000000000000	4.00000000000000000000	4.00000000000000000000	4.00000000000000000000	4.00000000000000000000	4.00000000000000000000	4.00000000000000000000
53.00000000000000000000	0.00000000000000000000	4154.35888671875000000000	4125.64111328125000000000	4177.94873046875000000000	4166.66650390625000000000	4146.66650390625000000000	4168.20507812500000000000	4158.46142578125000000000	4153.84619140625000000000	4164.10253906250000000000	4154.35888671875000000000	4154.87158203125000000000	4172.30761718750000000000	4136.41015625000000000000	4131.28173828125000000000	0.00000000000000000000	10246.00000000000000000000	10226.00000000000000000000	0.00000000000000000000	0.00000000000000000000	0.00000000000000000000	2602.00000000000000000000	946.00000000000000000000	4.00000000000000000000	4.00000000000000000000	4.00000000000000000000	4.00000000000000000000	4.00000000000000000000	4.00000000000000000000	4.00000000000000000000	4.00000000000000000000	4.00000000000000000000	4.00000000000000000000	4.00000000000000000000	4.00000000000000000000	4.00000000000000000000	4.00000000000000000000	4.00000000000000000000	4.00000000000000000000
54.00000000000000000000	0.00000000000000000000	4164.61523437500000000000	4162.56396484375000000000	4163.58984375000000000000	4187.17919921875000000000	4192.82031250000000000000	4183.07666015625000000000	4186.66650390625000000000	4180.00000000000000000000	4178.97412109375000000000	4187.17919921875000000000	4167.69238281250000000000	4176.92285156250000000000	4177.43603515625000000000	4151.28173828125000000000	0.00000000000000000000	10246.00000000000000000000	10226.00000000000000000000	0.00000000000000000000	0.00000000000000000000	0.00000000000000000000	2602.00000000000000000000	954.00000000000000000000	4.00000000000000000000	4.00000000000000000000	4.00000000000000000000	4.00000000000000000000	4.00000000000000000000	4.00000000000000000000	4.00000000000000000000	4.00000000000000000000	4.00000000000000000000	4.00000000000000000000	4.00000000000000000000	4.00000000000000000000	4.00000000000000000000	4.00000000000000000000	4.00000000000000000000	4.00000000000000000000
55.00000000000000000000	0.00000000000000000000	4154.35888671875000000000	4141.53857421875000000000	4166.15380859375000000000	4178.97412109375000000000	4163.07666015625000000000	4166.15380859375000000000	4156.92285156250000000000	4161.53857421875000000000	4167.69238281250000000000	4165.64111328125000000000	4158.97412109375000000000	4178.97412109375000000000	4162.56396484375000000000	4141.53857421875000000000	0.00000000000000000000	10246.00000000000000000000	10226.00000000000000000000	0.00000000000000000000	0.00000000000000000000	0.00000000000000000000	2602.00000000000000000000	963.00000000000000000000	4.00000000000000000000	4.00000000000000000000	4.00000000000000000000	4.00000000000000000000	4.00000000000000000000	4.00000000000000000000	4.00000000000000000000	4.00000000000000000000	4.00000000000000000000	4.00000000000000000000	4.00000000000000000000	4.00000000000000000000	4.00000000000000000000	4.00000000000000000000	4.00000000000000000000	4.00000000000000000000
56.00000000000000000000	0.00000000000000000000	4149.74365234375000000000	4135.89746093750000000000	4164.10253906250000000000	4175.89746093750000000000	4147.17919921875000000000	4168.20507812500000000000	4157.43603515625000000000	4160.00000000000000000000	4168.71777343750000000000	4151.79492187500000000000	4155.89746093750000000000	4172.30761718750000000000	4155.89746093750000000000	4135.38427734375000000000	0.00000000000000000000	10246.00000000000000000000	10226.00000000000000000000	0.00000000000000000000	0.00000000000000000000	0.00000000000000000000	2602.00000000000000000000	971.00000000000000000000	4.00000000000000000000	4.00000000000000000000	4.00000000000000000000	4.00000000000000000000	4.00000000000000000000	4.00000000000000000000	4.00000000000000000000	4.00000000000000000000	4.00000000000000000000	4.00000000000000000000	4.00000000000000000000	4.00000000000000000000	4.00000000000000000000	4.00000000000000000000	4.00000000000000000000	4.00000000000000000000
57.00000000000000000000	0.00000000000000000000	4155.38427734375000000000	4145.64111328125000000000	4166.66650390625000000000	4189.23046875000000000000	4166.15380859375000000000	4174.87158203125000000000	4177.43603515625000000000	4180.51269531250000000000	4181.53857421875000000000	4181.02539062500000000000	4171.28173828125000000000	4176.92285156250000000000	4170.76904296875000000000	4140.51269531250000000000	0.00000000000000000000	10247.00000000000000000000	10226.00000000000000000000	0.00000000000000000000	0.00000000000000000000	0.00000000000000000000	2602.00000000000000000000	979.00000000000000000000	4.00000000000000000000	4.00000000000000000000	4.00000000000000000000	4.00000000000000000000	4.00000000000000000000	4.00000000000000000000	4.00000000000000000000	4.00000000000000000000	4.00000000000000000000	4.00000000000000000000	4.00000000000000000000	4.00000000000000000000	4.00000000000000000000	4.00000000000000000000	4.00000000000000000000	4.00000000000000000000
58.00000000000000000000	0.00000000000000000000	4144.61523437500000000000	4112.30761718750000000000	4171.28173828125000000000	4170.25634765625000000000	4136.41015625000000000000	4162.56396484375000000000	4146.15380859375000000000	4151.79492187500000000000	4166.15380859375000000000	4151.79492187500000000000	4155.38427734375000000000	4173.33300781250000000000	4132.82031250000000000000	4125.64111328125000000000	0.00000000000000000000	10247.00000000000000000000	10226.00000000000000000000	0.00000000000000000000	0.00000000000000000000	0.00000000000000000000	2602.00000000000000000000	986.00000000000000000000	4.00000000000000000000	4.00000000000000000000	4.00000000000000000000	4.00000000000000000000	4.00000000000000000000	4.00000000000000000000	4.00000000000000000000	4.00000000000000000000	4.00000000000000000000	4.00000000000000000000	4.00000000000000000000	4.00000000000000000000	4.00000000000000000000	4.00000000000000000000	4.00000000000000000000	4.00000000000000000000
59.00000000000000000000	0.00000000000000000000	4159.48730468750000000000	4163.58984375000000000000	4167.17919921875000000000	4192.30761718750000000000	4187.17919921875000000000	4180.00000000000000000000	4175.38427734375000000000	4181.53857421875000000000	4181.02539062500000000000	4192.82031250000000000000	4171.79492187500000000000	4182.56396484375000000000	4172.82031250000000000000	4143.58984375000000000000	0.00000000000000000000	10248.00000000000000000000	10223.00000000000000000000	0.00000000000000000000	0.00000000000000000000	0.00000000000000000000	2602.00000000000000000000	994.00000000000000000000	4.00000000000000000000	4.00000000000000000000	4.00000000000000000000	4.00000000000000000000	4.00000000000000000000	4.00000000000000000000	4.00000000000000000000	4.00000000000000000000	4.00000000000000000000	4.00000000000000000000	4.00000000000000000000	4.00000000000000000000	4.00000000000000000000	4.00000000000000000000	4.00000000000000000000	4.00000000000000000000
60.00000000000000000000	0.00000000000000000000	4156.92285156250000000000	4152.30761718750000000000	4172.82031250000000000000	4182.05126953125000000000	4172.82031250000000000000	4167.69238281250000000000	4158.97412109375000000000	4162.56396484375000000000	4171.79492187500000000000	4176.92285156250000000000	4168.71777343750000000000	4186.15380859375000000000	4164.10253906250000000000	4141.53857421875000000000	0.00000000000000000000	10248.00000000000000000000	10223.00000000000000000000	0.00000000000000000000	0.00000000000000000000	0.00000000000000000000	2603.00000000000000000000	1.00000000000000000000	4.00000000000000000000	4.00000000000000000000	4.00000000000000000000	4.00000000000000000000	4.00000000000000000000	4.00000000000000000000	4.00000000000000000000	4.00000000000000000000	4.00000000000000000000	4.00000000000000000000	4.00000000000000000000	4.00000000000000000000	4.00000000000000000000	4.00000000000000000000	4.00000000000000000000	4.00000000000000000000
61.00000000000000000000	0.00000000000000000000	4153.84619140625000000000	4133.84619140625000000000	4166.66650390625000000000	4170.25634765625000000000	4163.58984375000000000000	4166.15380859375000000000	4155.89746093750000000000	4159.48730468750000000000	4168.71777343750000000000	4163.07666015625000000000	4161.53857421875000000000	4175.89746093750000000000	4156.92285156250000000000	4137.94873046875000000000	0.00000000000000000000	10249.00000000000000000000	10224.00000000000000000000	0.00000000000000000000	0.00000000000000000000	0.00000000000000000000	2603.00000000000000000000	9.00000000000000000000	4.00000000000000000000	4.00000000000000000000	4.00000000000000000000	4.00000000000000000000	4.00000000000000000000	4.00000000000000000000	4.00000000000000000000	4.00000000000000000000	4.00000000000000000000	4.00000000000000000000	4.00000000000000000000	4.00000000000000000000	4.00000000000000000000	4.00000000000000000000	4.00000000000000000000	4.00000000000000000000
62.00000000000000000000	0.00000000000000000000	4163.07666015625000000000	4153.33300781250000000000	4168.20507812500000000000	4191.79492187500000000000	4193.33300781250000000000	4175.89746093750000000000	4178.97412109375000000000	4195.38427734375000000000	4183.58984375000000000000	4202.05126953125000000000	4177.94873046875000000000	4180.00000000000000000000	4184.10253906250000000000	4153.33300781250000000000	0.00000000000000000000	10249.00000000000000000000	10224.00000000000000000000	0.00000000000000000000	0.00000000000000000000	0.00000000000000000000	2603.00000000000000000000	17.00000000000000000000	4.00000000000000000000	4.00000000000000000000	4.00000000000000000000	4.00000000000000000000	4.00000000000000000000	4.00000000000000000000	4.00000000000000000000	4.00000000000000000000	4.00000000000000000000	4.00000000000000000000	4.00000000000000000000	4.00000000000000000000	4.00000000000000000000	4.00000000000000000000	4.00000000000000000000	4.00000000000000000000
63.00000000000000000000	0.00000000000000000000	4150.25634765625000000000	4122.05126953125000000000	4174.87158203125000000000	4173.84619140625000000000	4142.05126953125000000000	4159.48730468750000000000	4148.71777343750000000000	4163.07666015625000000000	4169.74365234375000000000	4162.05126953125000000000	4162.56396484375000000000	4175.89746093750000000000	4145.12792968750000000000	4142.05126953125000000000	0.00000000000000000000	10250.00000000000000000000	10224.00000000000000000000	0.00000000000000000000	0.00000000000000000000	0.00000000000000000000	2603.00000000000000000000	25.00000000000000000000	4.00000000000000000000	4.00000000000000000000	4.00000000000000000000	4.00000000000000000000	4.00000000000000000000	4.00000000000000000000	4.00000000000000000000	4.00000000000000000000	4.00000000000000000000	4.00000000000000000000	4.00000000000000000000	4.00000000000000000000	4.00000000000000000000	4.00000000000000000000	4.00000000000000000000	4.00000000000000000000
64.00000000000000000000	0.00000000000000000000	4157.43603515625000000000	4155.89746093750000000000	4167.69238281250000000000	4181.53857421875000000000	4172.82031250000000000000	4172.82031250000000000000	4178.46142578125000000000	4183.58984375000000000000	4185.12792968750000000000	4181.53857421875000000000	4174.35888671875000000000	4178.46142578125000000000	4172.82031250000000000000	4150.25634765625000000000	1160.00000000000000000000	10250.00000000000000000000	10224.00000000000000000000	0.00000000000000000000	0.00000000000000000000	0.00000000000000000000	2603.00000000000000000000	32.00000000000000000000	4.00000000000000000000	4.00000000000000000000	4.00000000000000000000	4.00000000000000000000	4.00000000000000000000	4.00000000000000000000	4.00000000000000000000	4.00000000000000000000	4.00000000000000000000	4.00000000000000000000	4.00000000000000000000	4.00000000000000000000	4.00000000000000000000	4.00000000000000000000	4.00000000000000000000	4.00000000000000000000
65.00000000000000000000	0.00000000000000000000	4154.35888671875000000000	4140.51269531250000000000	4171.79492187500000000000	4170.76904296875000000000	4171.28173828125000000000	4170.25634765625000000000	4166.15380859375000000000	4168.71777343750000000000	4173.33300781250000000000	4162.05126953125000000000	4169.23046875000000000000	4176.92285156250000000000	4156.41015625000000000000	4141.53857421875000000000	2080.00000000000000000000	10250.00000000000000000000	10224.00000000000000000000	0.00000000000000000000	0.00000000000000000000	0.00000000000000000000	2603.00000000000000000000	41.00000000000000000000	4.00000000000000000000	4.00000000000000000000	4.00000000000000000000	4.00000000000000000000	4.00000000000000000000	4.00000000000000000000	4.00000000000000000000	4.00000000000000000000	4.00000000000000000000	4.00000000000000000000	4.00000000000000000000	4.00000000000000000000	4.00000000000000000000	4.00000000000000000000	4.00000000000000000000	4.00000000000000000000
66.00000000000000000000	0.00000000000000000000	4153.33300781250000000000	4126.66650390625000000000	4165.12792968750000000000	4161.02539062500000000000	4149.23046875000000000000	4169.23046875000000000000	4156.92285156250000000000	4153.84619140625000000000	4164.10253906250000000000	4142.56396484375000000000	4156.92285156250000000000	4170.25634765625000000000	4140.00000000000000000000	4138.46142578125000000000	2102.00000000000000000000	10250.00000000000000000000	10224.00000000000000000000	0.00000000000000000000	0.00000000000000000000	0.00000000000000000000	2603.00000000000000000000	48.00000000000000000000	4.00000000000000000000	4.00000000000000000000	4.00000000000000000000	4.00000000000000000000	4.00000000000000000000	4.00000000000000000000	4.00000000000000000000	4.00000000000000000000	4.00000000000000000000	4.00000000000000000000	4.00000000000000000000	4.00000000000000000000	4.00000000000000000000	4.00000000000000000000	4.00000000000000000000	4.00000000000000000000
67.00000000000000000000	0.00000000000000000000	4167.17919921875000000000	4165.12792968750000000000	4164.61523437500000000000	4178.97412109375000000000	4172.82031250000000000000	4171.28173828125000000000	4178.97412109375000000000	4188.20507812500000000000	4181.02539062500000000000	4186.66650390625000000000	4175.89746093750000000000	4180.51269531250000000000	4186.66650390625000000000	4158.46142578125000000000	3229.00000000000000000000	10250.00000000000000000000	10226.00000000000000000000	0.00000000000000000000	0.00000000000000000000	0.00000000000000000000	2603.00000000000000000000	56.00000000000000000000	4.00000000000000000000	4.00000000000000000000	4.00000000000000000000	4.00000000000000000000	4.00000000000000000000	4.00000000000000000000	4.00000000000000000000	4.00000000000000000000	4.00000000000000000000	4.00000000000000000000	4.00000000000000000000	4.00000000000000000000	4.00000000000000000000	4.00000000000000000000	4.00000000000000000000	4.00000000000000000000
68.00000000000000000000	0.00000000000000000000	4153.33300781250000000000	4128.71777343750000000000	4173.84619140625000000000	4150.76904296875000000000	4130.76904296875000000000	4150.76904296875000000000	4142.56396484375000000000	4157.43603515625000000000	4164.10253906250000000000	4143.07666015625000000000	4160.00000000000000000000	4174.87158203125000000000	4156.41015625000000000000	4144.10253906250000000000	3409.00000000000000000000	10250.00000000000000000000	10226.00000000000000000000	0.00000000000000000000	0.00000000000000000000	0.00000000000000000000	2603.00000000000000000000	64.00000000000000000000	4.00000000000000000000	4.00000000000000000000	4.00000000000000000000	4.00000000000000000000	4.00000000000000000000	4.00000000000000000000	4.00000000000000000000	4.00000000000000000000	4.00000000000000000000	4.00000000000000000000	4.00000000000000000000	4.00000000000000000000	4.00000000000000000000	4.00000000000000000000	4.00000000000000000000	4.00000000000000000000
69.00000000000000000000	0.00000000000000000000	4158.46142578125000000000	4145.12792968750000000000	4168.20507812500000000000	4159.48730468750000000000	4162.56396484375000000000	4170.25634765625000000000	4170.76904296875000000000	4177.43603515625000000000	4179.48730468750000000000	4169.23046875000000000000	4169.23046875000000000000	4174.87158203125000000000	4169.74365234375000000000	4150.76904296875000000000	1650.00000000000000000000	10249.00000000000000000000	10225.00000000000000000000	0.00000000000000000000	0.00000000000000000000	0.00000000000000000000	2603.00000000000000000000	72.00000000000000000000	4.00000000000000000000	4.00000000000000000000	4.00000000000000000000	4.00000000000000000000	4.00000000000000000000	4.00000000000000000000	4.00000000000000000000	4.00000000000000000000	4.00000000000000000000	4.00000000000000000000	4.00000000000000000000	4.00000000000000000000	4.00000000000000000000	4.00000000000000000000	4.00000000000000000000	4.00000000000000000000
70.00000000000000000000	0.00000000000000000000	4162.05126953125000000000	4142.56396484375000000000	4177.94873046875000000000	4164.10253906250000000000	4166.66650390625000000000	4172.30761718750000000000	4174.87158203125000000000	4182.56396484375000000000	4179.48730468750000000000	4184.61523437500000000000	4174.87158203125000000000	4182.56396484375000000000	4162.56396484375000000000	4151.28173828125000000000	2992.00000000000000000000	10249.00000000000000000000	10225.00000000000000000000	0.00000000000000000000	0.00000000000000000000	0.00000000000000000000	2603.00000000000000000000	81.00000000000000000000	4.00000000000000000000	4.00000000000000000000	4.00000000000000000000	4.00000000000000000000	4.00000000000000000000	4.00000000000000000000	4.00000000000000000000	4.00000000000000000000	4.00000000000000000000	4.00000000000000000000	4.00000000000000000000	4.00000000000000000000	4.00000000000000000000	4.00000000000000000000	4.00000000000000000000	4.00000000000000000000
71.00000000000000000000	0.00000000000000000000	4163.58984375000000000000	4137.94873046875000000000	4178.97412109375000000000	4156.41015625000000000000	4151.79492187500000000000	4170.25634765625000000000	4168.20507812500000000000	4170.76904296875000000000	4171.79492187500000000000	4165.12792968750000000000	4168.71777343750000000000	4183.07666015625000000000	4153.33300781250000000000	4148.20507812500000000000	2926.00000000000000000000	10246.00000000000000000000	10226.00000000000000000000	0.00000000000000000000	0.00000000000000000000	0.00000000000000000000	2603.00000000000000000000	89.00000000000000000000	4.00000000000000000000	4.00000000000000000000	4.00000000000000000000	4.00000000000000000000	4.00000000000000000000	4.00000000000000000000	4.00000000000000000000	4.00000000000000000000	4.00000000000000000000	4.00000000000000000000	4.00000000000000000000	4.00000000000000000000	4.00000000000000000000	4.00000000000000000000	4.00000000000000000000	4.00000000000000000000
72.00000000000000000000	0.00000000000000000000	4173.33300781250000000000	4174.35888671875000000000	4172.30761718750000000000	4177.94873046875000000000	4188.20507812500000000000	4181.53857421875000000000	4189.23046875000000000000	4193.84619140625000000000	4185.64111328125000000000	4197.43603515625000000000	4184.61523437500000000000	4190.25634765625000000000	4192.82031250000000000000	4163.58984375000000000000	1548.00000000000000000000	10246.00000000000000000000	10226.00000000000000000000	0.00000000000000000000	0.00000000000000000000	0.00000000000000000000	2603.00000000000000000000	97.00000000000000000000	4.00000000000000000000	4.00000000000000000000	4.00000000000000000000	4.00000000000000000000	4.00000000000000000000	4.00000000000000000000	4.00000000000000000000	4.00000000000000000000	4.00000000000000000000	4.00000000000000000000	4.00000000000000000000	4.00000000000000000000	4.00000000000000000000	4.00000000000000000000	4.00000000000000000000	4.00000000000000000000
73.00000000000000000000	0.00000000000000000000	4155.89746093750000000000	4134.35888671875000000000	4172.82031250000000000000	4154.87158203125000000000	4153.84619140625000000000	4165.64111328125000000000	4147.69238281250000000000	4150.25634765625000000000	4163.07666015625000000000	4153.84619140625000000000	4162.56396484375000000000	4178.97412109375000000000	4151.28173828125000000000	4145.64111328125000000000	3387.00000000000000000000	10247.00000000000000000000	10226.00000000000000000000	0.00000000000000000000	0.00000000000000000000	0.00000000000000000000	2603.00000000000000000000	105.00000000000000000000	4.00000000000000000000	4.00000000000000000000	4.00000000000000000000	4.00000000000000000000	4.00000000000000000000	4.00000000000000000000	4.00000000000000000000	4.00000000000000000000	4.00000000000000000000	4.00000000000000000000	4.00000000000000000000	4.00000000000000000000	4.00000000000000000000	4.00000000000000000000	4.00000000000000000000	4.00000000000000000000
74.00000000000000000000	0.00000000000000000000	4162.05126953125000000000	4156.41015625000000000000	4166.66650390625000000000	4155.89746093750000000000	4181.53857421875000000000	4176.41015625000000000000	4173.33300781250000000000	4170.76904296875000000000	4174.87158203125000000000	4175.89746093750000000000	4168.71777343750000000000	4176.92285156250000000000	4167.69238281250000000000	4153.84619140625000000000	3268.00000000000000000000	10247.00000000000000000000	10226.00000000000000000000	0.00000000000000000000	0.00000000000000000000	0.00000000000000000000	2603.00000000000000000000	113.00000000000000000000	4.00000000000000000000	4.00000000000000000000	4.00000000000000000000	4.00000000000000000000	4.00000000000000000000	4.00000000000000000000	4.00000000000000000000	4.00000000000000000000	4.00000000000000000000	4.00000000000000000000	4.00000000000000000000	4.00000000000000000000	4.00000000000000000000	4.00000000000000000000	4.00000000000000000000	4.00000000000000000000
75.00000000000000000000	0.00000000000000000000	4163.58984375000000000000	4156.92285156250000000000	4177.94873046875000000000	4156.92285156250000000000	4176.92285156250000000000	4172.30761718750000000000	4176.41015625000000000000	4183.07666015625000000000	4181.53857421875000000000	4188.20507812500000000000	4177.94873046875000000000	4187.17919921875000000000	4170.76904296875000000000	4158.46142578125000000000	2174.00000000000000000000	10247.00000000000000000000	10227.00000000000000000000	0.00000000000000000000	0.00000000000000000000	0.00000000000000000000	2603.00000000000000000000	122.00000000000000000000	4.00000000000000000000	4.00000000000000000000	4.00000000000000000000	4.00000000000000000000	4.00000000000000000000	4.00000000000000000000	4.00000000000000000000	4.00000000000000000000	4.00000000000000000000	4.00000000000000000000	4.00000000000000000000	4.00000000000000000000	4.00000000000000000000	4.00000000000000000000	4.00000000000000000000	4.00000000000000000000
76.00000000000000000000	0.00000000000000000000	4155.89746093750000000000	4130.76904296875000000000	4176.41015625000000000000	4138.46142578125000000000	4145.64111328125000000000	4166.66650390625000000000	4155.38427734375000000000	4157.43603515625000000000	4171.79492187500000000000	4155.89746093750000000000	4163.58984375000000000000	4178.46142578125000000000	4142.56396484375000000000	4148.20507812500000000000	1625.00000000000000000000	10247.00000000000000000000	10227.00000000000000000000	0.00000000000000000000	0.00000000000000000000	0.00000000000000000000	2603.00000000000000000000	129.00000000000000000000	4.00000000000000000000	4.00000000000000000000	4.00000000000000000000	4.00000000000000000000	4.00000000000000000000	4.00000000000000000000	4.00000000000000000000	4.00000000000000000000	4.00000000000000000000	4.00000000000000000000	4.00000000000000000000	4.00000000000000000000	4.00000000000000000000	4.00000000000000000000	4.00000000000000000000	4.00000000000000000000
77.00000000000000000000	0.00000000000000000000	4171.79492187500000000000	4174.87158203125000000000	4170.76904296875000000000	4158.97412109375000000000	4193.84619140625000000000	4184.61523437500000000000	4192.82031250000000000000	4186.15380859375000000000	4187.69238281250000000000	4200.00000000000000000000	4178.97412109375000000000	4184.61523437500000000000	4180.51269531250000000000	4165.64111328125000000000	1693.00000000000000000000	10248.00000000000000000000	10227.00000000000000000000	0.00000000000000000000	0.00000000000000000000	0.00000000000000000000	2603.00000000000000000000	138.00000000000000000000	4.00000000000000000000	4.00000000000000000000	4.00000000000000000000	4.00000000000000000000	4.00000000000000000000	4.00000000000000000000	4.00000000000000000000	4.00000000000000000000	4.00000000000000000000	4.00000000000000000000	4.00000000000000000000	4.00000000000000000000	4.00000000000000000000	4.00000000000000000000	4.00000000000000000000	4.00000000000000000000
78.00000000000000000000	0.00000000000000000000	4166.15380859375000000000	4151.28173828125000000000	4181.53857421875000000000	4150.25634765625000000000	4169.23046875000000000000	4172.30761718750000000000	4171.28173828125000000000	4164.61523437500000000000	4173.33300781250000000000	4165.64111328125000000000	4170.76904296875000000000	4187.17919921875000000000	4156.41015625000000000000	4158.46142578125000000000	3268.00000000000000000000	10248.00000000000000000000	10227.00000000000000000000	0.00000000000000000000	0.00000000000000000000	0.00000000000000000000	2603.00000000000000000000	145.00000000000000000000	4.00000000000000000000	4.00000000000000000000	4.00000000000000000000	4.00000000000000000000	4.00000000000000000000	4.00000000000000000000	4.00000000000000000000	4.00000000000000000000	4.00000000000000000000	4.00000000000000000000	4.00000000000000000000	4.00000000000000000000	4.00000000000000000000	4.00000000000000000000	4.00000000000000000000	4.00000000000000000000
79.00000000000000000000	0.00000000000000000000	4169.74365234375000000000	4161.02539062500000000000	4170.76904296875000000000	4161.53857421875000000000	4179.48730468750000000000	4177.94873046875000000000	4183.07666015625000000000	4182.56396484375000000000	4178.46142578125000000000	4169.74365234375000000000	4178.46142578125000000000	4185.64111328125000000000	4176.41015625000000000000	4165.12792968750000000000	2174.00000000000000000000	10248.00000000000000000000	10228.00000000000000000000	0.00000000000000000000	0.00000000000000000000	0.00000000000000000000	2603.00000000000000000000	152.00000000000000000000	4.00000000000000000000	4.00000000000000000000	4.00000000000000000000	4.00000000000000000000	4.00000000000000000000	4.00000000000000000000	4.00000000000000000000	4.00000000000000000000	4.00000000000000000000	4.00000000000000000000	4.00000000000000000000	4.00000000000000000000	4.00000000000000000000	4.00000000000000000000	4.00000000000000000000	4.00000000000000000000
80.00000000000000000000	0.00000000000000000000	4168.20507812500000000000	4156.92285156250000000000	4166.66650390625000000000	4166.15380859375000000000	4165.12792968750000000000	4168.71777343750000000000	4173.33300781250000000000	4183.58984375000000000000	4175.38427734375000000000	4188.20507812500000000000	4181.53857421875000000000	4186.66650390625000000000	4180.51269531250000000000	4165.12792968750000000000	1625.00000000000000000000	10248.00000000000000000000	10228.00000000000000000000	0.00000000000000000000	0.00000000000000000000	0.00000000000000000000	2603.00000000000000000000	160.00000000000000000000	4.00000000000000000000	4.00000000000000000000	4.00000000000000000000	4.00000000000000000000	4.00000000000000000000	4.00000000000000000000	4.00000000000000000000	4.00000000000000000000	4.00000000000000000000	4.00000000000000000000	4.00000000000000000000	4.00000000000000000000	4.00000000000000000000	4.00000000000000000000	4.00000000000000000000	4.00000000000000000000
81.00000000000000000000	0.00000000000000000000	4154.87158203125000000000	4124.61523437500000000000	4170.25634765625000000000	4142.05126953125000000000	4132.82031250000000000000	4159.48730468750000000000	4146.66650390625000000000	4151.79492187500000000000	4164.10253906250000000000	4162.56396484375000000000	4162.56396484375000000000	4177.94873046875000000000	4142.05126953125000000000	4152.30761718750000000000	1693.00000000000000000000	10247.00000000000000000000	10226.00000000000000000000	0.00000000000000000000	0.00000000000000000000	0.00000000000000000000	2603.00000000000000000000	167.00000000000000000000	4.00000000000000000000	4.00000000000000000000	4.00000000000000000000	4.00000000000000000000	4.00000000000000000000	4.00000000000000000000	4.00000000000000000000	4.00000000000000000000	4.00000000000000000000	4.00000000000000000000	4.00000000000000000000	4.00000000000000000000	4.00000000000000000000	4.00000000000000000000	4.00000000000000000000	4.00000000000000000000
82.00000000000000000000	0.00000000000000000000	4167.69238281250000000000	4166.15380859375000000000	4172.82031250000000000000	4161.53857421875000000000	4197.43603515625000000000	4184.10253906250000000000	4193.33300781250000000000	4194.87158203125000000000	4190.25634765625000000000	4209.23046875000000000000	4183.58984375000000000000	4187.17919921875000000000	4175.38427734375000000000	4166.66650390625000000000	3268.00000000000000000000	10247.00000000000000000000	10226.00000000000000000000	0.00000000000000000000	0.00000000000000000000	0.00000000000000000000	2603.00000000000000000000	175.00000000000000000000	4.00000000000000000000	4.00000000000000000000	4.00000000000000000000	4.00000000000000000000	4.00000000000000000000	4.00000000000000000000	4.00000000000000000000	4.00000000000000000000	4.00000000000000000000	4.00000000000000000000	4.00000000000000000000	4.00000000000000000000	4.00000000000000000000	4.00000000000000000000	4.00000000000000000000	4.00000000000000000000
83.00000000000000000000	0.00000000000000000000	4157.94873046875000000000	4137.43603515625000000000	4180.51269531250000000000	4150.25634765625000000000	4168.71777343750000000000	4172.82031250000000000000	4175.38427734375000000000	4174.35888671875000000000	4177.43603515625000000000	4184.61523437500000000000	4172.82031250000000000000	4186.15380859375000000000	4144.10253906250000000000	4149.74365234375000000000	2174.00000000000000000000	10247.00000000000000000000	10227.00000000000000000000	0.00000000000000000000	0.00000000000000000000	0.00000000000000000000	2603.00000000000000000000	183.00000000000000000000	4.00000000000000000000	4.00000000000000000000	4.00000000000000000000	4.00000000000000000000	4.00000000000000000000	4.00000000000000000000	4.00000000000000000000	4.00000000000000000000	4.00000000000000000000	4.00000000000000000000	4.00000000000000000000	4.00000000000000000000	4.00000000000000000000	4.00000000000000000000	4.00000000000000000000	4.00000000000000000000
84.00000000000000000000	0.00000000000000000000	4157.94873046875000000000	4143.07666015625000000000	4167.17919921875000000000	4153.84619140625000000000	4166.15380859375000000000	4174.35888671875000000000	4178.97412109375000000000	4174.35888671875000000000	4176.41015625000000000000	4178.97412109375000000000	4169.74365234375000000000	4180.51269531250000000000	4158.46142578125000000000	4155.38427734375000000000	1625.00000000000000000000	10247.00000000000000000000	10227.00000000000000000000	0.00000000000000000000	0.00000000000000000000	0.00000000000000000000	2603.00000000000000000000	190.00000000000000000000	4.00000000000000000000	4.00000000000000000000	4.00000000000000000000	4.00000000000000000000	4.00000000000000000000	4.00000000000000000000	4.00000000000000000000	4.00000000000000000000	4.00000000000000000000	4.00000000000000000000	4.00000000000000000000	4.00000000000000000000	4.00000000000000000000	4.00000000000000000000	4.00000000000000000000	4.00000000000000000000
85.00000000000000000000	0.00000000000000000000	4168.20507812500000000000	4161.02539062500000000000	4164.61523437500000000000	4163.58984375000000000000	4181.02539062500000000000	4174.87158203125000000000	4181.02539062500000000000	4183.58984375000000000000	4178.97412109375000000000	4184.10253906250000000000	4178.46142578125000000000	4185.64111328125000000000	4186.15380859375000000000	4170.76904296875000000000	1693.00000000000000000000	10246.00000000000000000000	10224.00000000000000000000	0.00000000000000000000	0.00000000000000000000	0.00000000000000000000	2603.00000000000000000000	199.00000000000000000000	4.00000000000000000000	4.00000000000000000000	4.00000000000000000000	4.00000000000000000000	4.00000000000000000000	4.00000000000000000000	4.00000000000000000000	4.00000000000000000000	4.00000000000000000000	4.00000000000000000000	4.00000000000000000000	4.00000000000000000000	4.00000000000000000000	4.00000000000000000000	4.00000000000000000000	4.00000000000000000000
86.00000000000000000000	0.00000000000000000000	4157.94873046875000000000	4127.17919921875000000000	4168.71777343750000000000	4143.58984375000000000000	4137.94873046875000000000	4161.53857421875000000000	4154.35888671875000000000	4154.87158203125000000000	4161.53857421875000000000	4144.10253906250000000000	4157.94873046875000000000	4177.94873046875000000000	4141.02539062500000000000	4153.84619140625000000000	3268.00000000000000000000	10246.00000000000000000000	10224.00000000000000000000	0.00000000000000000000	0.00000000000000000000	0.00000000000000000000	2603.00000000000000000000	206.00000000000000000000	4.00000000000000000000	4.00000000000000000000	4.00000000000000000000	4.00000000000000000000	4.00000000000000000000	4.00000000000000000000	4.00000000000000000000	4.00000000000000000000	4.00000000000000000000	4.00000000000000000000	4.00000000000000000000	4.00000000000000000000	4.00000000000000000000	4.00000000000000000000	4.00000000000000000000	4.00000000000000000000
87.00000000000000000000	0.00000000000000000000	4157.94873046875000000000	4148.71777343750000000000	4166.15380859375000000000	4162.05126953125000000000	4173.84619140625000000000	4173.33300781250000000000	4186.66650390625000000000	4191.28173828125000000000	4178.97412109375000000000	4191.79492187500000000000	4170.76904296875000000000	4178.46142578125000000000	4154.87158203125000000000	4157.94873046875000000000	2174.00000000000000000000	10246.00000000000000000000	10225.00000000000000000000	0.00000000000000000000	0.00000000000000000000	0.00000000000000000000	2603.00000000000000000000	215.00000000000000000000	4.00000000000000000000	4.00000000000000000000	4.00000000000000000000	4.00000000000000000000	4.00000000000000000000	4.00000000000000000000	4.00000000000000000000	4.00000000000000000000	4.00000000000000000000	4.00000000000000000000	4.00000000000000000000	4.00000000000000000000	4.00000000000000000000	4.00000000000000000000	4.00000000000000000000	4.00000000000000000000
88.00000000000000000000	0.00000000000000000000	4148.20507812500000000000	4125.64111328125000000000	4176.41015625000000000000	4150.76904296875000000000	4154.35888671875000000000	4162.05126953125000000000	4159.48730468750000000000	4171.28173828125000000000	4171.79492187500000000000	4175.89746093750000000000	4166.15380859375000000000	4174.87158203125000000000	4137.43603515625000000000	4146.66650390625000000000	1625.00000000000000000000	10246.00000000000000000000	10225.00000000000000000000	0.00000000000000000000	0.00000000000000000000	0.00000000000000000000	2603.00000000000000000000	223.00000000000000000000	4.00000000000000000000	4.00000000000000000000	4.00000000000000000000	4.00000000000000000000	4.00000000000000000000	4.00000000000000000000	4.00000000000000000000	4.00000000000000000000	4.00000000000000000000	4.00000000000000000000	4.00000000000000000000	4.00000000000000000000	4.00000000000000000000	4.00000000000000000000	4.00000000000000000000	4.00000000000000000000
89.00000000000000000000	0.00000000000000000000	4163.07666015625000000000	4152.82031250000000000000	4171.79492187500000000000	4155.89746093750000000000	4161.53857421875000000000	4174.87158203125000000000	4167.69238281250000000000	4172.30761718750000000000	4176.41015625000000000000	4171.79492187500000000000	4168.71777343750000000000	4177.43603515625000000000	4163.58984375000000000000	4154.35888671875000000000	1693.00000000000000000000	10246.00000000000000000000	10226.00000000000000000000	0.00000000000000000000	0.00000000000000000000	0.00000000000000000000	2603.00000000000000000000	231.00000000000000000000	4.00000000000000000000	4.00000000000000000000	4.00000000000000000000	4.00000000000000000000	4.00000000000000000000	4.00000000000000000000	4.00000000000000000000	4.00000000000000000000	4.00000000000000000000	4.00000000000000000000	4.00000000000000000000	4.00000000000000000000	4.00000000000000000000	4.00000000000000000000	4.00000000000000000000	4.00000000000000000000
90.00000000000000000000	0.00000000000000000000	4177.94873046875000000000	4181.53857421875000000000	4170.76904296875000000000	4173.33300781250000000000	4194.87158203125000000000	4180.51269531250000000000	4185.12792968750000000000	4186.15380859375000000000	4179.48730468750000000000	4195.38427734375000000000	4179.48730468750000000000	4188.20507812500000000000	4190.25634765625000000000	4166.15380859375000000000	3268.00000000000000000000	10246.00000000000000000000	10226.00000000000000000000	0.00000000000000000000	0.00000000000000000000	0.00000000000000000000	2603.00000000000000000000	240.00000000000000000000	4.00000000000000000000	4.00000000000000000000	4.00000000000000000000	4.00000000000000000000	4.00000000000000000000	4.00000000000000000000	4.00000000000000000000	4.00000000000000000000	4.00000000000000000000	4.00000000000000000000	4.00000000000000000000	4.00000000000000000000	4.00000000000000000000	4.00000000000000000000	4.00000000000000000000	4.00000000000000000000
91.00000000000000000000	0.00000000000000000000	4160.00000000000000000000	4138.97412109375000000000	4172.30761718750000000000	4147.69238281250000000000	4156.41015625000000000000	4160.00000000000000000000	4147.17919921875000000000	4145.12792968750000000000	4156.92285156250000000000	4147.17919921875000000000	4157.94873046875000000000	4172.30761718750000000000	4142.56396484375000000000	4146.66650390625000000000	2174.00000000000000000000	10249.00000000000000000000	10227.00000000000000000000	0.00000000000000000000	0.00000000000000000000	0.00000000000000000000	2603.00000000000000000000	248.00000000000000000000	4.00000000000000000000	4.00000000000000000000	4.00000000000000000000	4.00000000000000000000	4.00000000000000000000	4.00000000000000000000	4.00000000000000000000	4.00000000000000000000	4.00000000000000000000	4.00000000000000000000	4.00000000000000000000	4.00000000000000000000	4.00000000000000000000	4.00000000000000000000	4.00000000000000000000	4.00000000000000000000
92.00000000000000000000	0.00000000000000000000	4168.71777343750000000000	4175.38427734375000000000	4165.12792968750000000000	4165.12792968750000000000	4180.00000000000000000000	4173.33300781250000000000	4172.30761718750000000000	4176.92285156250000000000	4179.48730468750000000000	4174.87158203125000000000	4175.38427734375000000000	4173.84619140625000000000	4181.02539062500000000000	4161.53857421875000000000	1625.00000000000000000000	10249.00000000000000000000	10227.00000000000000000000	0.00000000000000000000	0.00000000000000000000	0.00000000000000000000	2603.00000000000000000000	255.00000000000000000000	4.00000000000000000000	4.00000000000000000000	4.00000000000000000000	4.00000000000000000000	4.00000000000000000000	4.00000000000000000000	4.00000000000000000000	4.00000000000000000000	4.00000000000000000000	4.00000000000000000000	4.00000000000000000000	4.00000000000000000000	4.00000000000000000000	4.00000000000000000000	4.00000000000000000000	4.00000000000000000000
93.00000000000000000000	0.00000000000000000000	4166.66650390625000000000	4161.02539062500000000000	4173.33300781250000000000	4162.05126953125000000000	4152.82031250000000000000	4163.07666015625000000000	4153.33300781250000000000	4165.64111328125000000000	4173.33300781250000000000	4168.20507812500000000000	4173.84619140625000000000	4183.07666015625000000000	4176.92285156250000000000	4160.00000000000000000000	1693.00000000000000000000	10249.00000000000000000000	10227.00000000000000000000	0.00000000000000000000	0.00000000000000000000	0.00000000000000000000	2603.00000000000000000000	263.00000000000000000000	4.00000000000000000000	4.00000000000000000000	4.00000000000000000000	4.00000000000000000000	4.00000000000000000000	4.00000000000000000000	4.00000000000000000000	4.00000000000000000000	4.00000000000000000000	4.00000000000000000000	4.00000000000000000000	4.00000000000000000000	4.00000000000000000000	4.00000000000000000000	4.00000000000000000000	4.00000000000000000000
94.00000000000000000000	0.00000000000000000000	4169.74365234375000000000	4159.48730468750000000000	4173.33300781250000000000	4158.97412109375000000000	4158.46142578125000000000	4167.69238281250000000000	4157.94873046875000000000	4155.38427734375000000000	4167.17919921875000000000	4173.84619140625000000000	4169.23046875000000000000	4183.07666015625000000000	4169.74365234375000000000	4160.00000000000000000000	3268.00000000000000000000	10249.00000000000000000000	10227.00000000000000000000	0.00000000000000000000	0.00000000000000000000	0.00000000000000000000	2603.00000000000000000000	270.00000000000000000000	4.00000000000000000000	4.00000000000000000000	4.00000000000000000000	4.00000000000000000000	4.00000000000000000000	4.00000000000000000000	4.00000000000000000000	4.00000000000000000000	4.00000000000000000000	4.00000000000000000000	4.00000000000000000000	4.00000000000000000000	4.00000000000000000000	4.00000000000000000000	4.00000000000000000000	4.00000000000000000000
95.00000000000000000000	0.00000000000000000000	4180.51269531250000000000	4188.71777343750000000000	4177.94873046875000000000	4177.94873046875000000000	4197.43603515625000000000	4178.97412109375000000000	4184.10253906250000000000	4170.76904296875000000000	4175.89746093750000000000	4208.20507812500000000000	4184.61523437500000000000	4188.20507812500000000000	4188.71777343750000000000	4170.76904296875000000000	2174.00000000000000000000	10250.00000000000000000000	10226.00000000000000000000	0.00000000000000000000	0.00000000000000000000	0.00000000000000000000	2603.00000000000000000000	277.00000000000000000000	4.00000000000000000000	4.00000000000000000000	4.00000000000000000000	4.00000000000000000000	4.00000000000000000000	4.00000000000000000000	4.00000000000000000000	4.00000000000000000000	4.00000000000000000000	4.00000000000000000000	4.00000000000000000000	4.00000000000000000000	4.00000000000000000000	4.00000000000000000000	4.00000000000000000000	4.00000000000000000000
96.00000000000000000000	0.00000000000000000000	4166.15380859375000000000	4155.38427734375000000000	4178.97412109375000000000	4156.92285156250000000000	4157.94873046875000000000	4165.12792968750000000000	4150.76904296875000000000	4138.46142578125000000000	4158.97412109375000000000	4156.41015625000000000000	4165.64111328125000000000	4178.46142578125000000000	4150.76904296875000000000	4154.35888671875000000000	1625.00000000000000000000	10250.00000000000000000000	10226.00000000000000000000	0.00000000000000000000	0.00000000000000000000	0.00000000000000000000	2603.00000000000000000000	285.00000000000000000000	4.00000000000000000000	4.00000000000000000000	4.00000000000000000000	4.00000000000000000000	4.00000000000000000000	4.00000000000000000000	4.00000000000000000000	4.00000000000000000000	4.00000000000000000000	4.00000000000000000000	4.00000000000000000000	4.00000000000000000000	4.00000000000000000000	4.00000000000000000000	4.00000000000000000000	4.00000000000000000000
97.00000000000000000000	0.00000000000000000000	4177.43603515625000000000	4187.17919921875000000000	4166.66650390625000000000	4174.87158203125000000000	4191.28173828125000000000	4174.35888671875000000000	4171.79492187500000000000	4172.82031250000000000000	4176.41015625000000000000	4177.43603515625000000000	4177.94873046875000000000	4182.05126953125000000000	4189.74365234375000000000	4168.20507812500000000000	1693.00000000000000000000	10251.00000000000000000000	10225.00000000000000000000	0.00000000000000000000	0.00000000000000000000	0.00000000000000000000	2603.00000000000000000000	292.00000000000000000000	4.00000000000000000000	4.00000000000000000000	4.00000000000000000000	4.00000000000000000000	4.00000000000000000000	4.00000000000000000000	4.00000000000000000000	4.00000000000000000000	4.00000000000000000000	4.00000000000000000000	4.00000000000000000000	4.00000000000000000000	4.00000000000000000000	4.00000000000000000000	4.00000000000000000000	4.00000000000000000000
98.00000000000000000000	0.00000000000000000000	4178.46142578125000000000	4174.35888671875000000000	4172.82031250000000000000	4182.56396484375000000000	4172.82031250000000000000	4161.02539062500000000000	4153.33300781250000000000	4162.56396484375000000000	4168.71777343750000000000	4165.64111328125000000000	4175.89746093750000000000	4184.61523437500000000000	4182.05126953125000000000	4166.66650390625000000000	3268.00000000000000000000	10251.00000000000000000000	10225.00000000000000000000	0.00000000000000000000	0.00000000000000000000	0.00000000000000000000	2603.00000000000000000000	299.00000000000000000000	4.00000000000000000000	4.00000000000000000000	4.00000000000000000000	4.00000000000000000000	4.00000000000000000000	4.00000000000000000000	4.00000000000000000000	4.00000000000000000000	4.00000000000000000000	4.00000000000000000000	4.00000000000000000000	4.00000000000000000000	4.00000000000000000000	4.00000000000000000000	4.00000000000000000000	4.00000000000000000000
99.00000000000000000000	0.00000000000000000000	4170.25634765625000000000	4166.15380859375000000000	4169.74365234375000000000	4183.07666015625000000000	4150.76904296875000000000	4160.00000000000000000000	4150.76904296875000000000	4148.71777343750000000000	4163.58984375000000000000	4155.38427734375000000000	4167.17919921875000000000	4171.79492187500000000000	4164.10253906250000000000	4159.48730468750000000000	2174.00000000000000000000	10253.00000000000000000000	10226.00000000000000000000	0.00000000000000000000	0.00000000000000000000	0.00000000000000000000	2603.00000000000000000000	308.00000000000000000000	4.00000000000000000000	4.00000000000000000000	4.00000000000000000000	4.00000000000000000000	4.00000000000000000000	4.00000000000000000000	4.00000000000000000000	4.00000000000000000000	4.00000000000000000000	4.00000000000000000000	4.00000000000000000000	4.00000000000000000000	4.00000000000000000000	4.00000000000000000000	4.00000000000000000000	4.00000000000000000000
100.00000000000000000000	0.00000000000000000000	4172.30761718750000000000	4192.82031250000000000000	4171.28173828125000000000	4203.58984375000000000000	4178.97412109375000000000	4171.28173828125000000000	4180.00000000000000000000	4175.89746093750000000000	4177.43603515625000000000	4190.76904296875000000000	4182.56396484375000000000	4174.87158203125000000000	4182.05126953125000000000	4165.12792968750000000000	1625.00000000000000000000	10253.00000000000000000000	10226.00000000000000000000	0.00000000000000000000	0.00000000000000000000	0.00000000000000000000	2603.00000000000000000000	315.00000000000000000000	4.00000000000000000000	4.00000000000000000000	4.00000000000000000000	4.00000000000000000000	4.00000000000000000000	4.00000000000000000000	4.00000000000000000000	4.00000000000000000000	4.00000000000000000000	4.00000000000000000000	4.00000000000000000000	4.00000000000000000000	4.00000000000000000000	4.00000000000000000000	4.00000000000000000000	4.00000000000000000000
101.00000000000000000000	0.00000000000000000000	4161.53857421875000000000	4152.82031250000000000000	4177.94873046875000000000	4188.20507812500000000000	4145.12792968750000000000	4160.00000000000000000000	4147.69238281250000000000	4145.12792968750000000000	4161.53857421875000000000	4144.61523437500000000000	4164.61523437500000000000	4173.84619140625000000000	4140.00000000000000000000	4147.69238281250000000000	1693.00000000000000000000	10251.00000000000000000000	10226.00000000000000000000	0.00000000000000000000	0.00000000000000000000	0.00000000000000000000	2603.00000000000000000000	323.00000000000000000000	4.00000000000000000000	4.00000000000000000000	4.00000000000000000000	4.00000000000000000000	4.00000000000000000000	4.00000000000000000000	4.00000000000000000000	4.00000000000000000000	4.00000000000000000000	4.00000000000000000000	4.00000000000000000000	4.00000000000000000000	4.00000000000000000000	4.00000000000000000000	4.00000000000000000000	4.00000000000000000000
102.00000000000000000000	0.00000000000000000000	4177.94873046875000000000	4184.61523437500000000000	4166.66650390625000000000	4208.71777343750000000000	4183.58984375000000000000	4176.92285156250000000000	4174.35888671875000000000	4170.76904296875000000000	4177.94873046875000000000	4181.02539062500000000000	4175.89746093750000000000	4180.00000000000000000000	4180.51269531250000000000	4164.10253906250000000000	3268.00000000000000000000	10251.00000000000000000000	10226.00000000000000000000	0.00000000000000000000	0.00000000000000000000	0.00000000000000000000	2603.00000000000000000000	332.00000000000000000000	4.00000000000000000000	4.00000000000000000000	4.00000000000000000000	4.00000000000000000000	4.00000000000000000000	4.00000000000000000000	4.00000000000000000000	4.00000000000000000000	4.00000000000000000000	4.00000000000000000000	4.00000000000000000000	4.00000000000000000000	4.00000000000000000000	4.00000000000000000000	4.00000000000000000000	4.00000000000000000000
103.00000000000000000000	0.00000000000000000000	4180.51269531250000000000	4184.10253906250000000000	4171.28173828125000000000	4210.25634765625000000000	4179.48730468750000000000	4166.66650390625000000000	4166.66650390625000000000	4164.61523437500000000000	4170.76904296875000000000	4185.64111328125000000000	4175.89746093750000000000	4183.58984375000000000000	4185.12792968750000000000	4167.17919921875000000000	2174.00000000000000000000	10249.00000000000000000000	10225.00000000000000000000	0.00000000000000000000	0.00000000000000000000	0.00000000000000000000	2603.00000000000000000000	340.00000000000000000000	4.00000000000000000000	4.00000000000000000000	4.00000000000000000000	4.00000000000000000000	4.00000000000000000000	4.00000000000000000000	4.00000000000000000000	4.00000000000000000000	4.00000000000000000000	4.00000000000000000000	4.00000000000000000000	4.00000000000000000000	4.00000000000000000000	4.00000000000000000000	4.00000000000000000000	4.00000000000000000000
104.00000000000000000000	0.00000000000000000000	4172.82031250000000000000	4167.69238281250000000000	4171.79492187500000000000	4201.02539062500000000000	4160.51269531250000000000	4160.00000000000000000000	4153.33300781250000000000	4151.28173828125000000000	4162.56396484375000000000	4160.00000000000000000000	4167.17919921875000000000	4175.89746093750000000000	4164.61523437500000000000	4159.48730468750000000000	1625.00000000000000000000	10249.00000000000000000000	10225.00000000000000000000	0.00000000000000000000	0.00000000000000000000	0.00000000000000000000	2603.00000000000000000000	347.00000000000000000000	4.00000000000000000000	4.00000000000000000000	4.00000000000000000000	4.00000000000000000000	4.00000000000000000000	4.00000000000000000000	4.00000000000000000000	4.00000000000000000000	4.00000000000000000000	4.00000000000000000000	4.00000000000000000000	4.00000000000000000000	4.00000000000000000000	4.00000000000000000000	4.00000000000000000000	4.00000000000000000000
105.00000000000000000000	0.00000000000000000000	4180.00000000000000000000	4197.94873046875000000000	4173.84619140625000000000	4224.61523437500000000000	4196.41015625000000000000	4176.41015625000000000000	4185.12792968750000000000	4194.35888671875000000000	4188.20507812500000000000	4209.74365234375000000000	4189.74365234375000000000	4185.12792968750000000000	4198.97412109375000000000	4174.87158203125000000000	1693.00000000000000000000	10246.00000000000000000000	10225.00000000000000000000	0.00000000000000000000	0.00000000000000000000	0.00000000000000000000	2603.00000000000000000000	356.00000000000000000000	4.00000000000000000000	4.00000000000000000000	4.00000000000000000000	4.00000000000000000000	4.00000000000000000000	4.00000000000000000000	4.00000000000000000000	4.00000000000000000000	4.00000000000000000000	4.00000000000000000000	4.00000000000000000000	4.00000000000000000000	4.00000000000000000000	4.00000000000000000000	4.00000000000000000000	4.00000000000000000000
106.00000000000000000000	0.00000000000000000000	4169.23046875000000000000	4162.05126953125000000000	4181.02539062500000000000	4199.48730468750000000000	4157.94873046875000000000	4164.10253906250000000000	4158.46142578125000000000	4166.15380859375000000000	4175.89746093750000000000	4174.35888671875000000000	4175.89746093750000000000	4180.00000000000000000000	4164.10253906250000000000	4161.02539062500000000000	3268.00000000000000000000	10246.00000000000000000000	10225.00000000000000000000	0.00000000000000000000	0.00000000000000000000	0.00000000000000000000	2603.00000000000000000000	364.00000000000000000000	4.00000000000000000000	4.00000000000000000000	4.00000000000000000000	4.00000000000000000000	4.00000000000000000000	4.00000000000000000000	4.00000000000000000000	4.00000000000000000000	4.00000000000000000000	4.00000000000000000000	4.00000000000000000000	4.00000000000000000000	4.00000000000000000000	4.00000000000000000000	4.00000000000000000000	4.00000000000000000000
107.00000000000000000000	0.00000000000000000000	4178.97412109375000000000	4185.64111328125000000000	4168.71777343750000000000	4202.56396484375000000000	4186.15380859375000000000	4175.38427734375000000000	4182.05126953125000000000	4176.41015625000000000000	4179.48730468750000000000	4177.94873046875000000000	4180.00000000000000000000	4179.48730468750000000000	4182.56396484375000000000	4167.69238281250000000000	2174.00000000000000000000	10241.00000000000000000000	10225.00000000000000000000	0.00000000000000000000	0.00000000000000000000	0.00000000000000000000	2603.00000000000000000000	372.00000000000000000000	4.00000000000000000000	4.00000000000000000000	4.00000000000000000000	4.00000000000000000000	4.00000000000000000000	4.00000000000000000000	4.00000000000000000000	4.00000000000000000000	4.00000000000000000000	4.00000000000000000000	4.00000000000000000000	4.00000000000000000000	4.00000000000000000000	4.00000000000000000000	4.00000000000000000000	4.00000000000000000000
108.00000000000000000000	0.00000000000000000000	4174.87158203125000000000	4184.10253906250000000000	4169.74365234375000000000	4206.66650390625000000000	4182.56396484375000000000	4170.76904296875000000000	4179.48730468750000000000	4172.82031250000000000000	4172.82031250000000000000	4177.43603515625000000000	4177.43603515625000000000	4185.12792968750000000000	4178.46142578125000000000	4165.12792968750000000000	1625.00000000000000000000	10241.00000000000000000000	10225.00000000000000000000	0.00000000000000000000	0.00000000000000000000	0.00000000000000000000	2603.00000000000000000000	379.00000000000000000000	4.00000000000000000000	4.00000000000000000000	4.00000000000000000000	4.00000000000000000000	4.00000000000000000000	4.00000000000000000000	4.00000000000000000000	4.00000000000000000000	4.00000000000000000000	4.00000000000000000000	4.00000000000000000000	4.00000000000000000000	4.00000000000000000000	4.00000000000000000000	4.00000000000000000000	4.00000000000000000000
109.00000000000000000000	0.00000000000000000000	4156.41015625000000000000	4152.82031250000000000000	4166.66650390625000000000	4186.66650390625000000000	4144.10253906250000000000	4163.58984375000000000000	4158.97412109375000000000	4153.84619140625000000000	4165.12792968750000000000	4157.43603515625000000000	4161.02539062500000000000	4171.28173828125000000000	4148.20507812500000000000	4148.71777343750000000000	1693.00000000000000000000	10242.00000000000000000000	10226.00000000000000000000	0.00000000000000000000	0.00000000000000000000	0.00000000000000000000	2603.00000000000000000000	387.00000000000000000000	4.00000000000000000000	4.00000000000000000000	4.00000000000000000000	4.00000000000000000000	4.00000000000000000000	4.00000000000000000000	4.00000000000000000000	4.00000000000000000000	4.00000000000000000000	4.00000000000000000000	4.00000000000000000000	4.00000000000000000000	4.00000000000000000000	4.00000000000000000000	4.00000000000000000000	4.00000000000000000000
110.00000000000000000000	0.00000000000000000000	4161.53857421875000000000	4174.35888671875000000000	4160.00000000000000000000	4196.92285156250000000000	4177.94873046875000000000	4171.28173828125000000000	4181.53857421875000000000	4186.15380859375000000000	4183.58984375000000000000	4193.84619140625000000000	4177.43603515625000000000	4169.74365234375000000000	4178.46142578125000000000	4156.41015625000000000000	3268.00000000000000000000	10242.00000000000000000000	10226.00000000000000000000	0.00000000000000000000	0.00000000000000000000	0.00000000000000000000	2603.00000000000000000000	395.00000000000000000000	4.00000000000000000000	4.00000000000000000000	4.00000000000000000000	4.00000000000000000000	4.00000000000000000000	4.00000000000000000000	4.00000000000000000000	4.00000000000000000000	4.00000000000000000000	4.00000000000000000000	4.00000000000000000000	4.00000000000000000000	4.00000000000000000000	4.00000000000000000000	4.00000000000000000000	4.00000000000000000000
111.00000000000000000000	0.00000000000000000000	4151.28173828125000000000	4140.00000000000000000000	4167.69238281250000000000	4183.07666015625000000000	4144.10253906250000000000	4152.82031250000000000000	4146.15380859375000000000	4154.87158203125000000000	4165.64111328125000000000	4144.61523437500000000000	4161.02539062500000000000	4169.23046875000000000000	4145.12792968750000000000	4142.56396484375000000000	2174.00000000000000000000	10245.00000000000000000000	10228.00000000000000000000	0.00000000000000000000	0.00000000000000000000	0.00000000000000000000	2603.00000000000000000000	403.00000000000000000000	4.00000000000000000000	4.00000000000000000000	4.00000000000000000000	4.00000000000000000000	4.00000000000000000000	4.00000000000000000000	4.00000000000000000000	4.00000000000000000000	4.00000000000000000000	4.00000000000000000000	4.00000000000000000000	4.00000000000000000000	4.00000000000000000000	4.00000000000000000000	4.00000000000000000000	4.00000000000000000000
112.00000000000000000000	0.00000000000000000000	4160.51269531250000000000	4164.61523437500000000000	4164.61523437500000000000	4200.51269531250000000000	4154.87158203125000000000	4167.69238281250000000000	4163.58984375000000000000	4163.07666015625000000000	4173.84619140625000000000	4155.38427734375000000000	4166.66650390625000000000	4171.28173828125000000000	4161.53857421875000000000	4150.25634765625000000000	1625.00000000000000000000	10245.00000000000000000000	10228.00000000000000000000	0.00000000000000000000	0.00000000000000000000	0.00000000000000000000	2603.00000000000000000000	411.00000000000000000000	4.00000000000000000000	4.00000000000000000000	4.00000000000000000000	4.00000000000000000000	4.00000000000000000000	4.00000000000000000000	4.00000000000000000000	4.00000000000000000000	4.00000000000000000000	4.00000000000000000000	4.00000000000000000000	4.00000000000000000000	4.00000000000000000000	4.00000000000000000000	4.00000000000000000000	4.00000000000000000000
113.00000000000000000000	0.00000000000000000000	4163.07666015625000000000	4167.69238281250000000000	4170.25634765625000000000	4203.58984375000000000000	4162.56396484375000000000	4167.69238281250000000000	4165.64111328125000000000	4162.56396484375000000000	4173.84619140625000000000	4173.84619140625000000000	4175.38427734375000000000	4171.28173828125000000000	4164.10253906250000000000	4150.25634765625000000000	1693.00000000000000000000	10245.00000000000000000000	10228.00000000000000000000	0.00000000000000000000	0.00000000000000000000	0.00000000000000000000	2603.00000000000000000000	420.00000000000000000000	4.00000000000000000000	4.00000000000000000000	4.00000000000000000000	4.00000000000000000000	4.00000000000000000000	4.00000000000000000000	4.00000000000000000000	4.00000000000000000000	4.00000000000000000000	4.00000000000000000000	4.00000000000000000000	4.00000000000000000000	4.00000000000000000000	4.00000000000000000000	4.00000000000000000000	4.00000000000000000000
114.00000000000000000000	0.00000000000000000000	4154.35888671875000000000	4134.35888671875000000000	4167.69238281250000000000	4178.97412109375000000000	4148.71777343750000000000	4155.38427734375000000000	4145.64111328125000000000	4133.84619140625000000000	4156.92285156250000000000	4133.84619140625000000000	4156.92285156250000000000	4162.56396484375000000000	4134.35888671875000000000	4139.48730468750000000000	3268.00000000000000000000	10245.00000000000000000000	10228.00000000000000000000	0.00000000000000000000	0.00000000000000000000	0.00000000000000000000	2603.00000000000000000000	428.00000000000000000000	4.00000000000000000000	4.00000000000000000000	4.00000000000000000000	4.00000000000000000000	4.00000000000000000000	4.00000000000000000000	4.00000000000000000000	4.00000000000000000000	4.00000000000000000000	4.00000000000000000000	4.00000000000000000000	4.00000000000000000000	4.00000000000000000000	4.00000000000000000000	4.00000000000000000000	4.00000000000000000000
115.00000000000000000000	0.00000000000000000000	4170.25634765625000000000	4177.43603515625000000000	4160.51269531250000000000	4201.53857421875000000000	4190.76904296875000000000	4167.69238281250000000000	4173.33300781250000000000	4163.58984375000000000000	4173.84619140625000000000	4164.10253906250000000000	4169.74365234375000000000	4176.41015625000000000000	4180.00000000000000000000	4163.07666015625000000000	2174.00000000000000000000	10249.00000000000000000000	10229.00000000000000000000	0.00000000000000000000	0.00000000000000000000	0.00000000000000000000	2603.00000000000000000000	436.00000000000000000000	4.00000000000000000000	4.00000000000000000000	4.00000000000000000000	4.00000000000000000000	4.00000000000000000000	4.00000000000000000000	4.00000000000000000000	4.00000000000000000000	4.00000000000000000000	4.00000000000000000000	4.00000000000000000000	4.00000000000000000000	4.00000000000000000000	4.00000000000000000000	4.00000000000000000000	4.00000000000000000000
116.00000000000000000000	0.00000000000000000000	4163.07666015625000000000	4158.46142578125000000000	4168.71777343750000000000	4193.33300781250000000000	4146.66650390625000000000	4153.33300781250000000000	4137.94873046875000000000	4135.89746093750000000000	4158.97412109375000000000	4140.00000000000000000000	4161.02539062500000000000	4177.94873046875000000000	4161.02539062500000000000	4156.41015625000000000000	1625.00000000000000000000	10249.00000000000000000000	10229.00000000000000000000	0.00000000000000000000	0.00000000000000000000	0.00000000000000000000	2603.00000000000000000000	444.00000000000000000000	4.00000000000000000000	4.00000000000000000000	4.00000000000000000000	4.00000000000000000000	4.00000000000000000000	4.00000000000000000000	4.00000000000000000000	4.00000000000000000000	4.00000000000000000000	4.00000000000000000000	4.00000000000000000000	4.00000000000000000000	4.00000000000000000000	4.00000000000000000000	4.00000000000000000000	4.00000000000000000000
117.00000000000000000000	0.00000000000000000000	4164.10253906250000000000	4170.25634765625000000000	4165.64111328125000000000	4196.92285156250000000000	4162.05126953125000000000	4163.58984375000000000000	4157.43603515625000000000	4154.87158203125000000000	4168.20507812500000000000	4162.05126953125000000000	4170.76904296875000000000	4174.35888671875000000000	4172.82031250000000000000	4158.97412109375000000000	1693.00000000000000000000	10251.00000000000000000000	10229.00000000000000000000	0.00000000000000000000	0.00000000000000000000	0.00000000000000000000	2603.00000000000000000000	451.00000000000000000000	4.00000000000000000000	4.00000000000000000000	4.00000000000000000000	4.00000000000000000000	4.00000000000000000000	4.00000000000000000000	4.00000000000000000000	4.00000000000000000000	4.00000000000000000000	4.00000000000000000000	4.00000000000000000000	4.00000000000000000000	4.00000000000000000000	4.00000000000000000000	4.00000000000000000000	4.00000000000000000000
118.00000000000000000000	0.00000000000000000000	4167.69238281250000000000	4177.43603515625000000000	4173.33300781250000000000	4201.02539062500000000000	4185.64111328125000000000	4170.76904296875000000000	4173.33300781250000000000	4174.35888671875000000000	4178.97412109375000000000	4186.66650390625000000000	4181.53857421875000000000	4178.97412109375000000000	4177.94873046875000000000	4162.05126953125000000000	3268.00000000000000000000	10251.00000000000000000000	10229.00000000000000000000	0.00000000000000000000	0.00000000000000000000	0.00000000000000000000	2603.00000000000000000000	458.00000000000000000000	4.00000000000000000000	4.00000000000000000000	4.00000000000000000000	4.00000000000000000000	4.00000000000000000000	4.00000000000000000000	4.00000000000000000000	4.00000000000000000000	4.00000000000000000000	4.00000000000000000000	4.00000000000000000000	4.00000000000000000000	4.00000000000000000000	4.00000000000000000000	4.00000000000000000000	4.00000000000000000000
119.00000000000000000000	0.00000000000000000000	4158.46142578125000000000	4149.23046875000000000000	4175.89746093750000000000	4182.56396484375000000000	4146.66650390625000000000	4162.56396484375000000000	4144.61523437500000000000	4140.00000000000000000000	4163.58984375000000000000	4146.15380859375000000000	4163.07666015625000000000	4172.30761718750000000000	4144.10253906250000000000	4148.71777343750000000000	2174.00000000000000000000	10252.00000000000000000000	10228.00000000000000000000	0.00000000000000000000	0.00000000000000000000	0.00000000000000000000	2603.00000000000000000000	466.00000000000000000000	4.00000000000000000000	4.00000000000000000000	4.00000000000000000000	4.00000000000000000000	4.00000000000000000000	4.00000000000000000000	4.00000000000000000000	4.00000000000000000000	4.00000000000000000000	4.00000000000000000000	4.00000000000000000000	4.00000000000000000000	4.00000000000000000000	4.00000000000000000000	4.00000000000000000000	4.00000000000000000000
120.00000000000000000000	0.00000000000000000000	4173.84619140625000000000	4194.87158203125000000000	4168.20507812500000000000	4208.20507812500000000000	4184.61523437500000000000	4176.41015625000000000000	4178.97412109375000000000	4170.76904296875000000000	4180.00000000000000000000	4182.56396484375000000000	4182.05126953125000000000	4181.53857421875000000000	4191.28173828125000000000	4170.76904296875000000000	1625.00000000000000000000	10252.00000000000000000000	10228.00000000000000000000	0.00000000000000000000	0.00000000000000000000	0.00000000000000000000	2603.00000000000000000000	473.00000000000000000000	4.00000000000000000000	4.00000000000000000000	4.00000000000000000000	4.00000000000000000000	4.00000000000000000000	4.00000000000000000000	4.00000000000000000000	4.00000000000000000000	4.00000000000000000000	4.00000000000000000000	4.00000000000000000000	4.00000000000000000000	4.00000000000000000000	4.00000000000000000000	4.00000000000000000000	4.00000000000000000000
121.00000000000000000000	0.00000000000000000000	4172.30761718750000000000	4171.79492187500000000000	4175.38427734375000000000	4191.79492187500000000000	4164.10253906250000000000	4161.53857421875000000000	4157.94873046875000000000	4150.76904296875000000000	4168.20507812500000000000	4158.46142578125000000000	4172.30761718750000000000	4183.07666015625000000000	4169.23046875000000000000	4165.64111328125000000000	1693.00000000000000000000	10251.00000000000000000000	10227.00000000000000000000	0.00000000000000000000	0.00000000000000000000	0.00000000000000000000	2603.00000000000000000000	480.00000000000000000000	4.00000000000000000000	4.00000000000000000000	4.00000000000000000000	4.00000000000000000000	4.00000000000000000000	4.00000000000000000000	4.00000000000000000000	4.00000000000000000000	4.00000000000000000000	4.00000000000000000000	4.00000000000000000000	4.00000000000000000000	4.00000000000000000000	4.00000000000000000000	4.00000000000000000000	4.00000000000000000000
122.00000000000000000000	0.00000000000000000000	4174.35888671875000000000	4169.23046875000000000000	4168.20507812500000000000	4182.56396484375000000000	4169.23046875000000000000	4167.69238281250000000000	4161.02539062500000000000	4152.30761718750000000000	4171.28173828125000000000	4158.97412109375000000000	4166.66650390625000000000	4176.92285156250000000000	4166.15380859375000000000	4161.53857421875000000000	3268.00000000000000000000	10251.00000000000000000000	10227.00000000000000000000	0.00000000000000000000	0.00000000000000000000	0.00000000000000000000	2603.00000000000000000000	488.00000000000000000000	4.00000000000000000000	4.00000000000000000000	4.00000000000000000000	4.00000000000000000000	4.00000000000000000000	4.00000000000000000000	4.00000000000000000000	4.00000000000000000000	4.00000000000000000000	4.00000000000000000000	4.00000000000000000000	4.00000000000000000000	4.00000000000000000000	4.00000000000000000000	4.00000000000000000000	4.00000000000000000000
123.00000000000000000000	0.00000000000000000000	4174.87158203125000000000	4182.05126953125000000000	4169.23046875000000000000	4199.48730468750000000000	4185.12792968750000000000	4171.28173828125000000000	4171.79492187500000000000	4174.87158203125000000000	4178.46142578125000000000	4185.12792968750000000000	4178.46142578125000000000	4181.53857421875000000000	4183.07666015625000000000	4166.15380859375000000000	2174.00000000000000000000	10251.00000000000000000000	10226.00000000000000000000	0.00000000000000000000	0.00000000000000000000	0.00000000000000000000	2603.00000000000000000000	496.00000000000000000000	4.00000000000000000000	4.00000000000000000000	4.00000000000000000000	4.00000000000000000000	4.00000000000000000000	4.00000000000000000000	4.00000000000000000000	4.00000000000000000000	4.00000000000000000000	4.00000000000000000000	4.00000000000000000000	4.00000000000000000000	4.00000000000000000000	4.00000000000000000000	4.00000000000000000000	4.00000000000000000000
124.00000000000000000000	0.00000000000000000000	4164.61523437500000000000	4154.87158203125000000000	4173.84619140625000000000	4185.12792968750000000000	4150.76904296875000000000	4159.48730468750000000000	4148.20507812500000000000	4151.28173828125000000000	4164.61523437500000000000	4143.58984375000000000000	4165.64111328125000000000	4176.92285156250000000000	4150.76904296875000000000	4156.92285156250000000000	1625.00000000000000000000	10251.00000000000000000000	10226.00000000000000000000	0.00000000000000000000	0.00000000000000000000	0.00000000000000000000	2603.00000000000000000000	504.00000000000000000000	4.00000000000000000000	4.00000000000000000000	4.00000000000000000000	4.00000000000000000000	4.00000000000000000000	4.00000000000000000000	4.00000000000000000000	4.00000000000000000000	4.00000000000000000000	4.00000000000000000000	4.00000000000000000000	4.00000000000000000000	4.00000000000000000000	4.00000000000000000000	4.00000000000000000000	4.00000000000000000000
125.00000000000000000000	0.00000000000000000000	4180.00000000000000000000	4194.35888671875000000000	4169.74365234375000000000	4197.43603515625000000000	4195.38427734375000000000	4176.41015625000000000000	4183.07666015625000000000	4176.92285156250000000000	4184.61523437500000000000	4183.07666015625000000000	4181.02539062500000000000	4182.05126953125000000000	4185.12792968750000000000	4174.35888671875000000000	1693.00000000000000000000	10252.00000000000000000000	10227.00000000000000000000	0.00000000000000000000	0.00000000000000000000	0.00000000000000000000	2603.00000000000000000000	513.00000000000000000000	4.00000000000000000000	4.00000000000000000000	4.00000000000000000000	4.00000000000000000000	4.00000000000000000000	4.00000000000000000000	4.00000000000000000000	4.00000000000000000000	4.00000000000000000000	4.00000000000000000000	4.00000000000000000000	4.00000000000000000000	4.00000000000000000000	4.00000000000000000000	4.00000000000000000000	4.00000000000000000000
126.00000000000000000000	0.00000000000000000000	4170.76904296875000000000	4169.74365234375000000000	4174.35888671875000000000	4182.05126953125000000000	4165.64111328125000000000	4162.56396484375000000000	4158.46142578125000000000	4145.64111328125000000000	4169.23046875000000000000	4168.71777343750000000000	4171.28173828125000000000	4181.53857421875000000000	4161.53857421875000000000	4163.58984375000000000000	3268.00000000000000000000	10252.00000000000000000000	10227.00000000000000000000	0.00000000000000000000	0.00000000000000000000	0.00000000000000000000	2603.00000000000000000000	521.00000000000000000000	4.00000000000000000000	4.00000000000000000000	4.00000000000000000000	4.00000000000000000000	4.00000000000000000000	4.00000000000000000000	4.00000000000000000000	4.00000000000000000000	4.00000000000000000000	4.00000000000000000000	4.00000000000000000000	4.00000000000000000000	4.00000000000000000000	4.00000000000000000000	4.00000000000000000000	4.00000000000000000000
127.00000000000000000000	0.00000000000000000000	4166.66650390625000000000	4164.61523437500000000000	4164.61523437500000000000	4178.97412109375000000000	4152.82031250000000000000	4163.07666015625000000000	4152.82031250000000000000	4141.53857421875000000000	4164.10253906250000000000	4156.92285156250000000000	4165.12792968750000000000	4175.38427734375000000000	4160.00000000000000000000	4161.02539062500000000000	49.00000000000000000000	10250.00000000000000000000	10227.00000000000000000000	0.00000000000000000000	0.00000000000000000000	0.00000000000000000000	2603.00000000000000000000	529.00000000000000000000	4.00000000000000000000	4.00000000000000000000	4.00000000000000000000	4.00000000000000000000	4.00000000000000000000	4.00000000000000000000	4.00000000000000000000	4.00000000000000000000	4.00000000000000000000	4.00000000000000000000	4.00000000000000000000	4.00000000000000000000	4.00000000000000000000	4.00000000000000000000	4.00000000000000000000	4.00000000000000000000
0.00000000000000000000	0.00000000000000000000	4172.82031250000000000000	4180.51269531250000000000	4165.12792968750000000000	4193.33300781250000000000	4174.87158203125000000000	4164.61523437500000000000	4164.61523437500000000000	4171.79492187500000000000	4177.94873046875000000000	4178.97412109375000000000	4176.92285156250000000000	4181.53857421875000000000	4187.17919921875000000000	4173.33300781250000000000	1170.00000000000000000000	10250.00000000000000000000	10227.00000000000000000000	0.00000000000000000000	0.00000000000000000000	0.00000000000000000000	2603.00000000000000000000	537.00000000000000000000	4.00000000000000000000	4.00000000000000000000	4.00000000000000000000	4.00000000000000000000	4.00000000000000000000	4.00000000000000000000	4.00000000000000000000	4.00000000000000000000	4.00000000000000000000	4.00000000000000000000	4.00000000000000000000	4.00000000000000000000	4.00000000000000000000	4.00000000000000000000	4.00000000000000000000	4.00000000000000000000
1.00000000000000000000	0.00000000000000000000	4159.48730468750000000000	4145.12792968750000000000	4171.28173828125000000000	4169.74365234375000000000	4131.79492187500000000000	4149.23046875000000000000	4134.87158203125000000000	4143.07666015625000000000	4164.61523437500000000000	4143.07666015625000000000	4162.56396484375000000000	4175.38427734375000000000	4148.71777343750000000000	4158.97412109375000000000	2073.00000000000000000000	10248.00000000000000000000	10227.00000000000000000000	0.00000000000000000000	0.00000000000000000000	0.00000000000000000000	2603.00000000000000000000	545.00000000000000000000	4.00000000000000000000	4.00000000000000000000	4.00000000000000000000	4.00000000000000000000	4.00000000000000000000	4.00000000000000000000	4.00000000000000000000	4.00000000000000000000	4.00000000000000000000	4.00000000000000000000	4.00000000000000000000	4.00000000000000000000	4.00000000000000000000	4.00000000000000000000	4.00000000000000000000	4.00000000000000000000
2.00000000000000000000	0.00000000000000000000	4175.38427734375000000000	4186.66650390625000000000	4166.15380859375000000000	4187.17919921875000000000	4171.28173828125000000000	4174.87158203125000000000	4175.89746093750000000000	4172.30761718750000000000	4181.02539062500000000000	4184.10253906250000000000	4183.07666015625000000000	4181.02539062500000000000	4175.38427734375000000000	4170.76904296875000000000	2104.00000000000000000000	10248.00000000000000000000	10227.00000000000000000000	0.00000000000000000000	0.00000000000000000000	0.00000000000000000000	2603.00000000000000000000	553.00000000000000000000	4.00000000000000000000	4.00000000000000000000	4.00000000000000000000	4.00000000000000000000	4.00000000000000000000	4.00000000000000000000	4.00000000000000000000	4.00000000000000000000	4.00000000000000000000	4.00000000000000000000	4.00000000000000000000	4.00000000000000000000	4.00000000000000000000	4.00000000000000000000	4.00000000000000000000	4.00000000000000000000
3.00000000000000000000	0.00000000000000000000	4172.82031250000000000000	4168.71777343750000000000	4177.43603515625000000000	4181.53857421875000000000	4161.53857421875000000000	4168.71777343750000000000	4162.05126953125000000000	4155.89746093750000000000	4172.30761718750000000000	4165.12792968750000000000	4175.38427734375000000000	4184.61523437500000000000	4154.35888671875000000000	4162.05126953125000000000	3227.00000000000000000000	10249.00000000000000000000	10227.00000000000000000000	0.00000000000000000000	0.00000000000000000000	0.00000000000000000000	2603.00000000000000000000	561.00000000000000000000	4.00000000000000000000	4.00000000000000000000	4.00000000000000000000	4.00000000000000000000	4.00000000000000000000	4.00000000000000000000	4.00000000000000000000	4.00000000000000000000	4.00000000000000000000	4.00000000000000000000	4.00000000000000000000	4.00000000000000000000	4.00000000000000000000	4.00000000000000000000	4.00000000000000000000	4.00000000000000000000
4.00000000000000000000	0.00000000000000000000	4165.12792968750000000000	4152.30761718750000000000	4173.33300781250000000000	4174.87158203125000000000	4152.30761718750000000000	4162.05126953125000000000	4150.76904296875000000000	4144.10253906250000000000	4168.71777343750000000000	4145.64111328125000000000	4163.07666015625000000000	4176.41015625000000000000	4149.74365234375000000000	4155.89746093750000000000	3413.00000000000000000000	10249.00000000000000000000	10227.00000000000000000000	0.00000000000000000000	0.00000000000000000000	0.00000000000000000000	2603.00000000000000000000	568.00000000000000000000	4.00000000000000000000	4.00000000000000000000	4.00000000000000000000	4.00000000000000000000	4.00000000000000000000	4.00000000000000000000	4.00000000000000000000	4.00000000000000000000	4.00000000000000000000	4.00000000000000000000	4.00000000000000000000	4.00000000000000000000	4.00000000000000000000	4.00000000000000000000	4.00000000000000000000	4.00000000000000000000
5.00000000000000000000	0.00000000000000000000	4179.48730468750000000000	4184.10253906250000000000	4167.69238281250000000000	4197.94873046875000000000	4182.05126953125000000000	4169.23046875000000000000	4172.30761718750000000000	4170.25634765625000000000	4182.05126953125000000000	4188.71777343750000000000	4184.10253906250000000000	4187.69238281250000000000	4194.87158203125000000000	4174.87158203125000000000	1662.00000000000000000000	10249.00000000000000000000	10228.00000000000000000000	0.00000000000000000000	0.00000000000000000000	0.00000000000000000000	2603.00000000000000000000	576.00000000000000000000	4.00000000000000000000	4.00000000000000000000	4.00000000000000000000	4.00000000000000000000	4.00000000000000000000	4.00000000000000000000	4.00000000000000000000	4.00000000000000000000	4.00000000000000000000	4.00000000000000000000	4.00000000000000000000	4.00000000000000000000	4.00000000000000000000	4.00000000000000000000	4.00000000000000000000	4.00000000000000000000
6.00000000000000000000	0.00000000000000000000	4173.84619140625000000000	4153.33300781250000000000	4171.28173828125000000000	4181.02539062500000000000	4142.56396484375000000000	4157.94873046875000000000	4143.07666015625000000000	4140.00000000000000000000	4164.10253906250000000000	4153.84619140625000000000	4170.25634765625000000000	4184.61523437500000000000	4160.00000000000000000000	4166.15380859375000000000	2999.00000000000000000000	10249.00000000000000000000	10228.00000000000000000000	0.00000000000000000000	0.00000000000000000000	0.00000000000000000000	2603.00000000000000000000	583.00000000000000000000	4.00000000000000000000	4.00000000000000000000	4.00000000000000000000	4.00000000000000000000	4.00000000000000000000	4.00000000000000000000	4.00000000000000000000	4.00000000000000000000	4.00000000000000000000	4.00000000000000000000	4.00000000000000000000	4.00000000000000000000	4.00000000000000000000	4.00000000000000000000	4.00000000000000000000	4.00000000000000000000
7.00000000000000000000	0.00000000000000000000	4178.46142578125000000000	4178.97412109375000000000	4168.71777343750000000000	4196.41015625000000000000	4177.43603515625000000000	4175.38427734375000000000	4176.41015625000000000000	4175.38427734375000000000	4182.05126953125000000000	4186.15380859375000000000	4181.02539062500000000000	4183.58984375000000000000	4183.58984375000000000000	4174.87158203125000000000	2899.00000000000000000000	10249.00000000000000000000	10228.00000000000000000000	0.00000000000000000000	0.00000000000000000000	0.00000000000000000000	2603.00000000000000000000	591.00000000000000000000	4.00000000000000000000	4.00000000000000000000	4.00000000000000000000	4.00000000000000000000	4.00000000000000000000	4.00000000000000000000	4.00000000000000000000	4.00000000000000000000	4.00000000000000000000	4.00000000000000000000	4.00000000000000000000	4.00000000000000000000	4.00000000000000000000	4.00000000000000000000	4.00000000000000000000	4.00000000000000000000
8.00000000000000000000	0.00000000000000000000	4172.82031250000000000000	4169.74365234375000000000	4179.48730468750000000000	4195.38427734375000000000	4173.84619140625000000000	4170.25634765625000000000	4170.76904296875000000000	4176.92285156250000000000	4182.56396484375000000000	4191.28173828125000000000	4182.56396484375000000000	4187.69238281250000000000	4174.87158203125000000000	4166.66650390625000000000	1530.00000000000000000000	10249.00000000000000000000	10228.00000000000000000000	0.00000000000000000000	0.00000000000000000000	0.00000000000000000000	2603.00000000000000000000	599.00000000000000000000	4.00000000000000000000	4.00000000000000000000	4.00000000000000000000	4.00000000000000000000	4.00000000000000000000	4.00000000000000000000	4.00000000000000000000	4.00000000000000000000	4.00000000000000000000	4.00000000000000000000	4.00000000000000000000	4.00000000000000000000	4.00000000000000000000	4.00000000000000000000	4.00000000000000000000	4.00000000000000000000
9.00000000000000000000	0.00000000000000000000	4172.30761718750000000000	4164.61523437500000000000	4176.41015625000000000000	4185.64111328125000000000	4157.43603515625000000000	4168.71777343750000000000	4161.02539062500000000000	4158.97412109375000000000	4176.41015625000000000000	4173.33300781250000000000	4176.92285156250000000000	4185.12792968750000000000	4163.58984375000000000000	4159.48730468750000000000	3386.00000000000000000000	10248.00000000000000000000	10227.00000000000000000000	0.00000000000000000000	0.00000000000000000000	0.00000000000000000000	2603.00000000000000000000	607.00000000000000000000	4.00000000000000000000	4.00000000000000000000	4.00000000000000000000	4.00000000000000000000	4.00000000000000000000	4.00000000000000000000	4.00000000000000000000	4.00000000000000000000	4.00000000000000000000	4.00000000000000000000	4.00000000000000000000	4.00000000000000000000	4.00000000000000000000	4.00000000000000000000	4.00000000000000000000	4.00000000000000000000
10.00000000000000000000	0.00000000000000000000	4184.10253906250000000000	4203.58984375000000000000	4172.82031250000000000000	4206.15380859375000000000	4193.33300781250000000000	4178.46142578125000000000	4186.15380859375000000000	4181.53857421875000000000	4186.15380859375000000000	4202.05126953125000000000	4191.28173828125000000000	4189.74365234375000000000	4198.97412109375000000000	4174.87158203125000000000	3253.00000000000000000000	10248.00000000000000000000	10227.00000000000000000000	0.00000000000000000000	0.00000000000000000000	0.00000000000000000000	2603.00000000000000000000	614.00000000000000000000	4.00000000000000000000	4.00000000000000000000	4.00000000000000000000	4.00000000000000000000	4.00000000000000000000	4.00000000000000000000	4.00000000000000000000	4.00000000000000000000	4.00000000000000000000	4.00000000000000000000	4.00000000000000000000	4.00000000000000000000	4.00000000000000000000	4.00000000000000000000	4.00000000000000000000	4.00000000000000000000
11.00000000000000000000	0.00000000000000000000	4167.17919921875000000000	4165.12792968750000000000	4175.89746093750000000000	4187.17919921875000000000	4160.51269531250000000000	4162.05126953125000000000	4151.28173828125000000000	4145.64111328125000000000	4165.12792968750000000000	4151.28173828125000000000	4166.66650390625000000000	4177.94873046875000000000	4155.89746093750000000000	4157.94873046875000000000	2162.00000000000000000000	10248.00000000000000000000	10227.00000000000000000000	0.00000000000000000000	0.00000000000000000000	0.00000000000000000000	2603.00000000000000000000	623.00000000000000000000	4.00000000000000000000	4.00000000000000000000	4.00000000000000000000	4.00000000000000000000	4.00000000000000000000	4.00000000000000000000	4.00000000000000000000	4.00000000000000000000	4.00000000000000000000	4.00000000000000000000	4.00000000000000000000	4.00000000000000000000	4.00000000000000000000	4.00000000000000000000	4.00000000000000000000	4.00000000000000000000
12.00000000000000000000	0.00000000000000000000	4171.79492187500000000000	4180.00000000000000000000	4164.61523437500000000000	4198.97412109375000000000	4187.17919921875000000000	4172.82031250000000000000	4172.30761718750000000000	4169.74365234375000000000	4180.00000000000000000000	4169.23046875000000000000	4171.79492187500000000000	4176.92285156250000000000	4172.82031250000000000000	4163.58984375000000000000	1610.00000000000000000000	10248.00000000000000000000	10227.00000000000000000000	0.00000000000000000000	0.00000000000000000000	0.00000000000000000000	2603.00000000000000000000	631.00000000000000000000	4.00000000000000000000	4.00000000000000000000	4.00000000000000000000	4.00000000000000000000	4.00000000000000000000	4.00000000000000000000	4.00000000000000000000	4.00000000000000000000	4.00000000000000000000	4.00000000000000000000	4.00000000000000000000	4.00000000000000000000	4.00000000000000000000	4.00000000000000000000	4.00000000000000000000	4.00000000000000000000
13.00000000000000000000	0.00000000000000000000	4169.74365234375000000000	4171.79492187500000000000	4172.30761718750000000000	4201.53857421875000000000	4174.35888671875000000000	4163.58984375000000000000	4164.61523437500000000000	4171.79492187500000000000	4174.87158203125000000000	4168.71777343750000000000	4178.46142578125000000000	4184.10253906250000000000	4173.84619140625000000000	4163.07666015625000000000	1694.00000000000000000000	10249.00000000000000000000	10227.00000000000000000000	0.00000000000000000000	0.00000000000000000000	0.00000000000000000000	2603.00000000000000000000	639.00000000000000000000	4.00000000000000000000	4.00000000000000000000	4.00000000000000000000	4.00000000000000000000	4.00000000000000000000	4.00000000000000000000	4.00000000000000000000	4.00000000000000000000	4.00000000000000000000	4.00000000000000000000	4.00000000000000000000	4.00000000000000000000	4.00000000000000000000	4.00000000000000000000	4.00000000000000000000	4.00000000000000000000
14.00000000000000000000	0.00000000000000000000	4164.10253906250000000000	4155.89746093750000000000	4173.84619140625000000000	4187.69238281250000000000	4155.89746093750000000000	4157.94873046875000000000	4152.30761718750000000000	4151.79492187500000000000	4160.51269531250000000000	4137.94873046875000000000	4169.74365234375000000000	4179.48730468750000000000	4156.41015625000000000000	4157.43603515625000000000	3253.00000000000000000000	10249.00000000000000000000	10227.00000000000000000000	0.00000000000000000000	0.00000000000000000000	0.00000000000000000000	2603.00000000000000000000	647.00000000000000000000	4.00000000000000000000	4.00000000000000000000	4.00000000000000000000	4.00000000000000000000	4.00000000000000000000	4.00000000000000000000	4.00000000000000000000	4.00000000000000000000	4.00000000000000000000	4.00000000000000000000	4.00000000000000000000	4.00000000000000000000	4.00000000000000000000	4.00000000000000000000	4.00000000000000000000	4.00000000000000000000
15.00000000000000000000	0.00000000000000000000	4183.07666015625000000000	4199.48730468750000000000	4172.30761718750000000000	4206.66650390625000000000	4209.23046875000000000000	4179.48730468750000000000	4189.23046875000000000000	4179.48730468750000000000	4177.94873046875000000000	4190.76904296875000000000	4185.64111328125000000000	4188.71777343750000000000	4191.28173828125000000000	4175.89746093750000000000	2162.00000000000000000000	10251.00000000000000000000	10226.00000000000000000000	0.00000000000000000000	0.00000000000000000000	0.00000000000000000000	2603.00000000000000000000	656.00000000000000000000	4.00000000000000000000	4.00000000000000000000	4.00000000000000000000	4.00000000000000000000	4.00000000000000000000	4.00000000000000000000	4.00000000000000000000	4.00000000000000000000	4.00000000000000000000	4.00000000000000000000	4.00000000000000000000	4.00000000000000000000	4.00000000000000000000	4.00000000000000000000	4.00000000000000000000	4.00000000000000000000
16.00000000000000000000	0.00000000000000000000	4176.41015625000000000000	4170.25634765625000000000	4182.05126953125000000000	4189.74365234375000000000	4167.69238281250000000000	4170.25634765625000000000	4155.89746093750000000000	4145.12792968750000000000	4163.07666015625000000000	4166.15380859375000000000	4168.71777343750000000000	4184.61523437500000000000	4155.89746093750000000000	4161.02539062500000000000	0.00000000000000000000	10251.00000000000000000000	10226.00000000000000000000	0.00000000000000000000	0.00000000000000000000	0.00000000000000000000	2603.00000000000000000000	663.00000000000000000000	4.00000000000000000000	4.00000000000000000000	4.00000000000000000000	4.00000000000000000000	4.00000000000000000000	4.00000000000000000000	4.00000000000000000000	4.00000000000000000000	4.00000000000000000000	4.00000000000000000000	4.00000000000000000000	4.00000000000000000000	4.00000000000000000000	4.00000000000000000000	4.00000000000000000000	4.00000000000000000000
17.00000000000000000000	0.00000000000000000000	4174.87158203125000000000	4180.51269531250000000000	4171.28173828125000000000	4193.33300781250000000000	4176.41015625000000000000	4175.38427734375000000000	4165.64111328125000000000	4164.61523437500000000000	4175.38427734375000000000	4172.82031250000000000000	4174.35888671875000000000	4181.53857421875000000000	4177.43603515625000000000	4167.69238281250000000000	0.00000000000000000000	10249.00000000000000000000	10227.00000000000000000000	0.00000000000000000000	0.00000000000000000000	0.00000000000000000000	2603.00000000000000000000	671.00000000000000000000	4.00000000000000000000	4.00000000000000000000	4.00000000000000000000	4.00000000000000000000	4.00000000000000000000	4.00000000000000000000	4.00000000000000000000	4.00000000000000000000	4.00000000000000000000	4.00000000000000000000	4.00000000000000000000	4.00000000000000000000	4.00000000000000000000	4.00000000000000000000	4.00000000000000000000	4.00000000000000000000
18.00000000000000000000	0.00000000000000000000	4172.30761718750000000000	4175.89746093750000000000	4165.12792968750000000000	4188.71777343750000000000	4183.58984375000000000000	4167.17919921875000000000	4157.94873046875000000000	4171.79492187500000000000	4176.41015625000000000000	4168.71777343750000000000	4178.97412109375000000000	4185.12792968750000000000	4187.17919921875000000000	4175.38427734375000000000	0.00000000000000000000	10249.00000000000000000000	10227.00000000000000000000	0.00000000000000000000	0.00000000000000000000	0.00000000000000000000	2603.00000000000000000000	679.00000000000000000000	4.00000000000000000000	4.00000000000000000000	4.00000000000000000000	4.00000000000000000000	4.00000000000000000000	4.00000000000000000000	4.00000000000000000000	4.00000000000000000000	4.00000000000000000000	4.00000000000000000000	4.00000000000000000000	4.00000000000000000000	4.00000000000000000000	4.00000000000000000000	4.00000000000000000000	4.00000000000000000000
19.00000000000000000000	0.00000000000000000000	4167.17919921875000000000	4156.41015625000000000000	4162.56396484375000000000	4167.69238281250000000000	4156.92285156250000000000	4164.10253906250000000000	4141.53857421875000000000	4145.64111328125000000000	4162.56396484375000000000	4138.97412109375000000000	4164.61523437500000000000	4178.97412109375000000000	4160.51269531250000000000	4164.61523437500000000000	0.00000000000000000000	10250.00000000000000000000	10227.00000000000000000000	0.00000000000000000000	0.00000000000000000000	0.00000000000000000000	2603.00000000000000000000	687.00000000000000000000	4.00000000000000000000	4.00000000000000000000	4.00000000000000000000	4.00000000000000000000	4.00000000000000000000	4.00000000000000000000	4.00000000000000000000	4.00000000000000000000	4.00000000000000000000	4.00000000000000000000	4.00000000000000000000	4.00000000000000000000	4.00000000000000000000	4.00000000000000000000	4.00000000000000000000	4.00000000000000000000
20.00000000000000000000	0.00000000000000000000	4176.92285156250000000000	4194.87158203125000000000	4168.20507812500000000000	4186.15380859375000000000	4194.35888671875000000000	4181.02539062500000000000	4179.48730468750000000000	4175.89746093750000000000	4181.53857421875000000000	4192.30761718750000000000	4184.61523437500000000000	4184.61523437500000000000	4190.76904296875000000000	4170.25634765625000000000	0.00000000000000000000	10250.00000000000000000000	10227.00000000000000000000	0.00000000000000000000	0.00000000000000000000	0.00000000000000000000	2603.00000000000000000000	695.00000000000000000000	4.00000000000000000000	4.00000000000000000000	4.00000000000000000000	4.00000000000000000000	4.00000000000000000000	4.00000000000000000000	4.00000000000000000000	4.00000000000000000000	4.00000000000000000000	4.00000000000000000000	4.00000000000000000000	4.00000000000000000000	4.00000000000000000000	4.00000000000000000000	4.00000000000000000000	4.00000000000000000000
21.00000000000000000000	0.00000000000000000000	4164.61523437500000000000	4158.97412109375000000000	4181.02539062500000000000	4168.20507812500000000000	4164.10253906250000000000	4162.56396484375000000000	4145.64111328125000000000	4146.15380859375000000000	4169.74365234375000000000	4168.71777343750000000000	4171.28173828125000000000	4177.43603515625000000000	4157.94873046875000000000	4155.38427734375000000000	0.00000000000000000000	10250.00000000000000000000	10228.00000000000000000000	0.00000000000000000000	0.00000000000000000000	0.00000000000000000000	2603.00000000000000000000	704.00000000000000000000	4.00000000000000000000	4.00000000000000000000	4.00000000000000000000	4.00000000000000000000	4.00000000000000000000	4.00000000000000000000	4.00000000000000000000	4.00000000000000000000	4.00000000000000000000	4.00000000000000000000	4.00000000000000000000	4.00000000000000000000	4.00000000000000000000	4.00000000000000000000	4.00000000000000000000	4.00000000000000000000
22.00000000000000000000	0.00000000000000000000	4174.87158203125000000000	4182.56396484375000000000	4168.71777343750000000000	4177.94873046875000000000	4176.92285156250000000000	4171.79492187500000000000	4158.97412109375000000000	4156.92285156250000000000	4175.38427734375000000000	4174.87158203125000000000	4171.79492187500000000000	4176.92285156250000000000	4176.41015625000000000000	4168.20507812500000000000	0.00000000000000000000	10250.00000000000000000000	10228.00000000000000000000	0.00000000000000000000	0.00000000000000000000	0.00000000000000000000	2603.00000000000000000000	712.00000000000000000000	4.00000000000000000000	4.00000000000000000000	4.00000000000000000000	4.00000000000000000000	4.00000000000000000000	4.00000000000000000000	4.00000000000000000000	4.00000000000000000000	4.00000000000000000000	4.00000000000000000000	4.00000000000000000000	4.00000000000000000000	4.00000000000000000000	4.00000000000000000000	4.00000000000000000000	4.00000000000000000000
23.00000000000000000000	0.00000000000000000000	4183.07666015625000000000	4202.05126953125000000000	4169.23046875000000000000	4191.79492187500000000000	4179.48730468750000000000	4171.79492187500000000000	4165.64111328125000000000	4163.58984375000000000000	4173.84619140625000000000	4181.02539062500000000000	4181.02539062500000000000	4187.69238281250000000000	4187.69238281250000000000	4175.38427734375000000000	0.00000000000000000000	10247.00000000000000000000	10228.00000000000000000000	0.00000000000000000000	0.00000000000000000000	0.00000000000000000000	2603.00000000000000000000	720.00000000000000000000	4.00000000000000000000	4.00000000000000000000	4.00000000000000000000	4.00000000000000000000	4.00000000000000000000	4.00000000000000000000	4.00000000000000000000	4.00000000000000000000	4.00000000000000000000	4.00000000000000000000	4.00000000000000000000	4.00000000000000000000	4.00000000000000000000	4.00000000000000000000	4.00000000000000000000	4.00000000000000000000
24.00000000000000000000	0.00000000000000000000	4171.79492187500000000000	4168.71777343750000000000	4176.41015625000000000000	4170.25634765625000000000	4150.25634765625000000000	4156.92285156250000000000	4137.94873046875000000000	4135.38427734375000000000	4159.48730468750000000000	4144.61523437500000000000	4170.25634765625000000000	4181.02539062500000000000	4155.38427734375000000000	4156.41015625000000000000	0.00000000000000000000	10247.00000000000000000000	10228.00000000000000000000	0.00000000000000000000	0.00000000000000000000	0.00000000000000000000	2603.00000000000000000000	728.00000000000000000000	4.00000000000000000000	4.00000000000000000000	4.00000000000000000000	4.00000000000000000000	4.00000000000000000000	4.00000000000000000000	4.00000000000000000000	4.00000000000000000000	4.00000000000000000000	4.00000000000000000000	4.00000000000000000000	4.00000000000000000000	4.00000000000000000000	4.00000000000000000000	4.00000000000000000000	4.00000000000000000000
25.00000000000000000000	0.00000000000000000000	4178.97412109375000000000	4196.41015625000000000000	4172.82031250000000000000	4186.15380859375000000000	4197.43603515625000000000	4168.71777343750000000000	4168.20507812500000000000	4174.35888671875000000000	4180.51269531250000000000	4186.15380859375000000000	4188.20507812500000000000	4182.56396484375000000000	4191.28173828125000000000	4170.25634765625000000000	0.00000000000000000000	10247.00000000000000000000	10229.00000000000000000000	0.00000000000000000000	0.00000000000000000000	0.00000000000000000000	2603.00000000000000000000	736.00000000000000000000	4.00000000000000000000	4.00000000000000000000	4.00000000000000000000	4.00000000000000000000	4.00000000000000000000	4.00000000000000000000	4.00000000000000000000	4.00000000000000000000	4.00000000000000000000	4.00000000000000000000	4.00000000000000000000	4.00000000000000000000	4.00000000000000000000	4.00000000000000000000	4.00000000000000000000	4.00000000000000000000
26.00000000000000000000	0.00000000000000000000	4163.58984375000000000000	4163.07666015625000000000	4175.38427734375000000000	4171.28173828125000000000	4155.89746093750000000000	4154.87158203125000000000	4142.56396484375000000000	4148.20507812500000000000	4162.05126953125000000000	4147.17919921875000000000	4170.25634765625000000000	4176.41015625000000000000	4155.89746093750000000000	4160.51269531250000000000	0.00000000000000000000	10247.00000000000000000000	10229.00000000000000000000	0.00000000000000000000	0.00000000000000000000	0.00000000000000000000	2603.00000000000000000000	743.00000000000000000000	4.00000000000000000000	4.00000000000000000000	4.00000000000000000000	4.00000000000000000000	4.00000000000000000000	4.00000000000000000000	4.00000000000000000000	4.00000000000000000000	4.00000000000000000000	4.00000000000000000000	4.00000000000000000000	4.00000000000000000000	4.00000000000000000000	4.00000000000000000000	4.00000000000000000000	4.00000000000000000000
27.00000000000000000000	0.00000000000000000000	4170.76904296875000000000	4181.02539062500000000000	4170.25634765625000000000	4175.89746093750000000000	4160.00000000000000000000	4164.61523437500000000000	4154.87158203125000000000	4144.10253906250000000000	4160.51269531250000000000	4140.51269531250000000000	4165.12792968750000000000	4173.84619140625000000000	4158.97412109375000000000	4163.07666015625000000000	0.00000000000000000000	10248.00000000000000000000	10229.00000000000000000000	0.00000000000000000000	0.00000000000000000000	0.00000000000000000000	2603.00000000000000000000	751.00000000000000000000	4.00000000000000000000	4.00000000000000000000	4.00000000000000000000	4.00000000000000000000	4.00000000000000000000	4.00000000000000000000	4.00000000000000000000	4.00000000000000000000	4.00000000000000000000	4.00000000000000000000	4.00000000000000000000	4.00000000000000000000	4.00000000000000000000	4.00000000000000000000	4.00000000000000000000	4.00000000000000000000
28.00000000000000000000	0.00000000000000000000	4188.71777343750000000000	4212.82031250000000000000	4180.00000000000000000000	4191.79492187500000000000	4195.89746093750000000000	4172.82031250000000000000	4172.30761718750000000000	4160.51269531250000000000	4172.82031250000000000000	4169.74365234375000000000	4178.97412109375000000000	4186.66650390625000000000	4184.10253906250000000000	4170.76904296875000000000	0.00000000000000000000	10248.00000000000000000000	10229.00000000000000000000	0.00000000000000000000	0.00000000000000000000	0.00000000000000000000	2603.00000000000000000000	758.00000000000000000000	4.00000000000000000000	4.00000000000000000000	4.00000000000000000000	4.00000000000000000000	4.00000000000000000000	4.00000000000000000000	4.00000000000000000000	4.00000000000000000000	4.00000000000000000000	4.00000000000000000000	4.00000000000000000000	4.00000000000000000000	4.00000000000000000000	4.00000000000000000000	4.00000000000000000000	4.00000000000000000000
29.00000000000000000000	0.00000000000000000000	4176.41015625000000000000	4176.92285156250000000000	4180.51269531250000000000	4169.74365234375000000000	4165.64111328125000000000	4164.61523437500000000000	4149.74365234375000000000	4135.89746093750000000000	4161.02539062500000000000	4142.56396484375000000000	4167.69238281250000000000	4184.61523437500000000000	4156.92285156250000000000	4163.07666015625000000000	0.00000000000000000000	10246.00000000000000000000	10229.00000000000000000000	0.00000000000000000000	0.00000000000000000000	0.00000000000000000000	2603.00000000000000000000	766.00000000000000000000	4.00000000000000000000	4.00000000000000000000	4.00000000000000000000	4.00000000000000000000	4.00000000000000000000	4.00000000000000000000	4.00000000000000000000	4.00000000000000000000	4.00000000000000000000	4.00000000000000000000	4.00000000000000000000	4.00000000000000000000	4.00000000000000000000	4.00000000000000000000	4.00000000000000000000	4.00000000000000000000
30.00000000000000000000	0.00000000000000000000	4179.48730468750000000000	4200.51269531250000000000	4163.58984375000000000000	4181.53857421875000000000	4193.33300781250000000000	4175.89746093750000000000	4181.02539062500000000000	4171.28173828125000000000	4177.94873046875000000000	4186.66650390625000000000	4186.66650390625000000000	4188.71777343750000000000	4197.43603515625000000000	4183.58984375000000000000	0.00000000000000000000	10246.00000000000000000000	10229.00000000000000000000	0.00000000000000000000	0.00000000000000000000	0.00000000000000000000	2603.00000000000000000000	775.00000000000000000000	4.00000000000000000000	4.00000000000000000000	4.00000000000000000000	4.00000000000000000000	4.00000000000000000000	4.00000000000000000000	4.00000000000000000000	4.00000000000000000000	4.00000000000000000000	4.00000000000000000000	4.00000000000000000000	4.00000000000000000000	4.00000000000000000000	4.00000000000000000000	4.00000000000000000000	4.00000000000000000000
31.00000000000000000000	0.00000000000000000000	4172.30761718750000000000	4175.89746093750000000000	4167.69238281250000000000	4166.66650390625000000000	4166.66650390625000000000	4159.48730468750000000000	4153.84619140625000000000	4155.38427734375000000000	4168.71777343750000000000	4166.66650390625000000000	4178.97412109375000000000	4187.17919921875000000000	4178.97412109375000000000	4173.33300781250000000000	0.00000000000000000000	10247.00000000000000000000	10229.00000000000000000000	0.00000000000000000000	0.00000000000000000000	0.00000000000000000000	2603.00000000000000000000	783.00000000000000000000	4.00000000000000000000	4.00000000000000000000	4.00000000000000000000	4.00000000000000000000	4.00000000000000000000	4.00000000000000000000	4.00000000000000000000	4.00000000000000000000	4.00000000000000000000	4.00000000000000000000	4.00000000000000000000	4.00000000000000000000	4.00000000000000000000	4.00000000000000000000	4.00000000000000000000	4.00000000000000000000
32.00000000000000000000	0.00000000000000000000	4177.43603515625000000000	4181.53857421875000000000	4170.76904296875000000000	4162.56396484375000000000	4173.84619140625000000000	4168.71777343750000000000	4160.51269531250000000000	4156.92285156250000000000	4172.82031250000000000000	4165.64111328125000000000	4177.43603515625000000000	4185.64111328125000000000	4174.87158203125000000000	4169.23046875000000000000	0.00000000000000000000	10247.00000000000000000000	10229.00000000000000000000	0.00000000000000000000	0.00000000000000000000	0.00000000000000000000	2603.00000000000000000000	791.00000000000000000000	4.00000000000000000000	4.00000000000000000000	4.00000000000000000000	4.00000000000000000000	4.00000000000000000000	4.00000000000000000000	4.00000000000000000000	4.00000000000000000000	4.00000000000000000000	4.00000000000000000000	4.00000000000000000000	4.00000000000000000000	4.00000000000000000000	4.00000000000000000000	4.00000000000000000000	4.00000000000000000000
33.00000000000000000000	0.00000000000000000000	4192.30761718750000000000	4207.17919921875000000000	4182.56396484375000000000	4175.89746093750000000000	4195.89746093750000000000	4181.02539062500000000000	4185.12792968750000000000	4176.92285156250000000000	4182.05126953125000000000	4201.02539062500000000000	4193.84619140625000000000	4197.43603515625000000000	4194.87158203125000000000	4183.58984375000000000000	0.00000000000000000000	10248.00000000000000000000	10230.00000000000000000000	0.00000000000000000000	0.00000000000000000000	0.00000000000000000000	2603.00000000000000000000	799.00000000000000000000	4.00000000000000000000	4.00000000000000000000	4.00000000000000000000	4.00000000000000000000	4.00000000000000000000	4.00000000000000000000	4.00000000000000000000	4.00000000000000000000	4.00000000000000000000	4.00000000000000000000	4.00000000000000000000	4.00000000000000000000	4.00000000000000000000	4.00000000000000000000	4.00000000000000000000	4.00000000000000000000
34.00000000000000000000	0.00000000000000000000	4186.15380859375000000000	4180.00000000000000000000	4188.20507812500000000000	4154.87158203125000000000	4155.89746093750000000000	4165.64111328125000000000	4155.38427734375000000000	4146.66650390625000000000	4168.71777343750000000000	4166.66650390625000000000	4177.94873046875000000000	4193.84619140625000000000	4168.71777343750000000000	4173.84619140625000000000	0.00000000000000000000	10248.00000000000000000000	10230.00000000000000000000	0.00000000000000000000	0.00000000000000000000	0.00000000000000000000	2603.00000000000000000000	806.00000000000000000000	4.00000000000000000000	4.00000000000000000000	4.00000000000000000000	4.00000000000000000000	4.00000000000000000000	4.00000000000000000000	4.00000000000000000000	4.00000000000000000000	4.00000000000000000000	4.00000000000000000000	4.00000000000000000000	4.00000000000000000000	4.00000000000000000000	4.00000000000000000000	4.00000000000000000000	4.00000000000000000000
35.00000000000000000000	0.00000000000000000000	4192.82031250000000000000	4216.41015625000000000000	4172.82031250000000000000	4172.82031250000000000000	4202.56396484375000000000	4172.82031250000000000000	4182.56396484375000000000	4180.51269531250000000000	4188.71777343750000000000	4192.82031250000000000000	4191.28173828125000000000	4196.92285156250000000000	4212.30761718750000000000	4188.20507812500000000000	0.00000000000000000000	10248.00000000000000000000	10229.00000000000000000000	0.00000000000000000000	0.00000000000000000000	0.00000000000000000000	2603.00000000000000000000	814.00000000000000000000	4.00000000000000000000	4.00000000000000000000	4.00000000000000000000	4.00000000000000000000	4.00000000000000000000	4.00000000000000000000	4.00000000000000000000	4.00000000000000000000	4.00000000000000000000	4.00000000000000000000	4.00000000000000000000	4.00000000000000000000	4.00000000000000000000	4.00000000000000000000	4.00000000000000000000	4.00000000000000000000
36.00000000000000000000	0.00000000000000000000	4180.00000000000000000000	4188.20507812500000000000	4172.82031250000000000000	4164.10253906250000000000	4183.07666015625000000000	4159.48730468750000000000	4160.00000000000000000000	4164.10253906250000000000	4171.79492187500000000000	4157.94873046875000000000	4180.00000000000000000000	4194.35888671875000000000	4186.15380859375000000000	4176.92285156250000000000	0.00000000000000000000	10248.00000000000000000000	10229.00000000000000000000	0.00000000000000000000	0.00000000000000000000	0.00000000000000000000	2603.00000000000000000000	821.00000000000000000000	4.00000000000000000000	4.00000000000000000000	4.00000000000000000000	4.00000000000000000000	4.00000000000000000000	4.00000000000000000000	4.00000000000000000000	4.00000000000000000000	4.00000000000000000000	4.00000000000000000000	4.00000000000000000000	4.00000000000000000000	4.00000000000000000000	4.00000000000000000000	4.00000000000000000000	4.00000000000000000000
37.00000000000000000000	0.00000000000000000000	4176.41015625000000000000	4171.79492187500000000000	4168.71777343750000000000	4153.33300781250000000000	4164.61523437500000000000	4167.17919921875000000000	4160.00000000000000000000	4155.38427734375000000000	4166.15380859375000000000	4143.58984375000000000000	4169.23046875000000000000	4183.58984375000000000000	4160.00000000000000000000	4167.17919921875000000000	0.00000000000000000000	10248.00000000000000000000	10227.00000000000000000000	0.00000000000000000000	0.00000000000000000000	0.00000000000000000000	2603.00000000000000000000	830.00000000000000000000	4.00000000000000000000	4.00000000000000000000	4.00000000000000000000	4.00000000000000000000	4.00000000000000000000	4.00000000000000000000	4.00000000000000000000	4.00000000000000000000	4.00000000000000000000	4.00000000000000000000	4.00000000000000000000	4.00000000000000000000	4.00000000000000000000	4.00000000000000000000	4.00000000000000000000	4.00000000000000000000
38.00000000000000000000	0.00000000000000000000	4184.10253906250000000000	4195.38427734375000000000	4172.82031250000000000000	4169.23046875000000000000	4188.20507812500000000000	4181.02539062500000000000	4189.23046875000000000000	4185.64111328125000000000	4183.58984375000000000000	4194.87158203125000000000	4185.64111328125000000000	4189.23046875000000000000	4177.94873046875000000000	4172.30761718750000000000	0.00000000000000000000	10248.00000000000000000000	10227.00000000000000000000	0.00000000000000000000	0.00000000000000000000	0.00000000000000000000	2603.00000000000000000000	838.00000000000000000000	4.00000000000000000000	4.00000000000000000000	4.00000000000000000000	4.00000000000000000000	4.00000000000000000000	4.00000000000000000000	4.00000000000000000000	4.00000000000000000000	4.00000000000000000000	4.00000000000000000000	4.00000000000000000000	4.00000000000000000000	4.00000000000000000000	4.00000000000000000000	4.00000000000000000000	4.00000000000000000000
39.00000000000000000000	0.00000000000000000000	4165.12792968750000000000	4155.89746093750000000000	4176.92285156250000000000	4147.17919921875000000000	4150.25634765625000000000	4163.58984375000000000000	4155.89746093750000000000	4150.25634765625000000000	4166.15380859375000000000	4155.89746093750000000000	4166.66650390625000000000	4179.48730468750000000000	4136.41015625000000000000	4152.30761718750000000000	0.00000000000000000000	10250.00000000000000000000	10228.00000000000000000000	0.00000000000000000000	0.00000000000000000000	0.00000000000000000000	2603.00000000000000000000	847.00000000000000000000	4.00000000000000000000	4.00000000000000000000	4.00000000000000000000	4.00000000000000000000	4.00000000000000000000	4.00000000000000000000	4.00000000000000000000	4.00000000000000000000	4.00000000000000000000	4.00000000000000000000	4.00000000000000000000	4.00000000000000000000	4.00000000000000000000	4.00000000000000000000	4.00000000000000000000	4.00000000000000000000
40.00000000000000000000	0.00000000000000000000	4173.84619140625000000000	4187.69238281250000000000	4166.15380859375000000000	4160.51269531250000000000	4188.71777343750000000000	4177.94873046875000000000	4180.00000000000000000000	4167.69238281250000000000	4176.41015625000000000000	4170.76904296875000000000	4175.89746093750000000000	4180.00000000000000000000	4164.61523437500000000000	4165.12792968750000000000	0.00000000000000000000	10250.00000000000000000000	10228.00000000000000000000	0.00000000000000000000	0.00000000000000000000	0.00000000000000000000	2603.00000000000000000000	854.00000000000000000000	4.00000000000000000000	4.00000000000000000000	4.00000000000000000000	4.00000000000000000000	4.00000000000000000000	4.00000000000000000000	4.00000000000000000000	4.00000000000000000000	4.00000000000000000000	4.00000000000000000000	4.00000000000000000000	4.00000000000000000000	4.00000000000000000000	4.00000000000000000000	4.00000000000000000000	4.00000000000000000000
41.00000000000000000000	0.00000000000000000000	4175.89746093750000000000	4186.15380859375000000000	4172.82031250000000000000	4158.97412109375000000000	4179.48730468750000000000	4172.82031250000000000000	4168.20507812500000000000	4156.92285156250000000000	4171.28173828125000000000	4159.48730468750000000000	4175.89746093750000000000	4188.20507812500000000000	4162.56396484375000000000	4169.23046875000000000000	0.00000000000000000000	10250.00000000000000000000	10227.00000000000000000000	0.00000000000000000000	0.00000000000000000000	0.00000000000000000000	2603.00000000000000000000	862.00000000000000000000	4.00000000000000000000	4.00000000000000000000	4.00000000000000000000	4.00000000000000000000	4.00000000000000000000	4.00000000000000000000	4.00000000000000000000	4.00000000000000000000	4.00000000000000000000	4.00000000000000000000	4.00000000000000000000	4.00000000000000000000	4.00000000000000000000	4.00000000000000000000	4.00000000000000000000	4.00000000000000000000
42.00000000000000000000	0.00000000000000000000	4171.79492187500000000000	4175.89746093750000000000	4166.15380859375000000000	4151.79492187500000000000	4164.61523437500000000000	4168.71777343750000000000	4157.43603515625000000000	4150.76904296875000000000	4169.23046875000000000000	4145.12792968750000000000	4169.23046875000000000000	4184.61523437500000000000	4157.43603515625000000000	4169.23046875000000000000	0.00000000000000000000	10250.00000000000000000000	10227.00000000000000000000	0.00000000000000000000	0.00000000000000000000	0.00000000000000000000	2603.00000000000000000000	869.00000000000000000000	4.00000000000000000000	4.00000000000000000000	4.00000000000000000000	4.00000000000000000000	4.00000000000000000000	4.00000000000000000000	4.00000000000000000000	4.00000000000000000000	4.00000000000000000000	4.00000000000000000000	4.00000000000000000000	4.00000000000000000000	4.00000000000000000000	4.00000000000000000000	4.00000000000000000000	4.00000000000000000000
43.00000000000000000000	0.00000000000000000000	4180.51269531250000000000	4196.41015625000000000000	4164.61523437500000000000	4171.79492187500000000000	4197.43603515625000000000	4174.35888671875000000000	4177.94873046875000000000	4184.61523437500000000000	4184.10253906250000000000	4195.38427734375000000000	4187.69238281250000000000	4190.76904296875000000000	4190.25634765625000000000	4182.56396484375000000000	0.00000000000000000000	10245.00000000000000000000	10225.00000000000000000000	0.00000000000000000000	0.00000000000000000000	0.00000000000000000000	2603.00000000000000000000	877.00000000000000000000	4.00000000000000000000	4.00000000000000000000	4.00000000000000000000	4.00000000000000000000	4.00000000000000000000	4.00000000000000000000	4.00000000000000000000	4.00000000000000000000	4.00000000000000000000	4.00000000000000000000	4.00000000000000000000	4.00000000000000000000	4.00000000000000000000	4.00000000000000000000	4.00000000000000000000	4.00000000000000000000
44.00000000000000000000	0.00000000000000000000	4172.30761718750000000000	4162.56396484375000000000	4176.92285156250000000000	4149.74365234375000000000	4147.17919921875000000000	4156.92285156250000000000	4147.69238281250000000000	4149.23046875000000000000	4168.20507812500000000000	4168.71777343750000000000	4175.38427734375000000000	4187.17919921875000000000	4153.84619140625000000000	4170.25634765625000000000	0.00000000000000000000	10245.00000000000000000000	10225.00000000000000000000	0.00000000000000000000	0.00000000000000000000	0.00000000000000000000	2603.00000000000000000000	885.00000000000000000000	4.00000000000000000000	4.00000000000000000000	4.00000000000000000000	4.00000000000000000000	4.00000000000000000000	4.00000000000000000000	4.00000000000000000000	4.00000000000000000000	4.00000000000000000000	4.00000000000000000000	4.00000000000000000000	4.00000000000000000000	4.00000000000000000000	4.00000000000000000000	4.00000000000000000000	4.00000000000000000000
45.00000000000000000000	0.00000000000000000000	4185.12792968750000000000	4198.97412109375000000000	4173.33300781250000000000	4157.43603515625000000000	4179.48730468750000000000	4173.84619140625000000000	4180.51269531250000000000	4166.66650390625000000000	4183.07666015625000000000	4187.17919921875000000000	4188.71777343750000000000	4191.28173828125000000000	4182.05126953125000000000	4184.10253906250000000000	0.00000000000000000000	10246.00000000000000000000	10224.00000000000000000000	0.00000000000000000000	0.00000000000000000000	0.00000000000000000000	2603.00000000000000000000	893.00000000000000000000	4.00000000000000000000	4.00000000000000000000	4.00000000000000000000	4.00000000000000000000	4.00000000000000000000	4.00000000000000000000	4.00000000000000000000	4.00000000000000000000	4.00000000000000000000	4.00000000000000000000	4.00000000000000000000	4.00000000000000000000	4.00000000000000000000	4.00000000000000000000	4.00000000000000000000	4.00000000000000000000
46.00000000000000000000	0.00000000000000000000	4183.07666015625000000000	4193.33300781250000000000	4178.46142578125000000000	4152.30761718750000000000	4192.30761718750000000000	4172.30761718750000000000	4173.84619140625000000000	4162.05126953125000000000	4176.92285156250000000000	4177.43603515625000000000	4186.66650390625000000000	4197.43603515625000000000	4174.87158203125000000000	4177.43603515625000000000	0.00000000000000000000	10246.00000000000000000000	10224.00000000000000000000	0.00000000000000000000	0.00000000000000000000	0.00000000000000000000	2603.00000000000000000000	901.00000000000000000000	4.00000000000000000000	4.00000000000000000000	4.00000000000000000000	4.00000000000000000000	4.00000000000000000000	4.00000000000000000000	4.00000000000000000000	4.00000000000000000000	4.00000000000000000000	4.00000000000000000000	4.00000000000000000000	4.00000000000000000000	4.00000000000000000000	4.00000000000000000000	4.00000000000000000000	4.00000000000000000000
47.00000000000000000000	0.00000000000000000000	4170.25634765625000000000	4170.76904296875000000000	4171.79492187500000000000	4135.89746093750000000000	4164.61523437500000000000	4165.64111328125000000000	4153.84619140625000000000	4143.07666015625000000000	4164.61523437500000000000	4156.92285156250000000000	4169.74365234375000000000	4187.17919921875000000000	4148.20507812500000000000	4165.64111328125000000000	0.00000000000000000000	10246.00000000000000000000	10226.00000000000000000000	0.00000000000000000000	0.00000000000000000000	0.00000000000000000000	2603.00000000000000000000	908.00000000000000000000	4.00000000000000000000	4.00000000000000000000	4.00000000000000000000	4.00000000000000000000	4.00000000000000000000	4.00000000000000000000	4.00000000000000000000	4.00000000000000000000	4.00000000000000000000	4.00000000000000000000	4.00000000000000000000	4.00000000000000000000	4.00000000000000000000	4.00000000000000000000	4.00000000000000000000	4.00000000000000000000
48.00000000000000000000	0.00000000000000000000	4175.38427734375000000000	4196.92285156250000000000	4161.53857421875000000000	4153.84619140625000000000	4181.53857421875000000000	4168.71777343750000000000	4174.35888671875000000000	4171.28173828125000000000	4180.00000000000000000000	4194.87158203125000000000	4187.17919921875000000000	4188.20507812500000000000	4180.00000000000000000000	4183.07666015625000000000	0.00000000000000000000	10246.00000000000000000000	10226.00000000000000000000	0.00000000000000000000	0.00000000000000000000	0.00000000000000000000	2603.00000000000000000000	916.00000000000000000000	4.00000000000000000000	4.00000000000000000000	4.00000000000000000000	4.00000000000000000000	4.00000000000000000000	4.00000000000000000000	4.00000000000000000000	4.00000000000000000000	4.00000000000000000000	4.00000000000000000000	4.00000000000000000000	4.00000000000000000000	4.00000000000000000000	4.00000000000000000000	4.00000000000000000000	4.00000000000000000000
49.00000000000000000000	0.00000000000000000000	4167.69238281250000000000	4159.48730468750000000000	4167.17919921875000000000	4138.46142578125000000000	4144.61523437500000000000	4152.30761718750000000000	4145.12792968750000000000	4144.10253906250000000000	4165.64111328125000000000	4147.69238281250000000000	4176.41015625000000000000	4187.69238281250000000000	4147.17919921875000000000	4170.25634765625000000000	0.00000000000000000000	10248.00000000000000000000	10227.00000000000000000000	0.00000000000000000000	0.00000000000000000000	0.00000000000000000000	2603.00000000000000000000	923.00000000000000000000	4.00000000000000000000	4.00000000000000000000	4.00000000000000000000	4.00000000000000000000	4.00000000000000000000	4.00000000000000000000	4.00000000000000000000	4.00000000000000000000	4.00000000000000000000	4.00000000000000000000	4.00000000000000000000	4.00000000000000000000	4.00000000000000000000	4.00000000000000000000	4.00000000000000000000	4.00000000000000000000
50.00000000000000000000	0.00000000000000000000	4180.51269531250000000000	4185.64111328125000000000	4170.25634765625000000000	4153.33300781250000000000	4176.92285156250000000000	4172.82031250000000000000	4176.41015625000000000000	4168.71777343750000000000	4179.48730468750000000000	4173.84619140625000000000	4187.17919921875000000000	4195.89746093750000000000	4167.17919921875000000000	4175.89746093750000000000	0.00000000000000000000	10248.00000000000000000000	10227.00000000000000000000	0.00000000000000000000	0.00000000000000000000	0.00000000000000000000	2603.00000000000000000000	930.00000000000000000000	4.00000000000000000000	4.00000000000000000000	4.00000000000000000000	4.00000000000000000000	4.00000000000000000000	4.00000000000000000000	4.00000000000000000000	4.00000000000000000000	4.00000000000000000000	4.00000000000000000000	4.00000000000000000000	4.00000000000000000000	4.00000000000000000000	4.00000000000000000000	4.00000000000000000000	4.00000000000000000000
51.00000000000000000000	0.00000000000000000000	4180.51269531250000000000	4187.69238281250000000000	4179.48730468750000000000	4151.79492187500000000000	4180.00000000000000000000	4174.35888671875000000000	4174.87158203125000000000	4168.20507812500000000000	4181.02539062500000000000	4193.33300781250000000000	4190.76904296875000000000	4197.43603515625000000000	4161.02539062500000000000	4174.87158203125000000000	0.00000000000000000000	10248.00000000000000000000	10226.00000000000000000000	0.00000000000000000000	0.00000000000000000000	0.00000000000000000000	2603.00000000000000000000	939.00000000000000000000	4.00000000000000000000	4.00000000000000000000	4.00000000000000000000	4.00000000000000000000	4.00000000000000000000	4.00000000000000000000	4.00000000000000000000	4.00000000000000000000	4.00000000000000000000	4.00000000000000000000	4.00000000000000000000	4.00000000000000000000	4.00000000000000000000	4.00000000000000000000	4.00000000000000000000	4.00000000000000000000
52.00000000000000000000	0.00000000000000000000	4169.74365234375000000000	4163.58984375000000000000	4171.28173828125000000000	4129.23046875000000000000	4154.87158203125000000000	4166.15380859375000000000	4153.84619140625000000000	4141.53857421875000000000	4166.66650390625000000000	4153.84619140625000000000	4172.82031250000000000000	4182.05126953125000000000	4133.84619140625000000000	4163.07666015625000000000	0.00000000000000000000	10248.00000000000000000000	10226.00000000000000000000	0.00000000000000000000	0.00000000000000000000	0.00000000000000000000	2603.00000000000000000000	947.00000000000000000000	4.00000000000000000000	4.00000000000000000000	4.00000000000000000000	4.00000000000000000000	4.00000000000000000000	4.00000000000000000000	4.00000000000000000000	4.00000000000000000000	4.00000000000000000000	4.00000000000000000000	4.00000000000000000000	4.00000000000000000000	4.00000000000000000000	4.00000000000000000000	4.00000000000000000000	4.00000000000000000000
53.00000000000000000000	0.00000000000000000000	4183.07666015625000000000	4200.00000000000000000000	4162.56396484375000000000	4152.82031250000000000000	4192.82031250000000000000	4173.84619140625000000000	4177.94873046875000000000	4167.69238281250000000000	4175.89746093750000000000	4172.30761718750000000000	4186.15380859375000000000	4192.30761718750000000000	4177.94873046875000000000	4180.51269531250000000000	0.00000000000000000000	10246.00000000000000000000	10226.00000000000000000000	0.00000000000000000000	0.00000000000000000000	0.00000000000000000000	2603.00000000000000000000	956.00000000000000000000	4.00000000000000000000	4.00000000000000000000	4.00000000000000000000	4.00000000000000000000	4.00000000000000000000	4.00000000000000000000	4.00000000000000000000	4.00000000000000000000	4.00000000000000000000	4.00000000000000000000	4.00000000000000000000	4.00000000000000000000	4.00000000000000000000	4.00000000000000000000	4.00000000000000000000	4.00000000000000000000
54.00000000000000000000	0.00000000000000000000	4173.33300781250000000000	4166.15380859375000000000	4172.30761718750000000000	4136.92285156250000000000	4159.48730468750000000000	4157.43603515625000000000	4143.07666015625000000000	4135.38427734375000000000	4157.94873046875000000000	4136.92285156250000000000	4171.79492187500000000000	4195.38427734375000000000	4146.15380859375000000000	4168.71777343750000000000	0.00000000000000000000	10246.00000000000000000000	10226.00000000000000000000	0.00000000000000000000	0.00000000000000000000	0.00000000000000000000	2603.00000000000000000000	964.00000000000000000000	4.00000000000000000000	4.00000000000000000000	4.00000000000000000000	4.00000000000000000000	4.00000000000000000000	4.00000000000000000000	4.00000000000000000000	4.00000000000000000000	4.00000000000000000000	4.00000000000000000000	4.00000000000000000000	4.00000000000000000000	4.00000000000000000000	4.00000000000000000000	4.00000000000000000000	4.00000000000000000000
55.00000000000000000000	0.00000000000000000000	4175.38427734375000000000	4182.05126953125000000000	4170.25634765625000000000	4142.05126953125000000000	4176.92285156250000000000	4173.84619140625000000000	4169.74365234375000000000	4164.10253906250000000000	4177.43603515625000000000	4173.33300781250000000000	4183.07666015625000000000	4192.82031250000000000000	4158.97412109375000000000	4172.30761718750000000000	0.00000000000000000000	10248.00000000000000000000	10227.00000000000000000000	0.00000000000000000000	0.00000000000000000000	0.00000000000000000000	2603.00000000000000000000	972.00000000000000000000	4.00000000000000000000	4.00000000000000000000	4.00000000000000000000	4.00000000000000000000	4.00000000000000000000	4.00000000000000000000	4.00000000000000000000	4.00000000000000000000	4.00000000000000000000	4.00000000000000000000	4.00000000000000000000	4.00000000000000000000	4.00000000000000000000	4.00000000000000000000	4.00000000000000000000	4.00000000000000000000
56.00000000000000000000	0.00000000000000000000	4175.38427734375000000000	4189.23046875000000000000	4175.38427734375000000000	4157.43603515625000000000	4176.41015625000000000000	4175.89746093750000000000	4180.51269531250000000000	4184.61523437500000000000	4186.66650390625000000000	4198.46142578125000000000	4193.84619140625000000000	4194.35888671875000000000	4170.76904296875000000000	4174.87158203125000000000	0.00000000000000000000	10248.00000000000000000000	10227.00000000000000000000	0.00000000000000000000	0.00000000000000000000	0.00000000000000000000	2603.00000000000000000000	981.00000000000000000000	4.00000000000000000000	4.00000000000000000000	4.00000000000000000000	4.00000000000000000000	4.00000000000000000000	4.00000000000000000000	4.00000000000000000000	4.00000000000000000000	4.00000000000000000000	4.00000000000000000000	4.00000000000000000000	4.00000000000000000000	4.00000000000000000000	4.00000000000000000000	4.00000000000000000000	4.00000000000000000000
57.00000000000000000000	0.00000000000000000000	4165.64111328125000000000	4156.41015625000000000000	4173.33300781250000000000	4147.17919921875000000000	4153.33300781250000000000	4164.61523437500000000000	4155.38427734375000000000	4150.76904296875000000000	4166.15380859375000000000	4151.79492187500000000000	4174.35888671875000000000	4185.12792968750000000000	4141.02539062500000000000	4160.51269531250000000000	0.00000000000000000000	10251.00000000000000000000	10226.00000000000000000000	0.00000000000000000000	0.00000000000000000000	0.00000000000000000000	2603.00000000000000000000	989.00000000000000000000	4.00000000000000000000	4.00000000000000000000	4.00000000000000000000	4.00000000000000000000	4.00000000000000000000	4.00000000000000000000	4.00000000000000000000	4.00000000000000000000	4.00000000000000000000	4.00000000000000000000	4.00000000000000000000	4.00000000000000000000	4.00000000000000000000	4.00000000000000000000	4.00000000000000000000	4.00000000000000000000
58.00000000000000000000	0.00000000000000000000	4184.10253906250000000000	4196.92285156250000000000	4170.25634765625000000000	4171.79492187500000000000	4213.84619140625000000000	4183.58984375000000000000	4188.71777343750000000000	4178.46142578125000000000	4182.56396484375000000000	4193.33300781250000000000	4191.28173828125000000000	4192.82031250000000000000	4178.46142578125000000000	4176.92285156250000000000	0.00000000000000000000	10251.00000000000000000000	10226.00000000000000000000	0.00000000000000000000	0.00000000000000000000	0.00000000000000000000	2603.00000000000000000000	996.00000000000000000000	4.00000000000000000000	4.00000000000000000000	4.00000000000000000000	4.00000000000000000000	4.00000000000000000000	4.00000000000000000000	4.00000000000000000000	4.00000000000000000000	4.00000000000000000000	4.00000000000000000000	4.00000000000000000000	4.00000000000000000000	4.00000000000000000000	4.00000000000000000000	4.00000000000000000000	4.00000000000000000000
59.00000000000000000000	0.00000000000000000000	4181.53857421875000000000	4179.48730468750000000000	4181.53857421875000000000	4168.20507812500000000000	4175.38427734375000000000	4170.76904296875000000000	4158.46142578125000000000	4151.28173828125000000000	4172.30761718750000000000	4168.20507812500000000000	4181.02539062500000000000	4193.33300781250000000000	4153.33300781250000000000	4172.30761718750000000000	0.00000000000000000000	10250.00000000000000000000	10226.00000000000000000000	0.00000000000000000000	0.00000000000000000000	0.00000000000000000000	2604.00000000000000000000	4.00000000000000000000	4.00000000000000000000	4.00000000000000000000	4.00000000000000000000	4.00000000000000000000	4.00000000000000000000	4.00000000000000000000	4.00000000000000000000	4.00000000000000000000	4.00000000000000000000	4.00000000000000000000	4.00000000000000000000	4.00000000000000000000	4.00000000000000000000	4.00000000000000000000	4.00000000000000000000	4.00000000000000000000
60.00000000000000000000	0.00000000000000000000	4178.97412109375000000000	4188.71777343750000000000	4167.69238281250000000000	4181.53857421875000000000	4166.66650390625000000000	4169.74365234375000000000	4158.97412109375000000000	4155.89746093750000000000	4174.35888671875000000000	4156.92285156250000000000	4180.00000000000000000000	4188.71777343750000000000	4165.64111328125000000000	4178.97412109375000000000	0.00000000000000000000	10250.00000000000000000000	10226.00000000000000000000	0.00000000000000000000	0.00000000000000000000	0.00000000000000000000	2604.00000000000000000000	12.00000000000000000000	4.00000000000000000000	4.00000000000000000000	4.00000000000000000000	4.00000000000000000000	4.00000000000000000000	4.00000000000000000000	4.00000000000000000000	4.00000000000000000000	4.00000000000000000000	4.00000000000000000000	4.00000000000000000000	4.00000000000000000000	4.00000000000000000000	4.00000000000000000000	4.00000000000000000000	4.00000000000000000000
61.00000000000000000000	0.00000000000000000000	4176.41015625000000000000	4194.35888671875000000000	4163.07666015625000000000	4193.84619140625000000000	4182.56396484375000000000	4167.17919921875000000000	4165.12792968750000000000	4172.82031250000000000000	4177.94873046875000000000	4176.41015625000000000000	4189.74365234375000000000	4192.82031250000000000000	4183.58984375000000000000	4182.05126953125000000000	0.00000000000000000000	10249.00000000000000000000	10224.00000000000000000000	0.00000000000000000000	0.00000000000000000000	0.00000000000000000000	2604.00000000000000000000	19.00000000000000000000	4.00000000000000000000	4.00000000000000000000	4.00000000000000000000	4.00000000000000000000	4.00000000000000000000	4.00000000000000000000	4.00000000000000000000	4.00000000000000000000	4.00000000000000000000	4.00000000000000000000	4.00000000000000000000	4.00000000000000000000	4.00000000000000000000	4.00000000000000000000	4.00000000000000000000	4.00000000000000000000
62.00000000000000000000	0.00000000000000000000	4166.15380859375000000000	4165.12792968750000000000	4170.76904296875000000000	4175.38427734375000000000	4150.76904296875000000000	4161.02539062500000000000	4146.15380859375000000000	4147.17919921875000000000	4166.15380859375000000000	4154.87158203125000000000	4174.35888671875000000000	4188.20507812500000000000	4146.15380859375000000000	4164.61523437500000000000	0.00000000000000000000	10249.00000000000000000000	10224.00000000000000000000	0.00000000000000000000	0.00000000000000000000	0.00000000000000000000	2604.00000000000000000000	26.00000000000000000000	4.00000000000000000000	4.00000000000000000000	4.00000000000000000000	4.00000000000000000000	4.00000000000000000000	4.00000000000000000000	4.00000000000000000000	4.00000000000000000000	4.00000000000000000000	4.00000000000000000000	4.00000000000000000000	4.00000000000000000000	4.00000000000000000000	4.00000000000000000000	4.00000000000000000000	4.00000000000000000000
63.00000000000000000000	0.00000000000000000000	4185.12792968750000000000	4206.66650390625000000000	4173.84619140625000000000	4199.48730468750000000000	4189.23046875000000000000	4181.53857421875000000000	4189.74365234375000000000	4182.05126953125000000000	4185.64111328125000000000	4192.30761718750000000000	4192.82031250000000000000	4195.89746093750000000000	4175.38427734375000000000	4178.97412109375000000000	0.00000000000000000000	10245.00000000000000000000	10223.00000000000000000000	0.00000000000000000000	0.00000000000000000000	0.00000000000000000000	2604.00000000000000000000	34.00000000000000000000	4.00000000000000000000	4.00000000000000000000	4.00000000000000000000	4.00000000000000000000	4.00000000000000000000	4.00000000000000000000	4.00000000000000000000	4.00000000000000000000	4.00000000000000000000	4.00000000000000000000	4.00000000000000000000	4.00000000000000000000	4.00000000000000000000	4.00000000000000000000	4.00000000000000000000	4.00000000000000000000
64.00000000000000000000	0.00000000000000000000	4180.00000000000000000000	4179.48730468750000000000	4180.51269531250000000000	4187.17919921875000000000	4170.76904296875000000000	4169.74365234375000000000	4168.20507812500000000000	4163.07666015625000000000	4171.79492187500000000000	4160.00000000000000000000	4185.12792968750000000000	4193.33300781250000000000	4156.92285156250000000000	4170.25634765625000000000	1171.00000000000000000000	10245.00000000000000000000	10223.00000000000000000000	0.00000000000000000000	0.00000000000000000000	0.00000000000000000000	2604.00000000000000000000	41.00000000000000000000	4.00000000000000000000	4.00000000000000000000	4.00000000000000000000	4.00000000000000000000	4.00000000000000000000	4.00000000000000000000	4.00000000000000000000	4.00000000000000000000	4.00000000000000000000	4.00000000000000000000	4.00000000000000000000	4.00000000000000000000	4.00000000000000000000	4.00000000000000000000	4.00000000000000000000	4.00000000000000000000
65.00000000000000000000	0.00000000000000000000	4177.94873046875000000000	4185.64111328125000000000	4169.74365234375000000000	4180.51269531250000000000	4180.51269531250000000000	4171.79492187500000000000	4168.71777343750000000000	4163.07666015625000000000	4173.84619140625000000000	4164.10253906250000000000	4183.07666015625000000000	4190.25634765625000000000	4172.82031250000000000000	4173.33300781250000000000	2077.00000000000000000000	10243.00000000000000000000	10223.00000000000000000000	0.00000000000000000000	0.00000000000000000000	0.00000000000000000000	2604.00000000000000000000	49.00000000000000000000	4.00000000000000000000	4.00000000000000000000	4.00000000000000000000	4.00000000000000000000	4.00000000000000000000	4.00000000000000000000	4.00000000000000000000	4.00000000000000000000	4.00000000000000000000	4.00000000000000000000	4.00000000000000000000	4.00000000000000000000	4.00000000000000000000	4.00000000000000000000	4.00000000000000000000	4.00000000000000000000
66.00000000000000000000	0.00000000000000000000	4186.66650390625000000000	4207.17919921875000000000	4168.71777343750000000000	4192.82031250000000000000	4195.38427734375000000000	4171.28173828125000000000	4178.97412109375000000000	4177.94873046875000000000	4181.02539062500000000000	4193.33300781250000000000	4195.38427734375000000000	4197.94873046875000000000	4194.35888671875000000000	4184.10253906250000000000	2096.00000000000000000000	10243.00000000000000000000	10223.00000000000000000000	0.00000000000000000000	0.00000000000000000000	0.00000000000000000000	2604.00000000000000000000	57.00000000000000000000	4.00000000000000000000	4.00000000000000000000	4.00000000000000000000	4.00000000000000000000	4.00000000000000000000	4.00000000000000000000	4.00000000000000000000	4.00000000000000000000	4.00000000000000000000	4.00000000000000000000	4.00000000000000000000	4.00000000000000000000	4.00000000000000000000	4.00000000000000000000	4.00000000000000000000	4.00000000000000000000
67.00000000000000000000	0.00000000000000000000	4176.41015625000000000000	4167.17919921875000000000	4171.28173828125000000000	4174.35888671875000000000	4149.23046875000000000000	4155.89746093750000000000	4146.15380859375000000000	4145.64111328125000000000	4163.58984375000000000000	4145.64111328125000000000	4178.97412109375000000000	4189.23046875000000000000	4154.87158203125000000000	4168.71777343750000000000	3204.00000000000000000000	10241.00000000000000000000	10224.00000000000000000000	0.00000000000000000000	0.00000000000000000000	0.00000000000000000000	2604.00000000000000000000	65.00000000000000000000	4.00000000000000000000	4.00000000000000000000	4.00000000000000000000	4.00000000000000000000	4.00000000000000000000	4.00000000000000000000	4.00000000000000000000	4.00000000000000000000	4.00000000000000000000	4.00000000000000000000	4.00000000000000000000	4.00000000000000000000	4.00000000000000000000	4.00000000000000000000	4.00000000000000000000	4.00000000000000000000
68.00000000000000000000	0.00000000000000000000	4182.56396484375000000000	4193.33300781250000000000	4165.64111328125000000000	4188.20507812500000000000	4184.61523437500000000000	4175.38427734375000000000	4180.00000000000000000000	4175.38427734375000000000	4183.58984375000000000000	4183.58984375000000000000	4193.84619140625000000000	4192.82031250000000000000	4188.20507812500000000000	4178.46142578125000000000	3387.00000000000000000000	10241.00000000000000000000	10224.00000000000000000000	0.00000000000000000000	0.00000000000000000000	0.00000000000000000000	2604.00000000000000000000	73.00000000000000000000	4.00000000000000000000	4.00000000000000000000	4.00000000000000000000	4.00000000000000000000	4.00000000000000000000	4.00000000000000000000	4.00000000000000000000	4.00000000000000000000	4.00000000000000000000	4.00000000000000000000	4.00000000000000000000	4.00000000000000000000	4.00000000000000000000	4.00000000000000000000	4.00000000000000000000	4.00000000000000000000
69.00000000000000000000	0.00000000000000000000	4172.30761718750000000000	4175.89746093750000000000	4177.94873046875000000000	4175.89746093750000000000	4163.58984375000000000000	4169.23046875000000000000	4166.15380859375000000000	4160.00000000000000000000	4173.33300781250000000000	4177.43603515625000000000	4186.15380859375000000000	4193.84619140625000000000	4164.61523437500000000000	4166.66650390625000000000	1648.00000000000000000000	10243.00000000000000000000	10225.00000000000000000000	0.00000000000000000000	0.00000000000000000000	0.00000000000000000000	2604.00000000000000000000	82.00000000000000000000	4.00000000000000000000	4.00000000000000000000	4.00000000000000000000	4.00000000000000000000	4.00000000000000000000	4.00000000000000000000	4.00000000000000000000	4.00000000000000000000	4.00000000000000000000	4.00000000000000000000	4.00000000000000000000	4.00000000000000000000	4.00000000000000000000	4.00000000000000000000	4.00000000000000000000	4.00000000000000000000
70.00000000000000000000	0.00000000000000000000	4175.89746093750000000000	4181.02539062500000000000	4173.84619140625000000000	4174.35888671875000000000	4166.66650390625000000000	4170.76904296875000000000	4160.51269531250000000000	4154.35888671875000000000	4170.76904296875000000000	4166.66650390625000000000	4180.51269531250000000000	4188.20507812500000000000	4158.97412109375000000000	4165.64111328125000000000	3011.00000000000000000000	10243.00000000000000000000	10225.00000000000000000000	0.00000000000000000000	0.00000000000000000000	0.00000000000000000000	2604.00000000000000000000	90.00000000000000000000	4.00000000000000000000	4.00000000000000000000	4.00000000000000000000	4.00000000000000000000	4.00000000000000000000	4.00000000000000000000	4.00000000000000000000	4.00000000000000000000	4.00000000000000000000	4.00000000000000000000	4.00000000000000000000	4.00000000000000000000	4.00000000000000000000	4.00000000000000000000	4.00000000000000000000	4.00000000000000000000
71.00000000000000000000	0.00000000000000000000	4186.66650390625000000000	4200.00000000000000000000	4167.17919921875000000000	4189.23046875000000000000	4197.43603515625000000000	4171.28173828125000000000	4167.69238281250000000000	4166.66650390625000000000	4177.94873046875000000000	4180.00000000000000000000	4193.84619140625000000000	4196.92285156250000000000	4184.61523437500000000000	4178.97412109375000000000	2923.00000000000000000000	10243.00000000000000000000	10224.00000000000000000000	0.00000000000000000000	0.00000000000000000000	0.00000000000000000000	2604.00000000000000000000	98.00000000000000000000	4.00000000000000000000	4.00000000000000000000	4.00000000000000000000	4.00000000000000000000	4.00000000000000000000	4.00000000000000000000	4.00000000000000000000	4.00000000000000000000	4.00000000000000000000	4.00000000000000000000	4.00000000000000000000	4.00000000000000000000	4.00000000000000000000	4.00000000000000000000	4.00000000000000000000	4.00000000000000000000
72.00000000000000000000	0.00000000000000000000	4166.15380859375000000000	4155.89746093750000000000	4170.76904296875000000000	4163.07666015625000000000	4147.17919921875000000000	4152.82031250000000000000	4138.46142578125000000000	4132.82031250000000000000	4157.43603515625000000000	4127.69238281250000000000	4177.43603515625000000000	4191.28173828125000000000	4146.15380859375000000000	4164.10253906250000000000	1543.00000000000000000000	10243.00000000000000000000	10224.00000000000000000000	0.00000000000000000000	0.00000000000000000000	0.00000000000000000000	2604.00000000000000000000	105.00000000000000000000	4.00000000000000000000	4.00000000000000000000	4.00000000000000000000	4.00000000000000000000	4.00000000000000000000	4.00000000000000000000	4.00000000000000000000	4.00000000000000000000	4.00000000000000000000	4.00000000000000000000	4.00000000000000000000	4.00000000000000000000	4.00000000000000000000	4.00000000000000000000	4.00000000000000000000	4.00000000000000000000
73.00000000000000000000	0.00000000000000000000	4173.33300781250000000000	4187.69238281250000000000	4168.20507812500000000000	4179.48730468750000000000	4175.38427734375000000000	4171.79492187500000000000	4175.89746093750000000000	4174.87158203125000000000	4178.97412109375000000000	4164.61523437500000000000	4193.84619140625000000000	4193.33300781250000000000	4181.53857421875000000000	4178.97412109375000000000	3417.00000000000000000000	10245.00000000000000000000	10224.00000000000000000000	0.00000000000000000000	0.00000000000000000000	0.00000000000000000000	2604.00000000000000000000	114.00000000000000000000	4.00000000000000000000	4.00000000000000000000	4.00000000000000000000	4.00000000000000000000	4.00000000000000000000	4.00000000000000000000	4.00000000000000000000	4.00000000000000000000	4.00000000000000000000	4.00000000000000000000	4.00000000000000000000	4.00000000000000000000	4.00000000000000000000	4.00000000000000000000	4.00000000000000000000	4.00000000000000000000
74.00000000000000000000	0.00000000000000000000	4173.84619140625000000000	4172.82031250000000000000	4174.87158203125000000000	4174.87158203125000000000	4160.00000000000000000000	4168.20507812500000000000	4160.51269531250000000000	4169.23046875000000000000	4177.43603515625000000000	4162.56396484375000000000	4190.25634765625000000000	4194.35888671875000000000	4170.25634765625000000000	4173.33300781250000000000	3249.00000000000000000000	10245.00000000000000000000	10224.00000000000000000000	0.00000000000000000000	0.00000000000000000000	0.00000000000000000000	2604.00000000000000000000	121.00000000000000000000	4.00000000000000000000	4.00000000000000000000	4.00000000000000000000	4.00000000000000000000	4.00000000000000000000	4.00000000000000000000	4.00000000000000000000	4.00000000000000000000	4.00000000000000000000	4.00000000000000000000	4.00000000000000000000	4.00000000000000000000	4.00000000000000000000	4.00000000000000000000	4.00000000000000000000	4.00000000000000000000
75.00000000000000000000	0.00000000000000000000	4172.30761718750000000000	4168.20507812500000000000	4171.28173828125000000000	4164.10253906250000000000	4152.30761718750000000000	4169.23046875000000000000	4157.94873046875000000000	4154.35888671875000000000	4170.25634765625000000000	4148.71777343750000000000	4181.02539062500000000000	4189.23046875000000000000	4151.28173828125000000000	4162.56396484375000000000	2158.00000000000000000000	10247.00000000000000000000	10226.00000000000000000000	0.00000000000000000000	0.00000000000000000000	0.00000000000000000000	2604.00000000000000000000	129.00000000000000000000	4.00000000000000000000	4.00000000000000000000	4.00000000000000000000	4.00000000000000000000	4.00000000000000000000	4.00000000000000000000	4.00000000000000000000	4.00000000000000000000	4.00000000000000000000	4.00000000000000000000	4.00000000000000000000	4.00000000000000000000	4.00000000000000000000	4.00000000000000000000	4.00000000000000000000	4.00000000000000000000
76.00000000000000000000	0.00000000000000000000	4182.56396484375000000000	4202.56396484375000000000	4175.89746093750000000000	4181.02539062500000000000	4195.38427734375000000000	4179.48730468750000000000	4187.17919921875000000000	4175.89746093750000000000	4180.51269531250000000000	4180.00000000000000000000	4196.41015625000000000000	4198.46142578125000000000	4175.89746093750000000000	4172.30761718750000000000	1614.00000000000000000000	10247.00000000000000000000	10226.00000000000000000000	0.00000000000000000000	0.00000000000000000000	0.00000000000000000000	2604.00000000000000000000	136.00000000000000000000	4.00000000000000000000	4.00000000000000000000	4.00000000000000000000	4.00000000000000000000	4.00000000000000000000	4.00000000000000000000	4.00000000000000000000	4.00000000000000000000	4.00000000000000000000	4.00000000000000000000	4.00000000000000000000	4.00000000000000000000	4.00000000000000000000	4.00000000000000000000	4.00000000000000000000	4.00000000000000000000
77.00000000000000000000	0.00000000000000000000	4168.71777343750000000000	4162.05126953125000000000	4181.53857421875000000000	4160.00000000000000000000	4160.00000000000000000000	4165.12792968750000000000	4155.89746093750000000000	4136.92285156250000000000	4161.02539062500000000000	4130.25634765625000000000	4178.46142578125000000000	4191.79492187500000000000	4142.05126953125000000000	4159.48730468750000000000	1695.00000000000000000000	10250.00000000000000000000	10224.00000000000000000000	0.00000000000000000000	0.00000000000000000000	0.00000000000000000000	2604.00000000000000000000	144.00000000000000000000	4.00000000000000000000	4.00000000000000000000	4.00000000000000000000	4.00000000000000000000	4.00000000000000000000	4.00000000000000000000	4.00000000000000000000	4.00000000000000000000	4.00000000000000000000	4.00000000000000000000	4.00000000000000000000	4.00000000000000000000	4.00000000000000000000	4.00000000000000000000	4.00000000000000000000	4.00000000000000000000
78.00000000000000000000	0.00000000000000000000	4174.35888671875000000000	4183.58984375000000000000	4165.12792968750000000000	4173.33300781250000000000	4180.00000000000000000000	4176.92285156250000000000	4178.46142578125000000000	4164.61523437500000000000	4170.76904296875000000000	4157.43603515625000000000	4188.71777343750000000000	4190.25634765625000000000	4176.92285156250000000000	4175.38427734375000000000	3249.00000000000000000000	10250.00000000000000000000	10224.00000000000000000000	0.00000000000000000000	0.00000000000000000000	0.00000000000000000000	2604.00000000000000000000	151.00000000000000000000	4.00000000000000000000	4.00000000000000000000	4.00000000000000000000	4.00000000000000000000	4.00000000000000000000	4.00000000000000000000	4.00000000000000000000	4.00000000000000000000	4.00000000000000000000	4.00000000000000000000	4.00000000000000000000	4.00000000000000000000	4.00000000000000000000	4.00000000000000000000	4.00000000000000000000	4.00000000000000000000
79.00000000000000000000	0.00000000000000000000	4170.25634765625000000000	4172.30761718750000000000	4168.20507812500000000000	4170.25634765625000000000	4164.10253906250000000000	4163.58984375000000000000	4160.51269531250000000000	4167.17919921875000000000	4166.15380859375000000000	4159.48730468750000000000	4188.20507812500000000000	4194.87158203125000000000	4173.33300781250000000000	4177.43603515625000000000	2158.00000000000000000000	10251.00000000000000000000	10223.00000000000000000000	0.00000000000000000000	0.00000000000000000000	0.00000000000000000000	2604.00000000000000000000	160.00000000000000000000	4.00000000000000000000	4.00000000000000000000	4.00000000000000000000	4.00000000000000000000	4.00000000000000000000	4.00000000000000000000	4.00000000000000000000	4.00000000000000000000	4.00000000000000000000	4.00000000000000000000	4.00000000000000000000	4.00000000000000000000	4.00000000000000000000	4.00000000000000000000	4.00000000000000000000	4.00000000000000000000
80.00000000000000000000	0.00000000000000000000	4166.15380859375000000000	4157.43603515625000000000	4171.79492187500000000000	4157.94873046875000000000	4150.25634765625000000000	4159.48730468750000000000	4148.71777343750000000000	4149.74365234375000000000	4162.56396484375000000000	4138.97412109375000000000	4180.00000000000000000000	4189.74365234375000000000	4149.74365234375000000000	4169.74365234375000000000	1614.00000000000000000000	10251.00000000000000000000	10223.00000000000000000000	0.00000000000000000000	0.00000000000000000000	0.00000000000000000000	2604.00000000000000000000	167.00000000000000000000	4.00000000000000000000	4.00000000000000000000	4.00000000000000000000	4.00000000000000000000	4.00000000000000000000	4.00000000000000000000	4.00000000000000000000	4.00000000000000000000	4.00000000000000000000	4.00000000000000000000	4.00000000000000000000	4.00000000000000000000	4.00000000000000000000	4.00000000000000000000	4.00000000000000000000	4.00000000000000000000
81.00000000000000000000	0.00000000000000000000	4179.48730468750000000000	4198.97412109375000000000	4175.38427734375000000000	4182.56396484375000000000	4190.76904296875000000000	4181.02539062500000000000	4190.25634765625000000000	4179.48730468750000000000	4182.05126953125000000000	4185.12792968750000000000	4204.10253906250000000000	4200.00000000000000000000	4181.53857421875000000000	4183.58984375000000000000	1695.00000000000000000000	10250.00000000000000000000	10223.00000000000000000000	0.00000000000000000000	0.00000000000000000000	0.00000000000000000000	2604.00000000000000000000	175.00000000000000000000	4.00000000000000000000	4.00000000000000000000	4.00000000000000000000	4.00000000000000000000	4.00000000000000000000	4.00000000000000000000	4.00000000000000000000	4.00000000000000000000	4.00000000000000000000	4.00000000000000000000	4.00000000000000000000	4.00000000000000000000	4.00000000000000000000	4.00000000000000000000	4.00000000000000000000	4.00000000000000000000
82.00000000000000000000	0.00000000000000000000	4170.76904296875000000000	4170.76904296875000000000	4183.07666015625000000000	4167.69238281250000000000	4155.89746093750000000000	4170.25634765625000000000	4162.05126953125000000000	4153.33300781250000000000	4168.71777343750000000000	4152.82031250000000000000	4189.74365234375000000000	4197.43603515625000000000	4152.82031250000000000000	4171.28173828125000000000	3249.00000000000000000000	10250.00000000000000000000	10223.00000000000000000000	0.00000000000000000000	0.00000000000000000000	0.00000000000000000000	2604.00000000000000000000	184.00000000000000000000	4.00000000000000000000	4.00000000000000000000	4.00000000000000000000	4.00000000000000000000	4.00000000000000000000	4.00000000000000000000	4.00000000000000000000	4.00000000000000000000	4.00000000000000000000	4.00000000000000000000	4.00000000000000000000	4.00000000000000000000	4.00000000000000000000	4.00000000000000000000	4.00000000000000000000	4.00000000000000000000
83.00000000000000000000	0.00000000000000000000	4180.51269531250000000000	4191.28173828125000000000	4169.74365234375000000000	4176.41015625000000000000	4185.64111328125000000000	4174.35888671875000000000	4171.28173828125000000000	4168.20507812500000000000	4177.94873046875000000000	4170.25634765625000000000	4193.84619140625000000000	4197.94873046875000000000	4177.43603515625000000000	4181.53857421875000000000	2158.00000000000000000000	10250.00000000000000000000	10223.00000000000000000000	0.00000000000000000000	0.00000000000000000000	0.00000000000000000000	2604.00000000000000000000	192.00000000000000000000	4.00000000000000000000	4.00000000000000000000	4.00000000000000000000	4.00000000000000000000	4.00000000000000000000	4.00000000000000000000	4.00000000000000000000	4.00000000000000000000	4.00000000000000000000	4.00000000000000000000	4.00000000000000000000	4.00000000000000000000	4.00000000000000000000	4.00000000000000000000	4.00000000000000000000	4.00000000000000000000
84.00000000000000000000	0.00000000000000000000	4177.94873046875000000000	4183.07666015625000000000	4168.71777343750000000000	4174.87158203125000000000	4181.02539062500000000000	4164.10253906250000000000	4157.94873046875000000000	4158.46142578125000000000	4167.69238281250000000000	4167.69238281250000000000	4193.33300781250000000000	4202.05126953125000000000	4172.30761718750000000000	4178.46142578125000000000	1614.00000000000000000000	10250.00000000000000000000	10223.00000000000000000000	0.00000000000000000000	0.00000000000000000000	0.00000000000000000000	2604.00000000000000000000	199.00000000000000000000	4.00000000000000000000	4.00000000000000000000	4.00000000000000000000	4.00000000000000000000	4.00000000000000000000	4.00000000000000000000	4.00000000000000000000	4.00000000000000000000	4.00000000000000000000	4.00000000000000000000	4.00000000000000000000	4.00000000000000000000	4.00000000000000000000	4.00000000000000000000	4.00000000000000000000	4.00000000000000000000
85.00000000000000000000	0.00000000000000000000	4168.20507812500000000000	4161.02539062500000000000	4169.23046875000000000000	4160.51269531250000000000	4147.69238281250000000000	4160.51269531250000000000	4144.10253906250000000000	4140.00000000000000000000	4157.43603515625000000000	4135.89746093750000000000	4184.61523437500000000000	4193.84619140625000000000	4147.17919921875000000000	4167.69238281250000000000	1695.00000000000000000000	10249.00000000000000000000	10223.00000000000000000000	0.00000000000000000000	0.00000000000000000000	0.00000000000000000000	2604.00000000000000000000	207.00000000000000000000	4.00000000000000000000	4.00000000000000000000	4.00000000000000000000	4.00000000000000000000	4.00000000000000000000	4.00000000000000000000	4.00000000000000000000	4.00000000000000000000	4.00000000000000000000	4.00000000000000000000	4.00000000000000000000	4.00000000000000000000	4.00000000000000000000	4.00000000000000000000	4.00000000000000000000	4.00000000000000000000
86.00000000000000000000	0.00000000000000000000	4178.97412109375000000000	4194.35888671875000000000	4171.79492187500000000000	4183.58984375000000000000	4178.46142578125000000000	4172.82031250000000000000	4175.38427734375000000000	4175.89746093750000000000	4179.48730468750000000000	4177.43603515625000000000	4207.69238281250000000000	4200.00000000000000000000	4179.48730468750000000000	4186.15380859375000000000	3249.00000000000000000000	10249.00000000000000000000	10223.00000000000000000000	0.00000000000000000000	0.00000000000000000000	0.00000000000000000000	2604.00000000000000000000	214.00000000000000000000	4.00000000000000000000	4.00000000000000000000	4.00000000000000000000	4.00000000000000000000	4.00000000000000000000	4.00000000000000000000	4.00000000000000000000	4.00000000000000000000	4.00000000000000000000	4.00000000000000000000	4.00000000000000000000	4.00000000000000000000	4.00000000000000000000	4.00000000000000000000	4.00000000000000000000	4.00000000000000000000
87.00000000000000000000	0.00000000000000000000	4167.17919921875000000000	4160.00000000000000000000	4178.46142578125000000000	4168.20507812500000000000	4139.48730468750000000000	4158.46142578125000000000	4144.10253906250000000000	4142.56396484375000000000	4160.00000000000000000000	4143.58984375000000000000	4188.71777343750000000000	4194.87158203125000000000	4138.46142578125000000000	4169.74365234375000000000	2158.00000000000000000000	10250.00000000000000000000	10222.00000000000000000000	0.00000000000000000000	0.00000000000000000000	0.00000000000000000000	2604.00000000000000000000	223.00000000000000000000	4.00000000000000000000	4.00000000000000000000	4.00000000000000000000	4.00000000000000000000	4.00000000000000000000	4.00000000000000000000	4.00000000000000000000	4.00000000000000000000	4.00000000000000000000	4.00000000000000000000	4.00000000000000000000	4.00000000000000000000	4.00000000000000000000	4.00000000000000000000	4.00000000000000000000	4.00000000000000000000
88.00000000000000000000	0.00000000000000000000	4174.35888671875000000000	4183.58984375000000000000	4166.66650390625000000000	4175.89746093750000000000	4172.82031250000000000000	4175.89746093750000000000	4167.17919921875000000000	4158.46142578125000000000	4166.66650390625000000000	4151.28173828125000000000	4188.71777343750000000000	4195.89746093750000000000	4157.94873046875000000000	4169.74365234375000000000	1614.00000000000000000000	10250.00000000000000000000	10222.00000000000000000000	0.00000000000000000000	0.00000000000000000000	0.00000000000000000000	2604.00000000000000000000	230.00000000000000000000	4.00000000000000000000	4.00000000000000000000	4.00000000000000000000	4.00000000000000000000	4.00000000000000000000	4.00000000000000000000	4.00000000000000000000	4.00000000000000000000	4.00000000000000000000	4.00000000000000000000	4.00000000000000000000	4.00000000000000000000	4.00000000000000000000	4.00000000000000000000	4.00000000000000000000	4.00000000000000000000
89.00000000000000000000	0.00000000000000000000	4181.53857421875000000000	4193.84619140625000000000	4173.33300781250000000000	4184.61523437500000000000	4188.71777343750000000000	4174.35888671875000000000	4170.25634765625000000000	4166.66650390625000000000	4171.79492187500000000000	4154.87158203125000000000	4199.48730468750000000000	4206.15380859375000000000	4173.84619140625000000000	4176.41015625000000000000	1695.00000000000000000000	10248.00000000000000000000	10223.00000000000000000000	0.00000000000000000000	0.00000000000000000000	0.00000000000000000000	2604.00000000000000000000	239.00000000000000000000	4.00000000000000000000	4.00000000000000000000	4.00000000000000000000	4.00000000000000000000	4.00000000000000000000	4.00000000000000000000	4.00000000000000000000	4.00000000000000000000	4.00000000000000000000	4.00000000000000000000	4.00000000000000000000	4.00000000000000000000	4.00000000000000000000	4.00000000000000000000	4.00000000000000000000	4.00000000000000000000
90.00000000000000000000	0.00000000000000000000	4171.28173828125000000000	4164.61523437500000000000	4176.41015625000000000000	4171.79492187500000000000	4142.05126953125000000000	4159.48730468750000000000	4148.71777343750000000000	4143.58984375000000000000	4158.46142578125000000000	4127.69238281250000000000	4187.69238281250000000000	4197.94873046875000000000	4146.66650390625000000000	4169.23046875000000000000	3249.00000000000000000000	10248.00000000000000000000	10223.00000000000000000000	0.00000000000000000000	0.00000000000000000000	0.00000000000000000000	2604.00000000000000000000	247.00000000000000000000	4.00000000000000000000	4.00000000000000000000	4.00000000000000000000	4.00000000000000000000	4.00000000000000000000	4.00000000000000000000	4.00000000000000000000	4.00000000000000000000	4.00000000000000000000	4.00000000000000000000	4.00000000000000000000	4.00000000000000000000	4.00000000000000000000	4.00000000000000000000	4.00000000000000000000	4.00000000000000000000
91.00000000000000000000	0.00000000000000000000	4175.38427734375000000000	4187.17919921875000000000	4165.64111328125000000000	4187.69238281250000000000	4172.82031250000000000000	4171.28173828125000000000	4181.02539062500000000000	4181.53857421875000000000	4173.84619140625000000000	4177.43603515625000000000	4201.02539062500000000000	4197.43603515625000000000	4177.43603515625000000000	4177.94873046875000000000	2158.00000000000000000000	10247.00000000000000000000	10223.00000000000000000000	0.00000000000000000000	0.00000000000000000000	0.00000000000000000000	2604.00000000000000000000	255.00000000000000000000	4.00000000000000000000	4.00000000000000000000	4.00000000000000000000	4.00000000000000000000	4.00000000000000000000	4.00000000000000000000	4.00000000000000000000	4.00000000000000000000	4.00000000000000000000	4.00000000000000000000	4.00000000000000000000	4.00000000000000000000	4.00000000000000000000	4.00000000000000000000	4.00000000000000000000	4.00000000000000000000
92.00000000000000000000	0.00000000000000000000	4160.51269531250000000000	4146.15380859375000000000	4167.69238281250000000000	4163.58984375000000000000	4152.82031250000000000000	4157.94873046875000000000	4147.69238281250000000000	4151.79492187500000000000	4160.00000000000000000000	4144.61523437500000000000	4185.12792968750000000000	4190.76904296875000000000	4143.58984375000000000000	4160.00000000000000000000	1614.00000000000000000000	10247.00000000000000000000	10223.00000000000000000000	0.00000000000000000000	0.00000000000000000000	0.00000000000000000000	2604.00000000000000000000	262.00000000000000000000	4.00000000000000000000	4.00000000000000000000	4.00000000000000000000	4.00000000000000000000	4.00000000000000000000	4.00000000000000000000	4.00000000000000000000	4.00000000000000000000	4.00000000000000000000	4.00000000000000000000	4.00000000000000000000	4.00000000000000000000	4.00000000000000000000	4.00000000000000000000	4.00000000000000000000	4.00000000000000000000
93.00000000000000000000	0.00000000000000000000	4169.74365234375000000000	4165.12792968750000000000	4168.20507812500000000000	4169.23046875000000000000	4170.25634765625000000000	4169.23046875000000000000	4164.10253906250000000000	4155.89746093750000000000	4171.79492187500000000000	4153.84619140625000000000	4188.71777343750000000000	4191.28173828125000000000	4153.84619140625000000000	4166.15380859375000000000	1695.00000000000000000000	10248.00000000000000000000	10224.00000000000000000000	0.00000000000000000000	0.00000000000000000000	0.00000000000000000000	2604.00000000000000000000	271.00000000000000000000	4.00000000000000000000	4.00000000000000000000	4.00000000000000000000	4.00000000000000000000	4.00000000000000000000	4.00000000000000000000	4.00000000000000000000	4.00000000000000000000	4.00000000000000000000	4.00000000000000000000	4.00000000000000000000	4.00000000000000000000	4.00000000000000000000	4.00000000000000000000	4.00000000000000000000	4.00000000000000000000
94.00000000000000000000	0.00000000000000000000	4178.46142578125000000000	4186.66650390625000000000	4178.46142578125000000000	4184.61523437500000000000	4178.46142578125000000000	4173.84619140625000000000	4180.51269531250000000000	4166.15380859375000000000	4176.92285156250000000000	4176.92285156250000000000	4198.97412109375000000000	4198.46142578125000000000	4161.02539062500000000000	4170.25634765625000000000	3249.00000000000000000000	10248.00000000000000000000	10224.00000000000000000000	0.00000000000000000000	0.00000000000000000000	0.00000000000000000000	2604.00000000000000000000	278.00000000000000000000	4.00000000000000000000	4.00000000000000000000	4.00000000000000000000	4.00000000000000000000	4.00000000000000000000	4.00000000000000000000	4.00000000000000000000	4.00000000000000000000	4.00000000000000000000	4.00000000000000000000	4.00000000000000000000	4.00000000000000000000	4.00000000000000000000	4.00000000000000000000	4.00000000000000000000	4.00000000000000000000
95.00000000000000000000	0.00000000000000000000	4163.07666015625000000000	4154.35888671875000000000	4173.84619140625000000000	4163.58984375000000000000	4144.61523437500000000000	4163.58984375000000000000	4151.28173828125000000000	4133.33300781250000000000	4153.33300781250000000000	4130.76904296875000000000	4179.48730468750000000000	4188.20507812500000000000	4126.66650390625000000000	4156.41015625000000000000	2158.00000000000000000000	10248.00000000000000000000	10224.00000000000000000000	0.00000000000000000000	0.00000000000000000000	0.00000000000000000000	2604.00000000000000000000	286.00000000000000000000	4.00000000000000000000	4.00000000000000000000	4.00000000000000000000	4.00000000000000000000	4.00000000000000000000	4.00000000000000000000	4.00000000000000000000	4.00000000000000000000	4.00000000000000000000	4.00000000000000000000	4.00000000000000000000	4.00000000000000000000	4.00000000000000000000	4.00000000000000000000	4.00000000000000000000	4.00000000000000000000
96.00000000000000000000	0.00000000000000000000	4174.35888671875000000000	4183.58984375000000000000	4159.48730468750000000000	4181.53857421875000000000	4186.15380859375000000000	4172.82031250000000000000	4169.74365234375000000000	4163.07666015625000000000	4167.17919921875000000000	4157.94873046875000000000	4193.84619140625000000000	4195.38427734375000000000	4170.76904296875000000000	4178.97412109375000000000	1614.00000000000000000000	10248.00000000000000000000	10224.00000000000000000000	0.00000000000000000000	0.00000000000000000000	0.00000000000000000000	2604.00000000000000000000	294.00000000000000000000	4.00000000000000000000	4.00000000000000000000	4.00000000000000000000	4.00000000000000000000	4.00000000000000000000	4.00000000000000000000	4.00000000000000000000	4.00000000000000000000	4.00000000000000000000	4.00000000000000000000	4.00000000000000000000	4.00000000000000000000	4.00000000000000000000	4.00000000000000000000	4.00000000000000000000	4.00000000000000000000
97.00000000000000000000	0.00000000000000000000	4170.25634765625000000000	4157.43603515625000000000	4168.20507812500000000000	4171.79492187500000000000	4155.38427734375000000000	4156.92285156250000000000	4138.46142578125000000000	4141.02539062500000000000	4160.00000000000000000000	4130.25634765625000000000	4186.66650390625000000000	4196.92285156250000000000	4151.28173828125000000000	4175.38427734375000000000	1695.00000000000000000000	10247.00000000000000000000	10222.00000000000000000000	0.00000000000000000000	0.00000000000000000000	0.00000000000000000000	2604.00000000000000000000	302.00000000000000000000	4.00000000000000000000	4.00000000000000000000	4.00000000000000000000	4.00000000000000000000	4.00000000000000000000	4.00000000000000000000	4.00000000000000000000	4.00000000000000000000	4.00000000000000000000	4.00000000000000000000	4.00000000000000000000	4.00000000000000000000	4.00000000000000000000	4.00000000000000000000	4.00000000000000000000	4.00000000000000000000
98.00000000000000000000	0.00000000000000000000	4172.30761718750000000000	4168.71777343750000000000	4168.71777343750000000000	4176.41015625000000000000	4154.87158203125000000000	4167.17919921875000000000	4153.33300781250000000000	4148.20507812500000000000	4167.69238281250000000000	4142.05126953125000000000	4190.76904296875000000000	4192.82031250000000000000	4153.33300781250000000000	4174.87158203125000000000	3249.00000000000000000000	10247.00000000000000000000	10222.00000000000000000000	0.00000000000000000000	0.00000000000000000000	0.00000000000000000000	2604.00000000000000000000	309.00000000000000000000	4.00000000000000000000	4.00000000000000000000	4.00000000000000000000	4.00000000000000000000	4.00000000000000000000	4.00000000000000000000	4.00000000000000000000	4.00000000000000000000	4.00000000000000000000	4.00000000000000000000	4.00000000000000000000	4.00000000000000000000	4.00000000000000000000	4.00000000000000000000	4.00000000000000000000	4.00000000000000000000
99.00000000000000000000	0.00000000000000000000	4176.41015625000000000000	4186.66650390625000000000	4174.87158203125000000000	4193.33300781250000000000	4171.79492187500000000000	4173.33300781250000000000	4173.33300781250000000000	4172.82031250000000000000	4176.92285156250000000000	4180.00000000000000000000	4204.61523437500000000000	4199.48730468750000000000	4168.20507812500000000000	4181.53857421875000000000	2158.00000000000000000000	10248.00000000000000000000	10222.00000000000000000000	0.00000000000000000000	0.00000000000000000000	0.00000000000000000000	2604.00000000000000000000	317.00000000000000000000	4.00000000000000000000	4.00000000000000000000	4.00000000000000000000	4.00000000000000000000	4.00000000000000000000	4.00000000000000000000	4.00000000000000000000	4.00000000000000000000	4.00000000000000000000	4.00000000000000000000	4.00000000000000000000	4.00000000000000000000	4.00000000000000000000	4.00000000000000000000	4.00000000000000000000	4.00000000000000000000
100.00000000000000000000	0.00000000000000000000	4166.15380859375000000000	4149.74365234375000000000	4176.41015625000000000000	4171.79492187500000000000	4146.15380859375000000000	4160.51269531250000000000	4146.15380859375000000000	4146.15380859375000000000	4163.07666015625000000000	4144.61523437500000000000	4185.12792968750000000000	4192.82031250000000000000	4134.35888671875000000000	4170.76904296875000000000	1614.00000000000000000000	10248.00000000000000000000	10222.00000000000000000000	0.00000000000000000000	0.00000000000000000000	0.00000000000000000000	2604.00000000000000000000	325.00000000000000000000	4.00000000000000000000	4.00000000000000000000	4.00000000000000000000	4.00000000000000000000	4.00000000000000000000	4.00000000000000000000	4.00000000000000000000	4.00000000000000000000	4.00000000000000000000	4.00000000000000000000	4.00000000000000000000	4.00000000000000000000	4.00000000000000000000	4.00000000000000000000	4.00000000000000000000	4.00000000000000000000
101.00000000000000000000	0.00000000000000000000	4181.02539062500000000000	4188.71777343750000000000	4169.23046875000000000000	4186.15380859375000000000	4193.33300781250000000000	4175.38427734375000000000	4176.92285156250000000000	4170.76904296875000000000	4177.94873046875000000000	4180.00000000000000000000	4199.48730468750000000000	4197.94873046875000000000	4173.84619140625000000000	4187.69238281250000000000	1695.00000000000000000000	10248.00000000000000000000	10222.00000000000000000000	0.00000000000000000000	0.00000000000000000000	0.00000000000000000000	2604.00000000000000000000	332.00000000000000000000	4.00000000000000000000	4.00000000000000000000	4.00000000000000000000	4.00000000000000000000	4.00000000000000000000	4.00000000000000000000	4.00000000000000000000	4.00000000000000000000	4.00000000000000000000	4.00000000000000000000	4.00000000000000000000	4.00000000000000000000	4.00000000000000000000	4.00000000000000000000	4.00000000000000000000	4.00000000000000000000
102.00000000000000000000	0.00000000000000000000	4175.89746093750000000000	4172.82031250000000000000	4175.89746093750000000000	4175.89746093750000000000	4162.05126953125000000000	4162.05126953125000000000	4151.28173828125000000000	4147.17919921875000000000	4161.02539062500000000000	4153.84619140625000000000	4190.76904296875000000000	4197.94873046875000000000	4153.33300781250000000000	4176.92285156250000000000	3249.00000000000000000000	10248.00000000000000000000	10222.00000000000000000000	0.00000000000000000000	0.00000000000000000000	0.00000000000000000000	2604.00000000000000000000	339.00000000000000000000	4.00000000000000000000	4.00000000000000000000	4.00000000000000000000	4.00000000000000000000	4.00000000000000000000	4.00000000000000000000	4.00000000000000000000	4.00000000000000000000	4.00000000000000000000	4.00000000000000000000	4.00000000000000000000	4.00000000000000000000	4.00000000000000000000	4.00000000000000000000	4.00000000000000000000	4.00000000000000000000
103.00000000000000000000	0.00000000000000000000	4172.30761718750000000000	4168.20507812500000000000	4169.23046875000000000000	4173.33300781250000000000	4156.92285156250000000000	4163.58984375000000000000	4150.76904296875000000000	4151.79492187500000000000	4162.05126953125000000000	4142.56396484375000000000	4188.20507812500000000000	4191.79492187500000000000	4153.33300781250000000000	4171.28173828125000000000	2158.00000000000000000000	10248.00000000000000000000	10222.00000000000000000000	0.00000000000000000000	0.00000000000000000000	0.00000000000000000000	2604.00000000000000000000	348.00000000000000000000	4.00000000000000000000	4.00000000000000000000	4.00000000000000000000	4.00000000000000000000	4.00000000000000000000	4.00000000000000000000	4.00000000000000000000	4.00000000000000000000	4.00000000000000000000	4.00000000000000000000	4.00000000000000000000	4.00000000000000000000	4.00000000000000000000	4.00000000000000000000	4.00000000000000000000	4.00000000000000000000
104.00000000000000000000	0.00000000000000000000	4174.35888671875000000000	4181.02539062500000000000	4171.79492187500000000000	4188.71777343750000000000	4188.71777343750000000000	4169.74365234375000000000	4169.23046875000000000000	4177.94873046875000000000	4176.41015625000000000000	4178.97412109375000000000	4205.64111328125000000000	4197.43603515625000000000	4179.48730468750000000000	4180.00000000000000000000	1614.00000000000000000000	10248.00000000000000000000	10222.00000000000000000000	0.00000000000000000000	0.00000000000000000000	0.00000000000000000000	2604.00000000000000000000	356.00000000000000000000	4.00000000000000000000	4.00000000000000000000	4.00000000000000000000	4.00000000000000000000	4.00000000000000000000	4.00000000000000000000	4.00000000000000000000	4.00000000000000000000	4.00000000000000000000	4.00000000000000000000	4.00000000000000000000	4.00000000000000000000	4.00000000000000000000	4.00000000000000000000	4.00000000000000000000	4.00000000000000000000
105.00000000000000000000	0.00000000000000000000	4166.66650390625000000000	4152.82031250000000000000	4178.46142578125000000000	4173.33300781250000000000	4151.79492187500000000000	4161.53857421875000000000	4143.58984375000000000000	4144.10253906250000000000	4162.05126953125000000000	4151.28173828125000000000	4189.23046875000000000000	4192.82031250000000000000	4142.05126953125000000000	4168.71777343750000000000	1695.00000000000000000000	10248.00000000000000000000	10223.00000000000000000000	0.00000000000000000000	0.00000000000000000000	0.00000000000000000000	2604.00000000000000000000	364.00000000000000000000	4.00000000000000000000	4.00000000000000000000	4.00000000000000000000	4.00000000000000000000	4.00000000000000000000	4.00000000000000000000	4.00000000000000000000	4.00000000000000000000	4.00000000000000000000	4.00000000000000000000	4.00000000000000000000	4.00000000000000000000	4.00000000000000000000	4.00000000000000000000	4.00000000000000000000	4.00000000000000000000
106.00000000000000000000	0.00000000000000000000	4188.71777343750000000000	4203.58984375000000000000	4172.82031250000000000000	4196.92285156250000000000	4193.33300781250000000000	4182.05126953125000000000	4181.02539062500000000000	4173.33300781250000000000	4178.97412109375000000000	4184.10253906250000000000	4204.61523437500000000000	4202.05126953125000000000	4177.43603515625000000000	4188.20507812500000000000	3249.00000000000000000000	10248.00000000000000000000	10223.00000000000000000000	0.00000000000000000000	0.00000000000000000000	0.00000000000000000000	2604.00000000000000000000	373.00000000000000000000	4.00000000000000000000	4.00000000000000000000	4.00000000000000000000	4.00000000000000000000	4.00000000000000000000	4.00000000000000000000	4.00000000000000000000	4.00000000000000000000	4.00000000000000000000	4.00000000000000000000	4.00000000000000000000	4.00000000000000000000	4.00000000000000000000	4.00000000000000000000	4.00000000000000000000	4.00000000000000000000
107.00000000000000000000	0.00000000000000000000	4185.12792968750000000000	4190.25634765625000000000	4181.53857421875000000000	4189.74365234375000000000	4181.02539062500000000000	4172.30761718750000000000	4163.07666015625000000000	4153.84619140625000000000	4163.58984375000000000000	4160.51269531250000000000	4198.46142578125000000000	4206.66650390625000000000	4166.66650390625000000000	4185.64111328125000000000	2158.00000000000000000000	10247.00000000000000000000	10223.00000000000000000000	0.00000000000000000000	0.00000000000000000000	0.00000000000000000000	2604.00000000000000000000	381.00000000000000000000	4.00000000000000000000	4.00000000000000000000	4.00000000000000000000	4.00000000000000000000	4.00000000000000000000	4.00000000000000000000	4.00000000000000000000	4.00000000000000000000	4.00000000000000000000	4.00000000000000000000	4.00000000000000000000	4.00000000000000000000	4.00000000000000000000	4.00000000000000000000	4.00000000000000000000	4.00000000000000000000
108.00000000000000000000	0.00000000000000000000	4172.30761718750000000000	4172.30761718750000000000	4172.82031250000000000000	4178.97412109375000000000	4165.12792968750000000000	4167.17919921875000000000	4152.82031250000000000000	4138.46142578125000000000	4157.94873046875000000000	4140.51269531250000000000	4187.69238281250000000000	4195.38427734375000000000	4154.35888671875000000000	4182.05126953125000000000	1614.00000000000000000000	10247.00000000000000000000	10223.00000000000000000000	0.00000000000000000000	0.00000000000000000000	0.00000000000000000000	2604.00000000000000000000	389.00000000000000000000	4.00000000000000000000	4.00000000000000000000	4.00000000000000000000	4.00000000000000000000	4.00000000000000000000	4.00000000000000000000	4.00000000000000000000	4.00000000000000000000	4.00000000000000000000	4.00000000000000000000	4.00000000000000000000	4.00000000000000000000	4.00000000000000000000	4.00000000000000000000	4.00000000000000000000	4.00000000000000000000
109.00000000000000000000	0.00000000000000000000	4177.43603515625000000000	4188.20507812500000000000	4164.10253906250000000000	4193.33300781250000000000	4190.25634765625000000000	4168.20507812500000000000	4169.23046875000000000000	4166.66650390625000000000	4174.35888671875000000000	4171.28173828125000000000	4199.48730468750000000000	4197.43603515625000000000	4178.46142578125000000000	4191.79492187500000000000	1695.00000000000000000000	10246.00000000000000000000	10223.00000000000000000000	0.00000000000000000000	0.00000000000000000000	0.00000000000000000000	2604.00000000000000000000	398.00000000000000000000	4.00000000000000000000	4.00000000000000000000	4.00000000000000000000	4.00000000000000000000	4.00000000000000000000	4.00000000000000000000	4.00000000000000000000	4.00000000000000000000	4.00000000000000000000	4.00000000000000000000	4.00000000000000000000	4.00000000000000000000	4.00000000000000000000	4.00000000000000000000	4.00000000000000000000	4.00000000000000000000
110.00000000000000000000	0.00000000000000000000	4166.66650390625000000000	4147.17919921875000000000	4169.74365234375000000000	4169.74365234375000000000	4153.33300781250000000000	4152.82031250000000000000	4137.43603515625000000000	4136.41015625000000000000	4157.94873046875000000000	4133.33300781250000000000	4181.02539062500000000000	4192.30761718750000000000	4141.02539062500000000000	4172.30761718750000000000	3249.00000000000000000000	10246.00000000000000000000	10223.00000000000000000000	0.00000000000000000000	0.00000000000000000000	0.00000000000000000000	2604.00000000000000000000	406.00000000000000000000	4.00000000000000000000	4.00000000000000000000	4.00000000000000000000	4.00000000000000000000	4.00000000000000000000	4.00000000000000000000	4.00000000000000000000	4.00000000000000000000	4.00000000000000000000	4.00000000000000000000	4.00000000000000000000	4.00000000000000000000	4.00000000000000000000	4.00000000000000000000	4.00000000000000000000	4.00000000000000000000
111.00000000000000000000	0.00000000000000000000	4176.92285156250000000000	4182.56396484375000000000	4167.69238281250000000000	4184.10253906250000000000	4184.10253906250000000000	4174.87158203125000000000	4171.28173828125000000000	4162.05126953125000000000	4174.35888671875000000000	4178.97412109375000000000	4195.89746093750000000000	4198.46142578125000000000	4171.28173828125000000000	4183.58984375000000000000	2158.00000000000000000000	10245.00000000000000000000	10225.00000000000000000000	0.00000000000000000000	0.00000000000000000000	0.00000000000000000000	2604.00000000000000000000	414.00000000000000000000	4.00000000000000000000	4.00000000000000000000	4.00000000000000000000	4.00000000000000000000	4.00000000000000000000	4.00000000000000000000	4.00000000000000000000	4.00000000000000000000	4.00000000000000000000	4.00000000000000000000	4.00000000000000000000	4.00000000000000000000	4.00000000000000000000	4.00000000000000000000	4.00000000000000000000	4.00000000000000000000
112.00000000000000000000	0.00000000000000000000	4178.46142578125000000000	4179.48730468750000000000	4176.41015625000000000000	4184.10253906250000000000	4173.84619140625000000000	4171.79492187500000000000	4165.12792968750000000000	4156.92285156250000000000	4171.79492187500000000000	4183.07666015625000000000	4200.00000000000000000000	4204.10253906250000000000	4166.66650390625000000000	4182.05126953125000000000	1614.00000000000000000000	10245.00000000000000000000	10225.00000000000000000000	0.00000000000000000000	0.00000000000000000000	0.00000000000000000000	2604.00000000000000000000	422.00000000000000000000	4.00000000000000000000	4.00000000000000000000	4.00000000000000000000	4.00000000000000000000	4.00000000000000000000	4.00000000000000000000	4.00000000000000000000	4.00000000000000000000	4.00000000000000000000	4.00000000000000000000	4.00000000000000000000	4.00000000000000000000	4.00000000000000000000	4.00000000000000000000	4.00000000000000000000	4.00000000000000000000
113.00000000000000000000	0.00000000000000000000	4174.87158203125000000000	4165.12792968750000000000	4170.76904296875000000000	4172.82031250000000000000	4157.94873046875000000000	4164.10253906250000000000	4150.76904296875000000000	4141.02539062500000000000	4162.05126953125000000000	4147.17919921875000000000	4189.74365234375000000000	4196.41015625000000000000	4154.87158203125000000000	4178.97412109375000000000	1695.00000000000000000000	10246.00000000000000000000	10226.00000000000000000000	0.00000000000000000000	0.00000000000000000000	0.00000000000000000000	2604.00000000000000000000	429.00000000000000000000	4.00000000000000000000	4.00000000000000000000	4.00000000000000000000	4.00000000000000000000	4.00000000000000000000	4.00000000000000000000	4.00000000000000000000	4.00000000000000000000	4.00000000000000000000	4.00000000000000000000	4.00000000000000000000	4.00000000000000000000	4.00000000000000000000	4.00000000000000000000	4.00000000000000000000	4.00000000000000000000
114.00000000000000000000	0.00000000000000000000	4178.97412109375000000000	4189.23046875000000000000	4164.61523437500000000000	4188.20507812500000000000	4188.20507812500000000000	4168.71777343750000000000	4168.20507812500000000000	4161.53857421875000000000	4170.25634765625000000000	4167.69238281250000000000	4199.48730468750000000000	4203.07666015625000000000	4185.12792968750000000000	4194.35888671875000000000	3249.00000000000000000000	10246.00000000000000000000	10226.00000000000000000000	0.00000000000000000000	0.00000000000000000000	0.00000000000000000000	2604.00000000000000000000	436.00000000000000000000	4.00000000000000000000	4.00000000000000000000	4.00000000000000000000	4.00000000000000000000	4.00000000000000000000	4.00000000000000000000	4.00000000000000000000	4.00000000000000000000	4.00000000000000000000	4.00000000000000000000	4.00000000000000000000	4.00000000000000000000	4.00000000000000000000	4.00000000000000000000	4.00000000000000000000	4.00000000000000000000
115.00000000000000000000	0.00000000000000000000	4165.64111328125000000000	4152.82031250000000000000	4172.30761718750000000000	4169.23046875000000000000	4148.71777343750000000000	4156.41015625000000000000	4137.94873046875000000000	4132.30761718750000000000	4155.89746093750000000000	4133.84619140625000000000	4183.07666015625000000000	4198.97412109375000000000	4148.71777343750000000000	4177.43603515625000000000	2158.00000000000000000000	10247.00000000000000000000	10227.00000000000000000000	0.00000000000000000000	0.00000000000000000000	0.00000000000000000000	2604.00000000000000000000	444.00000000000000000000	4.00000000000000000000	4.00000000000000000000	4.00000000000000000000	4.00000000000000000000	4.00000000000000000000	4.00000000000000000000	4.00000000000000000000	4.00000000000000000000	4.00000000000000000000	4.00000000000000000000	4.00000000000000000000	4.00000000000000000000	4.00000000000000000000	4.00000000000000000000	4.00000000000000000000	4.00000000000000000000
116.00000000000000000000	0.00000000000000000000	4177.94873046875000000000	4182.05126953125000000000	4169.74365234375000000000	4180.51269531250000000000	4178.46142578125000000000	4173.33300781250000000000	4169.74365234375000000000	4165.12792968750000000000	4176.41015625000000000000	4172.30761718750000000000	4197.94873046875000000000	4201.53857421875000000000	4173.84619140625000000000	4185.12792968750000000000	1614.00000000000000000000	10247.00000000000000000000	10227.00000000000000000000	0.00000000000000000000	0.00000000000000000000	0.00000000000000000000	2604.00000000000000000000	451.00000000000000000000	4.00000000000000000000	4.00000000000000000000	4.00000000000000000000	4.00000000000000000000	4.00000000000000000000	4.00000000000000000000	4.00000000000000000000	4.00000000000000000000	4.00000000000000000000	4.00000000000000000000	4.00000000000000000000	4.00000000000000000000	4.00000000000000000000	4.00000000000000000000	4.00000000000000000000	4.00000000000000000000
117.00000000000000000000	0.00000000000000000000	4174.35888671875000000000	4175.89746093750000000000	4175.38427734375000000000	4174.35888671875000000000	4175.89746093750000000000	4165.12792968750000000000	4167.17919921875000000000	4167.69238281250000000000	4174.87158203125000000000	4180.00000000000000000000	4202.05126953125000000000	4205.64111328125000000000	4164.10253906250000000000	4183.58984375000000000000	1695.00000000000000000000	10246.00000000000000000000	10228.00000000000000000000	0.00000000000000000000	0.00000000000000000000	0.00000000000000000000	2604.00000000000000000000	459.00000000000000000000	4.00000000000000000000	4.00000000000000000000	4.00000000000000000000	4.00000000000000000000	4.00000000000000000000	4.00000000000000000000	4.00000000000000000000	4.00000000000000000000	4.00000000000000000000	4.00000000000000000000	4.00000000000000000000	4.00000000000000000000	4.00000000000000000000	4.00000000000000000000	4.00000000000000000000	4.00000000000000000000
118.00000000000000000000	0.00000000000000000000	4163.07666015625000000000	4150.25634765625000000000	4171.79492187500000000000	4157.94873046875000000000	4154.35888671875000000000	4161.02539062500000000000	4151.79492187500000000000	4143.07666015625000000000	4160.51269531250000000000	4146.15380859375000000000	4187.17919921875000000000	4194.87158203125000000000	4136.41015625000000000000	4173.84619140625000000000	3249.00000000000000000000	10246.00000000000000000000	10228.00000000000000000000	0.00000000000000000000	0.00000000000000000000	0.00000000000000000000	2604.00000000000000000000	466.00000000000000000000	4.00000000000000000000	4.00000000000000000000	4.00000000000000000000	4.00000000000000000000	4.00000000000000000000	4.00000000000000000000	4.00000000000000000000	4.00000000000000000000	4.00000000000000000000	4.00000000000000000000	4.00000000000000000000	4.00000000000000000000	4.00000000000000000000	4.00000000000000000000	4.00000000000000000000	4.00000000000000000000
119.00000000000000000000	0.00000000000000000000	4173.84619140625000000000	4182.05126953125000000000	4165.64111328125000000000	4181.02539062500000000000	4189.74365234375000000000	4174.87158203125000000000	4175.38427734375000000000	4163.58984375000000000000	4171.79492187500000000000	4173.84619140625000000000	4198.46142578125000000000	4200.00000000000000000000	4171.28173828125000000000	4185.12792968750000000000	2158.00000000000000000000	10248.00000000000000000000	10228.00000000000000000000	0.00000000000000000000	0.00000000000000000000	0.00000000000000000000	2604.00000000000000000000	473.00000000000000000000	4.00000000000000000000	4.00000000000000000000	4.00000000000000000000	4.00000000000000000000	4.00000000000000000000	4.00000000000000000000	4.00000000000000000000	4.00000000000000000000	4.00000000000000000000	4.00000000000000000000	4.00000000000000000000	4.00000000000000000000	4.00000000000000000000	4.00000000000000000000	4.00000000000000000000	4.00000000000000000000
120.00000000000000000000	0.00000000000000000000	4164.10253906250000000000	4150.76904296875000000000	4168.71777343750000000000	4163.07666015625000000000	4149.74365234375000000000	4155.89746093750000000000	4138.46142578125000000000	4130.25634765625000000000	4153.33300781250000000000	4134.35888671875000000000	4181.53857421875000000000	4198.97412109375000000000	4141.53857421875000000000	4172.30761718750000000000	1614.00000000000000000000	10248.00000000000000000000	10228.00000000000000000000	0.00000000000000000000	0.00000000000000000000	0.00000000000000000000	2604.00000000000000000000	481.00000000000000000000	4.00000000000000000000	4.00000000000000000000	4.00000000000000000000	4.00000000000000000000	4.00000000000000000000	4.00000000000000000000	4.00000000000000000000	4.00000000000000000000	4.00000000000000000000	4.00000000000000000000	4.00000000000000000000	4.00000000000000000000	4.00000000000000000000	4.00000000000000000000	4.00000000000000000000	4.00000000000000000000
121.00000000000000000000	0.00000000000000000000	4173.84619140625000000000	4175.38427734375000000000	4164.10253906250000000000	4170.25634765625000000000	4176.41015625000000000000	4167.17919921875000000000	4158.97412109375000000000	4156.41015625000000000000	4166.15380859375000000000	4164.10253906250000000000	4194.35888671875000000000	4199.48730468750000000000	4168.71777343750000000000	4187.17919921875000000000	1695.00000000000000000000	10247.00000000000000000000	10228.00000000000000000000	0.00000000000000000000	0.00000000000000000000	0.00000000000000000000	2604.00000000000000000000	489.00000000000000000000	4.00000000000000000000	4.00000000000000000000	4.00000000000000000000	4.00000000000000000000	4.00000000000000000000	4.00000000000000000000	4.00000000000000000000	4.00000000000000000000	4.00000000000000000000	4.00000000000000000000	4.00000000000000000000	4.00000000000000000000	4.00000000000000000000	4.00000000000000000000	4.00000000000000000000	4.00000000000000000000
122.00000000000000000000	0.00000000000000000000	4173.84619140625000000000	4170.76904296875000000000	4173.84619140625000000000	4172.82031250000000000000	4177.43603515625000000000	4163.07666015625000000000	4155.89746093750000000000	4162.05126953125000000000	4167.69238281250000000000	4175.89746093750000000000	4200.00000000000000000000	4200.00000000000000000000	4168.20507812500000000000	4188.20507812500000000000	3249.00000000000000000000	10247.00000000000000000000	10228.00000000000000000000	0.00000000000000000000	0.00000000000000000000	0.00000000000000000000	2604.00000000000000000000	497.00000000000000000000	4.00000000000000000000	4.00000000000000000000	4.00000000000000000000	4.00000000000000000000	4.00000000000000000000	4.00000000000000000000	4.00000000000000000000	4.00000000000000000000	4.00000000000000000000	4.00000000000000000000	4.00000000000000000000	4.00000000000000000000	4.00000000000000000000	4.00000000000000000000	4.00000000000000000000	4.00000000000000000000
123.00000000000000000000	0.00000000000000000000	4163.58984375000000000000	4144.10253906250000000000	4171.28173828125000000000	4152.82031250000000000000	4142.05126953125000000000	4152.82031250000000000000	4134.87158203125000000000	4132.82031250000000000000	4153.84619140625000000000	4128.71777343750000000000	4177.94873046875000000000	4190.25634765625000000000	4127.17919921875000000000	4169.23046875000000000000	2158.00000000000000000000	10250.00000000000000000000	10229.00000000000000000000	0.00000000000000000000	0.00000000000000000000	0.00000000000000000000	2604.00000000000000000000	506.00000000000000000000	4.00000000000000000000	4.00000000000000000000	4.00000000000000000000	4.00000000000000000000	4.00000000000000000000	4.00000000000000000000	4.00000000000000000000	4.00000000000000000000	4.00000000000000000000	4.00000000000000000000	4.00000000000000000000	4.00000000000000000000	4.00000000000000000000	4.00000000000000000000	4.00000000000000000000	4.00000000000000000000
124.00000000000000000000	0.00000000000000000000	4181.02539062500000000000	4192.30761718750000000000	4166.66650390625000000000	4172.30761718750000000000	4183.58984375000000000000	4172.30761718750000000000	4174.87158203125000000000	4165.12792968750000000000	4173.84619140625000000000	4166.66650390625000000000	4196.92285156250000000000	4202.56396484375000000000	4160.51269531250000000000	4183.58984375000000000000	1614.00000000000000000000	10250.00000000000000000000	10229.00000000000000000000	0.00000000000000000000	0.00000000000000000000	0.00000000000000000000	2604.00000000000000000000	514.00000000000000000000	4.00000000000000000000	4.00000000000000000000	4.00000000000000000000	4.00000000000000000000	4.00000000000000000000	4.00000000000000000000	4.00000000000000000000	4.00000000000000000000	4.00000000000000000000	4.00000000000000000000	4.00000000000000000000	4.00000000000000000000	4.00000000000000000000	4.00000000000000000000	4.00000000000000000000	4.00000000000000000000
125.00000000000000000000	0.00000000000000000000	4176.92285156250000000000	4172.82031250000000000000	4180.51269531250000000000	4162.05126953125000000000	4155.38427734375000000000	4165.12792968750000000000	4151.28173828125000000000	4138.97412109375000000000	4162.05126953125000000000	4146.66650390625000000000	4192.30761718750000000000	4203.58984375000000000000	4138.97412109375000000000	4178.97412109375000000000	1695.00000000000000000000	10249.00000000000000000000	10229.00000000000000000000	0.00000000000000000000	0.00000000000000000000	0.00000000000000000000	2604.00000000000000000000	522.00000000000000000000	4.00000000000000000000	4.00000000000000000000	4.00000000000000000000	4.00000000000000000000	4.00000000000000000000	4.00000000000000000000	4.00000000000000000000	4.00000000000000000000	4.00000000000000000000	4.00000000000000000000	4.00000000000000000000	4.00000000000000000000	4.00000000000000000000	4.00000000000000000000	4.00000000000000000000	4.00000000000000000000
126.00000000000000000000	0.00000000000000000000	4180.51269531250000000000	4185.12792968750000000000	4173.33300781250000000000	4172.82031250000000000000	4175.38427734375000000000	4170.25634765625000000000	4160.51269531250000000000	4150.76904296875000000000	4166.66650390625000000000	4155.38427734375000000000	4198.46142578125000000000	4197.94873046875000000000	4162.56396484375000000000	4188.71777343750000000000	3249.00000000000000000000	10249.00000000000000000000	10229.00000000000000000000	0.00000000000000000000	0.00000000000000000000	0.00000000000000000000	2604.00000000000000000000	531.00000000000000000000	4.00000000000000000000	4.00000000000000000000	4.00000000000000000000	4.00000000000000000000	4.00000000000000000000	4.00000000000000000000	4.00000000000000000000	4.00000000000000000000	4.00000000000000000000	4.00000000000000000000	4.00000000000000000000	4.00000000000000000000	4.00000000000000000000	4.00000000000000000000	4.00000000000000000000	4.00000000000000000000
127.00000000000000000000	0.00000000000000000000	4180.00000000000000000000	4181.53857421875000000000	4169.23046875000000000000	4177.43603515625000000000	4180.00000000000000000000	4162.05126953125000000000	4156.92285156250000000000	4158.97412109375000000000	4164.61523437500000000000	4158.46142578125000000000	4202.05126953125000000000	4201.02539062500000000000	4172.82031250000000000000	4191.28173828125000000000	49.00000000000000000000	10249.00000000000000000000	10226.00000000000000000000	0.00000000000000000000	0.00000000000000000000	0.00000000000000000000	2604.00000000000000000000	539.00000000000000000000	4.00000000000000000000	4.00000000000000000000	4.00000000000000000000	4.00000000000000000000	4.00000000000000000000	4.00000000000000000000	4.00000000000000000000	4.00000000000000000000	4.00000000000000000000	4.00000000000000000000	4.00000000000000000000	4.00000000000000000000	4.00000000000000000000	4.00000000000000000000	4.00000000000000000000	4.00000000000000000000
0.00000000000000000000	0.00000000000000000000	4169.23046875000000000000	4152.30761718750000000000	4170.76904296875000000000	4157.43603515625000000000	4140.00000000000000000000	4153.84619140625000000000	4135.38427734375000000000	4132.30761718750000000000	4151.28173828125000000000	4125.12792968750000000000	4185.12792968750000000000	4194.87158203125000000000	4140.00000000000000000000	4177.94873046875000000000	1156.00000000000000000000	10249.00000000000000000000	10226.00000000000000000000	0.00000000000000000000	0.00000000000000000000	0.00000000000000000000	2604.00000000000000000000	546.00000000000000000000	4.00000000000000000000	4.00000000000000000000	4.00000000000000000000	4.00000000000000000000	4.00000000000000000000	4.00000000000000000000	4.00000000000000000000	4.00000000000000000000	4.00000000000000000000	4.00000000000000000000	4.00000000000000000000	4.00000000000000000000	4.00000000000000000000	4.00000000000000000000	4.00000000000000000000	4.00000000000000000000
1.00000000000000000000	0.00000000000000000000	4182.56396484375000000000	4191.79492187500000000000	4174.87158203125000000000	4179.48730468750000000000	4188.71777343750000000000	4175.38427734375000000000	4178.46142578125000000000	4171.79492187500000000000	4175.38427734375000000000	4173.84619140625000000000	4207.69238281250000000000	4200.51269531250000000000	4176.92285156250000000000	4191.79492187500000000000	2079.00000000000000000000	10247.00000000000000000000	10225.00000000000000000000	0.00000000000000000000	0.00000000000000000000	0.00000000000000000000	2604.00000000000000000000	554.00000000000000000000	4.00000000000000000000	4.00000000000000000000	4.00000000000000000000	4.00000000000000000000	4.00000000000000000000	4.00000000000000000000	4.00000000000000000000	4.00000000000000000000	4.00000000000000000000	4.00000000000000000000	4.00000000000000000000	4.00000000000000000000	4.00000000000000000000	4.00000000000000000000	4.00000000000000000000	4.00000000000000000000
2.00000000000000000000	0.00000000000000000000	4173.33300781250000000000	4161.02539062500000000000	4186.66650390625000000000	4162.56396484375000000000	4163.07666015625000000000	4163.58984375000000000000	4155.89746093750000000000	4151.79492187500000000000	4165.64111328125000000000	4146.15380859375000000000	4197.43603515625000000000	4195.89746093750000000000	4147.17919921875000000000	4177.94873046875000000000	2108.00000000000000000000	10247.00000000000000000000	10225.00000000000000000000	0.00000000000000000000	0.00000000000000000000	0.00000000000000000000	2604.00000000000000000000	561.00000000000000000000	4.00000000000000000000	4.00000000000000000000	4.00000000000000000000	4.00000000000000000000	4.00000000000000000000	4.00000000000000000000	4.00000000000000000000	4.00000000000000000000	4.00000000000000000000	4.00000000000000000000	4.00000000000000000000	4.00000000000000000000	4.00000000000000000000	4.00000000000000000000	4.00000000000000000000	4.00000000000000000000
3.00000000000000000000	0.00000000000000000000	4175.89746093750000000000	4174.87158203125000000000	4174.35888671875000000000	4162.05126953125000000000	4159.48730468750000000000	4168.71777343750000000000	4163.07666015625000000000	4157.43603515625000000000	4168.71777343750000000000	4157.43603515625000000000	4195.89746093750000000000	4194.35888671875000000000	4158.97412109375000000000	4185.12792968750000000000	3048.00000000000000000000	10247.00000000000000000000	10225.00000000000000000000	0.00000000000000000000	0.00000000000000000000	0.00000000000000000000	2604.00000000000000000000	569.00000000000000000000	4.00000000000000000000	4.00000000000000000000	4.00000000000000000000	4.00000000000000000000	4.00000000000000000000	4.00000000000000000000	4.00000000000000000000	4.00000000000000000000	4.00000000000000000000	4.00000000000000000000	4.00000000000000000000	4.00000000000000000000	4.00000000000000000000	4.00000000000000000000	4.00000000000000000000	4.00000000000000000000
4.00000000000000000000	0.00000000000000000000	4183.07666015625000000000	4194.87158203125000000000	4172.30761718750000000000	4175.89746093750000000000	4177.94873046875000000000	4166.66650390625000000000	4169.23046875000000000000	4168.20507812500000000000	4171.28173828125000000000	4185.12792968750000000000	4204.61523437500000000000	4204.61523437500000000000	4182.05126953125000000000	4197.94873046875000000000	3413.00000000000000000000	10247.00000000000000000000	10225.00000000000000000000	0.00000000000000000000	0.00000000000000000000	0.00000000000000000000	2604.00000000000000000000	576.00000000000000000000	4.00000000000000000000	4.00000000000000000000	4.00000000000000000000	4.00000000000000000000	4.00000000000000000000	4.00000000000000000000	4.00000000000000000000	4.00000000000000000000	4.00000000000000000000	4.00000000000000000000	4.00000000000000000000	4.00000000000000000000	4.00000000000000000000	4.00000000000000000000	4.00000000000000000000	4.00000000000000000000
5.00000000000000000000	0.00000000000000000000	4171.79492187500000000000	4153.33300781250000000000	4176.41015625000000000000	4153.33300781250000000000	4155.89746093750000000000	4152.82031250000000000000	4142.56396484375000000000	4135.38427734375000000000	4154.35888671875000000000	4133.33300781250000000000	4187.17919921875000000000	4193.33300781250000000000	4144.10253906250000000000	4176.41015625000000000000	1648.00000000000000000000	10247.00000000000000000000	10227.00000000000000000000	0.00000000000000000000	0.00000000000000000000	0.00000000000000000000	2604.00000000000000000000	584.00000000000000000000	4.00000000000000000000	4.00000000000000000000	4.00000000000000000000	4.00000000000000000000	4.00000000000000000000	4.00000000000000000000	4.00000000000000000000	4.00000000000000000000	4.00000000000000000000	4.00000000000000000000	4.00000000000000000000	4.00000000000000000000	4.00000000000000000000	4.00000000000000000000	4.00000000000000000000	4.00000000000000000000
6.00000000000000000000	0.00000000000000000000	4180.51269531250000000000	4181.53857421875000000000	4173.33300781250000000000	4169.74365234375000000000	4192.30761718750000000000	4170.76904296875000000000	4180.00000000000000000000	4173.84619140625000000000	4176.92285156250000000000	4171.28173828125000000000	4208.20507812500000000000	4196.41015625000000000000	4178.97412109375000000000	4186.66650390625000000000	3001.00000000000000000000	10247.00000000000000000000	10227.00000000000000000000	0.00000000000000000000	0.00000000000000000000	0.00000000000000000000	2604.00000000000000000000	591.00000000000000000000	4.00000000000000000000	4.00000000000000000000	4.00000000000000000000	4.00000000000000000000	4.00000000000000000000	4.00000000000000000000	4.00000000000000000000	4.00000000000000000000	4.00000000000000000000	4.00000000000000000000	4.00000000000000000000	4.00000000000000000000	4.00000000000000000000	4.00000000000000000000	4.00000000000000000000	4.00000000000000000000
7.00000000000000000000	0.00000000000000000000	4169.74365234375000000000	4159.48730468750000000000	4180.51269531250000000000	4159.48730468750000000000	4155.38427734375000000000	4160.51269531250000000000	4155.89746093750000000000	4154.87158203125000000000	4164.10253906250000000000	4165.64111328125000000000	4201.53857421875000000000	4200.51269531250000000000	4158.46142578125000000000	4184.10253906250000000000	2928.00000000000000000000	10250.00000000000000000000	10227.00000000000000000000	0.00000000000000000000	0.00000000000000000000	0.00000000000000000000	2604.00000000000000000000	600.00000000000000000000	4.00000000000000000000	4.00000000000000000000	4.00000000000000000000	4.00000000000000000000	4.00000000000000000000	4.00000000000000000000	4.00000000000000000000	4.00000000000000000000	4.00000000000000000000	4.00000000000000000000	4.00000000000000000000	4.00000000000000000000	4.00000000000000000000	4.00000000000000000000	4.00000000000000000000	4.00000000000000000000
8.00000000000000000000	0.00000000000000000000	4171.28173828125000000000	4161.53857421875000000000	4173.84619140625000000000	4153.84619140625000000000	4162.56396484375000000000	4164.61523437500000000000	4157.43603515625000000000	4147.69238281250000000000	4160.51269531250000000000	4157.94873046875000000000	4194.87158203125000000000	4195.89746093750000000000	4153.84619140625000000000	4179.48730468750000000000	1538.00000000000000000000	10250.00000000000000000000	10227.00000000000000000000	0.00000000000000000000	0.00000000000000000000	0.00000000000000000000	2604.00000000000000000000	608.00000000000000000000	4.00000000000000000000	4.00000000000000000000	4.00000000000000000000	4.00000000000000000000	4.00000000000000000000	4.00000000000000000000	4.00000000000000000000	4.00000000000000000000	4.00000000000000000000	4.00000000000000000000	4.00000000000000000000	4.00000000000000000000	4.00000000000000000000	4.00000000000000000000	4.00000000000000000000	4.00000000000000000000
9.00000000000000000000	0.00000000000000000000	4183.07666015625000000000	4184.61523437500000000000	4176.92285156250000000000	4164.10253906250000000000	4194.87158203125000000000	4170.76904296875000000000	4174.35888671875000000000	4163.07666015625000000000	4169.23046875000000000000	4169.74365234375000000000	4207.69238281250000000000	4200.00000000000000000000	4175.89746093750000000000	4183.07666015625000000000	3414.00000000000000000000	10249.00000000000000000000	10227.00000000000000000000	0.00000000000000000000	0.00000000000000000000	0.00000000000000000000	2604.00000000000000000000	616.00000000000000000000	4.00000000000000000000	4.00000000000000000000	4.00000000000000000000	4.00000000000000000000	4.00000000000000000000	4.00000000000000000000	4.00000000000000000000	4.00000000000000000000	4.00000000000000000000	4.00000000000000000000	4.00000000000000000000	4.00000000000000000000	4.00000000000000000000	4.00000000000000000000	4.00000000000000000000	4.00000000000000000000
10.00000000000000000000	0.00000000000000000000	4170.76904296875000000000	4154.87158203125000000000	4181.53857421875000000000	4143.07666015625000000000	4149.74365234375000000000	4156.41015625000000000000	4143.07666015625000000000	4130.25634765625000000000	4153.33300781250000000000	4135.89746093750000000000	4195.38427734375000000000	4196.41015625000000000000	4154.35888671875000000000	4173.84619140625000000000	3262.00000000000000000000	10249.00000000000000000000	10227.00000000000000000000	0.00000000000000000000	0.00000000000000000000	0.00000000000000000000	2604.00000000000000000000	625.00000000000000000000	4.00000000000000000000	4.00000000000000000000	4.00000000000000000000	4.00000000000000000000	4.00000000000000000000	4.00000000000000000000	4.00000000000000000000	4.00000000000000000000	4.00000000000000000000	4.00000000000000000000	4.00000000000000000000	4.00000000000000000000	4.00000000000000000000	4.00000000000000000000	4.00000000000000000000	4.00000000000000000000
11.00000000000000000000	0.00000000000000000000	4177.43603515625000000000	4185.64111328125000000000	4173.84619140625000000000	4161.53857421875000000000	4171.28173828125000000000	4168.71777343750000000000	4170.76904296875000000000	4161.53857421875000000000	4170.25634765625000000000	4182.05126953125000000000	4210.25634765625000000000	4199.48730468750000000000	4191.28173828125000000000	4191.28173828125000000000	2167.00000000000000000000	10249.00000000000000000000	10229.00000000000000000000	0.00000000000000000000	0.00000000000000000000	0.00000000000000000000	2604.00000000000000000000	633.00000000000000000000	4.00000000000000000000	4.00000000000000000000	4.00000000000000000000	4.00000000000000000000	4.00000000000000000000	4.00000000000000000000	4.00000000000000000000	4.00000000000000000000	4.00000000000000000000	4.00000000000000000000	4.00000000000000000000	4.00000000000000000000	4.00000000000000000000	4.00000000000000000000	4.00000000000000000000	4.00000000000000000000
12.00000000000000000000	0.00000000000000000000	4167.69238281250000000000	4158.97412109375000000000	4180.51269531250000000000	4157.94873046875000000000	4146.15380859375000000000	4158.46142578125000000000	4152.30761718750000000000	4151.79492187500000000000	4163.07666015625000000000	4161.02539062500000000000	4201.02539062500000000000	4194.87158203125000000000	4164.10253906250000000000	4177.94873046875000000000	1618.00000000000000000000	10249.00000000000000000000	10229.00000000000000000000	0.00000000000000000000	0.00000000000000000000	0.00000000000000000000	2604.00000000000000000000	640.00000000000000000000	4.00000000000000000000	4.00000000000000000000	4.00000000000000000000	4.00000000000000000000	4.00000000000000000000	4.00000000000000000000	4.00000000000000000000	4.00000000000000000000	4.00000000000000000000	4.00000000000000000000	4.00000000000000000000	4.00000000000000000000	4.00000000000000000000	4.00000000000000000000	4.00000000000000000000	4.00000000000000000000
13.00000000000000000000	0.00000000000000000000	4164.61523437500000000000	4153.33300781250000000000	4176.41015625000000000000	4152.30761718750000000000	4155.38427734375000000000	4164.61523437500000000000	4158.46142578125000000000	4150.25634765625000000000	4164.10253906250000000000	4150.25634765625000000000	4195.38427734375000000000	4188.71777343750000000000	4154.35888671875000000000	4168.20507812500000000000	1689.00000000000000000000	10249.00000000000000000000	10229.00000000000000000000	0.00000000000000000000	0.00000000000000000000	0.00000000000000000000	2604.00000000000000000000	649.00000000000000000000	4.00000000000000000000	4.00000000000000000000	4.00000000000000000000	4.00000000000000000000	4.00000000000000000000	4.00000000000000000000	4.00000000000000000000	4.00000000000000000000	4.00000000000000000000	4.00000000000000000000	4.00000000000000000000	4.00000000000000000000	4.00000000000000000000	4.00000000000000000000	4.00000000000000000000	4.00000000000000000000
14.00000000000000000000	0.00000000000000000000	4176.41015625000000000000	4183.07666015625000000000	4180.00000000000000000000	4168.20507812500000000000	4194.35888671875000000000	4177.94873046875000000000	4181.53857421875000000000	4171.79492187500000000000	4177.43603515625000000000	4193.84619140625000000000	4210.76904296875000000000	4197.94873046875000000000	4182.05126953125000000000	4178.97412109375000000000	3262.00000000000000000000	10249.00000000000000000000	10229.00000000000000000000	0.00000000000000000000	0.00000000000000000000	0.00000000000000000000	2604.00000000000000000000	657.00000000000000000000	4.00000000000000000000	4.00000000000000000000	4.00000000000000000000	4.00000000000000000000	4.00000000000000000000	4.00000000000000000000	4.00000000000000000000	4.00000000000000000000	4.00000000000000000000	4.00000000000000000000	4.00000000000000000000	4.00000000000000000000	4.00000000000000000000	4.00000000000000000000	4.00000000000000000000	4.00000000000000000000
15.00000000000000000000	0.00000000000000000000	4166.15380859375000000000	4150.25634765625000000000	4189.74365234375000000000	4157.43603515625000000000	4147.69238281250000000000	4165.12792968750000000000	4145.12792968750000000000	4137.94873046875000000000	4159.48730468750000000000	4155.89746093750000000000	4194.87158203125000000000	4190.76904296875000000000	4146.66650390625000000000	4165.64111328125000000000	2167.00000000000000000000	10251.00000000000000000000	10230.00000000000000000000	0.00000000000000000000	0.00000000000000000000	0.00000000000000000000	2604.00000000000000000000	666.00000000000000000000	4.00000000000000000000	4.00000000000000000000	4.00000000000000000000	4.00000000000000000000	4.00000000000000000000	4.00000000000000000000	4.00000000000000000000	4.00000000000000000000	4.00000000000000000000	4.00000000000000000000	4.00000000000000000000	4.00000000000000000000	4.00000000000000000000	4.00000000000000000000	4.00000000000000000000	4.00000000000000000000
16.00000000000000000000	0.00000000000000000000	4171.79492187500000000000	4177.43603515625000000000	4178.97412109375000000000	4185.64111328125000000000	4172.82031250000000000000	4173.84619140625000000000	4168.20507812500000000000	4164.10253906250000000000	4170.76904296875000000000	4172.30761718750000000000	4207.17919921875000000000	4192.30761718750000000000	4180.51269531250000000000	4179.48730468750000000000	0.00000000000000000000	10251.00000000000000000000	10230.00000000000000000000	0.00000000000000000000	0.00000000000000000000	0.00000000000000000000	2604.00000000000000000000	674.00000000000000000000	4.00000000000000000000	4.00000000000000000000	4.00000000000000000000	4.00000000000000000000	4.00000000000000000000	4.00000000000000000000	4.00000000000000000000	4.00000000000000000000	4.00000000000000000000	4.00000000000000000000	4.00000000000000000000	4.00000000000000000000	4.00000000000000000000	4.00000000000000000000	4.00000000000000000000	4.00000000000000000000
17.00000000000000000000	0.00000000000000000000	4163.58984375000000000000	4156.41015625000000000000	4182.05126953125000000000	4187.17919921875000000000	4158.97412109375000000000	4156.92285156250000000000	4148.20507812500000000000	4146.66650390625000000000	4159.48730468750000000000	4152.30761718750000000000	4203.58984375000000000000	4194.35888671875000000000	4167.69238281250000000000	4175.89746093750000000000	0.00000000000000000000	10250.00000000000000000000	10229.00000000000000000000	0.00000000000000000000	0.00000000000000000000	0.00000000000000000000	2604.00000000000000000000	682.00000000000000000000	4.00000000000000000000	4.00000000000000000000	4.00000000000000000000	4.00000000000000000000	4.00000000000000000000	4.00000000000000000000	4.00000000000000000000	4.00000000000000000000	4.00000000000000000000	4.00000000000000000000	4.00000000000000000000	4.00000000000000000000	4.00000000000000000000	4.00000000000000000000	4.00000000000000000000	4.00000000000000000000
18.00000000000000000000	0.00000000000000000000	4164.10253906250000000000	4144.61523437500000000000	4186.15380859375000000000	4184.10253906250000000000	4152.82031250000000000000	4157.94873046875000000000	4143.07666015625000000000	4138.46142578125000000000	4158.46142578125000000000	4148.20507812500000000000	4197.43603515625000000000	4188.20507812500000000000	4150.25634765625000000000	4171.79492187500000000000	0.00000000000000000000	10250.00000000000000000000	10229.00000000000000000000	0.00000000000000000000	0.00000000000000000000	0.00000000000000000000	2604.00000000000000000000	690.00000000000000000000	4.00000000000000000000	4.00000000000000000000	4.00000000000000000000	4.00000000000000000000	4.00000000000000000000	4.00000000000000000000	4.00000000000000000000	4.00000000000000000000	4.00000000000000000000	4.00000000000000000000	4.00000000000000000000	4.00000000000000000000	4.00000000000000000000	4.00000000000000000000	4.00000000000000000000	4.00000000000000000000
19.00000000000000000000	0.00000000000000000000	4176.41015625000000000000	4174.87158203125000000000	4192.30761718750000000000	4209.74365234375000000000	4186.66650390625000000000	4175.38427734375000000000	4176.92285156250000000000	4175.89746093750000000000	4177.94873046875000000000	4197.43603515625000000000	4212.82031250000000000000	4196.41015625000000000000	4175.38427734375000000000	4181.02539062500000000000	0.00000000000000000000	10250.00000000000000000000	10227.00000000000000000000	0.00000000000000000000	0.00000000000000000000	0.00000000000000000000	2604.00000000000000000000	697.00000000000000000000	4.00000000000000000000	4.00000000000000000000	4.00000000000000000000	4.00000000000000000000	4.00000000000000000000	4.00000000000000000000	4.00000000000000000000	4.00000000000000000000	4.00000000000000000000	4.00000000000000000000	4.00000000000000000000	4.00000000000000000000	4.00000000000000000000	4.00000000000000000000	4.00000000000000000000	4.00000000000000000000
20.00000000000000000000	0.00000000000000000000	4163.07666015625000000000	4140.00000000000000000000	4198.97412109375000000000	4191.28173828125000000000	4140.00000000000000000000	4162.05126953125000000000	4149.74365234375000000000	4143.07666015625000000000	4160.51269531250000000000	4151.28173828125000000000	4193.84619140625000000000	4190.76904296875000000000	4136.92285156250000000000	4165.12792968750000000000	0.00000000000000000000	10250.00000000000000000000	10227.00000000000000000000	0.00000000000000000000	0.00000000000000000000	0.00000000000000000000	2604.00000000000000000000	704.00000000000000000000	4.00000000000000000000	4.00000000000000000000	4.00000000000000000000	4.00000000000000000000	4.00000000000000000000	4.00000000000000000000	4.00000000000000000000	4.00000000000000000000	4.00000000000000000000	4.00000000000000000000	4.00000000000000000000	4.00000000000000000000	4.00000000000000000000	4.00000000000000000000	4.00000000000000000000	4.00000000000000000000
21.00000000000000000000	0.00000000000000000000	4178.46142578125000000000	4174.35888671875000000000	4191.79492187500000000000	4205.12792968750000000000	4176.92285156250000000000	4176.41015625000000000000	4176.41015625000000000000	4165.64111328125000000000	4173.84619140625000000000	4175.89746093750000000000	4209.23046875000000000000	4195.89746093750000000000	4172.82031250000000000000	4182.05126953125000000000	0.00000000000000000000	10246.00000000000000000000	10225.00000000000000000000	0.00000000000000000000	0.00000000000000000000	0.00000000000000000000	2604.00000000000000000000	712.00000000000000000000	4.00000000000000000000	4.00000000000000000000	4.00000000000000000000	4.00000000000000000000	4.00000000000000000000	4.00000000000000000000	4.00000000000000000000	4.00000000000000000000	4.00000000000000000000	4.00000000000000000000	4.00000000000000000000	4.00000000000000000000	4.00000000000000000000	4.00000000000000000000	4.00000000000000000000	4.00000000000000000000
22.00000000000000000000	0.00000000000000000000	4181.02539062500000000000	4174.87158203125000000000	4198.97412109375000000000	4208.20507812500000000000	4187.69238281250000000000	4169.23046875000000000000	4170.76904296875000000000	4166.66650390625000000000	4168.71777343750000000000	4182.05126953125000000000	4211.28173828125000000000	4204.10253906250000000000	4174.87158203125000000000	4180.00000000000000000000	0.00000000000000000000	10246.00000000000000000000	10225.00000000000000000000	0.00000000000000000000	0.00000000000000000000	0.00000000000000000000	2604.00000000000000000000	719.00000000000000000000	4.00000000000000000000	4.00000000000000000000	4.00000000000000000000	4.00000000000000000000	4.00000000000000000000	4.00000000000000000000	4.00000000000000000000	4.00000000000000000000	4.00000000000000000000	4.00000000000000000000	4.00000000000000000000	4.00000000000000000000	4.00000000000000000000	4.00000000000000000000	4.00000000000000000000	4.00000000000000000000
23.00000000000000000000	0.00000000000000000000	4170.76904296875000000000	4157.43603515625000000000	4195.89746093750000000000	4198.46142578125000000000	4162.56396484375000000000	4162.56396484375000000000	4159.48730468750000000000	4156.41015625000000000000	4161.02539062500000000000	4158.46142578125000000000	4197.94873046875000000000	4195.38427734375000000000	4156.92285156250000000000	4169.23046875000000000000	0.00000000000000000000	10244.00000000000000000000	10226.00000000000000000000	0.00000000000000000000	0.00000000000000000000	0.00000000000000000000	2604.00000000000000000000	726.00000000000000000000	4.00000000000000000000	4.00000000000000000000	4.00000000000000000000	4.00000000000000000000	4.00000000000000000000	4.00000000000000000000	4.00000000000000000000	4.00000000000000000000	4.00000000000000000000	4.00000000000000000000	4.00000000000000000000	4.00000000000000000000	4.00000000000000000000	4.00000000000000000000	4.00000000000000000000	4.00000000000000000000
24.00000000000000000000	0.00000000000000000000	4178.97412109375000000000	4184.61523437500000000000	4195.89746093750000000000	4216.92285156250000000000	4184.61523437500000000000	4171.28173828125000000000	4183.07666015625000000000	4188.71777343750000000000	4182.56396484375000000000	4198.97412109375000000000	4217.43603515625000000000	4200.00000000000000000000	4194.87158203125000000000	4187.69238281250000000000	0.00000000000000000000	10244.00000000000000000000	10226.00000000000000000000	0.00000000000000000000	0.00000000000000000000	0.00000000000000000000	2604.00000000000000000000	734.00000000000000000000	4.00000000000000000000	4.00000000000000000000	4.00000000000000000000	4.00000000000000000000	4.00000000000000000000	4.00000000000000000000	4.00000000000000000000	4.00000000000000000000	4.00000000000000000000	4.00000000000000000000	4.00000000000000000000	4.00000000000000000000	4.00000000000000000000	4.00000000000000000000	4.00000000000000000000	4.00000000000000000000
25.00000000000000000000	0.00000000000000000000	4166.15380859375000000000	4147.69238281250000000000	4206.15380859375000000000	4195.89746093750000000000	4149.74365234375000000000	4157.94873046875000000000	4147.69238281250000000000	4155.89746093750000000000	4167.17919921875000000000	4164.61523437500000000000	4206.15380859375000000000	4200.51269531250000000000	4161.53857421875000000000	4174.35888671875000000000	0.00000000000000000000	10245.00000000000000000000	10228.00000000000000000000	0.00000000000000000000	0.00000000000000000000	0.00000000000000000000	2604.00000000000000000000	741.00000000000000000000	4.00000000000000000000	4.00000000000000000000	4.00000000000000000000	4.00000000000000000000	4.00000000000000000000	4.00000000000000000000	4.00000000000000000000	4.00000000000000000000	4.00000000000000000000	4.00000000000000000000	4.00000000000000000000	4.00000000000000000000	4.00000000000000000000	4.00000000000000000000	4.00000000000000000000	4.00000000000000000000
26.00000000000000000000	0.00000000000000000000	4173.84619140625000000000	4176.92285156250000000000	4200.00000000000000000000	4205.12792968750000000000	4183.58984375000000000000	4175.38427734375000000000	4173.84619140625000000000	4174.35888671875000000000	4176.41015625000000000000	4182.56396484375000000000	4214.87158203125000000000	4205.64111328125000000000	4182.05126953125000000000	4180.51269531250000000000	0.00000000000000000000	10245.00000000000000000000	10228.00000000000000000000	0.00000000000000000000	0.00000000000000000000	0.00000000000000000000	2604.00000000000000000000	748.00000000000000000000	4.00000000000000000000	4.00000000000000000000	4.00000000000000000000	4.00000000000000000000	4.00000000000000000000	4.00000000000000000000	4.00000000000000000000	4.00000000000000000000	4.00000000000000000000	4.00000000000000000000	4.00000000000000000000	4.00000000000000000000	4.00000000000000000000	4.00000000000000000000	4.00000000000000000000	4.00000000000000000000
27.00000000000000000000	0.00000000000000000000	4176.41015625000000000000	4179.48730468750000000000	4204.61523437500000000000	4203.07666015625000000000	4181.53857421875000000000	4172.30761718750000000000	4173.84619140625000000000	4168.71777343750000000000	4173.33300781250000000000	4191.28173828125000000000	4216.92285156250000000000	4205.12792968750000000000	4180.51269531250000000000	4180.00000000000000000000	0.00000000000000000000	10243.00000000000000000000	10229.00000000000000000000	0.00000000000000000000	0.00000000000000000000	0.00000000000000000000	2604.00000000000000000000	756.00000000000000000000	4.00000000000000000000	4.00000000000000000000	4.00000000000000000000	4.00000000000000000000	4.00000000000000000000	4.00000000000000000000	4.00000000000000000000	4.00000000000000000000	4.00000000000000000000	4.00000000000000000000	4.00000000000000000000	4.00000000000000000000	4.00000000000000000000	4.00000000000000000000	4.00000000000000000000	4.00000000000000000000
28.00000000000000000000	0.00000000000000000000	4166.15380859375000000000	4151.79492187500000000000	4199.48730468750000000000	4181.53857421875000000000	4146.66650390625000000000	4162.05126953125000000000	4149.74365234375000000000	4136.92285156250000000000	4161.53857421875000000000	4160.00000000000000000000	4198.46142578125000000000	4191.79492187500000000000	4152.82031250000000000000	4169.74365234375000000000	0.00000000000000000000	10243.00000000000000000000	10229.00000000000000000000	0.00000000000000000000	0.00000000000000000000	0.00000000000000000000	2604.00000000000000000000	764.00000000000000000000	4.00000000000000000000	4.00000000000000000000	4.00000000000000000000	4.00000000000000000000	4.00000000000000000000	4.00000000000000000000	4.00000000000000000000	4.00000000000000000000	4.00000000000000000000	4.00000000000000000000	4.00000000000000000000	4.00000000000000000000	4.00000000000000000000	4.00000000000000000000	4.00000000000000000000	4.00000000000000000000
29.00000000000000000000	0.00000000000000000000	4174.35888671875000000000	4186.15380859375000000000	4186.15380859375000000000	4203.07666015625000000000	4184.10253906250000000000	4169.74365234375000000000	4171.79492187500000000000	4170.25634765625000000000	4176.92285156250000000000	4183.58984375000000000000	4212.30761718750000000000	4200.00000000000000000000	4188.71777343750000000000	4184.61523437500000000000	0.00000000000000000000	10245.00000000000000000000	10227.00000000000000000000	0.00000000000000000000	0.00000000000000000000	0.00000000000000000000	2604.00000000000000000000	772.00000000000000000000	4.00000000000000000000	4.00000000000000000000	4.00000000000000000000	4.00000000000000000000	4.00000000000000000000	4.00000000000000000000	4.00000000000000000000	4.00000000000000000000	4.00000000000000000000	4.00000000000000000000	4.00000000000000000000	4.00000000000000000000	4.00000000000000000000	4.00000000000000000000	4.00000000000000000000	4.00000000000000000000
30.00000000000000000000	0.00000000000000000000	4163.07666015625000000000	4149.74365234375000000000	4188.71777343750000000000	4188.71777343750000000000	4147.69238281250000000000	4152.82031250000000000000	4138.97412109375000000000	4142.05126953125000000000	4156.92285156250000000000	4139.48730468750000000000	4199.48730468750000000000	4196.92285156250000000000	4154.35888671875000000000	4169.23046875000000000000	0.00000000000000000000	10245.00000000000000000000	10227.00000000000000000000	0.00000000000000000000	0.00000000000000000000	0.00000000000000000000	2604.00000000000000000000	780.00000000000000000000	4.00000000000000000000	4.00000000000000000000	4.00000000000000000000	4.00000000000000000000	4.00000000000000000000	4.00000000000000000000	4.00000000000000000000	4.00000000000000000000	4.00000000000000000000	4.00000000000000000000	4.00000000000000000000	4.00000000000000000000	4.00000000000000000000	4.00000000000000000000	4.00000000000000000000	4.00000000000000000000
31.00000000000000000000	0.00000000000000000000	4166.15380859375000000000	4160.00000000000000000000	4188.71777343750000000000	4189.23046875000000000000	4166.15380859375000000000	4167.17919921875000000000	4162.56396484375000000000	4151.79492187500000000000	4167.17919921875000000000	4164.61523437500000000000	4207.17919921875000000000	4192.82031250000000000000	4163.07666015625000000000	4171.28173828125000000000	0.00000000000000000000	10247.00000000000000000000	10227.00000000000000000000	0.00000000000000000000	0.00000000000000000000	0.00000000000000000000	2604.00000000000000000000	789.00000000000000000000	4.00000000000000000000	4.00000000000000000000	4.00000000000000000000	4.00000000000000000000	4.00000000000000000000	4.00000000000000000000	4.00000000000000000000	4.00000000000000000000	4.00000000000000000000	4.00000000000000000000	4.00000000000000000000	4.00000000000000000000	4.00000000000000000000	4.00000000000000000000	4.00000000000000000000	4.00000000000000000000
32.00000000000000000000	0.00000000000000000000	4170.76904296875000000000	4173.84619140625000000000	4200.00000000000000000000	4190.25634765625000000000	4181.53857421875000000000	4169.23046875000000000000	4171.79492187500000000000	4163.58984375000000000000	4176.92285156250000000000	4194.35888671875000000000	4216.92285156250000000000	4198.97412109375000000000	4170.25634765625000000000	4178.46142578125000000000	0.00000000000000000000	10247.00000000000000000000	10227.00000000000000000000	0.00000000000000000000	0.00000000000000000000	0.00000000000000000000	2604.00000000000000000000	797.00000000000000000000	4.00000000000000000000	4.00000000000000000000	4.00000000000000000000	4.00000000000000000000	4.00000000000000000000	4.00000000000000000000	4.00000000000000000000	4.00000000000000000000	4.00000000000000000000	4.00000000000000000000	4.00000000000000000000	4.00000000000000000000	4.00000000000000000000	4.00000000000000000000	4.00000000000000000000	4.00000000000000000000
33.00000000000000000000	0.00000000000000000000	4164.10253906250000000000	4156.41015625000000000000	4194.35888671875000000000	4176.41015625000000000000	4144.10253906250000000000	4160.00000000000000000000	4148.71777343750000000000	4143.58984375000000000000	4164.10253906250000000000	4161.53857421875000000000	4200.00000000000000000000	4191.79492187500000000000	4151.28173828125000000000	4171.79492187500000000000	0.00000000000000000000	10247.00000000000000000000	10229.00000000000000000000	0.00000000000000000000	0.00000000000000000000	0.00000000000000000000	2604.00000000000000000000	805.00000000000000000000	4.00000000000000000000	4.00000000000000000000	4.00000000000000000000	4.00000000000000000000	4.00000000000000000000	4.00000000000000000000	4.00000000000000000000	4.00000000000000000000	4.00000000000000000000	4.00000000000000000000	4.00000000000000000000	4.00000000000000000000	4.00000000000000000000	4.00000000000000000000	4.00000000000000000000	4.00000000000000000000
34.00000000000000000000	0.00000000000000000000	4173.33300781250000000000	4188.71777343750000000000	4177.94873046875000000000	4199.48730468750000000000	4173.84619140625000000000	4173.33300781250000000000	4176.92285156250000000000	4173.84619140625000000000	4175.38427734375000000000	4190.76904296875000000000	4212.30761718750000000000	4196.41015625000000000000	4193.84619140625000000000	4185.64111328125000000000	0.00000000000000000000	10247.00000000000000000000	10229.00000000000000000000	0.00000000000000000000	0.00000000000000000000	0.00000000000000000000	2604.00000000000000000000	814.00000000000000000000	4.00000000000000000000	4.00000000000000000000	4.00000000000000000000	4.00000000000000000000	4.00000000000000000000	4.00000000000000000000	4.00000000000000000000	4.00000000000000000000	4.00000000000000000000	4.00000000000000000000	4.00000000000000000000	4.00000000000000000000	4.00000000000000000000	4.00000000000000000000	4.00000000000000000000	4.00000000000000000000
35.00000000000000000000	0.00000000000000000000	4163.58984375000000000000	4154.35888671875000000000	4183.07666015625000000000	4181.02539062500000000000	4151.79492187500000000000	4158.46142578125000000000	4144.10253906250000000000	4145.64111328125000000000	4157.94873046875000000000	4157.94873046875000000000	4200.51269531250000000000	4196.41015625000000000000	4161.53857421875000000000	4173.33300781250000000000	0.00000000000000000000	10250.00000000000000000000	10227.00000000000000000000	0.00000000000000000000	0.00000000000000000000	0.00000000000000000000	2604.00000000000000000000	822.00000000000000000000	4.00000000000000000000	4.00000000000000000000	4.00000000000000000000	4.00000000000000000000	4.00000000000000000000	4.00000000000000000000	4.00000000000000000000	4.00000000000000000000	4.00000000000000000000	4.00000000000000000000	4.00000000000000000000	4.00000000000000000000	4.00000000000000000000	4.00000000000000000000	4.00000000000000000000	4.00000000000000000000
36.00000000000000000000	0.00000000000000000000	4167.17919921875000000000	4163.07666015625000000000	4178.46142578125000000000	4179.48730468750000000000	4165.64111328125000000000	4165.64111328125000000000	4155.38427734375000000000	4157.43603515625000000000	4164.10253906250000000000	4167.69238281250000000000	4204.10253906250000000000	4191.79492187500000000000	4164.10253906250000000000	4176.92285156250000000000	0.00000000000000000000	10250.00000000000000000000	10227.00000000000000000000	0.00000000000000000000	0.00000000000000000000	0.00000000000000000000	2604.00000000000000000000	830.00000000000000000000	4.00000000000000000000	4.00000000000000000000	4.00000000000000000000	4.00000000000000000000	4.00000000000000000000	4.00000000000000000000	4.00000000000000000000	4.00000000000000000000	4.00000000000000000000	4.00000000000000000000	4.00000000000000000000	4.00000000000000000000	4.00000000000000000000	4.00000000000000000000	4.00000000000000000000	4.00000000000000000000
37.00000000000000000000	0.00000000000000000000	4170.25634765625000000000	4171.28173828125000000000	4181.02539062500000000000	4188.71777343750000000000	4163.58984375000000000000	4165.64111328125000000000	4169.23046875000000000000	4173.33300781250000000000	4169.74365234375000000000	4188.71777343750000000000	4215.38427734375000000000	4194.87158203125000000000	4171.79492187500000000000	4185.12792968750000000000	0.00000000000000000000	10250.00000000000000000000	10226.00000000000000000000	0.00000000000000000000	0.00000000000000000000	0.00000000000000000000	2604.00000000000000000000	839.00000000000000000000	4.00000000000000000000	4.00000000000000000000	4.00000000000000000000	4.00000000000000000000	4.00000000000000000000	4.00000000000000000000	4.00000000000000000000	4.00000000000000000000	4.00000000000000000000	4.00000000000000000000	4.00000000000000000000	4.00000000000000000000	4.00000000000000000000	4.00000000000000000000	4.00000000000000000000	4.00000000000000000000
38.00000000000000000000	0.00000000000000000000	4162.56396484375000000000	4143.58984375000000000000	4180.51269531250000000000	4168.20507812500000000000	4130.25634765625000000000	4154.87158203125000000000	4144.61523437500000000000	4143.58984375000000000000	4156.92285156250000000000	4149.74365234375000000000	4198.97412109375000000000	4190.25634765625000000000	4140.00000000000000000000	4173.33300781250000000000	0.00000000000000000000	10250.00000000000000000000	10226.00000000000000000000	0.00000000000000000000	0.00000000000000000000	0.00000000000000000000	2604.00000000000000000000	846.00000000000000000000	4.00000000000000000000	4.00000000000000000000	4.00000000000000000000	4.00000000000000000000	4.00000000000000000000	4.00000000000000000000	4.00000000000000000000	4.00000000000000000000	4.00000000000000000000	4.00000000000000000000	4.00000000000000000000	4.00000000000000000000	4.00000000000000000000	4.00000000000000000000	4.00000000000000000000	4.00000000000000000000
39.00000000000000000000	0.00000000000000000000	4177.94873046875000000000	4185.64111328125000000000	4171.28173828125000000000	4182.05126953125000000000	4190.25634765625000000000	4172.82031250000000000000	4175.38427734375000000000	4171.79492187500000000000	4175.89746093750000000000	4189.23046875000000000000	4215.38427734375000000000	4198.97412109375000000000	4181.02539062500000000000	4183.07666015625000000000	0.00000000000000000000	10249.00000000000000000000	10226.00000000000000000000	0.00000000000000000000	0.00000000000000000000	0.00000000000000000000	2604.00000000000000000000	854.00000000000000000000	4.00000000000000000000	4.00000000000000000000	4.00000000000000000000	4.00000000000000000000	4.00000000000000000000	4.00000000000000000000	4.00000000000000000000	4.00000000000000000000	4.00000000000000000000	4.00000000000000000000	4.00000000000000000000	4.00000000000000000000	4.00000000000000000000	4.00000000000000000000	4.00000000000000000000	4.00000000000000000000
40.00000000000000000000	0.00000000000000000000	4168.20507812500000000000	4160.51269531250000000000	4178.97412109375000000000	4168.71777343750000000000	4168.20507812500000000000	4159.48730468750000000000	4151.79492187500000000000	4144.61523437500000000000	4163.07666015625000000000	4165.12792968750000000000	4205.12792968750000000000	4198.97412109375000000000	4157.94873046875000000000	4169.74365234375000000000	0.00000000000000000000	10249.00000000000000000000	10226.00000000000000000000	0.00000000000000000000	0.00000000000000000000	0.00000000000000000000	2604.00000000000000000000	862.00000000000000000000	4.00000000000000000000	4.00000000000000000000	4.00000000000000000000	4.00000000000000000000	4.00000000000000000000	4.00000000000000000000	4.00000000000000000000	4.00000000000000000000	4.00000000000000000000	4.00000000000000000000	4.00000000000000000000	4.00000000000000000000	4.00000000000000000000	4.00000000000000000000	4.00000000000000000000	4.00000000000000000000
41.00000000000000000000	0.00000000000000000000	4169.74365234375000000000	4164.10253906250000000000	4170.25634765625000000000	4172.82031250000000000000	4166.15380859375000000000	4165.12792968750000000000	4160.51269531250000000000	4150.25634765625000000000	4165.12792968750000000000	4159.48730468750000000000	4205.12792968750000000000	4193.33300781250000000000	4163.58984375000000000000	4174.35888671875000000000	0.00000000000000000000	10249.00000000000000000000	10226.00000000000000000000	0.00000000000000000000	0.00000000000000000000	0.00000000000000000000	2604.00000000000000000000	869.00000000000000000000	4.00000000000000000000	4.00000000000000000000	4.00000000000000000000	4.00000000000000000000	4.00000000000000000000	4.00000000000000000000	4.00000000000000000000	4.00000000000000000000	4.00000000000000000000	4.00000000000000000000	4.00000000000000000000	4.00000000000000000000	4.00000000000000000000	4.00000000000000000000	4.00000000000000000000	4.00000000000000000000
42.00000000000000000000	0.00000000000000000000	4175.89746093750000000000	4181.02539062500000000000	4166.66650390625000000000	4188.71777343750000000000	4175.89746093750000000000	4171.28173828125000000000	4173.84619140625000000000	4175.89746093750000000000	4171.79492187500000000000	4185.64111328125000000000	4220.00000000000000000000	4198.97412109375000000000	4189.23046875000000000000	4186.15380859375000000000	0.00000000000000000000	10249.00000000000000000000	10226.00000000000000000000	0.00000000000000000000	0.00000000000000000000	0.00000000000000000000	2604.00000000000000000000	876.00000000000000000000	4.00000000000000000000	4.00000000000000000000	4.00000000000000000000	4.00000000000000000000	4.00000000000000000000	4.00000000000000000000	4.00000000000000000000	4.00000000000000000000	4.00000000000000000000	4.00000000000000000000	4.00000000000000000000	4.00000000000000000000	4.00000000000000000000	4.00000000000000000000	4.00000000000000000000	4.00000000000000000000
43.00000000000000000000	0.00000000000000000000	4161.02539062500000000000	4147.69238281250000000000	4170.76904296875000000000	4172.82031250000000000000	4134.35888671875000000000	4160.51269531250000000000	4147.17919921875000000000	4146.66650390625000000000	4155.89746093750000000000	4156.41015625000000000000	4203.58984375000000000000	4193.33300781250000000000	4150.76904296875000000000	4172.30761718750000000000	0.00000000000000000000	10250.00000000000000000000	10226.00000000000000000000	0.00000000000000000000	0.00000000000000000000	0.00000000000000000000	2604.00000000000000000000	884.00000000000000000000	4.00000000000000000000	4.00000000000000000000	4.00000000000000000000	4.00000000000000000000	4.00000000000000000000	4.00000000000000000000	4.00000000000000000000	4.00000000000000000000	4.00000000000000000000	4.00000000000000000000	4.00000000000000000000	4.00000000000000000000	4.00000000000000000000	4.00000000000000000000	4.00000000000000000000	4.00000000000000000000
44.00000000000000000000	0.00000000000000000000	4173.33300781250000000000	4187.17919921875000000000	4169.23046875000000000000	4194.35888671875000000000	4188.71777343750000000000	4179.48730468750000000000	4185.64111328125000000000	4176.41015625000000000000	4176.92285156250000000000	4200.51269531250000000000	4220.00000000000000000000	4198.97412109375000000000	4173.84619140625000000000	4184.61523437500000000000	0.00000000000000000000	10250.00000000000000000000	10226.00000000000000000000	0.00000000000000000000	0.00000000000000000000	0.00000000000000000000	2604.00000000000000000000	891.00000000000000000000	4.00000000000000000000	4.00000000000000000000	4.00000000000000000000	4.00000000000000000000	4.00000000000000000000	4.00000000000000000000	4.00000000000000000000	4.00000000000000000000	4.00000000000000000000	4.00000000000000000000	4.00000000000000000000	4.00000000000000000000	4.00000000000000000000	4.00000000000000000000	4.00000000000000000000	4.00000000000000000000
45.00000000000000000000	0.00000000000000000000	4168.71777343750000000000	4166.15380859375000000000	4175.38427734375000000000	4181.53857421875000000000	4171.79492187500000000000	4168.20507812500000000000	4162.05126953125000000000	4155.38427734375000000000	4167.69238281250000000000	4177.94873046875000000000	4212.30761718750000000000	4196.92285156250000000000	4149.74365234375000000000	4170.25634765625000000000	0.00000000000000000000	10249.00000000000000000000	10227.00000000000000000000	0.00000000000000000000	0.00000000000000000000	0.00000000000000000000	2604.00000000000000000000	898.00000000000000000000	4.00000000000000000000	4.00000000000000000000	4.00000000000000000000	4.00000000000000000000	4.00000000000000000000	4.00000000000000000000	4.00000000000000000000	4.00000000000000000000	4.00000000000000000000	4.00000000000000000000	4.00000000000000000000	4.00000000000000000000	4.00000000000000000000	4.00000000000000000000	4.00000000000000000000	4.00000000000000000000
46.00000000000000000000	0.00000000000000000000	4166.15380859375000000000	4157.94873046875000000000	4162.56396484375000000000	4174.87158203125000000000	4154.35888671875000000000	4163.58984375000000000000	4153.84619140625000000000	4148.71777343750000000000	4165.64111328125000000000	4168.71777343750000000000	4205.64111328125000000000	4191.79492187500000000000	4155.89746093750000000000	4170.25634765625000000000	0.00000000000000000000	10249.00000000000000000000	10227.00000000000000000000	0.00000000000000000000	0.00000000000000000000	0.00000000000000000000	2604.00000000000000000000	906.00000000000000000000	4.00000000000000000000	4.00000000000000000000	4.00000000000000000000	4.00000000000000000000	4.00000000000000000000	4.00000000000000000000	4.00000000000000000000	4.00000000000000000000	4.00000000000000000000	4.00000000000000000000	4.00000000000000000000	4.00000000000000000000	4.00000000000000000000	4.00000000000000000000	4.00000000000000000000	4.00000000000000000000
47.00000000000000000000	0.00000000000000000000	4176.41015625000000000000	4182.56396484375000000000	4162.05126953125000000000	4197.94873046875000000000	4183.58984375000000000000	4164.10253906250000000000	4170.25634765625000000000	4176.41015625000000000000	4176.92285156250000000000	4204.61523437500000000000	4221.53857421875000000000	4203.07666015625000000000	4195.89746093750000000000	4189.74365234375000000000	0.00000000000000000000	10248.00000000000000000000	10227.00000000000000000000	0.00000000000000000000	0.00000000000000000000	0.00000000000000000000	2604.00000000000000000000	915.00000000000000000000	4.00000000000000000000	4.00000000000000000000	4.00000000000000000000	4.00000000000000000000	4.00000000000000000000	4.00000000000000000000	4.00000000000000000000	4.00000000000000000000	4.00000000000000000000	4.00000000000000000000	4.00000000000000000000	4.00000000000000000000	4.00000000000000000000	4.00000000000000000000	4.00000000000000000000	4.00000000000000000000
48.00000000000000000000	0.00000000000000000000	4166.66650390625000000000	4148.71777343750000000000	4169.74365234375000000000	4179.48730468750000000000	4152.82031250000000000000	4151.79492187500000000000	4138.46142578125000000000	4144.61523437500000000000	4159.48730468750000000000	4156.92285156250000000000	4205.12792968750000000000	4194.87158203125000000000	4158.46142578125000000000	4174.35888671875000000000	0.00000000000000000000	10248.00000000000000000000	10227.00000000000000000000	0.00000000000000000000	0.00000000000000000000	0.00000000000000000000	2604.00000000000000000000	923.00000000000000000000	4.00000000000000000000	4.00000000000000000000	4.00000000000000000000	4.00000000000000000000	4.00000000000000000000	4.00000000000000000000	4.00000000000000000000	4.00000000000000000000	4.00000000000000000000	4.00000000000000000000	4.00000000000000000000	4.00000000000000000000	4.00000000000000000000	4.00000000000000000000	4.00000000000000000000	4.00000000000000000000
49.00000000000000000000	0.00000000000000000000	4172.82031250000000000000	4174.87158203125000000000	4163.58984375000000000000	4190.76904296875000000000	4181.53857421875000000000	4168.71777343750000000000	4168.71777343750000000000	4171.79492187500000000000	4174.87158203125000000000	4187.69238281250000000000	4217.94873046875000000000	4193.33300781250000000000	4174.35888671875000000000	4183.07666015625000000000	0.00000000000000000000	10247.00000000000000000000	10226.00000000000000000000	0.00000000000000000000	0.00000000000000000000	0.00000000000000000000	2604.00000000000000000000	931.00000000000000000000	4.00000000000000000000	4.00000000000000000000	4.00000000000000000000	4.00000000000000000000	4.00000000000000000000	4.00000000000000000000	4.00000000000000000000	4.00000000000000000000	4.00000000000000000000	4.00000000000000000000	4.00000000000000000000	4.00000000000000000000	4.00000000000000000000	4.00000000000000000000	4.00000000000000000000	4.00000000000000000000
50.00000000000000000000	0.00000000000000000000	4166.15380859375000000000	4156.41015625000000000000	4173.84619140625000000000	4185.12792968750000000000	4156.41015625000000000000	4160.51269531250000000000	4155.38427734375000000000	4163.58984375000000000000	4168.20507812500000000000	4184.10253906250000000000	4215.89746093750000000000	4194.35888671875000000000	4150.76904296875000000000	4175.38427734375000000000	0.00000000000000000000	10247.00000000000000000000	10226.00000000000000000000	0.00000000000000000000	0.00000000000000000000	0.00000000000000000000	2604.00000000000000000000	939.00000000000000000000	4.00000000000000000000	4.00000000000000000000	4.00000000000000000000	4.00000000000000000000	4.00000000000000000000	4.00000000000000000000	4.00000000000000000000	4.00000000000000000000	4.00000000000000000000	4.00000000000000000000	4.00000000000000000000	4.00000000000000000000	4.00000000000000000000	4.00000000000000000000	4.00000000000000000000	4.00000000000000000000
51.00000000000000000000	0.00000000000000000000	4162.56396484375000000000	4150.25634765625000000000	4171.28173828125000000000	4178.97412109375000000000	4143.07666015625000000000	4163.07666015625000000000	4147.69238281250000000000	4148.71777343750000000000	4164.61523437500000000000	4155.89746093750000000000	4207.69238281250000000000	4185.64111328125000000000	4141.53857421875000000000	4168.20507812500000000000	0.00000000000000000000	10246.00000000000000000000	10226.00000000000000000000	0.00000000000000000000	0.00000000000000000000	0.00000000000000000000	2604.00000000000000000000	947.00000000000000000000	4.00000000000000000000	4.00000000000000000000	4.00000000000000000000	4.00000000000000000000	4.00000000000000000000	4.00000000000000000000	4.00000000000000000000	4.00000000000000000000	4.00000000000000000000	4.00000000000000000000	4.00000000000000000000	4.00000000000000000000	4.00000000000000000000	4.00000000000000000000	4.00000000000000000000	4.00000000000000000000
52.00000000000000000000	0.00000000000000000000	4173.84619140625000000000	4181.02539062500000000000	4166.15380859375000000000	4192.82031250000000000000	4183.58984375000000000000	4171.28173828125000000000	4170.76904296875000000000	4163.07666015625000000000	4172.82031250000000000000	4172.30761718750000000000	4216.41015625000000000000	4190.25634765625000000000	4170.76904296875000000000	4182.56396484375000000000	0.00000000000000000000	10246.00000000000000000000	10226.00000000000000000000	0.00000000000000000000	0.00000000000000000000	0.00000000000000000000	2604.00000000000000000000	955.00000000000000000000	4.00000000000000000000	4.00000000000000000000	4.00000000000000000000	4.00000000000000000000	4.00000000000000000000	4.00000000000000000000	4.00000000000000000000	4.00000000000000000000	4.00000000000000000000	4.00000000000000000000	4.00000000000000000000	4.00000000000000000000	4.00000000000000000000	4.00000000000000000000	4.00000000000000000000	4.00000000000000000000
53.00000000000000000000	0.00000000000000000000	4165.12792968750000000000	4147.17919921875000000000	4171.28173828125000000000	4172.82031250000000000000	4153.33300781250000000000	4154.87158203125000000000	4145.64111328125000000000	4134.35888671875000000000	4152.82031250000000000000	4142.56396484375000000000	4197.43603515625000000000	4187.17919921875000000000	4134.35888671875000000000	4171.28173828125000000000	0.00000000000000000000	10246.00000000000000000000	10226.00000000000000000000	0.00000000000000000000	0.00000000000000000000	0.00000000000000000000	2604.00000000000000000000	963.00000000000000000000	4.00000000000000000000	4.00000000000000000000	4.00000000000000000000	4.00000000000000000000	4.00000000000000000000	4.00000000000000000000	4.00000000000000000000	4.00000000000000000000	4.00000000000000000000	4.00000000000000000000	4.00000000000000000000	4.00000000000000000000	4.00000000000000000000	4.00000000000000000000	4.00000000000000000000	4.00000000000000000000
54.00000000000000000000	0.00000000000000000000	4173.84619140625000000000	4172.82031250000000000000	4165.12792968750000000000	4191.79492187500000000000	4177.43603515625000000000	4169.74365234375000000000	4173.33300781250000000000	4175.38427734375000000000	4173.84619140625000000000	4183.07666015625000000000	4214.35888671875000000000	4191.28173828125000000000	4166.15380859375000000000	4182.56396484375000000000	0.00000000000000000000	10246.00000000000000000000	10226.00000000000000000000	0.00000000000000000000	0.00000000000000000000	0.00000000000000000000	2604.00000000000000000000	971.00000000000000000000	4.00000000000000000000	4.00000000000000000000	4.00000000000000000000	4.00000000000000000000	4.00000000000000000000	4.00000000000000000000	4.00000000000000000000	4.00000000000000000000	4.00000000000000000000	4.00000000000000000000	4.00000000000000000000	4.00000000000000000000	4.00000000000000000000	4.00000000000000000000	4.00000000000000000000	4.00000000000000000000
55.00000000000000000000	0.00000000000000000000	4166.66650390625000000000	4155.38427734375000000000	4169.23046875000000000000	4190.25634765625000000000	4155.38427734375000000000	4163.58984375000000000000	4155.89746093750000000000	4170.76904296875000000000	4172.82031250000000000000	4167.17919921875000000000	4213.33300781250000000000	4191.79492187500000000000	4154.87158203125000000000	4176.92285156250000000000	0.00000000000000000000	10245.00000000000000000000	10226.00000000000000000000	0.00000000000000000000	0.00000000000000000000	0.00000000000000000000	2604.00000000000000000000	979.00000000000000000000	4.00000000000000000000	4.00000000000000000000	4.00000000000000000000	4.00000000000000000000	4.00000000000000000000	4.00000000000000000000	4.00000000000000000000	4.00000000000000000000	4.00000000000000000000	4.00000000000000000000	4.00000000000000000000	4.00000000000000000000	4.00000000000000000000	4.00000000000000000000	4.00000000000000000000	4.00000000000000000000
56.00000000000000000000	0.00000000000000000000	4160.00000000000000000000	4142.05126953125000000000	4166.15380859375000000000	4174.87158203125000000000	4138.46142578125000000000	4163.07666015625000000000	4143.58984375000000000000	4147.69238281250000000000	4162.05126953125000000000	4140.00000000000000000000	4200.00000000000000000000	4180.51269531250000000000	4133.33300781250000000000	4166.66650390625000000000	0.00000000000000000000	10245.00000000000000000000	10226.00000000000000000000	0.00000000000000000000	0.00000000000000000000	0.00000000000000000000	2604.00000000000000000000	987.00000000000000000000	4.00000000000000000000	4.00000000000000000000	4.00000000000000000000	4.00000000000000000000	4.00000000000000000000	4.00000000000000000000	4.00000000000000000000	4.00000000000000000000	4.00000000000000000000	4.00000000000000000000	4.00000000000000000000	4.00000000000000000000	4.00000000000000000000	4.00000000000000000000	4.00000000000000000000	4.00000000000000000000
57.00000000000000000000	0.00000000000000000000	4173.84619140625000000000	4181.02539062500000000000	4168.71777343750000000000	4192.30761718750000000000	4188.71777343750000000000	4176.41015625000000000000	4172.82031250000000000000	4170.25634765625000000000	4172.30761718750000000000	4185.64111328125000000000	4220.00000000000000000000	4188.20507812500000000000	4168.20507812500000000000	4178.97412109375000000000	0.00000000000000000000	10245.00000000000000000000	10227.00000000000000000000	0.00000000000000000000	0.00000000000000000000	0.00000000000000000000	2604.00000000000000000000	994.00000000000000000000	4.00000000000000000000	4.00000000000000000000	4.00000000000000000000	4.00000000000000000000	4.00000000000000000000	4.00000000000000000000	4.00000000000000000000	4.00000000000000000000	4.00000000000000000000	4.00000000000000000000	4.00000000000000000000	4.00000000000000000000	4.00000000000000000000	4.00000000000000000000	4.00000000000000000000	4.00000000000000000000
58.00000000000000000000	0.00000000000000000000	4166.15380859375000000000	4148.71777343750000000000	4174.87158203125000000000	4173.33300781250000000000	4160.51269531250000000000	4158.46142578125000000000	4137.94873046875000000000	4131.28173828125000000000	4150.76904296875000000000	4143.58984375000000000000	4204.61523437500000000000	4187.17919921875000000000	4133.84619140625000000000	4167.69238281250000000000	0.00000000000000000000	10245.00000000000000000000	10227.00000000000000000000	0.00000000000000000000	0.00000000000000000000	0.00000000000000000000	2605.00000000000000000000	1.00000000000000000000	4.00000000000000000000	4.00000000000000000000	4.00000000000000000000	4.00000000000000000000	4.00000000000000000000	4.00000000000000000000	4.00000000000000000000	4.00000000000000000000	4.00000000000000000000	4.00000000000000000000	4.00000000000000000000	4.00000000000000000000	4.00000000000000000000	4.00000000000000000000	4.00000000000000000000	4.00000000000000000000
59.00000000000000000000	0.00000000000000000000	4175.38427734375000000000	4175.89746093750000000000	4163.07666015625000000000	4188.20507812500000000000	4178.46142578125000000000	4168.20507812500000000000	4160.00000000000000000000	4154.35888671875000000000	4164.61523437500000000000	4161.53857421875000000000	4211.79492187500000000000	4191.28173828125000000000	4163.58984375000000000000	4184.10253906250000000000	0.00000000000000000000	10247.00000000000000000000	10226.00000000000000000000	0.00000000000000000000	0.00000000000000000000	0.00000000000000000000	2605.00000000000000000000	10.00000000000000000000	4.00000000000000000000	4.00000000000000000000	4.00000000000000000000	4.00000000000000000000	4.00000000000000000000	4.00000000000000000000	4.00000000000000000000	4.00000000000000000000	4.00000000000000000000	4.00000000000000000000	4.00000000000000000000	4.00000000000000000000	4.00000000000000000000	4.00000000000000000000	4.00000000000000000000	4.00000000000000000000
60.00000000000000000000	0.00000000000000000000	4170.76904296875000000000	4165.64111328125000000000	4164.61523437500000000000	4190.25634765625000000000	4164.61523437500000000000	4160.00000000000000000000	4153.84619140625000000000	4159.48730468750000000000	4166.15380859375000000000	4166.66650390625000000000	4214.87158203125000000000	4193.33300781250000000000	4167.69238281250000000000	4186.15380859375000000000	0.00000000000000000000	10247.00000000000000000000	10226.00000000000000000000	0.00000000000000000000	0.00000000000000000000	0.00000000000000000000	2605.00000000000000000000	17.00000000000000000000	4.00000000000000000000	4.00000000000000000000	4.00000000000000000000	4.00000000000000000000	4.00000000000000000000	4.00000000000000000000	4.00000000000000000000	4.00000000000000000000	4.00000000000000000000	4.00000000000000000000	4.00000000000000000000	4.00000000000000000000	4.00000000000000000000	4.00000000000000000000	4.00000000000000000000	4.00000000000000000000
61.00000000000000000000	0.00000000000000000000	4159.48730468750000000000	4137.94873046875000000000	4163.58984375000000000000	4170.25634765625000000000	4144.61523437500000000000	4156.92285156250000000000	4141.02539062500000000000	4142.56396484375000000000	4157.94873046875000000000	4145.12792968750000000000	4204.10253906250000000000	4183.07666015625000000000	4138.46142578125000000000	4174.35888671875000000000	0.00000000000000000000	10246.00000000000000000000	10226.00000000000000000000	0.00000000000000000000	0.00000000000000000000	0.00000000000000000000	2605.00000000000000000000	25.00000000000000000000	4.00000000000000000000	4.00000000000000000000	4.00000000000000000000	4.00000000000000000000	4.00000000000000000000	4.00000000000000000000	4.00000000000000000000	4.00000000000000000000	4.00000000000000000000	4.00000000000000000000	4.00000000000000000000	4.00000000000000000000	4.00000000000000000000	4.00000000000000000000	4.00000000000000000000	4.00000000000000000000
62.00000000000000000000	0.00000000000000000000	4173.33300781250000000000	4176.41015625000000000000	4167.69238281250000000000	4187.69238281250000000000	4185.12792968750000000000	4174.87158203125000000000	4179.48730468750000000000	4174.87158203125000000000	4175.38427734375000000000	4190.76904296875000000000	4223.07666015625000000000	4192.82031250000000000000	4166.15380859375000000000	4188.20507812500000000000	0.00000000000000000000	10246.00000000000000000000	10226.00000000000000000000	0.00000000000000000000	0.00000000000000000000	0.00000000000000000000	2605.00000000000000000000	34.00000000000000000000	4.00000000000000000000	4.00000000000000000000	4.00000000000000000000	4.00000000000000000000	4.00000000000000000000	4.00000000000000000000	4.00000000000000000000	4.00000000000000000000	4.00000000000000000000	4.00000000000000000000	4.00000000000000000000	4.00000000000000000000	4.00000000000000000000	4.00000000000000000000	4.00000000000000000000	4.00000000000000000000
63.00000000000000000000	0.00000000000000000000	4161.02539062500000000000	4143.58984375000000000000	4176.41015625000000000000	4171.28173828125000000000	4140.00000000000000000000	4157.94873046875000000000	4147.17919921875000000000	4141.53857421875000000000	4156.92285156250000000000	4152.30761718750000000000	4208.20507812500000000000	4190.25634765625000000000	4131.79492187500000000000	4171.79492187500000000000	0.00000000000000000000	10246.00000000000000000000	10227.00000000000000000000	0.00000000000000000000	0.00000000000000000000	0.00000000000000000000	2605.00000000000000000000	42.00000000000000000000	4.00000000000000000000	4.00000000000000000000	4.00000000000000000000	4.00000000000000000000	4.00000000000000000000	4.00000000000000000000	4.00000000000000000000	4.00000000000000000000	4.00000000000000000000	4.00000000000000000000	4.00000000000000000000	4.00000000000000000000	4.00000000000000000000	4.00000000000000000000	4.00000000000000000000	4.00000000000000000000
64.00000000000000000000	0.00000000000000000000	4166.15380859375000000000	4159.48730468750000000000	4162.56396484375000000000	4175.38427734375000000000	4161.02539062500000000000	4166.15380859375000000000	4158.46142578125000000000	4152.30761718750000000000	4160.51269531250000000000	4154.35888671875000000000	4210.25634765625000000000	4185.12792968750000000000	4150.76904296875000000000	4178.97412109375000000000	1169.00000000000000000000	10246.00000000000000000000	10227.00000000000000000000	0.00000000000000000000	0.00000000000000000000	0.00000000000000000000	2605.00000000000000000000	49.00000000000000000000	4.00000000000000000000	4.00000000000000000000	4.00000000000000000000	4.00000000000000000000	4.00000000000000000000	4.00000000000000000000	4.00000000000000000000	4.00000000000000000000	4.00000000000000000000	4.00000000000000000000	4.00000000000000000000	4.00000000000000000000	4.00000000000000000000	4.00000000000000000000	4.00000000000000000000	4.00000000000000000000
65.00000000000000000000	0.00000000000000000000	4174.35888671875000000000	4165.12792968750000000000	4165.64111328125000000000	4176.41015625000000000000	4177.94873046875000000000	4164.61523437500000000000	4157.94873046875000000000	4156.41015625000000000000	4158.97412109375000000000	4155.89746093750000000000	4213.33300781250000000000	4191.79492187500000000000	4158.97412109375000000000	4188.20507812500000000000	2080.00000000000000000000	10245.00000000000000000000	10227.00000000000000000000	0.00000000000000000000	0.00000000000000000000	0.00000000000000000000	2605.00000000000000000000	58.00000000000000000000	4.00000000000000000000	4.00000000000000000000	4.00000000000000000000	4.00000000000000000000	4.00000000000000000000	4.00000000000000000000	4.00000000000000000000	4.00000000000000000000	4.00000000000000000000	4.00000000000000000000	4.00000000000000000000	4.00000000000000000000	4.00000000000000000000	4.00000000000000000000	4.00000000000000000000	4.00000000000000000000
66.00000000000000000000	0.00000000000000000000	4167.17919921875000000000	4144.10253906250000000000	4169.74365234375000000000	4161.53857421875000000000	4152.82031250000000000000	4155.89746093750000000000	4140.51269531250000000000	4137.94873046875000000000	4152.30761718750000000000	4137.94873046875000000000	4203.07666015625000000000	4189.23046875000000000000	4135.38427734375000000000	4177.43603515625000000000	2115.00000000000000000000	10245.00000000000000000000	10227.00000000000000000000	0.00000000000000000000	0.00000000000000000000	0.00000000000000000000	2605.00000000000000000000	65.00000000000000000000	4.00000000000000000000	4.00000000000000000000	4.00000000000000000000	4.00000000000000000000	4.00000000000000000000	4.00000000000000000000	4.00000000000000000000	4.00000000000000000000	4.00000000000000000000	4.00000000000000000000	4.00000000000000000000	4.00000000000000000000	4.00000000000000000000	4.00000000000000000000	4.00000000000000000000	4.00000000000000000000
67.00000000000000000000	0.00000000000000000000	4171.79492187500000000000	4175.38427734375000000000	4166.15380859375000000000	4178.46142578125000000000	4180.51269531250000000000	4169.23046875000000000000	4171.79492187500000000000	4176.92285156250000000000	4178.46142578125000000000	4201.53857421875000000000	4225.64111328125000000000	4194.35888671875000000000	4171.28173828125000000000	4184.61523437500000000000	3197.00000000000000000000	10247.00000000000000000000	10228.00000000000000000000	0.00000000000000000000	0.00000000000000000000	0.00000000000000000000	2605.00000000000000000000	73.00000000000000000000	4.00000000000000000000	4.00000000000000000000	4.00000000000000000000	4.00000000000000000000	4.00000000000000000000	4.00000000000000000000	4.00000000000000000000	4.00000000000000000000	4.00000000000000000000	4.00000000000000000000	4.00000000000000000000	4.00000000000000000000	4.00000000000000000000	4.00000000000000000000	4.00000000000000000000	4.00000000000000000000
68.00000000000000000000	0.00000000000000000000	4163.07666015625000000000	4140.00000000000000000000	4172.82031250000000000000	4151.79492187500000000000	4139.48730468750000000000	4155.89746093750000000000	4143.07666015625000000000	4153.33300781250000000000	4165.12792968750000000000	4174.35888671875000000000	4215.38427734375000000000	4188.71777343750000000000	4147.17919921875000000000	4171.28173828125000000000	3414.00000000000000000000	10247.00000000000000000000	10228.00000000000000000000	0.00000000000000000000	0.00000000000000000000	0.00000000000000000000	2605.00000000000000000000	80.00000000000000000000	4.00000000000000000000	4.00000000000000000000	4.00000000000000000000	4.00000000000000000000	4.00000000000000000000	4.00000000000000000000	4.00000000000000000000	4.00000000000000000000	4.00000000000000000000	4.00000000000000000000	4.00000000000000000000	4.00000000000000000000	4.00000000000000000000	4.00000000000000000000	4.00000000000000000000	4.00000000000000000000
69.00000000000000000000	0.00000000000000000000	4177.43603515625000000000	4162.56396484375000000000	4167.17919921875000000000	4151.79492187500000000000	4168.71777343750000000000	4169.74365234375000000000	4164.10253906250000000000	4165.12792968750000000000	4167.69238281250000000000	4175.89746093750000000000	4221.53857421875000000000	4191.28173828125000000000	4176.41015625000000000000	4181.02539062500000000000	1665.00000000000000000000	10246.00000000000000000000	10227.00000000000000000000	0.00000000000000000000	0.00000000000000000000	0.00000000000000000000	2605.00000000000000000000	89.00000000000000000000	4.00000000000000000000	4.00000000000000000000	4.00000000000000000000	4.00000000000000000000	4.00000000000000000000	4.00000000000000000000	4.00000000000000000000	4.00000000000000000000	4.00000000000000000000	4.00000000000000000000	4.00000000000000000000	4.00000000000000000000	4.00000000000000000000	4.00000000000000000000	4.00000000000000000000	4.00000000000000000000
70.00000000000000000000	0.00000000000000000000	4181.53857421875000000000	4176.92285156250000000000	4170.76904296875000000000	4160.51269531250000000000	4194.35888671875000000000	4174.87158203125000000000	4174.87158203125000000000	4175.38427734375000000000	4170.76904296875000000000	4195.38427734375000000000	4229.74365234375000000000	4200.51269531250000000000	4192.30761718750000000000	4183.58984375000000000000	3145.00000000000000000000	10246.00000000000000000000	10227.00000000000000000000	0.00000000000000000000	0.00000000000000000000	0.00000000000000000000	2605.00000000000000000000	96.00000000000000000000	4.00000000000000000000	4.00000000000000000000	4.00000000000000000000	4.00000000000000000000	4.00000000000000000000	4.00000000000000000000	4.00000000000000000000	4.00000000000000000000	4.00000000000000000000	4.00000000000000000000	4.00000000000000000000	4.00000000000000000000	4.00000000000000000000	4.00000000000000000000	4.00000000000000000000	4.00000000000000000000
71.00000000000000000000	0.00000000000000000000	4163.58984375000000000000	4135.89746093750000000000	4169.23046875000000000000	4137.43603515625000000000	4151.28173828125000000000	4162.56396484375000000000	4146.15380859375000000000	4144.61523437500000000000	4159.48730468750000000000	4162.05126953125000000000	4208.71777343750000000000	4190.25634765625000000000	4152.30761718750000000000	4166.66650390625000000000	2905.00000000000000000000	10246.00000000000000000000	10228.00000000000000000000	0.00000000000000000000	0.00000000000000000000	0.00000000000000000000	2605.00000000000000000000	105.00000000000000000000	4.00000000000000000000	4.00000000000000000000	4.00000000000000000000	4.00000000000000000000	4.00000000000000000000	4.00000000000000000000	4.00000000000000000000	4.00000000000000000000	4.00000000000000000000	4.00000000000000000000	4.00000000000000000000	4.00000000000000000000	4.00000000000000000000	4.00000000000000000000	4.00000000000000000000	4.00000000000000000000
72.00000000000000000000	0.00000000000000000000	4171.28173828125000000000	4162.56396484375000000000	4158.46142578125000000000	4155.38427734375000000000	4180.51269531250000000000	4171.79492187500000000000	4177.43603515625000000000	4179.48730468750000000000	4178.46142578125000000000	4199.48730468750000000000	4225.12792968750000000000	4191.28173828125000000000	4190.76904296875000000000	4185.12792968750000000000	1538.00000000000000000000	10246.00000000000000000000	10228.00000000000000000000	0.00000000000000000000	0.00000000000000000000	0.00000000000000000000	2605.00000000000000000000	113.00000000000000000000	4.00000000000000000000	4.00000000000000000000	4.00000000000000000000	4.00000000000000000000	4.00000000000000000000	4.00000000000000000000	4.00000000000000000000	4.00000000000000000000	4.00000000000000000000	4.00000000000000000000	4.00000000000000000000	4.00000000000000000000	4.00000000000000000000	4.00000000000000000000	4.00000000000000000000	4.00000000000000000000
73.00000000000000000000	0.00000000000000000000	4163.07666015625000000000	4138.97412109375000000000	4163.58984375000000000000	4146.15380859375000000000	4157.94873046875000000000	4161.02539062500000000000	4156.41015625000000000000	4164.61523437500000000000	4164.61523437500000000000	4173.84619140625000000000	4218.97412109375000000000	4190.25634765625000000000	4171.79492187500000000000	4177.94873046875000000000	3498.00000000000000000000	10247.00000000000000000000	10228.00000000000000000000	0.00000000000000000000	0.00000000000000000000	0.00000000000000000000	2605.00000000000000000000	122.00000000000000000000	4.00000000000000000000	4.00000000000000000000	4.00000000000000000000	4.00000000000000000000	4.00000000000000000000	4.00000000000000000000	4.00000000000000000000	4.00000000000000000000	4.00000000000000000000	4.00000000000000000000	4.00000000000000000000	4.00000000000000000000	4.00000000000000000000	4.00000000000000000000	4.00000000000000000000	4.00000000000000000000
74.00000000000000000000	0.00000000000000000000	4166.66650390625000000000	4151.28173828125000000000	4165.12792968750000000000	4149.23046875000000000000	4175.89746093750000000000	4174.87158203125000000000	4171.79492187500000000000	4173.33300781250000000000	4170.76904296875000000000	4182.56396484375000000000	4222.05126953125000000000	4190.25634765625000000000	4175.89746093750000000000	4176.41015625000000000000	3265.00000000000000000000	10247.00000000000000000000	10228.00000000000000000000	0.00000000000000000000	0.00000000000000000000	0.00000000000000000000	2605.00000000000000000000	129.00000000000000000000	4.00000000000000000000	4.00000000000000000000	4.00000000000000000000	4.00000000000000000000	4.00000000000000000000	4.00000000000000000000	4.00000000000000000000	4.00000000000000000000	4.00000000000000000000	4.00000000000000000000	4.00000000000000000000	4.00000000000000000000	4.00000000000000000000	4.00000000000000000000	4.00000000000000000000	4.00000000000000000000
75.00000000000000000000	0.00000000000000000000	4175.38427734375000000000	4171.28173828125000000000	4174.35888671875000000000	4163.58984375000000000000	4193.84619140625000000000	4181.02539062500000000000	4188.20507812500000000000	4184.61523437500000000000	4180.00000000000000000000	4213.33300781250000000000	4236.92285156250000000000	4199.48730468750000000000	4192.30761718750000000000	4180.00000000000000000000	2175.00000000000000000000	10246.00000000000000000000	10229.00000000000000000000	0.00000000000000000000	0.00000000000000000000	0.00000000000000000000	2605.00000000000000000000	138.00000000000000000000	4.00000000000000000000	4.00000000000000000000	4.00000000000000000000	4.00000000000000000000	4.00000000000000000000	4.00000000000000000000	4.00000000000000000000	4.00000000000000000000	4.00000000000000000000	4.00000000000000000000	4.00000000000000000000	4.00000000000000000000	4.00000000000000000000	4.00000000000000000000	4.00000000000000000000	4.00000000000000000000
76.00000000000000000000	0.00000000000000000000	4166.15380859375000000000	4139.48730468750000000000	4171.79492187500000000000	4146.66650390625000000000	4152.82031250000000000000	4166.66650390625000000000	4162.05126953125000000000	4150.25634765625000000000	4159.48730468750000000000	4173.33300781250000000000	4218.97412109375000000000	4191.28173828125000000000	4163.07666015625000000000	4169.74365234375000000000	1603.00000000000000000000	10246.00000000000000000000	10229.00000000000000000000	0.00000000000000000000	0.00000000000000000000	0.00000000000000000000	2605.00000000000000000000	145.00000000000000000000	4.00000000000000000000	4.00000000000000000000	4.00000000000000000000	4.00000000000000000000	4.00000000000000000000	4.00000000000000000000	4.00000000000000000000	4.00000000000000000000	4.00000000000000000000	4.00000000000000000000	4.00000000000000000000	4.00000000000000000000	4.00000000000000000000	4.00000000000000000000	4.00000000000000000000	4.00000000000000000000
77.00000000000000000000	0.00000000000000000000	4177.43603515625000000000	4171.79492187500000000000	4157.94873046875000000000	4164.10253906250000000000	4200.51269531250000000000	4176.92285156250000000000	4189.74365234375000000000	4187.69238281250000000000	4175.89746093750000000000	4211.79492187500000000000	4234.35888671875000000000	4196.41015625000000000000	4207.17919921875000000000	4190.76904296875000000000	1694.00000000000000000000	10245.00000000000000000000	10229.00000000000000000000	0.00000000000000000000	0.00000000000000000000	0.00000000000000000000	2605.00000000000000000000	153.00000000000000000000	4.00000000000000000000	4.00000000000000000000	4.00000000000000000000	4.00000000000000000000	4.00000000000000000000	4.00000000000000000000	4.00000000000000000000	4.00000000000000000000	4.00000000000000000000	4.00000000000000000000	4.00000000000000000000	4.00000000000000000000	4.00000000000000000000	4.00000000000000000000	4.00000000000000000000	4.00000000000000000000
78.00000000000000000000	0.00000000000000000000	4168.71777343750000000000	4144.10253906250000000000	4166.66650390625000000000	4145.64111328125000000000	4175.89746093750000000000	4163.07666015625000000000	4162.56396484375000000000	4173.33300781250000000000	4168.20507812500000000000	4194.35888671875000000000	4227.69238281250000000000	4194.87158203125000000000	4185.12792968750000000000	4179.48730468750000000000	3265.00000000000000000000	10245.00000000000000000000	10229.00000000000000000000	0.00000000000000000000	0.00000000000000000000	0.00000000000000000000	2605.00000000000000000000	161.00000000000000000000	4.00000000000000000000	4.00000000000000000000	4.00000000000000000000	4.00000000000000000000	4.00000000000000000000	4.00000000000000000000	4.00000000000000000000	4.00000000000000000000	4.00000000000000000000	4.00000000000000000000	4.00000000000000000000	4.00000000000000000000	4.00000000000000000000	4.00000000000000000000	4.00000000000000000000	4.00000000000000000000
79.00000000000000000000	0.00000000000000000000	4166.66650390625000000000	4142.05126953125000000000	4165.64111328125000000000	4138.97412109375000000000	4161.02539062500000000000	4169.74365234375000000000	4172.30761718750000000000	4173.33300781250000000000	4171.79492187500000000000	4190.76904296875000000000	4224.10253906250000000000	4188.71777343750000000000	4174.35888671875000000000	4172.82031250000000000000	2175.00000000000000000000	10248.00000000000000000000	10227.00000000000000000000	0.00000000000000000000	0.00000000000000000000	0.00000000000000000000	2605.00000000000000000000	169.00000000000000000000	4.00000000000000000000	4.00000000000000000000	4.00000000000000000000	4.00000000000000000000	4.00000000000000000000	4.00000000000000000000	4.00000000000000000000	4.00000000000000000000	4.00000000000000000000	4.00000000000000000000	4.00000000000000000000	4.00000000000000000000	4.00000000000000000000	4.00000000000000000000	4.00000000000000000000	4.00000000000000000000
80.00000000000000000000	0.00000000000000000000	4176.92285156250000000000	4170.25634765625000000000	4169.74365234375000000000	4163.58984375000000000000	4191.28173828125000000000	4180.00000000000000000000	4198.46142578125000000000	4196.41015625000000000000	4182.56396484375000000000	4222.56396484375000000000	4238.46142578125000000000	4199.48730468750000000000	4196.92285156250000000000	4184.10253906250000000000	1603.00000000000000000000	10248.00000000000000000000	10227.00000000000000000000	0.00000000000000000000	0.00000000000000000000	0.00000000000000000000	2605.00000000000000000000	177.00000000000000000000	4.00000000000000000000	4.00000000000000000000	4.00000000000000000000	4.00000000000000000000	4.00000000000000000000	4.00000000000000000000	4.00000000000000000000	4.00000000000000000000	4.00000000000000000000	4.00000000000000000000	4.00000000000000000000	4.00000000000000000000	4.00000000000000000000	4.00000000000000000000	4.00000000000000000000	4.00000000000000000000
81.00000000000000000000	0.00000000000000000000	4168.71777343750000000000	4140.51269531250000000000	4174.35888671875000000000	4147.69238281250000000000	4163.07666015625000000000	4167.17919921875000000000	4165.12792968750000000000	4160.00000000000000000000	4162.05126953125000000000	4175.38427734375000000000	4219.48730468750000000000	4193.33300781250000000000	4164.61523437500000000000	4175.38427734375000000000	1694.00000000000000000000	10248.00000000000000000000	10227.00000000000000000000	0.00000000000000000000	0.00000000000000000000	0.00000000000000000000	2605.00000000000000000000	185.00000000000000000000	4.00000000000000000000	4.00000000000000000000	4.00000000000000000000	4.00000000000000000000	4.00000000000000000000	4.00000000000000000000	4.00000000000000000000	4.00000000000000000000	4.00000000000000000000	4.00000000000000000000	4.00000000000000000000	4.00000000000000000000	4.00000000000000000000	4.00000000000000000000	4.00000000000000000000	4.00000000000000000000
82.00000000000000000000	0.00000000000000000000	4179.48730468750000000000	4170.25634765625000000000	4163.58984375000000000000	4154.35888671875000000000	4193.33300781250000000000	4181.02539062500000000000	4188.20507812500000000000	4186.66650390625000000000	4175.89746093750000000000	4201.02539062500000000000	4231.79492187500000000000	4196.92285156250000000000	4198.97412109375000000000	4190.25634765625000000000	3265.00000000000000000000	10248.00000000000000000000	10227.00000000000000000000	0.00000000000000000000	0.00000000000000000000	0.00000000000000000000	2605.00000000000000000000	193.00000000000000000000	4.00000000000000000000	4.00000000000000000000	4.00000000000000000000	4.00000000000000000000	4.00000000000000000000	4.00000000000000000000	4.00000000000000000000	4.00000000000000000000	4.00000000000000000000	4.00000000000000000000	4.00000000000000000000	4.00000000000000000000	4.00000000000000000000	4.00000000000000000000	4.00000000000000000000	4.00000000000000000000
83.00000000000000000000	0.00000000000000000000	4171.28173828125000000000	4147.17919921875000000000	4167.17919921875000000000	4140.00000000000000000000	4172.30761718750000000000	4166.66650390625000000000	4167.17919921875000000000	4172.82031250000000000000	4164.61523437500000000000	4192.82031250000000000000	4226.66650390625000000000	4201.53857421875000000000	4183.07666015625000000000	4180.00000000000000000000	2175.00000000000000000000	10249.00000000000000000000	10226.00000000000000000000	0.00000000000000000000	0.00000000000000000000	0.00000000000000000000	2605.00000000000000000000	201.00000000000000000000	4.00000000000000000000	4.00000000000000000000	4.00000000000000000000	4.00000000000000000000	4.00000000000000000000	4.00000000000000000000	4.00000000000000000000	4.00000000000000000000	4.00000000000000000000	4.00000000000000000000	4.00000000000000000000	4.00000000000000000000	4.00000000000000000000	4.00000000000000000000	4.00000000000000000000	4.00000000000000000000
84.00000000000000000000	0.00000000000000000000	4166.15380859375000000000	4143.07666015625000000000	4163.58984375000000000000	4138.97412109375000000000	4174.87158203125000000000	4164.61523437500000000000	4165.12792968750000000000	4168.71777343750000000000	4163.07666015625000000000	4188.20507812500000000000	4220.51269531250000000000	4192.82031250000000000000	4175.38427734375000000000	4174.35888671875000000000	1603.00000000000000000000	10249.00000000000000000000	10226.00000000000000000000	0.00000000000000000000	0.00000000000000000000	0.00000000000000000000	2605.00000000000000000000	208.00000000000000000000	4.00000000000000000000	4.00000000000000000000	4.00000000000000000000	4.00000000000000000000	4.00000000000000000000	4.00000000000000000000	4.00000000000000000000	4.00000000000000000000	4.00000000000000000000	4.00000000000000000000	4.00000000000000000000	4.00000000000000000000	4.00000000000000000000	4.00000000000000000000	4.00000000000000000000	4.00000000000000000000
[truncated: 236 more rows]
