# Supplementary material for: Discriminating three motor imagery states of the same joint for brain-computer interface
Source: PeerJ. 2021 Aug 24;9:e12027. doi: 10.7717/peerj.12027 (PMC8395581; doi:10.7717/peerj.12027)
Supplement: Supplemental Information 1 [file peerj-09-12027-s001.zip › dataset/B/01-07-04.11.17.19.38.32.csv]

title:07	recorded:04.11.17 19.38.32	sampling:128	subject:01	labels:COUNTER INTERPOLATED AF3 F7 F3 FC5 T7 P7 O1 O2 P8 T8 FC6 F4 F8 AF4 RAW_CQ GYROX GYROY MARKER MARKER_HARDWARE SYNC TIME_STAMP_s TIME_STAMP_ms CQ_AF3 CQ_F7 CQ_F3 CQ_FC5 CQ_T7 CQ_P7 CQ_O1 CQ_O2 CQ_P8 CQ_T8 CQ_FC6 CQ_F4 CQ_F8 CQ_AF4 CQ_CMS CQ_DRL	chan:40	units:emotiv
27.00000000000000000000	0.00000000000000000000	4143.58984375000000000000	4142.56396484375000000000	4164.10253906250000000000	4140.51269531250000000000	4147.69238281250000000000	4158.97412109375000000000	4151.79492187500000000000	4160.00000000000000000000	4160.00000000000000000000	4166.66650390625000000000	4167.69238281250000000000	4132.30761718750000000000	4174.35888671875000000000	4160.00000000000000000000	0.00000000000000000000	10251.00000000000000000000	10230.00000000000000000000	0.00000000000000000000	0.00000000000000000000	0.00000000000000000000	880.00000000000000000000	989.00000000000000000000	0.00000000000000000000	0.00000000000000000000	0.00000000000000000000	0.00000000000000000000	0.00000000000000000000	0.00000000000000000000	0.00000000000000000000	0.00000000000000000000	0.00000000000000000000	0.00000000000000000000	0.00000000000000000000	0.00000000000000000000	0.00000000000000000000	0.00000000000000000000	0.00000000000000000000	0.00000000000000000000
28.00000000000000000000	0.00000000000000000000	4160.00000000000000000000	4173.33300781250000000000	4163.07666015625000000000	4160.00000000000000000000	4164.61523437500000000000	4176.92285156250000000000	4183.58984375000000000000	4178.97412109375000000000	4168.71777343750000000000	4191.28173828125000000000	4182.56396484375000000000	4133.33300781250000000000	4187.69238281250000000000	4162.56396484375000000000	0.00000000000000000000	10251.00000000000000000000	10230.00000000000000000000	0.00000000000000000000	0.00000000000000000000	0.00000000000000000000	880.00000000000000000000	997.00000000000000000000	0.00000000000000000000	0.00000000000000000000	0.00000000000000000000	0.00000000000000000000	0.00000000000000000000	0.00000000000000000000	0.00000000000000000000	0.00000000000000000000	0.00000000000000000000	0.00000000000000000000	0.00000000000000000000	0.00000000000000000000	0.00000000000000000000	0.00000000000000000000	0.00000000000000000000	0.00000000000000000000
29.00000000000000000000	0.00000000000000000000	4154.35888671875000000000	4150.25634765625000000000	4166.15380859375000000000	4147.17919921875000000000	4148.20507812500000000000	4163.07666015625000000000	4164.61523437500000000000	4153.33300781250000000000	4162.56396484375000000000	4146.66650390625000000000	4160.00000000000000000000	4129.74365234375000000000	4157.94873046875000000000	4154.35888671875000000000	0.00000000000000000000	10251.00000000000000000000	10231.00000000000000000000	0.00000000000000000000	0.00000000000000000000	0.00000000000000000000	881.00000000000000000000	6.00000000000000000000	0.00000000000000000000	0.00000000000000000000	0.00000000000000000000	0.00000000000000000000	0.00000000000000000000	0.00000000000000000000	0.00000000000000000000	0.00000000000000000000	0.00000000000000000000	0.00000000000000000000	0.00000000000000000000	0.00000000000000000000	0.00000000000000000000	0.00000000000000000000	0.00000000000000000000	0.00000000000000000000
30.00000000000000000000	0.00000000000000000000	4154.35888671875000000000	4161.02539062500000000000	4161.02539062500000000000	4153.33300781250000000000	4174.35888671875000000000	4165.64111328125000000000	4167.69238281250000000000	4162.05126953125000000000	4165.64111328125000000000	4159.48730468750000000000	4173.84619140625000000000	4131.79492187500000000000	4183.58984375000000000000	4162.05126953125000000000	0.00000000000000000000	10251.00000000000000000000	10231.00000000000000000000	0.00000000000000000000	0.00000000000000000000	0.00000000000000000000	881.00000000000000000000	13.00000000000000000000	0.00000000000000000000	0.00000000000000000000	0.00000000000000000000	0.00000000000000000000	0.00000000000000000000	0.00000000000000000000	0.00000000000000000000	0.00000000000000000000	0.00000000000000000000	0.00000000000000000000	0.00000000000000000000	0.00000000000000000000	0.00000000000000000000	0.00000000000000000000	0.00000000000000000000	0.00000000000000000000
31.00000000000000000000	0.00000000000000000000	4154.87158203125000000000	4155.38427734375000000000	4172.30761718750000000000	4154.87158203125000000000	4156.41015625000000000000	4156.92285156250000000000	4148.20507812500000000000	4150.25634765625000000000	4174.87158203125000000000	4161.02539062500000000000	4176.92285156250000000000	4136.92285156250000000000	4190.25634765625000000000	4172.82031250000000000000	0.00000000000000000000	10250.00000000000000000000	10230.00000000000000000000	0.00000000000000000000	0.00000000000000000000	0.00000000000000000000	881.00000000000000000000	20.00000000000000000000	0.00000000000000000000	0.00000000000000000000	0.00000000000000000000	0.00000000000000000000	0.00000000000000000000	0.00000000000000000000	0.00000000000000000000	0.00000000000000000000	0.00000000000000000000	0.00000000000000000000	0.00000000000000000000	0.00000000000000000000	0.00000000000000000000	0.00000000000000000000	0.00000000000000000000	0.00000000000000000000
32.00000000000000000000	0.00000000000000000000	4145.12792968750000000000	4141.02539062500000000000	4167.17919921875000000000	4145.12792968750000000000	4127.17919921875000000000	4151.79492187500000000000	4134.87158203125000000000	4133.84619140625000000000	4164.10253906250000000000	4130.76904296875000000000	4158.46142578125000000000	4123.58984375000000000000	4164.61523437500000000000	4160.00000000000000000000	0.00000000000000000000	10250.00000000000000000000	10230.00000000000000000000	0.00000000000000000000	0.00000000000000000000	0.00000000000000000000	881.00000000000000000000	28.00000000000000000000	0.00000000000000000000	0.00000000000000000000	0.00000000000000000000	0.00000000000000000000	0.00000000000000000000	0.00000000000000000000	0.00000000000000000000	0.00000000000000000000	0.00000000000000000000	0.00000000000000000000	0.00000000000000000000	0.00000000000000000000	0.00000000000000000000	0.00000000000000000000	0.00000000000000000000	0.00000000000000000000
33.00000000000000000000	0.00000000000000000000	4153.33300781250000000000	4161.02539062500000000000	4158.46142578125000000000	4161.53857421875000000000	4148.71777343750000000000	4168.71777343750000000000	4166.15380859375000000000	4174.87158203125000000000	4166.66650390625000000000	4167.17919921875000000000	4181.53857421875000000000	4133.33300781250000000000	4180.51269531250000000000	4162.05126953125000000000	0.00000000000000000000	10247.00000000000000000000	10228.00000000000000000000	0.00000000000000000000	0.00000000000000000000	0.00000000000000000000	881.00000000000000000000	35.00000000000000000000	0.00000000000000000000	0.00000000000000000000	0.00000000000000000000	0.00000000000000000000	0.00000000000000000000	0.00000000000000000000	0.00000000000000000000	0.00000000000000000000	0.00000000000000000000	0.00000000000000000000	0.00000000000000000000	0.00000000000000000000	0.00000000000000000000	0.00000000000000000000	0.00000000000000000000	0.00000000000000000000
34.00000000000000000000	0.00000000000000000000	4152.30761718750000000000	4136.92285156250000000000	4161.53857421875000000000	4147.17919921875000000000	4103.07666015625000000000	4159.48730468750000000000	4153.84619140625000000000	4157.94873046875000000000	4158.46142578125000000000	4148.71777343750000000000	4164.10253906250000000000	4132.82031250000000000000	4155.38427734375000000000	4158.46142578125000000000	0.00000000000000000000	10247.00000000000000000000	10228.00000000000000000000	0.00000000000000000000	0.00000000000000000000	0.00000000000000000000	881.00000000000000000000	42.00000000000000000000	0.00000000000000000000	0.00000000000000000000	0.00000000000000000000	0.00000000000000000000	0.00000000000000000000	0.00000000000000000000	0.00000000000000000000	0.00000000000000000000	0.00000000000000000000	0.00000000000000000000	0.00000000000000000000	0.00000000000000000000	0.00000000000000000000	0.00000000000000000000	0.00000000000000000000	0.00000000000000000000
35.00000000000000000000	0.00000000000000000000	4158.97412109375000000000	4160.51269531250000000000	4158.46142578125000000000	4160.51269531250000000000	4135.38427734375000000000	4169.74365234375000000000	4168.71777343750000000000	4161.53857421875000000000	4167.17919921875000000000	4144.10253906250000000000	4176.41015625000000000000	4131.28173828125000000000	4174.87158203125000000000	4162.56396484375000000000	0.00000000000000000000	10245.00000000000000000000	10227.00000000000000000000	0.00000000000000000000	0.00000000000000000000	0.00000000000000000000	881.00000000000000000000	50.00000000000000000000	0.00000000000000000000	0.00000000000000000000	0.00000000000000000000	0.00000000000000000000	0.00000000000000000000	0.00000000000000000000	0.00000000000000000000	0.00000000000000000000	0.00000000000000000000	0.00000000000000000000	0.00000000000000000000	0.00000000000000000000	0.00000000000000000000	0.00000000000000000000	0.00000000000000000000	0.00000000000000000000
36.00000000000000000000	0.00000000000000000000	4166.66650390625000000000	4165.12792968750000000000	4170.25634765625000000000	4165.12792968750000000000	4187.69238281250000000000	4170.25634765625000000000	4163.07666015625000000000	4154.35888671875000000000	4178.46142578125000000000	4147.69238281250000000000	4176.92285156250000000000	4136.92285156250000000000	4178.97412109375000000000	4165.12792968750000000000	0.00000000000000000000	10245.00000000000000000000	10227.00000000000000000000	0.00000000000000000000	0.00000000000000000000	0.00000000000000000000	881.00000000000000000000	57.00000000000000000000	0.00000000000000000000	0.00000000000000000000	0.00000000000000000000	0.00000000000000000000	0.00000000000000000000	0.00000000000000000000	0.00000000000000000000	0.00000000000000000000	0.00000000000000000000	0.00000000000000000000	0.00000000000000000000	0.00000000000000000000	0.00000000000000000000	0.00000000000000000000	0.00000000000000000000	0.00000000000000000000
37.00000000000000000000	0.00000000000000000000	4158.46142578125000000000	4138.46142578125000000000	4167.69238281250000000000	4144.10253906250000000000	4163.58984375000000000000	4160.00000000000000000000	4149.23046875000000000000	4141.02539062500000000000	4163.58984375000000000000	4146.15380859375000000000	4155.89746093750000000000	4127.17919921875000000000	4157.94873046875000000000	4157.43603515625000000000	0.00000000000000000000	10243.00000000000000000000	10227.00000000000000000000	0.00000000000000000000	0.00000000000000000000	0.00000000000000000000	881.00000000000000000000	65.00000000000000000000	0.00000000000000000000	0.00000000000000000000	0.00000000000000000000	0.00000000000000000000	0.00000000000000000000	0.00000000000000000000	0.00000000000000000000	0.00000000000000000000	0.00000000000000000000	0.00000000000000000000	0.00000000000000000000	0.00000000000000000000	0.00000000000000000000	0.00000000000000000000	0.00000000000000000000	0.00000000000000000000
38.00000000000000000000	0.00000000000000000000	4156.92285156250000000000	4158.46142578125000000000	4158.46142578125000000000	4166.66650390625000000000	4158.97412109375000000000	4169.23046875000000000000	4176.92285156250000000000	4188.71777343750000000000	4171.79492187500000000000	4184.10253906250000000000	4191.28173828125000000000	4142.56396484375000000000	4196.92285156250000000000	4174.87158203125000000000	0.00000000000000000000	10243.00000000000000000000	10227.00000000000000000000	0.00000000000000000000	0.00000000000000000000	0.00000000000000000000	881.00000000000000000000	74.00000000000000000000	0.00000000000000000000	0.00000000000000000000	0.00000000000000000000	0.00000000000000000000	0.00000000000000000000	0.00000000000000000000	0.00000000000000000000	0.00000000000000000000	0.00000000000000000000	0.00000000000000000000	0.00000000000000000000	0.00000000000000000000	0.00000000000000000000	0.00000000000000000000	0.00000000000000000000	0.00000000000000000000
39.00000000000000000000	0.00000000000000000000	4146.15380859375000000000	4134.35888671875000000000	4162.05126953125000000000	4157.43603515625000000000	4131.28173828125000000000	4154.35888671875000000000	4153.84619140625000000000	4166.15380859375000000000	4167.17919921875000000000	4147.69238281250000000000	4172.30761718750000000000	4140.00000000000000000000	4171.79492187500000000000	4168.71777343750000000000	0.00000000000000000000	10243.00000000000000000000	10226.00000000000000000000	0.00000000000000000000	0.00000000000000000000	0.00000000000000000000	881.00000000000000000000	82.00000000000000000000	0.00000000000000000000	0.00000000000000000000	0.00000000000000000000	0.00000000000000000000	0.00000000000000000000	0.00000000000000000000	0.00000000000000000000	0.00000000000000000000	0.00000000000000000000	0.00000000000000000000	0.00000000000000000000	0.00000000000000000000	0.00000000000000000000	0.00000000000000000000	0.00000000000000000000	0.00000000000000000000
40.00000000000000000000	0.00000000000000000000	4150.76904296875000000000	4149.74365234375000000000	4157.43603515625000000000	4154.87158203125000000000	4156.92285156250000000000	4168.20507812500000000000	4169.23046875000000000000	4161.02539062500000000000	4164.10253906250000000000	4157.94873046875000000000	4166.15380859375000000000	4127.69238281250000000000	4167.17919921875000000000	4156.92285156250000000000	0.00000000000000000000	10243.00000000000000000000	10226.00000000000000000000	0.00000000000000000000	0.00000000000000000000	0.00000000000000000000	881.00000000000000000000	91.00000000000000000000	0.00000000000000000000	0.00000000000000000000	0.00000000000000000000	0.00000000000000000000	0.00000000000000000000	0.00000000000000000000	0.00000000000000000000	0.00000000000000000000	0.00000000000000000000	0.00000000000000000000	0.00000000000000000000	0.00000000000000000000	0.00000000000000000000	0.00000000000000000000	0.00000000000000000000	0.00000000000000000000
41.00000000000000000000	0.00000000000000000000	4164.10253906250000000000	4168.20507812500000000000	4165.12792968750000000000	4163.07666015625000000000	4175.38427734375000000000	4180.51269531250000000000	4183.58984375000000000000	4175.38427734375000000000	4171.28173828125000000000	4172.82031250000000000000	4175.89746093750000000000	4133.84619140625000000000	4175.38427734375000000000	4160.00000000000000000000	0.00000000000000000000	10242.00000000000000000000	10227.00000000000000000000	0.00000000000000000000	0.00000000000000000000	0.00000000000000000000	881.00000000000000000000	99.00000000000000000000	0.00000000000000000000	0.00000000000000000000	0.00000000000000000000	0.00000000000000000000	0.00000000000000000000	0.00000000000000000000	0.00000000000000000000	0.00000000000000000000	0.00000000000000000000	0.00000000000000000000	0.00000000000000000000	0.00000000000000000000	0.00000000000000000000	0.00000000000000000000	0.00000000000000000000	0.00000000000000000000
42.00000000000000000000	0.00000000000000000000	4160.00000000000000000000	4149.74365234375000000000	4168.20507812500000000000	4155.38427734375000000000	4128.71777343750000000000	4168.20507812500000000000	4164.10253906250000000000	4155.38427734375000000000	4160.51269531250000000000	4134.35888671875000000000	4157.94873046875000000000	4125.12792968750000000000	4157.43603515625000000000	4156.92285156250000000000	0.00000000000000000000	10242.00000000000000000000	10227.00000000000000000000	0.00000000000000000000	0.00000000000000000000	0.00000000000000000000	881.00000000000000000000	107.00000000000000000000	0.00000000000000000000	0.00000000000000000000	0.00000000000000000000	0.00000000000000000000	0.00000000000000000000	0.00000000000000000000	0.00000000000000000000	0.00000000000000000000	0.00000000000000000000	0.00000000000000000000	0.00000000000000000000	0.00000000000000000000	0.00000000000000000000	0.00000000000000000000	0.00000000000000000000	0.00000000000000000000
43.00000000000000000000	0.00000000000000000000	4165.12792968750000000000	4175.89746093750000000000	4168.20507812500000000000	4177.94873046875000000000	4125.64111328125000000000	4170.76904296875000000000	4177.43603515625000000000	4172.30761718750000000000	4173.84619140625000000000	4170.76904296875000000000	4182.05126953125000000000	4137.94873046875000000000	4196.41015625000000000000	4172.30761718750000000000	0.00000000000000000000	10244.00000000000000000000	10227.00000000000000000000	0.00000000000000000000	0.00000000000000000000	0.00000000000000000000	881.00000000000000000000	115.00000000000000000000	0.00000000000000000000	0.00000000000000000000	0.00000000000000000000	0.00000000000000000000	0.00000000000000000000	0.00000000000000000000	0.00000000000000000000	0.00000000000000000000	0.00000000000000000000	0.00000000000000000000	0.00000000000000000000	0.00000000000000000000	0.00000000000000000000	0.00000000000000000000	0.00000000000000000000	0.00000000000000000000
44.00000000000000000000	0.00000000000000000000	4156.92285156250000000000	4154.35888671875000000000	4172.82031250000000000000	4164.10253906250000000000	4127.69238281250000000000	4156.92285156250000000000	4153.33300781250000000000	4150.76904296875000000000	4172.82031250000000000000	4155.38427734375000000000	4167.17919921875000000000	4141.02539062500000000000	4177.94873046875000000000	4166.15380859375000000000	0.00000000000000000000	10244.00000000000000000000	10227.00000000000000000000	0.00000000000000000000	0.00000000000000000000	0.00000000000000000000	881.00000000000000000000	122.00000000000000000000	0.00000000000000000000	0.00000000000000000000	0.00000000000000000000	0.00000000000000000000	0.00000000000000000000	0.00000000000000000000	0.00000000000000000000	0.00000000000000000000	0.00000000000000000000	0.00000000000000000000	0.00000000000000000000	0.00000000000000000000	0.00000000000000000000	0.00000000000000000000	0.00000000000000000000	0.00000000000000000000
45.00000000000000000000	0.00000000000000000000	4151.79492187500000000000	4149.74365234375000000000	4159.48730468750000000000	4154.35888671875000000000	4175.38427734375000000000	4164.10253906250000000000	4163.58984375000000000000	4168.71777343750000000000	4162.56396484375000000000	4160.00000000000000000000	4169.23046875000000000000	4131.79492187500000000000	4168.71777343750000000000	4155.38427734375000000000	0.00000000000000000000	10246.00000000000000000000	10227.00000000000000000000	0.00000000000000000000	0.00000000000000000000	0.00000000000000000000	881.00000000000000000000	129.00000000000000000000	0.00000000000000000000	0.00000000000000000000	0.00000000000000000000	0.00000000000000000000	0.00000000000000000000	0.00000000000000000000	0.00000000000000000000	0.00000000000000000000	0.00000000000000000000	0.00000000000000000000	0.00000000000000000000	0.00000000000000000000	0.00000000000000000000	0.00000000000000000000	0.00000000000000000000	0.00000000000000000000
46.00000000000000000000	0.00000000000000000000	4156.41015625000000000000	4156.92285156250000000000	4158.97412109375000000000	4161.53857421875000000000	4175.89746093750000000000	4167.69238281250000000000	4175.38427734375000000000	4190.76904296875000000000	4169.74365234375000000000	4190.25634765625000000000	4186.15380859375000000000	4142.56396484375000000000	4177.94873046875000000000	4163.58984375000000000000	0.00000000000000000000	10246.00000000000000000000	10227.00000000000000000000	0.00000000000000000000	0.00000000000000000000	0.00000000000000000000	881.00000000000000000000	137.00000000000000000000	0.00000000000000000000	0.00000000000000000000	0.00000000000000000000	0.00000000000000000000	0.00000000000000000000	0.00000000000000000000	0.00000000000000000000	0.00000000000000000000	0.00000000000000000000	0.00000000000000000000	0.00000000000000000000	0.00000000000000000000	0.00000000000000000000	0.00000000000000000000	0.00000000000000000000	0.00000000000000000000
47.00000000000000000000	0.00000000000000000000	4149.74365234375000000000	4142.05126953125000000000	4162.56396484375000000000	4146.15380859375000000000	4132.82031250000000000000	4156.92285156250000000000	4155.38427734375000000000	4152.82031250000000000000	4162.05126953125000000000	4144.61523437500000000000	4161.53857421875000000000	4131.79492187500000000000	4155.38427734375000000000	4157.43603515625000000000	0.00000000000000000000	10248.00000000000000000000	10228.00000000000000000000	0.00000000000000000000	0.00000000000000000000	0.00000000000000000000	881.00000000000000000000	144.00000000000000000000	0.00000000000000000000	0.00000000000000000000	0.00000000000000000000	0.00000000000000000000	0.00000000000000000000	0.00000000000000000000	0.00000000000000000000	0.00000000000000000000	0.00000000000000000000	0.00000000000000000000	0.00000000000000000000	0.00000000000000000000	0.00000000000000000000	0.00000000000000000000	0.00000000000000000000	0.00000000000000000000
48.00000000000000000000	0.00000000000000000000	4161.02539062500000000000	4175.38427734375000000000	4160.51269531250000000000	4162.56396484375000000000	4171.28173828125000000000	4176.41015625000000000000	4176.92285156250000000000	4167.69238281250000000000	4168.71777343750000000000	4152.82031250000000000000	4177.94873046875000000000	4130.25634765625000000000	4181.53857421875000000000	4158.97412109375000000000	0.00000000000000000000	10248.00000000000000000000	10228.00000000000000000000	0.00000000000000000000	0.00000000000000000000	0.00000000000000000000	881.00000000000000000000	152.00000000000000000000	0.00000000000000000000	0.00000000000000000000	0.00000000000000000000	0.00000000000000000000	0.00000000000000000000	0.00000000000000000000	0.00000000000000000000	0.00000000000000000000	0.00000000000000000000	0.00000000000000000000	0.00000000000000000000	0.00000000000000000000	0.00000000000000000000	0.00000000000000000000	0.00000000000000000000	0.00000000000000000000
49.00000000000000000000	0.00000000000000000000	4164.10253906250000000000	4156.41015625000000000000	4166.66650390625000000000	4151.28173828125000000000	4136.92285156250000000000	4166.66650390625000000000	4154.35888671875000000000	4147.69238281250000000000	4166.66650390625000000000	4148.71777343750000000000	4160.51269531250000000000	4125.12792968750000000000	4161.02539062500000000000	4150.25634765625000000000	0.00000000000000000000	10251.00000000000000000000	10229.00000000000000000000	0.00000000000000000000	0.00000000000000000000	0.00000000000000000000	881.00000000000000000000	160.00000000000000000000	0.00000000000000000000	0.00000000000000000000	0.00000000000000000000	0.00000000000000000000	0.00000000000000000000	0.00000000000000000000	0.00000000000000000000	0.00000000000000000000	0.00000000000000000000	0.00000000000000000000	0.00000000000000000000	0.00000000000000000000	0.00000000000000000000	0.00000000000000000000	0.00000000000000000000	0.00000000000000000000
50.00000000000000000000	0.00000000000000000000	4157.43603515625000000000	4143.58984375000000000000	4156.92285156250000000000	4141.53857421875000000000	4130.76904296875000000000	4157.43603515625000000000	4150.25634765625000000000	4146.15380859375000000000	4164.61523437500000000000	4153.33300781250000000000	4160.00000000000000000000	4121.02539062500000000000	4163.58984375000000000000	4149.74365234375000000000	0.00000000000000000000	10251.00000000000000000000	10229.00000000000000000000	0.00000000000000000000	0.00000000000000000000	0.00000000000000000000	881.00000000000000000000	168.00000000000000000000	0.00000000000000000000	0.00000000000000000000	0.00000000000000000000	0.00000000000000000000	0.00000000000000000000	0.00000000000000000000	0.00000000000000000000	0.00000000000000000000	0.00000000000000000000	0.00000000000000000000	0.00000000000000000000	0.00000000000000000000	0.00000000000000000000	0.00000000000000000000	0.00000000000000000000	0.00000000000000000000
51.00000000000000000000	0.00000000000000000000	4155.38427734375000000000	4151.79492187500000000000	4158.46142578125000000000	4153.84619140625000000000	4159.48730468750000000000	4155.89746093750000000000	4160.51269531250000000000	4175.38427734375000000000	4176.92285156250000000000	4167.69238281250000000000	4185.64111328125000000000	4143.58984375000000000000	4191.28173828125000000000	4168.20507812500000000000	0.00000000000000000000	10252.00000000000000000000	10227.00000000000000000000	0.00000000000000000000	0.00000000000000000000	0.00000000000000000000	881.00000000000000000000	177.00000000000000000000	0.00000000000000000000	0.00000000000000000000	0.00000000000000000000	0.00000000000000000000	0.00000000000000000000	0.00000000000000000000	0.00000000000000000000	0.00000000000000000000	0.00000000000000000000	0.00000000000000000000	0.00000000000000000000	0.00000000000000000000	0.00000000000000000000	0.00000000000000000000	0.00000000000000000000	0.00000000000000000000
52.00000000000000000000	0.00000000000000000000	4148.20507812500000000000	4136.92285156250000000000	4163.07666015625000000000	4144.61523437500000000000	4112.82031250000000000000	4149.74365234375000000000	4143.58984375000000000000	4153.33300781250000000000	4162.05126953125000000000	4136.92285156250000000000	4160.51269531250000000000	4133.33300781250000000000	4161.02539062500000000000	4159.48730468750000000000	0.00000000000000000000	10252.00000000000000000000	10227.00000000000000000000	0.00000000000000000000	0.00000000000000000000	0.00000000000000000000	881.00000000000000000000	185.00000000000000000000	0.00000000000000000000	0.00000000000000000000	0.00000000000000000000	0.00000000000000000000	0.00000000000000000000	0.00000000000000000000	0.00000000000000000000	0.00000000000000000000	0.00000000000000000000	0.00000000000000000000	0.00000000000000000000	0.00000000000000000000	0.00000000000000000000	0.00000000000000000000	0.00000000000000000000	0.00000000000000000000
53.00000000000000000000	0.00000000000000000000	4160.51269531250000000000	4172.30761718750000000000	4160.51269531250000000000	4161.53857421875000000000	4143.58984375000000000000	4176.92285156250000000000	4176.92285156250000000000	4176.41015625000000000000	4167.69238281250000000000	4172.82031250000000000000	4177.43603515625000000000	4127.17919921875000000000	4178.46142578125000000000	4158.97412109375000000000	0.00000000000000000000	10252.00000000000000000000	10228.00000000000000000000	0.00000000000000000000	0.00000000000000000000	0.00000000000000000000	881.00000000000000000000	194.00000000000000000000	0.00000000000000000000	0.00000000000000000000	0.00000000000000000000	0.00000000000000000000	0.00000000000000000000	0.00000000000000000000	0.00000000000000000000	0.00000000000000000000	0.00000000000000000000	0.00000000000000000000	0.00000000000000000000	0.00000000000000000000	0.00000000000000000000	0.00000000000000000000	0.00000000000000000000	0.00000000000000000000
54.00000000000000000000	0.00000000000000000000	4162.05126953125000000000	4160.00000000000000000000	4169.74365234375000000000	4150.76904296875000000000	4148.20507812500000000000	4173.33300781250000000000	4167.17919921875000000000	4165.12792968750000000000	4170.25634765625000000000	4161.53857421875000000000	4171.79492187500000000000	4130.76904296875000000000	4167.17919921875000000000	4155.89746093750000000000	0.00000000000000000000	10252.00000000000000000000	10228.00000000000000000000	0.00000000000000000000	0.00000000000000000000	0.00000000000000000000	881.00000000000000000000	202.00000000000000000000	0.00000000000000000000	0.00000000000000000000	0.00000000000000000000	0.00000000000000000000	0.00000000000000000000	0.00000000000000000000	0.00000000000000000000	0.00000000000000000000	0.00000000000000000000	0.00000000000000000000	0.00000000000000000000	0.00000000000000000000	0.00000000000000000000	0.00000000000000000000	0.00000000000000000000	0.00000000000000000000
55.00000000000000000000	0.00000000000000000000	4157.94873046875000000000	4155.38427734375000000000	4165.12792968750000000000	4145.64111328125000000000	4128.71777343750000000000	4164.10253906250000000000	4158.97412109375000000000	4155.38427734375000000000	4162.05126953125000000000	4140.51269531250000000000	4167.17919921875000000000	4125.64111328125000000000	4168.20507812500000000000	4157.43603515625000000000	0.00000000000000000000	10250.00000000000000000000	10227.00000000000000000000	0.00000000000000000000	0.00000000000000000000	0.00000000000000000000	881.00000000000000000000	210.00000000000000000000	0.00000000000000000000	0.00000000000000000000	0.00000000000000000000	0.00000000000000000000	0.00000000000000000000	0.00000000000000000000	0.00000000000000000000	0.00000000000000000000	0.00000000000000000000	0.00000000000000000000	0.00000000000000000000	0.00000000000000000000	0.00000000000000000000	0.00000000000000000000	0.00000000000000000000	0.00000000000000000000
56.00000000000000000000	0.00000000000000000000	4163.58984375000000000000	4174.35888671875000000000	4167.17919921875000000000	4165.64111328125000000000	4155.89746093750000000000	4165.64111328125000000000	4167.17919921875000000000	4176.92285156250000000000	4179.48730468750000000000	4168.20507812500000000000	4188.71777343750000000000	4140.51269531250000000000	4200.51269531250000000000	4175.38427734375000000000	0.00000000000000000000	10250.00000000000000000000	10227.00000000000000000000	0.00000000000000000000	0.00000000000000000000	0.00000000000000000000	881.00000000000000000000	218.00000000000000000000	0.00000000000000000000	0.00000000000000000000	0.00000000000000000000	0.00000000000000000000	0.00000000000000000000	0.00000000000000000000	0.00000000000000000000	0.00000000000000000000	0.00000000000000000000	0.00000000000000000000	0.00000000000000000000	0.00000000000000000000	0.00000000000000000000	0.00000000000000000000	0.00000000000000000000	0.00000000000000000000
57.00000000000000000000	0.00000000000000000000	4153.33300781250000000000	4140.00000000000000000000	4171.28173828125000000000	4145.12792968750000000000	4155.89746093750000000000	4151.28173828125000000000	4143.58984375000000000000	4154.35888671875000000000	4171.79492187500000000000	4148.71777343750000000000	4165.12792968750000000000	4135.89746093750000000000	4168.71777343750000000000	4161.02539062500000000000	0.00000000000000000000	10250.00000000000000000000	10227.00000000000000000000	0.00000000000000000000	0.00000000000000000000	0.00000000000000000000	881.00000000000000000000	225.00000000000000000000	0.00000000000000000000	0.00000000000000000000	0.00000000000000000000	0.00000000000000000000	0.00000000000000000000	0.00000000000000000000	0.00000000000000000000	0.00000000000000000000	0.00000000000000000000	0.00000000000000000000	0.00000000000000000000	0.00000000000000000000	0.00000000000000000000	0.00000000000000000000	0.00000000000000000000	0.00000000000000000000
58.00000000000000000000	0.00000000000000000000	4157.94873046875000000000	4162.05126953125000000000	4163.58984375000000000000	4156.41015625000000000000	4171.28173828125000000000	4165.64111328125000000000	4173.33300781250000000000	4180.51269531250000000000	4167.17919921875000000000	4182.05126953125000000000	4185.64111328125000000000	4138.46142578125000000000	4182.05126953125000000000	4157.94873046875000000000	0.00000000000000000000	10250.00000000000000000000	10227.00000000000000000000	0.00000000000000000000	0.00000000000000000000	0.00000000000000000000	881.00000000000000000000	233.00000000000000000000	0.00000000000000000000	0.00000000000000000000	0.00000000000000000000	0.00000000000000000000	0.00000000000000000000	0.00000000000000000000	0.00000000000000000000	0.00000000000000000000	0.00000000000000000000	0.00000000000000000000	0.00000000000000000000	0.00000000000000000000	0.00000000000000000000	0.00000000000000000000	0.00000000000000000000	0.00000000000000000000
59.00000000000000000000	0.00000000000000000000	4157.43603515625000000000	4162.05126953125000000000	4165.12792968750000000000	4157.43603515625000000000	4137.94873046875000000000	4163.58984375000000000000	4171.28173828125000000000	4174.35888671875000000000	4166.66650390625000000000	4183.58984375000000000000	4184.10253906250000000000	4142.56396484375000000000	4174.87158203125000000000	4162.05126953125000000000	0.00000000000000000000	10248.00000000000000000000	10226.00000000000000000000	0.00000000000000000000	0.00000000000000000000	0.00000000000000000000	881.00000000000000000000	240.00000000000000000000	0.00000000000000000000	0.00000000000000000000	0.00000000000000000000	0.00000000000000000000	0.00000000000000000000	0.00000000000000000000	0.00000000000000000000	0.00000000000000000000	0.00000000000000000000	0.00000000000000000000	0.00000000000000000000	0.00000000000000000000	0.00000000000000000000	0.00000000000000000000	0.00000000000000000000	0.00000000000000000000
60.00000000000000000000	0.00000000000000000000	4155.38427734375000000000	4155.38427734375000000000	4162.56396484375000000000	4147.17919921875000000000	4140.00000000000000000000	4162.05126953125000000000	4162.56396484375000000000	4159.48730468750000000000	4164.10253906250000000000	4167.69238281250000000000	4167.17919921875000000000	4133.33300781250000000000	4166.66650390625000000000	4157.43603515625000000000	0.00000000000000000000	10248.00000000000000000000	10226.00000000000000000000	0.00000000000000000000	0.00000000000000000000	0.00000000000000000000	881.00000000000000000000	248.00000000000000000000	0.00000000000000000000	0.00000000000000000000	0.00000000000000000000	0.00000000000000000000	0.00000000000000000000	0.00000000000000000000	0.00000000000000000000	0.00000000000000000000	0.00000000000000000000	0.00000000000000000000	0.00000000000000000000	0.00000000000000000000	0.00000000000000000000	0.00000000000000000000	0.00000000000000000000	0.00000000000000000000
61.00000000000000000000	0.00000000000000000000	4175.38427734375000000000	4181.53857421875000000000	4174.87158203125000000000	4166.15380859375000000000	4184.61523437500000000000	4172.30761718750000000000	4174.87158203125000000000	4179.48730468750000000000	4179.48730468750000000000	4184.10253906250000000000	4187.69238281250000000000	4144.10253906250000000000	4198.97412109375000000000	4165.12792968750000000000	0.00000000000000000000	10248.00000000000000000000	10226.00000000000000000000	0.00000000000000000000	0.00000000000000000000	0.00000000000000000000	881.00000000000000000000	256.00000000000000000000	0.00000000000000000000	0.00000000000000000000	0.00000000000000000000	0.00000000000000000000	0.00000000000000000000	0.00000000000000000000	0.00000000000000000000	0.00000000000000000000	0.00000000000000000000	0.00000000000000000000	0.00000000000000000000	0.00000000000000000000	0.00000000000000000000	0.00000000000000000000	0.00000000000000000000	0.00000000000000000000
62.00000000000000000000	0.00000000000000000000	4168.71777343750000000000	4155.89746093750000000000	4181.53857421875000000000	4151.28173828125000000000	4146.15380859375000000000	4157.43603515625000000000	4150.25634765625000000000	4151.79492187500000000000	4168.20507812500000000000	4135.89746093750000000000	4167.17919921875000000000	4135.38427734375000000000	4172.82031250000000000000	4154.87158203125000000000	0.00000000000000000000	10248.00000000000000000000	10226.00000000000000000000	0.00000000000000000000	0.00000000000000000000	0.00000000000000000000	881.00000000000000000000	265.00000000000000000000	0.00000000000000000000	0.00000000000000000000	0.00000000000000000000	0.00000000000000000000	0.00000000000000000000	0.00000000000000000000	0.00000000000000000000	0.00000000000000000000	0.00000000000000000000	0.00000000000000000000	0.00000000000000000000	0.00000000000000000000	0.00000000000000000000	0.00000000000000000000	0.00000000000000000000	0.00000000000000000000
63.00000000000000000000	0.00000000000000000000	4156.92285156250000000000	4161.02539062500000000000	4162.05126953125000000000	4157.43603515625000000000	4165.12792968750000000000	4165.64111328125000000000	4170.25634765625000000000	4182.56396484375000000000	4168.71777343750000000000	4157.94873046875000000000	4185.12792968750000000000	4138.97412109375000000000	4187.69238281250000000000	4158.97412109375000000000	0.00000000000000000000	10248.00000000000000000000	10226.00000000000000000000	0.00000000000000000000	0.00000000000000000000	0.00000000000000000000	881.00000000000000000000	272.00000000000000000000	0.00000000000000000000	0.00000000000000000000	0.00000000000000000000	0.00000000000000000000	0.00000000000000000000	0.00000000000000000000	0.00000000000000000000	0.00000000000000000000	0.00000000000000000000	0.00000000000000000000	0.00000000000000000000	0.00000000000000000000	0.00000000000000000000	0.00000000000000000000	0.00000000000000000000	0.00000000000000000000
64.00000000000000000000	0.00000000000000000000	4152.30761718750000000000	4147.17919921875000000000	4164.10253906250000000000	4158.97412109375000000000	4153.33300781250000000000	4157.94873046875000000000	4163.58984375000000000000	4189.74365234375000000000	4171.79492187500000000000	4178.97412109375000000000	4185.12792968750000000000	4151.28173828125000000000	4183.58984375000000000000	4162.56396484375000000000	613.00000000000000000000	10248.00000000000000000000	10226.00000000000000000000	0.00000000000000000000	0.00000000000000000000	0.00000000000000000000	881.00000000000000000000	280.00000000000000000000	4.00000000000000000000	0.00000000000000000000	0.00000000000000000000	0.00000000000000000000	0.00000000000000000000	0.00000000000000000000	0.00000000000000000000	0.00000000000000000000	0.00000000000000000000	0.00000000000000000000	0.00000000000000000000	0.00000000000000000000	0.00000000000000000000	0.00000000000000000000	0.00000000000000000000	0.00000000000000000000
65.00000000000000000000	0.00000000000000000000	4152.30761718750000000000	4140.00000000000000000000	4164.10253906250000000000	4150.76904296875000000000	4106.15380859375000000000	4152.82031250000000000000	4152.30761718750000000000	4155.38427734375000000000	4157.94873046875000000000	4161.02539062500000000000	4163.07666015625000000000	4133.84619140625000000000	4163.07666015625000000000	4148.20507812500000000000	820.00000000000000000000	10247.00000000000000000000	10225.00000000000000000000	0.00000000000000000000	0.00000000000000000000	0.00000000000000000000	881.00000000000000000000	288.00000000000000000000	4.00000000000000000000	4.00000000000000000000	0.00000000000000000000	0.00000000000000000000	0.00000000000000000000	0.00000000000000000000	0.00000000000000000000	0.00000000000000000000	0.00000000000000000000	0.00000000000000000000	0.00000000000000000000	0.00000000000000000000	0.00000000000000000000	0.00000000000000000000	0.00000000000000000000	0.00000000000000000000
66.00000000000000000000	0.00000000000000000000	4162.56396484375000000000	4171.79492187500000000000	4160.00000000000000000000	4165.12792968750000000000	4149.74365234375000000000	4173.33300781250000000000	4181.53857421875000000000	4170.76904296875000000000	4167.69238281250000000000	4187.17919921875000000000	4181.53857421875000000000	4136.92285156250000000000	4183.07666015625000000000	4153.33300781250000000000	828.00000000000000000000	10247.00000000000000000000	10225.00000000000000000000	0.00000000000000000000	0.00000000000000000000	0.00000000000000000000	881.00000000000000000000	296.00000000000000000000	4.00000000000000000000	4.00000000000000000000	4.00000000000000000000	0.00000000000000000000	0.00000000000000000000	0.00000000000000000000	0.00000000000000000000	0.00000000000000000000	0.00000000000000000000	0.00000000000000000000	0.00000000000000000000	0.00000000000000000000	0.00000000000000000000	0.00000000000000000000	4.00000000000000000000	0.00000000000000000000
67.00000000000000000000	0.00000000000000000000	4153.33300781250000000000	4142.05126953125000000000	4166.15380859375000000000	4144.10253906250000000000	4167.69238281250000000000	4165.64111328125000000000	4165.64111328125000000000	4155.38427734375000000000	4163.58984375000000000000	4155.38427734375000000000	4156.92285156250000000000	4132.82031250000000000000	4151.28173828125000000000	4146.66650390625000000000	1243.00000000000000000000	10246.00000000000000000000	10224.00000000000000000000	0.00000000000000000000	0.00000000000000000000	0.00000000000000000000	881.00000000000000000000	303.00000000000000000000	4.00000000000000000000	4.00000000000000000000	4.00000000000000000000	4.00000000000000000000	0.00000000000000000000	0.00000000000000000000	0.00000000000000000000	0.00000000000000000000	0.00000000000000000000	0.00000000000000000000	0.00000000000000000000	0.00000000000000000000	0.00000000000000000000	0.00000000000000000000	4.00000000000000000000	4.00000000000000000000
68.00000000000000000000	0.00000000000000000000	4154.87158203125000000000	4153.33300781250000000000	4165.64111328125000000000	4153.33300781250000000000	4176.41015625000000000000	4169.74365234375000000000	4172.82031250000000000000	4169.74365234375000000000	4166.66650390625000000000	4157.94873046875000000000	4172.30761718750000000000	4132.30761718750000000000	4176.41015625000000000000	4151.79492187500000000000	1340.00000000000000000000	10246.00000000000000000000	10224.00000000000000000000	0.00000000000000000000	0.00000000000000000000	0.00000000000000000000	881.00000000000000000000	311.00000000000000000000	4.00000000000000000000	4.00000000000000000000	4.00000000000000000000	4.00000000000000000000	4.00000000000000000000	0.00000000000000000000	0.00000000000000000000	0.00000000000000000000	0.00000000000000000000	0.00000000000000000000	0.00000000000000000000	0.00000000000000000000	0.00000000000000000000	0.00000000000000000000	4.00000000000000000000	4.00000000000000000000
69.00000000000000000000	0.00000000000000000000	4158.46142578125000000000	4156.41015625000000000000	4170.25634765625000000000	4161.02539062500000000000	4139.48730468750000000000	4165.12792968750000000000	4162.05126953125000000000	4167.69238281250000000000	4176.41015625000000000000	4162.56396484375000000000	4185.64111328125000000000	4144.61523437500000000000	4197.43603515625000000000	4165.12792968750000000000	808.00000000000000000000	10247.00000000000000000000	10225.00000000000000000000	0.00000000000000000000	0.00000000000000000000	0.00000000000000000000	881.00000000000000000000	319.00000000000000000000	4.00000000000000000000	4.00000000000000000000	4.00000000000000000000	4.00000000000000000000	4.00000000000000000000	4.00000000000000000000	0.00000000000000000000	0.00000000000000000000	0.00000000000000000000	0.00000000000000000000	0.00000000000000000000	0.00000000000000000000	0.00000000000000000000	0.00000000000000000000	4.00000000000000000000	4.00000000000000000000
70.00000000000000000000	0.00000000000000000000	4149.74365234375000000000	4135.38427734375000000000	4161.53857421875000000000	4144.10253906250000000000	4120.00000000000000000000	4160.51269531250000000000	4154.35888671875000000000	4160.51269531250000000000	4164.61523437500000000000	4149.74365234375000000000	4169.23046875000000000000	4137.43603515625000000000	4178.46142578125000000000	4155.38427734375000000000	1120.00000000000000000000	10247.00000000000000000000	10225.00000000000000000000	0.00000000000000000000	0.00000000000000000000	0.00000000000000000000	881.00000000000000000000	328.00000000000000000000	4.00000000000000000000	4.00000000000000000000	4.00000000000000000000	4.00000000000000000000	4.00000000000000000000	4.00000000000000000000	4.00000000000000000000	0.00000000000000000000	0.00000000000000000000	0.00000000000000000000	0.00000000000000000000	0.00000000000000000000	0.00000000000000000000	0.00000000000000000000	4.00000000000000000000	4.00000000000000000000
71.00000000000000000000	0.00000000000000000000	4154.35888671875000000000	4154.87158203125000000000	4155.89746093750000000000	4157.94873046875000000000	4167.17919921875000000000	4175.38427734375000000000	4187.69238281250000000000	4205.64111328125000000000	4169.23046875000000000000	4197.94873046875000000000	4194.35888671875000000000	4142.05126953125000000000	4197.43603515625000000000	4153.33300781250000000000	1214.00000000000000000000	10247.00000000000000000000	10224.00000000000000000000	0.00000000000000000000	0.00000000000000000000	0.00000000000000000000	881.00000000000000000000	335.00000000000000000000	4.00000000000000000000	4.00000000000000000000	4.00000000000000000000	4.00000000000000000000	4.00000000000000000000	4.00000000000000000000	4.00000000000000000000	4.00000000000000000000	0.00000000000000000000	0.00000000000000000000	0.00000000000000000000	0.00000000000000000000	0.00000000000000000000	0.00000000000000000000	4.00000000000000000000	4.00000000000000000000
72.00000000000000000000	0.00000000000000000000	4149.74365234375000000000	4131.79492187500000000000	4162.05126953125000000000	4143.07666015625000000000	4127.17919921875000000000	4160.00000000000000000000	4162.05126953125000000000	4170.76904296875000000000	4161.53857421875000000000	4179.48730468750000000000	4175.38427734375000000000	4133.84619140625000000000	4171.79492187500000000000	4144.10253906250000000000	1035.00000000000000000000	10247.00000000000000000000	10224.00000000000000000000	0.00000000000000000000	0.00000000000000000000	0.00000000000000000000	881.00000000000000000000	342.00000000000000000000	4.00000000000000000000	4.00000000000000000000	4.00000000000000000000	4.00000000000000000000	4.00000000000000000000	4.00000000000000000000	4.00000000000000000000	4.00000000000000000000	4.00000000000000000000	0.00000000000000000000	0.00000000000000000000	0.00000000000000000000	0.00000000000000000000	0.00000000000000000000	4.00000000000000000000	4.00000000000000000000
73.00000000000000000000	0.00000000000000000000	4157.43603515625000000000	4146.15380859375000000000	4158.46142578125000000000	4147.69238281250000000000	4140.51269531250000000000	4168.71777343750000000000	4169.23046875000000000000	4157.43603515625000000000	4163.58984375000000000000	4175.38427734375000000000	4180.00000000000000000000	4131.79492187500000000000	4187.69238281250000000000	4150.76904296875000000000	1261.00000000000000000000	10247.00000000000000000000	10225.00000000000000000000	0.00000000000000000000	0.00000000000000000000	0.00000000000000000000	881.00000000000000000000	350.00000000000000000000	4.00000000000000000000	4.00000000000000000000	4.00000000000000000000	4.00000000000000000000	4.00000000000000000000	4.00000000000000000000	4.00000000000000000000	4.00000000000000000000	4.00000000000000000000	4.00000000000000000000	0.00000000000000000000	0.00000000000000000000	0.00000000000000000000	0.00000000000000000000	4.00000000000000000000	4.00000000000000000000
74.00000000000000000000	0.00000000000000000000	4168.20507812500000000000	4157.43603515625000000000	4169.23046875000000000000	4158.97412109375000000000	4172.82031250000000000000	4175.38427734375000000000	4175.38427734375000000000	4162.05126953125000000000	4177.43603515625000000000	4169.23046875000000000000	4189.23046875000000000000	4144.10253906250000000000	4201.02539062500000000000	4161.02539062500000000000	1299.00000000000000000000	10247.00000000000000000000	10225.00000000000000000000	0.00000000000000000000	0.00000000000000000000	0.00000000000000000000	881.00000000000000000000	358.00000000000000000000	4.00000000000000000000	4.00000000000000000000	4.00000000000000000000	4.00000000000000000000	4.00000000000000000000	4.00000000000000000000	4.00000000000000000000	4.00000000000000000000	4.00000000000000000000	4.00000000000000000000	4.00000000000000000000	0.00000000000000000000	0.00000000000000000000	0.00000000000000000000	4.00000000000000000000	4.00000000000000000000
75.00000000000000000000	0.00000000000000000000	4158.97412109375000000000	4135.38427734375000000000	4167.69238281250000000000	4143.58984375000000000000	4142.56396484375000000000	4161.53857421875000000000	4154.87158203125000000000	4142.56396484375000000000	4165.12792968750000000000	4144.61523437500000000000	4169.23046875000000000000	4130.25634765625000000000	4175.89746093750000000000	4147.69238281250000000000	1179.00000000000000000000	10248.00000000000000000000	10225.00000000000000000000	0.00000000000000000000	0.00000000000000000000	0.00000000000000000000	881.00000000000000000000	365.00000000000000000000	4.00000000000000000000	4.00000000000000000000	4.00000000000000000000	4.00000000000000000000	4.00000000000000000000	4.00000000000000000000	4.00000000000000000000	4.00000000000000000000	4.00000000000000000000	4.00000000000000000000	4.00000000000000000000	4.00000000000000000000	0.00000000000000000000	0.00000000000000000000	4.00000000000000000000	4.00000000000000000000
76.00000000000000000000	0.00000000000000000000	4160.51269531250000000000	4148.71777343750000000000	4157.43603515625000000000	4156.41015625000000000000	4152.30761718750000000000	4166.66650390625000000000	4170.25634765625000000000	4181.02539062500000000000	4171.28173828125000000000	4201.53857421875000000000	4198.97412109375000000000	4138.97412109375000000000	4203.58984375000000000000	4157.94873046875000000000	1180.00000000000000000000	10248.00000000000000000000	10225.00000000000000000000	0.00000000000000000000	0.00000000000000000000	0.00000000000000000000	881.00000000000000000000	374.00000000000000000000	4.00000000000000000000	4.00000000000000000000	4.00000000000000000000	4.00000000000000000000	4.00000000000000000000	4.00000000000000000000	4.00000000000000000000	4.00000000000000000000	4.00000000000000000000	4.00000000000000000000	4.00000000000000000000	4.00000000000000000000	4.00000000000000000000	0.00000000000000000000	4.00000000000000000000	4.00000000000000000000
77.00000000000000000000	0.00000000000000000000	4152.82031250000000000000	4122.56396484375000000000	4163.07666015625000000000	4144.10253906250000000000	4121.53857421875000000000	4154.87158203125000000000	4150.25634765625000000000	4172.30761718750000000000	4169.23046875000000000000	4192.82031250000000000000	4186.66650390625000000000	4144.10253906250000000000	4183.58984375000000000000	4160.51269531250000000000	1265.00000000000000000000	10248.00000000000000000000	10227.00000000000000000000	0.00000000000000000000	0.00000000000000000000	0.00000000000000000000	881.00000000000000000000	382.00000000000000000000	4.00000000000000000000	4.00000000000000000000	4.00000000000000000000	4.00000000000000000000	4.00000000000000000000	4.00000000000000000000	4.00000000000000000000	4.00000000000000000000	4.00000000000000000000	4.00000000000000000000	4.00000000000000000000	4.00000000000000000000	4.00000000000000000000	4.00000000000000000000	4.00000000000000000000	4.00000000000000000000
78.00000000000000000000	0.00000000000000000000	4154.87158203125000000000	4137.43603515625000000000	4161.02539062500000000000	4147.69238281250000000000	4132.30761718750000000000	4169.74365234375000000000	4170.76904296875000000000	4175.38427734375000000000	4164.61523437500000000000	4190.76904296875000000000	4181.53857421875000000000	4134.87158203125000000000	4181.53857421875000000000	4153.84619140625000000000	1299.00000000000000000000	10248.00000000000000000000	10227.00000000000000000000	0.00000000000000000000	0.00000000000000000000	0.00000000000000000000	881.00000000000000000000	390.00000000000000000000	4.00000000000000000000	4.00000000000000000000	4.00000000000000000000	4.00000000000000000000	4.00000000000000000000	4.00000000000000000000	4.00000000000000000000	4.00000000000000000000	4.00000000000000000000	4.00000000000000000000	4.00000000000000000000	4.00000000000000000000	4.00000000000000000000	4.00000000000000000000	4.00000000000000000000	4.00000000000000000000
79.00000000000000000000	0.00000000000000000000	4163.07666015625000000000	4155.38427734375000000000	4165.12792968750000000000	4157.43603515625000000000	4160.00000000000000000000	4183.07666015625000000000	4187.69238281250000000000	4187.17919921875000000000	4171.28173828125000000000	4210.25634765625000000000	4187.69238281250000000000	4137.43603515625000000000	4187.17919921875000000000	4152.30761718750000000000	1179.00000000000000000000	10249.00000000000000000000	10226.00000000000000000000	0.00000000000000000000	0.00000000000000000000	0.00000000000000000000	881.00000000000000000000	399.00000000000000000000	4.00000000000000000000	4.00000000000000000000	4.00000000000000000000	4.00000000000000000000	4.00000000000000000000	4.00000000000000000000	4.00000000000000000000	4.00000000000000000000	4.00000000000000000000	4.00000000000000000000	4.00000000000000000000	4.00000000000000000000	4.00000000000000000000	4.00000000000000000000	4.00000000000000000000	4.00000000000000000000
80.00000000000000000000	0.00000000000000000000	4148.71777343750000000000	4125.12792968750000000000	4161.02539062500000000000	4135.38427734375000000000	4133.33300781250000000000	4166.66650390625000000000	4162.56396484375000000000	4158.97412109375000000000	4162.05126953125000000000	4173.33300781250000000000	4163.58984375000000000000	4125.12792968750000000000	4162.56396484375000000000	4143.58984375000000000000	1180.00000000000000000000	10249.00000000000000000000	10226.00000000000000000000	0.00000000000000000000	0.00000000000000000000	0.00000000000000000000	881.00000000000000000000	407.00000000000000000000	4.00000000000000000000	4.00000000000000000000	4.00000000000000000000	4.00000000000000000000	4.00000000000000000000	4.00000000000000000000	4.00000000000000000000	4.00000000000000000000	4.00000000000000000000	4.00000000000000000000	4.00000000000000000000	4.00000000000000000000	4.00000000000000000000	4.00000000000000000000	4.00000000000000000000	4.00000000000000000000
81.00000000000000000000	0.00000000000000000000	4149.74365234375000000000	4142.56396484375000000000	4156.41015625000000000000	4152.82031250000000000000	4154.87158203125000000000	4166.66650390625000000000	4171.79492187500000000000	4176.41015625000000000000	4173.33300781250000000000	4187.17919921875000000000	4186.15380859375000000000	4133.33300781250000000000	4200.00000000000000000000	4157.94873046875000000000	1265.00000000000000000000	10250.00000000000000000000	10226.00000000000000000000	0.00000000000000000000	0.00000000000000000000	0.00000000000000000000	881.00000000000000000000	415.00000000000000000000	4.00000000000000000000	4.00000000000000000000	4.00000000000000000000	4.00000000000000000000	4.00000000000000000000	4.00000000000000000000	4.00000000000000000000	4.00000000000000000000	4.00000000000000000000	4.00000000000000000000	4.00000000000000000000	4.00000000000000000000	4.00000000000000000000	4.00000000000000000000	4.00000000000000000000	4.00000000000000000000
82.00000000000000000000	0.00000000000000000000	4148.71777343750000000000	4127.17919921875000000000	4163.58984375000000000000	4146.66650390625000000000	4139.48730468750000000000	4151.28173828125000000000	4146.15380859375000000000	4151.79492187500000000000	4170.25634765625000000000	4157.94873046875000000000	4171.79492187500000000000	4135.89746093750000000000	4182.56396484375000000000	4157.94873046875000000000	1299.00000000000000000000	10250.00000000000000000000	10226.00000000000000000000	0.00000000000000000000	0.00000000000000000000	0.00000000000000000000	881.00000000000000000000	423.00000000000000000000	4.00000000000000000000	4.00000000000000000000	4.00000000000000000000	4.00000000000000000000	4.00000000000000000000	4.00000000000000000000	4.00000000000000000000	4.00000000000000000000	4.00000000000000000000	4.00000000000000000000	4.00000000000000000000	4.00000000000000000000	4.00000000000000000000	4.00000000000000000000	4.00000000000000000000	4.00000000000000000000
83.00000000000000000000	0.00000000000000000000	4148.20507812500000000000	4127.69238281250000000000	4152.82031250000000000000	4138.46142578125000000000	4140.51269531250000000000	4158.46142578125000000000	4157.94873046875000000000	4157.94873046875000000000	4160.00000000000000000000	4151.28173828125000000000	4168.71777343750000000000	4126.66650390625000000000	4169.74365234375000000000	4150.25634765625000000000	1179.00000000000000000000	10250.00000000000000000000	10227.00000000000000000000	0.00000000000000000000	0.00000000000000000000	0.00000000000000000000	881.00000000000000000000	430.00000000000000000000	4.00000000000000000000	4.00000000000000000000	4.00000000000000000000	4.00000000000000000000	4.00000000000000000000	4.00000000000000000000	4.00000000000000000000	4.00000000000000000000	4.00000000000000000000	4.00000000000000000000	4.00000000000000000000	4.00000000000000000000	4.00000000000000000000	4.00000000000000000000	4.00000000000000000000	4.00000000000000000000
84.00000000000000000000	0.00000000000000000000	4152.30761718750000000000	4140.51269531250000000000	4155.38427734375000000000	4147.69238281250000000000	4141.02539062500000000000	4170.76904296875000000000	4182.05126953125000000000	4191.79492187500000000000	4167.17919921875000000000	4192.82031250000000000000	4188.20507812500000000000	4138.46142578125000000000	4185.12792968750000000000	4154.87158203125000000000	1180.00000000000000000000	10250.00000000000000000000	10227.00000000000000000000	0.00000000000000000000	0.00000000000000000000	0.00000000000000000000	881.00000000000000000000	437.00000000000000000000	4.00000000000000000000	4.00000000000000000000	4.00000000000000000000	4.00000000000000000000	4.00000000000000000000	4.00000000000000000000	4.00000000000000000000	4.00000000000000000000	4.00000000000000000000	4.00000000000000000000	4.00000000000000000000	4.00000000000000000000	4.00000000000000000000	4.00000000000000000000	4.00000000000000000000	4.00000000000000000000
85.00000000000000000000	0.00000000000000000000	4147.17919921875000000000	4119.48730468750000000000	4162.05126953125000000000	4132.82031250000000000000	4104.10253906250000000000	4157.94873046875000000000	4157.94873046875000000000	4165.12792968750000000000	4156.41015625000000000000	4169.74365234375000000000	4162.56396484375000000000	4127.69238281250000000000	4159.48730468750000000000	4143.07666015625000000000	1265.00000000000000000000	10250.00000000000000000000	10227.00000000000000000000	0.00000000000000000000	0.00000000000000000000	0.00000000000000000000	881.00000000000000000000	445.00000000000000000000	4.00000000000000000000	4.00000000000000000000	4.00000000000000000000	4.00000000000000000000	4.00000000000000000000	4.00000000000000000000	4.00000000000000000000	4.00000000000000000000	4.00000000000000000000	4.00000000000000000000	4.00000000000000000000	4.00000000000000000000	4.00000000000000000000	4.00000000000000000000	4.00000000000000000000	4.00000000000000000000
86.00000000000000000000	0.00000000000000000000	4159.48730468750000000000	4150.76904296875000000000	4159.48730468750000000000	4147.17919921875000000000	4154.87158203125000000000	4167.69238281250000000000	4174.35888671875000000000	4175.89746093750000000000	4170.25634765625000000000	4177.43603515625000000000	4177.94873046875000000000	4125.12792968750000000000	4185.64111328125000000000	4150.25634765625000000000	1299.00000000000000000000	10250.00000000000000000000	10227.00000000000000000000	0.00000000000000000000	0.00000000000000000000	0.00000000000000000000	881.00000000000000000000	452.00000000000000000000	4.00000000000000000000	4.00000000000000000000	4.00000000000000000000	4.00000000000000000000	4.00000000000000000000	4.00000000000000000000	4.00000000000000000000	4.00000000000000000000	4.00000000000000000000	4.00000000000000000000	4.00000000000000000000	4.00000000000000000000	4.00000000000000000000	4.00000000000000000000	4.00000000000000000000	4.00000000000000000000
87.00000000000000000000	0.00000000000000000000	4156.41015625000000000000	4139.48730468750000000000	4166.15380859375000000000	4138.46142578125000000000	4152.82031250000000000000	4162.05126953125000000000	4160.51269531250000000000	4157.94873046875000000000	4177.43603515625000000000	4157.94873046875000000000	4164.61523437500000000000	4127.69238281250000000000	4172.30761718750000000000	4152.82031250000000000000	1179.00000000000000000000	10248.00000000000000000000	10227.00000000000000000000	0.00000000000000000000	0.00000000000000000000	0.00000000000000000000	881.00000000000000000000	459.00000000000000000000	4.00000000000000000000	4.00000000000000000000	4.00000000000000000000	4.00000000000000000000	4.00000000000000000000	4.00000000000000000000	4.00000000000000000000	4.00000000000000000000	4.00000000000000000000	4.00000000000000000000	4.00000000000000000000	4.00000000000000000000	4.00000000000000000000	4.00000000000000000000	4.00000000000000000000	4.00000000000000000000
88.00000000000000000000	0.00000000000000000000	4142.56396484375000000000	4125.12792968750000000000	4153.84619140625000000000	4128.71777343750000000000	4127.17919921875000000000	4160.00000000000000000000	4154.35888671875000000000	4161.53857421875000000000	4164.61523437500000000000	4161.53857421875000000000	4156.41015625000000000000	4122.56396484375000000000	4161.53857421875000000000	4145.12792968750000000000	1180.00000000000000000000	10248.00000000000000000000	10227.00000000000000000000	0.00000000000000000000	0.00000000000000000000	0.00000000000000000000	881.00000000000000000000	467.00000000000000000000	4.00000000000000000000	4.00000000000000000000	4.00000000000000000000	4.00000000000000000000	4.00000000000000000000	4.00000000000000000000	4.00000000000000000000	4.00000000000000000000	4.00000000000000000000	4.00000000000000000000	4.00000000000000000000	4.00000000000000000000	4.00000000000000000000	4.00000000000000000000	4.00000000000000000000	4.00000000000000000000
89.00000000000000000000	0.00000000000000000000	4139.48730468750000000000	4128.71777343750000000000	4147.69238281250000000000	4139.48730468750000000000	4135.89746093750000000000	4160.51269531250000000000	4163.58984375000000000000	4191.79492187500000000000	4166.66650390625000000000	4190.25634765625000000000	4181.53857421875000000000	4134.35888671875000000000	4181.02539062500000000000	4152.30761718750000000000	1265.00000000000000000000	10247.00000000000000000000	10227.00000000000000000000	0.00000000000000000000	0.00000000000000000000	0.00000000000000000000	881.00000000000000000000	475.00000000000000000000	4.00000000000000000000	4.00000000000000000000	4.00000000000000000000	4.00000000000000000000	4.00000000000000000000	4.00000000000000000000	4.00000000000000000000	4.00000000000000000000	4.00000000000000000000	4.00000000000000000000	4.00000000000000000000	4.00000000000000000000	4.00000000000000000000	4.00000000000000000000	4.00000000000000000000	4.00000000000000000000
90.00000000000000000000	0.00000000000000000000	4132.30761718750000000000	4101.02539062500000000000	4152.30761718750000000000	4120.00000000000000000000	4123.58984375000000000000	4146.15380859375000000000	4148.20507812500000000000	4155.38427734375000000000	4157.94873046875000000000	4149.23046875000000000000	4158.97412109375000000000	4122.05126953125000000000	4151.28173828125000000000	4145.64111328125000000000	1299.00000000000000000000	10247.00000000000000000000	10227.00000000000000000000	0.00000000000000000000	0.00000000000000000000	0.00000000000000000000	881.00000000000000000000	484.00000000000000000000	4.00000000000000000000	4.00000000000000000000	4.00000000000000000000	4.00000000000000000000	4.00000000000000000000	4.00000000000000000000	4.00000000000000000000	4.00000000000000000000	4.00000000000000000000	4.00000000000000000000	4.00000000000000000000	4.00000000000000000000	4.00000000000000000000	4.00000000000000000000	4.00000000000000000000	4.00000000000000000000
91.00000000000000000000	0.00000000000000000000	4149.23046875000000000000	4139.48730468750000000000	4150.25634765625000000000	4135.89746093750000000000	4160.00000000000000000000	4168.71777343750000000000	4181.02539062500000000000	4168.71777343750000000000	4168.71777343750000000000	4175.89746093750000000000	4172.82031250000000000000	4122.05126953125000000000	4173.33300781250000000000	4150.76904296875000000000	1179.00000000000000000000	10248.00000000000000000000	10228.00000000000000000000	0.00000000000000000000	0.00000000000000000000	0.00000000000000000000	881.00000000000000000000	492.00000000000000000000	4.00000000000000000000	4.00000000000000000000	4.00000000000000000000	4.00000000000000000000	4.00000000000000000000	4.00000000000000000000	4.00000000000000000000	4.00000000000000000000	4.00000000000000000000	4.00000000000000000000	4.00000000000000000000	4.00000000000000000000	4.00000000000000000000	4.00000000000000000000	4.00000000000000000000	4.00000000000000000000
92.00000000000000000000	0.00000000000000000000	4156.92285156250000000000	4143.58984375000000000000	4156.92285156250000000000	4138.97412109375000000000	4141.53857421875000000000	4169.74365234375000000000	4172.30761718750000000000	4164.61523437500000000000	4172.82031250000000000000	4176.41015625000000000000	4167.17919921875000000000	4128.20507812500000000000	4168.20507812500000000000	4146.66650390625000000000	1180.00000000000000000000	10248.00000000000000000000	10228.00000000000000000000	0.00000000000000000000	0.00000000000000000000	0.00000000000000000000	881.00000000000000000000	500.00000000000000000000	4.00000000000000000000	4.00000000000000000000	4.00000000000000000000	4.00000000000000000000	4.00000000000000000000	4.00000000000000000000	4.00000000000000000000	4.00000000000000000000	4.00000000000000000000	4.00000000000000000000	4.00000000000000000000	4.00000000000000000000	4.00000000000000000000	4.00000000000000000000	4.00000000000000000000	4.00000000000000000000
93.00000000000000000000	0.00000000000000000000	4145.64111328125000000000	4129.74365234375000000000	4153.33300781250000000000	4131.28173828125000000000	4124.10253906250000000000	4159.48730468750000000000	4158.46142578125000000000	4153.84619140625000000000	4161.53857421875000000000	4146.66650390625000000000	4155.89746093750000000000	4117.43603515625000000000	4161.02539062500000000000	4141.02539062500000000000	1265.00000000000000000000	10248.00000000000000000000	10228.00000000000000000000	0.00000000000000000000	0.00000000000000000000	0.00000000000000000000	881.00000000000000000000	509.00000000000000000000	4.00000000000000000000	4.00000000000000000000	4.00000000000000000000	4.00000000000000000000	4.00000000000000000000	4.00000000000000000000	4.00000000000000000000	4.00000000000000000000	4.00000000000000000000	4.00000000000000000000	4.00000000000000000000	4.00000000000000000000	4.00000000000000000000	4.00000000000000000000	4.00000000000000000000	4.00000000000000000000
94.00000000000000000000	0.00000000000000000000	4147.69238281250000000000	4146.15380859375000000000	4154.35888671875000000000	4147.17919921875000000000	4152.82031250000000000000	4159.48730468750000000000	4165.12792968750000000000	4178.46142578125000000000	4175.89746093750000000000	4165.12792968750000000000	4181.53857421875000000000	4132.30761718750000000000	4193.33300781250000000000	4163.58984375000000000000	1299.00000000000000000000	10248.00000000000000000000	10228.00000000000000000000	0.00000000000000000000	0.00000000000000000000	0.00000000000000000000	881.00000000000000000000	517.00000000000000000000	4.00000000000000000000	4.00000000000000000000	4.00000000000000000000	4.00000000000000000000	4.00000000000000000000	4.00000000000000000000	4.00000000000000000000	4.00000000000000000000	4.00000000000000000000	4.00000000000000000000	4.00000000000000000000	4.00000000000000000000	4.00000000000000000000	4.00000000000000000000	4.00000000000000000000	4.00000000000000000000
95.00000000000000000000	0.00000000000000000000	4145.64111328125000000000	4125.12792968750000000000	4160.00000000000000000000	4133.84619140625000000000	4126.66650390625000000000	4147.69238281250000000000	4141.53857421875000000000	4157.43603515625000000000	4170.76904296875000000000	4148.20507812500000000000	4164.61523437500000000000	4133.33300781250000000000	4175.38427734375000000000	4161.53857421875000000000	1179.00000000000000000000	10247.00000000000000000000	10228.00000000000000000000	0.00000000000000000000	0.00000000000000000000	0.00000000000000000000	881.00000000000000000000	524.00000000000000000000	4.00000000000000000000	4.00000000000000000000	4.00000000000000000000	4.00000000000000000000	4.00000000000000000000	4.00000000000000000000	4.00000000000000000000	4.00000000000000000000	4.00000000000000000000	4.00000000000000000000	4.00000000000000000000	4.00000000000000000000	4.00000000000000000000	4.00000000000000000000	4.00000000000000000000	4.00000000000000000000
96.00000000000000000000	0.00000000000000000000	4152.30761718750000000000	4147.69238281250000000000	4156.41015625000000000000	4146.66650390625000000000	4149.23046875000000000000	4167.17919921875000000000	4174.35888671875000000000	4186.66650390625000000000	4169.23046875000000000000	4190.76904296875000000000	4185.12792968750000000000	4136.92285156250000000000	4196.41015625000000000000	4158.97412109375000000000	1180.00000000000000000000	10247.00000000000000000000	10228.00000000000000000000	0.00000000000000000000	0.00000000000000000000	0.00000000000000000000	881.00000000000000000000	532.00000000000000000000	4.00000000000000000000	4.00000000000000000000	4.00000000000000000000	4.00000000000000000000	4.00000000000000000000	4.00000000000000000000	4.00000000000000000000	4.00000000000000000000	4.00000000000000000000	4.00000000000000000000	4.00000000000000000000	4.00000000000000000000	4.00000000000000000000	4.00000000000000000000	4.00000000000000000000	4.00000000000000000000
97.00000000000000000000	0.00000000000000000000	4151.28173828125000000000	4139.48730468750000000000	4161.53857421875000000000	4142.56396484375000000000	4144.10253906250000000000	4163.58984375000000000000	4172.82031250000000000000	4191.28173828125000000000	4167.17919921875000000000	4201.53857421875000000000	4183.07666015625000000000	4141.53857421875000000000	4184.61523437500000000000	4154.35888671875000000000	1265.00000000000000000000	10244.00000000000000000000	10226.00000000000000000000	0.00000000000000000000	0.00000000000000000000	0.00000000000000000000	881.00000000000000000000	540.00000000000000000000	4.00000000000000000000	4.00000000000000000000	4.00000000000000000000	4.00000000000000000000	4.00000000000000000000	4.00000000000000000000	4.00000000000000000000	4.00000000000000000000	4.00000000000000000000	4.00000000000000000000	4.00000000000000000000	4.00000000000000000000	4.00000000000000000000	4.00000000000000000000	4.00000000000000000000	4.00000000000000000000
98.00000000000000000000	0.00000000000000000000	4145.64111328125000000000	4125.12792968750000000000	4157.43603515625000000000	4127.17919921875000000000	4128.20507812500000000000	4152.82031250000000000000	4154.87158203125000000000	4166.66650390625000000000	4155.38427734375000000000	4170.76904296875000000000	4160.00000000000000000000	4125.64111328125000000000	4162.05126953125000000000	4143.07666015625000000000	1299.00000000000000000000	10244.00000000000000000000	10226.00000000000000000000	0.00000000000000000000	0.00000000000000000000	0.00000000000000000000	881.00000000000000000000	548.00000000000000000000	4.00000000000000000000	4.00000000000000000000	4.00000000000000000000	4.00000000000000000000	4.00000000000000000000	4.00000000000000000000	4.00000000000000000000	4.00000000000000000000	4.00000000000000000000	4.00000000000000000000	4.00000000000000000000	4.00000000000000000000	4.00000000000000000000	4.00000000000000000000	4.00000000000000000000	4.00000000000000000000
99.00000000000000000000	0.00000000000000000000	4158.46142578125000000000	4151.79492187500000000000	4160.51269531250000000000	4146.66650390625000000000	4158.97412109375000000000	4162.56396484375000000000	4172.30761718750000000000	4180.00000000000000000000	4173.84619140625000000000	4187.69238281250000000000	4181.02539062500000000000	4131.28173828125000000000	4195.89746093750000000000	4154.87158203125000000000	1179.00000000000000000000	10243.00000000000000000000	10227.00000000000000000000	0.00000000000000000000	0.00000000000000000000	0.00000000000000000000	881.00000000000000000000	555.00000000000000000000	4.00000000000000000000	4.00000000000000000000	4.00000000000000000000	4.00000000000000000000	4.00000000000000000000	4.00000000000000000000	4.00000000000000000000	4.00000000000000000000	4.00000000000000000000	4.00000000000000000000	4.00000000000000000000	4.00000000000000000000	4.00000000000000000000	4.00000000000000000000	4.00000000000000000000	4.00000000000000000000
100.00000000000000000000	0.00000000000000000000	4150.25634765625000000000	4123.07666015625000000000	4163.07666015625000000000	4130.25634765625000000000	4127.17919921875000000000	4151.28173828125000000000	4146.66650390625000000000	4148.71777343750000000000	4170.25634765625000000000	4153.33300781250000000000	4156.92285156250000000000	4125.64111328125000000000	4168.20507812500000000000	4150.25634765625000000000	1180.00000000000000000000	10243.00000000000000000000	10227.00000000000000000000	0.00000000000000000000	0.00000000000000000000	0.00000000000000000000	881.00000000000000000000	562.00000000000000000000	4.00000000000000000000	4.00000000000000000000	4.00000000000000000000	4.00000000000000000000	4.00000000000000000000	4.00000000000000000000	4.00000000000000000000	4.00000000000000000000	4.00000000000000000000	4.00000000000000000000	4.00000000000000000000	4.00000000000000000000	4.00000000000000000000	4.00000000000000000000	4.00000000000000000000	4.00000000000000000000
101.00000000000000000000	0.00000000000000000000	4145.12792968750000000000	4134.87158203125000000000	4149.74365234375000000000	4138.46142578125000000000	4132.30761718750000000000	4157.43603515625000000000	4156.92285156250000000000	4167.17919921875000000000	4164.61523437500000000000	4169.23046875000000000000	4168.20507812500000000000	4128.71777343750000000000	4175.89746093750000000000	4154.87158203125000000000	1265.00000000000000000000	10247.00000000000000000000	10228.00000000000000000000	0.00000000000000000000	0.00000000000000000000	0.00000000000000000000	881.00000000000000000000	570.00000000000000000000	4.00000000000000000000	4.00000000000000000000	4.00000000000000000000	4.00000000000000000000	4.00000000000000000000	4.00000000000000000000	4.00000000000000000000	4.00000000000000000000	4.00000000000000000000	4.00000000000000000000	4.00000000000000000000	4.00000000000000000000	4.00000000000000000000	4.00000000000000000000	4.00000000000000000000	4.00000000000000000000
102.00000000000000000000	0.00000000000000000000	4147.69238281250000000000	4138.97412109375000000000	4160.00000000000000000000	4149.23046875000000000000	4126.66650390625000000000	4151.28173828125000000000	4155.89746093750000000000	4178.46142578125000000000	4168.20507812500000000000	4176.92285156250000000000	4183.58984375000000000000	4141.53857421875000000000	4189.74365234375000000000	4162.56396484375000000000	1299.00000000000000000000	10247.00000000000000000000	10228.00000000000000000000	0.00000000000000000000	0.00000000000000000000	0.00000000000000000000	881.00000000000000000000	578.00000000000000000000	4.00000000000000000000	4.00000000000000000000	4.00000000000000000000	4.00000000000000000000	4.00000000000000000000	4.00000000000000000000	4.00000000000000000000	4.00000000000000000000	4.00000000000000000000	4.00000000000000000000	4.00000000000000000000	4.00000000000000000000	4.00000000000000000000	4.00000000000000000000	4.00000000000000000000	4.00000000000000000000
103.00000000000000000000	0.00000000000000000000	4145.12792968750000000000	4125.12792968750000000000	4161.02539062500000000000	4134.87158203125000000000	4122.56396484375000000000	4148.20507812500000000000	4150.76904296875000000000	4157.94873046875000000000	4160.51269531250000000000	4153.84619140625000000000	4168.20507812500000000000	4126.15380859375000000000	4176.41015625000000000000	4152.82031250000000000000	1179.00000000000000000000	10247.00000000000000000000	10229.00000000000000000000	0.00000000000000000000	0.00000000000000000000	0.00000000000000000000	881.00000000000000000000	586.00000000000000000000	4.00000000000000000000	4.00000000000000000000	4.00000000000000000000	4.00000000000000000000	4.00000000000000000000	4.00000000000000000000	4.00000000000000000000	4.00000000000000000000	4.00000000000000000000	4.00000000000000000000	4.00000000000000000000	4.00000000000000000000	4.00000000000000000000	4.00000000000000000000	4.00000000000000000000	4.00000000000000000000
104.00000000000000000000	0.00000000000000000000	4156.41015625000000000000	4154.87158203125000000000	4154.35888671875000000000	4150.25634765625000000000	4189.74365234375000000000	4173.84619140625000000000	4182.56396484375000000000	4184.10253906250000000000	4175.38427734375000000000	4194.35888671875000000000	4183.58984375000000000000	4127.69238281250000000000	4194.87158203125000000000	4155.89746093750000000000	1180.00000000000000000000	10247.00000000000000000000	10229.00000000000000000000	0.00000000000000000000	0.00000000000000000000	0.00000000000000000000	881.00000000000000000000	594.00000000000000000000	4.00000000000000000000	4.00000000000000000000	4.00000000000000000000	4.00000000000000000000	4.00000000000000000000	4.00000000000000000000	4.00000000000000000000	4.00000000000000000000	4.00000000000000000000	4.00000000000000000000	4.00000000000000000000	4.00000000000000000000	4.00000000000000000000	4.00000000000000000000	4.00000000000000000000	4.00000000000000000000
105.00000000000000000000	0.00000000000000000000	4154.87158203125000000000	4140.51269531250000000000	4163.07666015625000000000	4142.05126953125000000000	4172.82031250000000000000	4165.64111328125000000000	4164.10253906250000000000	4165.12792968750000000000	4169.74365234375000000000	4171.79492187500000000000	4163.58984375000000000000	4125.12792968750000000000	4169.23046875000000000000	4151.79492187500000000000	1265.00000000000000000000	10248.00000000000000000000	10227.00000000000000000000	0.00000000000000000000	0.00000000000000000000	0.00000000000000000000	881.00000000000000000000	602.00000000000000000000	4.00000000000000000000	4.00000000000000000000	4.00000000000000000000	4.00000000000000000000	4.00000000000000000000	4.00000000000000000000	4.00000000000000000000	4.00000000000000000000	4.00000000000000000000	4.00000000000000000000	4.00000000000000000000	4.00000000000000000000	4.00000000000000000000	4.00000000000000000000	4.00000000000000000000	4.00000000000000000000
106.00000000000000000000	0.00000000000000000000	4155.89746093750000000000	4154.35888671875000000000	4161.53857421875000000000	4149.23046875000000000000	4161.02539062500000000000	4167.69238281250000000000	4170.76904296875000000000	4177.94873046875000000000	4167.17919921875000000000	4177.94873046875000000000	4181.53857421875000000000	4129.23046875000000000000	4194.87158203125000000000	4163.58984375000000000000	1299.00000000000000000000	10248.00000000000000000000	10227.00000000000000000000	0.00000000000000000000	0.00000000000000000000	0.00000000000000000000	881.00000000000000000000	611.00000000000000000000	4.00000000000000000000	4.00000000000000000000	4.00000000000000000000	4.00000000000000000000	4.00000000000000000000	4.00000000000000000000	4.00000000000000000000	4.00000000000000000000	4.00000000000000000000	4.00000000000000000000	4.00000000000000000000	4.00000000000000000000	4.00000000000000000000	4.00000000000000000000	4.00000000000000000000	4.00000000000000000000
107.00000000000000000000	0.00000000000000000000	4157.94873046875000000000	4150.76904296875000000000	4167.69238281250000000000	4152.82031250000000000000	4162.56396484375000000000	4165.12792968750000000000	4168.71777343750000000000	4187.69238281250000000000	4178.97412109375000000000	4193.84619140625000000000	4193.33300781250000000000	4145.64111328125000000000	4211.79492187500000000000	4176.92285156250000000000	1179.00000000000000000000	10248.00000000000000000000	10228.00000000000000000000	0.00000000000000000000	0.00000000000000000000	0.00000000000000000000	881.00000000000000000000	619.00000000000000000000	4.00000000000000000000	4.00000000000000000000	4.00000000000000000000	4.00000000000000000000	4.00000000000000000000	4.00000000000000000000	4.00000000000000000000	4.00000000000000000000	4.00000000000000000000	4.00000000000000000000	4.00000000000000000000	4.00000000000000000000	4.00000000000000000000	4.00000000000000000000	4.00000000000000000000	4.00000000000000000000
108.00000000000000000000	0.00000000000000000000	4147.69238281250000000000	4123.58984375000000000000	4164.10253906250000000000	4131.28173828125000000000	4145.12792968750000000000	4156.41015625000000000000	4158.97412109375000000000	4166.66650390625000000000	4163.58984375000000000000	4171.79492187500000000000	4163.58984375000000000000	4130.25634765625000000000	4174.87158203125000000000	4156.41015625000000000000	1180.00000000000000000000	10248.00000000000000000000	10228.00000000000000000000	0.00000000000000000000	0.00000000000000000000	0.00000000000000000000	881.00000000000000000000	627.00000000000000000000	4.00000000000000000000	4.00000000000000000000	4.00000000000000000000	4.00000000000000000000	4.00000000000000000000	4.00000000000000000000	4.00000000000000000000	4.00000000000000000000	4.00000000000000000000	4.00000000000000000000	4.00000000000000000000	4.00000000000000000000	4.00000000000000000000	4.00000000000000000000	4.00000000000000000000	4.00000000000000000000
109.00000000000000000000	0.00000000000000000000	4151.28173828125000000000	4152.82031250000000000000	4156.92285156250000000000	4143.07666015625000000000	4168.71777343750000000000	4177.94873046875000000000	4190.25634765625000000000	4196.92285156250000000000	4162.56396484375000000000	4202.56396484375000000000	4182.56396484375000000000	4129.74365234375000000000	4186.15380859375000000000	4152.30761718750000000000	1265.00000000000000000000	10248.00000000000000000000	10230.00000000000000000000	0.00000000000000000000	0.00000000000000000000	0.00000000000000000000	881.00000000000000000000	636.00000000000000000000	4.00000000000000000000	4.00000000000000000000	4.00000000000000000000	4.00000000000000000000	4.00000000000000000000	4.00000000000000000000	4.00000000000000000000	4.00000000000000000000	4.00000000000000000000	4.00000000000000000000	4.00000000000000000000	4.00000000000000000000	4.00000000000000000000	4.00000000000000000000	4.00000000000000000000	4.00000000000000000000
110.00000000000000000000	0.00000000000000000000	4148.71777343750000000000	4131.28173828125000000000	4161.02539062500000000000	4129.23046875000000000000	4138.46142578125000000000	4167.17919921875000000000	4166.66650390625000000000	4175.38427734375000000000	4159.48730468750000000000	4179.48730468750000000000	4166.15380859375000000000	4127.69238281250000000000	4158.46142578125000000000	4149.74365234375000000000	1299.00000000000000000000	10248.00000000000000000000	10230.00000000000000000000	0.00000000000000000000	0.00000000000000000000	0.00000000000000000000	881.00000000000000000000	643.00000000000000000000	4.00000000000000000000	4.00000000000000000000	4.00000000000000000000	4.00000000000000000000	4.00000000000000000000	4.00000000000000000000	4.00000000000000000000	4.00000000000000000000	4.00000000000000000000	4.00000000000000000000	4.00000000000000000000	4.00000000000000000000	4.00000000000000000000	4.00000000000000000000	4.00000000000000000000	4.00000000000000000000
111.00000000000000000000	0.00000000000000000000	4155.38427734375000000000	4141.02539062500000000000	4160.00000000000000000000	4137.43603515625000000000	4142.05126953125000000000	4164.10253906250000000000	4168.71777343750000000000	4170.76904296875000000000	4162.56396484375000000000	4173.33300781250000000000	4166.66650390625000000000	4124.61523437500000000000	4166.66650390625000000000	4152.82031250000000000000	1179.00000000000000000000	10248.00000000000000000000	10229.00000000000000000000	0.00000000000000000000	0.00000000000000000000	0.00000000000000000000	881.00000000000000000000	650.00000000000000000000	4.00000000000000000000	4.00000000000000000000	4.00000000000000000000	4.00000000000000000000	4.00000000000000000000	4.00000000000000000000	4.00000000000000000000	4.00000000000000000000	4.00000000000000000000	4.00000000000000000000	4.00000000000000000000	4.00000000000000000000	4.00000000000000000000	4.00000000000000000000	4.00000000000000000000	4.00000000000000000000
112.00000000000000000000	0.00000000000000000000	4161.02539062500000000000	4161.53857421875000000000	4171.28173828125000000000	4154.87158203125000000000	4157.43603515625000000000	4166.66650390625000000000	4174.35888671875000000000	4171.79492187500000000000	4175.38427734375000000000	4172.30761718750000000000	4175.38427734375000000000	4135.89746093750000000000	4182.56396484375000000000	4159.48730468750000000000	1180.00000000000000000000	10248.00000000000000000000	10229.00000000000000000000	0.00000000000000000000	0.00000000000000000000	0.00000000000000000000	881.00000000000000000000	658.00000000000000000000	4.00000000000000000000	4.00000000000000000000	4.00000000000000000000	4.00000000000000000000	4.00000000000000000000	4.00000000000000000000	4.00000000000000000000	4.00000000000000000000	4.00000000000000000000	4.00000000000000000000	4.00000000000000000000	4.00000000000000000000	4.00000000000000000000	4.00000000000000000000	4.00000000000000000000	4.00000000000000000000
113.00000000000000000000	0.00000000000000000000	4147.17919921875000000000	4137.43603515625000000000	4168.20507812500000000000	4137.43603515625000000000	4130.76904296875000000000	4155.38427734375000000000	4150.76904296875000000000	4150.25634765625000000000	4163.58984375000000000000	4133.84619140625000000000	4151.28173828125000000000	4125.12792968750000000000	4154.87158203125000000000	4149.74365234375000000000	1265.00000000000000000000	10249.00000000000000000000	10228.00000000000000000000	0.00000000000000000000	0.00000000000000000000	0.00000000000000000000	881.00000000000000000000	666.00000000000000000000	4.00000000000000000000	4.00000000000000000000	4.00000000000000000000	4.00000000000000000000	4.00000000000000000000	4.00000000000000000000	4.00000000000000000000	4.00000000000000000000	4.00000000000000000000	4.00000000000000000000	4.00000000000000000000	4.00000000000000000000	4.00000000000000000000	4.00000000000000000000	4.00000000000000000000	4.00000000000000000000
114.00000000000000000000	0.00000000000000000000	4150.76904296875000000000	4153.84619140625000000000	4155.89746093750000000000	4156.92285156250000000000	4131.79492187500000000000	4161.53857421875000000000	4167.69238281250000000000	4192.30761718750000000000	4166.66650390625000000000	4174.87158203125000000000	4182.05126953125000000000	4135.89746093750000000000	4187.69238281250000000000	4161.02539062500000000000	1299.00000000000000000000	10249.00000000000000000000	10228.00000000000000000000	0.00000000000000000000	0.00000000000000000000	0.00000000000000000000	881.00000000000000000000	674.00000000000000000000	4.00000000000000000000	4.00000000000000000000	4.00000000000000000000	4.00000000000000000000	4.00000000000000000000	4.00000000000000000000	4.00000000000000000000	4.00000000000000000000	4.00000000000000000000	4.00000000000000000000	4.00000000000000000000	4.00000000000000000000	4.00000000000000000000	4.00000000000000000000	4.00000000000000000000	4.00000000000000000000
115.00000000000000000000	0.00000000000000000000	4149.74365234375000000000	4141.02539062500000000000	4161.02539062500000000000	4157.43603515625000000000	4090.25634765625000000000	4149.74365234375000000000	4146.66650390625000000000	4170.76904296875000000000	4163.07666015625000000000	4165.12792968750000000000	4172.30761718750000000000	4136.92285156250000000000	4173.33300781250000000000	4159.48730468750000000000	1179.00000000000000000000	10246.00000000000000000000	10226.00000000000000000000	0.00000000000000000000	0.00000000000000000000	0.00000000000000000000	881.00000000000000000000	681.00000000000000000000	4.00000000000000000000	4.00000000000000000000	4.00000000000000000000	4.00000000000000000000	4.00000000000000000000	4.00000000000000000000	4.00000000000000000000	4.00000000000000000000	4.00000000000000000000	4.00000000000000000000	4.00000000000000000000	4.00000000000000000000	4.00000000000000000000	4.00000000000000000000	4.00000000000000000000	4.00000000000000000000
116.00000000000000000000	0.00000000000000000000	4153.84619140625000000000	4156.41015625000000000000	4156.41015625000000000000	4156.92285156250000000000	4135.38427734375000000000	4162.05126953125000000000	4155.89746093750000000000	4150.76904296875000000000	4162.05126953125000000000	4141.02539062500000000000	4160.00000000000000000000	4121.02539062500000000000	4163.07666015625000000000	4149.74365234375000000000	1180.00000000000000000000	10246.00000000000000000000	10226.00000000000000000000	0.00000000000000000000	0.00000000000000000000	0.00000000000000000000	881.00000000000000000000	689.00000000000000000000	4.00000000000000000000	4.00000000000000000000	4.00000000000000000000	4.00000000000000000000	4.00000000000000000000	4.00000000000000000000	4.00000000000000000000	4.00000000000000000000	4.00000000000000000000	4.00000000000000000000	4.00000000000000000000	4.00000000000000000000	4.00000000000000000000	4.00000000000000000000	4.00000000000000000000	4.00000000000000000000
117.00000000000000000000	0.00000000000000000000	4163.58984375000000000000	4171.79492187500000000000	4160.00000000000000000000	4163.58984375000000000000	4203.07666015625000000000	4174.35888671875000000000	4175.38427734375000000000	4167.17919921875000000000	4172.30761718750000000000	4150.76904296875000000000	4168.20507812500000000000	4127.17919921875000000000	4171.79492187500000000000	4150.76904296875000000000	1265.00000000000000000000	10245.00000000000000000000	10225.00000000000000000000	0.00000000000000000000	0.00000000000000000000	0.00000000000000000000	881.00000000000000000000	697.00000000000000000000	4.00000000000000000000	4.00000000000000000000	4.00000000000000000000	4.00000000000000000000	4.00000000000000000000	4.00000000000000000000	4.00000000000000000000	4.00000000000000000000	4.00000000000000000000	4.00000000000000000000	4.00000000000000000000	4.00000000000000000000	4.00000000000000000000	4.00000000000000000000	4.00000000000000000000	4.00000000000000000000
118.00000000000000000000	0.00000000000000000000	4151.79492187500000000000	4143.07666015625000000000	4161.02539062500000000000	4149.74365234375000000000	4156.92285156250000000000	4153.84619140625000000000	4152.82031250000000000000	4146.15380859375000000000	4160.51269531250000000000	4133.84619140625000000000	4145.64111328125000000000	4121.53857421875000000000	4148.71777343750000000000	4141.53857421875000000000	1299.00000000000000000000	10245.00000000000000000000	10225.00000000000000000000	0.00000000000000000000	0.00000000000000000000	0.00000000000000000000	881.00000000000000000000	706.00000000000000000000	4.00000000000000000000	4.00000000000000000000	4.00000000000000000000	4.00000000000000000000	4.00000000000000000000	4.00000000000000000000	4.00000000000000000000	4.00000000000000000000	4.00000000000000000000	4.00000000000000000000	4.00000000000000000000	4.00000000000000000000	4.00000000000000000000	4.00000000000000000000	4.00000000000000000000	4.00000000000000000000
119.00000000000000000000	0.00000000000000000000	4156.41015625000000000000	4170.76904296875000000000	4157.43603515625000000000	4175.38427734375000000000	4157.43603515625000000000	4155.89746093750000000000	4163.07666015625000000000	4163.07666015625000000000	4173.84619140625000000000	4168.71777343750000000000	4172.30761718750000000000	4130.76904296875000000000	4184.61523437500000000000	4158.97412109375000000000	1179.00000000000000000000	10243.00000000000000000000	10223.00000000000000000000	0.00000000000000000000	0.00000000000000000000	0.00000000000000000000	881.00000000000000000000	714.00000000000000000000	4.00000000000000000000	4.00000000000000000000	4.00000000000000000000	4.00000000000000000000	4.00000000000000000000	4.00000000000000000000	4.00000000000000000000	4.00000000000000000000	4.00000000000000000000	4.00000000000000000000	4.00000000000000000000	4.00000000000000000000	4.00000000000000000000	4.00000000000000000000	4.00000000000000000000	4.00000000000000000000
120.00000000000000000000	0.00000000000000000000	4157.43603515625000000000	4158.46142578125000000000	4166.66650390625000000000	4170.76904296875000000000	4143.07666015625000000000	4145.64111328125000000000	4142.05126953125000000000	4140.51269531250000000000	4172.82031250000000000000	4143.07666015625000000000	4164.10253906250000000000	4136.41015625000000000000	4170.76904296875000000000	4164.10253906250000000000	1180.00000000000000000000	10243.00000000000000000000	10223.00000000000000000000	0.00000000000000000000	0.00000000000000000000	0.00000000000000000000	881.00000000000000000000	722.00000000000000000000	4.00000000000000000000	4.00000000000000000000	4.00000000000000000000	4.00000000000000000000	4.00000000000000000000	4.00000000000000000000	4.00000000000000000000	4.00000000000000000000	4.00000000000000000000	4.00000000000000000000	4.00000000000000000000	4.00000000000000000000	4.00000000000000000000	4.00000000000000000000	4.00000000000000000000	4.00000000000000000000
121.00000000000000000000	0.00000000000000000000	4151.28173828125000000000	4148.20507812500000000000	4159.48730468750000000000	4157.94873046875000000000	4129.23046875000000000000	4150.25634765625000000000	4148.71777343750000000000	4141.02539062500000000000	4158.46142578125000000000	4129.23046875000000000000	4153.84619140625000000000	4124.61523437500000000000	4155.38427734375000000000	4150.76904296875000000000	1265.00000000000000000000	10242.00000000000000000000	10224.00000000000000000000	0.00000000000000000000	0.00000000000000000000	0.00000000000000000000	881.00000000000000000000	729.00000000000000000000	4.00000000000000000000	4.00000000000000000000	4.00000000000000000000	4.00000000000000000000	4.00000000000000000000	4.00000000000000000000	4.00000000000000000000	4.00000000000000000000	4.00000000000000000000	4.00000000000000000000	4.00000000000000000000	4.00000000000000000000	4.00000000000000000000	4.00000000000000000000	4.00000000000000000000	4.00000000000000000000
122.00000000000000000000	0.00000000000000000000	4154.87158203125000000000	4158.97412109375000000000	4154.87158203125000000000	4168.20507812500000000000	4138.46142578125000000000	4162.05126953125000000000	4165.64111328125000000000	4173.84619140625000000000	4168.71777343750000000000	4168.20507812500000000000	4166.15380859375000000000	4128.71777343750000000000	4170.25634765625000000000	4152.82031250000000000000	1299.00000000000000000000	10242.00000000000000000000	10224.00000000000000000000	0.00000000000000000000	0.00000000000000000000	0.00000000000000000000	881.00000000000000000000	737.00000000000000000000	4.00000000000000000000	4.00000000000000000000	4.00000000000000000000	4.00000000000000000000	4.00000000000000000000	4.00000000000000000000	4.00000000000000000000	4.00000000000000000000	4.00000000000000000000	4.00000000000000000000	4.00000000000000000000	4.00000000000000000000	4.00000000000000000000	4.00000000000000000000	4.00000000000000000000	4.00000000000000000000
123.00000000000000000000	0.00000000000000000000	4153.84619140625000000000	4142.56396484375000000000	4157.94873046875000000000	4153.33300781250000000000	4110.76904296875000000000	4150.25634765625000000000	4136.92285156250000000000	4143.07666015625000000000	4161.53857421875000000000	4137.94873046875000000000	4142.05126953125000000000	4117.94873046875000000000	4144.10253906250000000000	4146.66650390625000000000	1179.00000000000000000000	10241.00000000000000000000	10225.00000000000000000000	0.00000000000000000000	0.00000000000000000000	0.00000000000000000000	881.00000000000000000000	745.00000000000000000000	4.00000000000000000000	4.00000000000000000000	4.00000000000000000000	4.00000000000000000000	4.00000000000000000000	4.00000000000000000000	4.00000000000000000000	4.00000000000000000000	4.00000000000000000000	4.00000000000000000000	4.00000000000000000000	4.00000000000000000000	4.00000000000000000000	4.00000000000000000000	4.00000000000000000000	4.00000000000000000000
124.00000000000000000000	0.00000000000000000000	4167.17919921875000000000	4178.97412109375000000000	4160.00000000000000000000	4172.30761718750000000000	4142.56396484375000000000	4161.53857421875000000000	4158.97412109375000000000	4156.92285156250000000000	4172.30761718750000000000	4144.61523437500000000000	4170.76904296875000000000	4126.15380859375000000000	4178.97412109375000000000	4160.00000000000000000000	1180.00000000000000000000	10241.00000000000000000000	10225.00000000000000000000	0.00000000000000000000	0.00000000000000000000	0.00000000000000000000	881.00000000000000000000	752.00000000000000000000	4.00000000000000000000	4.00000000000000000000	4.00000000000000000000	4.00000000000000000000	4.00000000000000000000	4.00000000000000000000	4.00000000000000000000	4.00000000000000000000	4.00000000000000000000	4.00000000000000000000	4.00000000000000000000	4.00000000000000000000	4.00000000000000000000	4.00000000000000000000	4.00000000000000000000	4.00000000000000000000
125.00000000000000000000	0.00000000000000000000	4164.10253906250000000000	4168.71777343750000000000	4169.23046875000000000000	4171.79492187500000000000	4138.46142578125000000000	4153.84619140625000000000	4148.71777343750000000000	4146.66650390625000000000	4179.48730468750000000000	4130.76904296875000000000	4166.66650390625000000000	4133.33300781250000000000	4176.92285156250000000000	4163.07666015625000000000	1265.00000000000000000000	10241.00000000000000000000	10224.00000000000000000000	0.00000000000000000000	0.00000000000000000000	0.00000000000000000000	881.00000000000000000000	760.00000000000000000000	4.00000000000000000000	4.00000000000000000000	4.00000000000000000000	4.00000000000000000000	4.00000000000000000000	4.00000000000000000000	4.00000000000000000000	4.00000000000000000000	4.00000000000000000000	4.00000000000000000000	4.00000000000000000000	4.00000000000000000000	4.00000000000000000000	4.00000000000000000000	4.00000000000000000000	4.00000000000000000000
126.00000000000000000000	0.00000000000000000000	4151.79492187500000000000	4150.25634765625000000000	4158.46142578125000000000	4157.43603515625000000000	4128.20507812500000000000	4152.82031250000000000000	4144.10253906250000000000	4143.07666015625000000000	4165.64111328125000000000	4128.71777343750000000000	4152.82031250000000000000	4119.48730468750000000000	4160.51269531250000000000	4152.82031250000000000000	1299.00000000000000000000	10241.00000000000000000000	10224.00000000000000000000	0.00000000000000000000	0.00000000000000000000	0.00000000000000000000	881.00000000000000000000	769.00000000000000000000	4.00000000000000000000	4.00000000000000000000	4.00000000000000000000	4.00000000000000000000	4.00000000000000000000	4.00000000000000000000	4.00000000000000000000	4.00000000000000000000	4.00000000000000000000	4.00000000000000000000	4.00000000000000000000	4.00000000000000000000	4.00000000000000000000	4.00000000000000000000	4.00000000000000000000	4.00000000000000000000
127.00000000000000000000	0.00000000000000000000	4156.41015625000000000000	4163.07666015625000000000	4154.35888671875000000000	4167.17919921875000000000	4144.61523437500000000000	4162.05126953125000000000	4163.58984375000000000000	4184.10253906250000000000	4168.20507812500000000000	4167.17919921875000000000	4180.51269531250000000000	4131.79492187500000000000	4180.00000000000000000000	4162.56396484375000000000	50.00000000000000000000	10243.00000000000000000000	10224.00000000000000000000	0.00000000000000000000	0.00000000000000000000	0.00000000000000000000	881.00000000000000000000	776.00000000000000000000	4.00000000000000000000	4.00000000000000000000	4.00000000000000000000	4.00000000000000000000	4.00000000000000000000	4.00000000000000000000	4.00000000000000000000	4.00000000000000000000	4.00000000000000000000	4.00000000000000000000	4.00000000000000000000	4.00000000000000000000	4.00000000000000000000	4.00000000000000000000	4.00000000000000000000	4.00000000000000000000
0.00000000000000000000	0.00000000000000000000	4146.15380859375000000000	4137.94873046875000000000	4156.41015625000000000000	4149.74365234375000000000	4128.20507812500000000000	4151.28173828125000000000	4140.51269531250000000000	4164.61523437500000000000	4157.94873046875000000000	4133.84619140625000000000	4153.84619140625000000000	4124.61523437500000000000	4145.12792968750000000000	4152.30761718750000000000	628.00000000000000000000	10243.00000000000000000000	10224.00000000000000000000	0.00000000000000000000	0.00000000000000000000	0.00000000000000000000	881.00000000000000000000	784.00000000000000000000	4.00000000000000000000	4.00000000000000000000	4.00000000000000000000	4.00000000000000000000	4.00000000000000000000	4.00000000000000000000	4.00000000000000000000	4.00000000000000000000	4.00000000000000000000	4.00000000000000000000	4.00000000000000000000	4.00000000000000000000	4.00000000000000000000	4.00000000000000000000	4.00000000000000000000	4.00000000000000000000
1.00000000000000000000	0.00000000000000000000	4148.71777343750000000000	4163.07666015625000000000	4148.20507812500000000000	4158.46142578125000000000	4178.46142578125000000000	4170.76904296875000000000	4164.10253906250000000000	4175.89746093750000000000	4163.07666015625000000000	4154.87158203125000000000	4156.92285156250000000000	4116.41015625000000000000	4155.38427734375000000000	4150.25634765625000000000	842.00000000000000000000	10243.00000000000000000000	10228.00000000000000000000	0.00000000000000000000	0.00000000000000000000	0.00000000000000000000	881.00000000000000000000	792.00000000000000000000	4.00000000000000000000	4.00000000000000000000	4.00000000000000000000	4.00000000000000000000	4.00000000000000000000	4.00000000000000000000	4.00000000000000000000	4.00000000000000000000	4.00000000000000000000	4.00000000000000000000	4.00000000000000000000	4.00000000000000000000	4.00000000000000000000	4.00000000000000000000	4.00000000000000000000	4.00000000000000000000
2.00000000000000000000	0.00000000000000000000	4153.33300781250000000000	4161.02539062500000000000	4156.92285156250000000000	4155.89746093750000000000	4169.74365234375000000000	4170.25634765625000000000	4164.10253906250000000000	4163.07666015625000000000	4170.25634765625000000000	4160.51269531250000000000	4155.38427734375000000000	4120.51269531250000000000	4153.84619140625000000000	4150.76904296875000000000	828.00000000000000000000	10243.00000000000000000000	10228.00000000000000000000	0.00000000000000000000	0.00000000000000000000	0.00000000000000000000	881.00000000000000000000	800.00000000000000000000	4.00000000000000000000	4.00000000000000000000	4.00000000000000000000	4.00000000000000000000	4.00000000000000000000	4.00000000000000000000	4.00000000000000000000	4.00000000000000000000	4.00000000000000000000	4.00000000000000000000	4.00000000000000000000	4.00000000000000000000	4.00000000000000000000	4.00000000000000000000	4.00000000000000000000	4.00000000000000000000
3.00000000000000000000	0.00000000000000000000	4147.69238281250000000000	4140.51269531250000000000	4157.43603515625000000000	4148.71777343750000000000	4136.41015625000000000000	4159.48730468750000000000	4150.25634765625000000000	4142.56396484375000000000	4161.53857421875000000000	4136.92285156250000000000	4146.15380859375000000000	4115.89746093750000000000	4148.71777343750000000000	4146.15380859375000000000	1242.00000000000000000000	10246.00000000000000000000	10227.00000000000000000000	0.00000000000000000000	0.00000000000000000000	0.00000000000000000000	881.00000000000000000000	807.00000000000000000000	4.00000000000000000000	4.00000000000000000000	4.00000000000000000000	4.00000000000000000000	4.00000000000000000000	4.00000000000000000000	4.00000000000000000000	4.00000000000000000000	4.00000000000000000000	4.00000000000000000000	4.00000000000000000000	4.00000000000000000000	4.00000000000000000000	4.00000000000000000000	4.00000000000000000000	4.00000000000000000000
4.00000000000000000000	0.00000000000000000000	4151.28173828125000000000	4154.87158203125000000000	4157.43603515625000000000	4169.23046875000000000000	4166.66650390625000000000	4163.07666015625000000000	4158.46142578125000000000	4174.87158203125000000000	4173.84619140625000000000	4158.97412109375000000000	4174.35888671875000000000	4132.30761718750000000000	4184.10253906250000000000	4166.66650390625000000000	1322.00000000000000000000	10246.00000000000000000000	10227.00000000000000000000	0.00000000000000000000	0.00000000000000000000	0.00000000000000000000	881.00000000000000000000	815.00000000000000000000	4.00000000000000000000	4.00000000000000000000	4.00000000000000000000	4.00000000000000000000	4.00000000000000000000	4.00000000000000000000	4.00000000000000000000	4.00000000000000000000	4.00000000000000000000	4.00000000000000000000	4.00000000000000000000	4.00000000000000000000	4.00000000000000000000	4.00000000000000000000	4.00000000000000000000	4.00000000000000000000
5.00000000000000000000	0.00000000000000000000	4146.66650390625000000000	4132.82031250000000000000	4162.56396484375000000000	4150.76904296875000000000	4130.25634765625000000000	4147.17919921875000000000	4136.92285156250000000000	4155.89746093750000000000	4167.69238281250000000000	4128.20507812500000000000	4155.38427734375000000000	4127.17919921875000000000	4160.51269531250000000000	4164.61523437500000000000	759.00000000000000000000	10248.00000000000000000000	10225.00000000000000000000	0.00000000000000000000	0.00000000000000000000	0.00000000000000000000	881.00000000000000000000	823.00000000000000000000	4.00000000000000000000	4.00000000000000000000	4.00000000000000000000	4.00000000000000000000	4.00000000000000000000	4.00000000000000000000	4.00000000000000000000	4.00000000000000000000	4.00000000000000000000	4.00000000000000000000	4.00000000000000000000	4.00000000000000000000	4.00000000000000000000	4.00000000000000000000	4.00000000000000000000	4.00000000000000000000
6.00000000000000000000	0.00000000000000000000	4150.25634765625000000000	4154.35888671875000000000	4155.89746093750000000000	4151.79492187500000000000	4136.92285156250000000000	4158.97412109375000000000	4162.05126953125000000000	4164.61523437500000000000	4164.10253906250000000000	4151.28173828125000000000	4163.07666015625000000000	4120.51269531250000000000	4168.71777343750000000000	4157.94873046875000000000	1066.00000000000000000000	10248.00000000000000000000	10225.00000000000000000000	0.00000000000000000000	0.00000000000000000000	0.00000000000000000000	881.00000000000000000000	831.00000000000000000000	4.00000000000000000000	4.00000000000000000000	4.00000000000000000000	4.00000000000000000000	4.00000000000000000000	4.00000000000000000000	4.00000000000000000000	4.00000000000000000000	4.00000000000000000000	4.00000000000000000000	4.00000000000000000000	4.00000000000000000000	4.00000000000000000000	4.00000000000000000000	4.00000000000000000000	4.00000000000000000000
7.00000000000000000000	0.00000000000000000000	4151.28173828125000000000	4153.33300781250000000000	4161.02539062500000000000	4151.28173828125000000000	4144.10253906250000000000	4160.00000000000000000000	4161.02539062500000000000	4165.12792968750000000000	4164.61523437500000000000	4167.69238281250000000000	4161.02539062500000000000	4125.64111328125000000000	4157.94873046875000000000	4155.38427734375000000000	1231.00000000000000000000	10248.00000000000000000000	10226.00000000000000000000	0.00000000000000000000	0.00000000000000000000	0.00000000000000000000	881.00000000000000000000	838.00000000000000000000	4.00000000000000000000	4.00000000000000000000	4.00000000000000000000	4.00000000000000000000	4.00000000000000000000	4.00000000000000000000	4.00000000000000000000	4.00000000000000000000	4.00000000000000000000	4.00000000000000000000	4.00000000000000000000	4.00000000000000000000	4.00000000000000000000	4.00000000000000000000	4.00000000000000000000	4.00000000000000000000
8.00000000000000000000	0.00000000000000000000	4147.17919921875000000000	4141.02539062500000000000	4157.43603515625000000000	4144.10253906250000000000	4118.97412109375000000000	4153.84619140625000000000	4145.12792968750000000000	4148.71777343750000000000	4155.38427734375000000000	4139.48730468750000000000	4144.10253906250000000000	4113.84619140625000000000	4138.97412109375000000000	4148.20507812500000000000	1024.00000000000000000000	10248.00000000000000000000	10226.00000000000000000000	0.00000000000000000000	0.00000000000000000000	0.00000000000000000000	881.00000000000000000000	846.00000000000000000000	4.00000000000000000000	4.00000000000000000000	4.00000000000000000000	4.00000000000000000000	4.00000000000000000000	4.00000000000000000000	4.00000000000000000000	4.00000000000000000000	4.00000000000000000000	4.00000000000000000000	4.00000000000000000000	4.00000000000000000000	4.00000000000000000000	4.00000000000000000000	4.00000000000000000000	4.00000000000000000000
9.00000000000000000000	0.00000000000000000000	4157.94873046875000000000	4175.38427734375000000000	4158.97412109375000000000	4168.20507812500000000000	4146.66650390625000000000	4165.64111328125000000000	4166.66650390625000000000	4167.69238281250000000000	4175.38427734375000000000	4160.51269531250000000000	4172.30761718750000000000	4124.61523437500000000000	4180.00000000000000000000	4162.56396484375000000000	1252.00000000000000000000	10246.00000000000000000000	10227.00000000000000000000	0.00000000000000000000	0.00000000000000000000	0.00000000000000000000	881.00000000000000000000	854.00000000000000000000	4.00000000000000000000	4.00000000000000000000	4.00000000000000000000	4.00000000000000000000	4.00000000000000000000	4.00000000000000000000	4.00000000000000000000	4.00000000000000000000	4.00000000000000000000	4.00000000000000000000	4.00000000000000000000	4.00000000000000000000	4.00000000000000000000	4.00000000000000000000	4.00000000000000000000	4.00000000000000000000
10.00000000000000000000	0.00000000000000000000	4153.84619140625000000000	4154.87158203125000000000	4169.23046875000000000000	4152.82031250000000000000	4144.10253906250000000000	4154.35888671875000000000	4142.05126953125000000000	4139.48730468750000000000	4172.82031250000000000000	4133.33300781250000000000	4153.33300781250000000000	4126.66650390625000000000	4161.53857421875000000000	4160.51269531250000000000	1353.00000000000000000000	10246.00000000000000000000	10227.00000000000000000000	0.00000000000000000000	0.00000000000000000000	0.00000000000000000000	881.00000000000000000000	862.00000000000000000000	4.00000000000000000000	4.00000000000000000000	4.00000000000000000000	4.00000000000000000000	4.00000000000000000000	4.00000000000000000000	4.00000000000000000000	4.00000000000000000000	4.00000000000000000000	4.00000000000000000000	4.00000000000000000000	4.00000000000000000000	4.00000000000000000000	4.00000000000000000000	4.00000000000000000000	4.00000000000000000000
11.00000000000000000000	0.00000000000000000000	4154.87158203125000000000	4160.51269531250000000000	4161.53857421875000000000	4157.43603515625000000000	4169.74365234375000000000	4162.05126953125000000000	4152.82031250000000000000	4167.17919921875000000000	4164.61523437500000000000	4146.66650390625000000000	4166.15380859375000000000	4128.20507812500000000000	4172.30761718750000000000	4162.05126953125000000000	1222.00000000000000000000	10247.00000000000000000000	10226.00000000000000000000	0.00000000000000000000	0.00000000000000000000	0.00000000000000000000	881.00000000000000000000	870.00000000000000000000	4.00000000000000000000	4.00000000000000000000	4.00000000000000000000	4.00000000000000000000	4.00000000000000000000	4.00000000000000000000	4.00000000000000000000	4.00000000000000000000	4.00000000000000000000	4.00000000000000000000	4.00000000000000000000	4.00000000000000000000	4.00000000000000000000	4.00000000000000000000	4.00000000000000000000	4.00000000000000000000
12.00000000000000000000	0.00000000000000000000	4153.84619140625000000000	4158.97412109375000000000	4160.51269531250000000000	4165.64111328125000000000	4165.64111328125000000000	4160.51269531250000000000	4155.89746093750000000000	4187.17919921875000000000	4169.23046875000000000000	4163.07666015625000000000	4181.02539062500000000000	4141.02539062500000000000	4181.02539062500000000000	4166.15380859375000000000	1219.00000000000000000000	10247.00000000000000000000	10226.00000000000000000000	0.00000000000000000000	0.00000000000000000000	0.00000000000000000000	881.00000000000000000000	879.00000000000000000000	4.00000000000000000000	4.00000000000000000000	4.00000000000000000000	4.00000000000000000000	4.00000000000000000000	4.00000000000000000000	4.00000000000000000000	4.00000000000000000000	4.00000000000000000000	4.00000000000000000000	4.00000000000000000000	4.00000000000000000000	4.00000000000000000000	4.00000000000000000000	4.00000000000000000000	4.00000000000000000000
13.00000000000000000000	0.00000000000000000000	4147.17919921875000000000	4145.64111328125000000000	4158.97412109375000000000	4152.30761718750000000000	4142.05126953125000000000	4153.84619140625000000000	4146.15380859375000000000	4157.43603515625000000000	4163.58984375000000000000	4143.07666015625000000000	4160.00000000000000000000	4130.76904296875000000000	4160.00000000000000000000	4156.41015625000000000000	1294.00000000000000000000	10248.00000000000000000000	10224.00000000000000000000	0.00000000000000000000	0.00000000000000000000	0.00000000000000000000	881.00000000000000000000	887.00000000000000000000	4.00000000000000000000	4.00000000000000000000	4.00000000000000000000	4.00000000000000000000	4.00000000000000000000	4.00000000000000000000	4.00000000000000000000	4.00000000000000000000	4.00000000000000000000	4.00000000000000000000	4.00000000000000000000	4.00000000000000000000	4.00000000000000000000	4.00000000000000000000	4.00000000000000000000	4.00000000000000000000
14.00000000000000000000	0.00000000000000000000	4168.71777343750000000000	4190.25634765625000000000	4164.10253906250000000000	4176.41015625000000000000	4178.46142578125000000000	4177.94873046875000000000	4181.53857421875000000000	4176.92285156250000000000	4176.92285156250000000000	4183.58984375000000000000	4181.02539062500000000000	4135.38427734375000000000	4188.71777343750000000000	4165.12792968750000000000	1353.00000000000000000000	10248.00000000000000000000	10224.00000000000000000000	0.00000000000000000000	0.00000000000000000000	0.00000000000000000000	881.00000000000000000000	895.00000000000000000000	4.00000000000000000000	4.00000000000000000000	4.00000000000000000000	4.00000000000000000000	4.00000000000000000000	4.00000000000000000000	4.00000000000000000000	4.00000000000000000000	4.00000000000000000000	4.00000000000000000000	4.00000000000000000000	4.00000000000000000000	4.00000000000000000000	4.00000000000000000000	4.00000000000000000000	4.00000000000000000000
15.00000000000000000000	0.00000000000000000000	4167.17919921875000000000	4172.30761718750000000000	4171.79492187500000000000	4167.69238281250000000000	4148.71777343750000000000	4168.20507812500000000000	4163.07666015625000000000	4152.30761718750000000000	4170.76904296875000000000	4164.10253906250000000000	4161.53857421875000000000	4130.76904296875000000000	4166.15380859375000000000	4159.48730468750000000000	1222.00000000000000000000	10248.00000000000000000000	10224.00000000000000000000	0.00000000000000000000	0.00000000000000000000	0.00000000000000000000	881.00000000000000000000	903.00000000000000000000	4.00000000000000000000	4.00000000000000000000	4.00000000000000000000	4.00000000000000000000	4.00000000000000000000	4.00000000000000000000	4.00000000000000000000	4.00000000000000000000	4.00000000000000000000	4.00000000000000000000	4.00000000000000000000	4.00000000000000000000	4.00000000000000000000	4.00000000000000000000	4.00000000000000000000	4.00000000000000000000
16.00000000000000000000	0.00000000000000000000	4151.79492187500000000000	4161.02539062500000000000	4157.43603515625000000000	4163.07666015625000000000	4155.38427734375000000000	4163.07666015625000000000	4158.46142578125000000000	4155.89746093750000000000	4164.61523437500000000000	4159.48730468750000000000	4161.53857421875000000000	4126.15380859375000000000	4172.30761718750000000000	4159.48730468750000000000	0.00000000000000000000	10248.00000000000000000000	10224.00000000000000000000	0.00000000000000000000	0.00000000000000000000	0.00000000000000000000	881.00000000000000000000	910.00000000000000000000	4.00000000000000000000	4.00000000000000000000	4.00000000000000000000	4.00000000000000000000	4.00000000000000000000	4.00000000000000000000	4.00000000000000000000	4.00000000000000000000	4.00000000000000000000	4.00000000000000000000	4.00000000000000000000	4.00000000000000000000	4.00000000000000000000	4.00000000000000000000	4.00000000000000000000	4.00000000000000000000
17.00000000000000000000	0.00000000000000000000	4150.76904296875000000000	4162.56396484375000000000	4163.07666015625000000000	4169.23046875000000000000	4163.07666015625000000000	4159.48730468750000000000	4155.38427734375000000000	4172.82031250000000000000	4174.87158203125000000000	4166.15380859375000000000	4174.87158203125000000000	4136.41015625000000000000	4188.71777343750000000000	4171.79492187500000000000	0.00000000000000000000	10248.00000000000000000000	10224.00000000000000000000	0.00000000000000000000	0.00000000000000000000	0.00000000000000000000	881.00000000000000000000	919.00000000000000000000	4.00000000000000000000	4.00000000000000000000	4.00000000000000000000	4.00000000000000000000	4.00000000000000000000	4.00000000000000000000	4.00000000000000000000	4.00000000000000000000	4.00000000000000000000	4.00000000000000000000	4.00000000000000000000	4.00000000000000000000	4.00000000000000000000	4.00000000000000000000	4.00000000000000000000	4.00000000000000000000
18.00000000000000000000	0.00000000000000000000	4147.17919921875000000000	4146.15380859375000000000	4164.61523437500000000000	4150.76904296875000000000	4130.25634765625000000000	4151.79492187500000000000	4143.07666015625000000000	4149.23046875000000000000	4163.58984375000000000000	4137.94873046875000000000	4151.28173828125000000000	4120.51269531250000000000	4157.43603515625000000000	4158.97412109375000000000	0.00000000000000000000	10248.00000000000000000000	10224.00000000000000000000	0.00000000000000000000	0.00000000000000000000	0.00000000000000000000	881.00000000000000000000	926.00000000000000000000	4.00000000000000000000	4.00000000000000000000	4.00000000000000000000	4.00000000000000000000	4.00000000000000000000	4.00000000000000000000	4.00000000000000000000	4.00000000000000000000	4.00000000000000000000	4.00000000000000000000	4.00000000000000000000	4.00000000000000000000	4.00000000000000000000	4.00000000000000000000	4.00000000000000000000	4.00000000000000000000
19.00000000000000000000	0.00000000000000000000	4151.28173828125000000000	4166.15380859375000000000	4150.76904296875000000000	4162.05126953125000000000	4164.61523437500000000000	4169.74365234375000000000	4173.84619140625000000000	4179.48730468750000000000	4166.66650390625000000000	4173.33300781250000000000	4169.74365234375000000000	4123.07666015625000000000	4169.74365234375000000000	4157.94873046875000000000	0.00000000000000000000	10246.00000000000000000000	10224.00000000000000000000	0.00000000000000000000	0.00000000000000000000	0.00000000000000000000	881.00000000000000000000	933.00000000000000000000	4.00000000000000000000	4.00000000000000000000	4.00000000000000000000	4.00000000000000000000	4.00000000000000000000	4.00000000000000000000	4.00000000000000000000	4.00000000000000000000	4.00000000000000000000	4.00000000000000000000	4.00000000000000000000	4.00000000000000000000	4.00000000000000000000	4.00000000000000000000	4.00000000000000000000	4.00000000000000000000
20.00000000000000000000	0.00000000000000000000	4142.05126953125000000000	4138.46142578125000000000	4152.30761718750000000000	4150.25634765625000000000	4142.56396484375000000000	4160.00000000000000000000	4154.35888671875000000000	4166.15380859375000000000	4157.94873046875000000000	4151.79492187500000000000	4153.33300781250000000000	4124.10253906250000000000	4146.15380859375000000000	4151.28173828125000000000	0.00000000000000000000	10246.00000000000000000000	10224.00000000000000000000	0.00000000000000000000	0.00000000000000000000	0.00000000000000000000	881.00000000000000000000	941.00000000000000000000	4.00000000000000000000	4.00000000000000000000	4.00000000000000000000	4.00000000000000000000	4.00000000000000000000	4.00000000000000000000	4.00000000000000000000	4.00000000000000000000	4.00000000000000000000	4.00000000000000000000	4.00000000000000000000	4.00000000000000000000	4.00000000000000000000	4.00000000000000000000	4.00000000000000000000	4.00000000000000000000
21.00000000000000000000	0.00000000000000000000	4144.61523437500000000000	4147.17919921875000000000	4154.87158203125000000000	4152.30761718750000000000	4142.05126953125000000000	4158.97412109375000000000	4151.79492187500000000000	4153.84619140625000000000	4155.38427734375000000000	4141.02539062500000000000	4148.71777343750000000000	4115.38427734375000000000	4150.76904296875000000000	4148.71777343750000000000	0.00000000000000000000	10246.00000000000000000000	10225.00000000000000000000	0.00000000000000000000	0.00000000000000000000	0.00000000000000000000	881.00000000000000000000	949.00000000000000000000	4.00000000000000000000	4.00000000000000000000	4.00000000000000000000	4.00000000000000000000	4.00000000000000000000	4.00000000000000000000	4.00000000000000000000	4.00000000000000000000	4.00000000000000000000	4.00000000000000000000	4.00000000000000000000	4.00000000000000000000	4.00000000000000000000	4.00000000000000000000	4.00000000000000000000	4.00000000000000000000
22.00000000000000000000	0.00000000000000000000	4159.48730468750000000000	4171.28173828125000000000	4164.10253906250000000000	4169.23046875000000000000	4169.23046875000000000000	4162.56396484375000000000	4154.87158203125000000000	4157.94873046875000000000	4173.84619140625000000000	4151.28173828125000000000	4158.46142578125000000000	4125.64111328125000000000	4166.66650390625000000000	4161.53857421875000000000	0.00000000000000000000	10246.00000000000000000000	10225.00000000000000000000	0.00000000000000000000	0.00000000000000000000	0.00000000000000000000	881.00000000000000000000	956.00000000000000000000	4.00000000000000000000	4.00000000000000000000	4.00000000000000000000	4.00000000000000000000	4.00000000000000000000	4.00000000000000000000	4.00000000000000000000	4.00000000000000000000	4.00000000000000000000	4.00000000000000000000	4.00000000000000000000	4.00000000000000000000	4.00000000000000000000	4.00000000000000000000	4.00000000000000000000	4.00000000000000000000
23.00000000000000000000	0.00000000000000000000	4151.28173828125000000000	4146.15380859375000000000	4162.56396484375000000000	4152.30761718750000000000	4145.12792968750000000000	4153.33300781250000000000	4136.41015625000000000000	4139.48730468750000000000	4166.66650390625000000000	4113.84619140625000000000	4135.89746093750000000000	4118.46142578125000000000	4135.89746093750000000000	4155.89746093750000000000	0.00000000000000000000	10247.00000000000000000000	10225.00000000000000000000	0.00000000000000000000	0.00000000000000000000	0.00000000000000000000	881.00000000000000000000	963.00000000000000000000	4.00000000000000000000	4.00000000000000000000	4.00000000000000000000	4.00000000000000000000	4.00000000000000000000	4.00000000000000000000	4.00000000000000000000	4.00000000000000000000	4.00000000000000000000	4.00000000000000000000	4.00000000000000000000	4.00000000000000000000	4.00000000000000000000	4.00000000000000000000	4.00000000000000000000	4.00000000000000000000
24.00000000000000000000	0.00000000000000000000	4151.28173828125000000000	4161.02539062500000000000	4153.84619140625000000000	4163.07666015625000000000	4158.46142578125000000000	4168.71777343750000000000	4168.20507812500000000000	4182.05126953125000000000	4172.82031250000000000000	4158.46142578125000000000	4173.33300781250000000000	4131.28173828125000000000	4171.79492187500000000000	4164.10253906250000000000	0.00000000000000000000	10247.00000000000000000000	10225.00000000000000000000	0.00000000000000000000	0.00000000000000000000	0.00000000000000000000	881.00000000000000000000	971.00000000000000000000	4.00000000000000000000	4.00000000000000000000	4.00000000000000000000	4.00000000000000000000	4.00000000000000000000	4.00000000000000000000	4.00000000000000000000	4.00000000000000000000	4.00000000000000000000	4.00000000000000000000	4.00000000000000000000	4.00000000000000000000	4.00000000000000000000	4.00000000000000000000	4.00000000000000000000	4.00000000000000000000
25.00000000000000000000	0.00000000000000000000	4148.71777343750000000000	4143.58984375000000000000	4161.53857421875000000000	4157.43603515625000000000	4137.43603515625000000000	4158.97412109375000000000	4156.92285156250000000000	4173.33300781250000000000	4169.74365234375000000000	4167.17919921875000000000	4173.84619140625000000000	4138.46142578125000000000	4168.71777343750000000000	4163.58984375000000000000	0.00000000000000000000	10245.00000000000000000000	10227.00000000000000000000	0.00000000000000000000	0.00000000000000000000	0.00000000000000000000	881.00000000000000000000	980.00000000000000000000	4.00000000000000000000	4.00000000000000000000	4.00000000000000000000	4.00000000000000000000	4.00000000000000000000	4.00000000000000000000	4.00000000000000000000	4.00000000000000000000	4.00000000000000000000	4.00000000000000000000	4.00000000000000000000	4.00000000000000000000	4.00000000000000000000	4.00000000000000000000	4.00000000000000000000	4.00000000000000000000
31.00000000000000000000	0.00000000000000000000	4149.74365234375000000000	4148.20507812500000000000	4162.05126953125000000000	4156.92285156250000000000	4131.28173828125000000000	4152.82031250000000000000	4149.23046875000000000000	4166.66650390625000000000	4160.00000000000000000000	4149.74365234375000000000	4163.58984375000000000000	4132.82031250000000000000	4168.71777343750000000000	4164.61523437500000000000	0.00000000000000000000	10247.00000000000000000000	10227.00000000000000000000	0.00000000000000000000	0.00000000000000000000	0.00000000000000000000	881.00000000000000000000	988.00000000000000000000	4.00000000000000000000	4.00000000000000000000	4.00000000000000000000	4.00000000000000000000	4.00000000000000000000	4.00000000000000000000	4.00000000000000000000	4.00000000000000000000	4.00000000000000000000	4.00000000000000000000	4.00000000000000000000	4.00000000000000000000	4.00000000000000000000	4.00000000000000000000	4.00000000000000000000	4.00000000000000000000
32.00000000000000000000	0.00000000000000000000	4156.41015625000000000000	4164.10253906250000000000	4160.00000000000000000000	4166.15380859375000000000	4149.74365234375000000000	4171.79492187500000000000	4176.92285156250000000000	4192.82031250000000000000	4164.61523437500000000000	4188.71777343750000000000	4178.97412109375000000000	4140.00000000000000000000	4184.61523437500000000000	4164.10253906250000000000	0.00000000000000000000	10247.00000000000000000000	10227.00000000000000000000	0.00000000000000000000	0.00000000000000000000	0.00000000000000000000	881.00000000000000000000	996.00000000000000000000	4.00000000000000000000	4.00000000000000000000	4.00000000000000000000	4.00000000000000000000	4.00000000000000000000	4.00000000000000000000	4.00000000000000000000	4.00000000000000000000	4.00000000000000000000	4.00000000000000000000	4.00000000000000000000	4.00000000000000000000	4.00000000000000000000	4.00000000000000000000	4.00000000000000000000	4.00000000000000000000
33.00000000000000000000	0.00000000000000000000	4148.20507812500000000000	4136.92285156250000000000	4162.56396484375000000000	4145.12792968750000000000	4143.07666015625000000000	4158.46142578125000000000	4150.25634765625000000000	4157.94873046875000000000	4156.92285156250000000000	4161.02539062500000000000	4148.71777343750000000000	4128.71777343750000000000	4146.66650390625000000000	4147.17919921875000000000	0.00000000000000000000	10246.00000000000000000000	10227.00000000000000000000	0.00000000000000000000	0.00000000000000000000	0.00000000000000000000	882.00000000000000000000	5.00000000000000000000	4.00000000000000000000	4.00000000000000000000	4.00000000000000000000	4.00000000000000000000	4.00000000000000000000	4.00000000000000000000	4.00000000000000000000	4.00000000000000000000	4.00000000000000000000	4.00000000000000000000	4.00000000000000000000	4.00000000000000000000	4.00000000000000000000	4.00000000000000000000	4.00000000000000000000	4.00000000000000000000
34.00000000000000000000	0.00000000000000000000	4153.84619140625000000000	4163.58984375000000000000	4160.51269531250000000000	4156.41015625000000000000	4180.51269531250000000000	4162.05126953125000000000	4158.46142578125000000000	4159.48730468750000000000	4164.61523437500000000000	4167.69238281250000000000	4164.61523437500000000000	4126.15380859375000000000	4170.76904296875000000000	4154.35888671875000000000	0.00000000000000000000	10246.00000000000000000000	10227.00000000000000000000	0.00000000000000000000	0.00000000000000000000	0.00000000000000000000	882.00000000000000000000	13.00000000000000000000	4.00000000000000000000	4.00000000000000000000	4.00000000000000000000	4.00000000000000000000	4.00000000000000000000	4.00000000000000000000	4.00000000000000000000	4.00000000000000000000	4.00000000000000000000	4.00000000000000000000	4.00000000000000000000	4.00000000000000000000	4.00000000000000000000	4.00000000000000000000	4.00000000000000000000	4.00000000000000000000
35.00000000000000000000	0.00000000000000000000	4157.94873046875000000000	4162.05126953125000000000	4171.28173828125000000000	4157.94873046875000000000	4160.51269531250000000000	4156.41015625000000000000	4149.74365234375000000000	4151.28173828125000000000	4173.33300781250000000000	4156.41015625000000000000	4162.05126953125000000000	4134.87158203125000000000	4174.35888671875000000000	4166.66650390625000000000	0.00000000000000000000	10245.00000000000000000000	10227.00000000000000000000	0.00000000000000000000	0.00000000000000000000	0.00000000000000000000	882.00000000000000000000	21.00000000000000000000	4.00000000000000000000	4.00000000000000000000	4.00000000000000000000	4.00000000000000000000	4.00000000000000000000	4.00000000000000000000	4.00000000000000000000	4.00000000000000000000	4.00000000000000000000	4.00000000000000000000	4.00000000000000000000	4.00000000000000000000	4.00000000000000000000	4.00000000000000000000	4.00000000000000000000	4.00000000000000000000
36.00000000000000000000	0.00000000000000000000	4152.82031250000000000000	4148.20507812500000000000	4164.10253906250000000000	4144.10253906250000000000	4135.89746093750000000000	4150.25634765625000000000	4145.64111328125000000000	4149.23046875000000000000	4164.10253906250000000000	4142.56396484375000000000	4150.76904296875000000000	4128.20507812500000000000	4158.97412109375000000000	4160.00000000000000000000	0.00000000000000000000	10245.00000000000000000000	10227.00000000000000000000	0.00000000000000000000	0.00000000000000000000	0.00000000000000000000	882.00000000000000000000	30.00000000000000000000	4.00000000000000000000	4.00000000000000000000	4.00000000000000000000	4.00000000000000000000	4.00000000000000000000	4.00000000000000000000	4.00000000000000000000	4.00000000000000000000	4.00000000000000000000	4.00000000000000000000	4.00000000000000000000	4.00000000000000000000	4.00000000000000000000	4.00000000000000000000	4.00000000000000000000	4.00000000000000000000
37.00000000000000000000	0.00000000000000000000	4155.89746093750000000000	4167.69238281250000000000	4159.48730468750000000000	4160.00000000000000000000	4164.61523437500000000000	4156.92285156250000000000	4165.12792968750000000000	4186.15380859375000000000	4172.30761718750000000000	4180.51269531250000000000	4182.56396484375000000000	4139.48730468750000000000	4183.07666015625000000000	4163.58984375000000000000	0.00000000000000000000	10245.00000000000000000000	10226.00000000000000000000	0.00000000000000000000	0.00000000000000000000	0.00000000000000000000	882.00000000000000000000	38.00000000000000000000	4.00000000000000000000	4.00000000000000000000	4.00000000000000000000	4.00000000000000000000	4.00000000000000000000	4.00000000000000000000	4.00000000000000000000	4.00000000000000000000	4.00000000000000000000	4.00000000000000000000	4.00000000000000000000	4.00000000000000000000	4.00000000000000000000	4.00000000000000000000	4.00000000000000000000	4.00000000000000000000
38.00000000000000000000	0.00000000000000000000	4147.17919921875000000000	4145.64111328125000000000	4166.66650390625000000000	4150.25634765625000000000	4128.71777343750000000000	4150.76904296875000000000	4146.15380859375000000000	4162.05126953125000000000	4165.12792968750000000000	4150.76904296875000000000	4160.00000000000000000000	4133.84619140625000000000	4156.92285156250000000000	4156.92285156250000000000	0.00000000000000000000	10245.00000000000000000000	10226.00000000000000000000	0.00000000000000000000	0.00000000000000000000	0.00000000000000000000	882.00000000000000000000	46.00000000000000000000	4.00000000000000000000	4.00000000000000000000	4.00000000000000000000	4.00000000000000000000	4.00000000000000000000	4.00000000000000000000	4.00000000000000000000	4.00000000000000000000	4.00000000000000000000	4.00000000000000000000	4.00000000000000000000	4.00000000000000000000	4.00000000000000000000	4.00000000000000000000	4.00000000000000000000	4.00000000000000000000
39.00000000000000000000	0.00000000000000000000	4160.51269531250000000000	4175.38427734375000000000	4162.05126953125000000000	4162.05126953125000000000	4150.76904296875000000000	4175.89746093750000000000	4178.97412109375000000000	4176.92285156250000000000	4167.69238281250000000000	4171.79492187500000000000	4168.71777343750000000000	4131.79492187500000000000	4176.92285156250000000000	4163.58984375000000000000	0.00000000000000000000	10245.00000000000000000000	10227.00000000000000000000	0.00000000000000000000	0.00000000000000000000	0.00000000000000000000	882.00000000000000000000	55.00000000000000000000	4.00000000000000000000	4.00000000000000000000	4.00000000000000000000	4.00000000000000000000	4.00000000000000000000	4.00000000000000000000	4.00000000000000000000	4.00000000000000000000	4.00000000000000000000	4.00000000000000000000	4.00000000000000000000	4.00000000000000000000	4.00000000000000000000	4.00000000000000000000	4.00000000000000000000	4.00000000000000000000
40.00000000000000000000	0.00000000000000000000	4171.79492187500000000000	4177.94873046875000000000	4168.71777343750000000000	4160.00000000000000000000	4171.79492187500000000000	4175.89746093750000000000	4181.53857421875000000000	4178.46142578125000000000	4173.84619140625000000000	4186.15380859375000000000	4174.87158203125000000000	4136.92285156250000000000	4180.51269531250000000000	4168.20507812500000000000	0.00000000000000000000	10245.00000000000000000000	10227.00000000000000000000	0.00000000000000000000	0.00000000000000000000	0.00000000000000000000	882.00000000000000000000	63.00000000000000000000	4.00000000000000000000	4.00000000000000000000	4.00000000000000000000	4.00000000000000000000	4.00000000000000000000	4.00000000000000000000	4.00000000000000000000	4.00000000000000000000	4.00000000000000000000	4.00000000000000000000	4.00000000000000000000	4.00000000000000000000	4.00000000000000000000	4.00000000000000000000	4.00000000000000000000	4.00000000000000000000
41.00000000000000000000	0.00000000000000000000	4160.00000000000000000000	4148.20507812500000000000	4167.69238281250000000000	4141.02539062500000000000	4170.25634765625000000000	4157.94873046875000000000	4155.38427734375000000000	4150.25634765625000000000	4164.61523437500000000000	4154.35888671875000000000	4154.87158203125000000000	4122.56396484375000000000	4159.48730468750000000000	4160.00000000000000000000	0.00000000000000000000	10245.00000000000000000000	10226.00000000000000000000	0.00000000000000000000	0.00000000000000000000	0.00000000000000000000	882.00000000000000000000	71.00000000000000000000	4.00000000000000000000	4.00000000000000000000	4.00000000000000000000	4.00000000000000000000	4.00000000000000000000	4.00000000000000000000	4.00000000000000000000	4.00000000000000000000	4.00000000000000000000	4.00000000000000000000	4.00000000000000000000	4.00000000000000000000	4.00000000000000000000	4.00000000000000000000	4.00000000000000000000	4.00000000000000000000
42.00000000000000000000	0.00000000000000000000	4157.94873046875000000000	4163.58984375000000000000	4164.61523437500000000000	4157.43603515625000000000	4189.23046875000000000000	4161.02539062500000000000	4163.07666015625000000000	4168.71777343750000000000	4174.35888671875000000000	4172.82031250000000000000	4175.38427734375000000000	4131.28173828125000000000	4192.30761718750000000000	4173.84619140625000000000	0.00000000000000000000	10245.00000000000000000000	10226.00000000000000000000	0.00000000000000000000	0.00000000000000000000	0.00000000000000000000	882.00000000000000000000	80.00000000000000000000	4.00000000000000000000	4.00000000000000000000	4.00000000000000000000	4.00000000000000000000	4.00000000000000000000	4.00000000000000000000	4.00000000000000000000	4.00000000000000000000	4.00000000000000000000	4.00000000000000000000	4.00000000000000000000	4.00000000000000000000	4.00000000000000000000	4.00000000000000000000	4.00000000000000000000	4.00000000000000000000
43.00000000000000000000	0.00000000000000000000	4150.25634765625000000000	4141.53857421875000000000	4165.64111328125000000000	4145.64111328125000000000	4130.76904296875000000000	4145.12792968750000000000	4141.53857421875000000000	4150.25634765625000000000	4166.15380859375000000000	4151.79492187500000000000	4157.94873046875000000000	4130.76904296875000000000	4171.28173828125000000000	4169.23046875000000000000	0.00000000000000000000	10245.00000000000000000000	10225.00000000000000000000	0.00000000000000000000	0.00000000000000000000	0.00000000000000000000	882.00000000000000000000	88.00000000000000000000	4.00000000000000000000	4.00000000000000000000	4.00000000000000000000	4.00000000000000000000	4.00000000000000000000	4.00000000000000000000	4.00000000000000000000	4.00000000000000000000	4.00000000000000000000	4.00000000000000000000	4.00000000000000000000	4.00000000000000000000	4.00000000000000000000	4.00000000000000000000	4.00000000000000000000	4.00000000000000000000
44.00000000000000000000	0.00000000000000000000	4150.76904296875000000000	4155.38427734375000000000	4157.43603515625000000000	4149.74365234375000000000	4148.20507812500000000000	4158.97412109375000000000	4166.15380859375000000000	4171.79492187500000000000	4161.02539062500000000000	4172.82031250000000000000	4165.12792968750000000000	4128.20507812500000000000	4171.28173828125000000000	4162.56396484375000000000	0.00000000000000000000	10245.00000000000000000000	10225.00000000000000000000	0.00000000000000000000	0.00000000000000000000	0.00000000000000000000	882.00000000000000000000	97.00000000000000000000	4.00000000000000000000	4.00000000000000000000	4.00000000000000000000	4.00000000000000000000	4.00000000000000000000	4.00000000000000000000	4.00000000000000000000	4.00000000000000000000	4.00000000000000000000	4.00000000000000000000	4.00000000000000000000	4.00000000000000000000	4.00000000000000000000	4.00000000000000000000	4.00000000000000000000	4.00000000000000000000
45.00000000000000000000	0.00000000000000000000	4151.79492187500000000000	4159.48730468750000000000	4161.02539062500000000000	4151.79492187500000000000	4185.64111328125000000000	4168.71777343750000000000	4174.35888671875000000000	4180.00000000000000000000	4163.58984375000000000000	4190.76904296875000000000	4165.64111328125000000000	4130.76904296875000000000	4163.07666015625000000000	4160.00000000000000000000	0.00000000000000000000	10246.00000000000000000000	10227.00000000000000000000	0.00000000000000000000	0.00000000000000000000	0.00000000000000000000	882.00000000000000000000	104.00000000000000000000	4.00000000000000000000	4.00000000000000000000	4.00000000000000000000	4.00000000000000000000	4.00000000000000000000	4.00000000000000000000	4.00000000000000000000	4.00000000000000000000	4.00000000000000000000	4.00000000000000000000	4.00000000000000000000	4.00000000000000000000	4.00000000000000000000	4.00000000000000000000	4.00000000000000000000	4.00000000000000000000
46.00000000000000000000	0.00000000000000000000	4151.28173828125000000000	4145.64111328125000000000	4161.53857421875000000000	4142.05126953125000000000	4157.94873046875000000000	4160.51269531250000000000	4153.84619140625000000000	4150.76904296875000000000	4155.89746093750000000000	4164.10253906250000000000	4146.66650390625000000000	4115.89746093750000000000	4144.10253906250000000000	4151.79492187500000000000	0.00000000000000000000	10246.00000000000000000000	10227.00000000000000000000	0.00000000000000000000	0.00000000000000000000	0.00000000000000000000	882.00000000000000000000	112.00000000000000000000	4.00000000000000000000	4.00000000000000000000	4.00000000000000000000	4.00000000000000000000	4.00000000000000000000	4.00000000000000000000	4.00000000000000000000	4.00000000000000000000	4.00000000000000000000	4.00000000000000000000	4.00000000000000000000	4.00000000000000000000	4.00000000000000000000	4.00000000000000000000	4.00000000000000000000	4.00000000000000000000
47.00000000000000000000	0.00000000000000000000	4170.25634765625000000000	4181.53857421875000000000	4168.71777343750000000000	4169.74365234375000000000	4178.46142578125000000000	4168.71777343750000000000	4170.76904296875000000000	4174.87158203125000000000	4176.92285156250000000000	4185.64111328125000000000	4176.92285156250000000000	4131.79492187500000000000	4189.74365234375000000000	4171.28173828125000000000	0.00000000000000000000	10244.00000000000000000000	10225.00000000000000000000	0.00000000000000000000	0.00000000000000000000	0.00000000000000000000	882.00000000000000000000	119.00000000000000000000	4.00000000000000000000	4.00000000000000000000	4.00000000000000000000	4.00000000000000000000	4.00000000000000000000	4.00000000000000000000	4.00000000000000000000	4.00000000000000000000	4.00000000000000000000	4.00000000000000000000	4.00000000000000000000	4.00000000000000000000	4.00000000000000000000	4.00000000000000000000	4.00000000000000000000	4.00000000000000000000
48.00000000000000000000	0.00000000000000000000	4164.10253906250000000000	4165.12792968750000000000	4177.94873046875000000000	4156.41015625000000000000	4167.69238281250000000000	4155.38427734375000000000	4148.71777343750000000000	4154.87158203125000000000	4174.35888671875000000000	4156.92285156250000000000	4157.94873046875000000000	4134.87158203125000000000	4171.28173828125000000000	4170.76904296875000000000	0.00000000000000000000	10244.00000000000000000000	10225.00000000000000000000	0.00000000000000000000	0.00000000000000000000	0.00000000000000000000	882.00000000000000000000	126.00000000000000000000	4.00000000000000000000	4.00000000000000000000	4.00000000000000000000	4.00000000000000000000	4.00000000000000000000	4.00000000000000000000	4.00000000000000000000	4.00000000000000000000	4.00000000000000000000	4.00000000000000000000	4.00000000000000000000	4.00000000000000000000	4.00000000000000000000	4.00000000000000000000	4.00000000000000000000	4.00000000000000000000
49.00000000000000000000	0.00000000000000000000	4152.30761718750000000000	4164.61523437500000000000	4158.97412109375000000000	4151.79492187500000000000	4163.58984375000000000000	4160.51269531250000000000	4159.48730468750000000000	4167.17919921875000000000	4160.51269531250000000000	4160.00000000000000000000	4162.56396484375000000000	4127.69238281250000000000	4168.71777343750000000000	4162.05126953125000000000	0.00000000000000000000	10245.00000000000000000000	10226.00000000000000000000	0.00000000000000000000	0.00000000000000000000	0.00000000000000000000	882.00000000000000000000	134.00000000000000000000	4.00000000000000000000	4.00000000000000000000	4.00000000000000000000	4.00000000000000000000	4.00000000000000000000	4.00000000000000000000	4.00000000000000000000	4.00000000000000000000	4.00000000000000000000	4.00000000000000000000	4.00000000000000000000	4.00000000000000000000	4.00000000000000000000	4.00000000000000000000	4.00000000000000000000	4.00000000000000000000
50.00000000000000000000	0.00000000000000000000	4152.30761718750000000000	4158.46142578125000000000	4157.43603515625000000000	4162.05126953125000000000	4144.61523437500000000000	4159.48730468750000000000	4163.58984375000000000000	4189.74365234375000000000	4165.12792968750000000000	4174.87158203125000000000	4181.02539062500000000000	4137.94873046875000000000	4176.92285156250000000000	4166.15380859375000000000	0.00000000000000000000	10245.00000000000000000000	10226.00000000000000000000	0.00000000000000000000	0.00000000000000000000	0.00000000000000000000	882.00000000000000000000	141.00000000000000000000	4.00000000000000000000	4.00000000000000000000	4.00000000000000000000	4.00000000000000000000	4.00000000000000000000	4.00000000000000000000	4.00000000000000000000	4.00000000000000000000	4.00000000000000000000	4.00000000000000000000	4.00000000000000000000	4.00000000000000000000	4.00000000000000000000	4.00000000000000000000	4.00000000000000000000	4.00000000000000000000
51.00000000000000000000	0.00000000000000000000	4146.66650390625000000000	4137.94873046875000000000	4161.53857421875000000000	4146.66650390625000000000	4134.87158203125000000000	4152.30761718750000000000	4144.61523437500000000000	4164.10253906250000000000	4157.94873046875000000000	4157.43603515625000000000	4151.79492187500000000000	4126.15380859375000000000	4146.66650390625000000000	4153.84619140625000000000	0.00000000000000000000	10245.00000000000000000000	10224.00000000000000000000	0.00000000000000000000	0.00000000000000000000	0.00000000000000000000	882.00000000000000000000	149.00000000000000000000	4.00000000000000000000	4.00000000000000000000	4.00000000000000000000	4.00000000000000000000	4.00000000000000000000	4.00000000000000000000	4.00000000000000000000	4.00000000000000000000	4.00000000000000000000	4.00000000000000000000	4.00000000000000000000	4.00000000000000000000	4.00000000000000000000	4.00000000000000000000	4.00000000000000000000	4.00000000000000000000
52.00000000000000000000	0.00000000000000000000	4158.97412109375000000000	4178.46142578125000000000	4162.56396484375000000000	4161.53857421875000000000	4201.53857421875000000000	4172.30761718750000000000	4172.30761718750000000000	4176.92285156250000000000	4169.74365234375000000000	4197.94873046875000000000	4161.02539062500000000000	4127.69238281250000000000	4162.56396484375000000000	4157.94873046875000000000	0.00000000000000000000	10245.00000000000000000000	10224.00000000000000000000	0.00000000000000000000	0.00000000000000000000	0.00000000000000000000	882.00000000000000000000	156.00000000000000000000	4.00000000000000000000	4.00000000000000000000	4.00000000000000000000	4.00000000000000000000	4.00000000000000000000	4.00000000000000000000	4.00000000000000000000	4.00000000000000000000	4.00000000000000000000	4.00000000000000000000	4.00000000000000000000	4.00000000000000000000	4.00000000000000000000	4.00000000000000000000	4.00000000000000000000	4.00000000000000000000
53.00000000000000000000	0.00000000000000000000	4162.05126953125000000000	4168.20507812500000000000	4176.41015625000000000000	4156.92285156250000000000	4149.74365234375000000000	4158.97412109375000000000	4157.43603515625000000000	4150.25634765625000000000	4166.66650390625000000000	4169.23046875000000000000	4147.17919921875000000000	4127.17919921875000000000	4141.53857421875000000000	4158.46142578125000000000	0.00000000000000000000	10247.00000000000000000000	10228.00000000000000000000	0.00000000000000000000	0.00000000000000000000	0.00000000000000000000	882.00000000000000000000	163.00000000000000000000	4.00000000000000000000	4.00000000000000000000	4.00000000000000000000	4.00000000000000000000	4.00000000000000000000	4.00000000000000000000	4.00000000000000000000	4.00000000000000000000	4.00000000000000000000	4.00000000000000000000	4.00000000000000000000	4.00000000000000000000	4.00000000000000000000	4.00000000000000000000	4.00000000000000000000	4.00000000000000000000
54.00000000000000000000	0.00000000000000000000	4160.00000000000000000000	4163.07666015625000000000	4170.76904296875000000000	4161.53857421875000000000	4111.79492187500000000000	4150.76904296875000000000	4154.35888671875000000000	4154.35888671875000000000	4159.48730468750000000000	4154.35888671875000000000	4157.94873046875000000000	4126.66650390625000000000	4157.43603515625000000000	4163.07666015625000000000	0.00000000000000000000	10247.00000000000000000000	10228.00000000000000000000	0.00000000000000000000	0.00000000000000000000	0.00000000000000000000	882.00000000000000000000	171.00000000000000000000	4.00000000000000000000	4.00000000000000000000	4.00000000000000000000	4.00000000000000000000	4.00000000000000000000	4.00000000000000000000	4.00000000000000000000	4.00000000000000000000	4.00000000000000000000	4.00000000000000000000	4.00000000000000000000	4.00000000000000000000	4.00000000000000000000	4.00000000000000000000	4.00000000000000000000	4.00000000000000000000
55.00000000000000000000	0.00000000000000000000	4161.53857421875000000000	4165.12792968750000000000	4170.25634765625000000000	4165.64111328125000000000	4168.71777343750000000000	4152.30761718750000000000	4153.33300781250000000000	4168.71777343750000000000	4175.38427734375000000000	4173.33300781250000000000	4179.48730468750000000000	4143.07666015625000000000	4190.76904296875000000000	4180.00000000000000000000	0.00000000000000000000	10248.00000000000000000000	10228.00000000000000000000	0.00000000000000000000	0.00000000000000000000	0.00000000000000000000	882.00000000000000000000	178.00000000000000000000	4.00000000000000000000	4.00000000000000000000	4.00000000000000000000	4.00000000000000000000	4.00000000000000000000	4.00000000000000000000	4.00000000000000000000	4.00000000000000000000	4.00000000000000000000	4.00000000000000000000	4.00000000000000000000	4.00000000000000000000	4.00000000000000000000	4.00000000000000000000	4.00000000000000000000	4.00000000000000000000
56.00000000000000000000	0.00000000000000000000	4156.41015625000000000000	4143.58984375000000000000	4175.38427734375000000000	4143.07666015625000000000	4187.17919921875000000000	4150.25634765625000000000	4141.53857421875000000000	4140.51269531250000000000	4167.17919921875000000000	4145.12792968750000000000	4155.89746093750000000000	4132.82031250000000000000	4165.12792968750000000000	4174.35888671875000000000	0.00000000000000000000	10248.00000000000000000000	10228.00000000000000000000	0.00000000000000000000	0.00000000000000000000	0.00000000000000000000	882.00000000000000000000	185.00000000000000000000	4.00000000000000000000	4.00000000000000000000	4.00000000000000000000	4.00000000000000000000	4.00000000000000000000	4.00000000000000000000	4.00000000000000000000	4.00000000000000000000	4.00000000000000000000	4.00000000000000000000	4.00000000000000000000	4.00000000000000000000	4.00000000000000000000	4.00000000000000000000	4.00000000000000000000	4.00000000000000000000
57.00000000000000000000	0.00000000000000000000	4167.69238281250000000000	4173.84619140625000000000	4170.76904296875000000000	4167.17919921875000000000	4189.74365234375000000000	4175.38427734375000000000	4182.05126953125000000000	4178.46142578125000000000	4167.69238281250000000000	4184.10253906250000000000	4179.48730468750000000000	4138.46142578125000000000	4183.58984375000000000000	4174.35888671875000000000	0.00000000000000000000	10249.00000000000000000000	10230.00000000000000000000	0.00000000000000000000	0.00000000000000000000	0.00000000000000000000	882.00000000000000000000	193.00000000000000000000	4.00000000000000000000	4.00000000000000000000	4.00000000000000000000	4.00000000000000000000	4.00000000000000000000	4.00000000000000000000	4.00000000000000000000	4.00000000000000000000	4.00000000000000000000	4.00000000000000000000	4.00000000000000000000	4.00000000000000000000	4.00000000000000000000	4.00000000000000000000	4.00000000000000000000	4.00000000000000000000
58.00000000000000000000	0.00000000000000000000	4167.17919921875000000000	4162.05126953125000000000	4171.79492187500000000000	4166.15380859375000000000	4155.38427734375000000000	4168.71777343750000000000	4167.17919921875000000000	4173.84619140625000000000	4164.61523437500000000000	4183.07666015625000000000	4170.76904296875000000000	4141.53857421875000000000	4167.69238281250000000000	4164.61523437500000000000	0.00000000000000000000	10249.00000000000000000000	10230.00000000000000000000	0.00000000000000000000	0.00000000000000000000	0.00000000000000000000	882.00000000000000000000	201.00000000000000000000	4.00000000000000000000	4.00000000000000000000	4.00000000000000000000	4.00000000000000000000	4.00000000000000000000	4.00000000000000000000	4.00000000000000000000	4.00000000000000000000	4.00000000000000000000	4.00000000000000000000	4.00000000000000000000	4.00000000000000000000	4.00000000000000000000	4.00000000000000000000	4.00000000000000000000	4.00000000000000000000
59.00000000000000000000	0.00000000000000000000	4167.17919921875000000000	4168.20507812500000000000	4169.74365234375000000000	4162.05126953125000000000	4190.25634765625000000000	4166.15380859375000000000	4163.07666015625000000000	4164.61523437500000000000	4164.61523437500000000000	4171.28173828125000000000	4162.05126953125000000000	4131.79492187500000000000	4170.25634765625000000000	4163.07666015625000000000	0.00000000000000000000	10249.00000000000000000000	10230.00000000000000000000	0.00000000000000000000	0.00000000000000000000	0.00000000000000000000	882.00000000000000000000	209.00000000000000000000	4.00000000000000000000	4.00000000000000000000	4.00000000000000000000	4.00000000000000000000	4.00000000000000000000	4.00000000000000000000	4.00000000000000000000	4.00000000000000000000	4.00000000000000000000	4.00000000000000000000	4.00000000000000000000	4.00000000000000000000	4.00000000000000000000	4.00000000000000000000	4.00000000000000000000	4.00000000000000000000
60.00000000000000000000	0.00000000000000000000	4177.43603515625000000000	4192.30761718750000000000	4180.00000000000000000000	4177.43603515625000000000	4229.74365234375000000000	4171.79492187500000000000	4176.92285156250000000000	4181.53857421875000000000	4181.02539062500000000000	4185.64111328125000000000	4178.97412109375000000000	4144.61523437500000000000	4193.84619140625000000000	4179.48730468750000000000	0.00000000000000000000	10249.00000000000000000000	10230.00000000000000000000	0.00000000000000000000	0.00000000000000000000	0.00000000000000000000	882.00000000000000000000	217.00000000000000000000	4.00000000000000000000	4.00000000000000000000	4.00000000000000000000	4.00000000000000000000	4.00000000000000000000	4.00000000000000000000	4.00000000000000000000	4.00000000000000000000	4.00000000000000000000	4.00000000000000000000	4.00000000000000000000	4.00000000000000000000	4.00000000000000000000	4.00000000000000000000	4.00000000000000000000	4.00000000000000000000
61.00000000000000000000	0.00000000000000000000	4168.20507812500000000000	4166.66650390625000000000	4178.97412109375000000000	4158.97412109375000000000	4178.97412109375000000000	4155.38427734375000000000	4152.82031250000000000000	4157.94873046875000000000	4170.25634765625000000000	4161.53857421875000000000	4159.48730468750000000000	4140.51269531250000000000	4161.53857421875000000000	4170.25634765625000000000	0.00000000000000000000	10248.00000000000000000000	10232.00000000000000000000	0.00000000000000000000	0.00000000000000000000	0.00000000000000000000	882.00000000000000000000	226.00000000000000000000	4.00000000000000000000	4.00000000000000000000	4.00000000000000000000	4.00000000000000000000	4.00000000000000000000	4.00000000000000000000	4.00000000000000000000	4.00000000000000000000	4.00000000000000000000	4.00000000000000000000	4.00000000000000000000	4.00000000000000000000	4.00000000000000000000	4.00000000000000000000	4.00000000000000000000	4.00000000000000000000
62.00000000000000000000	0.00000000000000000000	4163.58984375000000000000	4180.00000000000000000000	4165.64111328125000000000	4167.69238281250000000000	4176.92285156250000000000	4164.10253906250000000000	4172.30761718750000000000	4186.66650390625000000000	4171.28173828125000000000	4203.07666015625000000000	4183.58984375000000000000	4146.15380859375000000000	4184.61523437500000000000	4173.33300781250000000000	0.00000000000000000000	10248.00000000000000000000	10232.00000000000000000000	0.00000000000000000000	0.00000000000000000000	0.00000000000000000000	882.00000000000000000000	234.00000000000000000000	4.00000000000000000000	4.00000000000000000000	4.00000000000000000000	4.00000000000000000000	4.00000000000000000000	4.00000000000000000000	4.00000000000000000000	4.00000000000000000000	4.00000000000000000000	4.00000000000000000000	4.00000000000000000000	4.00000000000000000000	4.00000000000000000000	4.00000000000000000000	4.00000000000000000000	4.00000000000000000000
63.00000000000000000000	0.00000000000000000000	4152.82031250000000000000	4158.97412109375000000000	4168.20507812500000000000	4160.51269531250000000000	4162.05126953125000000000	4162.56396484375000000000	4164.10253906250000000000	4176.41015625000000000000	4168.20507812500000000000	4194.35888671875000000000	4177.94873046875000000000	4150.25634765625000000000	4175.89746093750000000000	4169.74365234375000000000	0.00000000000000000000	10254.00000000000000000000	10232.00000000000000000000	0.00000000000000000000	0.00000000000000000000	0.00000000000000000000	882.00000000000000000000	242.00000000000000000000	4.00000000000000000000	4.00000000000000000000	4.00000000000000000000	4.00000000000000000000	4.00000000000000000000	4.00000000000000000000	4.00000000000000000000	4.00000000000000000000	4.00000000000000000000	4.00000000000000000000	4.00000000000000000000	4.00000000000000000000	4.00000000000000000000	4.00000000000000000000	4.00000000000000000000	4.00000000000000000000
64.00000000000000000000	0.00000000000000000000	4152.30761718750000000000	4156.92285156250000000000	4166.66650390625000000000	4155.38427734375000000000	4173.33300781250000000000	4170.25634765625000000000	4168.71777343750000000000	4162.56396484375000000000	4161.02539062500000000000	4173.33300781250000000000	4165.12792968750000000000	4135.38427734375000000000	4164.61523437500000000000	4160.51269531250000000000	584.00000000000000000000	10254.00000000000000000000	10232.00000000000000000000	0.00000000000000000000	0.00000000000000000000	0.00000000000000000000	882.00000000000000000000	251.00000000000000000000	4.00000000000000000000	4.00000000000000000000	4.00000000000000000000	4.00000000000000000000	4.00000000000000000000	4.00000000000000000000	4.00000000000000000000	4.00000000000000000000	4.00000000000000000000	4.00000000000000000000	4.00000000000000000000	4.00000000000000000000	4.00000000000000000000	4.00000000000000000000	4.00000000000000000000	4.00000000000000000000
65.00000000000000000000	0.00000000000000000000	4175.89746093750000000000	4192.82031250000000000000	4176.41015625000000000000	4177.94873046875000000000	4203.58984375000000000000	4182.56396484375000000000	4187.69238281250000000000	4183.58984375000000000000	4176.41015625000000000000	4202.56396484375000000000	4185.64111328125000000000	4144.10253906250000000000	4192.30761718750000000000	4173.33300781250000000000	815.00000000000000000000	10253.00000000000000000000	10232.00000000000000000000	0.00000000000000000000	0.00000000000000000000	0.00000000000000000000	882.00000000000000000000	259.00000000000000000000	4.00000000000000000000	4.00000000000000000000	4.00000000000000000000	4.00000000000000000000	4.00000000000000000000	4.00000000000000000000	4.00000000000000000000	4.00000000000000000000	4.00000000000000000000	4.00000000000000000000	4.00000000000000000000	4.00000000000000000000	4.00000000000000000000	4.00000000000000000000	4.00000000000000000000	4.00000000000000000000
66.00000000000000000000	0.00000000000000000000	4174.35888671875000000000	4169.74365234375000000000	4182.05126953125000000000	4166.66650390625000000000	4158.46142578125000000000	4162.05126953125000000000	4157.43603515625000000000	4149.23046875000000000000	4167.17919921875000000000	4166.66650390625000000000	4166.66650390625000000000	4140.51269531250000000000	4173.33300781250000000000	4170.76904296875000000000	785.00000000000000000000	10253.00000000000000000000	10232.00000000000000000000	0.00000000000000000000	0.00000000000000000000	0.00000000000000000000	882.00000000000000000000	267.00000000000000000000	4.00000000000000000000	4.00000000000000000000	4.00000000000000000000	4.00000000000000000000	4.00000000000000000000	4.00000000000000000000	4.00000000000000000000	4.00000000000000000000	4.00000000000000000000	4.00000000000000000000	4.00000000000000000000	4.00000000000000000000	4.00000000000000000000	4.00000000000000000000	4.00000000000000000000	4.00000000000000000000
67.00000000000000000000	0.00000000000000000000	4170.76904296875000000000	4184.10253906250000000000	4170.76904296875000000000	4182.05126953125000000000	4166.15380859375000000000	4162.56396484375000000000	4164.10253906250000000000	4162.05126953125000000000	4171.79492187500000000000	4179.48730468750000000000	4187.17919921875000000000	4145.12792968750000000000	4197.94873046875000000000	4178.97412109375000000000	1194.00000000000000000000	10252.00000000000000000000	10230.00000000000000000000	0.00000000000000000000	0.00000000000000000000	0.00000000000000000000	882.00000000000000000000	276.00000000000000000000	4.00000000000000000000	4.00000000000000000000	4.00000000000000000000	4.00000000000000000000	4.00000000000000000000	4.00000000000000000000	4.00000000000000000000	4.00000000000000000000	4.00000000000000000000	4.00000000000000000000	4.00000000000000000000	4.00000000000000000000	4.00000000000000000000	4.00000000000000000000	4.00000000000000000000	4.00000000000000000000
68.00000000000000000000	0.00000000000000000000	4166.15380859375000000000	4177.43603515625000000000	4175.89746093750000000000	4185.12792968750000000000	4163.58984375000000000000	4152.30761718750000000000	4146.15380859375000000000	4164.10253906250000000000	4177.94873046875000000000	4179.48730468750000000000	4183.07666015625000000000	4152.82031250000000000000	4194.35888671875000000000	4182.05126953125000000000	1291.00000000000000000000	10252.00000000000000000000	10230.00000000000000000000	0.00000000000000000000	0.00000000000000000000	0.00000000000000000000	882.00000000000000000000	283.00000000000000000000	4.00000000000000000000	4.00000000000000000000	4.00000000000000000000	4.00000000000000000000	4.00000000000000000000	4.00000000000000000000	4.00000000000000000000	4.00000000000000000000	4.00000000000000000000	4.00000000000000000000	4.00000000000000000000	4.00000000000000000000	4.00000000000000000000	4.00000000000000000000	4.00000000000000000000	4.00000000000000000000
69.00000000000000000000	0.00000000000000000000	4162.05126953125000000000	4164.61523437500000000000	4170.76904296875000000000	4173.84619140625000000000	4158.46142578125000000000	4153.84619140625000000000	4144.10253906250000000000	4155.38427734375000000000	4163.07666015625000000000	4166.15380859375000000000	4166.15380859375000000000	4138.97412109375000000000	4180.51269531250000000000	4167.17919921875000000000	758.00000000000000000000	10250.00000000000000000000	10228.00000000000000000000	0.00000000000000000000	0.00000000000000000000	0.00000000000000000000	882.00000000000000000000	290.00000000000000000000	4.00000000000000000000	4.00000000000000000000	4.00000000000000000000	4.00000000000000000000	4.00000000000000000000	4.00000000000000000000	4.00000000000000000000	4.00000000000000000000	4.00000000000000000000	4.00000000000000000000	4.00000000000000000000	4.00000000000000000000	4.00000000000000000000	4.00000000000000000000	4.00000000000000000000	4.00000000000000000000
70.00000000000000000000	0.00000000000000000000	4167.17919921875000000000	4183.07666015625000000000	4167.17919921875000000000	4183.58984375000000000000	4191.28173828125000000000	4176.41015625000000000000	4176.92285156250000000000	4177.43603515625000000000	4166.66650390625000000000	4190.25634765625000000000	4184.61523437500000000000	4140.51269531250000000000	4195.38427734375000000000	4167.69238281250000000000	1134.00000000000000000000	10250.00000000000000000000	10228.00000000000000000000	0.00000000000000000000	0.00000000000000000000	0.00000000000000000000	882.00000000000000000000	298.00000000000000000000	4.00000000000000000000	4.00000000000000000000	4.00000000000000000000	4.00000000000000000000	4.00000000000000000000	4.00000000000000000000	4.00000000000000000000	4.00000000000000000000	4.00000000000000000000	4.00000000000000000000	4.00000000000000000000	4.00000000000000000000	4.00000000000000000000	4.00000000000000000000	4.00000000000000000000	4.00000000000000000000
71.00000000000000000000	0.00000000000000000000	4157.94873046875000000000	4160.00000000000000000000	4170.76904296875000000000	4163.58984375000000000000	4170.25634765625000000000	4167.17919921875000000000	4152.30761718750000000000	4146.15380859375000000000	4159.48730468750000000000	4151.28173828125000000000	4155.89746093750000000000	4132.30761718750000000000	4156.92285156250000000000	4157.94873046875000000000	1250.00000000000000000000	10247.00000000000000000000	10228.00000000000000000000	0.00000000000000000000	0.00000000000000000000	0.00000000000000000000	882.00000000000000000000	305.00000000000000000000	4.00000000000000000000	4.00000000000000000000	4.00000000000000000000	4.00000000000000000000	4.00000000000000000000	4.00000000000000000000	4.00000000000000000000	4.00000000000000000000	4.00000000000000000000	4.00000000000000000000	4.00000000000000000000	4.00000000000000000000	4.00000000000000000000	4.00000000000000000000	4.00000000000000000000	4.00000000000000000000
72.00000000000000000000	0.00000000000000000000	4168.71777343750000000000	4186.15380859375000000000	4171.28173828125000000000	4179.48730468750000000000	4190.25634765625000000000	4169.74365234375000000000	4157.94873046875000000000	4155.89746093750000000000	4169.23046875000000000000	4168.20507812500000000000	4170.76904296875000000000	4137.43603515625000000000	4185.64111328125000000000	4167.69238281250000000000	996.00000000000000000000	10247.00000000000000000000	10228.00000000000000000000	0.00000000000000000000	0.00000000000000000000	0.00000000000000000000	882.00000000000000000000	313.00000000000000000000	4.00000000000000000000	4.00000000000000000000	4.00000000000000000000	4.00000000000000000000	4.00000000000000000000	4.00000000000000000000	4.00000000000000000000	4.00000000000000000000	4.00000000000000000000	4.00000000000000000000	4.00000000000000000000	4.00000000000000000000	4.00000000000000000000	4.00000000000000000000	4.00000000000000000000	4.00000000000000000000
73.00000000000000000000	0.00000000000000000000	4177.43603515625000000000	4187.17919921875000000000	4183.58984375000000000000	4188.71777343750000000000	4169.74365234375000000000	4162.05126953125000000000	4151.28173828125000000000	4151.79492187500000000000	4180.00000000000000000000	4178.97412109375000000000	4182.56396484375000000000	4147.69238281250000000000	4204.10253906250000000000	4179.48730468750000000000	1317.00000000000000000000	10244.00000000000000000000	10229.00000000000000000000	0.00000000000000000000	0.00000000000000000000	0.00000000000000000000	882.00000000000000000000	320.00000000000000000000	4.00000000000000000000	4.00000000000000000000	4.00000000000000000000	4.00000000000000000000	4.00000000000000000000	4.00000000000000000000	4.00000000000000000000	4.00000000000000000000	4.00000000000000000000	4.00000000000000000000	4.00000000000000000000	4.00000000000000000000	4.00000000000000000000	4.00000000000000000000	4.00000000000000000000	4.00000000000000000000
74.00000000000000000000	0.00000000000000000000	4163.07666015625000000000	4160.00000000000000000000	4174.35888671875000000000	4169.74365234375000000000	4139.48730468750000000000	4155.89746093750000000000	4144.10253906250000000000	4142.56396484375000000000	4164.61523437500000000000	4156.41015625000000000000	4166.15380859375000000000	4133.33300781250000000000	4182.56396484375000000000	4165.12792968750000000000	1282.00000000000000000000	10244.00000000000000000000	10229.00000000000000000000	0.00000000000000000000	0.00000000000000000000	0.00000000000000000000	882.00000000000000000000	328.00000000000000000000	4.00000000000000000000	4.00000000000000000000	4.00000000000000000000	4.00000000000000000000	4.00000000000000000000	4.00000000000000000000	4.00000000000000000000	4.00000000000000000000	4.00000000000000000000	4.00000000000000000000	4.00000000000000000000	4.00000000000000000000	4.00000000000000000000	4.00000000000000000000	4.00000000000000000000	4.00000000000000000000
75.00000000000000000000	0.00000000000000000000	4161.02539062500000000000	4171.28173828125000000000	4165.64111328125000000000	4181.02539062500000000000	4180.51269531250000000000	4166.66650390625000000000	4165.64111328125000000000	4183.07666015625000000000	4168.71777343750000000000	4188.20507812500000000000	4188.71777343750000000000	4145.12792968750000000000	4199.48730468750000000000	4169.23046875000000000000	1172.00000000000000000000	10244.00000000000000000000	10231.00000000000000000000	0.00000000000000000000	0.00000000000000000000	0.00000000000000000000	882.00000000000000000000	336.00000000000000000000	4.00000000000000000000	4.00000000000000000000	4.00000000000000000000	4.00000000000000000000	4.00000000000000000000	4.00000000000000000000	4.00000000000000000000	4.00000000000000000000	4.00000000000000000000	4.00000000000000000000	4.00000000000000000000	4.00000000000000000000	4.00000000000000000000	4.00000000000000000000	4.00000000000000000000	4.00000000000000000000
76.00000000000000000000	0.00000000000000000000	4155.89746093750000000000	4148.20507812500000000000	4171.28173828125000000000	4167.69238281250000000000	4158.97412109375000000000	4152.82031250000000000000	4144.10253906250000000000	4161.53857421875000000000	4162.56396484375000000000	4173.84619140625000000000	4168.20507812500000000000	4144.10253906250000000000	4169.74365234375000000000	4164.61523437500000000000	1193.00000000000000000000	10244.00000000000000000000	10231.00000000000000000000	0.00000000000000000000	0.00000000000000000000	0.00000000000000000000	882.00000000000000000000	344.00000000000000000000	4.00000000000000000000	4.00000000000000000000	4.00000000000000000000	4.00000000000000000000	4.00000000000000000000	4.00000000000000000000	4.00000000000000000000	4.00000000000000000000	4.00000000000000000000	4.00000000000000000000	4.00000000000000000000	4.00000000000000000000	4.00000000000000000000	4.00000000000000000000	4.00000000000000000000	4.00000000000000000000
77.00000000000000000000	0.00000000000000000000	4164.10253906250000000000	4172.30761718750000000000	4166.66650390625000000000	4174.87158203125000000000	4171.79492187500000000000	4167.69238281250000000000	4166.66650390625000000000	4169.23046875000000000000	4165.12792968750000000000	4192.82031250000000000000	4169.74365234375000000000	4134.35888671875000000000	4174.87158203125000000000	4160.00000000000000000000	1263.00000000000000000000	10245.00000000000000000000	10230.00000000000000000000	0.00000000000000000000	0.00000000000000000000	0.00000000000000000000	882.00000000000000000000	352.00000000000000000000	4.00000000000000000000	4.00000000000000000000	4.00000000000000000000	4.00000000000000000000	4.00000000000000000000	4.00000000000000000000	4.00000000000000000000	4.00000000000000000000	4.00000000000000000000	4.00000000000000000000	4.00000000000000000000	4.00000000000000000000	4.00000000000000000000	4.00000000000000000000	4.00000000000000000000	4.00000000000000000000
78.00000000000000000000	0.00000000000000000000	4172.82031250000000000000	4185.12792968750000000000	4177.94873046875000000000	4183.07666015625000000000	4166.15380859375000000000	4173.33300781250000000000	4171.79492187500000000000	4168.71777343750000000000	4173.33300781250000000000	4198.46142578125000000000	4174.87158203125000000000	4140.00000000000000000000	4180.51269531250000000000	4162.56396484375000000000	1282.00000000000000000000	10245.00000000000000000000	10230.00000000000000000000	0.00000000000000000000	0.00000000000000000000	0.00000000000000000000	882.00000000000000000000	361.00000000000000000000	4.00000000000000000000	4.00000000000000000000	4.00000000000000000000	4.00000000000000000000	4.00000000000000000000	4.00000000000000000000	4.00000000000000000000	4.00000000000000000000	4.00000000000000000000	4.00000000000000000000	4.00000000000000000000	4.00000000000000000000	4.00000000000000000000	4.00000000000000000000	4.00000000000000000000	4.00000000000000000000
79.00000000000000000000	0.00000000000000000000	4165.12792968750000000000	4165.64111328125000000000	4178.46142578125000000000	4168.71777343750000000000	4136.92285156250000000000	4161.02539062500000000000	4145.64111328125000000000	4142.05126953125000000000	4162.05126953125000000000	4161.02539062500000000000	4162.05126953125000000000	4133.33300781250000000000	4167.17919921875000000000	4160.00000000000000000000	1172.00000000000000000000	10245.00000000000000000000	10227.00000000000000000000	0.00000000000000000000	0.00000000000000000000	0.00000000000000000000	882.00000000000000000000	369.00000000000000000000	4.00000000000000000000	4.00000000000000000000	4.00000000000000000000	4.00000000000000000000	4.00000000000000000000	4.00000000000000000000	4.00000000000000000000	4.00000000000000000000	4.00000000000000000000	4.00000000000000000000	4.00000000000000000000	4.00000000000000000000	4.00000000000000000000	4.00000000000000000000	4.00000000000000000000	4.00000000000000000000
80.00000000000000000000	0.00000000000000000000	4167.69238281250000000000	4183.07666015625000000000	4171.79492187500000000000	4183.07666015625000000000	4182.05126953125000000000	4165.64111328125000000000	4155.38427734375000000000	4173.33300781250000000000	4173.84619140625000000000	4182.05126953125000000000	4189.74365234375000000000	4147.17919921875000000000	4201.02539062500000000000	4173.33300781250000000000	1193.00000000000000000000	10245.00000000000000000000	10227.00000000000000000000	0.00000000000000000000	0.00000000000000000000	0.00000000000000000000	882.00000000000000000000	377.00000000000000000000	4.00000000000000000000	4.00000000000000000000	4.00000000000000000000	4.00000000000000000000	4.00000000000000000000	4.00000000000000000000	4.00000000000000000000	4.00000000000000000000	4.00000000000000000000	4.00000000000000000000	4.00000000000000000000	4.00000000000000000000	4.00000000000000000000	4.00000000000000000000	4.00000000000000000000	4.00000000000000000000
81.00000000000000000000	0.00000000000000000000	4160.51269531250000000000	4158.97412109375000000000	4177.94873046875000000000	4168.20507812500000000000	4166.15380859375000000000	4155.38427734375000000000	4138.46142578125000000000	4158.46142578125000000000	4172.30761718750000000000	4157.94873046875000000000	4169.23046875000000000000	4144.61523437500000000000	4177.94873046875000000000	4167.69238281250000000000	1263.00000000000000000000	10246.00000000000000000000	10228.00000000000000000000	0.00000000000000000000	0.00000000000000000000	0.00000000000000000000	882.00000000000000000000	386.00000000000000000000	4.00000000000000000000	4.00000000000000000000	4.00000000000000000000	4.00000000000000000000	4.00000000000000000000	4.00000000000000000000	4.00000000000000000000	4.00000000000000000000	4.00000000000000000000	4.00000000000000000000	4.00000000000000000000	4.00000000000000000000	4.00000000000000000000	4.00000000000000000000	4.00000000000000000000	4.00000000000000000000
82.00000000000000000000	0.00000000000000000000	4161.53857421875000000000	4168.71777343750000000000	4172.30761718750000000000	4170.25634765625000000000	4178.97412109375000000000	4172.30761718750000000000	4163.58984375000000000000	4164.10253906250000000000	4166.15380859375000000000	4160.00000000000000000000	4172.30761718750000000000	4135.38427734375000000000	4180.00000000000000000000	4164.61523437500000000000	1282.00000000000000000000	10246.00000000000000000000	10228.00000000000000000000	0.00000000000000000000	0.00000000000000000000	0.00000000000000000000	882.00000000000000000000	394.00000000000000000000	4.00000000000000000000	4.00000000000000000000	4.00000000000000000000	4.00000000000000000000	4.00000000000000000000	4.00000000000000000000	4.00000000000000000000	4.00000000000000000000	4.00000000000000000000	4.00000000000000000000	4.00000000000000000000	4.00000000000000000000	4.00000000000000000000	4.00000000000000000000	4.00000000000000000000	4.00000000000000000000
83.00000000000000000000	0.00000000000000000000	4169.23046875000000000000	4174.87158203125000000000	4172.82031250000000000000	4173.84619140625000000000	4203.58984375000000000000	4175.89746093750000000000	4170.25634765625000000000	4169.74365234375000000000	4166.66650390625000000000	4172.82031250000000000000	4180.00000000000000000000	4140.51269531250000000000	4182.56396484375000000000	4169.74365234375000000000	1172.00000000000000000000	10249.00000000000000000000	10228.00000000000000000000	0.00000000000000000000	0.00000000000000000000	0.00000000000000000000	882.00000000000000000000	402.00000000000000000000	4.00000000000000000000	4.00000000000000000000	4.00000000000000000000	4.00000000000000000000	4.00000000000000000000	4.00000000000000000000	4.00000000000000000000	4.00000000000000000000	4.00000000000000000000	4.00000000000000000000	4.00000000000000000000	4.00000000000000000000	4.00000000000000000000	4.00000000000000000000	4.00000000000000000000	4.00000000000000000000
84.00000000000000000000	0.00000000000000000000	4164.10253906250000000000	4158.97412109375000000000	4171.79492187500000000000	4155.89746093750000000000	4168.20507812500000000000	4156.92285156250000000000	4141.02539062500000000000	4141.53857421875000000000	4155.38427734375000000000	4150.76904296875000000000	4152.82031250000000000000	4126.15380859375000000000	4152.82031250000000000000	4158.97412109375000000000	1193.00000000000000000000	10249.00000000000000000000	10228.00000000000000000000	0.00000000000000000000	0.00000000000000000000	0.00000000000000000000	882.00000000000000000000	410.00000000000000000000	4.00000000000000000000	4.00000000000000000000	4.00000000000000000000	4.00000000000000000000	4.00000000000000000000	4.00000000000000000000	4.00000000000000000000	4.00000000000000000000	4.00000000000000000000	4.00000000000000000000	4.00000000000000000000	4.00000000000000000000	4.00000000000000000000	4.00000000000000000000	4.00000000000000000000	4.00000000000000000000
85.00000000000000000000	0.00000000000000000000	4171.79492187500000000000	4192.30761718750000000000	4172.82031250000000000000	4174.35888671875000000000	4180.00000000000000000000	4168.20507812500000000000	4161.02539062500000000000	4166.66650390625000000000	4174.35888671875000000000	4183.07666015625000000000	4175.89746093750000000000	4134.35888671875000000000	4186.66650390625000000000	4169.23046875000000000000	1263.00000000000000000000	10248.00000000000000000000	10226.00000000000000000000	0.00000000000000000000	0.00000000000000000000	0.00000000000000000000	882.00000000000000000000	417.00000000000000000000	4.00000000000000000000	4.00000000000000000000	4.00000000000000000000	4.00000000000000000000	4.00000000000000000000	4.00000000000000000000	4.00000000000000000000	4.00000000000000000000	4.00000000000000000000	4.00000000000000000000	4.00000000000000000000	4.00000000000000000000	4.00000000000000000000	4.00000000000000000000	4.00000000000000000000	4.00000000000000000000
86.00000000000000000000	0.00000000000000000000	4167.69238281250000000000	4169.23046875000000000000	4182.05126953125000000000	4160.51269531250000000000	4173.84619140625000000000	4162.56396484375000000000	4149.74365234375000000000	4149.74365234375000000000	4176.41015625000000000000	4157.94873046875000000000	4164.61523437500000000000	4141.02539062500000000000	4177.43603515625000000000	4168.20507812500000000000	1282.00000000000000000000	10248.00000000000000000000	10226.00000000000000000000	0.00000000000000000000	0.00000000000000000000	0.00000000000000000000	882.00000000000000000000	425.00000000000000000000	4.00000000000000000000	4.00000000000000000000	4.00000000000000000000	4.00000000000000000000	4.00000000000000000000	4.00000000000000000000	4.00000000000000000000	4.00000000000000000000	4.00000000000000000000	4.00000000000000000000	4.00000000000000000000	4.00000000000000000000	4.00000000000000000000	4.00000000000000000000	4.00000000000000000000	4.00000000000000000000
87.00000000000000000000	0.00000000000000000000	4162.05126953125000000000	4163.58984375000000000000	4170.76904296875000000000	4155.38427734375000000000	4169.74365234375000000000	4164.10253906250000000000	4158.46142578125000000000	4161.02539062500000000000	4163.58984375000000000000	4165.12792968750000000000	4171.28173828125000000000	4141.02539062500000000000	4183.07666015625000000000	4165.12792968750000000000	1172.00000000000000000000	10251.00000000000000000000	10224.00000000000000000000	0.00000000000000000000	0.00000000000000000000	0.00000000000000000000	882.00000000000000000000	433.00000000000000000000	4.00000000000000000000	4.00000000000000000000	4.00000000000000000000	4.00000000000000000000	4.00000000000000000000	4.00000000000000000000	4.00000000000000000000	4.00000000000000000000	4.00000000000000000000	4.00000000000000000000	4.00000000000000000000	4.00000000000000000000	4.00000000000000000000	4.00000000000000000000	4.00000000000000000000	4.00000000000000000000
88.00000000000000000000	0.00000000000000000000	4161.02539062500000000000	4170.76904296875000000000	4169.23046875000000000000	4168.71777343750000000000	4150.76904296875000000000	4161.02539062500000000000	4159.48730468750000000000	4186.66650390625000000000	4168.71777343750000000000	4195.38427734375000000000	4190.25634765625000000000	4152.82031250000000000000	4192.82031250000000000000	4172.30761718750000000000	1193.00000000000000000000	10251.00000000000000000000	10224.00000000000000000000	0.00000000000000000000	0.00000000000000000000	0.00000000000000000000	882.00000000000000000000	441.00000000000000000000	4.00000000000000000000	4.00000000000000000000	4.00000000000000000000	4.00000000000000000000	4.00000000000000000000	4.00000000000000000000	4.00000000000000000000	4.00000000000000000000	4.00000000000000000000	4.00000000000000000000	4.00000000000000000000	4.00000000000000000000	4.00000000000000000000	4.00000000000000000000	4.00000000000000000000	4.00000000000000000000
89.00000000000000000000	0.00000000000000000000	4158.97412109375000000000	4158.46142578125000000000	4173.84619140625000000000	4160.51269531250000000000	4141.02539062500000000000	4151.28173828125000000000	4139.48730468750000000000	4154.87158203125000000000	4163.07666015625000000000	4156.92285156250000000000	4164.61523437500000000000	4140.51269531250000000000	4161.02539062500000000000	4164.10253906250000000000	1263.00000000000000000000	10251.00000000000000000000	10224.00000000000000000000	0.00000000000000000000	0.00000000000000000000	0.00000000000000000000	882.00000000000000000000	448.00000000000000000000	4.00000000000000000000	4.00000000000000000000	4.00000000000000000000	4.00000000000000000000	4.00000000000000000000	4.00000000000000000000	4.00000000000000000000	4.00000000000000000000	4.00000000000000000000	4.00000000000000000000	4.00000000000000000000	4.00000000000000000000	4.00000000000000000000	4.00000000000000000000	4.00000000000000000000	4.00000000000000000000
90.00000000000000000000	0.00000000000000000000	4181.02539062500000000000	4201.53857421875000000000	4175.38427734375000000000	4182.05126953125000000000	4214.87158203125000000000	4174.35888671875000000000	4174.35888671875000000000	4172.30761718750000000000	4173.84619140625000000000	4182.05126953125000000000	4184.10253906250000000000	4145.12792968750000000000	4190.76904296875000000000	4172.30761718750000000000	1282.00000000000000000000	10251.00000000000000000000	10224.00000000000000000000	0.00000000000000000000	0.00000000000000000000	0.00000000000000000000	882.00000000000000000000	456.00000000000000000000	4.00000000000000000000	4.00000000000000000000	4.00000000000000000000	4.00000000000000000000	4.00000000000000000000	4.00000000000000000000	4.00000000000000000000	4.00000000000000000000	4.00000000000000000000	4.00000000000000000000	4.00000000000000000000	4.00000000000000000000	4.00000000000000000000	4.00000000000000000000	4.00000000000000000000	4.00000000000000000000
91.00000000000000000000	0.00000000000000000000	4179.48730468750000000000	4187.17919921875000000000	4182.56396484375000000000	4172.82031250000000000000	4195.38427734375000000000	4169.23046875000000000000	4164.10253906250000000000	4163.58984375000000000000	4171.28173828125000000000	4177.43603515625000000000	4173.33300781250000000000	4147.17919921875000000000	4177.43603515625000000000	4167.17919921875000000000	1172.00000000000000000000	10252.00000000000000000000	10224.00000000000000000000	0.00000000000000000000	0.00000000000000000000	0.00000000000000000000	882.00000000000000000000	465.00000000000000000000	4.00000000000000000000	4.00000000000000000000	4.00000000000000000000	4.00000000000000000000	4.00000000000000000000	4.00000000000000000000	4.00000000000000000000	4.00000000000000000000	4.00000000000000000000	4.00000000000000000000	4.00000000000000000000	4.00000000000000000000	4.00000000000000000000	4.00000000000000000000	4.00000000000000000000	4.00000000000000000000
92.00000000000000000000	0.00000000000000000000	4166.66650390625000000000	4175.38427734375000000000	4175.38427734375000000000	4167.17919921875000000000	4177.94873046875000000000	4163.58984375000000000000	4158.97412109375000000000	4163.58984375000000000000	4166.15380859375000000000	4171.28173828125000000000	4172.30761718750000000000	4142.56396484375000000000	4177.94873046875000000000	4165.64111328125000000000	1193.00000000000000000000	10252.00000000000000000000	10224.00000000000000000000	0.00000000000000000000	0.00000000000000000000	0.00000000000000000000	882.00000000000000000000	473.00000000000000000000	4.00000000000000000000	4.00000000000000000000	4.00000000000000000000	4.00000000000000000000	4.00000000000000000000	4.00000000000000000000	4.00000000000000000000	4.00000000000000000000	4.00000000000000000000	4.00000000000000000000	4.00000000000000000000	4.00000000000000000000	4.00000000000000000000	4.00000000000000000000	4.00000000000000000000	4.00000000000000000000
93.00000000000000000000	0.00000000000000000000	4171.79492187500000000000	4184.10253906250000000000	4178.97412109375000000000	4182.56396484375000000000	4201.53857421875000000000	4163.07666015625000000000	4164.61523437500000000000	4178.97412109375000000000	4179.48730468750000000000	4182.56396484375000000000	4195.38427734375000000000	4160.00000000000000000000	4205.12792968750000000000	4185.64111328125000000000	1263.00000000000000000000	10250.00000000000000000000	10224.00000000000000000000	0.00000000000000000000	0.00000000000000000000	0.00000000000000000000	882.00000000000000000000	480.00000000000000000000	4.00000000000000000000	4.00000000000000000000	4.00000000000000000000	4.00000000000000000000	4.00000000000000000000	4.00000000000000000000	4.00000000000000000000	4.00000000000000000000	4.00000000000000000000	4.00000000000000000000	4.00000000000000000000	4.00000000000000000000	4.00000000000000000000	4.00000000000000000000	4.00000000000000000000	4.00000000000000000000
94.00000000000000000000	0.00000000000000000000	4167.69238281250000000000	4163.07666015625000000000	4180.51269531250000000000	4168.20507812500000000000	4147.69238281250000000000	4151.79492187500000000000	4145.12792968750000000000	4151.79492187500000000000	4164.61523437500000000000	4145.12792968750000000000	4172.82031250000000000000	4148.20507812500000000000	4173.84619140625000000000	4175.38427734375000000000	1282.00000000000000000000	10250.00000000000000000000	10224.00000000000000000000	0.00000000000000000000	0.00000000000000000000	0.00000000000000000000	882.00000000000000000000	488.00000000000000000000	4.00000000000000000000	4.00000000000000000000	4.00000000000000000000	4.00000000000000000000	4.00000000000000000000	4.00000000000000000000	4.00000000000000000000	4.00000000000000000000	4.00000000000000000000	4.00000000000000000000	4.00000000000000000000	4.00000000000000000000	4.00000000000000000000	4.00000000000000000000	4.00000000000000000000	4.00000000000000000000
95.00000000000000000000	0.00000000000000000000	4171.79492187500000000000	4190.76904296875000000000	4172.30761718750000000000	4182.56396484375000000000	4157.94873046875000000000	4171.28173828125000000000	4174.35888671875000000000	4176.92285156250000000000	4166.15380859375000000000	4178.97412109375000000000	4184.10253906250000000000	4144.10253906250000000000	4183.07666015625000000000	4164.61523437500000000000	1172.00000000000000000000	10251.00000000000000000000	10224.00000000000000000000	0.00000000000000000000	0.00000000000000000000	0.00000000000000000000	882.00000000000000000000	497.00000000000000000000	4.00000000000000000000	4.00000000000000000000	4.00000000000000000000	4.00000000000000000000	4.00000000000000000000	4.00000000000000000000	4.00000000000000000000	4.00000000000000000000	4.00000000000000000000	4.00000000000000000000	4.00000000000000000000	4.00000000000000000000	4.00000000000000000000	4.00000000000000000000	4.00000000000000000000	4.00000000000000000000
96.00000000000000000000	0.00000000000000000000	4167.17919921875000000000	4173.84619140625000000000	4174.35888671875000000000	4170.25634765625000000000	4181.02539062500000000000	4167.17919921875000000000	4164.10253906250000000000	4163.58984375000000000000	4167.69238281250000000000	4178.97412109375000000000	4166.15380859375000000000	4144.61523437500000000000	4159.48730468750000000000	4154.87158203125000000000	1193.00000000000000000000	10251.00000000000000000000	10224.00000000000000000000	0.00000000000000000000	0.00000000000000000000	0.00000000000000000000	882.00000000000000000000	504.00000000000000000000	4.00000000000000000000	4.00000000000000000000	4.00000000000000000000	4.00000000000000000000	4.00000000000000000000	4.00000000000000000000	4.00000000000000000000	4.00000000000000000000	4.00000000000000000000	4.00000000000000000000	4.00000000000000000000	4.00000000000000000000	4.00000000000000000000	4.00000000000000000000	4.00000000000000000000	4.00000000000000000000
97.00000000000000000000	0.00000000000000000000	4166.66650390625000000000	4167.69238281250000000000	4171.79492187500000000000	4157.94873046875000000000	4188.71777343750000000000	4161.53857421875000000000	4154.87158203125000000000	4148.20507812500000000000	4161.53857421875000000000	4165.64111328125000000000	4158.97412109375000000000	4136.41015625000000000000	4154.35888671875000000000	4157.43603515625000000000	1263.00000000000000000000	10250.00000000000000000000	10226.00000000000000000000	0.00000000000000000000	0.00000000000000000000	0.00000000000000000000	882.00000000000000000000	512.00000000000000000000	4.00000000000000000000	4.00000000000000000000	4.00000000000000000000	4.00000000000000000000	4.00000000000000000000	4.00000000000000000000	4.00000000000000000000	4.00000000000000000000	4.00000000000000000000	4.00000000000000000000	4.00000000000000000000	4.00000000000000000000	4.00000000000000000000	4.00000000000000000000	4.00000000000000000000	4.00000000000000000000
98.00000000000000000000	0.00000000000000000000	4184.61523437500000000000	4197.94873046875000000000	4182.05126953125000000000	4181.02539062500000000000	4182.56396484375000000000	4166.15380859375000000000	4162.56396484375000000000	4167.69238281250000000000	4177.94873046875000000000	4185.12792968750000000000	4187.17919921875000000000	4153.33300781250000000000	4193.33300781250000000000	4179.48730468750000000000	1282.00000000000000000000	10250.00000000000000000000	10226.00000000000000000000	0.00000000000000000000	0.00000000000000000000	0.00000000000000000000	882.00000000000000000000	519.00000000000000000000	4.00000000000000000000	4.00000000000000000000	4.00000000000000000000	4.00000000000000000000	4.00000000000000000000	4.00000000000000000000	4.00000000000000000000	4.00000000000000000000	4.00000000000000000000	4.00000000000000000000	4.00000000000000000000	4.00000000000000000000	4.00000000000000000000	4.00000000000000000000	4.00000000000000000000	4.00000000000000000000
99.00000000000000000000	0.00000000000000000000	4176.41015625000000000000	4171.79492187500000000000	4185.12792968750000000000	4167.17919921875000000000	4149.74365234375000000000	4150.25634765625000000000	4139.48730468750000000000	4142.56396484375000000000	4169.23046875000000000000	4150.25634765625000000000	4161.53857421875000000000	4149.74365234375000000000	4169.23046875000000000000	4168.71777343750000000000	1172.00000000000000000000	10250.00000000000000000000	10225.00000000000000000000	0.00000000000000000000	0.00000000000000000000	0.00000000000000000000	882.00000000000000000000	526.00000000000000000000	4.00000000000000000000	4.00000000000000000000	4.00000000000000000000	4.00000000000000000000	4.00000000000000000000	4.00000000000000000000	4.00000000000000000000	4.00000000000000000000	4.00000000000000000000	4.00000000000000000000	4.00000000000000000000	4.00000000000000000000	4.00000000000000000000	4.00000000000000000000	4.00000000000000000000	4.00000000000000000000
100.00000000000000000000	0.00000000000000000000	4168.20507812500000000000	4178.46142578125000000000	4170.25634765625000000000	4170.76904296875000000000	4192.82031250000000000000	4160.00000000000000000000	4163.07666015625000000000	4165.64111328125000000000	4165.12792968750000000000	4171.28173828125000000000	4176.92285156250000000000	4149.74365234375000000000	4178.46142578125000000000	4166.15380859375000000000	1193.00000000000000000000	10250.00000000000000000000	10225.00000000000000000000	0.00000000000000000000	0.00000000000000000000	0.00000000000000000000	882.00000000000000000000	534.00000000000000000000	4.00000000000000000000	4.00000000000000000000	4.00000000000000000000	4.00000000000000000000	4.00000000000000000000	4.00000000000000000000	4.00000000000000000000	4.00000000000000000000	4.00000000000000000000	4.00000000000000000000	4.00000000000000000000	4.00000000000000000000	4.00000000000000000000	4.00000000000000000000	4.00000000000000000000	4.00000000000000000000
101.00000000000000000000	0.00000000000000000000	4164.61523437500000000000	4164.10253906250000000000	4172.30761718750000000000	4169.23046875000000000000	4177.94873046875000000000	4155.89746093750000000000	4151.28173828125000000000	4161.53857421875000000000	4163.07666015625000000000	4163.58984375000000000000	4176.92285156250000000000	4151.79492187500000000000	4165.64111328125000000000	4168.20507812500000000000	1263.00000000000000000000	10249.00000000000000000000	10226.00000000000000000000	0.00000000000000000000	0.00000000000000000000	0.00000000000000000000	882.00000000000000000000	541.00000000000000000000	4.00000000000000000000	4.00000000000000000000	4.00000000000000000000	4.00000000000000000000	4.00000000000000000000	4.00000000000000000000	4.00000000000000000000	4.00000000000000000000	4.00000000000000000000	4.00000000000000000000	4.00000000000000000000	4.00000000000000000000	4.00000000000000000000	4.00000000000000000000	4.00000000000000000000	4.00000000000000000000
102.00000000000000000000	0.00000000000000000000	4161.02539062500000000000	4154.35888671875000000000	4167.17919921875000000000	4160.00000000000000000000	4150.76904296875000000000	4155.89746093750000000000	4151.28173828125000000000	4147.69238281250000000000	4156.41015625000000000000	4141.02539062500000000000	4158.46142578125000000000	4139.48730468750000000000	4152.30761718750000000000	4157.94873046875000000000	1282.00000000000000000000	10249.00000000000000000000	10226.00000000000000000000	0.00000000000000000000	0.00000000000000000000	0.00000000000000000000	882.00000000000000000000	548.00000000000000000000	4.00000000000000000000	4.00000000000000000000	4.00000000000000000000	4.00000000000000000000	4.00000000000000000000	4.00000000000000000000	4.00000000000000000000	4.00000000000000000000	4.00000000000000000000	4.00000000000000000000	4.00000000000000000000	4.00000000000000000000	4.00000000000000000000	4.00000000000000000000	4.00000000000000000000	4.00000000000000000000
103.00000000000000000000	0.00000000000000000000	4172.30761718750000000000	4177.94873046875000000000	4167.69238281250000000000	4171.28173828125000000000	4176.41015625000000000000	4170.76904296875000000000	4186.66650390625000000000	4174.87158203125000000000	4172.30761718750000000000	4182.56396484375000000000	4177.94873046875000000000	4148.20507812500000000000	4178.97412109375000000000	4164.61523437500000000000	1172.00000000000000000000	10248.00000000000000000000	10226.00000000000000000000	0.00000000000000000000	0.00000000000000000000	0.00000000000000000000	882.00000000000000000000	556.00000000000000000000	4.00000000000000000000	4.00000000000000000000	4.00000000000000000000	4.00000000000000000000	4.00000000000000000000	4.00000000000000000000	4.00000000000000000000	4.00000000000000000000	4.00000000000000000000	4.00000000000000000000	4.00000000000000000000	4.00000000000000000000	4.00000000000000000000	4.00000000000000000000	4.00000000000000000000	4.00000000000000000000
104.00000000000000000000	0.00000000000000000000	4173.33300781250000000000	4158.97412109375000000000	4178.46142578125000000000	4160.51269531250000000000	4150.76904296875000000000	4158.97412109375000000000	4164.61523437500000000000	4153.33300781250000000000	4167.69238281250000000000	4168.20507812500000000000	4162.05126953125000000000	4143.58984375000000000000	4158.97412109375000000000	4164.61523437500000000000	1193.00000000000000000000	10248.00000000000000000000	10226.00000000000000000000	0.00000000000000000000	0.00000000000000000000	0.00000000000000000000	882.00000000000000000000	564.00000000000000000000	4.00000000000000000000	4.00000000000000000000	4.00000000000000000000	4.00000000000000000000	4.00000000000000000000	4.00000000000000000000	4.00000000000000000000	4.00000000000000000000	4.00000000000000000000	4.00000000000000000000	4.00000000000000000000	4.00000000000000000000	4.00000000000000000000	4.00000000000000000000	4.00000000000000000000	4.00000000000000000000
105.00000000000000000000	0.00000000000000000000	4178.46142578125000000000	4180.00000000000000000000	4175.89746093750000000000	4178.97412109375000000000	4176.92285156250000000000	4162.05126953125000000000	4166.15380859375000000000	4172.30761718750000000000	4171.79492187500000000000	4174.35888671875000000000	4183.07666015625000000000	4147.69238281250000000000	4187.69238281250000000000	4178.46142578125000000000	1263.00000000000000000000	10249.00000000000000000000	10227.00000000000000000000	0.00000000000000000000	0.00000000000000000000	0.00000000000000000000	882.00000000000000000000	572.00000000000000000000	4.00000000000000000000	4.00000000000000000000	4.00000000000000000000	4.00000000000000000000	4.00000000000000000000	4.00000000000000000000	4.00000000000000000000	4.00000000000000000000	4.00000000000000000000	4.00000000000000000000	4.00000000000000000000	4.00000000000000000000	4.00000000000000000000	4.00000000000000000000	4.00000000000000000000	4.00000000000000000000
106.00000000000000000000	0.00000000000000000000	4175.38427734375000000000	4172.30761718750000000000	4180.00000000000000000000	4180.51269531250000000000	4175.38427734375000000000	4151.28173828125000000000	4148.20507812500000000000	4169.23046875000000000000	4178.46142578125000000000	4163.07666015625000000000	4183.07666015625000000000	4158.97412109375000000000	4189.74365234375000000000	4183.58984375000000000000	1282.00000000000000000000	10249.00000000000000000000	10227.00000000000000000000	0.00000000000000000000	0.00000000000000000000	0.00000000000000000000	882.00000000000000000000	580.00000000000000000000	4.00000000000000000000	4.00000000000000000000	4.00000000000000000000	4.00000000000000000000	4.00000000000000000000	4.00000000000000000000	4.00000000000000000000	4.00000000000000000000	4.00000000000000000000	4.00000000000000000000	4.00000000000000000000	4.00000000000000000000	4.00000000000000000000	4.00000000000000000000	4.00000000000000000000	4.00000000000000000000
107.00000000000000000000	0.00000000000000000000	4167.17919921875000000000	4155.89746093750000000000	4173.33300781250000000000	4167.17919921875000000000	4150.25634765625000000000	4151.28173828125000000000	4141.02539062500000000000	4151.28173828125000000000	4165.64111328125000000000	4153.84619140625000000000	4158.97412109375000000000	4144.61523437500000000000	4158.97412109375000000000	4167.69238281250000000000	1172.00000000000000000000	10248.00000000000000000000	10227.00000000000000000000	0.00000000000000000000	0.00000000000000000000	0.00000000000000000000	882.00000000000000000000	589.00000000000000000000	4.00000000000000000000	4.00000000000000000000	4.00000000000000000000	4.00000000000000000000	4.00000000000000000000	4.00000000000000000000	4.00000000000000000000	4.00000000000000000000	4.00000000000000000000	4.00000000000000000000	4.00000000000000000000	4.00000000000000000000	4.00000000000000000000	4.00000000000000000000	4.00000000000000000000	4.00000000000000000000
108.00000000000000000000	0.00000000000000000000	4174.35888671875000000000	4184.10253906250000000000	4168.20507812500000000000	4185.12792968750000000000	4167.69238281250000000000	4172.82031250000000000000	4174.35888671875000000000	4184.10253906250000000000	4169.74365234375000000000	4199.48730468750000000000	4178.46142578125000000000	4147.69238281250000000000	4173.33300781250000000000	4167.69238281250000000000	1193.00000000000000000000	10248.00000000000000000000	10227.00000000000000000000	0.00000000000000000000	0.00000000000000000000	0.00000000000000000000	882.00000000000000000000	597.00000000000000000000	4.00000000000000000000	4.00000000000000000000	4.00000000000000000000	4.00000000000000000000	4.00000000000000000000	4.00000000000000000000	4.00000000000000000000	4.00000000000000000000	4.00000000000000000000	4.00000000000000000000	4.00000000000000000000	4.00000000000000000000	4.00000000000000000000	4.00000000000000000000	4.00000000000000000000	4.00000000000000000000
109.00000000000000000000	0.00000000000000000000	4167.17919921875000000000	4163.58984375000000000000	4170.76904296875000000000	4169.74365234375000000000	4144.10253906250000000000	4162.05126953125000000000	4154.35888671875000000000	4153.33300781250000000000	4160.51269531250000000000	4158.97412109375000000000	4157.94873046875000000000	4142.56396484375000000000	4147.69238281250000000000	4158.46142578125000000000	1263.00000000000000000000	10249.00000000000000000000	10227.00000000000000000000	0.00000000000000000000	0.00000000000000000000	0.00000000000000000000	882.00000000000000000000	605.00000000000000000000	4.00000000000000000000	4.00000000000000000000	4.00000000000000000000	4.00000000000000000000	4.00000000000000000000	4.00000000000000000000	4.00000000000000000000	4.00000000000000000000	4.00000000000000000000	4.00000000000000000000	4.00000000000000000000	4.00000000000000000000	4.00000000000000000000	4.00000000000000000000	4.00000000000000000000	4.00000000000000000000
110.00000000000000000000	0.00000000000000000000	4172.30761718750000000000	4182.05126953125000000000	4167.17919921875000000000	4176.41015625000000000000	4174.87158203125000000000	4168.20507812500000000000	4162.05126953125000000000	4155.89746093750000000000	4167.69238281250000000000	4157.94873046875000000000	4168.71777343750000000000	4141.53857421875000000000	4171.79492187500000000000	4166.66650390625000000000	1282.00000000000000000000	10249.00000000000000000000	10227.00000000000000000000	0.00000000000000000000	0.00000000000000000000	0.00000000000000000000	882.00000000000000000000	614.00000000000000000000	4.00000000000000000000	4.00000000000000000000	4.00000000000000000000	4.00000000000000000000	4.00000000000000000000	4.00000000000000000000	4.00000000000000000000	4.00000000000000000000	4.00000000000000000000	4.00000000000000000000	4.00000000000000000000	4.00000000000000000000	4.00000000000000000000	4.00000000000000000000	4.00000000000000000000	4.00000000000000000000
111.00000000000000000000	0.00000000000000000000	4180.00000000000000000000	4188.71777343750000000000	4180.00000000000000000000	4181.02539062500000000000	4180.51269531250000000000	4164.61523437500000000000	4158.97412109375000000000	4158.97412109375000000000	4182.05126953125000000000	4171.79492187500000000000	4173.33300781250000000000	4149.74365234375000000000	4184.10253906250000000000	4176.41015625000000000000	1172.00000000000000000000	10250.00000000000000000000	10227.00000000000000000000	0.00000000000000000000	0.00000000000000000000	0.00000000000000000000	882.00000000000000000000	622.00000000000000000000	4.00000000000000000000	4.00000000000000000000	4.00000000000000000000	4.00000000000000000000	4.00000000000000000000	4.00000000000000000000	4.00000000000000000000	4.00000000000000000000	4.00000000000000000000	4.00000000000000000000	4.00000000000000000000	4.00000000000000000000	4.00000000000000000000	4.00000000000000000000	4.00000000000000000000	4.00000000000000000000
112.00000000000000000000	0.00000000000000000000	4167.69238281250000000000	4157.94873046875000000000	4171.79492187500000000000	4160.00000000000000000000	4158.97412109375000000000	4156.41015625000000000000	4147.69238281250000000000	4143.07666015625000000000	4165.64111328125000000000	4147.69238281250000000000	4153.33300781250000000000	4134.87158203125000000000	4156.41015625000000000000	4160.00000000000000000000	1193.00000000000000000000	10250.00000000000000000000	10227.00000000000000000000	0.00000000000000000000	0.00000000000000000000	0.00000000000000000000	882.00000000000000000000	631.00000000000000000000	4.00000000000000000000	4.00000000000000000000	4.00000000000000000000	4.00000000000000000000	4.00000000000000000000	4.00000000000000000000	4.00000000000000000000	4.00000000000000000000	4.00000000000000000000	4.00000000000000000000	4.00000000000000000000	4.00000000000000000000	4.00000000000000000000	4.00000000000000000000	4.00000000000000000000	4.00000000000000000000
113.00000000000000000000	0.00000000000000000000	4164.10253906250000000000	4159.48730468750000000000	4156.41015625000000000000	4169.23046875000000000000	4197.94873046875000000000	4168.71777343750000000000	4170.25634765625000000000	4187.69238281250000000000	4167.69238281250000000000	4181.02539062500000000000	4183.58984375000000000000	4143.07666015625000000000	4178.97412109375000000000	4165.12792968750000000000	1263.00000000000000000000	10249.00000000000000000000	10230.00000000000000000000	0.00000000000000000000	0.00000000000000000000	0.00000000000000000000	882.00000000000000000000	639.00000000000000000000	4.00000000000000000000	4.00000000000000000000	4.00000000000000000000	4.00000000000000000000	4.00000000000000000000	4.00000000000000000000	4.00000000000000000000	4.00000000000000000000	4.00000000000000000000	4.00000000000000000000	4.00000000000000000000	4.00000000000000000000	4.00000000000000000000	4.00000000000000000000	4.00000000000000000000	4.00000000000000000000
114.00000000000000000000	0.00000000000000000000	4157.94873046875000000000	4139.48730468750000000000	4167.69238281250000000000	4157.94873046875000000000	4174.87158203125000000000	4155.38427734375000000000	4148.20507812500000000000	4175.38427734375000000000	4165.64111328125000000000	4170.25634765625000000000	4168.71777343750000000000	4145.12792968750000000000	4159.48730468750000000000	4166.15380859375000000000	1282.00000000000000000000	10249.00000000000000000000	10230.00000000000000000000	0.00000000000000000000	0.00000000000000000000	0.00000000000000000000	882.00000000000000000000	647.00000000000000000000	4.00000000000000000000	4.00000000000000000000	4.00000000000000000000	4.00000000000000000000	4.00000000000000000000	4.00000000000000000000	4.00000000000000000000	4.00000000000000000000	4.00000000000000000000	4.00000000000000000000	4.00000000000000000000	4.00000000000000000000	4.00000000000000000000	4.00000000000000000000	4.00000000000000000000	4.00000000000000000000
115.00000000000000000000	0.00000000000000000000	4168.71777343750000000000	4172.30761718750000000000	4173.33300781250000000000	4167.69238281250000000000	4181.53857421875000000000	4164.61523437500000000000	4165.12792968750000000000	4171.28173828125000000000	4166.15380859375000000000	4171.28173828125000000000	4168.71777343750000000000	4140.00000000000000000000	4168.71777343750000000000	4164.10253906250000000000	1172.00000000000000000000	10249.00000000000000000000	10231.00000000000000000000	0.00000000000000000000	0.00000000000000000000	0.00000000000000000000	882.00000000000000000000	656.00000000000000000000	4.00000000000000000000	4.00000000000000000000	4.00000000000000000000	4.00000000000000000000	4.00000000000000000000	4.00000000000000000000	4.00000000000000000000	4.00000000000000000000	4.00000000000000000000	4.00000000000000000000	4.00000000000000000000	4.00000000000000000000	4.00000000000000000000	4.00000000000000000000	4.00000000000000000000	4.00000000000000000000
116.00000000000000000000	0.00000000000000000000	4180.00000000000000000000	4188.20507812500000000000	4177.94873046875000000000	4176.92285156250000000000	4184.10253906250000000000	4172.82031250000000000000	4175.38427734375000000000	4170.25634765625000000000	4171.28173828125000000000	4166.15380859375000000000	4176.92285156250000000000	4143.58984375000000000000	4176.92285156250000000000	4165.12792968750000000000	1193.00000000000000000000	10249.00000000000000000000	10231.00000000000000000000	0.00000000000000000000	0.00000000000000000000	0.00000000000000000000	882.00000000000000000000	664.00000000000000000000	4.00000000000000000000	4.00000000000000000000	4.00000000000000000000	4.00000000000000000000	4.00000000000000000000	4.00000000000000000000	4.00000000000000000000	4.00000000000000000000	4.00000000000000000000	4.00000000000000000000	4.00000000000000000000	4.00000000000000000000	4.00000000000000000000	4.00000000000000000000	4.00000000000000000000	4.00000000000000000000
117.00000000000000000000	0.00000000000000000000	4168.20507812500000000000	4157.43603515625000000000	4173.33300781250000000000	4158.97412109375000000000	4146.66650390625000000000	4158.46142578125000000000	4151.79492187500000000000	4145.64111328125000000000	4162.05126953125000000000	4140.00000000000000000000	4158.46142578125000000000	4131.28173828125000000000	4154.35888671875000000000	4160.51269531250000000000	1263.00000000000000000000	10249.00000000000000000000	10230.00000000000000000000	0.00000000000000000000	0.00000000000000000000	0.00000000000000000000	882.00000000000000000000	672.00000000000000000000	4.00000000000000000000	4.00000000000000000000	4.00000000000000000000	4.00000000000000000000	4.00000000000000000000	4.00000000000000000000	4.00000000000000000000	4.00000000000000000000	4.00000000000000000000	4.00000000000000000000	4.00000000000000000000	4.00000000000000000000	4.00000000000000000000	4.00000000000000000000	4.00000000000000000000	4.00000000000000000000
118.00000000000000000000	0.00000000000000000000	4169.23046875000000000000	4172.82031250000000000000	4173.33300781250000000000	4173.33300781250000000000	4177.43603515625000000000	4158.97412109375000000000	4160.00000000000000000000	4169.74365234375000000000	4176.92285156250000000000	4177.43603515625000000000	4181.53857421875000000000	4145.12792968750000000000	4187.69238281250000000000	4176.92285156250000000000	1282.00000000000000000000	10249.00000000000000000000	10230.00000000000000000000	0.00000000000000000000	0.00000000000000000000	0.00000000000000000000	882.00000000000000000000	681.00000000000000000000	4.00000000000000000000	4.00000000000000000000	4.00000000000000000000	4.00000000000000000000	4.00000000000000000000	4.00000000000000000000	4.00000000000000000000	4.00000000000000000000	4.00000000000000000000	4.00000000000000000000	4.00000000000000000000	4.00000000000000000000	4.00000000000000000000	4.00000000000000000000	4.00000000000000000000	4.00000000000000000000
119.00000000000000000000	0.00000000000000000000	4165.64111328125000000000	4155.89746093750000000000	4184.10253906250000000000	4161.53857421875000000000	4147.17919921875000000000	4142.05126953125000000000	4132.30761718750000000000	4153.33300781250000000000	4171.79492187500000000000	4154.35888671875000000000	4162.56396484375000000000	4146.66650390625000000000	4169.74365234375000000000	4171.79492187500000000000	1172.00000000000000000000	10250.00000000000000000000	10230.00000000000000000000	0.00000000000000000000	0.00000000000000000000	0.00000000000000000000	882.00000000000000000000	689.00000000000000000000	4.00000000000000000000	4.00000000000000000000	4.00000000000000000000	4.00000000000000000000	4.00000000000000000000	4.00000000000000000000	4.00000000000000000000	4.00000000000000000000	4.00000000000000000000	4.00000000000000000000	4.00000000000000000000	4.00000000000000000000	4.00000000000000000000	4.00000000000000000000	4.00000000000000000000	4.00000000000000000000
120.00000000000000000000	0.00000000000000000000	4168.20507812500000000000	4166.15380859375000000000	4173.33300781250000000000	4162.05126953125000000000	4133.84619140625000000000	4153.84619140625000000000	4149.74365234375000000000	4165.12792968750000000000	4162.56396484375000000000	4164.61523437500000000000	4166.15380859375000000000	4134.35888671875000000000	4165.64111328125000000000	4162.05126953125000000000	1193.00000000000000000000	10250.00000000000000000000	10230.00000000000000000000	0.00000000000000000000	0.00000000000000000000	0.00000000000000000000	882.00000000000000000000	698.00000000000000000000	4.00000000000000000000	4.00000000000000000000	4.00000000000000000000	4.00000000000000000000	4.00000000000000000000	4.00000000000000000000	4.00000000000000000000	4.00000000000000000000	4.00000000000000000000	4.00000000000000000000	4.00000000000000000000	4.00000000000000000000	4.00000000000000000000	4.00000000000000000000	4.00000000000000000000	4.00000000000000000000
121.00000000000000000000	0.00000000000000000000	4170.76904296875000000000	4171.79492187500000000000	4167.69238281250000000000	4168.71777343750000000000	4174.35888671875000000000	4171.28173828125000000000	4171.28173828125000000000	4180.00000000000000000000	4171.28173828125000000000	4192.30761718750000000000	4184.10253906250000000000	4141.02539062500000000000	4171.28173828125000000000	4163.07666015625000000000	1263.00000000000000000000	10248.00000000000000000000	10231.00000000000000000000	0.00000000000000000000	0.00000000000000000000	0.00000000000000000000	882.00000000000000000000	706.00000000000000000000	4.00000000000000000000	4.00000000000000000000	4.00000000000000000000	4.00000000000000000000	4.00000000000000000000	4.00000000000000000000	4.00000000000000000000	4.00000000000000000000	4.00000000000000000000	4.00000000000000000000	4.00000000000000000000	4.00000000000000000000	4.00000000000000000000	4.00000000000000000000	4.00000000000000000000	4.00000000000000000000
122.00000000000000000000	0.00000000000000000000	4156.41015625000000000000	4141.02539062500000000000	4166.66650390625000000000	4145.12792968750000000000	4179.48730468750000000000	4159.48730468750000000000	4147.17919921875000000000	4147.69238281250000000000	4157.94873046875000000000	4147.17919921875000000000	4151.79492187500000000000	4129.23046875000000000000	4138.97412109375000000000	4149.74365234375000000000	1282.00000000000000000000	10248.00000000000000000000	10231.00000000000000000000	0.00000000000000000000	0.00000000000000000000	0.00000000000000000000	882.00000000000000000000	714.00000000000000000000	4.00000000000000000000	4.00000000000000000000	4.00000000000000000000	4.00000000000000000000	4.00000000000000000000	4.00000000000000000000	4.00000000000000000000	4.00000000000000000000	4.00000000000000000000	4.00000000000000000000	4.00000000000000000000	4.00000000000000000000	4.00000000000000000000	4.00000000000000000000	4.00000000000000000000	4.00000000000000000000
123.00000000000000000000	0.00000000000000000000	4164.10253906250000000000	4165.64111328125000000000	4168.20507812500000000000	4159.48730468750000000000	4195.38427734375000000000	4162.05126953125000000000	4161.02539062500000000000	4164.10253906250000000000	4163.07666015625000000000	4158.97412109375000000000	4160.00000000000000000000	4127.17919921875000000000	4162.05126953125000000000	4157.94873046875000000000	1172.00000000000000000000	10248.00000000000000000000	10231.00000000000000000000	0.00000000000000000000	0.00000000000000000000	0.00000000000000000000	882.00000000000000000000	723.00000000000000000000	4.00000000000000000000	4.00000000000000000000	4.00000000000000000000	4.00000000000000000000	4.00000000000000000000	4.00000000000000000000	4.00000000000000000000	4.00000000000000000000	4.00000000000000000000	4.00000000000000000000	4.00000000000000000000	4.00000000000000000000	4.00000000000000000000	4.00000000000000000000	4.00000000000000000000	4.00000000000000000000
124.00000000000000000000	0.00000000000000000000	4165.64111328125000000000	4148.20507812500000000000	4174.87158203125000000000	4151.79492187500000000000	4138.97412109375000000000	4148.71777343750000000000	4146.15380859375000000000	4137.43603515625000000000	4166.15380859375000000000	4128.71777343750000000000	4144.61523437500000000000	4123.07666015625000000000	4143.58984375000000000000	4159.48730468750000000000	1193.00000000000000000000	10248.00000000000000000000	10231.00000000000000000000	0.00000000000000000000	0.00000000000000000000	0.00000000000000000000	882.00000000000000000000	731.00000000000000000000	4.00000000000000000000	4.00000000000000000000	4.00000000000000000000	4.00000000000000000000	4.00000000000000000000	4.00000000000000000000	4.00000000000000000000	4.00000000000000000000	4.00000000000000000000	4.00000000000000000000	4.00000000000000000000	4.00000000000000000000	4.00000000000000000000	4.00000000000000000000	4.00000000000000000000	4.00000000000000000000
125.00000000000000000000	0.00000000000000000000	4156.41015625000000000000	4140.51269531250000000000	4161.02539062500000000000	4146.66650390625000000000	4113.84619140625000000000	4149.23046875000000000000	4146.66650390625000000000	4133.33300781250000000000	4162.05126953125000000000	4108.71777343750000000000	4148.71777343750000000000	4120.51269531250000000000	4141.53857421875000000000	4158.97412109375000000000	1263.00000000000000000000	10249.00000000000000000000	10228.00000000000000000000	0.00000000000000000000	0.00000000000000000000	0.00000000000000000000	882.00000000000000000000	739.00000000000000000000	4.00000000000000000000	4.00000000000000000000	4.00000000000000000000	4.00000000000000000000	4.00000000000000000000	4.00000000000000000000	4.00000000000000000000	4.00000000000000000000	4.00000000000000000000	4.00000000000000000000	4.00000000000000000000	4.00000000000000000000	4.00000000000000000000	4.00000000000000000000	4.00000000000000000000	4.00000000000000000000
126.00000000000000000000	0.00000000000000000000	4152.30761718750000000000	4145.12792968750000000000	4162.05126953125000000000	4155.89746093750000000000	4138.46142578125000000000	4149.74365234375000000000	4147.17919921875000000000	4159.48730468750000000000	4166.15380859375000000000	4144.10253906250000000000	4172.30761718750000000000	4137.43603515625000000000	4158.97412109375000000000	4167.69238281250000000000	1282.00000000000000000000	10249.00000000000000000000	10228.00000000000000000000	0.00000000000000000000	0.00000000000000000000	0.00000000000000000000	882.00000000000000000000	748.00000000000000000000	4.00000000000000000000	4.00000000000000000000	4.00000000000000000000	4.00000000000000000000	4.00000000000000000000	4.00000000000000000000	4.00000000000000000000	4.00000000000000000000	4.00000000000000000000	4.00000000000000000000	4.00000000000000000000	4.00000000000000000000	4.00000000000000000000	4.00000000000000000000	4.00000000000000000000	4.00000000000000000000
127.00000000000000000000	0.00000000000000000000	4147.69238281250000000000	4117.43603515625000000000	4168.71777343750000000000	4132.82031250000000000000	4127.69238281250000000000	4136.41015625000000000000	4121.53857421875000000000	4130.25634765625000000000	4153.33300781250000000000	4129.23046875000000000000	4144.61523437500000000000	4126.15380859375000000000	4125.12792968750000000000	4152.82031250000000000000	50.00000000000000000000	10248.00000000000000000000	10228.00000000000000000000	0.00000000000000000000	0.00000000000000000000	0.00000000000000000000	882.00000000000000000000	756.00000000000000000000	4.00000000000000000000	4.00000000000000000000	4.00000000000000000000	4.00000000000000000000	4.00000000000000000000	4.00000000000000000000	4.00000000000000000000	4.00000000000000000000	4.00000000000000000000	4.00000000000000000000	4.00000000000000000000	4.00000000000000000000	4.00000000000000000000	4.00000000000000000000	4.00000000000000000000	4.00000000000000000000
0.00000000000000000000	0.00000000000000000000	4162.56396484375000000000	4149.74365234375000000000	4165.12792968750000000000	4145.64111328125000000000	4167.69238281250000000000	4156.92285156250000000000	4150.76904296875000000000	4143.07666015625000000000	4162.56396484375000000000	4148.71777343750000000000	4155.89746093750000000000	4123.07666015625000000000	4145.12792968750000000000	4155.38427734375000000000	620.00000000000000000000	10248.00000000000000000000	10228.00000000000000000000	0.00000000000000000000	0.00000000000000000000	0.00000000000000000000	882.00000000000000000000	765.00000000000000000000	4.00000000000000000000	4.00000000000000000000	4.00000000000000000000	4.00000000000000000000	4.00000000000000000000	4.00000000000000000000	4.00000000000000000000	4.00000000000000000000	4.00000000000000000000	4.00000000000000000000	4.00000000000000000000	4.00000000000000000000	4.00000000000000000000	4.00000000000000000000	4.00000000000000000000	4.00000000000000000000
1.00000000000000000000	0.00000000000000000000	4162.05126953125000000000	4143.58984375000000000000	4172.30761718750000000000	4147.69238281250000000000	4148.20507812500000000000	4153.33300781250000000000	4142.05126953125000000000	4129.23046875000000000000	4167.69238281250000000000	4131.79492187500000000000	4146.15380859375000000000	4125.12792968750000000000	4135.89746093750000000000	4158.97412109375000000000	656.00000000000000000000	10247.00000000000000000000	10228.00000000000000000000	0.00000000000000000000	0.00000000000000000000	0.00000000000000000000	882.00000000000000000000	773.00000000000000000000	4.00000000000000000000	4.00000000000000000000	4.00000000000000000000	4.00000000000000000000	4.00000000000000000000	4.00000000000000000000	4.00000000000000000000	4.00000000000000000000	4.00000000000000000000	4.00000000000000000000	4.00000000000000000000	4.00000000000000000000	4.00000000000000000000	4.00000000000000000000	4.00000000000000000000	4.00000000000000000000
2.00000000000000000000	0.00000000000000000000	4153.33300781250000000000	4132.30761718750000000000	4167.17919921875000000000	4144.10253906250000000000	4116.41015625000000000000	4146.15380859375000000000	4132.30761718750000000000	4126.15380859375000000000	4162.56396484375000000000	4122.05126953125000000000	4143.07666015625000000000	4120.51269531250000000000	4134.87158203125000000000	4156.41015625000000000000	838.00000000000000000000	10247.00000000000000000000	10228.00000000000000000000	0.00000000000000000000	0.00000000000000000000	0.00000000000000000000	882.00000000000000000000	781.00000000000000000000	4.00000000000000000000	4.00000000000000000000	4.00000000000000000000	4.00000000000000000000	4.00000000000000000000	4.00000000000000000000	4.00000000000000000000	4.00000000000000000000	4.00000000000000000000	4.00000000000000000000	4.00000000000000000000	4.00000000000000000000	4.00000000000000000000	4.00000000000000000000	4.00000000000000000000	4.00000000000000000000
3.00000000000000000000	0.00000000000000000000	4156.92285156250000000000	4144.61523437500000000000	4168.20507812500000000000	4154.87158203125000000000	4127.69238281250000000000	4145.12792968750000000000	4136.41015625000000000000	4148.20507812500000000000	4175.89746093750000000000	4142.05126953125000000000	4167.17919921875000000000	4134.87158203125000000000	4161.02539062500000000000	4168.71777343750000000000	1260.00000000000000000000	10246.00000000000000000000	10229.00000000000000000000	0.00000000000000000000	0.00000000000000000000	0.00000000000000000000	882.00000000000000000000	790.00000000000000000000	4.00000000000000000000	4.00000000000000000000	4.00000000000000000000	4.00000000000000000000	4.00000000000000000000	4.00000000000000000000	4.00000000000000000000	4.00000000000000000000	4.00000000000000000000	4.00000000000000000000	4.00000000000000000000	4.00000000000000000000	4.00000000000000000000	4.00000000000000000000	4.00000000000000000000	4.00000000000000000000
4.00000000000000000000	0.00000000000000000000	4147.17919921875000000000	4117.43603515625000000000	4170.25634765625000000000	4135.89746093750000000000	4125.64111328125000000000	4132.30761718750000000000	4113.84619140625000000000	4118.97412109375000000000	4167.17919921875000000000	4105.12792968750000000000	4143.07666015625000000000	4125.64111328125000000000	4132.82031250000000000000	4162.56396484375000000000	1394.00000000000000000000	10246.00000000000000000000	10229.00000000000000000000	0.00000000000000000000	0.00000000000000000000	0.00000000000000000000	882.00000000000000000000	798.00000000000000000000	4.00000000000000000000	4.00000000000000000000	4.00000000000000000000	4.00000000000000000000	4.00000000000000000000	4.00000000000000000000	4.00000000000000000000	4.00000000000000000000	4.00000000000000000000	4.00000000000000000000	4.00000000000000000000	4.00000000000000000000	4.00000000000000000000	4.00000000000000000000	4.00000000000000000000	4.00000000000000000000
5.00000000000000000000	0.00000000000000000000	4154.87158203125000000000	4140.00000000000000000000	4165.12792968750000000000	4149.23046875000000000000	4171.79492187500000000000	4156.92285156250000000000	4149.23046875000000000000	4148.71777343750000000000	4169.74365234375000000000	4136.92285156250000000000	4161.02539062500000000000	4127.17919921875000000000	4152.82031250000000000000	4165.12792968750000000000	812.00000000000000000000	10247.00000000000000000000	10230.00000000000000000000	0.00000000000000000000	0.00000000000000000000	0.00000000000000000000	882.00000000000000000000	806.00000000000000000000	4.00000000000000000000	4.00000000000000000000	4.00000000000000000000	4.00000000000000000000	4.00000000000000000000	4.00000000000000000000	4.00000000000000000000	4.00000000000000000000	4.00000000000000000000	4.00000000000000000000	4.00000000000000000000	4.00000000000000000000	4.00000000000000000000	4.00000000000000000000	4.00000000000000000000	4.00000000000000000000
6.00000000000000000000	0.00000000000000000000	4161.02539062500000000000	4142.05126953125000000000	4174.87158203125000000000	4149.74365234375000000000	4147.17919921875000000000	4160.00000000000000000000	4153.33300781250000000000	4157.43603515625000000000	4170.25634765625000000000	4152.82031250000000000000	4161.02539062500000000000	4135.38427734375000000000	4145.12792968750000000000	4163.07666015625000000000	1109.00000000000000000000	10247.00000000000000000000	10230.00000000000000000000	0.00000000000000000000	0.00000000000000000000	0.00000000000000000000	882.00000000000000000000	815.00000000000000000000	4.00000000000000000000	4.00000000000000000000	4.00000000000000000000	4.00000000000000000000	4.00000000000000000000	4.00000000000000000000	4.00000000000000000000	4.00000000000000000000	4.00000000000000000000	4.00000000000000000000	4.00000000000000000000	4.00000000000000000000	4.00000000000000000000	4.00000000000000000000	4.00000000000000000000	4.00000000000000000000
7.00000000000000000000	0.00000000000000000000	4160.00000000000000000000	4146.66650390625000000000	4173.33300781250000000000	4144.61523437500000000000	4136.41015625000000000000	4154.35888671875000000000	4147.69238281250000000000	4145.64111328125000000000	4162.05126953125000000000	4147.17919921875000000000	4150.76904296875000000000	4125.12792968750000000000	4139.48730468750000000000	4155.89746093750000000000	1177.00000000000000000000	10247.00000000000000000000	10229.00000000000000000000	0.00000000000000000000	0.00000000000000000000	0.00000000000000000000	882.00000000000000000000	823.00000000000000000000	4.00000000000000000000	4.00000000000000000000	4.00000000000000000000	4.00000000000000000000	4.00000000000000000000	4.00000000000000000000	4.00000000000000000000	4.00000000000000000000	4.00000000000000000000	4.00000000000000000000	4.00000000000000000000	4.00000000000000000000	4.00000000000000000000	4.00000000000000000000	4.00000000000000000000	4.00000000000000000000
8.00000000000000000000	0.00000000000000000000	4172.30761718750000000000	4174.35888671875000000000	4176.92285156250000000000	4164.10253906250000000000	4193.84619140625000000000	4163.58984375000000000000	4157.94873046875000000000	4160.51269531250000000000	4179.48730468750000000000	4169.23046875000000000000	4172.82031250000000000000	4137.43603515625000000000	4175.89746093750000000000	4168.71777343750000000000	1043.00000000000000000000	10247.00000000000000000000	10229.00000000000000000000	0.00000000000000000000	0.00000000000000000000	0.00000000000000000000	882.00000000000000000000	831.00000000000000000000	4.00000000000000000000	4.00000000000000000000	4.00000000000000000000	4.00000000000000000000	4.00000000000000000000	4.00000000000000000000	4.00000000000000000000	4.00000000000000000000	4.00000000000000000000	4.00000000000000000000	4.00000000000000000000	4.00000000000000000000	4.00000000000000000000	4.00000000000000000000	4.00000000000000000000	4.00000000000000000000
9.00000000000000000000	0.00000000000000000000	4163.58984375000000000000	4146.15380859375000000000	4181.53857421875000000000	4147.69238281250000000000	4178.97412109375000000000	4149.74365234375000000000	4128.71777343750000000000	4129.23046875000000000000	4173.33300781250000000000	4128.20507812500000000000	4150.76904296875000000000	4136.41015625000000000000	4149.23046875000000000000	4163.07666015625000000000	1255.00000000000000000000	10247.00000000000000000000	10230.00000000000000000000	0.00000000000000000000	0.00000000000000000000	0.00000000000000000000	882.00000000000000000000	838.00000000000000000000	4.00000000000000000000	4.00000000000000000000	4.00000000000000000000	4.00000000000000000000	4.00000000000000000000	4.00000000000000000000	4.00000000000000000000	4.00000000000000000000	4.00000000000000000000	4.00000000000000000000	4.00000000000000000000	4.00000000000000000000	4.00000000000000000000	4.00000000000000000000	4.00000000000000000000	4.00000000000000000000
10.00000000000000000000	0.00000000000000000000	4158.97412109375000000000	4157.94873046875000000000	4172.30761718750000000000	4161.02539062500000000000	4175.89746093750000000000	4155.89746093750000000000	4146.66650390625000000000	4155.38427734375000000000	4170.76904296875000000000	4151.79492187500000000000	4170.25634765625000000000	4137.94873046875000000000	4165.64111328125000000000	4166.15380859375000000000	1293.00000000000000000000	10247.00000000000000000000	10230.00000000000000000000	0.00000000000000000000	0.00000000000000000000	0.00000000000000000000	882.00000000000000000000	845.00000000000000000000	4.00000000000000000000	4.00000000000000000000	4.00000000000000000000	4.00000000000000000000	4.00000000000000000000	4.00000000000000000000	4.00000000000000000000	4.00000000000000000000	4.00000000000000000000	4.00000000000000000000	4.00000000000000000000	4.00000000000000000000	4.00000000000000000000	4.00000000000000000000	4.00000000000000000000	4.00000000000000000000
11.00000000000000000000	0.00000000000000000000	4157.94873046875000000000	4153.33300781250000000000	4177.94873046875000000000	4168.71777343750000000000	4142.05126953125000000000	4150.76904296875000000000	4146.15380859375000000000	4165.64111328125000000000	4172.30761718750000000000	4169.23046875000000000000	4178.97412109375000000000	4145.64111328125000000000	4170.25634765625000000000	4168.71777343750000000000	1174.00000000000000000000	10244.00000000000000000000	10233.00000000000000000000	0.00000000000000000000	0.00000000000000000000	0.00000000000000000000	882.00000000000000000000	853.00000000000000000000	4.00000000000000000000	4.00000000000000000000	4.00000000000000000000	4.00000000000000000000	4.00000000000000000000	4.00000000000000000000	4.00000000000000000000	4.00000000000000000000	4.00000000000000000000	4.00000000000000000000	4.00000000000000000000	4.00000000000000000000	4.00000000000000000000	4.00000000000000000000	4.00000000000000000000	4.00000000000000000000
12.00000000000000000000	0.00000000000000000000	4156.41015625000000000000	4147.69238281250000000000	4173.84619140625000000000	4155.89746093750000000000	4136.92285156250000000000	4147.69238281250000000000	4141.53857421875000000000	4146.15380859375000000000	4160.00000000000000000000	4154.87158203125000000000	4163.07666015625000000000	4132.82031250000000000000	4153.84619140625000000000	4155.38427734375000000000	1161.00000000000000000000	10244.00000000000000000000	10233.00000000000000000000	0.00000000000000000000	0.00000000000000000000	0.00000000000000000000	882.00000000000000000000	860.00000000000000000000	4.00000000000000000000	4.00000000000000000000	4.00000000000000000000	4.00000000000000000000	4.00000000000000000000	4.00000000000000000000	4.00000000000000000000	4.00000000000000000000	4.00000000000000000000	4.00000000000000000000	4.00000000000000000000	4.00000000000000000000	4.00000000000000000000	4.00000000000000000000	4.00000000000000000000	4.00000000000000000000
13.00000000000000000000	0.00000000000000000000	4169.74365234375000000000	4182.56396484375000000000	4171.79492187500000000000	4171.79492187500000000000	4190.25634765625000000000	4166.66650390625000000000	4168.71777343750000000000	4166.66650390625000000000	4170.76904296875000000000	4184.10253906250000000000	4180.00000000000000000000	4136.92285156250000000000	4174.87158203125000000000	4160.51269531250000000000	1251.00000000000000000000	10246.00000000000000000000	10233.00000000000000000000	0.00000000000000000000	0.00000000000000000000	0.00000000000000000000	882.00000000000000000000	867.00000000000000000000	4.00000000000000000000	4.00000000000000000000	4.00000000000000000000	4.00000000000000000000	4.00000000000000000000	4.00000000000000000000	4.00000000000000000000	4.00000000000000000000	4.00000000000000000000	4.00000000000000000000	4.00000000000000000000	4.00000000000000000000	4.00000000000000000000	4.00000000000000000000	4.00000000000000000000	4.00000000000000000000
14.00000000000000000000	0.00000000000000000000	4165.12792968750000000000	4158.46142578125000000000	4177.43603515625000000000	4160.00000000000000000000	4155.38427734375000000000	4155.38427734375000000000	4145.12792968750000000000	4137.43603515625000000000	4166.66650390625000000000	4153.33300781250000000000	4153.84619140625000000000	4126.66650390625000000000	4147.69238281250000000000	4154.87158203125000000000	1293.00000000000000000000	10246.00000000000000000000	10233.00000000000000000000	0.00000000000000000000	0.00000000000000000000	0.00000000000000000000	882.00000000000000000000	875.00000000000000000000	4.00000000000000000000	4.00000000000000000000	4.00000000000000000000	4.00000000000000000000	4.00000000000000000000	4.00000000000000000000	4.00000000000000000000	4.00000000000000000000	4.00000000000000000000	4.00000000000000000000	4.00000000000000000000	4.00000000000000000000	4.00000000000000000000	4.00000000000000000000	4.00000000000000000000	4.00000000000000000000
15.00000000000000000000	0.00000000000000000000	4163.58984375000000000000	4167.69238281250000000000	4171.79492187500000000000	4167.69238281250000000000	4158.46142578125000000000	4157.94873046875000000000	4152.82031250000000000000	4145.12792968750000000000	4168.71777343750000000000	4153.33300781250000000000	4167.17919921875000000000	4127.69238281250000000000	4169.74365234375000000000	4160.51269531250000000000	1174.00000000000000000000	10249.00000000000000000000	10233.00000000000000000000	0.00000000000000000000	0.00000000000000000000	0.00000000000000000000	882.00000000000000000000	882.00000000000000000000	4.00000000000000000000	4.00000000000000000000	4.00000000000000000000	4.00000000000000000000	4.00000000000000000000	4.00000000000000000000	4.00000000000000000000	4.00000000000000000000	4.00000000000000000000	4.00000000000000000000	4.00000000000000000000	4.00000000000000000000	4.00000000000000000000	4.00000000000000000000	4.00000000000000000000	4.00000000000000000000
16.00000000000000000000	0.00000000000000000000	4162.56396484375000000000	4166.66650390625000000000	4178.46142578125000000000	4174.35888671875000000000	4176.41015625000000000000	4153.84619140625000000000	4147.17919921875000000000	4153.33300781250000000000	4175.89746093750000000000	4140.51269531250000000000	4175.89746093750000000000	4143.58984375000000000000	4178.97412109375000000000	4170.25634765625000000000	0.00000000000000000000	10249.00000000000000000000	10233.00000000000000000000	0.00000000000000000000	0.00000000000000000000	0.00000000000000000000	882.00000000000000000000	890.00000000000000000000	4.00000000000000000000	4.00000000000000000000	4.00000000000000000000	4.00000000000000000000	4.00000000000000000000	4.00000000000000000000	4.00000000000000000000	4.00000000000000000000	4.00000000000000000000	4.00000000000000000000	4.00000000000000000000	4.00000000000000000000	4.00000000000000000000	4.00000000000000000000	4.00000000000000000000	4.00000000000000000000
17.00000000000000000000	0.00000000000000000000	4155.38427734375000000000	4145.64111328125000000000	4174.87158203125000000000	4162.56396484375000000000	4163.58984375000000000000	4149.23046875000000000000	4136.92285156250000000000	4145.12792968750000000000	4165.12792968750000000000	4118.97412109375000000000	4154.87158203125000000000	4129.74365234375000000000	4152.82031250000000000000	4160.51269531250000000000	0.00000000000000000000	10249.00000000000000000000	10232.00000000000000000000	0.00000000000000000000	0.00000000000000000000	0.00000000000000000000	882.00000000000000000000	897.00000000000000000000	4.00000000000000000000	4.00000000000000000000	4.00000000000000000000	4.00000000000000000000	4.00000000000000000000	4.00000000000000000000	4.00000000000000000000	4.00000000000000000000	4.00000000000000000000	4.00000000000000000000	4.00000000000000000000	4.00000000000000000000	4.00000000000000000000	4.00000000000000000000	4.00000000000000000000	4.00000000000000000000
18.00000000000000000000	0.00000000000000000000	4161.02539062500000000000	4165.64111328125000000000	4166.15380859375000000000	4177.94873046875000000000	4172.82031250000000000000	4166.66650390625000000000	4170.25634765625000000000	4182.05126953125000000000	4173.84619140625000000000	4185.12792968750000000000	4180.00000000000000000000	4134.87158203125000000000	4172.82031250000000000000	4164.10253906250000000000	0.00000000000000000000	10249.00000000000000000000	10232.00000000000000000000	0.00000000000000000000	0.00000000000000000000	0.00000000000000000000	882.00000000000000000000	904.00000000000000000000	4.00000000000000000000	4.00000000000000000000	4.00000000000000000000	4.00000000000000000000	4.00000000000000000000	4.00000000000000000000	4.00000000000000000000	4.00000000000000000000	4.00000000000000000000	4.00000000000000000000	4.00000000000000000000	4.00000000000000000000	4.00000000000000000000	4.00000000000000000000	4.00000000000000000000	4.00000000000000000000
19.00000000000000000000	0.00000000000000000000	4155.38427734375000000000	4144.61523437500000000000	4170.76904296875000000000	4163.58984375000000000000	4140.00000000000000000000	4155.89746093750000000000	4151.28173828125000000000	4161.02539062500000000000	4164.61523437500000000000	4173.84619140625000000000	4161.02539062500000000000	4130.25634765625000000000	4147.17919921875000000000	4154.87158203125000000000	0.00000000000000000000	10247.00000000000000000000	10228.00000000000000000000	0.00000000000000000000	0.00000000000000000000	0.00000000000000000000	882.00000000000000000000	912.00000000000000000000	4.00000000000000000000	4.00000000000000000000	4.00000000000000000000	4.00000000000000000000	4.00000000000000000000	4.00000000000000000000	4.00000000000000000000	4.00000000000000000000	4.00000000000000000000	4.00000000000000000000	4.00000000000000000000	4.00000000000000000000	4.00000000000000000000	4.00000000000000000000	4.00000000000000000000	4.00000000000000000000
20.00000000000000000000	0.00000000000000000000	4164.10253906250000000000	4163.07666015625000000000	4171.28173828125000000000	4172.82031250000000000000	4161.02539062500000000000	4163.58984375000000000000	4160.51269531250000000000	4164.61523437500000000000	4163.58984375000000000000	4159.48730468750000000000	4165.64111328125000000000	4125.12792968750000000000	4162.05126953125000000000	4157.94873046875000000000	0.00000000000000000000	10247.00000000000000000000	10228.00000000000000000000	0.00000000000000000000	0.00000000000000000000	0.00000000000000000000	882.00000000000000000000	919.00000000000000000000	4.00000000000000000000	4.00000000000000000000	4.00000000000000000000	4.00000000000000000000	4.00000000000000000000	4.00000000000000000000	4.00000000000000000000	4.00000000000000000000	4.00000000000000000000	4.00000000000000000000	4.00000000000000000000	4.00000000000000000000	4.00000000000000000000	4.00000000000000000000	4.00000000000000000000	4.00000000000000000000
21.00000000000000000000	0.00000000000000000000	4178.46142578125000000000	4176.41015625000000000000	4181.02539062500000000000	4187.69238281250000000000	4164.10253906250000000000	4167.17919921875000000000	4167.17919921875000000000	4167.69238281250000000000	4177.43603515625000000000	4166.15380859375000000000	4178.97412109375000000000	4140.51269531250000000000	4183.58984375000000000000	4174.35888671875000000000	0.00000000000000000000	10246.00000000000000000000	10227.00000000000000000000	0.00000000000000000000	0.00000000000000000000	0.00000000000000000000	882.00000000000000000000	927.00000000000000000000	4.00000000000000000000	4.00000000000000000000	4.00000000000000000000	4.00000000000000000000	4.00000000000000000000	4.00000000000000000000	4.00000000000000000000	4.00000000000000000000	4.00000000000000000000	4.00000000000000000000	4.00000000000000000000	4.00000000000000000000	4.00000000000000000000	4.00000000000000000000	4.00000000000000000000	4.00000000000000000000
22.00000000000000000000	0.00000000000000000000	4168.71777343750000000000	4151.28173828125000000000	4174.87158203125000000000	4170.25634765625000000000	4124.10253906250000000000	4157.43603515625000000000	4150.76904296875000000000	4144.61523437500000000000	4164.10253906250000000000	4141.02539062500000000000	4162.05126953125000000000	4132.82031250000000000000	4162.05126953125000000000	4166.66650390625000000000	0.00000000000000000000	10246.00000000000000000000	10227.00000000000000000000	0.00000000000000000000	0.00000000000000000000	0.00000000000000000000	882.00000000000000000000	934.00000000000000000000	4.00000000000000000000	4.00000000000000000000	4.00000000000000000000	4.00000000000000000000	4.00000000000000000000	4.00000000000000000000	4.00000000000000000000	4.00000000000000000000	4.00000000000000000000	4.00000000000000000000	4.00000000000000000000	4.00000000000000000000	4.00000000000000000000	4.00000000000000000000	4.00000000000000000000	4.00000000000000000000
23.00000000000000000000	0.00000000000000000000	4163.07666015625000000000	4164.10253906250000000000	4163.58984375000000000000	4180.00000000000000000000	4158.97412109375000000000	4163.07666015625000000000	4166.15380859375000000000	4180.00000000000000000000	4166.15380859375000000000	4166.66650390625000000000	4186.66650390625000000000	4137.43603515625000000000	4182.56396484375000000000	4171.79492187500000000000	0.00000000000000000000	10245.00000000000000000000	10226.00000000000000000000	0.00000000000000000000	0.00000000000000000000	0.00000000000000000000	882.00000000000000000000	941.00000000000000000000	4.00000000000000000000	4.00000000000000000000	4.00000000000000000000	4.00000000000000000000	4.00000000000000000000	4.00000000000000000000	4.00000000000000000000	4.00000000000000000000	4.00000000000000000000	4.00000000000000000000	4.00000000000000000000	4.00000000000000000000	4.00000000000000000000	4.00000000000000000000	4.00000000000000000000	4.00000000000000000000
24.00000000000000000000	0.00000000000000000000	4152.82031250000000000000	4140.51269531250000000000	4168.71777343750000000000	4167.17919921875000000000	4158.46142578125000000000	4147.69238281250000000000	4142.05126953125000000000	4160.00000000000000000000	4164.10253906250000000000	4148.20507812500000000000	4168.71777343750000000000	4134.35888671875000000000	4156.92285156250000000000	4167.69238281250000000000	0.00000000000000000000	10245.00000000000000000000	10226.00000000000000000000	0.00000000000000000000	0.00000000000000000000	0.00000000000000000000	882.00000000000000000000	949.00000000000000000000	4.00000000000000000000	4.00000000000000000000	4.00000000000000000000	4.00000000000000000000	4.00000000000000000000	4.00000000000000000000	4.00000000000000000000	4.00000000000000000000	4.00000000000000000000	4.00000000000000000000	4.00000000000000000000	4.00000000000000000000	4.00000000000000000000	4.00000000000000000000	4.00000000000000000000	4.00000000000000000000
25.00000000000000000000	0.00000000000000000000	4158.97412109375000000000	4157.94873046875000000000	4164.10253906250000000000	4170.76904296875000000000	4166.15380859375000000000	4163.07666015625000000000	4157.94873046875000000000	4152.82031250000000000000	4163.58984375000000000000	4154.35888671875000000000	4164.10253906250000000000	4127.17919921875000000000	4157.43603515625000000000	4161.53857421875000000000	0.00000000000000000000	10246.00000000000000000000	10228.00000000000000000000	0.00000000000000000000	0.00000000000000000000	0.00000000000000000000	882.00000000000000000000	956.00000000000000000000	4.00000000000000000000	4.00000000000000000000	4.00000000000000000000	4.00000000000000000000	4.00000000000000000000	4.00000000000000000000	4.00000000000000000000	4.00000000000000000000	4.00000000000000000000	4.00000000000000000000	4.00000000000000000000	4.00000000000000000000	4.00000000000000000000	4.00000000000000000000	4.00000000000000000000	4.00000000000000000000
26.00000000000000000000	0.00000000000000000000	4172.30761718750000000000	4174.87158203125000000000	4169.74365234375000000000	4184.10253906250000000000	4160.51269531250000000000	4174.35888671875000000000	4170.25634765625000000000	4165.64111328125000000000	4172.30761718750000000000	4175.89746093750000000000	4173.33300781250000000000	4134.35888671875000000000	4167.17919921875000000000	4164.10253906250000000000	0.00000000000000000000	10246.00000000000000000000	10228.00000000000000000000	0.00000000000000000000	0.00000000000000000000	0.00000000000000000000	882.00000000000000000000	963.00000000000000000000	4.00000000000000000000	4.00000000000000000000	4.00000000000000000000	4.00000000000000000000	4.00000000000000000000	4.00000000000000000000	4.00000000000000000000	4.00000000000000000000	4.00000000000000000000	4.00000000000000000000	4.00000000000000000000	4.00000000000000000000	4.00000000000000000000	4.00000000000000000000	4.00000000000000000000	4.00000000000000000000
27.00000000000000000000	0.00000000000000000000	4163.07666015625000000000	4147.69238281250000000000	4171.79492187500000000000	4167.17919921875000000000	4127.69238281250000000000	4155.38427734375000000000	4142.05126953125000000000	4143.07666015625000000000	4160.51269531250000000000	4146.15380859375000000000	4150.76904296875000000000	4120.51269531250000000000	4142.05126953125000000000	4154.35888671875000000000	0.00000000000000000000	10246.00000000000000000000	10227.00000000000000000000	0.00000000000000000000	0.00000000000000000000	0.00000000000000000000	882.00000000000000000000	971.00000000000000000000	4.00000000000000000000	4.00000000000000000000	4.00000000000000000000	4.00000000000000000000	4.00000000000000000000	4.00000000000000000000	4.00000000000000000000	4.00000000000000000000	4.00000000000000000000	4.00000000000000000000	4.00000000000000000000	4.00000000000000000000	4.00000000000000000000	4.00000000000000000000	4.00000000000000000000	4.00000000000000000000
28.00000000000000000000	0.00000000000000000000	4165.64111328125000000000	4171.28173828125000000000	4169.74365234375000000000	4185.12792968750000000000	4173.84619140625000000000	4160.00000000000000000000	4156.41015625000000000000	4166.66650390625000000000	4172.82031250000000000000	4166.15380859375000000000	4176.92285156250000000000	4129.23046875000000000000	4176.41015625000000000000	4165.12792968750000000000	0.00000000000000000000	10246.00000000000000000000	10227.00000000000000000000	0.00000000000000000000	0.00000000000000000000	0.00000000000000000000	882.00000000000000000000	978.00000000000000000000	4.00000000000000000000	4.00000000000000000000	4.00000000000000000000	4.00000000000000000000	4.00000000000000000000	4.00000000000000000000	4.00000000000000000000	4.00000000000000000000	4.00000000000000000000	4.00000000000000000000	4.00000000000000000000	4.00000000000000000000	4.00000000000000000000	4.00000000000000000000	4.00000000000000000000	4.00000000000000000000
29.00000000000000000000	0.00000000000000000000	4164.61523437500000000000	4154.35888671875000000000	4178.97412109375000000000	4178.97412109375000000000	4158.46142578125000000000	4149.23046875000000000000	4141.53857421875000000000	4151.28173828125000000000	4175.38427734375000000000	4142.05126953125000000000	4167.17919921875000000000	4136.92285156250000000000	4166.66650390625000000000	4167.17919921875000000000	0.00000000000000000000	10247.00000000000000000000	10228.00000000000000000000	0.00000000000000000000	0.00000000000000000000	0.00000000000000000000	882.00000000000000000000	986.00000000000000000000	4.00000000000000000000	4.00000000000000000000	4.00000000000000000000	4.00000000000000000000	4.00000000000000000000	4.00000000000000000000	4.00000000000000000000	4.00000000000000000000	4.00000000000000000000	4.00000000000000000000	4.00000000000000000000	4.00000000000000000000	4.00000000000000000000	4.00000000000000000000	4.00000000000000000000	4.00000000000000000000
30.00000000000000000000	0.00000000000000000000	4159.48730468750000000000	4143.58984375000000000000	4169.23046875000000000000	4170.76904296875000000000	4146.15380859375000000000	4153.33300781250000000000	4151.79492187500000000000	4154.87158203125000000000	4163.07666015625000000000	4143.07666015625000000000	4163.07666015625000000000	4125.12792968750000000000	4157.43603515625000000000	4161.02539062500000000000	0.00000000000000000000	10247.00000000000000000000	10228.00000000000000000000	0.00000000000000000000	0.00000000000000000000	0.00000000000000000000	882.00000000000000000000	993.00000000000000000000	4.00000000000000000000	4.00000000000000000000	4.00000000000000000000	4.00000000000000000000	4.00000000000000000000	4.00000000000000000000	4.00000000000000000000	4.00000000000000000000	4.00000000000000000000	4.00000000000000000000	4.00000000000000000000	4.00000000000000000000	4.00000000000000000000	4.00000000000000000000	4.00000000000000000000	4.00000000000000000000
31.00000000000000000000	0.00000000000000000000	4157.94873046875000000000	4149.74365234375000000000	4163.07666015625000000000	4174.35888671875000000000	4163.58984375000000000000	4162.56396484375000000000	4162.05126953125000000000	4175.89746093750000000000	4163.07666015625000000000	4170.25634765625000000000	4179.48730468750000000000	4126.66650390625000000000	4161.02539062500000000000	4162.56396484375000000000	0.00000000000000000000	10247.00000000000000000000	10229.00000000000000000000	0.00000000000000000000	0.00000000000000000000	0.00000000000000000000	883.00000000000000000000	0.00000000000000000000	4.00000000000000000000	4.00000000000000000000	4.00000000000000000000	4.00000000000000000000	4.00000000000000000000	4.00000000000000000000	4.00000000000000000000	4.00000000000000000000	4.00000000000000000000	4.00000000000000000000	4.00000000000000000000	4.00000000000000000000	4.00000000000000000000	4.00000000000000000000	4.00000000000000000000	4.00000000000000000000
32.00000000000000000000	0.00000000000000000000	4152.30761718750000000000	4135.89746093750000000000	4163.58984375000000000000	4155.89746093750000000000	4137.94873046875000000000	4150.76904296875000000000	4136.92285156250000000000	4146.15380859375000000000	4155.89746093750000000000	4137.43603515625000000000	4155.89746093750000000000	4116.41015625000000000000	4133.33300781250000000000	4149.23046875000000000000	0.00000000000000000000	10247.00000000000000000000	10229.00000000000000000000	0.00000000000000000000	0.00000000000000000000	0.00000000000000000000	883.00000000000000000000	8.00000000000000000000	4.00000000000000000000	4.00000000000000000000	4.00000000000000000000	4.00000000000000000000	4.00000000000000000000	4.00000000000000000000	4.00000000000000000000	4.00000000000000000000	4.00000000000000000000	4.00000000000000000000	4.00000000000000000000	4.00000000000000000000	4.00000000000000000000	4.00000000000000000000	4.00000000000000000000	4.00000000000000000000
33.00000000000000000000	0.00000000000000000000	4168.71777343750000000000	4173.84619140625000000000	4168.71777343750000000000	4174.87158203125000000000	4174.35888671875000000000	4163.07666015625000000000	4160.51269531250000000000	4161.02539062500000000000	4173.84619140625000000000	4161.53857421875000000000	4175.89746093750000000000	4123.07666015625000000000	4171.28173828125000000000	4161.02539062500000000000	0.00000000000000000000	10248.00000000000000000000	10230.00000000000000000000	0.00000000000000000000	0.00000000000000000000	0.00000000000000000000	883.00000000000000000000	15.00000000000000000000	4.00000000000000000000	4.00000000000000000000	4.00000000000000000000	4.00000000000000000000	4.00000000000000000000	4.00000000000000000000	4.00000000000000000000	4.00000000000000000000	4.00000000000000000000	4.00000000000000000000	4.00000000000000000000	4.00000000000000000000	4.00000000000000000000	4.00000000000000000000	4.00000000000000000000	4.00000000000000000000
34.00000000000000000000	0.00000000000000000000	4171.79492187500000000000	4165.12792968750000000000	4182.05126953125000000000	4173.33300781250000000000	4161.53857421875000000000	4157.43603515625000000000	4149.74365234375000000000	4145.64111328125000000000	4178.46142578125000000000	4144.61523437500000000000	4171.28173828125000000000	4128.20507812500000000000	4170.76904296875000000000	4168.71777343750000000000	0.00000000000000000000	10248.00000000000000000000	10230.00000000000000000000	0.00000000000000000000	0.00000000000000000000	0.00000000000000000000	883.00000000000000000000	22.00000000000000000000	4.00000000000000000000	4.00000000000000000000	4.00000000000000000000	4.00000000000000000000	4.00000000000000000000	4.00000000000000000000	4.00000000000000000000	4.00000000000000000000	4.00000000000000000000	4.00000000000000000000	4.00000000000000000000	4.00000000000000000000	4.00000000000000000000	4.00000000000000000000	4.00000000000000000000	4.00000000000000000000
35.00000000000000000000	0.00000000000000000000	4164.10253906250000000000	4155.89746093750000000000	4172.30761718750000000000	4167.69238281250000000000	4140.00000000000000000000	4153.84619140625000000000	4143.58984375000000000000	4147.17919921875000000000	4165.64111328125000000000	4138.97412109375000000000	4173.84619140625000000000	4123.07666015625000000000	4167.69238281250000000000	4165.12792968750000000000	0.00000000000000000000	10247.00000000000000000000	10228.00000000000000000000	0.00000000000000000000	0.00000000000000000000	0.00000000000000000000	883.00000000000000000000	30.00000000000000000000	4.00000000000000000000	4.00000000000000000000	4.00000000000000000000	4.00000000000000000000	4.00000000000000000000	4.00000000000000000000	4.00000000000000000000	4.00000000000000000000	4.00000000000000000000	4.00000000000000000000	4.00000000000000000000	4.00000000000000000000	4.00000000000000000000	4.00000000000000000000	4.00000000000000000000	4.00000000000000000000
36.00000000000000000000	0.00000000000000000000	4162.56396484375000000000	4165.64111328125000000000	4168.71777343750000000000	4176.41015625000000000000	4166.15380859375000000000	4157.43603515625000000000	4153.84619140625000000000	4173.84619140625000000000	4173.33300781250000000000	4185.12792968750000000000	4199.48730468750000000000	4138.46142578125000000000	4189.23046875000000000000	4173.33300781250000000000	0.00000000000000000000	10247.00000000000000000000	10228.00000000000000000000	0.00000000000000000000	0.00000000000000000000	0.00000000000000000000	883.00000000000000000000	37.00000000000000000000	4.00000000000000000000	4.00000000000000000000	4.00000000000000000000	4.00000000000000000000	4.00000000000000000000	4.00000000000000000000	4.00000000000000000000	4.00000000000000000000	4.00000000000000000000	4.00000000000000000000	4.00000000000000000000	4.00000000000000000000	4.00000000000000000000	4.00000000000000000000	4.00000000000000000000	4.00000000000000000000
37.00000000000000000000	0.00000000000000000000	4153.33300781250000000000	4140.00000000000000000000	4170.76904296875000000000	4157.43603515625000000000	4163.58984375000000000000	4151.79492187500000000000	4141.53857421875000000000	4147.17919921875000000000	4164.10253906250000000000	4160.00000000000000000000	4172.82031250000000000000	4130.76904296875000000000	4159.48730468750000000000	4165.12792968750000000000	0.00000000000000000000	10246.00000000000000000000	10228.00000000000000000000	0.00000000000000000000	0.00000000000000000000	0.00000000000000000000	883.00000000000000000000	44.00000000000000000000	4.00000000000000000000	4.00000000000000000000	4.00000000000000000000	4.00000000000000000000	4.00000000000000000000	4.00000000000000000000	4.00000000000000000000	4.00000000000000000000	4.00000000000000000000	4.00000000000000000000	4.00000000000000000000	4.00000000000000000000	4.00000000000000000000	4.00000000000000000000	4.00000000000000000000	4.00000000000000000000
38.00000000000000000000	0.00000000000000000000	4167.69238281250000000000	4177.43603515625000000000	4168.71777343750000000000	4174.35888671875000000000	4197.43603515625000000000	4177.43603515625000000000	4179.48730468750000000000	4176.92285156250000000000	4168.20507812500000000000	4182.56396484375000000000	4192.82031250000000000000	4129.74365234375000000000	4182.56396484375000000000	4170.76904296875000000000	0.00000000000000000000	10246.00000000000000000000	10228.00000000000000000000	0.00000000000000000000	0.00000000000000000000	0.00000000000000000000	883.00000000000000000000	52.00000000000000000000	4.00000000000000000000	4.00000000000000000000	4.00000000000000000000	4.00000000000000000000	4.00000000000000000000	4.00000000000000000000	4.00000000000000000000	4.00000000000000000000	4.00000000000000000000	4.00000000000000000000	4.00000000000000000000	4.00000000000000000000	4.00000000000000000000	4.00000000000000000000	4.00000000000000000000	4.00000000000000000000
39.00000000000000000000	0.00000000000000000000	4174.35888671875000000000	4182.05126953125000000000	4178.97412109375000000000	4172.82031250000000000000	4172.30761718750000000000	4174.35888671875000000000	4175.38427734375000000000	4180.00000000000000000000	4173.84619140625000000000	4196.92285156250000000000	4195.89746093750000000000	4133.33300781250000000000	4181.02539062500000000000	4169.23046875000000000000	0.00000000000000000000	10246.00000000000000000000	10228.00000000000000000000	0.00000000000000000000	0.00000000000000000000	0.00000000000000000000	883.00000000000000000000	61.00000000000000000000	4.00000000000000000000	4.00000000000000000000	4.00000000000000000000	4.00000000000000000000	4.00000000000000000000	4.00000000000000000000	4.00000000000000000000	4.00000000000000000000	4.00000000000000000000	4.00000000000000000000	4.00000000000000000000	4.00000000000000000000	4.00000000000000000000	4.00000000000000000000	4.00000000000000000000	4.00000000000000000000
40.00000000000000000000	0.00000000000000000000	4167.17919921875000000000	4173.33300781250000000000	4175.38427734375000000000	4164.61523437500000000000	4165.12792968750000000000	4169.23046875000000000000	4166.15380859375000000000	4169.74365234375000000000	4170.25634765625000000000	4193.33300781250000000000	4187.17919921875000000000	4126.66650390625000000000	4176.41015625000000000000	4166.15380859375000000000	0.00000000000000000000	10246.00000000000000000000	10228.00000000000000000000	0.00000000000000000000	0.00000000000000000000	0.00000000000000000000	883.00000000000000000000	69.00000000000000000000	4.00000000000000000000	4.00000000000000000000	4.00000000000000000000	4.00000000000000000000	4.00000000000000000000	4.00000000000000000000	4.00000000000000000000	4.00000000000000000000	4.00000000000000000000	4.00000000000000000000	4.00000000000000000000	4.00000000000000000000	4.00000000000000000000	4.00000000000000000000	4.00000000000000000000	4.00000000000000000000
41.00000000000000000000	0.00000000000000000000	4178.97412109375000000000	4195.38427734375000000000	4180.00000000000000000000	4189.23046875000000000000	4217.94873046875000000000	4176.41015625000000000000	4181.02539062500000000000	4195.89746093750000000000	4183.58984375000000000000	4208.71777343750000000000	4217.43603515625000000000	4149.23046875000000000000	4216.41015625000000000000	4190.76904296875000000000	0.00000000000000000000	10244.00000000000000000000	10227.00000000000000000000	0.00000000000000000000	0.00000000000000000000	0.00000000000000000000	883.00000000000000000000	78.00000000000000000000	4.00000000000000000000	4.00000000000000000000	4.00000000000000000000	4.00000000000000000000	4.00000000000000000000	4.00000000000000000000	4.00000000000000000000	4.00000000000000000000	4.00000000000000000000	4.00000000000000000000	4.00000000000000000000	4.00000000000000000000	4.00000000000000000000	4.00000000000000000000	4.00000000000000000000	4.00000000000000000000
42.00000000000000000000	0.00000000000000000000	4180.51269531250000000000	4177.43603515625000000000	4186.15380859375000000000	4179.48730468750000000000	4184.10253906250000000000	4158.46142578125000000000	4159.48730468750000000000	4177.94873046875000000000	4173.84619140625000000000	4182.56396484375000000000	4208.20507812500000000000	4152.30761718750000000000	4202.56396484375000000000	4186.66650390625000000000	0.00000000000000000000	10244.00000000000000000000	10227.00000000000000000000	0.00000000000000000000	0.00000000000000000000	0.00000000000000000000	883.00000000000000000000	86.00000000000000000000	4.00000000000000000000	4.00000000000000000000	4.00000000000000000000	4.00000000000000000000	4.00000000000000000000	4.00000000000000000000	4.00000000000000000000	4.00000000000000000000	4.00000000000000000000	4.00000000000000000000	4.00000000000000000000	4.00000000000000000000	4.00000000000000000000	4.00000000000000000000	4.00000000000000000000	4.00000000000000000000
43.00000000000000000000	0.00000000000000000000	4183.58984375000000000000	4200.00000000000000000000	4176.41015625000000000000	4191.79492187500000000000	4183.58984375000000000000	4174.35888671875000000000	4189.74365234375000000000	4210.76904296875000000000	4171.28173828125000000000	4226.15380859375000000000	4230.25634765625000000000	4153.84619140625000000000	4220.00000000000000000000	4181.53857421875000000000	0.00000000000000000000	10244.00000000000000000000	10227.00000000000000000000	0.00000000000000000000	0.00000000000000000000	0.00000000000000000000	883.00000000000000000000	94.00000000000000000000	4.00000000000000000000	4.00000000000000000000	4.00000000000000000000	4.00000000000000000000	4.00000000000000000000	4.00000000000000000000	4.00000000000000000000	4.00000000000000000000	4.00000000000000000000	4.00000000000000000000	4.00000000000000000000	4.00000000000000000000	4.00000000000000000000	4.00000000000000000000	4.00000000000000000000	4.00000000000000000000
44.00000000000000000000	0.00000000000000000000	4184.61523437500000000000	4196.41015625000000000000	4180.51269531250000000000	4198.46142578125000000000	4205.64111328125000000000	4182.05126953125000000000	4195.89746093750000000000	4220.00000000000000000000	4173.33300781250000000000	4234.35888671875000000000	4233.33300781250000000000	4160.51269531250000000000	4213.33300781250000000000	4181.53857421875000000000	0.00000000000000000000	10244.00000000000000000000	10227.00000000000000000000	0.00000000000000000000	0.00000000000000000000	0.00000000000000000000	883.00000000000000000000	103.00000000000000000000	4.00000000000000000000	4.00000000000000000000	4.00000000000000000000	4.00000000000000000000	4.00000000000000000000	4.00000000000000000000	4.00000000000000000000	4.00000000000000000000	4.00000000000000000000	4.00000000000000000000	4.00000000000000000000	4.00000000000000000000	4.00000000000000000000	4.00000000000000000000	4.00000000000000000000	4.00000000000000000000
45.00000000000000000000	0.00000000000000000000	4186.15380859375000000000	4193.84619140625000000000	4182.56396484375000000000	4195.38427734375000000000	4231.79492187500000000000	4182.56396484375000000000	4189.74365234375000000000	4203.07666015625000000000	4167.17919921875000000000	4212.82031250000000000000	4223.58984375000000000000	4153.33300781250000000000	4204.10253906250000000000	4177.43603515625000000000	0.00000000000000000000	10246.00000000000000000000	10225.00000000000000000000	0.00000000000000000000	0.00000000000000000000	0.00000000000000000000	883.00000000000000000000	111.00000000000000000000	4.00000000000000000000	4.00000000000000000000	4.00000000000000000000	4.00000000000000000000	4.00000000000000000000	4.00000000000000000000	4.00000000000000000000	4.00000000000000000000	4.00000000000000000000	4.00000000000000000000	4.00000000000000000000	4.00000000000000000000	4.00000000000000000000	4.00000000000000000000	4.00000000000000000000	4.00000000000000000000
46.00000000000000000000	0.00000000000000000000	4204.61523437500000000000	4234.87158203125000000000	4190.25634765625000000000	4218.97412109375000000000	4270.25634765625000000000	4196.41015625000000000000	4211.79492187500000000000	4226.66650390625000000000	4184.10253906250000000000	4257.43603515625000000000	4253.33300781250000000000	4169.74365234375000000000	4246.66650390625000000000	4194.87158203125000000000	0.00000000000000000000	10246.00000000000000000000	10225.00000000000000000000	0.00000000000000000000	0.00000000000000000000	0.00000000000000000000	883.00000000000000000000	119.00000000000000000000	4.00000000000000000000	4.00000000000000000000	4.00000000000000000000	4.00000000000000000000	4.00000000000000000000	4.00000000000000000000	4.00000000000000000000	4.00000000000000000000	4.00000000000000000000	4.00000000000000000000	4.00000000000000000000	4.00000000000000000000	4.00000000000000000000	4.00000000000000000000	4.00000000000000000000	4.00000000000000000000
47.00000000000000000000	0.00000000000000000000	4203.58984375000000000000	4218.97412109375000000000	4196.92285156250000000000	4209.74365234375000000000	4237.94873046875000000000	4181.53857421875000000000	4188.71777343750000000000	4197.94873046875000000000	4179.48730468750000000000	4236.92285156250000000000	4235.89746093750000000000	4168.20507812500000000000	4232.30761718750000000000	4195.89746093750000000000	0.00000000000000000000	10246.00000000000000000000	10223.00000000000000000000	0.00000000000000000000	0.00000000000000000000	0.00000000000000000000	883.00000000000000000000	128.00000000000000000000	4.00000000000000000000	4.00000000000000000000	4.00000000000000000000	4.00000000000000000000	4.00000000000000000000	4.00000000000000000000	4.00000000000000000000	4.00000000000000000000	4.00000000000000000000	4.00000000000000000000	4.00000000000000000000	4.00000000000000000000	4.00000000000000000000	4.00000000000000000000	4.00000000000000000000	4.00000000000000000000
48.00000000000000000000	0.00000000000000000000	4200.51269531250000000000	4222.05126953125000000000	4187.17919921875000000000	4216.41015625000000000000	4238.46142578125000000000	4178.97412109375000000000	4195.89746093750000000000	4210.25634765625000000000	4174.35888671875000000000	4242.56396484375000000000	4247.17919921875000000000	4168.20507812500000000000	4244.61523437500000000000	4196.41015625000000000000	0.00000000000000000000	10246.00000000000000000000	10223.00000000000000000000	0.00000000000000000000	0.00000000000000000000	0.00000000000000000000	883.00000000000000000000	136.00000000000000000000	4.00000000000000000000	4.00000000000000000000	4.00000000000000000000	4.00000000000000000000	4.00000000000000000000	4.00000000000000000000	4.00000000000000000000	4.00000000000000000000	4.00000000000000000000	4.00000000000000000000	4.00000000000000000000	4.00000000000000000000	4.00000000000000000000	4.00000000000000000000	4.00000000000000000000	4.00000000000000000000
49.00000000000000000000	0.00000000000000000000	4192.30761718750000000000	4204.10253906250000000000	4189.23046875000000000000	4211.79492187500000000000	4209.74365234375000000000	4168.71777343750000000000	4182.56396484375000000000	4212.30761718750000000000	4172.30761718750000000000	4241.02539062500000000000	4246.66650390625000000000	4175.38427734375000000000	4232.82031250000000000000	4194.35888671875000000000	0.00000000000000000000	10245.00000000000000000000	10223.00000000000000000000	0.00000000000000000000	0.00000000000000000000	0.00000000000000000000	883.00000000000000000000	145.00000000000000000000	4.00000000000000000000	4.00000000000000000000	4.00000000000000000000	4.00000000000000000000	4.00000000000000000000	4.00000000000000000000	4.00000000000000000000	4.00000000000000000000	4.00000000000000000000	4.00000000000000000000	4.00000000000000000000	4.00000000000000000000	4.00000000000000000000	4.00000000000000000000	4.00000000000000000000	4.00000000000000000000
50.00000000000000000000	0.00000000000000000000	4180.00000000000000000000	4179.48730468750000000000	4185.12792968750000000000	4188.20507812500000000000	4161.02539062500000000000	4162.05126953125000000000	4166.66650390625000000000	4180.51269531250000000000	4156.41015625000000000000	4201.02539062500000000000	4216.41015625000000000000	4153.84619140625000000000	4193.84619140625000000000	4176.92285156250000000000	0.00000000000000000000	10245.00000000000000000000	10223.00000000000000000000	0.00000000000000000000	0.00000000000000000000	0.00000000000000000000	883.00000000000000000000	153.00000000000000000000	4.00000000000000000000	4.00000000000000000000	4.00000000000000000000	4.00000000000000000000	4.00000000000000000000	4.00000000000000000000	4.00000000000000000000	4.00000000000000000000	4.00000000000000000000	4.00000000000000000000	4.00000000000000000000	4.00000000000000000000	4.00000000000000000000	4.00000000000000000000	4.00000000000000000000	4.00000000000000000000
51.00000000000000000000	0.00000000000000000000	4185.12792968750000000000	4200.51269531250000000000	4175.89746093750000000000	4199.48730468750000000000	4184.10253906250000000000	4175.89746093750000000000	4189.74365234375000000000	4193.84619140625000000000	4168.20507812500000000000	4214.35888671875000000000	4225.64111328125000000000	4147.17919921875000000000	4207.69238281250000000000	4172.30761718750000000000	0.00000000000000000000	10244.00000000000000000000	10222.00000000000000000000	0.00000000000000000000	0.00000000000000000000	0.00000000000000000000	883.00000000000000000000	161.00000000000000000000	4.00000000000000000000	4.00000000000000000000	4.00000000000000000000	4.00000000000000000000	4.00000000000000000000	4.00000000000000000000	4.00000000000000000000	4.00000000000000000000	4.00000000000000000000	4.00000000000000000000	4.00000000000000000000	4.00000000000000000000	4.00000000000000000000	4.00000000000000000000	4.00000000000000000000	4.00000000000000000000
52.00000000000000000000	0.00000000000000000000	4170.76904296875000000000	4165.64111328125000000000	4172.82031250000000000000	4175.38427734375000000000	4177.43603515625000000000	4162.56396484375000000000	4158.46142578125000000000	4161.02539062500000000000	4163.07666015625000000000	4179.48730468750000000000	4194.87158203125000000000	4135.89746093750000000000	4170.76904296875000000000	4160.00000000000000000000	0.00000000000000000000	10244.00000000000000000000	10222.00000000000000000000	0.00000000000000000000	0.00000000000000000000	0.00000000000000000000	883.00000000000000000000	170.00000000000000000000	4.00000000000000000000	4.00000000000000000000	4.00000000000000000000	4.00000000000000000000	4.00000000000000000000	4.00000000000000000000	4.00000000000000000000	4.00000000000000000000	4.00000000000000000000	4.00000000000000000000	4.00000000000000000000	4.00000000000000000000	4.00000000000000000000	4.00000000000000000000	4.00000000000000000000	4.00000000000000000000
53.00000000000000000000	0.00000000000000000000	4167.69238281250000000000	4167.17919921875000000000	4166.66650390625000000000	4173.33300781250000000000	4193.33300781250000000000	4164.61523437500000000000	4155.38427734375000000000	4159.48730468750000000000	4161.02539062500000000000	4169.23046875000000000000	4201.02539062500000000000	4133.33300781250000000000	4179.48730468750000000000	4167.69238281250000000000	0.00000000000000000000	10245.00000000000000000000	10222.00000000000000000000	0.00000000000000000000	0.00000000000000000000	0.00000000000000000000	883.00000000000000000000	178.00000000000000000000	4.00000000000000000000	4.00000000000000000000	4.00000000000000000000	4.00000000000000000000	4.00000000000000000000	4.00000000000000000000	4.00000000000000000000	4.00000000000000000000	4.00000000000000000000	4.00000000000000000000	4.00000000000000000000	4.00000000000000000000	4.00000000000000000000	4.00000000000000000000	4.00000000000000000000	4.00000000000000000000
54.00000000000000000000	0.00000000000000000000	4176.41015625000000000000	4172.82031250000000000000	4176.41015625000000000000	4185.12792968750000000000	4165.64111328125000000000	4155.38427734375000000000	4151.79492187500000000000	4163.07666015625000000000	4171.28173828125000000000	4160.00000000000000000000	4213.33300781250000000000	4145.12792968750000000000	4193.84619140625000000000	4179.48730468750000000000	0.00000000000000000000	10245.00000000000000000000	10222.00000000000000000000	0.00000000000000000000	0.00000000000000000000	0.00000000000000000000	883.00000000000000000000	186.00000000000000000000	4.00000000000000000000	4.00000000000000000000	4.00000000000000000000	4.00000000000000000000	4.00000000000000000000	4.00000000000000000000	4.00000000000000000000	4.00000000000000000000	4.00000000000000000000	4.00000000000000000000	4.00000000000000000000	4.00000000000000000000	4.00000000000000000000	4.00000000000000000000	4.00000000000000000000	4.00000000000000000000
55.00000000000000000000	0.00000000000000000000	4164.10253906250000000000	4147.17919921875000000000	4168.20507812500000000000	4168.20507812500000000000	4123.07666015625000000000	4141.53857421875000000000	4133.84619140625000000000	4140.00000000000000000000	4158.97412109375000000000	4130.25634765625000000000	4187.17919921875000000000	4126.15380859375000000000	4161.02539062500000000000	4161.02539062500000000000	0.00000000000000000000	10246.00000000000000000000	10223.00000000000000000000	0.00000000000000000000	0.00000000000000000000	0.00000000000000000000	883.00000000000000000000	195.00000000000000000000	4.00000000000000000000	4.00000000000000000000	4.00000000000000000000	4.00000000000000000000	4.00000000000000000000	4.00000000000000000000	4.00000000000000000000	4.00000000000000000000	4.00000000000000000000	4.00000000000000000000	4.00000000000000000000	4.00000000000000000000	4.00000000000000000000	4.00000000000000000000	4.00000000000000000000	4.00000000000000000000
56.00000000000000000000	0.00000000000000000000	4163.07666015625000000000	4167.17919921875000000000	4155.89746093750000000000	4176.92285156250000000000	4176.41015625000000000000	4163.07666015625000000000	4161.53857421875000000000	4172.82031250000000000000	4165.12792968750000000000	4180.00000000000000000000	4211.79492187500000000000	4132.30761718750000000000	4177.94873046875000000000	4161.53857421875000000000	0.00000000000000000000	10246.00000000000000000000	10223.00000000000000000000	0.00000000000000000000	0.00000000000000000000	0.00000000000000000000	883.00000000000000000000	203.00000000000000000000	4.00000000000000000000	4.00000000000000000000	4.00000000000000000000	4.00000000000000000000	4.00000000000000000000	4.00000000000000000000	4.00000000000000000000	4.00000000000000000000	4.00000000000000000000	4.00000000000000000000	4.00000000000000000000	4.00000000000000000000	4.00000000000000000000	4.00000000000000000000	4.00000000000000000000	4.00000000000000000000
57.00000000000000000000	0.00000000000000000000	4162.56396484375000000000	4151.28173828125000000000	4166.66650390625000000000	4166.15380859375000000000	4160.51269531250000000000	4155.89746093750000000000	4152.30761718750000000000	4160.51269531250000000000	4164.61523437500000000000	4173.84619140625000000000	4203.07666015625000000000	4141.02539062500000000000	4158.46142578125000000000	4160.00000000000000000000	0.00000000000000000000	10247.00000000000000000000	10225.00000000000000000000	0.00000000000000000000	0.00000000000000000000	0.00000000000000000000	883.00000000000000000000	212.00000000000000000000	4.00000000000000000000	4.00000000000000000000	4.00000000000000000000	4.00000000000000000000	4.00000000000000000000	4.00000000000000000000	4.00000000000000000000	4.00000000000000000000	4.00000000000000000000	4.00000000000000000000	4.00000000000000000000	4.00000000000000000000	4.00000000000000000000	4.00000000000000000000	4.00000000000000000000	4.00000000000000000000
58.00000000000000000000	0.00000000000000000000	4168.71777343750000000000	4162.05126953125000000000	4163.07666015625000000000	4170.25634765625000000000	4164.10253906250000000000	4160.51269531250000000000	4166.15380859375000000000	4157.94873046875000000000	4165.64111328125000000000	4170.76904296875000000000	4202.05126953125000000000	4130.76904296875000000000	4165.12792968750000000000	4159.48730468750000000000	0.00000000000000000000	10247.00000000000000000000	10225.00000000000000000000	0.00000000000000000000	0.00000000000000000000	0.00000000000000000000	883.00000000000000000000	220.00000000000000000000	4.00000000000000000000	4.00000000000000000000	4.00000000000000000000	4.00000000000000000000	4.00000000000000000000	4.00000000000000000000	4.00000000000000000000	4.00000000000000000000	4.00000000000000000000	4.00000000000000000000	4.00000000000000000000	4.00000000000000000000	4.00000000000000000000	4.00000000000000000000	4.00000000000000000000	4.00000000000000000000
59.00000000000000000000	0.00000000000000000000	4175.89746093750000000000	4172.30761718750000000000	4167.69238281250000000000	4178.97412109375000000000	4189.74365234375000000000	4169.74365234375000000000	4168.71777343750000000000	4158.46142578125000000000	4176.41015625000000000000	4178.97412109375000000000	4209.23046875000000000000	4131.79492187500000000000	4177.94873046875000000000	4164.61523437500000000000	0.00000000000000000000	10246.00000000000000000000	10228.00000000000000000000	0.00000000000000000000	0.00000000000000000000	0.00000000000000000000	883.00000000000000000000	228.00000000000000000000	4.00000000000000000000	4.00000000000000000000	4.00000000000000000000	4.00000000000000000000	4.00000000000000000000	4.00000000000000000000	4.00000000000000000000	4.00000000000000000000	4.00000000000000000000	4.00000000000000000000	4.00000000000000000000	4.00000000000000000000	4.00000000000000000000	4.00000000000000000000	4.00000000000000000000	4.00000000000000000000
60.00000000000000000000	0.00000000000000000000	4166.15380859375000000000	4147.69238281250000000000	4171.28173828125000000000	4162.05126953125000000000	4138.97412109375000000000	4157.94873046875000000000	4142.56396484375000000000	4137.43603515625000000000	4162.05126953125000000000	4147.17919921875000000000	4187.17919921875000000000	4128.71777343750000000000	4151.28173828125000000000	4155.89746093750000000000	0.00000000000000000000	10246.00000000000000000000	10228.00000000000000000000	0.00000000000000000000	0.00000000000000000000	0.00000000000000000000	883.00000000000000000000	237.00000000000000000000	4.00000000000000000000	4.00000000000000000000	4.00000000000000000000	4.00000000000000000000	4.00000000000000000000	4.00000000000000000000	4.00000000000000000000	4.00000000000000000000	4.00000000000000000000	4.00000000000000000000	4.00000000000000000000	4.00000000000000000000	4.00000000000000000000	4.00000000000000000000	4.00000000000000000000	4.00000000000000000000
61.00000000000000000000	0.00000000000000000000	4164.10253906250000000000	4167.17919921875000000000	4164.10253906250000000000	4178.97412109375000000000	4135.89746093750000000000	4160.00000000000000000000	4158.46142578125000000000	4171.79492187500000000000	4169.23046875000000000000	4171.28173828125000000000	4212.82031250000000000000	4143.07666015625000000000	4177.94873046875000000000	4169.74365234375000000000	0.00000000000000000000	10248.00000000000000000000	10232.00000000000000000000	0.00000000000000000000	0.00000000000000000000	0.00000000000000000000	883.00000000000000000000	245.00000000000000000000	4.00000000000000000000	4.00000000000000000000	4.00000000000000000000	4.00000000000000000000	4.00000000000000000000	4.00000000000000000000	4.00000000000000000000	4.00000000000000000000	4.00000000000000000000	4.00000000000000000000	4.00000000000000000000	4.00000000000000000000	4.00000000000000000000	4.00000000000000000000	4.00000000000000000000	4.00000000000000000000
62.00000000000000000000	0.00000000000000000000	4155.89746093750000000000	4144.61523437500000000000	4166.66650390625000000000	4166.15380859375000000000	4134.35888671875000000000	4144.61523437500000000000	4133.33300781250000000000	4147.17919921875000000000	4168.71777343750000000000	4144.10253906250000000000	4197.94873046875000000000	4138.97412109375000000000	4157.43603515625000000000	4167.69238281250000000000	0.00000000000000000000	10248.00000000000000000000	10232.00000000000000000000	0.00000000000000000000	0.00000000000000000000	0.00000000000000000000	883.00000000000000000000	254.00000000000000000000	4.00000000000000000000	4.00000000000000000000	4.00000000000000000000	4.00000000000000000000	4.00000000000000000000	4.00000000000000000000	4.00000000000000000000	4.00000000000000000000	4.00000000000000000000	4.00000000000000000000	4.00000000000000000000	4.00000000000000000000	4.00000000000000000000	4.00000000000000000000	4.00000000000000000000	4.00000000000000000000
63.00000000000000000000	0.00000000000000000000	4156.92285156250000000000	4142.56396484375000000000	4161.53857421875000000000	4153.33300781250000000000	4141.02539062500000000000	4150.25634765625000000000	4135.38427734375000000000	4130.25634765625000000000	4160.51269531250000000000	4134.35888671875000000000	4183.58984375000000000000	4121.53857421875000000000	4142.56396484375000000000	4152.82031250000000000000	0.00000000000000000000	10247.00000000000000000000	10231.00000000000000000000	0.00000000000000000000	0.00000000000000000000	0.00000000000000000000	883.00000000000000000000	262.00000000000000000000	4.00000000000000000000	4.00000000000000000000	4.00000000000000000000	4.00000000000000000000	4.00000000000000000000	4.00000000000000000000	4.00000000000000000000	4.00000000000000000000	4.00000000000000000000	4.00000000000000000000	4.00000000000000000000	4.00000000000000000000	4.00000000000000000000	4.00000000000000000000	4.00000000000000000000	4.00000000000000000000
64.00000000000000000000	0.00000000000000000000	4160.51269531250000000000	4147.17919921875000000000	4163.58984375000000000000	4153.84619140625000000000	4131.28173828125000000000	4156.92285156250000000000	4145.64111328125000000000	4137.43603515625000000000	4163.58984375000000000000	4141.02539062500000000000	4186.66650390625000000000	4123.07666015625000000000	4139.48730468750000000000	4152.82031250000000000000	635.00000000000000000000	10247.00000000000000000000	10231.00000000000000000000	0.00000000000000000000	0.00000000000000000000	0.00000000000000000000	883.00000000000000000000	270.00000000000000000000	4.00000000000000000000	4.00000000000000000000	4.00000000000000000000	4.00000000000000000000	4.00000000000000000000	4.00000000000000000000	4.00000000000000000000	4.00000000000000000000	4.00000000000000000000	4.00000000000000000000	4.00000000000000000000	4.00000000000000000000	4.00000000000000000000	4.00000000000000000000	4.00000000000000000000	4.00000000000000000000
65.00000000000000000000	0.00000000000000000000	4143.58984375000000000000	4108.20507812500000000000	4161.02539062500000000000	4126.66650390625000000000	4101.02539062500000000000	4135.38427734375000000000	4110.25634765625000000000	4102.56396484375000000000	4152.82031250000000000000	4080.00000000000000000000	4155.38427734375000000000	4104.61523437500000000000	4101.02539062500000000000	4142.05126953125000000000	815.00000000000000000000	10248.00000000000000000000	10230.00000000000000000000	0.00000000000000000000	0.00000000000000000000	0.00000000000000000000	883.00000000000000000000	279.00000000000000000000	4.00000000000000000000	4.00000000000000000000	4.00000000000000000000	4.00000000000000000000	4.00000000000000000000	4.00000000000000000000	4.00000000000000000000	4.00000000000000000000	4.00000000000000000000	4.00000000000000000000	4.00000000000000000000	4.00000000000000000000	4.00000000000000000000	4.00000000000000000000	4.00000000000000000000	4.00000000000000000000
66.00000000000000000000	0.00000000000000000000	4147.69238281250000000000	4123.58984375000000000000	4155.89746093750000000000	4138.46142578125000000000	4138.46142578125000000000	4138.97412109375000000000	4118.97412109375000000000	4120.00000000000000000000	4166.15380859375000000000	4103.58984375000000000000	4173.33300781250000000000	4106.15380859375000000000	4128.20507812500000000000	4150.25634765625000000000	847.00000000000000000000	10248.00000000000000000000	10230.00000000000000000000	0.00000000000000000000	0.00000000000000000000	0.00000000000000000000	883.00000000000000000000	287.00000000000000000000	4.00000000000000000000	4.00000000000000000000	4.00000000000000000000	4.00000000000000000000	4.00000000000000000000	4.00000000000000000000	4.00000000000000000000	4.00000000000000000000	4.00000000000000000000	4.00000000000000000000	4.00000000000000000000	4.00000000000000000000	4.00000000000000000000	4.00000000000000000000	4.00000000000000000000	4.00000000000000000000
67.00000000000000000000	0.00000000000000000000	4148.20507812500000000000	4114.87158203125000000000	4164.61523437500000000000	4136.92285156250000000000	4110.25634765625000000000	4132.30761718750000000000	4109.23046875000000000000	4109.23046875000000000000	4169.74365234375000000000	4113.33300781250000000000	4164.10253906250000000000	4112.30761718750000000000	4120.51269531250000000000	4151.79492187500000000000	1261.00000000000000000000	10249.00000000000000000000	10231.00000000000000000000	0.00000000000000000000	0.00000000000000000000	0.00000000000000000000	883.00000000000000000000	295.00000000000000000000	4.00000000000000000000	4.00000000000000000000	4.00000000000000000000	4.00000000000000000000	4.00000000000000000000	4.00000000000000000000	4.00000000000000000000	4.00000000000000000000	4.00000000000000000000	4.00000000000000000000	4.00000000000000000000	4.00000000000000000000	4.00000000000000000000	4.00000000000000000000	4.00000000000000000000	4.00000000000000000000
68.00000000000000000000	0.00000000000000000000	4139.48730468750000000000	4114.35888671875000000000	4154.87158203125000000000	4128.20507812500000000000	4108.71777343750000000000	4138.46142578125000000000	4121.53857421875000000000	4111.79492187500000000000	4157.43603515625000000000	4109.23046875000000000000	4157.94873046875000000000	4101.53857421875000000000	4108.71777343750000000000	4143.58984375000000000000	1390.00000000000000000000	10249.00000000000000000000	10231.00000000000000000000	0.00000000000000000000	0.00000000000000000000	0.00000000000000000000	883.00000000000000000000	304.00000000000000000000	4.00000000000000000000	4.00000000000000000000	4.00000000000000000000	4.00000000000000000000	4.00000000000000000000	4.00000000000000000000	4.00000000000000000000	4.00000000000000000000	4.00000000000000000000	4.00000000000000000000	4.00000000000000000000	4.00000000000000000000	4.00000000000000000000	4.00000000000000000000	4.00000000000000000000	4.00000000000000000000
69.00000000000000000000	0.00000000000000000000	4141.02539062500000000000	4125.12792968750000000000	4150.25634765625000000000	4136.41015625000000000000	4148.20507812500000000000	4149.23046875000000000000	4145.12792968750000000000	4146.15380859375000000000	4164.10253906250000000000	4135.89746093750000000000	4179.48730468750000000000	4108.71777343750000000000	4121.53857421875000000000	4148.20507812500000000000	769.00000000000000000000	10251.00000000000000000000	10234.00000000000000000000	0.00000000000000000000	0.00000000000000000000	0.00000000000000000000	883.00000000000000000000	312.00000000000000000000	4.00000000000000000000	4.00000000000000000000	4.00000000000000000000	4.00000000000000000000	4.00000000000000000000	4.00000000000000000000	4.00000000000000000000	4.00000000000000000000	4.00000000000000000000	4.00000000000000000000	4.00000000000000000000	4.00000000000000000000	4.00000000000000000000	4.00000000000000000000	4.00000000000000000000	4.00000000000000000000
70.00000000000000000000	0.00000000000000000000	4138.97412109375000000000	4106.15380859375000000000	4156.92285156250000000000	4125.12792968750000000000	4113.84619140625000000000	4141.02539062500000000000	4130.76904296875000000000	4124.10253906250000000000	4159.48730468750000000000	4112.30761718750000000000	4161.53857421875000000000	4103.58984375000000000000	4103.07666015625000000000	4140.51269531250000000000	1049.00000000000000000000	10251.00000000000000000000	10234.00000000000000000000	0.00000000000000000000	0.00000000000000000000	0.00000000000000000000	883.00000000000000000000	321.00000000000000000000	4.00000000000000000000	4.00000000000000000000	4.00000000000000000000	4.00000000000000000000	4.00000000000000000000	4.00000000000000000000	4.00000000000000000000	4.00000000000000000000	4.00000000000000000000	4.00000000000000000000	4.00000000000000000000	4.00000000000000000000	4.00000000000000000000	4.00000000000000000000	4.00000000000000000000	4.00000000000000000000
71.00000000000000000000	0.00000000000000000000	4156.92285156250000000000	4148.71777343750000000000	4162.05126953125000000000	4146.15380859375000000000	4140.00000000000000000000	4160.00000000000000000000	4155.89746093750000000000	4140.00000000000000000000	4172.82031250000000000000	4141.02539062500000000000	4189.23046875000000000000	4111.79492187500000000000	4144.61523437500000000000	4153.84619140625000000000	1184.00000000000000000000	10251.00000000000000000000	10236.00000000000000000000	0.00000000000000000000	0.00000000000000000000	0.00000000000000000000	883.00000000000000000000	328.00000000000000000000	4.00000000000000000000	4.00000000000000000000	4.00000000000000000000	4.00000000000000000000	4.00000000000000000000	4.00000000000000000000	4.00000000000000000000	4.00000000000000000000	4.00000000000000000000	4.00000000000000000000	4.00000000000000000000	4.00000000000000000000	4.00000000000000000000	4.00000000000000000000	4.00000000000000000000	4.00000000000000000000
72.00000000000000000000	0.00000000000000000000	4167.17919921875000000000	4149.74365234375000000000	4174.87158203125000000000	4145.12792968750000000000	4147.69238281250000000000	4156.41015625000000000000	4143.07666015625000000000	4129.23046875000000000000	4178.97412109375000000000	4141.02539062500000000000	4191.79492187500000000000	4116.92285156250000000000	4148.20507812500000000000	4163.58984375000000000000	1044.00000000000000000000	10251.00000000000000000000	10236.00000000000000000000	0.00000000000000000000	0.00000000000000000000	0.00000000000000000000	883.00000000000000000000	335.00000000000000000000	4.00000000000000000000	4.00000000000000000000	4.00000000000000000000	4.00000000000000000000	4.00000000000000000000	4.00000000000000000000	4.00000000000000000000	4.00000000000000000000	4.00000000000000000000	4.00000000000000000000	4.00000000000000000000	4.00000000000000000000	4.00000000000000000000	4.00000000000000000000	4.00000000000000000000	4.00000000000000000000
73.00000000000000000000	0.00000000000000000000	4159.48730468750000000000	4137.94873046875000000000	4167.69238281250000000000	4141.53857421875000000000	4132.30761718750000000000	4149.74365234375000000000	4135.38427734375000000000	4128.20507812500000000000	4168.20507812500000000000	4129.23046875000000000000	4190.25634765625000000000	4110.25634765625000000000	4148.71777343750000000000	4161.02539062500000000000	1216.00000000000000000000	10253.00000000000000000000	10238.00000000000000000000	0.00000000000000000000	0.00000000000000000000	0.00000000000000000000	883.00000000000000000000	343.00000000000000000000	4.00000000000000000000	4.00000000000000000000	4.00000000000000000000	4.00000000000000000000	4.00000000000000000000	4.00000000000000000000	4.00000000000000000000	4.00000000000000000000	4.00000000000000000000	4.00000000000000000000	4.00000000000000000000	4.00000000000000000000	4.00000000000000000000	4.00000000000000000000	4.00000000000000000000	4.00000000000000000000
74.00000000000000000000	0.00000000000000000000	4158.46142578125000000000	4154.87158203125000000000	4163.58984375000000000000	4163.07666015625000000000	4135.89746093750000000000	4153.33300781250000000000	4149.23046875000000000000	4169.23046875000000000000	4176.41015625000000000000	4166.66650390625000000000	4223.58984375000000000000	4133.84619140625000000000	4186.66650390625000000000	4174.35888671875000000000	1365.00000000000000000000	10253.00000000000000000000	10238.00000000000000000000	0.00000000000000000000	0.00000000000000000000	0.00000000000000000000	883.00000000000000000000	350.00000000000000000000	4.00000000000000000000	4.00000000000000000000	4.00000000000000000000	4.00000000000000000000	4.00000000000000000000	4.00000000000000000000	4.00000000000000000000	4.00000000000000000000	4.00000000000000000000	4.00000000000000000000	4.00000000000000000000	4.00000000000000000000	4.00000000000000000000	4.00000000000000000000	4.00000000000000000000	4.00000000000000000000
75.00000000000000000000	0.00000000000000000000	4150.76904296875000000000	4130.76904296875000000000	4167.69238281250000000000	4148.20507812500000000000	4110.76904296875000000000	4140.00000000000000000000	4130.76904296875000000000	4151.79492187500000000000	4165.64111328125000000000	4153.33300781250000000000	4202.05126953125000000000	4130.25634765625000000000	4157.94873046875000000000	4165.12792968750000000000	1223.00000000000000000000	10255.00000000000000000000	10239.00000000000000000000	0.00000000000000000000	0.00000000000000000000	0.00000000000000000000	883.00000000000000000000	357.00000000000000000000	4.00000000000000000000	4.00000000000000000000	4.00000000000000000000	4.00000000000000000000	4.00000000000000000000	4.00000000000000000000	4.00000000000000000000	4.00000000000000000000	4.00000000000000000000	4.00000000000000000000	4.00000000000000000000	4.00000000000000000000	4.00000000000000000000	4.00000000000000000000	4.00000000000000000000	4.00000000000000000000
76.00000000000000000000	0.00000000000000000000	4164.61523437500000000000	4156.41015625000000000000	4164.10253906250000000000	4160.00000000000000000000	4165.64111328125000000000	4162.05126953125000000000	4166.66650390625000000000	4172.82031250000000000000	4167.69238281250000000000	4181.53857421875000000000	4211.28173828125000000000	4123.07666015625000000000	4169.74365234375000000000	4162.05126953125000000000	1194.00000000000000000000	10255.00000000000000000000	10239.00000000000000000000	0.00000000000000000000	0.00000000000000000000	0.00000000000000000000	883.00000000000000000000	365.00000000000000000000	4.00000000000000000000	4.00000000000000000000	4.00000000000000000000	4.00000000000000000000	4.00000000000000000000	4.00000000000000000000	4.00000000000000000000	4.00000000000000000000	4.00000000000000000000	4.00000000000000000000	4.00000000000000000000	4.00000000000000000000	4.00000000000000000000	4.00000000000000000000	4.00000000000000000000	4.00000000000000000000
77.00000000000000000000	0.00000000000000000000	4171.28173828125000000000	4157.94873046875000000000	4172.30761718750000000000	4159.48730468750000000000	4190.25634765625000000000	4166.66650390625000000000	4169.74365234375000000000	4172.82031250000000000000	4173.84619140625000000000	4191.28173828125000000000	4210.25634765625000000000	4127.17919921875000000000	4165.64111328125000000000	4161.53857421875000000000	1290.00000000000000000000	10256.00000000000000000000	10239.00000000000000000000	0.00000000000000000000	0.00000000000000000000	0.00000000000000000000	883.00000000000000000000	372.00000000000000000000	4.00000000000000000000	4.00000000000000000000	4.00000000000000000000	4.00000000000000000000	4.00000000000000000000	4.00000000000000000000	4.00000000000000000000	4.00000000000000000000	4.00000000000000000000	4.00000000000000000000	4.00000000000000000000	4.00000000000000000000	4.00000000000000000000	4.00000000000000000000	4.00000000000000000000	4.00000000000000000000
78.00000000000000000000	0.00000000000000000000	4161.53857421875000000000	4146.66650390625000000000	4171.79492187500000000000	4149.74365234375000000000	4170.76904296875000000000	4161.53857421875000000000	4156.41015625000000000000	4152.82031250000000000000	4165.12792968750000000000	4176.92285156250000000000	4197.94873046875000000000	4117.94873046875000000000	4154.87158203125000000000	4160.00000000000000000000	1365.00000000000000000000	10256.00000000000000000000	10239.00000000000000000000	0.00000000000000000000	0.00000000000000000000	0.00000000000000000000	883.00000000000000000000	380.00000000000000000000	4.00000000000000000000	4.00000000000000000000	4.00000000000000000000	4.00000000000000000000	4.00000000000000000000	4.00000000000000000000	4.00000000000000000000	4.00000000000000000000	4.00000000000000000000	4.00000000000000000000	4.00000000000000000000	4.00000000000000000000	4.00000000000000000000	4.00000000000000000000	4.00000000000000000000	4.00000000000000000000
79.00000000000000000000	0.00000000000000000000	4170.25634765625000000000	4173.33300781250000000000	4173.33300781250000000000	4175.38427734375000000000	4174.87158203125000000000	4169.74365234375000000000	4171.28173828125000000000	4173.84619140625000000000	4178.46142578125000000000	4193.84619140625000000000	4224.61523437500000000000	4131.79492187500000000000	4197.43603515625000000000	4177.94873046875000000000	1223.00000000000000000000	10255.00000000000000000000	10237.00000000000000000000	0.00000000000000000000	0.00000000000000000000	0.00000000000000000000	883.00000000000000000000	387.00000000000000000000	4.00000000000000000000	4.00000000000000000000	4.00000000000000000000	4.00000000000000000000	4.00000000000000000000	4.00000000000000000000	4.00000000000000000000	4.00000000000000000000	4.00000000000000000000	4.00000000000000000000	4.00000000000000000000	4.00000000000000000000	4.00000000000000000000	4.00000000000000000000	4.00000000000000000000	4.00000000000000000000
80.00000000000000000000	0.00000000000000000000	4167.69238281250000000000	4150.25634765625000000000	4178.97412109375000000000	4162.05126953125000000000	4135.89746093750000000000	4150.76904296875000000000	4142.05126953125000000000	4149.23046875000000000000	4174.35888671875000000000	4163.07666015625000000000	4206.66650390625000000000	4129.23046875000000000000	4184.61523437500000000000	4171.28173828125000000000	1194.00000000000000000000	10255.00000000000000000000	10237.00000000000000000000	0.00000000000000000000	0.00000000000000000000	0.00000000000000000000	883.00000000000000000000	394.00000000000000000000	4.00000000000000000000	4.00000000000000000000	4.00000000000000000000	4.00000000000000000000	4.00000000000000000000	4.00000000000000000000	4.00000000000000000000	4.00000000000000000000	4.00000000000000000000	4.00000000000000000000	4.00000000000000000000	4.00000000000000000000	4.00000000000000000000	4.00000000000000000000	4.00000000000000000000	4.00000000000000000000
81.00000000000000000000	0.00000000000000000000	4166.66650390625000000000	4160.00000000000000000000	4168.20507812500000000000	4165.12792968750000000000	4165.64111328125000000000	4155.89746093750000000000	4158.46142578125000000000	4168.71777343750000000000	4170.76904296875000000000	4191.28173828125000000000	4222.56396484375000000000	4126.66650390625000000000	4191.79492187500000000000	4166.66650390625000000000	1290.00000000000000000000	10254.00000000000000000000	10236.00000000000000000000	0.00000000000000000000	0.00000000000000000000	0.00000000000000000000	883.00000000000000000000	402.00000000000000000000	4.00000000000000000000	4.00000000000000000000	4.00000000000000000000	4.00000000000000000000	4.00000000000000000000	4.00000000000000000000	4.00000000000000000000	4.00000000000000000000	4.00000000000000000000	4.00000000000000000000	4.00000000000000000000	4.00000000000000000000	4.00000000000000000000	4.00000000000000000000	4.00000000000000000000	4.00000000000000000000
82.00000000000000000000	0.00000000000000000000	4164.10253906250000000000	4156.92285156250000000000	4168.71777343750000000000	4168.71777343750000000000	4174.87158203125000000000	4158.97412109375000000000	4163.58984375000000000000	4181.53857421875000000000	4168.71777343750000000000	4196.41015625000000000000	4229.23046875000000000000	4133.33300781250000000000	4182.56396484375000000000	4165.64111328125000000000	1365.00000000000000000000	10254.00000000000000000000	10236.00000000000000000000	0.00000000000000000000	0.00000000000000000000	0.00000000000000000000	883.00000000000000000000	409.00000000000000000000	4.00000000000000000000	4.00000000000000000000	4.00000000000000000000	4.00000000000000000000	4.00000000000000000000	4.00000000000000000000	4.00000000000000000000	4.00000000000000000000	4.00000000000000000000	4.00000000000000000000	4.00000000000000000000	4.00000000000000000000	4.00000000000000000000	4.00000000000000000000	4.00000000000000000000	4.00000000000000000000
83.00000000000000000000	0.00000000000000000000	4160.51269531250000000000	4147.17919921875000000000	4166.15380859375000000000	4155.38427734375000000000	4154.87158203125000000000	4160.51269531250000000000	4150.76904296875000000000	4164.61523437500000000000	4158.97412109375000000000	4172.30761718750000000000	4206.15380859375000000000	4122.56396484375000000000	4162.56396484375000000000	4157.43603515625000000000	1223.00000000000000000000	10250.00000000000000000000	10234.00000000000000000000	0.00000000000000000000	0.00000000000000000000	0.00000000000000000000	883.00000000000000000000	416.00000000000000000000	4.00000000000000000000	4.00000000000000000000	4.00000000000000000000	4.00000000000000000000	4.00000000000000000000	4.00000000000000000000	4.00000000000000000000	4.00000000000000000000	4.00000000000000000000	4.00000000000000000000	4.00000000000000000000	4.00000000000000000000	4.00000000000000000000	4.00000000000000000000	4.00000000000000000000	4.00000000000000000000
84.00000000000000000000	0.00000000000000000000	4176.92285156250000000000	4184.61523437500000000000	4171.28173828125000000000	4175.38427734375000000000	4196.92285156250000000000	4174.35888671875000000000	4172.82031250000000000000	4184.61523437500000000000	4178.46142578125000000000	4214.35888671875000000000	4225.12792968750000000000	4132.82031250000000000000	4196.41015625000000000000	4172.82031250000000000000	1194.00000000000000000000	10250.00000000000000000000	10234.00000000000000000000	0.00000000000000000000	0.00000000000000000000	0.00000000000000000000	883.00000000000000000000	424.00000000000000000000	4.00000000000000000000	4.00000000000000000000	4.00000000000000000000	4.00000000000000000000	4.00000000000000000000	4.00000000000000000000	4.00000000000000000000	4.00000000000000000000	4.00000000000000000000	4.00000000000000000000	4.00000000000000000000	4.00000000000000000000	4.00000000000000000000	4.00000000000000000000	4.00000000000000000000	4.00000000000000000000
85.00000000000000000000	0.00000000000000000000	4174.87158203125000000000	4167.17919921875000000000	4183.07666015625000000000	4167.69238281250000000000	4163.07666015625000000000	4159.48730468750000000000	4156.41015625000000000000	4163.07666015625000000000	4172.82031250000000000000	4184.61523437500000000000	4209.23046875000000000000	4131.28173828125000000000	4176.41015625000000000000	4169.23046875000000000000	1290.00000000000000000000	10250.00000000000000000000	10235.00000000000000000000	0.00000000000000000000	0.00000000000000000000	0.00000000000000000000	883.00000000000000000000	431.00000000000000000000	4.00000000000000000000	4.00000000000000000000	4.00000000000000000000	4.00000000000000000000	4.00000000000000000000	4.00000000000000000000	4.00000000000000000000	4.00000000000000000000	4.00000000000000000000	4.00000000000000000000	4.00000000000000000000	4.00000000000000000000	4.00000000000000000000	4.00000000000000000000	4.00000000000000000000	4.00000000000000000000
86.00000000000000000000	0.00000000000000000000	4168.20507812500000000000	4165.64111328125000000000	4172.30761718750000000000	4170.25634765625000000000	4154.87158203125000000000	4164.10253906250000000000	4169.74365234375000000000	4188.20507812500000000000	4167.69238281250000000000	4188.71777343750000000000	4223.58984375000000000000	4131.79492187500000000000	4187.69238281250000000000	4167.17919921875000000000	1365.00000000000000000000	10250.00000000000000000000	10235.00000000000000000000	0.00000000000000000000	0.00000000000000000000	0.00000000000000000000	883.00000000000000000000	439.00000000000000000000	4.00000000000000000000	4.00000000000000000000	4.00000000000000000000	4.00000000000000000000	4.00000000000000000000	4.00000000000000000000	4.00000000000000000000	4.00000000000000000000	4.00000000000000000000	4.00000000000000000000	4.00000000000000000000	4.00000000000000000000	4.00000000000000000000	4.00000000000000000000	4.00000000000000000000	4.00000000000000000000
87.00000000000000000000	0.00000000000000000000	4161.02539062500000000000	4157.94873046875000000000	4170.76904296875000000000	4174.87158203125000000000	4175.89746093750000000000	4162.56396484375000000000	4168.71777343750000000000	4201.53857421875000000000	4178.97412109375000000000	4213.84619140625000000000	4233.84619140625000000000	4145.12792968750000000000	4197.43603515625000000000	4173.33300781250000000000	1223.00000000000000000000	10247.00000000000000000000	10231.00000000000000000000	0.00000000000000000000	0.00000000000000000000	0.00000000000000000000	883.00000000000000000000	446.00000000000000000000	4.00000000000000000000	4.00000000000000000000	4.00000000000000000000	4.00000000000000000000	4.00000000000000000000	4.00000000000000000000	4.00000000000000000000	4.00000000000000000000	4.00000000000000000000	4.00000000000000000000	4.00000000000000000000	4.00000000000000000000	4.00000000000000000000	4.00000000000000000000	4.00000000000000000000	4.00000000000000000000
88.00000000000000000000	0.00000000000000000000	4155.89746093750000000000	4143.07666015625000000000	4170.25634765625000000000	4162.05126953125000000000	4186.15380859375000000000	4157.94873046875000000000	4158.97412109375000000000	4170.76904296875000000000	4167.69238281250000000000	4192.30761718750000000000	4207.17919921875000000000	4129.74365234375000000000	4173.33300781250000000000	4164.61523437500000000000	1194.00000000000000000000	10247.00000000000000000000	10231.00000000000000000000	0.00000000000000000000	0.00000000000000000000	0.00000000000000000000	883.00000000000000000000	453.00000000000000000000	4.00000000000000000000	4.00000000000000000000	4.00000000000000000000	4.00000000000000000000	4.00000000000000000000	4.00000000000000000000	4.00000000000000000000	4.00000000000000000000	4.00000000000000000000	4.00000000000000000000	4.00000000000000000000	4.00000000000000000000	4.00000000000000000000	4.00000000000000000000	4.00000000000000000000	4.00000000000000000000
89.00000000000000000000	0.00000000000000000000	4172.82031250000000000000	4181.53857421875000000000	4172.30761718750000000000	4178.97412109375000000000	4222.56396484375000000000	4181.53857421875000000000	4198.97412109375000000000	4202.56396484375000000000	4171.28173828125000000000	4224.10253906250000000000	4228.71777343750000000000	4132.30761718750000000000	4194.87158203125000000000	4172.82031250000000000000	1290.00000000000000000000	10245.00000000000000000000	10228.00000000000000000000	0.00000000000000000000	0.00000000000000000000	0.00000000000000000000	883.00000000000000000000	461.00000000000000000000	4.00000000000000000000	4.00000000000000000000	4.00000000000000000000	4.00000000000000000000	4.00000000000000000000	4.00000000000000000000	4.00000000000000000000	4.00000000000000000000	4.00000000000000000000	4.00000000000000000000	4.00000000000000000000	4.00000000000000000000	4.00000000000000000000	4.00000000000000000000	4.00000000000000000000	4.00000000000000000000
90.00000000000000000000	0.00000000000000000000	4172.82031250000000000000	4170.76904296875000000000	4181.53857421875000000000	4173.84619140625000000000	4182.05126953125000000000	4172.82031250000000000000	4188.20507812500000000000	4190.25634765625000000000	4168.20507812500000000000	4208.20507812500000000000	4215.89746093750000000000	4135.89746093750000000000	4175.38427734375000000000	4168.20507812500000000000	1365.00000000000000000000	10245.00000000000000000000	10228.00000000000000000000	0.00000000000000000000	0.00000000000000000000	0.00000000000000000000	883.00000000000000000000	468.00000000000000000000	4.00000000000000000000	4.00000000000000000000	4.00000000000000000000	4.00000000000000000000	4.00000000000000000000	4.00000000000000000000	4.00000000000000000000	4.00000000000000000000	4.00000000000000000000	4.00000000000000000000	4.00000000000000000000	4.00000000000000000000	4.00000000000000000000	4.00000000000000000000	4.00000000000000000000	4.00000000000000000000
91.00000000000000000000	0.00000000000000000000	4176.41015625000000000000	4186.66650390625000000000	4177.94873046875000000000	4187.69238281250000000000	4186.15380859375000000000	4173.33300781250000000000	4189.23046875000000000000	4187.17919921875000000000	4170.25634765625000000000	4209.23046875000000000000	4222.56396484375000000000	4139.48730468750000000000	4197.94873046875000000000	4172.30761718750000000000	1223.00000000000000000000	10242.00000000000000000000	10226.00000000000000000000	0.00000000000000000000	0.00000000000000000000	0.00000000000000000000	883.00000000000000000000	475.00000000000000000000	4.00000000000000000000	4.00000000000000000000	4.00000000000000000000	4.00000000000000000000	4.00000000000000000000	4.00000000000000000000	4.00000000000000000000	4.00000000000000000000	4.00000000000000000000	4.00000000000000000000	4.00000000000000000000	4.00000000000000000000	4.00000000000000000000	4.00000000000000000000	4.00000000000000000000	4.00000000000000000000
92.00000000000000000000	0.00000000000000000000	4189.23046875000000000000	4202.56396484375000000000	4187.17919921875000000000	4205.64111328125000000000	4209.23046875000000000000	4173.84619140625000000000	4186.66650390625000000000	4192.30761718750000000000	4183.58984375000000000000	4227.69238281250000000000	4239.48730468750000000000	4154.35888671875000000000	4229.23046875000000000000	4189.74365234375000000000	1194.00000000000000000000	10242.00000000000000000000	10226.00000000000000000000	0.00000000000000000000	0.00000000000000000000	0.00000000000000000000	883.00000000000000000000	483.00000000000000000000	4.00000000000000000000	4.00000000000000000000	4.00000000000000000000	4.00000000000000000000	4.00000000000000000000	4.00000000000000000000	4.00000000000000000000	4.00000000000000000000	4.00000000000000000000	4.00000000000000000000	4.00000000000000000000	4.00000000000000000000	4.00000000000000000000	4.00000000000000000000	4.00000000000000000000	4.00000000000000000000
93.00000000000000000000	0.00000000000000000000	4181.53857421875000000000	4181.53857421875000000000	4184.61523437500000000000	4189.74365234375000000000	4186.15380859375000000000	4165.12792968750000000000	4172.30761718750000000000	4179.48730468750000000000	4169.74365234375000000000	4205.12792968750000000000	4225.12792968750000000000	4148.20507812500000000000	4203.58984375000000000000	4177.94873046875000000000	1290.00000000000000000000	10243.00000000000000000000	10226.00000000000000000000	0.00000000000000000000	0.00000000000000000000	0.00000000000000000000	883.00000000000000000000	490.00000000000000000000	4.00000000000000000000	4.00000000000000000000	4.00000000000000000000	4.00000000000000000000	4.00000000000000000000	4.00000000000000000000	4.00000000000000000000	4.00000000000000000000	4.00000000000000000000	4.00000000000000000000	4.00000000000000000000	4.00000000000000000000	4.00000000000000000000	4.00000000000000000000	4.00000000000000000000	4.00000000000000000000
94.00000000000000000000	0.00000000000000000000	4182.56396484375000000000	4205.12792968750000000000	4173.33300781250000000000	4207.69238281250000000000	4221.02539062500000000000	4184.10253906250000000000	4207.17919921875000000000	4226.66650390625000000000	4171.28173828125000000000	4241.02539062500000000000	4260.00000000000000000000	4160.00000000000000000000	4227.17919921875000000000	4179.48730468750000000000	1365.00000000000000000000	10243.00000000000000000000	10226.00000000000000000000	0.00000000000000000000	0.00000000000000000000	0.00000000000000000000	883.00000000000000000000	498.00000000000000000000	4.00000000000000000000	4.00000000000000000000	4.00000000000000000000	4.00000000000000000000	4.00000000000000000000	4.00000000000000000000	4.00000000000000000000	4.00000000000000000000	4.00000000000000000000	4.00000000000000000000	4.00000000000000000000	4.00000000000000000000	4.00000000000000000000	4.00000000000000000000	4.00000000000000000000	4.00000000000000000000
95.00000000000000000000	0.00000000000000000000	4181.02539062500000000000	4190.76904296875000000000	4178.46142578125000000000	4202.56396484375000000000	4229.23046875000000000000	4176.92285156250000000000	4192.82031250000000000000	4218.46142578125000000000	4169.23046875000000000000	4237.43603515625000000000	4252.82031250000000000000	4162.05126953125000000000	4215.38427734375000000000	4181.02539062500000000000	1223.00000000000000000000	10244.00000000000000000000	10224.00000000000000000000	0.00000000000000000000	0.00000000000000000000	0.00000000000000000000	883.00000000000000000000	505.00000000000000000000	4.00000000000000000000	4.00000000000000000000	4.00000000000000000000	4.00000000000000000000	4.00000000000000000000	4.00000000000000000000	4.00000000000000000000	4.00000000000000000000	4.00000000000000000000	4.00000000000000000000	4.00000000000000000000	4.00000000000000000000	4.00000000000000000000	4.00000000000000000000	4.00000000000000000000	4.00000000000000000000
96.00000000000000000000	0.00000000000000000000	4190.25634765625000000000	4209.74365234375000000000	4177.94873046875000000000	4208.71777343750000000000	4258.46142578125000000000	4182.05126953125000000000	4197.43603515625000000000	4209.23046875000000000000	4169.23046875000000000000	4245.12792968750000000000	4247.17919921875000000000	4153.84619140625000000000	4222.56396484375000000000	4180.00000000000000000000	1194.00000000000000000000	10244.00000000000000000000	10224.00000000000000000000	0.00000000000000000000	0.00000000000000000000	0.00000000000000000000	883.00000000000000000000	512.00000000000000000000	4.00000000000000000000	4.00000000000000000000	4.00000000000000000000	4.00000000000000000000	4.00000000000000000000	4.00000000000000000000	4.00000000000000000000	4.00000000000000000000	4.00000000000000000000	4.00000000000000000000	4.00000000000000000000	4.00000000000000000000	4.00000000000000000000	4.00000000000000000000	4.00000000000000000000	4.00000000000000000000
97.00000000000000000000	0.00000000000000000000	4208.20507812500000000000	4237.94873046875000000000	4187.17919921875000000000	4231.28173828125000000000	4266.15380859375000000000	4195.89746093750000000000	4214.87158203125000000000	4221.53857421875000000000	4180.51269531250000000000	4261.53857421875000000000	4260.00000000000000000000	4161.53857421875000000000	4243.07666015625000000000	4186.66650390625000000000	1290.00000000000000000000	10245.00000000000000000000	10222.00000000000000000000	0.00000000000000000000	0.00000000000000000000	0.00000000000000000000	883.00000000000000000000	520.00000000000000000000	4.00000000000000000000	4.00000000000000000000	4.00000000000000000000	4.00000000000000000000	4.00000000000000000000	4.00000000000000000000	4.00000000000000000000	4.00000000000000000000	4.00000000000000000000	4.00000000000000000000	4.00000000000000000000	4.00000000000000000000	4.00000000000000000000	4.00000000000000000000	4.00000000000000000000	4.00000000000000000000
98.00000000000000000000	0.00000000000000000000	4194.87158203125000000000	4199.48730468750000000000	4187.17919921875000000000	4210.76904296875000000000	4205.64111328125000000000	4178.97412109375000000000	4191.28173828125000000000	4196.41015625000000000000	4165.64111328125000000000	4210.76904296875000000000	4230.25634765625000000000	4148.20507812500000000000	4207.69238281250000000000	4174.87158203125000000000	1365.00000000000000000000	10245.00000000000000000000	10222.00000000000000000000	0.00000000000000000000	0.00000000000000000000	0.00000000000000000000	883.00000000000000000000	527.00000000000000000000	4.00000000000000000000	4.00000000000000000000	4.00000000000000000000	4.00000000000000000000	4.00000000000000000000	4.00000000000000000000	4.00000000000000000000	4.00000000000000000000	4.00000000000000000000	4.00000000000000000000	4.00000000000000000000	4.00000000000000000000	4.00000000000000000000	4.00000000000000000000	4.00000000000000000000	4.00000000000000000000
99.00000000000000000000	0.00000000000000000000	4184.61523437500000000000	4192.82031250000000000000	4174.87158203125000000000	4210.76904296875000000000	4206.15380859375000000000	4171.79492187500000000000	4191.79492187500000000000	4213.84619140625000000000	4170.76904296875000000000	4216.41015625000000000000	4240.51269531250000000000	4150.25634765625000000000	4217.94873046875000000000	4177.94873046875000000000	1223.00000000000000000000	10245.00000000000000000000	10219.00000000000000000000	0.00000000000000000000	0.00000000000000000000	0.00000000000000000000	883.00000000000000000000	535.00000000000000000000	4.00000000000000000000	4.00000000000000000000	4.00000000000000000000	4.00000000000000000000	4.00000000000000000000	4.00000000000000000000	4.00000000000000000000	4.00000000000000000000	4.00000000000000000000	4.00000000000000000000	4.00000000000000000000	4.00000000000000000000	4.00000000000000000000	4.00000000000000000000	4.00000000000000000000	4.00000000000000000000
100.00000000000000000000	0.00000000000000000000	4175.89746093750000000000	4165.12792968750000000000	4177.43603515625000000000	4195.89746093750000000000	4166.66650390625000000000	4155.89746093750000000000	4166.15380859375000000000	4195.89746093750000000000	4168.20507812500000000000	4197.94873046875000000000	4223.07666015625000000000	4150.25634765625000000000	4194.87158203125000000000	4174.35888671875000000000	1194.00000000000000000000	10245.00000000000000000000	10219.00000000000000000000	0.00000000000000000000	0.00000000000000000000	0.00000000000000000000	883.00000000000000000000	542.00000000000000000000	4.00000000000000000000	4.00000000000000000000	4.00000000000000000000	4.00000000000000000000	4.00000000000000000000	4.00000000000000000000	4.00000000000000000000	4.00000000000000000000	4.00000000000000000000	4.00000000000000000000	4.00000000000000000000	4.00000000000000000000	4.00000000000000000000	4.00000000000000000000	4.00000000000000000000	4.00000000000000000000
101.00000000000000000000	0.00000000000000000000	4174.35888671875000000000	4165.12792968750000000000	4170.25634765625000000000	4190.25634765625000000000	4162.56396484375000000000	4164.10253906250000000000	4176.41015625000000000000	4190.76904296875000000000	4158.46142578125000000000	4196.41015625000000000000	4208.71777343750000000000	4134.35888671875000000000	4180.51269531250000000000	4164.61523437500000000000	1290.00000000000000000000	10244.00000000000000000000	10219.00000000000000000000	0.00000000000000000000	0.00000000000000000000	0.00000000000000000000	883.00000000000000000000	549.00000000000000000000	4.00000000000000000000	4.00000000000000000000	4.00000000000000000000	4.00000000000000000000	4.00000000000000000000	4.00000000000000000000	4.00000000000000000000	4.00000000000000000000	4.00000000000000000000	4.00000000000000000000	4.00000000000000000000	4.00000000000000000000	4.00000000000000000000	4.00000000000000000000	4.00000000000000000000	4.00000000000000000000
102.00000000000000000000	0.00000000000000000000	4184.61523437500000000000	4185.12792968750000000000	4169.74365234375000000000	4201.53857421875000000000	4206.15380859375000000000	4178.97412109375000000000	4192.30761718750000000000	4200.51269531250000000000	4170.76904296875000000000	4222.05126953125000000000	4218.97412109375000000000	4140.51269531250000000000	4188.71777343750000000000	4167.17919921875000000000	1365.00000000000000000000	10244.00000000000000000000	10219.00000000000000000000	0.00000000000000000000	0.00000000000000000000	0.00000000000000000000	883.00000000000000000000	558.00000000000000000000	4.00000000000000000000	4.00000000000000000000	4.00000000000000000000	4.00000000000000000000	4.00000000000000000000	4.00000000000000000000	4.00000000000000000000	4.00000000000000000000	4.00000000000000000000	4.00000000000000000000	4.00000000000000000000	4.00000000000000000000	4.00000000000000000000	4.00000000000000000000	4.00000000000000000000	4.00000000000000000000
103.00000000000000000000	0.00000000000000000000	4180.51269531250000000000	4159.48730468750000000000	4172.82031250000000000000	4181.02539062500000000000	4157.94873046875000000000	4161.53857421875000000000	4156.92285156250000000000	4145.64111328125000000000	4159.48730468750000000000	4168.20507812500000000000	4188.20507812500000000000	4132.82031250000000000000	4156.92285156250000000000	4156.41015625000000000000	1223.00000000000000000000	10243.00000000000000000000	10220.00000000000000000000	0.00000000000000000000	0.00000000000000000000	0.00000000000000000000	883.00000000000000000000	566.00000000000000000000	4.00000000000000000000	4.00000000000000000000	4.00000000000000000000	4.00000000000000000000	4.00000000000000000000	4.00000000000000000000	4.00000000000000000000	4.00000000000000000000	4.00000000000000000000	4.00000000000000000000	4.00000000000000000000	4.00000000000000000000	4.00000000000000000000	4.00000000000000000000	4.00000000000000000000	4.00000000000000000000
104.00000000000000000000	0.00000000000000000000	4183.58984375000000000000	4175.89746093750000000000	4168.71777343750000000000	4194.35888671875000000000	4154.35888671875000000000	4164.10253906250000000000	4166.15380859375000000000	4151.79492187500000000000	4163.07666015625000000000	4172.82031250000000000000	4202.05126953125000000000	4132.82031250000000000000	4186.66650390625000000000	4164.61523437500000000000	1194.00000000000000000000	10243.00000000000000000000	10220.00000000000000000000	0.00000000000000000000	0.00000000000000000000	0.00000000000000000000	883.00000000000000000000	574.00000000000000000000	4.00000000000000000000	4.00000000000000000000	4.00000000000000000000	4.00000000000000000000	4.00000000000000000000	4.00000000000000000000	4.00000000000000000000	4.00000000000000000000	4.00000000000000000000	4.00000000000000000000	4.00000000000000000000	4.00000000000000000000	4.00000000000000000000	4.00000000000000000000	4.00000000000000000000	4.00000000000000000000
105.00000000000000000000	0.00000000000000000000	4174.35888671875000000000	4156.92285156250000000000	4171.79492187500000000000	4187.17919921875000000000	4163.07666015625000000000	4152.82031250000000000000	4144.61523437500000000000	4145.12792968750000000000	4169.74365234375000000000	4161.02539062500000000000	4190.76904296875000000000	4133.33300781250000000000	4174.87158203125000000000	4167.17919921875000000000	1290.00000000000000000000	10244.00000000000000000000	10220.00000000000000000000	0.00000000000000000000	0.00000000000000000000	0.00000000000000000000	883.00000000000000000000	583.00000000000000000000	4.00000000000000000000	4.00000000000000000000	4.00000000000000000000	4.00000000000000000000	4.00000000000000000000	4.00000000000000000000	4.00000000000000000000	4.00000000000000000000	4.00000000000000000000	4.00000000000000000000	4.00000000000000000000	4.00000000000000000000	4.00000000000000000000	4.00000000000000000000	4.00000000000000000000	4.00000000000000000000
106.00000000000000000000	0.00000000000000000000	4159.48730468750000000000	4140.00000000000000000000	4161.02539062500000000000	4171.28173828125000000000	4166.15380859375000000000	4150.25634765625000000000	4132.82031250000000000000	4136.92285156250000000000	4161.53857421875000000000	4138.46142578125000000000	4173.33300781250000000000	4122.05126953125000000000	4146.66650390625000000000	4153.84619140625000000000	1365.00000000000000000000	10244.00000000000000000000	10220.00000000000000000000	0.00000000000000000000	0.00000000000000000000	0.00000000000000000000	883.00000000000000000000	591.00000000000000000000	4.00000000000000000000	4.00000000000000000000	4.00000000000000000000	4.00000000000000000000	4.00000000000000000000	4.00000000000000000000	4.00000000000000000000	4.00000000000000000000	4.00000000000000000000	4.00000000000000000000	4.00000000000000000000	4.00000000000000000000	4.00000000000000000000	4.00000000000000000000	4.00000000000000000000	4.00000000000000000000
107.00000000000000000000	0.00000000000000000000	4162.56396484375000000000	4158.46142578125000000000	4158.97412109375000000000	4185.12792968750000000000	4159.48730468750000000000	4160.00000000000000000000	4153.84619140625000000000	4167.69238281250000000000	4166.15380859375000000000	4169.23046875000000000000	4194.87158203125000000000	4136.92285156250000000000	4163.58984375000000000000	4160.00000000000000000000	1223.00000000000000000000	10247.00000000000000000000	10225.00000000000000000000	0.00000000000000000000	0.00000000000000000000	0.00000000000000000000	883.00000000000000000000	600.00000000000000000000	4.00000000000000000000	4.00000000000000000000	4.00000000000000000000	4.00000000000000000000	4.00000000000000000000	4.00000000000000000000	4.00000000000000000000	4.00000000000000000000	4.00000000000000000000	4.00000000000000000000	4.00000000000000000000	4.00000000000000000000	4.00000000000000000000	4.00000000000000000000	4.00000000000000000000	4.00000000000000000000
108.00000000000000000000	0.00000000000000000000	4164.61523437500000000000	4142.56396484375000000000	4163.07666015625000000000	4173.33300781250000000000	4112.30761718750000000000	4150.25634765625000000000	4138.46142578125000000000	4146.66650390625000000000	4159.48730468750000000000	4154.87158203125000000000	4173.33300781250000000000	4135.38427734375000000000	4143.07666015625000000000	4156.92285156250000000000	1194.00000000000000000000	10247.00000000000000000000	10225.00000000000000000000	0.00000000000000000000	0.00000000000000000000	0.00000000000000000000	883.00000000000000000000	608.00000000000000000000	4.00000000000000000000	4.00000000000000000000	4.00000000000000000000	4.00000000000000000000	4.00000000000000000000	4.00000000000000000000	4.00000000000000000000	4.00000000000000000000	4.00000000000000000000	4.00000000000000000000	4.00000000000000000000	4.00000000000000000000	4.00000000000000000000	4.00000000000000000000	4.00000000000000000000	4.00000000000000000000
109.00000000000000000000	0.00000000000000000000	4182.05126953125000000000	4176.92285156250000000000	4163.07666015625000000000	4190.25634765625000000000	4154.87158203125000000000	4169.23046875000000000000	4166.15380859375000000000	4163.58984375000000000000	4170.76904296875000000000	4183.07666015625000000000	4188.71777343750000000000	4137.43603515625000000000	4171.79492187500000000000	4165.64111328125000000000	1290.00000000000000000000	10247.00000000000000000000	10228.00000000000000000000	0.00000000000000000000	0.00000000000000000000	0.00000000000000000000	883.00000000000000000000	616.00000000000000000000	4.00000000000000000000	4.00000000000000000000	4.00000000000000000000	4.00000000000000000000	4.00000000000000000000	4.00000000000000000000	4.00000000000000000000	4.00000000000000000000	4.00000000000000000000	4.00000000000000000000	4.00000000000000000000	4.00000000000000000000	4.00000000000000000000	4.00000000000000000000	4.00000000000000000000	4.00000000000000000000
110.00000000000000000000	0.00000000000000000000	4186.15380859375000000000	4178.46142578125000000000	4178.46142578125000000000	4188.71777343750000000000	4168.71777343750000000000	4170.76904296875000000000	4167.17919921875000000000	4165.12792968750000000000	4175.89746093750000000000	4184.61523437500000000000	4187.17919921875000000000	4145.12792968750000000000	4174.35888671875000000000	4168.71777343750000000000	1365.00000000000000000000	10247.00000000000000000000	10228.00000000000000000000	0.00000000000000000000	0.00000000000000000000	0.00000000000000000000	883.00000000000000000000	625.00000000000000000000	4.00000000000000000000	4.00000000000000000000	4.00000000000000000000	4.00000000000000000000	4.00000000000000000000	4.00000000000000000000	4.00000000000000000000	4.00000000000000000000	4.00000000000000000000	4.00000000000000000000	4.00000000000000000000	4.00000000000000000000	4.00000000000000000000	4.00000000000000000000	4.00000000000000000000	4.00000000000000000000
111.00000000000000000000	0.00000000000000000000	4175.38427734375000000000	4157.43603515625000000000	4173.84619140625000000000	4170.76904296875000000000	4152.30761718750000000000	4164.10253906250000000000	4156.41015625000000000000	4156.41015625000000000000	4162.56396484375000000000	4157.94873046875000000000	4172.30761718750000000000	4134.87158203125000000000	4165.12792968750000000000	4163.58984375000000000000	1223.00000000000000000000	10247.00000000000000000000	10232.00000000000000000000	0.00000000000000000000	0.00000000000000000000	0.00000000000000000000	883.00000000000000000000	633.00000000000000000000	4.00000000000000000000	4.00000000000000000000	4.00000000000000000000	4.00000000000000000000	4.00000000000000000000	4.00000000000000000000	4.00000000000000000000	4.00000000000000000000	4.00000000000000000000	4.00000000000000000000	4.00000000000000000000	4.00000000000000000000	4.00000000000000000000	4.00000000000000000000	4.00000000000000000000	4.00000000000000000000
112.00000000000000000000	0.00000000000000000000	4178.46142578125000000000	4175.38427734375000000000	4164.61523437500000000000	4187.17919921875000000000	4185.12792968750000000000	4166.66650390625000000000	4167.17919921875000000000	4181.53857421875000000000	4175.38427734375000000000	4173.84619140625000000000	4198.46142578125000000000	4148.71777343750000000000	4199.48730468750000000000	4181.02539062500000000000	1194.00000000000000000000	10247.00000000000000000000	10232.00000000000000000000	0.00000000000000000000	0.00000000000000000000	0.00000000000000000000	883.00000000000000000000	641.00000000000000000000	4.00000000000000000000	4.00000000000000000000	4.00000000000000000000	4.00000000000000000000	4.00000000000000000000	4.00000000000000000000	4.00000000000000000000	4.00000000000000000000	4.00000000000000000000	4.00000000000000000000	4.00000000000000000000	4.00000000000000000000	4.00000000000000000000	4.00000000000000000000	4.00000000000000000000	4.00000000000000000000
113.00000000000000000000	0.00000000000000000000	4173.33300781250000000000	4155.89746093750000000000	4168.71777343750000000000	4174.35888671875000000000	4171.79492187500000000000	4149.23046875000000000000	4142.05126953125000000000	4151.28173828125000000000	4170.76904296875000000000	4156.92285156250000000000	4177.94873046875000000000	4146.15380859375000000000	4173.84619140625000000000	4175.89746093750000000000	1290.00000000000000000000	10250.00000000000000000000	10233.00000000000000000000	0.00000000000000000000	0.00000000000000000000	0.00000000000000000000	883.00000000000000000000	650.00000000000000000000	4.00000000000000000000	4.00000000000000000000	4.00000000000000000000	4.00000000000000000000	4.00000000000000000000	4.00000000000000000000	4.00000000000000000000	4.00000000000000000000	4.00000000000000000000	4.00000000000000000000	4.00000000000000000000	4.00000000000000000000	4.00000000000000000000	4.00000000000000000000	4.00000000000000000000	4.00000000000000000000
114.00000000000000000000	0.00000000000000000000	4180.00000000000000000000	4174.87158203125000000000	4166.15380859375000000000	4180.00000000000000000000	4181.53857421875000000000	4167.17919921875000000000	4166.66650390625000000000	4168.71777343750000000000	4166.15380859375000000000	4202.05126953125000000000	4187.69238281250000000000	4144.10253906250000000000	4181.02539062500000000000	4169.74365234375000000000	1365.00000000000000000000	10250.00000000000000000000	10233.00000000000000000000	0.00000000000000000000	0.00000000000000000000	0.00000000000000000000	883.00000000000000000000	658.00000000000000000000	4.00000000000000000000	4.00000000000000000000	4.00000000000000000000	4.00000000000000000000	4.00000000000000000000	4.00000000000000000000	4.00000000000000000000	4.00000000000000000000	4.00000000000000000000	4.00000000000000000000	4.00000000000000000000	4.00000000000000000000	4.00000000000000000000	4.00000000000000000000	4.00000000000000000000	4.00000000000000000000
115.00000000000000000000	0.00000000000000000000	4181.02539062500000000000	4177.94873046875000000000	4170.25634765625000000000	4182.05126953125000000000	4169.74365234375000000000	4173.33300781250000000000	4168.71777343750000000000	4175.89746093750000000000	4166.15380859375000000000	4207.17919921875000000000	4188.71777343750000000000	4148.71777343750000000000	4176.41015625000000000000	4164.61523437500000000000	1223.00000000000000000000	10250.00000000000000000000	10234.00000000000000000000	0.00000000000000000000	0.00000000000000000000	0.00000000000000000000	883.00000000000000000000	667.00000000000000000000	4.00000000000000000000	4.00000000000000000000	4.00000000000000000000	4.00000000000000000000	4.00000000000000000000	4.00000000000000000000	4.00000000000000000000	4.00000000000000000000	4.00000000000000000000	4.00000000000000000000	4.00000000000000000000	4.00000000000000000000	4.00000000000000000000	4.00000000000000000000	4.00000000000000000000	4.00000000000000000000
116.00000000000000000000	0.00000000000000000000	4173.33300781250000000000	4168.71777343750000000000	4168.71777343750000000000	4171.28173828125000000000	4156.41015625000000000000	4160.00000000000000000000	4151.28173828125000000000	4151.79492187500000000000	4158.46142578125000000000	4162.05126953125000000000	4167.69238281250000000000	4135.38427734375000000000	4158.97412109375000000000	4156.92285156250000000000	1194.00000000000000000000	10250.00000000000000000000	10234.00000000000000000000	0.00000000000000000000	0.00000000000000000000	0.00000000000000000000	883.00000000000000000000	675.00000000000000000000	4.00000000000000000000	4.00000000000000000000	4.00000000000000000000	4.00000000000000000000	4.00000000000000000000	4.00000000000000000000	4.00000000000000000000	4.00000000000000000000	4.00000000000000000000	4.00000000000000000000	4.00000000000000000000	4.00000000000000000000	4.00000000000000000000	4.00000000000000000000	4.00000000000000000000	4.00000000000000000000
117.00000000000000000000	0.00000000000000000000	4190.25634765625000000000	4196.92285156250000000000	4175.89746093750000000000	4192.30761718750000000000	4190.25634765625000000000	4167.17919921875000000000	4167.69238281250000000000	4169.74365234375000000000	4177.43603515625000000000	4188.71777343750000000000	4189.23046875000000000000	4147.69238281250000000000	4193.84619140625000000000	4175.38427734375000000000	1290.00000000000000000000	10249.00000000000000000000	10237.00000000000000000000	0.00000000000000000000	0.00000000000000000000	0.00000000000000000000	883.00000000000000000000	683.00000000000000000000	4.00000000000000000000	4.00000000000000000000	4.00000000000000000000	4.00000000000000000000	4.00000000000000000000	4.00000000000000000000	4.00000000000000000000	4.00000000000000000000	4.00000000000000000000	4.00000000000000000000	4.00000000000000000000	4.00000000000000000000	4.00000000000000000000	4.00000000000000000000	4.00000000000000000000	4.00000000000000000000
118.00000000000000000000	0.00000000000000000000	4185.64111328125000000000	4171.28173828125000000000	4182.05126953125000000000	4175.38427734375000000000	4171.79492187500000000000	4162.05126953125000000000	4149.23046875000000000000	4148.20507812500000000000	4174.35888671875000000000	4169.74365234375000000000	4166.66650390625000000000	4146.15380859375000000000	4168.71777343750000000000	4169.23046875000000000000	1365.00000000000000000000	10249.00000000000000000000	10237.00000000000000000000	0.00000000000000000000	0.00000000000000000000	0.00000000000000000000	883.00000000000000000000	692.00000000000000000000	4.00000000000000000000	4.00000000000000000000	4.00000000000000000000	4.00000000000000000000	4.00000000000000000000	4.00000000000000000000	4.00000000000000000000	4.00000000000000000000	4.00000000000000000000	4.00000000000000000000	4.00000000000000000000	4.00000000000000000000	4.00000000000000000000	4.00000000000000000000	4.00000000000000000000	4.00000000000000000000
119.00000000000000000000	0.00000000000000000000	4172.30761718750000000000	4174.35888671875000000000	4164.10253906250000000000	4173.33300781250000000000	4192.82031250000000000000	4172.82031250000000000000	4166.15380859375000000000	4173.33300781250000000000	4167.69238281250000000000	4181.02539062500000000000	4170.25634765625000000000	4138.97412109375000000000	4166.66650390625000000000	4162.56396484375000000000	1223.00000000000000000000	10250.00000000000000000000	10238.00000000000000000000	0.00000000000000000000	0.00000000000000000000	0.00000000000000000000	883.00000000000000000000	700.00000000000000000000	4.00000000000000000000	4.00000000000000000000	4.00000000000000000000	4.00000000000000000000	4.00000000000000000000	4.00000000000000000000	4.00000000000000000000	4.00000000000000000000	4.00000000000000000000	4.00000000000000000000	4.00000000000000000000	4.00000000000000000000	4.00000000000000000000	4.00000000000000000000	4.00000000000000000000	4.00000000000000000000
120.00000000000000000000	0.00000000000000000000	4169.23046875000000000000	4167.69238281250000000000	4162.05126953125000000000	4177.94873046875000000000	4188.20507812500000000000	4169.23046875000000000000	4165.12792968750000000000	4192.30761718750000000000	4170.76904296875000000000	4197.43603515625000000000	4177.94873046875000000000	4148.20507812500000000000	4166.66650390625000000000	4168.71777343750000000000	1194.00000000000000000000	10250.00000000000000000000	10238.00000000000000000000	0.00000000000000000000	0.00000000000000000000	0.00000000000000000000	883.00000000000000000000	709.00000000000000000000	4.00000000000000000000	4.00000000000000000000	4.00000000000000000000	4.00000000000000000000	4.00000000000000000000	4.00000000000000000000	4.00000000000000000000	4.00000000000000000000	4.00000000000000000000	4.00000000000000000000	4.00000000000000000000	4.00000000000000000000	4.00000000000000000000	4.00000000000000000000	4.00000000000000000000	4.00000000000000000000
121.00000000000000000000	0.00000000000000000000	4166.15380859375000000000	4150.76904296875000000000	4162.56396484375000000000	4163.58984375000000000000	4149.74365234375000000000	4162.05126953125000000000	4150.25634765625000000000	4162.56396484375000000000	4158.97412109375000000000	4168.71777343750000000000	4155.38427734375000000000	4138.46142578125000000000	4149.74365234375000000000	4159.48730468750000000000	1290.00000000000000000000	10250.00000000000000000000	10241.00000000000000000000	0.00000000000000000000	0.00000000000000000000	0.00000000000000000000	883.00000000000000000000	717.00000000000000000000	4.00000000000000000000	4.00000000000000000000	4.00000000000000000000	4.00000000000000000000	4.00000000000000000000	4.00000000000000000000	4.00000000000000000000	4.00000000000000000000	4.00000000000000000000	4.00000000000000000000	4.00000000000000000000	4.00000000000000000000	4.00000000000000000000	4.00000000000000000000	4.00000000000000000000	4.00000000000000000000
122.00000000000000000000	0.00000000000000000000	4178.97412109375000000000	4186.66650390625000000000	4164.61523437500000000000	4178.97412109375000000000	4184.61523437500000000000	4179.48730468750000000000	4178.97412109375000000000	4175.89746093750000000000	4169.74365234375000000000	4182.05126953125000000000	4170.76904296875000000000	4140.00000000000000000000	4179.48730468750000000000	4162.05126953125000000000	1365.00000000000000000000	10250.00000000000000000000	10241.00000000000000000000	0.00000000000000000000	0.00000000000000000000	0.00000000000000000000	883.00000000000000000000	725.00000000000000000000	4.00000000000000000000	4.00000000000000000000	4.00000000000000000000	4.00000000000000000000	4.00000000000000000000	4.00000000000000000000	4.00000000000000000000	4.00000000000000000000	4.00000000000000000000	4.00000000000000000000	4.00000000000000000000	4.00000000000000000000	4.00000000000000000000	4.00000000000000000000	4.00000000000000000000	4.00000000000000000000
123.00000000000000000000	0.00000000000000000000	4176.41015625000000000000	4165.12792968750000000000	4173.33300781250000000000	4164.10253906250000000000	4171.79492187500000000000	4168.20507812500000000000	4157.94873046875000000000	4150.25634765625000000000	4169.23046875000000000000	4153.84619140625000000000	4151.79492187500000000000	4135.89746093750000000000	4152.30761718750000000000	4156.92285156250000000000	1223.00000000000000000000	10250.00000000000000000000	10241.00000000000000000000	0.00000000000000000000	0.00000000000000000000	0.00000000000000000000	883.00000000000000000000	734.00000000000000000000	4.00000000000000000000	4.00000000000000000000	4.00000000000000000000	4.00000000000000000000	4.00000000000000000000	4.00000000000000000000	4.00000000000000000000	4.00000000000000000000	4.00000000000000000000	4.00000000000000000000	4.00000000000000000000	4.00000000000000000000	4.00000000000000000000	4.00000000000000000000	4.00000000000000000000	4.00000000000000000000
124.00000000000000000000	0.00000000000000000000	4170.25634765625000000000	4165.64111328125000000000	4164.10253906250000000000	4166.66650390625000000000	4167.17919921875000000000	4165.12792968750000000000	4158.46142578125000000000	4156.41015625000000000000	4168.71777343750000000000	4171.28173828125000000000	4161.02539062500000000000	4137.94873046875000000000	4160.00000000000000000000	4163.07666015625000000000	1194.00000000000000000000	10250.00000000000000000000	10241.00000000000000000000	0.00000000000000000000	0.00000000000000000000	0.00000000000000000000	883.00000000000000000000	742.00000000000000000000	4.00000000000000000000	4.00000000000000000000	4.00000000000000000000	4.00000000000000000000	4.00000000000000000000	4.00000000000000000000	4.00000000000000000000	4.00000000000000000000	4.00000000000000000000	4.00000000000000000000	4.00000000000000000000	4.00000000000000000000	4.00000000000000000000	4.00000000000000000000	4.00000000000000000000	4.00000000000000000000
125.00000000000000000000	0.00000000000000000000	4170.76904296875000000000	4169.74365234375000000000	4167.69238281250000000000	4179.48730468750000000000	4162.56396484375000000000	4157.94873046875000000000	4156.92285156250000000000	4166.66650390625000000000	4178.46142578125000000000	4184.10253906250000000000	4172.82031250000000000000	4152.30761718750000000000	4178.46142578125000000000	4175.38427734375000000000	1290.00000000000000000000	10253.00000000000000000000	10241.00000000000000000000	0.00000000000000000000	0.00000000000000000000	0.00000000000000000000	883.00000000000000000000	750.00000000000000000000	4.00000000000000000000	4.00000000000000000000	4.00000000000000000000	4.00000000000000000000	4.00000000000000000000	4.00000000000000000000	4.00000000000000000000	4.00000000000000000000	4.00000000000000000000	4.00000000000000000000	4.00000000000000000000	4.00000000000000000000	4.00000000000000000000	4.00000000000000000000	4.00000000000000000000	4.00000000000000000000
126.00000000000000000000	0.00000000000000000000	4164.61523437500000000000	4141.02539062500000000000	4167.69238281250000000000	4160.51269531250000000000	4139.48730468750000000000	4146.15380859375000000000	4137.94873046875000000000	4138.46142578125000000000	4163.07666015625000000000	4141.02539062500000000000	4144.10253906250000000000	4136.92285156250000000000	4146.66650390625000000000	4162.05126953125000000000	1365.00000000000000000000	10253.00000000000000000000	10241.00000000000000000000	0.00000000000000000000	0.00000000000000000000	0.00000000000000000000	883.00000000000000000000	759.00000000000000000000	4.00000000000000000000	4.00000000000000000000	4.00000000000000000000	4.00000000000000000000	4.00000000000000000000	4.00000000000000000000	4.00000000000000000000	4.00000000000000000000	4.00000000000000000000	4.00000000000000000000	4.00000000000000000000	4.00000000000000000000	4.00000000000000000000	4.00000000000000000000	4.00000000000000000000	4.00000000000000000000
127.00000000000000000000	0.00000000000000000000	4170.25634765625000000000	4162.05126953125000000000	4159.48730468750000000000	4172.30761718750000000000	4171.28173828125000000000	4171.28173828125000000000	4170.76904296875000000000	4175.38427734375000000000	4164.61523437500000000000	4188.71777343750000000000	4170.25634765625000000000	4140.00000000000000000000	4166.66650390625000000000	4164.10253906250000000000	50.00000000000000000000	10251.00000000000000000000	10239.00000000000000000000	0.00000000000000000000	0.00000000000000000000	0.00000000000000000000	883.00000000000000000000	767.00000000000000000000	4.00000000000000000000	4.00000000000000000000	4.00000000000000000000	4.00000000000000000000	4.00000000000000000000	4.00000000000000000000	4.00000000000000000000	4.00000000000000000000	4.00000000000000000000	4.00000000000000000000	4.00000000000000000000	4.00000000000000000000	4.00000000000000000000	4.00000000000000000000	4.00000000000000000000	4.00000000000000000000
0.00000000000000000000	0.00000000000000000000	4164.10253906250000000000	4144.61523437500000000000	4164.61523437500000000000	4167.69238281250000000000	4132.30761718750000000000	4167.69238281250000000000	4160.00000000000000000000	4168.20507812500000000000	4162.56396484375000000000	4186.15380859375000000000	4158.46142578125000000000	4141.53857421875000000000	4151.79492187500000000000	4160.00000000000000000000	598.00000000000000000000	10251.00000000000000000000	10239.00000000000000000000	0.00000000000000000000	0.00000000000000000000	0.00000000000000000000	883.00000000000000000000	776.00000000000000000000	4.00000000000000000000	4.00000000000000000000	4.00000000000000000000	4.00000000000000000000	4.00000000000000000000	4.00000000000000000000	4.00000000000000000000	4.00000000000000000000	4.00000000000000000000	4.00000000000000000000	4.00000000000000000000	4.00000000000000000000	4.00000000000000000000	4.00000000000000000000	4.00000000000000000000	4.00000000000000000000
1.00000000000000000000	0.00000000000000000000	4166.66650390625000000000	4152.82031250000000000000	4166.15380859375000000000	4170.76904296875000000000	4140.00000000000000000000	4163.07666015625000000000	4156.92285156250000000000	4157.43603515625000000000	4163.07666015625000000000	4167.17919921875000000000	4147.69238281250000000000	4131.28173828125000000000	4155.38427734375000000000	4156.92285156250000000000	823.00000000000000000000	10252.00000000000000000000	10238.00000000000000000000	0.00000000000000000000	0.00000000000000000000	0.00000000000000000000	883.00000000000000000000	784.00000000000000000000	4.00000000000000000000	4.00000000000000000000	4.00000000000000000000	4.00000000000000000000	4.00000000000000000000	4.00000000000000000000	4.00000000000000000000	4.00000000000000000000	4.00000000000000000000	4.00000000000000000000	4.00000000000000000000	4.00000000000000000000	4.00000000000000000000	4.00000000000000000000	4.00000000000000000000	4.00000000000000000000
2.00000000000000000000	0.00000000000000000000	4178.97412109375000000000	4174.35888671875000000000	4176.41015625000000000000	4180.00000000000000000000	4194.35888671875000000000	4165.12792968750000000000	4157.94873046875000000000	4160.00000000000000000000	4177.43603515625000000000	4177.43603515625000000000	4159.48730468750000000000	4138.97412109375000000000	4175.89746093750000000000	4168.71777343750000000000	797.00000000000000000000	10252.00000000000000000000	10238.00000000000000000000	0.00000000000000000000	0.00000000000000000000	0.00000000000000000000	883.00000000000000000000	791.00000000000000000000	4.00000000000000000000	4.00000000000000000000	4.00000000000000000000	4.00000000000000000000	4.00000000000000000000	4.00000000000000000000	4.00000000000000000000	4.00000000000000000000	4.00000000000000000000	4.00000000000000000000	4.00000000000000000000	4.00000000000000000000	4.00000000000000000000	4.00000000000000000000	4.00000000000000000000	4.00000000000000000000
3.00000000000000000000	0.00000000000000000000	4169.74365234375000000000	4151.79492187500000000000	4173.84619140625000000000	4163.07666015625000000000	4171.28173828125000000000	4156.41015625000000000000	4142.56396484375000000000	4141.53857421875000000000	4166.15380859375000000000	4145.64111328125000000000	4145.64111328125000000000	4134.87158203125000000000	4155.89746093750000000000	4162.56396484375000000000	1196.00000000000000000000	10251.00000000000000000000	10236.00000000000000000000	0.00000000000000000000	0.00000000000000000000	0.00000000000000000000	883.00000000000000000000	799.00000000000000000000	4.00000000000000000000	4.00000000000000000000	4.00000000000000000000	4.00000000000000000000	4.00000000000000000000	4.00000000000000000000	4.00000000000000000000	4.00000000000000000000	4.00000000000000000000	4.00000000000000000000	4.00000000000000000000	4.00000000000000000000	4.00000000000000000000	4.00000000000000000000	4.00000000000000000000	4.00000000000000000000
4.00000000000000000000	0.00000000000000000000	4166.66650390625000000000	4167.69238281250000000000	4161.02539062500000000000	4179.48730468750000000000	4168.71777343750000000000	4169.23046875000000000000	4169.74365234375000000000	4184.10253906250000000000	4169.23046875000000000000	4175.89746093750000000000	4176.41015625000000000000	4148.20507812500000000000	4185.12792968750000000000	4167.69238281250000000000	1286.00000000000000000000	10251.00000000000000000000	10236.00000000000000000000	0.00000000000000000000	0.00000000000000000000	0.00000000000000000000	883.00000000000000000000	806.00000000000000000000	4.00000000000000000000	4.00000000000000000000	4.00000000000000000000	4.00000000000000000000	4.00000000000000000000	4.00000000000000000000	4.00000000000000000000	4.00000000000000000000	4.00000000000000000000	4.00000000000000000000	4.00000000000000000000	4.00000000000000000000	4.00000000000000000000	4.00000000000000000000	4.00000000000000000000	4.00000000000000000000
5.00000000000000000000	0.00000000000000000000	4155.89746093750000000000	4144.10253906250000000000	4166.66650390625000000000	4169.74365234375000000000	4137.94873046875000000000	4158.46142578125000000000	4150.76904296875000000000	4172.30761718750000000000	4165.64111328125000000000	4175.89746093750000000000	4162.56396484375000000000	4150.25634765625000000000	4166.15380859375000000000	4163.07666015625000000000	736.00000000000000000000	10250.00000000000000000000	10234.00000000000000000000	0.00000000000000000000	0.00000000000000000000	0.00000000000000000000	883.00000000000000000000	813.00000000000000000000	4.00000000000000000000	4.00000000000000000000	4.00000000000000000000	4.00000000000000000000	4.00000000000000000000	4.00000000000000000000	4.00000000000000000000	4.00000000000000000000	4.00000000000000000000	4.00000000000000000000	4.00000000000000000000	4.00000000000000000000	4.00000000000000000000	4.00000000000000000000	4.00000000000000000000	4.00000000000000000000
6.00000000000000000000	0.00000000000000000000	4156.41015625000000000000	4145.64111328125000000000	4161.53857421875000000000	4164.10253906250000000000	4144.61523437500000000000	4163.58984375000000000000	4154.87158203125000000000	4154.87158203125000000000	4160.00000000000000000000	4174.35888671875000000000	4145.64111328125000000000	4131.28173828125000000000	4150.76904296875000000000	4152.82031250000000000000	1084.00000000000000000000	10250.00000000000000000000	10234.00000000000000000000	0.00000000000000000000	0.00000000000000000000	0.00000000000000000000	883.00000000000000000000	821.00000000000000000000	4.00000000000000000000	4.00000000000000000000	4.00000000000000000000	4.00000000000000000000	4.00000000000000000000	4.00000000000000000000	4.00000000000000000000	4.00000000000000000000	4.00000000000000000000	4.00000000000000000000	4.00000000000000000000	4.00000000000000000000	4.00000000000000000000	4.00000000000000000000	4.00000000000000000000	4.00000000000000000000
7.00000000000000000000	0.00000000000000000000	4174.87158203125000000000	4173.33300781250000000000	4166.15380859375000000000	4183.07666015625000000000	4164.10253906250000000000	4178.46142578125000000000	4176.92285156250000000000	4166.66650390625000000000	4172.30761718750000000000	4187.69238281250000000000	4158.97412109375000000000	4137.43603515625000000000	4167.17919921875000000000	4160.51269531250000000000	1266.00000000000000000000	10249.00000000000000000000	10231.00000000000000000000	0.00000000000000000000	0.00000000000000000000	0.00000000000000000000	883.00000000000000000000	828.00000000000000000000	4.00000000000000000000	4.00000000000000000000	4.00000000000000000000	4.00000000000000000000	4.00000000000000000000	4.00000000000000000000	4.00000000000000000000	4.00000000000000000000	4.00000000000000000000	4.00000000000000000000	4.00000000000000000000	4.00000000000000000000	4.00000000000000000000	4.00000000000000000000	4.00000000000000000000	4.00000000000000000000
8.00000000000000000000	0.00000000000000000000	4168.71777343750000000000	4146.66650390625000000000	4174.87158203125000000000	4170.25634765625000000000	4116.41015625000000000000	4159.48730468750000000000	4146.66650390625000000000	4133.84619140625000000000	4162.05126953125000000000	4144.61523437500000000000	4133.84619140625000000000	4132.30761718750000000000	4143.58984375000000000000	4156.41015625000000000000	1001.00000000000000000000	10249.00000000000000000000	10231.00000000000000000000	0.00000000000000000000	0.00000000000000000000	0.00000000000000000000	883.00000000000000000000	836.00000000000000000000	4.00000000000000000000	4.00000000000000000000	4.00000000000000000000	4.00000000000000000000	4.00000000000000000000	4.00000000000000000000	4.00000000000000000000	4.00000000000000000000	4.00000000000000000000	4.00000000000000000000	4.00000000000000000000	4.00000000000000000000	4.00000000000000000000	4.00000000000000000000	4.00000000000000000000	4.00000000000000000000
9.00000000000000000000	0.00000000000000000000	4162.05126953125000000000	4155.38427734375000000000	4167.69238281250000000000	4178.97412109375000000000	4154.35888671875000000000	4159.48730468750000000000	4152.30761718750000000000	4150.25634765625000000000	4170.76904296875000000000	4165.64111328125000000000	4154.87158203125000000000	4137.94873046875000000000	4171.28173828125000000000	4167.69238281250000000000	1296.00000000000000000000	10246.00000000000000000000	10229.00000000000000000000	0.00000000000000000000	0.00000000000000000000	0.00000000000000000000	883.00000000000000000000	843.00000000000000000000	4.00000000000000000000	4.00000000000000000000	4.00000000000000000000	4.00000000000000000000	4.00000000000000000000	4.00000000000000000000	4.00000000000000000000	4.00000000000000000000	4.00000000000000000000	4.00000000000000000000	4.00000000000000000000	4.00000000000000000000	4.00000000000000000000	4.00000000000000000000	4.00000000000000000000	4.00000000000000000000
10.00000000000000000000	0.00000000000000000000	4155.89746093750000000000	4139.48730468750000000000	4168.20507812500000000000	4168.71777343750000000000	4164.10253906250000000000	4149.74365234375000000000	4136.41015625000000000000	4143.58984375000000000000	4173.84619140625000000000	4160.51269531250000000000	4151.28173828125000000000	4140.51269531250000000000	4162.56396484375000000000	4168.71777343750000000000	1347.00000000000000000000	10246.00000000000000000000	10229.00000000000000000000	0.00000000000000000000	0.00000000000000000000	0.00000000000000000000	883.00000000000000000000	850.00000000000000000000	4.00000000000000000000	4.00000000000000000000	4.00000000000000000000	4.00000000000000000000	4.00000000000000000000	4.00000000000000000000	4.00000000000000000000	4.00000000000000000000	4.00000000000000000000	4.00000000000000000000	4.00000000000000000000	4.00000000000000000000	4.00000000000000000000	4.00000000000000000000	4.00000000000000000000	4.00000000000000000000
11.00000000000000000000	0.00000000000000000000	4154.87158203125000000000	4138.46142578125000000000	4159.48730468750000000000	4160.51269531250000000000	4129.23046875000000000000	4155.89746093750000000000	4141.53857421875000000000	4143.58984375000000000000	4160.00000000000000000000	4157.43603515625000000000	4137.94873046875000000000	4126.66650390625000000000	4146.15380859375000000000	4155.89746093750000000000	1206.00000000000000000000	10247.00000000000000000000	10228.00000000000000000000	0.00000000000000000000	0.00000000000000000000	0.00000000000000000000	883.00000000000000000000	858.00000000000000000000	4.00000000000000000000	4.00000000000000000000	4.00000000000000000000	4.00000000000000000000	4.00000000000000000000	4.00000000000000000000	4.00000000000000000000	4.00000000000000000000	4.00000000000000000000	4.00000000000000000000	4.00000000000000000000	4.00000000000000000000	4.00000000000000000000	4.00000000000000000000	4.00000000000000000000	4.00000000000000000000
12.00000000000000000000	0.00000000000000000000	4160.51269531250000000000	4162.05126953125000000000	4156.92285156250000000000	4177.43603515625000000000	4134.35888671875000000000	4171.79492187500000000000	4170.25634765625000000000	4174.87158203125000000000	4165.12792968750000000000	4187.17919921875000000000	4155.38427734375000000000	4136.92285156250000000000	4159.48730468750000000000	4158.46142578125000000000	1225.00000000000000000000	10247.00000000000000000000	10228.00000000000000000000	0.00000000000000000000	0.00000000000000000000	0.00000000000000000000	883.00000000000000000000	865.00000000000000000000	4.00000000000000000000	4.00000000000000000000	4.00000000000000000000	4.00000000000000000000	4.00000000000000000000	4.00000000000000000000	4.00000000000000000000	4.00000000000000000000	4.00000000000000000000	4.00000000000000000000	4.00000000000000000000	4.00000000000000000000	4.00000000000000000000	4.00000000000000000000	4.00000000000000000000	4.00000000000000000000
13.00000000000000000000	0.00000000000000000000	4153.84619140625000000000	4139.48730468750000000000	4160.51269531250000000000	4159.48730468750000000000	4138.46142578125000000000	4156.92285156250000000000	4152.30761718750000000000	4146.66650390625000000000	4158.46142578125000000000	4144.61523437500000000000	4131.28173828125000000000	4132.30761718750000000000	4131.28173828125000000000	4148.71777343750000000000	1301.00000000000000000000	10246.00000000000000000000	10228.00000000000000000000	0.00000000000000000000	0.00000000000000000000	0.00000000000000000000	883.00000000000000000000	872.00000000000000000000	4.00000000000000000000	4.00000000000000000000	4.00000000000000000000	4.00000000000000000000	4.00000000000000000000	4.00000000000000000000	4.00000000000000000000	4.00000000000000000000	4.00000000000000000000	4.00000000000000000000	4.00000000000000000000	4.00000000000000000000	4.00000000000000000000	4.00000000000000000000	4.00000000000000000000	4.00000000000000000000
14.00000000000000000000	0.00000000000000000000	4167.69238281250000000000	4165.64111328125000000000	4162.05126953125000000000	4169.74365234375000000000	4184.10253906250000000000	4163.07666015625000000000	4167.69238281250000000000	4157.94873046875000000000	4166.66650390625000000000	4159.48730468750000000000	4145.64111328125000000000	4132.82031250000000000000	4158.97412109375000000000	4158.46142578125000000000	1347.00000000000000000000	10246.00000000000000000000	10228.00000000000000000000	0.00000000000000000000	0.00000000000000000000	0.00000000000000000000	883.00000000000000000000	880.00000000000000000000	4.00000000000000000000	4.00000000000000000000	4.00000000000000000000	4.00000000000000000000	4.00000000000000000000	4.00000000000000000000	4.00000000000000000000	4.00000000000000000000	4.00000000000000000000	4.00000000000000000000	4.00000000000000000000	4.00000000000000000000	4.00000000000000000000	4.00000000000000000000	4.00000000000000000000	4.00000000000000000000
15.00000000000000000000	0.00000000000000000000	4173.84619140625000000000	4163.07666015625000000000	4173.84619140625000000000	4170.25634765625000000000	4161.02539062500000000000	4160.51269531250000000000	4153.33300781250000000000	4150.25634765625000000000	4175.89746093750000000000	4166.15380859375000000000	4142.05126953125000000000	4139.48730468750000000000	4157.94873046875000000000	4167.17919921875000000000	1206.00000000000000000000	10246.00000000000000000000	10227.00000000000000000000	0.00000000000000000000	0.00000000000000000000	0.00000000000000000000	883.00000000000000000000	887.00000000000000000000	4.00000000000000000000	4.00000000000000000000	4.00000000000000000000	4.00000000000000000000	4.00000000000000000000	4.00000000000000000000	4.00000000000000000000	4.00000000000000000000	4.00000000000000000000	4.00000000000000000000	4.00000000000000000000	4.00000000000000000000	4.00000000000000000000	4.00000000000000000000	4.00000000000000000000	4.00000000000000000000
16.00000000000000000000	0.00000000000000000000	4164.10253906250000000000	4149.74365234375000000000	4166.15380859375000000000	4159.48730468750000000000	4137.43603515625000000000	4160.00000000000000000000	4146.15380859375000000000	4145.64111328125000000000	4166.66650390625000000000	4155.89746093750000000000	4130.25634765625000000000	4133.84619140625000000000	4143.07666015625000000000	4160.51269531250000000000	0.00000000000000000000	10246.00000000000000000000	10227.00000000000000000000	0.00000000000000000000	0.00000000000000000000	0.00000000000000000000	883.00000000000000000000	895.00000000000000000000	4.00000000000000000000	4.00000000000000000000	4.00000000000000000000	4.00000000000000000000	4.00000000000000000000	4.00000000000000000000	4.00000000000000000000	4.00000000000000000000	4.00000000000000000000	4.00000000000000000000	4.00000000000000000000	4.00000000000000000000	4.00000000000000000000	4.00000000000000000000	4.00000000000000000000	4.00000000000000000000
17.00000000000000000000	0.00000000000000000000	4168.20507812500000000000	4171.28173828125000000000	4161.53857421875000000000	4175.89746093750000000000	4170.76904296875000000000	4167.69238281250000000000	4169.74365234375000000000	4185.12792968750000000000	4172.82031250000000000000	4194.87158203125000000000	4162.56396484375000000000	4149.23046875000000000000	4170.76904296875000000000	4170.25634765625000000000	0.00000000000000000000	10245.00000000000000000000	10225.00000000000000000000	0.00000000000000000000	0.00000000000000000000	0.00000000000000000000	883.00000000000000000000	902.00000000000000000000	4.00000000000000000000	4.00000000000000000000	4.00000000000000000000	4.00000000000000000000	4.00000000000000000000	4.00000000000000000000	4.00000000000000000000	4.00000000000000000000	4.00000000000000000000	4.00000000000000000000	4.00000000000000000000	4.00000000000000000000	4.00000000000000000000	4.00000000000000000000	4.00000000000000000000	4.00000000000000000000
18.00000000000000000000	0.00000000000000000000	4160.51269531250000000000	4146.66650390625000000000	4168.71777343750000000000	4159.48730468750000000000	4142.56396484375000000000	4151.28173828125000000000	4144.10253906250000000000	4156.92285156250000000000	4159.48730468750000000000	4166.15380859375000000000	4144.61523437500000000000	4141.02539062500000000000	4140.00000000000000000000	4162.56396484375000000000	0.00000000000000000000	10245.00000000000000000000	10225.00000000000000000000	0.00000000000000000000	0.00000000000000000000	0.00000000000000000000	883.00000000000000000000	909.00000000000000000000	4.00000000000000000000	4.00000000000000000000	4.00000000000000000000	4.00000000000000000000	4.00000000000000000000	4.00000000000000000000	4.00000000000000000000	4.00000000000000000000	4.00000000000000000000	4.00000000000000000000	4.00000000000000000000	4.00000000000000000000	4.00000000000000000000	4.00000000000000000000	4.00000000000000000000	4.00000000000000000000
19.00000000000000000000	0.00000000000000000000	4166.15380859375000000000	4167.17919921875000000000	4164.61523437500000000000	4167.69238281250000000000	4170.76904296875000000000	4168.20507812500000000000	4161.53857421875000000000	4162.05126953125000000000	4162.56396484375000000000	4169.74365234375000000000	4149.74365234375000000000	4130.76904296875000000000	4149.74365234375000000000	4161.53857421875000000000	0.00000000000000000000	10247.00000000000000000000	10226.00000000000000000000	0.00000000000000000000	0.00000000000000000000	0.00000000000000000000	883.00000000000000000000	917.00000000000000000000	4.00000000000000000000	4.00000000000000000000	4.00000000000000000000	4.00000000000000000000	4.00000000000000000000	4.00000000000000000000	4.00000000000000000000	4.00000000000000000000	4.00000000000000000000	4.00000000000000000000	4.00000000000000000000	4.00000000000000000000	4.00000000000000000000	4.00000000000000000000	4.00000000000000000000	4.00000000000000000000
20.00000000000000000000	0.00000000000000000000	4173.33300781250000000000	4171.79492187500000000000	4167.69238281250000000000	4168.71777343750000000000	4182.05126953125000000000	4173.84619140625000000000	4164.61523437500000000000	4157.94873046875000000000	4170.76904296875000000000	4175.89746093750000000000	4145.12792968750000000000	4130.25634765625000000000	4148.20507812500000000000	4159.48730468750000000000	0.00000000000000000000	10247.00000000000000000000	10226.00000000000000000000	0.00000000000000000000	0.00000000000000000000	0.00000000000000000000	883.00000000000000000000	924.00000000000000000000	4.00000000000000000000	4.00000000000000000000	4.00000000000000000000	4.00000000000000000000	4.00000000000000000000	4.00000000000000000000	4.00000000000000000000	4.00000000000000000000	4.00000000000000000000	4.00000000000000000000	4.00000000000000000000	4.00000000000000000000	4.00000000000000000000	4.00000000000000000000	4.00000000000000000000	4.00000000000000000000
21.00000000000000000000	0.00000000000000000000	4160.51269531250000000000	4150.76904296875000000000	4161.53857421875000000000	4149.23046875000000000000	4155.89746093750000000000	4160.00000000000000000000	4144.61523437500000000000	4130.76904296875000000000	4156.92285156250000000000	4146.66650390625000000000	4124.10253906250000000000	4115.89746093750000000000	4127.69238281250000000000	4147.17919921875000000000	0.00000000000000000000	10246.00000000000000000000	10225.00000000000000000000	0.00000000000000000000	0.00000000000000000000	0.00000000000000000000	883.00000000000000000000	931.00000000000000000000	4.00000000000000000000	4.00000000000000000000	4.00000000000000000000	4.00000000000000000000	4.00000000000000000000	4.00000000000000000000	4.00000000000000000000	4.00000000000000000000	4.00000000000000000000	4.00000000000000000000	4.00000000000000000000	4.00000000000000000000	4.00000000000000000000	4.00000000000000000000	4.00000000000000000000	4.00000000000000000000
22.00000000000000000000	0.00000000000000000000	4159.48730468750000000000	4165.12792968750000000000	4161.02539062500000000000	4168.20507812500000000000	4159.48730468750000000000	4156.41015625000000000000	4148.71777343750000000000	4153.84619140625000000000	4169.23046875000000000000	4152.30761718750000000000	4151.79492187500000000000	4133.33300781250000000000	4165.12792968750000000000	4165.64111328125000000000	0.00000000000000000000	10246.00000000000000000000	10225.00000000000000000000	0.00000000000000000000	0.00000000000000000000	0.00000000000000000000	883.00000000000000000000	939.00000000000000000000	4.00000000000000000000	4.00000000000000000000	4.00000000000000000000	4.00000000000000000000	4.00000000000000000000	4.00000000000000000000	4.00000000000000000000	4.00000000000000000000	4.00000000000000000000	4.00000000000000000000	4.00000000000000000000	4.00000000000000000000	4.00000000000000000000	4.00000000000000000000	4.00000000000000000000	4.00000000000000000000
23.00000000000000000000	0.00000000000000000000	4153.33300781250000000000	4141.53857421875000000000	4167.69238281250000000000	4157.94873046875000000000	4106.66650390625000000000	4138.97412109375000000000	4125.12792968750000000000	4130.76904296875000000000	4166.66650390625000000000	4131.79492187500000000000	4136.92285156250000000000	4137.94873046875000000000	4144.10253906250000000000	4167.17919921875000000000	0.00000000000000000000	10245.00000000000000000000	10227.00000000000000000000	0.00000000000000000000	0.00000000000000000000	0.00000000000000000000	883.00000000000000000000	946.00000000000000000000	4.00000000000000000000	4.00000000000000000000	4.00000000000000000000	4.00000000000000000000	4.00000000000000000000	4.00000000000000000000	4.00000000000000000000	4.00000000000000000000	4.00000000000000000000	4.00000000000000000000	4.00000000000000000000	4.00000000000000000000	4.00000000000000000000	4.00000000000000000000	4.00000000000000000000	4.00000000000000000000
24.00000000000000000000	0.00000000000000000000	4154.35888671875000000000	4151.79492187500000000000	4155.89746093750000000000	4155.89746093750000000000	4124.10253906250000000000	4155.38427734375000000000	4151.28173828125000000000	4143.58984375000000000000	4161.02539062500000000000	4171.28173828125000000000	4140.51269531250000000000	4129.23046875000000000000	4141.53857421875000000000	4157.94873046875000000000	0.00000000000000000000	10245.00000000000000000000	10227.00000000000000000000	0.00000000000000000000	0.00000000000000000000	0.00000000000000000000	883.00000000000000000000	954.00000000000000000000	4.00000000000000000000	4.00000000000000000000	4.00000000000000000000	4.00000000000000000000	4.00000000000000000000	4.00000000000000000000	4.00000000000000000000	4.00000000000000000000	4.00000000000000000000	4.00000000000000000000	4.00000000000000000000	4.00000000000000000000	4.00000000000000000000	4.00000000000000000000	4.00000000000000000000	4.00000000000000000000
25.00000000000000000000	0.00000000000000000000	4156.41015625000000000000	4151.28173828125000000000	4156.41015625000000000000	4158.46142578125000000000	4153.33300781250000000000	4163.07666015625000000000	4159.48730468750000000000	4158.46142578125000000000	4165.64111328125000000000	4186.66650390625000000000	4144.10253906250000000000	4133.84619140625000000000	4144.10253906250000000000	4157.94873046875000000000	0.00000000000000000000	10245.00000000000000000000	10227.00000000000000000000	0.00000000000000000000	0.00000000000000000000	0.00000000000000000000	883.00000000000000000000	961.00000000000000000000	4.00000000000000000000	4.00000000000000000000	4.00000000000000000000	4.00000000000000000000	4.00000000000000000000	4.00000000000000000000	4.00000000000000000000	4.00000000000000000000	4.00000000000000000000	4.00000000000000000000	4.00000000000000000000	4.00000000000000000000	4.00000000000000000000	4.00000000000000000000	4.00000000000000000000	4.00000000000000000000
26.00000000000000000000	0.00000000000000000000	4154.87158203125000000000	4141.53857421875000000000	4161.02539062500000000000	4152.82031250000000000000	4140.51269531250000000000	4151.79492187500000000000	4142.05126953125000000000	4135.38427734375000000000	4156.41015625000000000000	4150.76904296875000000000	4127.69238281250000000000	4127.17919921875000000000	4131.79492187500000000000	4155.89746093750000000000	0.00000000000000000000	10245.00000000000000000000	10227.00000000000000000000	0.00000000000000000000	0.00000000000000000000	0.00000000000000000000	883.00000000000000000000	968.00000000000000000000	4.00000000000000000000	4.00000000000000000000	4.00000000000000000000	4.00000000000000000000	4.00000000000000000000	4.00000000000000000000	4.00000000000000000000	4.00000000000000000000	4.00000000000000000000	4.00000000000000000000	4.00000000000000000000	4.00000000000000000000	4.00000000000000000000	4.00000000000000000000	4.00000000000000000000	4.00000000000000000000
27.00000000000000000000	0.00000000000000000000	4172.30761718750000000000	4183.58984375000000000000	4171.28173828125000000000	4172.82031250000000000000	4168.20507812500000000000	4165.12792968750000000000	4162.05126953125000000000	4145.12792968750000000000	4170.76904296875000000000	4177.94873046875000000000	4152.82031250000000000000	4137.94873046875000000000	4166.15380859375000000000	4170.76904296875000000000	0.00000000000000000000	10245.00000000000000000000	10228.00000000000000000000	0.00000000000000000000	0.00000000000000000000	0.00000000000000000000	883.00000000000000000000	976.00000000000000000000	4.00000000000000000000	4.00000000000000000000	4.00000000000000000000	4.00000000000000000000	4.00000000000000000000	4.00000000000000000000	4.00000000000000000000	4.00000000000000000000	4.00000000000000000000	4.00000000000000000000	4.00000000000000000000	4.00000000000000000000	4.00000000000000000000	4.00000000000000000000	4.00000000000000000000	4.00000000000000000000
28.00000000000000000000	0.00000000000000000000	4170.25634765625000000000	4163.07666015625000000000	4177.94873046875000000000	4152.82031250000000000000	4138.46142578125000000000	4154.35888671875000000000	4140.51269531250000000000	4117.43603515625000000000	4170.76904296875000000000	4150.25634765625000000000	4133.84619140625000000000	4135.38427734375000000000	4143.58984375000000000000	4166.15380859375000000000	0.00000000000000000000	10245.00000000000000000000	10228.00000000000000000000	0.00000000000000000000	0.00000000000000000000	0.00000000000000000000	883.00000000000000000000	984.00000000000000000000	4.00000000000000000000	4.00000000000000000000	4.00000000000000000000	4.00000000000000000000	4.00000000000000000000	4.00000000000000000000	4.00000000000000000000	4.00000000000000000000	4.00000000000000000000	4.00000000000000000000	4.00000000000000000000	4.00000000000000000000	4.00000000000000000000	4.00000000000000000000	4.00000000000000000000	4.00000000000000000000
29.00000000000000000000	0.00000000000000000000	4163.07666015625000000000	4160.00000000000000000000	4161.02539062500000000000	4149.23046875000000000000	4147.69238281250000000000	4152.30761718750000000000	4147.69238281250000000000	4138.46142578125000000000	4166.15380859375000000000	4150.76904296875000000000	4144.10253906250000000000	4135.38427734375000000000	4150.76904296875000000000	4165.64111328125000000000	0.00000000000000000000	10245.00000000000000000000	10229.00000000000000000000	0.00000000000000000000	0.00000000000000000000	0.00000000000000000000	883.00000000000000000000	993.00000000000000000000	4.00000000000000000000	4.00000000000000000000	4.00000000000000000000	4.00000000000000000000	4.00000000000000000000	4.00000000000000000000	4.00000000000000000000	4.00000000000000000000	4.00000000000000000000	4.00000000000000000000	4.00000000000000000000	4.00000000000000000000	4.00000000000000000000	4.00000000000000000000	4.00000000000000000000	4.00000000000000000000
30.00000000000000000000	0.00000000000000000000	4160.51269531250000000000	4163.58984375000000000000	4163.58984375000000000000	4158.46142578125000000000	4173.33300781250000000000	4148.71777343750000000000	4146.66650390625000000000	4162.56396484375000000000	4173.33300781250000000000	4170.25634765625000000000	4165.12792968750000000000	4152.30761718750000000000	4166.15380859375000000000	4176.92285156250000000000	0.00000000000000000000	10245.00000000000000000000	10229.00000000000000000000	0.00000000000000000000	0.00000000000000000000	0.00000000000000000000	884.00000000000000000000	1.00000000000000000000	4.00000000000000000000	4.00000000000000000000	4.00000000000000000000	4.00000000000000000000	4.00000000000000000000	4.00000000000000000000	4.00000000000000000000	4.00000000000000000000	4.00000000000000000000	4.00000000000000000000	4.00000000000000000000	4.00000000000000000000	4.00000000000000000000	4.00000000000000000000	4.00000000000000000000	4.00000000000000000000
31.00000000000000000000	0.00000000000000000000	4154.35888671875000000000	4147.17919921875000000000	4165.12792968750000000000	4143.58984375000000000000	4155.89746093750000000000	4145.12792968750000000000	4133.33300781250000000000	4138.46142578125000000000	4164.61523437500000000000	4140.00000000000000000000	4140.00000000000000000000	4137.43603515625000000000	4138.97412109375000000000	4168.20507812500000000000	0.00000000000000000000	10246.00000000000000000000	10230.00000000000000000000	0.00000000000000000000	0.00000000000000000000	0.00000000000000000000	884.00000000000000000000	9.00000000000000000000	4.00000000000000000000	4.00000000000000000000	4.00000000000000000000	4.00000000000000000000	4.00000000000000000000	4.00000000000000000000	4.00000000000000000000	4.00000000000000000000	4.00000000000000000000	4.00000000000000000000	4.00000000000000000000	4.00000000000000000000	4.00000000000000000000	4.00000000000000000000	4.00000000000000000000	4.00000000000000000000
32.00000000000000000000	0.00000000000000000000	4169.23046875000000000000	4181.53857421875000000000	4159.48730468750000000000	4162.05126953125000000000	4186.66650390625000000000	4168.71777343750000000000	4174.35888671875000000000	4165.12792968750000000000	4171.28173828125000000000	4178.46142578125000000000	4154.87158203125000000000	4138.46142578125000000000	4160.51269531250000000000	4167.69238281250000000000	0.00000000000000000000	10246.00000000000000000000	10230.00000000000000000000	0.00000000000000000000	0.00000000000000000000	0.00000000000000000000	884.00000000000000000000	18.00000000000000000000	4.00000000000000000000	4.00000000000000000000	4.00000000000000000000	4.00000000000000000000	4.00000000000000000000	4.00000000000000000000	4.00000000000000000000	4.00000000000000000000	4.00000000000000000000	4.00000000000000000000	4.00000000000000000000	4.00000000000000000000	4.00000000000000000000	4.00000000000000000000	4.00000000000000000000	4.00000000000000000000
33.00000000000000000000	0.00000000000000000000	4169.74365234375000000000	4164.61523437500000000000	4165.64111328125000000000	4154.87158203125000000000	4174.35888671875000000000	4159.48730468750000000000	4158.46142578125000000000	4145.64111328125000000000	4166.15380859375000000000	4177.94873046875000000000	4136.92285156250000000000	4137.94873046875000000000	4141.02539062500000000000	4157.43603515625000000000	0.00000000000000000000	10246.00000000000000000000	10231.00000000000000000000	0.00000000000000000000	0.00000000000000000000	0.00000000000000000000	884.00000000000000000000	26.00000000000000000000	4.00000000000000000000	4.00000000000000000000	4.00000000000000000000	4.00000000000000000000	4.00000000000000000000	4.00000000000000000000	4.00000000000000000000	4.00000000000000000000	4.00000000000000000000	4.00000000000000000000	4.00000000000000000000	4.00000000000000000000	4.00000000000000000000	4.00000000000000000000	4.00000000000000000000	4.00000000000000000000
34.00000000000000000000	0.00000000000000000000	4163.58984375000000000000	4163.07666015625000000000	4159.48730468750000000000	4153.84619140625000000000	4167.69238281250000000000	4156.92285156250000000000	4149.74365234375000000000	4136.41015625000000000000	4163.07666015625000000000	4165.12792968750000000000	4135.38427734375000000000	4130.76904296875000000000	4148.71777343750000000000	4158.97412109375000000000	0.00000000000000000000	10246.00000000000000000000	10231.00000000000000000000	0.00000000000000000000	0.00000000000000000000	0.00000000000000000000	884.00000000000000000000	34.00000000000000000000	4.00000000000000000000	4.00000000000000000000	4.00000000000000000000	4.00000000000000000000	4.00000000000000000000	4.00000000000000000000	4.00000000000000000000	4.00000000000000000000	4.00000000000000000000	4.00000000000000000000	4.00000000000000000000	4.00000000000000000000	4.00000000000000000000	4.00000000000000000000	4.00000000000000000000	4.00000000000000000000
35.00000000000000000000	0.00000000000000000000	4162.56396484375000000000	4172.30761718750000000000	4161.02539062500000000000	4166.15380859375000000000	4162.56396484375000000000	4156.92285156250000000000	4150.76904296875000000000	4149.23046875000000000000	4176.41015625000000000000	4161.53857421875000000000	4151.28173828125000000000	4143.07666015625000000000	4171.28173828125000000000	4173.33300781250000000000	0.00000000000000000000	10244.00000000000000000000	10229.00000000000000000000	0.00000000000000000000	0.00000000000000000000	0.00000000000000000000	884.00000000000000000000	43.00000000000000000000	4.00000000000000000000	4.00000000000000000000	4.00000000000000000000	4.00000000000000000000	4.00000000000000000000	4.00000000000000000000	4.00000000000000000000	4.00000000000000000000	4.00000000000000000000	4.00000000000000000000	4.00000000000000000000	4.00000000000000000000	4.00000000000000000000	4.00000000000000000000	4.00000000000000000000	4.00000000000000000000
36.00000000000000000000	0.00000000000000000000	4153.33300781250000000000	4144.10253906250000000000	4161.02539062500000000000	4148.20507812500000000000	4134.35888671875000000000	4141.02539062500000000000	4129.74365234375000000000	4131.28173828125000000000	4165.12792968750000000000	4134.35888671875000000000	4128.71777343750000000000	4134.35888671875000000000	4140.51269531250000000000	4160.00000000000000000000	0.00000000000000000000	10244.00000000000000000000	10229.00000000000000000000	0.00000000000000000000	0.00000000000000000000	0.00000000000000000000	884.00000000000000000000	51.00000000000000000000	4.00000000000000000000	4.00000000000000000000	4.00000000000000000000	4.00000000000000000000	4.00000000000000000000	4.00000000000000000000	4.00000000000000000000	4.00000000000000000000	4.00000000000000000000	4.00000000000000000000	4.00000000000000000000	4.00000000000000000000	4.00000000000000000000	4.00000000000000000000	4.00000000000000000000	4.00000000000000000000
37.00000000000000000000	0.00000000000000000000	4160.51269531250000000000	4165.12792968750000000000	4153.33300781250000000000	4160.00000000000000000000	4164.61523437500000000000	4155.89746093750000000000	4157.43603515625000000000	4164.10253906250000000000	4168.20507812500000000000	4187.17919921875000000000	4153.84619140625000000000	4137.43603515625000000000	4158.46142578125000000000	4161.53857421875000000000	0.00000000000000000000	10244.00000000000000000000	10230.00000000000000000000	0.00000000000000000000	0.00000000000000000000	0.00000000000000000000	884.00000000000000000000	59.00000000000000000000	4.00000000000000000000	4.00000000000000000000	4.00000000000000000000	4.00000000000000000000	4.00000000000000000000	4.00000000000000000000	4.00000000000000000000	4.00000000000000000000	4.00000000000000000000	4.00000000000000000000	4.00000000000000000000	4.00000000000000000000	4.00000000000000000000	4.00000000000000000000	4.00000000000000000000	4.00000000000000000000
38.00000000000000000000	0.00000000000000000000	4158.97412109375000000000	4152.30761718750000000000	4160.51269531250000000000	4151.28173828125000000000	4135.38427734375000000000	4150.76904296875000000000	4145.12792968750000000000	4150.25634765625000000000	4166.66650390625000000000	4182.05126953125000000000	4144.10253906250000000000	4140.51269531250000000000	4145.64111328125000000000	4162.56396484375000000000	0.00000000000000000000	10244.00000000000000000000	10230.00000000000000000000	0.00000000000000000000	0.00000000000000000000	0.00000000000000000000	884.00000000000000000000	68.00000000000000000000	4.00000000000000000000	4.00000000000000000000	4.00000000000000000000	4.00000000000000000000	4.00000000000000000000	4.00000000000000000000	4.00000000000000000000	4.00000000000000000000	4.00000000000000000000	4.00000000000000000000	4.00000000000000000000	4.00000000000000000000	4.00000000000000000000	4.00000000000000000000	4.00000000000000000000	4.00000000000000000000
39.00000000000000000000	0.00000000000000000000	4164.61523437500000000000	4158.97412109375000000000	4161.02539062500000000000	4150.76904296875000000000	4133.33300781250000000000	4156.92285156250000000000	4148.20507812500000000000	4143.58984375000000000000	4163.58984375000000000000	4165.64111328125000000000	4138.46142578125000000000	4134.87158203125000000000	4150.76904296875000000000	4161.02539062500000000000	0.00000000000000000000	10249.00000000000000000000	10234.00000000000000000000	0.00000000000000000000	0.00000000000000000000	0.00000000000000000000	884.00000000000000000000	76.00000000000000000000	4.00000000000000000000	4.00000000000000000000	4.00000000000000000000	4.00000000000000000000	4.00000000000000000000	4.00000000000000000000	4.00000000000000000000	4.00000000000000000000	4.00000000000000000000	4.00000000000000000000	4.00000000000000000000	4.00000000000000000000	4.00000000000000000000	4.00000000000000000000	4.00000000000000000000	4.00000000000000000000
40.00000000000000000000	0.00000000000000000000	4184.10253906250000000000	4187.69238281250000000000	4168.71777343750000000000	4174.87158203125000000000	4183.58984375000000000000	4172.30761718750000000000	4166.66650390625000000000	4160.51269531250000000000	4178.97412109375000000000	4185.64111328125000000000	4159.48730468750000000000	4147.69238281250000000000	4175.38427734375000000000	4173.84619140625000000000	0.00000000000000000000	10249.00000000000000000000	10234.00000000000000000000	0.00000000000000000000	0.00000000000000000000	0.00000000000000000000	884.00000000000000000000	85.00000000000000000000	4.00000000000000000000	4.00000000000000000000	4.00000000000000000000	4.00000000000000000000	4.00000000000000000000	4.00000000000000000000	4.00000000000000000000	4.00000000000000000000	4.00000000000000000000	4.00000000000000000000	4.00000000000000000000	4.00000000000000000000	4.00000000000000000000	4.00000000000000000000	4.00000000000000000000	4.00000000000000000000
41.00000000000000000000	0.00000000000000000000	4177.43603515625000000000	4168.20507812500000000000	4170.25634765625000000000	4164.10253906250000000000	4178.97412109375000000000	4158.97412109375000000000	4145.12792968750000000000	4130.25634765625000000000	4171.79492187500000000000	4155.38427734375000000000	4140.51269531250000000000	4143.58984375000000000000	4154.35888671875000000000	4172.30761718750000000000	0.00000000000000000000	10251.00000000000000000000	10234.00000000000000000000	0.00000000000000000000	0.00000000000000000000	0.00000000000000000000	884.00000000000000000000	93.00000000000000000000	4.00000000000000000000	4.00000000000000000000	4.00000000000000000000	4.00000000000000000000	4.00000000000000000000	4.00000000000000000000	4.00000000000000000000	4.00000000000000000000	4.00000000000000000000	4.00000000000000000000	4.00000000000000000000	4.00000000000000000000	4.00000000000000000000	4.00000000000000000000	4.00000000000000000000	4.00000000000000000000
42.00000000000000000000	0.00000000000000000000	4174.35888671875000000000	4185.64111328125000000000	4161.02539062500000000000	4182.05126953125000000000	4199.48730468750000000000	4164.10253906250000000000	4165.12792968750000000000	4167.17919921875000000000	4177.94873046875000000000	4187.69238281250000000000	4171.28173828125000000000	4158.97412109375000000000	4192.82031250000000000000	4184.61523437500000000000	0.00000000000000000000	10251.00000000000000000000	10234.00000000000000000000	0.00000000000000000000	0.00000000000000000000	0.00000000000000000000	884.00000000000000000000	101.00000000000000000000	4.00000000000000000000	4.00000000000000000000	4.00000000000000000000	4.00000000000000000000	4.00000000000000000000	4.00000000000000000000	4.00000000000000000000	4.00000000000000000000	4.00000000000000000000	4.00000000000000000000	4.00000000000000000000	4.00000000000000000000	4.00000000000000000000	4.00000000000000000000	4.00000000000000000000	4.00000000000000000000
43.00000000000000000000	0.00000000000000000000	4170.76904296875000000000	4172.30761718750000000000	4167.69238281250000000000	4180.00000000000000000000	4179.48730468750000000000	4156.92285156250000000000	4156.92285156250000000000	4175.89746093750000000000	4172.82031250000000000000	4188.71777343750000000000	4172.30761718750000000000	4165.12792968750000000000	4187.69238281250000000000	4184.10253906250000000000	0.00000000000000000000	10251.00000000000000000000	10231.00000000000000000000	0.00000000000000000000	0.00000000000000000000	0.00000000000000000000	884.00000000000000000000	110.00000000000000000000	4.00000000000000000000	4.00000000000000000000	4.00000000000000000000	4.00000000000000000000	4.00000000000000000000	4.00000000000000000000	4.00000000000000000000	4.00000000000000000000	4.00000000000000000000	4.00000000000000000000	4.00000000000000000000	4.00000000000000000000	4.00000000000000000000	4.00000000000000000000	4.00000000000000000000	4.00000000000000000000
44.00000000000000000000	0.00000000000000000000	4169.74365234375000000000	4173.33300781250000000000	4161.02539062500000000000	4168.20507812500000000000	4170.25634765625000000000	4163.07666015625000000000	4158.46142578125000000000	4156.92285156250000000000	4158.46142578125000000000	4177.43603515625000000000	4154.35888671875000000000	4144.10253906250000000000	4169.23046875000000000000	4170.25634765625000000000	0.00000000000000000000	10251.00000000000000000000	10231.00000000000000000000	0.00000000000000000000	0.00000000000000000000	0.00000000000000000000	884.00000000000000000000	118.00000000000000000000	4.00000000000000000000	4.00000000000000000000	4.00000000000000000000	4.00000000000000000000	4.00000000000000000000	4.00000000000000000000	4.00000000000000000000	4.00000000000000000000	4.00000000000000000000	4.00000000000000000000	4.00000000000000000000	4.00000000000000000000	4.00000000000000000000	4.00000000000000000000	4.00000000000000000000	4.00000000000000000000
45.00000000000000000000	0.00000000000000000000	4182.56396484375000000000	4203.07666015625000000000	4160.00000000000000000000	4182.05126953125000000000	4186.66650390625000000000	4178.46142578125000000000	4176.92285156250000000000	4163.58984375000000000000	4171.79492187500000000000	4210.25634765625000000000	4167.69238281250000000000	4148.71777343750000000000	4187.17919921875000000000	4174.87158203125000000000	0.00000000000000000000	10251.00000000000000000000	10232.00000000000000000000	0.00000000000000000000	0.00000000000000000000	0.00000000000000000000	884.00000000000000000000	126.00000000000000000000	4.00000000000000000000	4.00000000000000000000	4.00000000000000000000	4.00000000000000000000	4.00000000000000000000	4.00000000000000000000	4.00000000000000000000	4.00000000000000000000	4.00000000000000000000	4.00000000000000000000	4.00000000000000000000	4.00000000000000000000	4.00000000000000000000	4.00000000000000000000	4.00000000000000000000	4.00000000000000000000
46.00000000000000000000	0.00000000000000000000	4178.97412109375000000000	4180.00000000000000000000	4168.20507812500000000000	4169.74365234375000000000	4159.48730468750000000000	4163.07666015625000000000	4150.25634765625000000000	4136.41015625000000000000	4165.12792968750000000000	4177.43603515625000000000	4143.07666015625000000000	4143.07666015625000000000	4160.00000000000000000000	4165.12792968750000000000	0.00000000000000000000	10251.00000000000000000000	10232.00000000000000000000	0.00000000000000000000	0.00000000000000000000	0.00000000000000000000	884.00000000000000000000	135.00000000000000000000	4.00000000000000000000	4.00000000000000000000	4.00000000000000000000	4.00000000000000000000	4.00000000000000000000	4.00000000000000000000	4.00000000000000000000	4.00000000000000000000	4.00000000000000000000	4.00000000000000000000	4.00000000000000000000	4.00000000000000000000	4.00000000000000000000	4.00000000000000000000	4.00000000000000000000	4.00000000000000000000
47.00000000000000000000	0.00000000000000000000	4181.53857421875000000000	4197.43603515625000000000	4164.10253906250000000000	4183.07666015625000000000	4184.10253906250000000000	4162.56396484375000000000	4156.41015625000000000000	4154.87158203125000000000	4170.76904296875000000000	4177.94873046875000000000	4160.00000000000000000000	4144.10253906250000000000	4188.71777343750000000000	4174.35888671875000000000	0.00000000000000000000	10253.00000000000000000000	10233.00000000000000000000	0.00000000000000000000	0.00000000000000000000	0.00000000000000000000	884.00000000000000000000	143.00000000000000000000	4.00000000000000000000	4.00000000000000000000	4.00000000000000000000	4.00000000000000000000	4.00000000000000000000	4.00000000000000000000	4.00000000000000000000	4.00000000000000000000	4.00000000000000000000	4.00000000000000000000	4.00000000000000000000	4.00000000000000000000	4.00000000000000000000	4.00000000000000000000	4.00000000000000000000	4.00000000000000000000
48.00000000000000000000	0.00000000000000000000	4180.51269531250000000000	4188.20507812500000000000	4167.17919921875000000000	4182.56396484375000000000	4151.28173828125000000000	4145.64111328125000000000	4130.25634765625000000000	4137.43603515625000000000	4175.38427734375000000000	4156.92285156250000000000	4156.41015625000000000000	4149.74365234375000000000	4190.76904296875000000000	4182.56396484375000000000	0.00000000000000000000	10253.00000000000000000000	10233.00000000000000000000	0.00000000000000000000	0.00000000000000000000	0.00000000000000000000	884.00000000000000000000	152.00000000000000000000	4.00000000000000000000	4.00000000000000000000	4.00000000000000000000	4.00000000000000000000	4.00000000000000000000	4.00000000000000000000	4.00000000000000000000	4.00000000000000000000	4.00000000000000000000	4.00000000000000000000	4.00000000000000000000	4.00000000000000000000	4.00000000000000000000	4.00000000000000000000	4.00000000000000000000	4.00000000000000000000
49.00000000000000000000	0.00000000000000000000	4169.74365234375000000000	4173.84619140625000000000	4156.41015625000000000000	4171.79492187500000000000	4126.66650390625000000000	4140.51269531250000000000	4113.84619140625000000000	4115.38427734375000000000	4158.46142578125000000000	4132.30761718750000000000	4136.92285156250000000000	4137.43603515625000000000	4163.07666015625000000000	4167.69238281250000000000	0.00000000000000000000	10252.00000000000000000000	10233.00000000000000000000	0.00000000000000000000	0.00000000000000000000	0.00000000000000000000	884.00000000000000000000	160.00000000000000000000	4.00000000000000000000	4.00000000000000000000	4.00000000000000000000	4.00000000000000000000	4.00000000000000000000	4.00000000000000000000	4.00000000000000000000	4.00000000000000000000	4.00000000000000000000	4.00000000000000000000	4.00000000000000000000	4.00000000000000000000	4.00000000000000000000	4.00000000000000000000	4.00000000000000000000	4.00000000000000000000
50.00000000000000000000	0.00000000000000000000	4171.28173828125000000000	4192.30761718750000000000	4151.79492187500000000000	4186.15380859375000000000	4150.25634765625000000000	4153.84619140625000000000	4139.48730468750000000000	4149.23046875000000000000	4164.10253906250000000000	4169.74365234375000000000	4158.97412109375000000000	4146.15380859375000000000	4181.53857421875000000000	4169.23046875000000000000	0.00000000000000000000	10252.00000000000000000000	10233.00000000000000000000	0.00000000000000000000	0.00000000000000000000	0.00000000000000000000	884.00000000000000000000	168.00000000000000000000	4.00000000000000000000	4.00000000000000000000	4.00000000000000000000	4.00000000000000000000	4.00000000000000000000	4.00000000000000000000	4.00000000000000000000	4.00000000000000000000	4.00000000000000000000	4.00000000000000000000	4.00000000000000000000	4.00000000000000000000	4.00000000000000000000	4.00000000000000000000	4.00000000000000000000	4.00000000000000000000
51.00000000000000000000	0.00000000000000000000	4167.69238281250000000000	4171.79492187500000000000	4158.46142578125000000000	4170.25634765625000000000	4097.94873046875000000000	4143.07666015625000000000	4127.17919921875000000000	4129.74365234375000000000	4163.07666015625000000000	4151.28173828125000000000	4139.48730468750000000000	4140.51269531250000000000	4160.51269531250000000000	4164.10253906250000000000	0.00000000000000000000	10250.00000000000000000000	10230.00000000000000000000	0.00000000000000000000	0.00000000000000000000	0.00000000000000000000	884.00000000000000000000	176.00000000000000000000	4.00000000000000000000	4.00000000000000000000	4.00000000000000000000	4.00000000000000000000	4.00000000000000000000	4.00000000000000000000	4.00000000000000000000	4.00000000000000000000	4.00000000000000000000	4.00000000000000000000	4.00000000000000000000	4.00000000000000000000	4.00000000000000000000	4.00000000000000000000	4.00000000000000000000	4.00000000000000000000
52.00000000000000000000	0.00000000000000000000	4179.48730468750000000000	4202.56396484375000000000	4156.41015625000000000000	4183.07666015625000000000	4142.56396484375000000000	4158.97412109375000000000	4144.61523437500000000000	4136.41015625000000000000	4167.69238281250000000000	4153.84619140625000000000	4149.74365234375000000000	4136.92285156250000000000	4180.00000000000000000000	4171.28173828125000000000	0.00000000000000000000	10250.00000000000000000000	10230.00000000000000000000	0.00000000000000000000	0.00000000000000000000	0.00000000000000000000	884.00000000000000000000	183.00000000000000000000	4.00000000000000000000	4.00000000000000000000	4.00000000000000000000	4.00000000000000000000	4.00000000000000000000	4.00000000000000000000	4.00000000000000000000	4.00000000000000000000	4.00000000000000000000	4.00000000000000000000	4.00000000000000000000	4.00000000000000000000	4.00000000000000000000	4.00000000000000000000	4.00000000000000000000	4.00000000000000000000
[truncated: 235 more rows]
