# Supplementary material for: Discriminating three motor imagery states of the same joint for brain-computer interface
Source: PeerJ. 2021 Aug 24;9:e12027. doi: 10.7717/peerj.12027 (PMC8395581; doi:10.7717/peerj.12027)
Supplement: Supplemental Information 1 [file peerj-09-12027-s001.zip › dataset/B/01-07-04.11.17.19.49.20.csv]

title:07	recorded:04.11.17 19.49.20	sampling:128	subject:01	labels:COUNTER INTERPOLATED AF3 F7 F3 FC5 T7 P7 O1 O2 P8 T8 FC6 F4 F8 AF4 RAW_CQ GYROX GYROY MARKER MARKER_HARDWARE SYNC TIME_STAMP_s TIME_STAMP_ms CQ_AF3 CQ_F7 CQ_F3 CQ_FC5 CQ_T7 CQ_P7 CQ_O1 CQ_O2 CQ_P8 CQ_T8 CQ_FC6 CQ_F4 CQ_F8 CQ_AF4 CQ_CMS CQ_DRL	chan:40	units:emotiv
119.00000000000000000000	0.00000000000000000000	4167.17919921875000000000	4167.69238281250000000000	4168.20507812500000000000	4090.25634765625000000000	4163.07666015625000000000	4184.61523437500000000000	4169.74365234375000000000	4176.92285156250000000000	4169.74365234375000000000	4185.12792968750000000000	4183.58984375000000000000	4218.97412109375000000000	4164.10253906250000000000	4166.66650390625000000000	1520.00000000000000000000	10248.00000000000000000000	10229.00000000000000000000	0.00000000000000000000	0.00000000000000000000	0.00000000000000000000	1529.00000000000000000000	254.00000000000000000000	0.00000000000000000000	0.00000000000000000000	0.00000000000000000000	0.00000000000000000000	0.00000000000000000000	0.00000000000000000000	0.00000000000000000000	0.00000000000000000000	0.00000000000000000000	0.00000000000000000000	0.00000000000000000000	0.00000000000000000000	0.00000000000000000000	0.00000000000000000000	0.00000000000000000000	0.00000000000000000000
120.00000000000000000000	0.00000000000000000000	4189.74365234375000000000	4209.23046875000000000000	4177.43603515625000000000	4111.28173828125000000000	4213.33300781250000000000	4196.41015625000000000000	4190.76904296875000000000	4194.35888671875000000000	4178.97412109375000000000	4192.30761718750000000000	4203.07666015625000000000	4229.74365234375000000000	4202.05126953125000000000	4186.66650390625000000000	1014.00000000000000000000	10248.00000000000000000000	10229.00000000000000000000	0.00000000000000000000	0.00000000000000000000	0.00000000000000000000	1529.00000000000000000000	263.00000000000000000000	0.00000000000000000000	0.00000000000000000000	0.00000000000000000000	0.00000000000000000000	0.00000000000000000000	0.00000000000000000000	0.00000000000000000000	0.00000000000000000000	0.00000000000000000000	0.00000000000000000000	0.00000000000000000000	0.00000000000000000000	0.00000000000000000000	0.00000000000000000000	0.00000000000000000000	0.00000000000000000000
121.00000000000000000000	0.00000000000000000000	4182.56396484375000000000	4184.61523437500000000000	4178.46142578125000000000	4100.00000000000000000000	4182.05126953125000000000	4185.12792968750000000000	4171.28173828125000000000	4169.23046875000000000000	4171.28173828125000000000	4152.30761718750000000000	4186.15380859375000000000	4224.61523437500000000000	4178.46142578125000000000	4175.38427734375000000000	1521.00000000000000000000	10249.00000000000000000000	10229.00000000000000000000	0.00000000000000000000	0.00000000000000000000	0.00000000000000000000	1529.00000000000000000000	271.00000000000000000000	0.00000000000000000000	0.00000000000000000000	0.00000000000000000000	0.00000000000000000000	0.00000000000000000000	0.00000000000000000000	0.00000000000000000000	0.00000000000000000000	0.00000000000000000000	0.00000000000000000000	0.00000000000000000000	0.00000000000000000000	0.00000000000000000000	0.00000000000000000000	0.00000000000000000000	0.00000000000000000000
122.00000000000000000000	0.00000000000000000000	4171.28173828125000000000	4183.07666015625000000000	4167.17919921875000000000	4102.05126953125000000000	4183.07666015625000000000	4188.71777343750000000000	4187.69238281250000000000	4193.33300781250000000000	4173.84619140625000000000	4179.48730468750000000000	4196.92285156250000000000	4233.33300781250000000000	4185.12792968750000000000	4180.51269531250000000000	1469.00000000000000000000	10249.00000000000000000000	10229.00000000000000000000	0.00000000000000000000	0.00000000000000000000	0.00000000000000000000	1529.00000000000000000000	279.00000000000000000000	0.00000000000000000000	0.00000000000000000000	0.00000000000000000000	0.00000000000000000000	0.00000000000000000000	0.00000000000000000000	0.00000000000000000000	0.00000000000000000000	0.00000000000000000000	0.00000000000000000000	0.00000000000000000000	0.00000000000000000000	0.00000000000000000000	0.00000000000000000000	0.00000000000000000000	0.00000000000000000000
123.00000000000000000000	0.00000000000000000000	4168.20507812500000000000	4181.53857421875000000000	4172.30761718750000000000	4109.74365234375000000000	4187.17919921875000000000	4182.05126953125000000000	4187.17919921875000000000	4210.76904296875000000000	4175.89746093750000000000	4208.20507812500000000000	4204.10253906250000000000	4243.07666015625000000000	4190.76904296875000000000	4187.69238281250000000000	1520.00000000000000000000	10246.00000000000000000000	10229.00000000000000000000	0.00000000000000000000	0.00000000000000000000	0.00000000000000000000	1529.00000000000000000000	286.00000000000000000000	0.00000000000000000000	0.00000000000000000000	0.00000000000000000000	0.00000000000000000000	0.00000000000000000000	0.00000000000000000000	0.00000000000000000000	0.00000000000000000000	0.00000000000000000000	0.00000000000000000000	0.00000000000000000000	0.00000000000000000000	0.00000000000000000000	0.00000000000000000000	0.00000000000000000000	0.00000000000000000000
124.00000000000000000000	0.00000000000000000000	4166.66650390625000000000	4165.12792968750000000000	4172.30761718750000000000	4100.00000000000000000000	4152.82031250000000000000	4175.89746093750000000000	4168.20507812500000000000	4185.64111328125000000000	4168.20507812500000000000	4170.76904296875000000000	4180.00000000000000000000	4230.76904296875000000000	4166.66650390625000000000	4177.43603515625000000000	1014.00000000000000000000	10246.00000000000000000000	10229.00000000000000000000	0.00000000000000000000	0.00000000000000000000	0.00000000000000000000	1529.00000000000000000000	294.00000000000000000000	0.00000000000000000000	0.00000000000000000000	0.00000000000000000000	0.00000000000000000000	0.00000000000000000000	0.00000000000000000000	0.00000000000000000000	0.00000000000000000000	0.00000000000000000000	0.00000000000000000000	0.00000000000000000000	0.00000000000000000000	0.00000000000000000000	0.00000000000000000000	0.00000000000000000000	0.00000000000000000000
125.00000000000000000000	0.00000000000000000000	4180.00000000000000000000	4194.87158203125000000000	4171.28173828125000000000	4117.43603515625000000000	4187.17919921875000000000	4199.48730468750000000000	4204.10253906250000000000	4209.74365234375000000000	4174.35888671875000000000	4197.43603515625000000000	4195.89746093750000000000	4238.97412109375000000000	4187.17919921875000000000	4182.05126953125000000000	1521.00000000000000000000	10247.00000000000000000000	10229.00000000000000000000	0.00000000000000000000	0.00000000000000000000	0.00000000000000000000	1529.00000000000000000000	302.00000000000000000000	0.00000000000000000000	0.00000000000000000000	0.00000000000000000000	0.00000000000000000000	0.00000000000000000000	0.00000000000000000000	0.00000000000000000000	0.00000000000000000000	0.00000000000000000000	0.00000000000000000000	0.00000000000000000000	0.00000000000000000000	0.00000000000000000000	0.00000000000000000000	0.00000000000000000000	0.00000000000000000000
126.00000000000000000000	0.00000000000000000000	4169.74365234375000000000	4165.12792968750000000000	4172.30761718750000000000	4098.46142578125000000000	4180.51269531250000000000	4185.64111328125000000000	4180.00000000000000000000	4179.48730468750000000000	4170.76904296875000000000	4181.53857421875000000000	4180.00000000000000000000	4226.15380859375000000000	4152.82031250000000000000	4162.56396484375000000000	1469.00000000000000000000	10247.00000000000000000000	10229.00000000000000000000	0.00000000000000000000	0.00000000000000000000	0.00000000000000000000	1529.00000000000000000000	310.00000000000000000000	0.00000000000000000000	0.00000000000000000000	0.00000000000000000000	0.00000000000000000000	0.00000000000000000000	0.00000000000000000000	0.00000000000000000000	0.00000000000000000000	0.00000000000000000000	0.00000000000000000000	0.00000000000000000000	0.00000000000000000000	0.00000000000000000000	0.00000000000000000000	0.00000000000000000000	0.00000000000000000000
127.00000000000000000000	0.00000000000000000000	4177.43603515625000000000	4177.94873046875000000000	4173.84619140625000000000	4104.10253906250000000000	4187.69238281250000000000	4186.15380859375000000000	4176.41015625000000000000	4174.35888671875000000000	4173.33300781250000000000	4183.07666015625000000000	4184.10253906250000000000	4228.71777343750000000000	4170.76904296875000000000	4174.87158203125000000000	50.00000000000000000000	10247.00000000000000000000	10229.00000000000000000000	0.00000000000000000000	0.00000000000000000000	0.00000000000000000000	1529.00000000000000000000	317.00000000000000000000	0.00000000000000000000	0.00000000000000000000	0.00000000000000000000	0.00000000000000000000	0.00000000000000000000	0.00000000000000000000	0.00000000000000000000	0.00000000000000000000	0.00000000000000000000	0.00000000000000000000	0.00000000000000000000	0.00000000000000000000	0.00000000000000000000	0.00000000000000000000	0.00000000000000000000	0.00000000000000000000
0.00000000000000000000	0.00000000000000000000	4192.82031250000000000000	4197.43603515625000000000	4183.58984375000000000000	4126.15380859375000000000	4188.71777343750000000000	4187.17919921875000000000	4177.43603515625000000000	4182.56396484375000000000	4176.92285156250000000000	4184.61523437500000000000	4195.89746093750000000000	4244.10253906250000000000	4197.43603515625000000000	4191.28173828125000000000	868.00000000000000000000	10247.00000000000000000000	10229.00000000000000000000	0.00000000000000000000	0.00000000000000000000	0.00000000000000000000	1529.00000000000000000000	325.00000000000000000000	4.00000000000000000000	0.00000000000000000000	0.00000000000000000000	0.00000000000000000000	0.00000000000000000000	0.00000000000000000000	0.00000000000000000000	0.00000000000000000000	0.00000000000000000000	0.00000000000000000000	0.00000000000000000000	0.00000000000000000000	0.00000000000000000000	0.00000000000000000000	0.00000000000000000000	0.00000000000000000000
1.00000000000000000000	0.00000000000000000000	4178.97412109375000000000	4168.71777343750000000000	4175.89746093750000000000	4110.76904296875000000000	4160.51269531250000000000	4173.84619140625000000000	4154.35888671875000000000	4155.89746093750000000000	4171.28173828125000000000	4136.41015625000000000000	4177.94873046875000000000	4230.25634765625000000000	4163.07666015625000000000	4174.35888671875000000000	1113.00000000000000000000	10247.00000000000000000000	10227.00000000000000000000	0.00000000000000000000	0.00000000000000000000	0.00000000000000000000	1529.00000000000000000000	334.00000000000000000000	4.00000000000000000000	4.00000000000000000000	0.00000000000000000000	0.00000000000000000000	0.00000000000000000000	0.00000000000000000000	0.00000000000000000000	0.00000000000000000000	0.00000000000000000000	0.00000000000000000000	0.00000000000000000000	0.00000000000000000000	0.00000000000000000000	0.00000000000000000000	0.00000000000000000000	0.00000000000000000000
2.00000000000000000000	0.00000000000000000000	4179.48730468750000000000	4193.33300781250000000000	4170.25634765625000000000	4121.02539062500000000000	4187.69238281250000000000	4183.58984375000000000000	4181.02539062500000000000	4191.28173828125000000000	4176.41015625000000000000	4171.28173828125000000000	4200.51269531250000000000	4242.56396484375000000000	4186.15380859375000000000	4186.15380859375000000000	1195.00000000000000000000	10247.00000000000000000000	10227.00000000000000000000	0.00000000000000000000	0.00000000000000000000	0.00000000000000000000	1529.00000000000000000000	342.00000000000000000000	4.00000000000000000000	4.00000000000000000000	4.00000000000000000000	0.00000000000000000000	0.00000000000000000000	0.00000000000000000000	0.00000000000000000000	0.00000000000000000000	0.00000000000000000000	0.00000000000000000000	0.00000000000000000000	0.00000000000000000000	0.00000000000000000000	0.00000000000000000000	4.00000000000000000000	0.00000000000000000000
3.00000000000000000000	0.00000000000000000000	4175.38427734375000000000	4174.35888671875000000000	4172.82031250000000000000	4113.33300781250000000000	4153.84619140625000000000	4166.66650390625000000000	4161.53857421875000000000	4177.43603515625000000000	4167.69238281250000000000	4167.17919921875000000000	4190.76904296875000000000	4242.56396484375000000000	4171.79492187500000000000	4183.58984375000000000000	1731.00000000000000000000	10246.00000000000000000000	10227.00000000000000000000	0.00000000000000000000	0.00000000000000000000	0.00000000000000000000	1529.00000000000000000000	350.00000000000000000000	4.00000000000000000000	4.00000000000000000000	4.00000000000000000000	4.00000000000000000000	0.00000000000000000000	0.00000000000000000000	0.00000000000000000000	0.00000000000000000000	0.00000000000000000000	0.00000000000000000000	0.00000000000000000000	0.00000000000000000000	0.00000000000000000000	0.00000000000000000000	4.00000000000000000000	4.00000000000000000000
4.00000000000000000000	0.00000000000000000000	4183.07666015625000000000	4181.53857421875000000000	4172.82031250000000000000	4120.00000000000000000000	4162.56396484375000000000	4177.94873046875000000000	4169.23046875000000000000	4171.28173828125000000000	4167.17919921875000000000	4168.71777343750000000000	4190.25634765625000000000	4238.46142578125000000000	4173.84619140625000000000	4182.56396484375000000000	1846.00000000000000000000	10246.00000000000000000000	10227.00000000000000000000	0.00000000000000000000	0.00000000000000000000	0.00000000000000000000	1529.00000000000000000000	358.00000000000000000000	4.00000000000000000000	4.00000000000000000000	4.00000000000000000000	4.00000000000000000000	4.00000000000000000000	0.00000000000000000000	0.00000000000000000000	0.00000000000000000000	0.00000000000000000000	0.00000000000000000000	0.00000000000000000000	0.00000000000000000000	0.00000000000000000000	0.00000000000000000000	4.00000000000000000000	4.00000000000000000000
5.00000000000000000000	0.00000000000000000000	4195.38427734375000000000	4204.61523437500000000000	4181.02539062500000000000	4135.38427734375000000000	4195.89746093750000000000	4195.38427734375000000000	4192.30761718750000000000	4187.17919921875000000000	4173.84619140625000000000	4197.94873046875000000000	4202.05126953125000000000	4246.66650390625000000000	4191.28173828125000000000	4184.61523437500000000000	1150.00000000000000000000	10246.00000000000000000000	10227.00000000000000000000	0.00000000000000000000	0.00000000000000000000	0.00000000000000000000	1529.00000000000000000000	365.00000000000000000000	4.00000000000000000000	4.00000000000000000000	4.00000000000000000000	4.00000000000000000000	4.00000000000000000000	4.00000000000000000000	0.00000000000000000000	0.00000000000000000000	0.00000000000000000000	0.00000000000000000000	0.00000000000000000000	0.00000000000000000000	0.00000000000000000000	0.00000000000000000000	4.00000000000000000000	4.00000000000000000000
6.00000000000000000000	0.00000000000000000000	4183.07666015625000000000	4178.97412109375000000000	4177.94873046875000000000	4117.94873046875000000000	4160.51269531250000000000	4176.92285156250000000000	4169.74365234375000000000	4163.58984375000000000000	4168.71777343750000000000	4176.41015625000000000000	4181.53857421875000000000	4235.89746093750000000000	4166.15380859375000000000	4174.87158203125000000000	1595.00000000000000000000	10246.00000000000000000000	10227.00000000000000000000	0.00000000000000000000	0.00000000000000000000	0.00000000000000000000	1529.00000000000000000000	373.00000000000000000000	4.00000000000000000000	4.00000000000000000000	4.00000000000000000000	4.00000000000000000000	4.00000000000000000000	4.00000000000000000000	4.00000000000000000000	0.00000000000000000000	0.00000000000000000000	0.00000000000000000000	0.00000000000000000000	0.00000000000000000000	0.00000000000000000000	0.00000000000000000000	4.00000000000000000000	4.00000000000000000000
7.00000000000000000000	0.00000000000000000000	4190.25634765625000000000	4206.66650390625000000000	4178.46142578125000000000	4140.00000000000000000000	4193.33300781250000000000	4182.05126953125000000000	4184.10253906250000000000	4191.79492187500000000000	4176.41015625000000000000	4203.07666015625000000000	4206.15380859375000000000	4251.28173828125000000000	4206.15380859375000000000	4204.10253906250000000000	1618.00000000000000000000	10246.00000000000000000000	10228.00000000000000000000	0.00000000000000000000	0.00000000000000000000	0.00000000000000000000	1529.00000000000000000000	380.00000000000000000000	4.00000000000000000000	4.00000000000000000000	4.00000000000000000000	4.00000000000000000000	4.00000000000000000000	4.00000000000000000000	4.00000000000000000000	4.00000000000000000000	0.00000000000000000000	0.00000000000000000000	0.00000000000000000000	0.00000000000000000000	0.00000000000000000000	0.00000000000000000000	4.00000000000000000000	4.00000000000000000000
8.00000000000000000000	0.00000000000000000000	4185.64111328125000000000	4186.15380859375000000000	4182.56396484375000000000	4134.87158203125000000000	4177.94873046875000000000	4169.74365234375000000000	4159.48730468750000000000	4180.51269531250000000000	4170.76904296875000000000	4175.89746093750000000000	4196.92285156250000000000	4251.28173828125000000000	4190.25634765625000000000	4199.48730468750000000000	832.00000000000000000000	10246.00000000000000000000	10228.00000000000000000000	0.00000000000000000000	0.00000000000000000000	0.00000000000000000000	1529.00000000000000000000	388.00000000000000000000	4.00000000000000000000	4.00000000000000000000	4.00000000000000000000	4.00000000000000000000	4.00000000000000000000	4.00000000000000000000	4.00000000000000000000	4.00000000000000000000	4.00000000000000000000	0.00000000000000000000	0.00000000000000000000	0.00000000000000000000	0.00000000000000000000	0.00000000000000000000	4.00000000000000000000	4.00000000000000000000
9.00000000000000000000	0.00000000000000000000	4175.38427734375000000000	4168.71777343750000000000	4171.79492187500000000000	4118.97412109375000000000	4159.48730468750000000000	4171.79492187500000000000	4162.56396484375000000000	4175.89746093750000000000	4167.17919921875000000000	4166.66650390625000000000	4183.07666015625000000000	4238.97412109375000000000	4166.66650390625000000000	4177.94873046875000000000	1794.00000000000000000000	10247.00000000000000000000	10227.00000000000000000000	0.00000000000000000000	0.00000000000000000000	0.00000000000000000000	1529.00000000000000000000	397.00000000000000000000	4.00000000000000000000	4.00000000000000000000	4.00000000000000000000	4.00000000000000000000	4.00000000000000000000	4.00000000000000000000	4.00000000000000000000	4.00000000000000000000	4.00000000000000000000	4.00000000000000000000	0.00000000000000000000	0.00000000000000000000	0.00000000000000000000	0.00000000000000000000	4.00000000000000000000	4.00000000000000000000
10.00000000000000000000	0.00000000000000000000	4178.46142578125000000000	4186.15380859375000000000	4170.25634765625000000000	4129.74365234375000000000	4187.17919921875000000000	4185.12792968750000000000	4186.66650390625000000000	4195.38427734375000000000	4170.76904296875000000000	4209.74365234375000000000	4202.56396484375000000000	4245.12792968750000000000	4186.15380859375000000000	4181.53857421875000000000	1740.00000000000000000000	10247.00000000000000000000	10227.00000000000000000000	0.00000000000000000000	0.00000000000000000000	0.00000000000000000000	1529.00000000000000000000	404.00000000000000000000	4.00000000000000000000	4.00000000000000000000	4.00000000000000000000	4.00000000000000000000	4.00000000000000000000	4.00000000000000000000	4.00000000000000000000	4.00000000000000000000	4.00000000000000000000	4.00000000000000000000	4.00000000000000000000	0.00000000000000000000	0.00000000000000000000	0.00000000000000000000	4.00000000000000000000	4.00000000000000000000
11.00000000000000000000	0.00000000000000000000	4170.25634765625000000000	4169.74365234375000000000	4170.25634765625000000000	4117.94873046875000000000	4169.74365234375000000000	4175.38427734375000000000	4162.05126953125000000000	4164.10253906250000000000	4165.64111328125000000000	4174.87158203125000000000	4187.69238281250000000000	4232.30761718750000000000	4165.12792968750000000000	4173.33300781250000000000	1554.00000000000000000000	10247.00000000000000000000	10227.00000000000000000000	0.00000000000000000000	0.00000000000000000000	0.00000000000000000000	1529.00000000000000000000	413.00000000000000000000	4.00000000000000000000	4.00000000000000000000	4.00000000000000000000	4.00000000000000000000	4.00000000000000000000	4.00000000000000000000	4.00000000000000000000	4.00000000000000000000	4.00000000000000000000	4.00000000000000000000	4.00000000000000000000	4.00000000000000000000	0.00000000000000000000	0.00000000000000000000	4.00000000000000000000	4.00000000000000000000
12.00000000000000000000	0.00000000000000000000	4187.17919921875000000000	4204.10253906250000000000	4176.41015625000000000000	4133.84619140625000000000	4196.92285156250000000000	4189.74365234375000000000	4188.20507812500000000000	4183.07666015625000000000	4174.35888671875000000000	4177.94873046875000000000	4199.48730468750000000000	4242.05126953125000000000	4192.30761718750000000000	4186.15380859375000000000	1285.00000000000000000000	10247.00000000000000000000	10227.00000000000000000000	0.00000000000000000000	0.00000000000000000000	0.00000000000000000000	1529.00000000000000000000	421.00000000000000000000	4.00000000000000000000	4.00000000000000000000	4.00000000000000000000	4.00000000000000000000	4.00000000000000000000	4.00000000000000000000	4.00000000000000000000	4.00000000000000000000	4.00000000000000000000	4.00000000000000000000	4.00000000000000000000	4.00000000000000000000	4.00000000000000000000	0.00000000000000000000	4.00000000000000000000	4.00000000000000000000
13.00000000000000000000	0.00000000000000000000	4190.25634765625000000000	4193.33300781250000000000	4184.10253906250000000000	4130.76904296875000000000	4181.02539062500000000000	4180.51269531250000000000	4177.94873046875000000000	4172.82031250000000000000	4174.87158203125000000000	4170.25634765625000000000	4191.79492187500000000000	4244.10253906250000000000	4182.56396484375000000000	4183.07666015625000000000	1557.00000000000000000000	10247.00000000000000000000	10228.00000000000000000000	0.00000000000000000000	0.00000000000000000000	0.00000000000000000000	1529.00000000000000000000	429.00000000000000000000	4.00000000000000000000	4.00000000000000000000	4.00000000000000000000	4.00000000000000000000	4.00000000000000000000	4.00000000000000000000	4.00000000000000000000	4.00000000000000000000	4.00000000000000000000	4.00000000000000000000	4.00000000000000000000	4.00000000000000000000	4.00000000000000000000	4.00000000000000000000	4.00000000000000000000	4.00000000000000000000
14.00000000000000000000	0.00000000000000000000	4176.92285156250000000000	4178.97412109375000000000	4171.28173828125000000000	4121.53857421875000000000	4167.17919921875000000000	4173.84619140625000000000	4168.71777343750000000000	4169.23046875000000000000	4172.30761718750000000000	4166.15380859375000000000	4186.15380859375000000000	4239.48730468750000000000	4177.43603515625000000000	4183.58984375000000000000	1740.00000000000000000000	10247.00000000000000000000	10228.00000000000000000000	0.00000000000000000000	0.00000000000000000000	0.00000000000000000000	1529.00000000000000000000	436.00000000000000000000	4.00000000000000000000	4.00000000000000000000	4.00000000000000000000	4.00000000000000000000	4.00000000000000000000	4.00000000000000000000	4.00000000000000000000	4.00000000000000000000	4.00000000000000000000	4.00000000000000000000	4.00000000000000000000	4.00000000000000000000	4.00000000000000000000	4.00000000000000000000	4.00000000000000000000	4.00000000000000000000
15.00000000000000000000	0.00000000000000000000	4178.46142578125000000000	4196.92285156250000000000	4170.25634765625000000000	4142.05126953125000000000	4188.71777343750000000000	4177.43603515625000000000	4186.66650390625000000000	4205.64111328125000000000	4176.92285156250000000000	4198.97412109375000000000	4213.84619140625000000000	4256.41015625000000000000	4210.76904296875000000000	4202.05126953125000000000	1554.00000000000000000000	10248.00000000000000000000	10228.00000000000000000000	0.00000000000000000000	0.00000000000000000000	0.00000000000000000000	1529.00000000000000000000	444.00000000000000000000	4.00000000000000000000	4.00000000000000000000	4.00000000000000000000	4.00000000000000000000	4.00000000000000000000	4.00000000000000000000	4.00000000000000000000	4.00000000000000000000	4.00000000000000000000	4.00000000000000000000	4.00000000000000000000	4.00000000000000000000	4.00000000000000000000	4.00000000000000000000	4.00000000000000000000	4.00000000000000000000
16.00000000000000000000	0.00000000000000000000	4168.71777343750000000000	4165.64111328125000000000	4173.33300781250000000000	4124.61523437500000000000	4148.71777343750000000000	4163.58984375000000000000	4163.07666015625000000000	4178.46142578125000000000	4170.76904296875000000000	4183.07666015625000000000	4194.87158203125000000000	4241.02539062500000000000	4173.84619140625000000000	4182.56396484375000000000	0.00000000000000000000	10248.00000000000000000000	10228.00000000000000000000	0.00000000000000000000	0.00000000000000000000	0.00000000000000000000	1529.00000000000000000000	451.00000000000000000000	4.00000000000000000000	4.00000000000000000000	4.00000000000000000000	4.00000000000000000000	4.00000000000000000000	4.00000000000000000000	4.00000000000000000000	4.00000000000000000000	4.00000000000000000000	4.00000000000000000000	4.00000000000000000000	4.00000000000000000000	4.00000000000000000000	4.00000000000000000000	4.00000000000000000000	4.00000000000000000000
17.00000000000000000000	0.00000000000000000000	4175.38427734375000000000	4185.64111328125000000000	4167.17919921875000000000	4121.53857421875000000000	4175.38427734375000000000	4189.74365234375000000000	4194.35888671875000000000	4193.84619140625000000000	4172.82031250000000000000	4219.48730468750000000000	4196.41015625000000000000	4236.92285156250000000000	4173.33300781250000000000	4177.43603515625000000000	0.00000000000000000000	10248.00000000000000000000	10229.00000000000000000000	0.00000000000000000000	0.00000000000000000000	0.00000000000000000000	1529.00000000000000000000	458.00000000000000000000	4.00000000000000000000	4.00000000000000000000	4.00000000000000000000	4.00000000000000000000	4.00000000000000000000	4.00000000000000000000	4.00000000000000000000	4.00000000000000000000	4.00000000000000000000	4.00000000000000000000	4.00000000000000000000	4.00000000000000000000	4.00000000000000000000	4.00000000000000000000	4.00000000000000000000	4.00000000000000000000
18.00000000000000000000	0.00000000000000000000	4173.84619140625000000000	4177.94873046875000000000	4166.15380859375000000000	4110.25634765625000000000	4184.61523437500000000000	4192.82031250000000000000	4188.20507812500000000000	4184.10253906250000000000	4166.66650390625000000000	4206.15380859375000000000	4188.20507812500000000000	4231.28173828125000000000	4160.00000000000000000000	4166.66650390625000000000	0.00000000000000000000	10248.00000000000000000000	10229.00000000000000000000	0.00000000000000000000	0.00000000000000000000	0.00000000000000000000	1529.00000000000000000000	466.00000000000000000000	4.00000000000000000000	4.00000000000000000000	4.00000000000000000000	4.00000000000000000000	4.00000000000000000000	4.00000000000000000000	4.00000000000000000000	4.00000000000000000000	4.00000000000000000000	4.00000000000000000000	4.00000000000000000000	4.00000000000000000000	4.00000000000000000000	4.00000000000000000000	4.00000000000000000000	4.00000000000000000000
19.00000000000000000000	0.00000000000000000000	4169.74365234375000000000	4166.66650390625000000000	4166.15380859375000000000	4097.43603515625000000000	4173.33300781250000000000	4180.00000000000000000000	4166.15380859375000000000	4159.48730468750000000000	4167.17919921875000000000	4164.61523437500000000000	4178.46142578125000000000	4221.53857421875000000000	4157.43603515625000000000	4164.10253906250000000000	0.00000000000000000000	10248.00000000000000000000	10228.00000000000000000000	0.00000000000000000000	0.00000000000000000000	0.00000000000000000000	1529.00000000000000000000	474.00000000000000000000	4.00000000000000000000	4.00000000000000000000	4.00000000000000000000	4.00000000000000000000	4.00000000000000000000	4.00000000000000000000	4.00000000000000000000	4.00000000000000000000	4.00000000000000000000	4.00000000000000000000	4.00000000000000000000	4.00000000000000000000	4.00000000000000000000	4.00000000000000000000	4.00000000000000000000	4.00000000000000000000
20.00000000000000000000	0.00000000000000000000	4185.64111328125000000000	4200.51269531250000000000	4176.41015625000000000000	4118.97412109375000000000	4207.69238281250000000000	4186.66650390625000000000	4190.25634765625000000000	4187.17919921875000000000	4179.48730468750000000000	4187.17919921875000000000	4198.46142578125000000000	4240.51269531250000000000	4199.48730468750000000000	4188.20507812500000000000	0.00000000000000000000	10248.00000000000000000000	10228.00000000000000000000	0.00000000000000000000	0.00000000000000000000	0.00000000000000000000	1529.00000000000000000000	483.00000000000000000000	4.00000000000000000000	4.00000000000000000000	4.00000000000000000000	4.00000000000000000000	4.00000000000000000000	4.00000000000000000000	4.00000000000000000000	4.00000000000000000000	4.00000000000000000000	4.00000000000000000000	4.00000000000000000000	4.00000000000000000000	4.00000000000000000000	4.00000000000000000000	4.00000000000000000000	4.00000000000000000000
21.00000000000000000000	0.00000000000000000000	4174.35888671875000000000	4167.69238281250000000000	4175.89746093750000000000	4100.00000000000000000000	4174.35888671875000000000	4172.30761718750000000000	4165.64111328125000000000	4164.10253906250000000000	4170.25634765625000000000	4152.30761718750000000000	4177.43603515625000000000	4231.28173828125000000000	4166.15380859375000000000	4172.82031250000000000000	0.00000000000000000000	10246.00000000000000000000	10229.00000000000000000000	0.00000000000000000000	0.00000000000000000000	0.00000000000000000000	1529.00000000000000000000	491.00000000000000000000	4.00000000000000000000	4.00000000000000000000	4.00000000000000000000	4.00000000000000000000	4.00000000000000000000	4.00000000000000000000	4.00000000000000000000	4.00000000000000000000	4.00000000000000000000	4.00000000000000000000	4.00000000000000000000	4.00000000000000000000	4.00000000000000000000	4.00000000000000000000	4.00000000000000000000	4.00000000000000000000
22.00000000000000000000	0.00000000000000000000	4168.71777343750000000000	4173.33300781250000000000	4166.15380859375000000000	4104.61523437500000000000	4169.74365234375000000000	4181.02539062500000000000	4177.94873046875000000000	4184.61523437500000000000	4170.25634765625000000000	4178.46142578125000000000	4193.84619140625000000000	4234.87158203125000000000	4176.41015625000000000000	4180.00000000000000000000	0.00000000000000000000	10246.00000000000000000000	10229.00000000000000000000	0.00000000000000000000	0.00000000000000000000	0.00000000000000000000	1529.00000000000000000000	499.00000000000000000000	4.00000000000000000000	4.00000000000000000000	4.00000000000000000000	4.00000000000000000000	4.00000000000000000000	4.00000000000000000000	4.00000000000000000000	4.00000000000000000000	4.00000000000000000000	4.00000000000000000000	4.00000000000000000000	4.00000000000000000000	4.00000000000000000000	4.00000000000000000000	4.00000000000000000000	4.00000000000000000000
23.00000000000000000000	0.00000000000000000000	4166.66650390625000000000	4167.69238281250000000000	4168.71777343750000000000	4109.74365234375000000000	4162.56396484375000000000	4176.41015625000000000000	4179.48730468750000000000	4196.41015625000000000000	4171.28173828125000000000	4198.97412109375000000000	4201.53857421875000000000	4248.20507812500000000000	4181.53857421875000000000	4186.15380859375000000000	0.00000000000000000000	10246.00000000000000000000	10228.00000000000000000000	0.00000000000000000000	0.00000000000000000000	0.00000000000000000000	1529.00000000000000000000	508.00000000000000000000	4.00000000000000000000	4.00000000000000000000	4.00000000000000000000	4.00000000000000000000	4.00000000000000000000	4.00000000000000000000	4.00000000000000000000	4.00000000000000000000	4.00000000000000000000	4.00000000000000000000	4.00000000000000000000	4.00000000000000000000	4.00000000000000000000	4.00000000000000000000	4.00000000000000000000	4.00000000000000000000
24.00000000000000000000	0.00000000000000000000	4160.51269531250000000000	4147.17919921875000000000	4166.66650390625000000000	4093.84594726562500000000	4163.07666015625000000000	4173.33300781250000000000	4175.89746093750000000000	4176.92285156250000000000	4167.17919921875000000000	4165.12792968750000000000	4183.07666015625000000000	4236.92285156250000000000	4157.94873046875000000000	4171.79492187500000000000	0.00000000000000000000	10246.00000000000000000000	10228.00000000000000000000	0.00000000000000000000	0.00000000000000000000	0.00000000000000000000	1529.00000000000000000000	516.00000000000000000000	4.00000000000000000000	4.00000000000000000000	4.00000000000000000000	4.00000000000000000000	4.00000000000000000000	4.00000000000000000000	4.00000000000000000000	4.00000000000000000000	4.00000000000000000000	4.00000000000000000000	4.00000000000000000000	4.00000000000000000000	4.00000000000000000000	4.00000000000000000000	4.00000000000000000000	4.00000000000000000000
25.00000000000000000000	0.00000000000000000000	4175.38427734375000000000	4182.05126953125000000000	4171.28173828125000000000	4111.79492187500000000000	4207.69238281250000000000	4199.48730468750000000000	4207.69238281250000000000	4196.41015625000000000000	4176.41015625000000000000	4192.82031250000000000000	4200.51269531250000000000	4238.46142578125000000000	4180.51269531250000000000	4177.43603515625000000000	0.00000000000000000000	10245.00000000000000000000	10228.00000000000000000000	0.00000000000000000000	0.00000000000000000000	0.00000000000000000000	1529.00000000000000000000	523.00000000000000000000	4.00000000000000000000	4.00000000000000000000	4.00000000000000000000	4.00000000000000000000	4.00000000000000000000	4.00000000000000000000	4.00000000000000000000	4.00000000000000000000	4.00000000000000000000	4.00000000000000000000	4.00000000000000000000	4.00000000000000000000	4.00000000000000000000	4.00000000000000000000	4.00000000000000000000	4.00000000000000000000
26.00000000000000000000	0.00000000000000000000	4172.30761718750000000000	4165.12792968750000000000	4174.35888671875000000000	4102.05126953125000000000	4167.17919921875000000000	4183.58984375000000000000	4176.92285156250000000000	4168.20507812500000000000	4170.76904296875000000000	4177.94873046875000000000	4181.53857421875000000000	4227.69238281250000000000	4154.87158203125000000000	4163.58984375000000000000	0.00000000000000000000	10245.00000000000000000000	10228.00000000000000000000	0.00000000000000000000	0.00000000000000000000	0.00000000000000000000	1529.00000000000000000000	531.00000000000000000000	4.00000000000000000000	4.00000000000000000000	4.00000000000000000000	4.00000000000000000000	4.00000000000000000000	4.00000000000000000000	4.00000000000000000000	4.00000000000000000000	4.00000000000000000000	4.00000000000000000000	4.00000000000000000000	4.00000000000000000000	4.00000000000000000000	4.00000000000000000000	4.00000000000000000000	4.00000000000000000000
27.00000000000000000000	0.00000000000000000000	4175.38427734375000000000	4175.89746093750000000000	4170.25634765625000000000	4112.82031250000000000000	4173.33300781250000000000	4179.48730468750000000000	4182.56396484375000000000	4181.53857421875000000000	4172.30761718750000000000	4192.82031250000000000000	4188.71777343750000000000	4238.46142578125000000000	4175.38427734375000000000	4176.92285156250000000000	0.00000000000000000000	10245.00000000000000000000	10228.00000000000000000000	0.00000000000000000000	0.00000000000000000000	0.00000000000000000000	1529.00000000000000000000	538.00000000000000000000	4.00000000000000000000	4.00000000000000000000	4.00000000000000000000	4.00000000000000000000	4.00000000000000000000	4.00000000000000000000	4.00000000000000000000	4.00000000000000000000	4.00000000000000000000	4.00000000000000000000	4.00000000000000000000	4.00000000000000000000	4.00000000000000000000	4.00000000000000000000	4.00000000000000000000	4.00000000000000000000
28.00000000000000000000	0.00000000000000000000	4173.84619140625000000000	4179.48730468750000000000	4175.89746093750000000000	4126.15380859375000000000	4186.15380859375000000000	4175.38427734375000000000	4182.05126953125000000000	4190.25634765625000000000	4175.38427734375000000000	4181.53857421875000000000	4198.46142578125000000000	4250.76904296875000000000	4191.79492187500000000000	4188.20507812500000000000	0.00000000000000000000	10245.00000000000000000000	10228.00000000000000000000	0.00000000000000000000	0.00000000000000000000	0.00000000000000000000	1529.00000000000000000000	546.00000000000000000000	4.00000000000000000000	4.00000000000000000000	4.00000000000000000000	4.00000000000000000000	4.00000000000000000000	4.00000000000000000000	4.00000000000000000000	4.00000000000000000000	4.00000000000000000000	4.00000000000000000000	4.00000000000000000000	4.00000000000000000000	4.00000000000000000000	4.00000000000000000000	4.00000000000000000000	4.00000000000000000000
29.00000000000000000000	0.00000000000000000000	4160.51269531250000000000	4155.89746093750000000000	4171.28173828125000000000	4108.71777343750000000000	4159.48730468750000000000	4168.71777343750000000000	4163.07666015625000000000	4169.74365234375000000000	4168.71777343750000000000	4136.41015625000000000000	4181.53857421875000000000	4232.82031250000000000000	4164.61523437500000000000	4170.25634765625000000000	0.00000000000000000000	10247.00000000000000000000	10228.00000000000000000000	0.00000000000000000000	0.00000000000000000000	0.00000000000000000000	1529.00000000000000000000	553.00000000000000000000	4.00000000000000000000	4.00000000000000000000	4.00000000000000000000	4.00000000000000000000	4.00000000000000000000	4.00000000000000000000	4.00000000000000000000	4.00000000000000000000	4.00000000000000000000	4.00000000000000000000	4.00000000000000000000	4.00000000000000000000	4.00000000000000000000	4.00000000000000000000	4.00000000000000000000	4.00000000000000000000
30.00000000000000000000	0.00000000000000000000	4169.74365234375000000000	4180.51269531250000000000	4169.74365234375000000000	4121.53857421875000000000	4188.20507812500000000000	4186.66650390625000000000	4194.35888671875000000000	4210.76904296875000000000	4170.76904296875000000000	4201.02539062500000000000	4203.07666015625000000000	4241.02539062500000000000	4186.66650390625000000000	4175.38427734375000000000	0.00000000000000000000	10247.00000000000000000000	10228.00000000000000000000	0.00000000000000000000	0.00000000000000000000	0.00000000000000000000	1529.00000000000000000000	560.00000000000000000000	4.00000000000000000000	4.00000000000000000000	4.00000000000000000000	4.00000000000000000000	4.00000000000000000000	4.00000000000000000000	4.00000000000000000000	4.00000000000000000000	4.00000000000000000000	4.00000000000000000000	4.00000000000000000000	4.00000000000000000000	4.00000000000000000000	4.00000000000000000000	4.00000000000000000000	4.00000000000000000000
31.00000000000000000000	0.00000000000000000000	4164.10253906250000000000	4158.46142578125000000000	4170.76904296875000000000	4111.79492187500000000000	4164.10253906250000000000	4172.30761718750000000000	4171.28173828125000000000	4193.84619140625000000000	4168.20507812500000000000	4206.66650390625000000000	4189.74365234375000000000	4236.41015625000000000000	4161.02539062500000000000	4164.10253906250000000000	0.00000000000000000000	10248.00000000000000000000	10226.00000000000000000000	0.00000000000000000000	0.00000000000000000000	0.00000000000000000000	1529.00000000000000000000	568.00000000000000000000	4.00000000000000000000	4.00000000000000000000	4.00000000000000000000	4.00000000000000000000	4.00000000000000000000	4.00000000000000000000	4.00000000000000000000	4.00000000000000000000	4.00000000000000000000	4.00000000000000000000	4.00000000000000000000	4.00000000000000000000	4.00000000000000000000	4.00000000000000000000	4.00000000000000000000	4.00000000000000000000
32.00000000000000000000	0.00000000000000000000	4172.82031250000000000000	4178.97412109375000000000	4172.82031250000000000000	4118.97412109375000000000	4180.00000000000000000000	4179.48730468750000000000	4180.51269531250000000000	4186.66650390625000000000	4177.94873046875000000000	4197.94873046875000000000	4190.76904296875000000000	4237.94873046875000000000	4173.33300781250000000000	4170.76904296875000000000	0.00000000000000000000	10248.00000000000000000000	10226.00000000000000000000	0.00000000000000000000	0.00000000000000000000	0.00000000000000000000	1529.00000000000000000000	575.00000000000000000000	4.00000000000000000000	4.00000000000000000000	4.00000000000000000000	4.00000000000000000000	4.00000000000000000000	4.00000000000000000000	4.00000000000000000000	4.00000000000000000000	4.00000000000000000000	4.00000000000000000000	4.00000000000000000000	4.00000000000000000000	4.00000000000000000000	4.00000000000000000000	4.00000000000000000000	4.00000000000000000000
33.00000000000000000000	0.00000000000000000000	4188.71777343750000000000	4203.58984375000000000000	4185.12792968750000000000	4134.87158203125000000000	4201.02539062500000000000	4191.79492187500000000000	4194.87158203125000000000	4192.82031250000000000000	4182.05126953125000000000	4204.10253906250000000000	4201.53857421875000000000	4247.17919921875000000000	4196.92285156250000000000	4181.53857421875000000000	0.00000000000000000000	10248.00000000000000000000	10228.00000000000000000000	0.00000000000000000000	0.00000000000000000000	0.00000000000000000000	1529.00000000000000000000	584.00000000000000000000	4.00000000000000000000	4.00000000000000000000	4.00000000000000000000	4.00000000000000000000	4.00000000000000000000	4.00000000000000000000	4.00000000000000000000	4.00000000000000000000	4.00000000000000000000	4.00000000000000000000	4.00000000000000000000	4.00000000000000000000	4.00000000000000000000	4.00000000000000000000	4.00000000000000000000	4.00000000000000000000
34.00000000000000000000	0.00000000000000000000	4177.94873046875000000000	4177.94873046875000000000	4177.94873046875000000000	4119.48730468750000000000	4163.58984375000000000000	4178.46142578125000000000	4170.25634765625000000000	4168.71777343750000000000	4168.20507812500000000000	4170.76904296875000000000	4183.58984375000000000000	4234.35888671875000000000	4170.76904296875000000000	4169.74365234375000000000	0.00000000000000000000	10248.00000000000000000000	10228.00000000000000000000	0.00000000000000000000	0.00000000000000000000	0.00000000000000000000	1529.00000000000000000000	591.00000000000000000000	4.00000000000000000000	4.00000000000000000000	4.00000000000000000000	4.00000000000000000000	4.00000000000000000000	4.00000000000000000000	4.00000000000000000000	4.00000000000000000000	4.00000000000000000000	4.00000000000000000000	4.00000000000000000000	4.00000000000000000000	4.00000000000000000000	4.00000000000000000000	4.00000000000000000000	4.00000000000000000000
35.00000000000000000000	0.00000000000000000000	4183.07666015625000000000	4197.94873046875000000000	4172.82031250000000000000	4135.38427734375000000000	4187.17919921875000000000	4182.56396484375000000000	4187.17919921875000000000	4202.56396484375000000000	4172.82031250000000000000	4201.53857421875000000000	4208.71777343750000000000	4252.30761718750000000000	4206.15380859375000000000	4192.30761718750000000000	0.00000000000000000000	10248.00000000000000000000	10227.00000000000000000000	0.00000000000000000000	0.00000000000000000000	0.00000000000000000000	1529.00000000000000000000	600.00000000000000000000	4.00000000000000000000	4.00000000000000000000	4.00000000000000000000	4.00000000000000000000	4.00000000000000000000	4.00000000000000000000	4.00000000000000000000	4.00000000000000000000	4.00000000000000000000	4.00000000000000000000	4.00000000000000000000	4.00000000000000000000	4.00000000000000000000	4.00000000000000000000	4.00000000000000000000	4.00000000000000000000
36.00000000000000000000	0.00000000000000000000	4176.41015625000000000000	4170.76904296875000000000	4177.94873046875000000000	4126.15380859375000000000	4175.38427734375000000000	4170.25634765625000000000	4167.69238281250000000000	4190.76904296875000000000	4173.84619140625000000000	4189.74365234375000000000	4200.51269531250000000000	4253.84619140625000000000	4197.43603515625000000000	4191.28173828125000000000	0.00000000000000000000	10248.00000000000000000000	10227.00000000000000000000	0.00000000000000000000	0.00000000000000000000	0.00000000000000000000	1529.00000000000000000000	608.00000000000000000000	4.00000000000000000000	4.00000000000000000000	4.00000000000000000000	4.00000000000000000000	4.00000000000000000000	4.00000000000000000000	4.00000000000000000000	4.00000000000000000000	4.00000000000000000000	4.00000000000000000000	4.00000000000000000000	4.00000000000000000000	4.00000000000000000000	4.00000000000000000000	4.00000000000000000000	4.00000000000000000000
37.00000000000000000000	0.00000000000000000000	4172.30761718750000000000	4171.79492187500000000000	4172.82031250000000000000	4122.56396484375000000000	4175.38427734375000000000	4179.48730468750000000000	4186.15380859375000000000	4190.76904296875000000000	4173.33300781250000000000	4193.84619140625000000000	4196.92285156250000000000	4247.17919921875000000000	4193.33300781250000000000	4182.56396484375000000000	0.00000000000000000000	10248.00000000000000000000	10227.00000000000000000000	0.00000000000000000000	0.00000000000000000000	0.00000000000000000000	1529.00000000000000000000	616.00000000000000000000	4.00000000000000000000	4.00000000000000000000	4.00000000000000000000	4.00000000000000000000	4.00000000000000000000	4.00000000000000000000	4.00000000000000000000	4.00000000000000000000	4.00000000000000000000	4.00000000000000000000	4.00000000000000000000	4.00000000000000000000	4.00000000000000000000	4.00000000000000000000	4.00000000000000000000	4.00000000000000000000
38.00000000000000000000	0.00000000000000000000	4178.97412109375000000000	4193.84619140625000000000	4175.89746093750000000000	4135.89746093750000000000	4180.51269531250000000000	4188.71777343750000000000	4209.23046875000000000000	4210.76904296875000000000	4173.33300781250000000000	4227.69238281250000000000	4208.71777343750000000000	4254.87158203125000000000	4198.46142578125000000000	4181.53857421875000000000	0.00000000000000000000	10248.00000000000000000000	10227.00000000000000000000	0.00000000000000000000	0.00000000000000000000	0.00000000000000000000	1529.00000000000000000000	625.00000000000000000000	4.00000000000000000000	4.00000000000000000000	4.00000000000000000000	4.00000000000000000000	4.00000000000000000000	4.00000000000000000000	4.00000000000000000000	4.00000000000000000000	4.00000000000000000000	4.00000000000000000000	4.00000000000000000000	4.00000000000000000000	4.00000000000000000000	4.00000000000000000000	4.00000000000000000000	4.00000000000000000000
39.00000000000000000000	0.00000000000000000000	4171.79492187500000000000	4169.74365234375000000000	4174.35888671875000000000	4118.97412109375000000000	4159.48730468750000000000	4174.87158203125000000000	4172.30761718750000000000	4182.56396484375000000000	4168.71777343750000000000	4199.48730468750000000000	4185.12792968750000000000	4239.48730468750000000000	4163.58984375000000000000	4168.20507812500000000000	0.00000000000000000000	10250.00000000000000000000	10228.00000000000000000000	0.00000000000000000000	0.00000000000000000000	0.00000000000000000000	1529.00000000000000000000	633.00000000000000000000	4.00000000000000000000	4.00000000000000000000	4.00000000000000000000	4.00000000000000000000	4.00000000000000000000	4.00000000000000000000	4.00000000000000000000	4.00000000000000000000	4.00000000000000000000	4.00000000000000000000	4.00000000000000000000	4.00000000000000000000	4.00000000000000000000	4.00000000000000000000	4.00000000000000000000	4.00000000000000000000
40.00000000000000000000	0.00000000000000000000	4187.69238281250000000000	4203.07666015625000000000	4178.46142578125000000000	4138.97412109375000000000	4212.82031250000000000000	4192.30761718750000000000	4193.84619140625000000000	4202.05126953125000000000	4180.51269531250000000000	4210.25634765625000000000	4199.48730468750000000000	4249.23046875000000000000	4199.48730468750000000000	4189.74365234375000000000	0.00000000000000000000	10250.00000000000000000000	10228.00000000000000000000	0.00000000000000000000	0.00000000000000000000	0.00000000000000000000	1529.00000000000000000000	641.00000000000000000000	4.00000000000000000000	4.00000000000000000000	4.00000000000000000000	4.00000000000000000000	4.00000000000000000000	4.00000000000000000000	4.00000000000000000000	4.00000000000000000000	4.00000000000000000000	4.00000000000000000000	4.00000000000000000000	4.00000000000000000000	4.00000000000000000000	4.00000000000000000000	4.00000000000000000000	4.00000000000000000000
41.00000000000000000000	0.00000000000000000000	4186.66650390625000000000	4192.82031250000000000000	4184.61523437500000000000	4137.43603515625000000000	4199.48730468750000000000	4183.07666015625000000000	4187.17919921875000000000	4184.10253906250000000000	4176.92285156250000000000	4186.15380859375000000000	4191.28173828125000000000	4251.28173828125000000000	4193.33300781250000000000	4189.74365234375000000000	0.00000000000000000000	10250.00000000000000000000	10227.00000000000000000000	0.00000000000000000000	0.00000000000000000000	0.00000000000000000000	1529.00000000000000000000	650.00000000000000000000	4.00000000000000000000	4.00000000000000000000	4.00000000000000000000	4.00000000000000000000	4.00000000000000000000	4.00000000000000000000	4.00000000000000000000	4.00000000000000000000	4.00000000000000000000	4.00000000000000000000	4.00000000000000000000	4.00000000000000000000	4.00000000000000000000	4.00000000000000000000	4.00000000000000000000	4.00000000000000000000
42.00000000000000000000	0.00000000000000000000	4173.84619140625000000000	4177.43603515625000000000	4173.84619140625000000000	4125.12792968750000000000	4178.97412109375000000000	4178.46142578125000000000	4180.00000000000000000000	4179.48730468750000000000	4169.23046875000000000000	4179.48730468750000000000	4188.20507812500000000000	4245.12792968750000000000	4180.51269531250000000000	4182.56396484375000000000	0.00000000000000000000	10250.00000000000000000000	10227.00000000000000000000	0.00000000000000000000	0.00000000000000000000	0.00000000000000000000	1529.00000000000000000000	658.00000000000000000000	4.00000000000000000000	4.00000000000000000000	4.00000000000000000000	4.00000000000000000000	4.00000000000000000000	4.00000000000000000000	4.00000000000000000000	4.00000000000000000000	4.00000000000000000000	4.00000000000000000000	4.00000000000000000000	4.00000000000000000000	4.00000000000000000000	4.00000000000000000000	4.00000000000000000000	4.00000000000000000000
43.00000000000000000000	0.00000000000000000000	4174.87158203125000000000	4187.17919921875000000000	4173.84619140625000000000	4135.38427734375000000000	4188.71777343750000000000	4185.12792968750000000000	4187.69238281250000000000	4206.15380859375000000000	4172.82031250000000000000	4203.58984375000000000000	4207.17919921875000000000	4256.92285156250000000000	4194.87158203125000000000	4191.79492187500000000000	0.00000000000000000000	10248.00000000000000000000	10226.00000000000000000000	0.00000000000000000000	0.00000000000000000000	0.00000000000000000000	1529.00000000000000000000	666.00000000000000000000	4.00000000000000000000	4.00000000000000000000	4.00000000000000000000	4.00000000000000000000	4.00000000000000000000	4.00000000000000000000	4.00000000000000000000	4.00000000000000000000	4.00000000000000000000	4.00000000000000000000	4.00000000000000000000	4.00000000000000000000	4.00000000000000000000	4.00000000000000000000	4.00000000000000000000	4.00000000000000000000
44.00000000000000000000	0.00000000000000000000	4166.66650390625000000000	4162.56396484375000000000	4175.89746093750000000000	4121.02539062500000000000	4154.35888671875000000000	4173.84619140625000000000	4169.74365234375000000000	4179.48730468750000000000	4169.74365234375000000000	4173.84619140625000000000	4187.69238281250000000000	4247.69238281250000000000	4168.20507812500000000000	4181.02539062500000000000	0.00000000000000000000	10248.00000000000000000000	10226.00000000000000000000	0.00000000000000000000	0.00000000000000000000	0.00000000000000000000	1529.00000000000000000000	675.00000000000000000000	4.00000000000000000000	4.00000000000000000000	4.00000000000000000000	4.00000000000000000000	4.00000000000000000000	4.00000000000000000000	4.00000000000000000000	4.00000000000000000000	4.00000000000000000000	4.00000000000000000000	4.00000000000000000000	4.00000000000000000000	4.00000000000000000000	4.00000000000000000000	4.00000000000000000000	4.00000000000000000000
45.00000000000000000000	0.00000000000000000000	4180.51269531250000000000	4198.46142578125000000000	4176.92285156250000000000	4135.89746093750000000000	4201.53857421875000000000	4197.43603515625000000000	4209.23046875000000000000	4200.00000000000000000000	4177.94873046875000000000	4212.30761718750000000000	4200.51269531250000000000	4252.30761718750000000000	4195.89746093750000000000	4188.20507812500000000000	0.00000000000000000000	10246.00000000000000000000	10226.00000000000000000000	0.00000000000000000000	0.00000000000000000000	0.00000000000000000000	1529.00000000000000000000	683.00000000000000000000	4.00000000000000000000	4.00000000000000000000	4.00000000000000000000	4.00000000000000000000	4.00000000000000000000	4.00000000000000000000	4.00000000000000000000	4.00000000000000000000	4.00000000000000000000	4.00000000000000000000	4.00000000000000000000	4.00000000000000000000	4.00000000000000000000	4.00000000000000000000	4.00000000000000000000	4.00000000000000000000
46.00000000000000000000	0.00000000000000000000	4182.56396484375000000000	4194.87158203125000000000	4178.97412109375000000000	4131.28173828125000000000	4201.53857421875000000000	4194.35888671875000000000	4197.94873046875000000000	4191.28173828125000000000	4174.35888671875000000000	4209.23046875000000000000	4193.33300781250000000000	4245.12792968750000000000	4181.53857421875000000000	4175.38427734375000000000	0.00000000000000000000	10246.00000000000000000000	10226.00000000000000000000	0.00000000000000000000	0.00000000000000000000	0.00000000000000000000	1529.00000000000000000000	691.00000000000000000000	4.00000000000000000000	4.00000000000000000000	4.00000000000000000000	4.00000000000000000000	4.00000000000000000000	4.00000000000000000000	4.00000000000000000000	4.00000000000000000000	4.00000000000000000000	4.00000000000000000000	4.00000000000000000000	4.00000000000000000000	4.00000000000000000000	4.00000000000000000000	4.00000000000000000000	4.00000000000000000000
47.00000000000000000000	0.00000000000000000000	4178.97412109375000000000	4185.12792968750000000000	4176.41015625000000000000	4125.12792968750000000000	4175.38427734375000000000	4184.61523437500000000000	4183.07666015625000000000	4184.10253906250000000000	4172.82031250000000000000	4198.46142578125000000000	4187.17919921875000000000	4239.48730468750000000000	4174.35888671875000000000	4177.43603515625000000000	0.00000000000000000000	10243.00000000000000000000	10228.00000000000000000000	0.00000000000000000000	0.00000000000000000000	0.00000000000000000000	1529.00000000000000000000	698.00000000000000000000	4.00000000000000000000	4.00000000000000000000	4.00000000000000000000	4.00000000000000000000	4.00000000000000000000	4.00000000000000000000	4.00000000000000000000	4.00000000000000000000	4.00000000000000000000	4.00000000000000000000	4.00000000000000000000	4.00000000000000000000	4.00000000000000000000	4.00000000000000000000	4.00000000000000000000	4.00000000000000000000
48.00000000000000000000	0.00000000000000000000	4189.74365234375000000000	4208.71777343750000000000	4186.15380859375000000000	4149.23046875000000000000	4207.69238281250000000000	4188.20507812500000000000	4201.02539062500000000000	4216.41015625000000000000	4181.02539062500000000000	4235.89746093750000000000	4210.76904296875000000000	4260.51269531250000000000	4218.46142578125000000000	4207.17919921875000000000	0.00000000000000000000	10243.00000000000000000000	10228.00000000000000000000	0.00000000000000000000	0.00000000000000000000	0.00000000000000000000	1529.00000000000000000000	705.00000000000000000000	4.00000000000000000000	4.00000000000000000000	4.00000000000000000000	4.00000000000000000000	4.00000000000000000000	4.00000000000000000000	4.00000000000000000000	4.00000000000000000000	4.00000000000000000000	4.00000000000000000000	4.00000000000000000000	4.00000000000000000000	4.00000000000000000000	4.00000000000000000000	4.00000000000000000000	4.00000000000000000000
49.00000000000000000000	0.00000000000000000000	4180.00000000000000000000	4181.02539062500000000000	4185.64111328125000000000	4135.38427734375000000000	4185.12792968750000000000	4172.82031250000000000000	4172.30761718750000000000	4186.66650390625000000000	4174.35888671875000000000	4192.82031250000000000000	4191.28173828125000000000	4250.76904296875000000000	4192.82031250000000000000	4189.74365234375000000000	0.00000000000000000000	10244.00000000000000000000	10230.00000000000000000000	0.00000000000000000000	0.00000000000000000000	0.00000000000000000000	1529.00000000000000000000	713.00000000000000000000	4.00000000000000000000	4.00000000000000000000	4.00000000000000000000	4.00000000000000000000	4.00000000000000000000	4.00000000000000000000	4.00000000000000000000	4.00000000000000000000	4.00000000000000000000	4.00000000000000000000	4.00000000000000000000	4.00000000000000000000	4.00000000000000000000	4.00000000000000000000	4.00000000000000000000	4.00000000000000000000
50.00000000000000000000	0.00000000000000000000	4182.56396484375000000000	4204.61523437500000000000	4178.97412109375000000000	4146.15380859375000000000	4201.53857421875000000000	4192.30761718750000000000	4198.97412109375000000000	4210.76904296875000000000	4175.38427734375000000000	4213.33300781250000000000	4206.15380859375000000000	4256.92285156250000000000	4202.56396484375000000000	4191.28173828125000000000	0.00000000000000000000	10244.00000000000000000000	10230.00000000000000000000	0.00000000000000000000	0.00000000000000000000	0.00000000000000000000	1529.00000000000000000000	720.00000000000000000000	4.00000000000000000000	4.00000000000000000000	4.00000000000000000000	4.00000000000000000000	4.00000000000000000000	4.00000000000000000000	4.00000000000000000000	4.00000000000000000000	4.00000000000000000000	4.00000000000000000000	4.00000000000000000000	4.00000000000000000000	4.00000000000000000000	4.00000000000000000000	4.00000000000000000000	4.00000000000000000000
51.00000000000000000000	0.00000000000000000000	4179.48730468750000000000	4199.48730468750000000000	4182.05126953125000000000	4147.69238281250000000000	4196.41015625000000000000	4193.84619140625000000000	4201.53857421875000000000	4216.41015625000000000000	4171.28173828125000000000	4227.17919921875000000000	4207.69238281250000000000	4262.56396484375000000000	4193.84619140625000000000	4193.33300781250000000000	0.00000000000000000000	10249.00000000000000000000	10229.00000000000000000000	0.00000000000000000000	0.00000000000000000000	0.00000000000000000000	1529.00000000000000000000	727.00000000000000000000	4.00000000000000000000	4.00000000000000000000	4.00000000000000000000	4.00000000000000000000	4.00000000000000000000	4.00000000000000000000	4.00000000000000000000	4.00000000000000000000	4.00000000000000000000	4.00000000000000000000	4.00000000000000000000	4.00000000000000000000	4.00000000000000000000	4.00000000000000000000	4.00000000000000000000	4.00000000000000000000
52.00000000000000000000	0.00000000000000000000	4179.48730468750000000000	4188.71777343750000000000	4178.97412109375000000000	4135.89746093750000000000	4183.07666015625000000000	4192.82031250000000000000	4191.79492187500000000000	4193.84619140625000000000	4170.25634765625000000000	4200.51269531250000000000	4193.84619140625000000000	4253.84619140625000000000	4181.02539062500000000000	4186.66650390625000000000	0.00000000000000000000	10249.00000000000000000000	10229.00000000000000000000	0.00000000000000000000	0.00000000000000000000	0.00000000000000000000	1529.00000000000000000000	735.00000000000000000000	4.00000000000000000000	4.00000000000000000000	4.00000000000000000000	4.00000000000000000000	4.00000000000000000000	4.00000000000000000000	4.00000000000000000000	4.00000000000000000000	4.00000000000000000000	4.00000000000000000000	4.00000000000000000000	4.00000000000000000000	4.00000000000000000000	4.00000000000000000000	4.00000000000000000000	4.00000000000000000000
53.00000000000000000000	0.00000000000000000000	4202.56396484375000000000	4233.84619140625000000000	4187.69238281250000000000	4160.00000000000000000000	4225.64111328125000000000	4207.69238281250000000000	4215.89746093750000000000	4212.30761718750000000000	4181.53857421875000000000	4226.66650390625000000000	4212.82031250000000000000	4265.64111328125000000000	4217.43603515625000000000	4200.00000000000000000000	0.00000000000000000000	10248.00000000000000000000	10229.00000000000000000000	0.00000000000000000000	0.00000000000000000000	0.00000000000000000000	1529.00000000000000000000	742.00000000000000000000	4.00000000000000000000	4.00000000000000000000	4.00000000000000000000	4.00000000000000000000	4.00000000000000000000	4.00000000000000000000	4.00000000000000000000	4.00000000000000000000	4.00000000000000000000	4.00000000000000000000	4.00000000000000000000	4.00000000000000000000	4.00000000000000000000	4.00000000000000000000	4.00000000000000000000	4.00000000000000000000
54.00000000000000000000	0.00000000000000000000	4197.94873046875000000000	4214.35888671875000000000	4192.82031250000000000000	4151.28173828125000000000	4200.51269531250000000000	4187.17919921875000000000	4187.17919921875000000000	4183.07666015625000000000	4174.35888671875000000000	4188.71777343750000000000	4193.33300781250000000000	4254.87158203125000000000	4191.28173828125000000000	4191.79492187500000000000	0.00000000000000000000	10248.00000000000000000000	10229.00000000000000000000	0.00000000000000000000	0.00000000000000000000	0.00000000000000000000	1529.00000000000000000000	750.00000000000000000000	4.00000000000000000000	4.00000000000000000000	4.00000000000000000000	4.00000000000000000000	4.00000000000000000000	4.00000000000000000000	4.00000000000000000000	4.00000000000000000000	4.00000000000000000000	4.00000000000000000000	4.00000000000000000000	4.00000000000000000000	4.00000000000000000000	4.00000000000000000000	4.00000000000000000000	4.00000000000000000000
55.00000000000000000000	0.00000000000000000000	4193.84619140625000000000	4217.43603515625000000000	4184.61523437500000000000	4156.92285156250000000000	4197.43603515625000000000	4186.66650390625000000000	4196.92285156250000000000	4197.43603515625000000000	4174.35888671875000000000	4193.84619140625000000000	4204.61523437500000000000	4262.56396484375000000000	4209.74365234375000000000	4205.12792968750000000000	0.00000000000000000000	10250.00000000000000000000	10229.00000000000000000000	0.00000000000000000000	0.00000000000000000000	0.00000000000000000000	1529.00000000000000000000	757.00000000000000000000	4.00000000000000000000	4.00000000000000000000	4.00000000000000000000	4.00000000000000000000	4.00000000000000000000	4.00000000000000000000	4.00000000000000000000	4.00000000000000000000	4.00000000000000000000	4.00000000000000000000	4.00000000000000000000	4.00000000000000000000	4.00000000000000000000	4.00000000000000000000	4.00000000000000000000	4.00000000000000000000
56.00000000000000000000	0.00000000000000000000	4187.17919921875000000000	4201.02539062500000000000	4181.53857421875000000000	4157.94873046875000000000	4186.15380859375000000000	4177.43603515625000000000	4186.66650390625000000000	4202.56396484375000000000	4175.89746093750000000000	4208.20507812500000000000	4210.76904296875000000000	4270.25634765625000000000	4215.38427734375000000000	4205.64111328125000000000	0.00000000000000000000	10250.00000000000000000000	10229.00000000000000000000	0.00000000000000000000	0.00000000000000000000	0.00000000000000000000	1529.00000000000000000000	765.00000000000000000000	4.00000000000000000000	4.00000000000000000000	4.00000000000000000000	4.00000000000000000000	4.00000000000000000000	4.00000000000000000000	4.00000000000000000000	4.00000000000000000000	4.00000000000000000000	4.00000000000000000000	4.00000000000000000000	4.00000000000000000000	4.00000000000000000000	4.00000000000000000000	4.00000000000000000000	4.00000000000000000000
57.00000000000000000000	0.00000000000000000000	4177.43603515625000000000	4177.43603515625000000000	4177.43603515625000000000	4145.12792968750000000000	4183.07666015625000000000	4171.28173828125000000000	4172.82031250000000000000	4188.71777343750000000000	4173.84619140625000000000	4192.30761718750000000000	4193.84619140625000000000	4257.43603515625000000000	4189.74365234375000000000	4191.28173828125000000000	0.00000000000000000000	10252.00000000000000000000	10229.00000000000000000000	0.00000000000000000000	0.00000000000000000000	0.00000000000000000000	1529.00000000000000000000	774.00000000000000000000	4.00000000000000000000	4.00000000000000000000	4.00000000000000000000	4.00000000000000000000	4.00000000000000000000	4.00000000000000000000	4.00000000000000000000	4.00000000000000000000	4.00000000000000000000	4.00000000000000000000	4.00000000000000000000	4.00000000000000000000	4.00000000000000000000	4.00000000000000000000	4.00000000000000000000	4.00000000000000000000
58.00000000000000000000	0.00000000000000000000	4187.69238281250000000000	4210.25634765625000000000	4181.02539062500000000000	4163.58984375000000000000	4224.10253906250000000000	4190.76904296875000000000	4210.76904296875000000000	4220.00000000000000000000	4180.51269531250000000000	4225.12792968750000000000	4212.82031250000000000000	4268.71777343750000000000	4210.25634765625000000000	4201.53857421875000000000	0.00000000000000000000	10252.00000000000000000000	10229.00000000000000000000	0.00000000000000000000	0.00000000000000000000	0.00000000000000000000	1529.00000000000000000000	781.00000000000000000000	4.00000000000000000000	4.00000000000000000000	4.00000000000000000000	4.00000000000000000000	4.00000000000000000000	4.00000000000000000000	4.00000000000000000000	4.00000000000000000000	4.00000000000000000000	4.00000000000000000000	4.00000000000000000000	4.00000000000000000000	4.00000000000000000000	4.00000000000000000000	4.00000000000000000000	4.00000000000000000000
59.00000000000000000000	0.00000000000000000000	4177.43603515625000000000	4183.58984375000000000000	4175.89746093750000000000	4146.66650390625000000000	4173.84619140625000000000	4176.41015625000000000000	4184.10253906250000000000	4183.58984375000000000000	4170.76904296875000000000	4195.89746093750000000000	4191.79492187500000000000	4253.33300781250000000000	4173.84619140625000000000	4180.00000000000000000000	0.00000000000000000000	10253.00000000000000000000	10230.00000000000000000000	0.00000000000000000000	0.00000000000000000000	0.00000000000000000000	1529.00000000000000000000	790.00000000000000000000	4.00000000000000000000	4.00000000000000000000	4.00000000000000000000	4.00000000000000000000	4.00000000000000000000	4.00000000000000000000	4.00000000000000000000	4.00000000000000000000	4.00000000000000000000	4.00000000000000000000	4.00000000000000000000	4.00000000000000000000	4.00000000000000000000	4.00000000000000000000	4.00000000000000000000	4.00000000000000000000
60.00000000000000000000	0.00000000000000000000	4182.56396484375000000000	4196.41015625000000000000	4170.25634765625000000000	4153.84619140625000000000	4182.56396484375000000000	4183.58984375000000000000	4187.69238281250000000000	4184.61523437500000000000	4171.79492187500000000000	4198.46142578125000000000	4190.25634765625000000000	4246.66650390625000000000	4185.12792968750000000000	4182.05126953125000000000	0.00000000000000000000	10253.00000000000000000000	10230.00000000000000000000	0.00000000000000000000	0.00000000000000000000	0.00000000000000000000	1529.00000000000000000000	798.00000000000000000000	4.00000000000000000000	4.00000000000000000000	4.00000000000000000000	4.00000000000000000000	4.00000000000000000000	4.00000000000000000000	4.00000000000000000000	4.00000000000000000000	4.00000000000000000000	4.00000000000000000000	4.00000000000000000000	4.00000000000000000000	4.00000000000000000000	4.00000000000000000000	4.00000000000000000000	4.00000000000000000000
61.00000000000000000000	0.00000000000000000000	4194.35888671875000000000	4209.23046875000000000000	4183.58984375000000000000	4174.35888671875000000000	4209.74365234375000000000	4185.12792968750000000000	4192.82031250000000000000	4193.84619140625000000000	4175.89746093750000000000	4195.89746093750000000000	4197.94873046875000000000	4255.89746093750000000000	4203.58984375000000000000	4194.87158203125000000000	0.00000000000000000000	10253.00000000000000000000	10230.00000000000000000000	0.00000000000000000000	0.00000000000000000000	0.00000000000000000000	1529.00000000000000000000	807.00000000000000000000	4.00000000000000000000	4.00000000000000000000	4.00000000000000000000	4.00000000000000000000	4.00000000000000000000	4.00000000000000000000	4.00000000000000000000	4.00000000000000000000	4.00000000000000000000	4.00000000000000000000	4.00000000000000000000	4.00000000000000000000	4.00000000000000000000	4.00000000000000000000	4.00000000000000000000	4.00000000000000000000
62.00000000000000000000	0.00000000000000000000	4183.58984375000000000000	4181.02539062500000000000	4180.00000000000000000000	4165.12792968750000000000	4178.97412109375000000000	4171.28173828125000000000	4168.20507812500000000000	4166.66650390625000000000	4172.30761718750000000000	4153.33300781250000000000	4183.58984375000000000000	4245.64111328125000000000	4178.97412109375000000000	4184.10253906250000000000	0.00000000000000000000	10253.00000000000000000000	10230.00000000000000000000	0.00000000000000000000	0.00000000000000000000	0.00000000000000000000	1529.00000000000000000000	815.00000000000000000000	4.00000000000000000000	4.00000000000000000000	4.00000000000000000000	4.00000000000000000000	4.00000000000000000000	4.00000000000000000000	4.00000000000000000000	4.00000000000000000000	4.00000000000000000000	4.00000000000000000000	4.00000000000000000000	4.00000000000000000000	4.00000000000000000000	4.00000000000000000000	4.00000000000000000000	4.00000000000000000000
63.00000000000000000000	0.00000000000000000000	4181.02539062500000000000	4196.41015625000000000000	4170.76904296875000000000	4180.00000000000000000000	4194.35888671875000000000	4182.56396484375000000000	4189.74365234375000000000	4196.92285156250000000000	4177.94873046875000000000	4185.64111328125000000000	4205.12792968750000000000	4258.97412109375000000000	4205.12792968750000000000	4193.33300781250000000000	0.00000000000000000000	10251.00000000000000000000	10229.00000000000000000000	0.00000000000000000000	0.00000000000000000000	0.00000000000000000000	1529.00000000000000000000	823.00000000000000000000	4.00000000000000000000	4.00000000000000000000	4.00000000000000000000	4.00000000000000000000	4.00000000000000000000	4.00000000000000000000	4.00000000000000000000	4.00000000000000000000	4.00000000000000000000	4.00000000000000000000	4.00000000000000000000	4.00000000000000000000	4.00000000000000000000	4.00000000000000000000	4.00000000000000000000	4.00000000000000000000
64.00000000000000000000	0.00000000000000000000	4168.71777343750000000000	4172.82031250000000000000	4172.30761718750000000000	4171.28173828125000000000	4167.17919921875000000000	4170.76904296875000000000	4174.87158203125000000000	4188.20507812500000000000	4171.28173828125000000000	4182.56396484375000000000	4191.28173828125000000000	4255.89746093750000000000	4182.56396484375000000000	4184.10253906250000000000	900.00000000000000000000	10251.00000000000000000000	10229.00000000000000000000	0.00000000000000000000	0.00000000000000000000	0.00000000000000000000	1529.00000000000000000000	832.00000000000000000000	4.00000000000000000000	4.00000000000000000000	4.00000000000000000000	4.00000000000000000000	4.00000000000000000000	4.00000000000000000000	4.00000000000000000000	4.00000000000000000000	4.00000000000000000000	4.00000000000000000000	4.00000000000000000000	4.00000000000000000000	4.00000000000000000000	4.00000000000000000000	4.00000000000000000000	4.00000000000000000000
65.00000000000000000000	0.00000000000000000000	4180.00000000000000000000	4192.30761718750000000000	4175.38427734375000000000	4181.53857421875000000000	4183.58984375000000000000	4183.07666015625000000000	4191.79492187500000000000	4192.82031250000000000000	4173.33300781250000000000	4206.15380859375000000000	4190.76904296875000000000	4248.71777343750000000000	4182.05126953125000000000	4186.15380859375000000000	1132.00000000000000000000	10249.00000000000000000000	10229.00000000000000000000	0.00000000000000000000	0.00000000000000000000	0.00000000000000000000	1529.00000000000000000000	840.00000000000000000000	4.00000000000000000000	4.00000000000000000000	4.00000000000000000000	4.00000000000000000000	4.00000000000000000000	4.00000000000000000000	4.00000000000000000000	4.00000000000000000000	4.00000000000000000000	4.00000000000000000000	4.00000000000000000000	4.00000000000000000000	4.00000000000000000000	4.00000000000000000000	4.00000000000000000000	4.00000000000000000000
66.00000000000000000000	0.00000000000000000000	4197.43603515625000000000	4211.79492187500000000000	4181.02539062500000000000	4190.76904296875000000000	4195.89746093750000000000	4193.84619140625000000000	4202.56396484375000000000	4199.48730468750000000000	4175.89746093750000000000	4224.61523437500000000000	4201.02539062500000000000	4252.30761718750000000000	4193.33300781250000000000	4190.76904296875000000000	1250.00000000000000000000	10249.00000000000000000000	10229.00000000000000000000	0.00000000000000000000	0.00000000000000000000	0.00000000000000000000	1529.00000000000000000000	847.00000000000000000000	4.00000000000000000000	4.00000000000000000000	4.00000000000000000000	4.00000000000000000000	4.00000000000000000000	4.00000000000000000000	4.00000000000000000000	4.00000000000000000000	4.00000000000000000000	4.00000000000000000000	4.00000000000000000000	4.00000000000000000000	4.00000000000000000000	4.00000000000000000000	4.00000000000000000000	4.00000000000000000000
67.00000000000000000000	0.00000000000000000000	4184.61523437500000000000	4184.10253906250000000000	4174.87158203125000000000	4163.58984375000000000000	4158.97412109375000000000	4175.89746093750000000000	4175.38427734375000000000	4168.71777343750000000000	4167.69238281250000000000	4176.41015625000000000000	4184.61523437500000000000	4244.10253906250000000000	4171.79492187500000000000	4178.46142578125000000000	1794.00000000000000000000	10244.00000000000000000000	10229.00000000000000000000	0.00000000000000000000	0.00000000000000000000	0.00000000000000000000	1529.00000000000000000000	855.00000000000000000000	4.00000000000000000000	4.00000000000000000000	4.00000000000000000000	4.00000000000000000000	4.00000000000000000000	4.00000000000000000000	4.00000000000000000000	4.00000000000000000000	4.00000000000000000000	4.00000000000000000000	4.00000000000000000000	4.00000000000000000000	4.00000000000000000000	4.00000000000000000000	4.00000000000000000000	4.00000000000000000000
68.00000000000000000000	0.00000000000000000000	4191.79492187500000000000	4215.38427734375000000000	4177.43603515625000000000	4184.10253906250000000000	4203.58984375000000000000	4183.58984375000000000000	4194.87158203125000000000	4188.20507812500000000000	4176.92285156250000000000	4192.30761718750000000000	4202.56396484375000000000	4257.94873046875000000000	4207.17919921875000000000	4198.46142578125000000000	1886.00000000000000000000	10244.00000000000000000000	10229.00000000000000000000	0.00000000000000000000	0.00000000000000000000	0.00000000000000000000	1529.00000000000000000000	862.00000000000000000000	4.00000000000000000000	4.00000000000000000000	4.00000000000000000000	4.00000000000000000000	4.00000000000000000000	4.00000000000000000000	4.00000000000000000000	4.00000000000000000000	4.00000000000000000000	4.00000000000000000000	4.00000000000000000000	4.00000000000000000000	4.00000000000000000000	4.00000000000000000000	4.00000000000000000000	4.00000000000000000000
69.00000000000000000000	0.00000000000000000000	4187.69238281250000000000	4198.46142578125000000000	4181.53857421875000000000	4184.61523437500000000000	4187.17919921875000000000	4171.79492187500000000000	4166.66650390625000000000	4166.66650390625000000000	4173.84619140625000000000	4162.56396484375000000000	4186.15380859375000000000	4248.71777343750000000000	4185.64111328125000000000	4188.71777343750000000000	1151.00000000000000000000	10243.00000000000000000000	10229.00000000000000000000	0.00000000000000000000	0.00000000000000000000	0.00000000000000000000	1529.00000000000000000000	869.00000000000000000000	4.00000000000000000000	4.00000000000000000000	4.00000000000000000000	4.00000000000000000000	4.00000000000000000000	4.00000000000000000000	4.00000000000000000000	4.00000000000000000000	4.00000000000000000000	4.00000000000000000000	4.00000000000000000000	4.00000000000000000000	4.00000000000000000000	4.00000000000000000000	4.00000000000000000000	4.00000000000000000000
70.00000000000000000000	0.00000000000000000000	4178.97412109375000000000	4186.15380859375000000000	4169.74365234375000000000	4178.46142578125000000000	4168.71777343750000000000	4175.89746093750000000000	4169.23046875000000000000	4171.79492187500000000000	4171.79492187500000000000	4156.92285156250000000000	4184.10253906250000000000	4243.07666015625000000000	4176.41015625000000000000	4182.05126953125000000000	1527.00000000000000000000	10243.00000000000000000000	10229.00000000000000000000	0.00000000000000000000	0.00000000000000000000	0.00000000000000000000	1529.00000000000000000000	877.00000000000000000000	4.00000000000000000000	4.00000000000000000000	4.00000000000000000000	4.00000000000000000000	4.00000000000000000000	4.00000000000000000000	4.00000000000000000000	4.00000000000000000000	4.00000000000000000000	4.00000000000000000000	4.00000000000000000000	4.00000000000000000000	4.00000000000000000000	4.00000000000000000000	4.00000000000000000000	4.00000000000000000000
71.00000000000000000000	0.00000000000000000000	4175.89746093750000000000	4190.25634765625000000000	4170.76904296875000000000	4187.17919921875000000000	4183.07666015625000000000	4180.51269531250000000000	4189.23046875000000000000	4198.97412109375000000000	4173.84619140625000000000	4197.94873046875000000000	4205.12792968750000000000	4257.43603515625000000000	4196.41015625000000000000	4195.38427734375000000000	1647.00000000000000000000	10242.00000000000000000000	10230.00000000000000000000	0.00000000000000000000	0.00000000000000000000	0.00000000000000000000	1529.00000000000000000000	884.00000000000000000000	4.00000000000000000000	4.00000000000000000000	4.00000000000000000000	4.00000000000000000000	4.00000000000000000000	4.00000000000000000000	4.00000000000000000000	4.00000000000000000000	4.00000000000000000000	4.00000000000000000000	4.00000000000000000000	4.00000000000000000000	4.00000000000000000000	4.00000000000000000000	4.00000000000000000000	4.00000000000000000000
72.00000000000000000000	0.00000000000000000000	4165.12792968750000000000	4165.12792968750000000000	4170.25634765625000000000	4170.76904296875000000000	4163.58984375000000000000	4163.07666015625000000000	4161.53857421875000000000	4168.20507812500000000000	4164.61523437500000000000	4173.84619140625000000000	4183.58984375000000000000	4241.53857421875000000000	4168.71777343750000000000	4180.51269531250000000000	854.00000000000000000000	10242.00000000000000000000	10230.00000000000000000000	0.00000000000000000000	0.00000000000000000000	0.00000000000000000000	1529.00000000000000000000	892.00000000000000000000	4.00000000000000000000	4.00000000000000000000	4.00000000000000000000	4.00000000000000000000	4.00000000000000000000	4.00000000000000000000	4.00000000000000000000	4.00000000000000000000	4.00000000000000000000	4.00000000000000000000	4.00000000000000000000	4.00000000000000000000	4.00000000000000000000	4.00000000000000000000	4.00000000000000000000	4.00000000000000000000
73.00000000000000000000	0.00000000000000000000	4185.12792968750000000000	4205.64111328125000000000	4171.28173828125000000000	4183.58984375000000000000	4202.56396484375000000000	4182.56396484375000000000	4186.15380859375000000000	4183.07666015625000000000	4171.79492187500000000000	4195.89746093750000000000	4193.33300781250000000000	4244.61523437500000000000	4188.71777343750000000000	4185.12792968750000000000	1729.00000000000000000000	10245.00000000000000000000	10230.00000000000000000000	0.00000000000000000000	0.00000000000000000000	0.00000000000000000000	1529.00000000000000000000	900.00000000000000000000	4.00000000000000000000	4.00000000000000000000	4.00000000000000000000	4.00000000000000000000	4.00000000000000000000	4.00000000000000000000	4.00000000000000000000	4.00000000000000000000	4.00000000000000000000	4.00000000000000000000	4.00000000000000000000	4.00000000000000000000	4.00000000000000000000	4.00000000000000000000	4.00000000000000000000	4.00000000000000000000
74.00000000000000000000	0.00000000000000000000	4189.23046875000000000000	4195.38427734375000000000	4176.92285156250000000000	4175.38427734375000000000	4181.02539062500000000000	4175.38427734375000000000	4174.35888671875000000000	4161.53857421875000000000	4171.79492187500000000000	4177.94873046875000000000	4180.00000000000000000000	4240.51269531250000000000	4168.71777343750000000000	4178.46142578125000000000	1858.00000000000000000000	10245.00000000000000000000	10230.00000000000000000000	0.00000000000000000000	0.00000000000000000000	0.00000000000000000000	1529.00000000000000000000	907.00000000000000000000	4.00000000000000000000	4.00000000000000000000	4.00000000000000000000	4.00000000000000000000	4.00000000000000000000	4.00000000000000000000	4.00000000000000000000	4.00000000000000000000	4.00000000000000000000	4.00000000000000000000	4.00000000000000000000	4.00000000000000000000	4.00000000000000000000	4.00000000000000000000	4.00000000000000000000	4.00000000000000000000
75.00000000000000000000	0.00000000000000000000	4178.46142578125000000000	4181.53857421875000000000	4170.76904296875000000000	4171.28173828125000000000	4155.38427734375000000000	4166.66650390625000000000	4167.69238281250000000000	4160.00000000000000000000	4171.79492187500000000000	4156.41015625000000000000	4178.46142578125000000000	4239.48730468750000000000	4170.76904296875000000000	4183.58984375000000000000	1582.00000000000000000000	10245.00000000000000000000	10228.00000000000000000000	0.00000000000000000000	0.00000000000000000000	0.00000000000000000000	1529.00000000000000000000	916.00000000000000000000	4.00000000000000000000	4.00000000000000000000	4.00000000000000000000	4.00000000000000000000	4.00000000000000000000	4.00000000000000000000	4.00000000000000000000	4.00000000000000000000	4.00000000000000000000	4.00000000000000000000	4.00000000000000000000	4.00000000000000000000	4.00000000000000000000	4.00000000000000000000	4.00000000000000000000	4.00000000000000000000
76.00000000000000000000	0.00000000000000000000	4181.02539062500000000000	4194.87158203125000000000	4172.82031250000000000000	4188.20507812500000000000	4171.28173828125000000000	4171.28173828125000000000	4176.41015625000000000000	4193.33300781250000000000	4175.89746093750000000000	4177.94873046875000000000	4203.07666015625000000000	4258.46142578125000000000	4203.58984375000000000000	4201.02539062500000000000	1344.00000000000000000000	10245.00000000000000000000	10228.00000000000000000000	0.00000000000000000000	0.00000000000000000000	0.00000000000000000000	1529.00000000000000000000	924.00000000000000000000	4.00000000000000000000	4.00000000000000000000	4.00000000000000000000	4.00000000000000000000	4.00000000000000000000	4.00000000000000000000	4.00000000000000000000	4.00000000000000000000	4.00000000000000000000	4.00000000000000000000	4.00000000000000000000	4.00000000000000000000	4.00000000000000000000	4.00000000000000000000	4.00000000000000000000	4.00000000000000000000
77.00000000000000000000	0.00000000000000000000	4170.25634765625000000000	4160.51269531250000000000	4171.79492187500000000000	4166.15380859375000000000	4149.74365234375000000000	4156.92285156250000000000	4147.17919921875000000000	4160.00000000000000000000	4170.76904296875000000000	4151.79492187500000000000	4177.94873046875000000000	4243.07666015625000000000	4164.10253906250000000000	4179.48730468750000000000	1551.00000000000000000000	10248.00000000000000000000	10230.00000000000000000000	0.00000000000000000000	0.00000000000000000000	0.00000000000000000000	1529.00000000000000000000	932.00000000000000000000	4.00000000000000000000	4.00000000000000000000	4.00000000000000000000	4.00000000000000000000	4.00000000000000000000	4.00000000000000000000	4.00000000000000000000	4.00000000000000000000	4.00000000000000000000	4.00000000000000000000	4.00000000000000000000	4.00000000000000000000	4.00000000000000000000	4.00000000000000000000	4.00000000000000000000	4.00000000000000000000
78.00000000000000000000	0.00000000000000000000	4178.46142578125000000000	4182.56396484375000000000	4168.20507812500000000000	4173.33300781250000000000	4186.15380859375000000000	4173.33300781250000000000	4181.02539062500000000000	4180.51269531250000000000	4176.92285156250000000000	4195.38427734375000000000	4189.74365234375000000000	4247.17919921875000000000	4175.89746093750000000000	4183.07666015625000000000	1858.00000000000000000000	10248.00000000000000000000	10230.00000000000000000000	0.00000000000000000000	0.00000000000000000000	0.00000000000000000000	1529.00000000000000000000	941.00000000000000000000	4.00000000000000000000	4.00000000000000000000	4.00000000000000000000	4.00000000000000000000	4.00000000000000000000	4.00000000000000000000	4.00000000000000000000	4.00000000000000000000	4.00000000000000000000	4.00000000000000000000	4.00000000000000000000	4.00000000000000000000	4.00000000000000000000	4.00000000000000000000	4.00000000000000000000	4.00000000000000000000
79.00000000000000000000	0.00000000000000000000	4178.97412109375000000000	4178.97412109375000000000	4170.76904296875000000000	4172.82031250000000000000	4178.46142578125000000000	4174.35888671875000000000	4178.46142578125000000000	4180.51269531250000000000	4172.82031250000000000000	4198.46142578125000000000	4187.69238281250000000000	4248.71777343750000000000	4166.66650390625000000000	4177.94873046875000000000	1582.00000000000000000000	10250.00000000000000000000	10230.00000000000000000000	0.00000000000000000000	0.00000000000000000000	0.00000000000000000000	1529.00000000000000000000	949.00000000000000000000	4.00000000000000000000	4.00000000000000000000	4.00000000000000000000	4.00000000000000000000	4.00000000000000000000	4.00000000000000000000	4.00000000000000000000	4.00000000000000000000	4.00000000000000000000	4.00000000000000000000	4.00000000000000000000	4.00000000000000000000	4.00000000000000000000	4.00000000000000000000	4.00000000000000000000	4.00000000000000000000
80.00000000000000000000	0.00000000000000000000	4176.41015625000000000000	4177.94873046875000000000	4167.69238281250000000000	4163.58984375000000000000	4165.64111328125000000000	4173.33300781250000000000	4165.12792968750000000000	4162.05126953125000000000	4170.76904296875000000000	4163.58984375000000000000	4172.30761718750000000000	4239.48730468750000000000	4153.84619140625000000000	4168.20507812500000000000	1344.00000000000000000000	10250.00000000000000000000	10230.00000000000000000000	0.00000000000000000000	0.00000000000000000000	0.00000000000000000000	1529.00000000000000000000	957.00000000000000000000	4.00000000000000000000	4.00000000000000000000	4.00000000000000000000	4.00000000000000000000	4.00000000000000000000	4.00000000000000000000	4.00000000000000000000	4.00000000000000000000	4.00000000000000000000	4.00000000000000000000	4.00000000000000000000	4.00000000000000000000	4.00000000000000000000	4.00000000000000000000	4.00000000000000000000	4.00000000000000000000
81.00000000000000000000	0.00000000000000000000	4190.25634765625000000000	4211.28173828125000000000	4175.89746093750000000000	4182.56396484375000000000	4191.79492187500000000000	4180.00000000000000000000	4180.51269531250000000000	4174.87158203125000000000	4178.46142578125000000000	4181.02539062500000000000	4187.17919921875000000000	4250.25634765625000000000	4184.10253906250000000000	4184.10253906250000000000	1551.00000000000000000000	10253.00000000000000000000	10227.00000000000000000000	0.00000000000000000000	0.00000000000000000000	0.00000000000000000000	1529.00000000000000000000	965.00000000000000000000	4.00000000000000000000	4.00000000000000000000	4.00000000000000000000	4.00000000000000000000	4.00000000000000000000	4.00000000000000000000	4.00000000000000000000	4.00000000000000000000	4.00000000000000000000	4.00000000000000000000	4.00000000000000000000	4.00000000000000000000	4.00000000000000000000	4.00000000000000000000	4.00000000000000000000	4.00000000000000000000
82.00000000000000000000	0.00000000000000000000	4178.97412109375000000000	4178.97412109375000000000	4174.87158203125000000000	4167.17919921875000000000	4146.15380859375000000000	4162.56396484375000000000	4152.82031250000000000000	4146.66650390625000000000	4171.79492187500000000000	4153.84619140625000000000	4170.25634765625000000000	4241.02539062500000000000	4161.53857421875000000000	4177.94873046875000000000	1858.00000000000000000000	10253.00000000000000000000	10227.00000000000000000000	0.00000000000000000000	0.00000000000000000000	0.00000000000000000000	1529.00000000000000000000	973.00000000000000000000	4.00000000000000000000	4.00000000000000000000	4.00000000000000000000	4.00000000000000000000	4.00000000000000000000	4.00000000000000000000	4.00000000000000000000	4.00000000000000000000	4.00000000000000000000	4.00000000000000000000	4.00000000000000000000	4.00000000000000000000	4.00000000000000000000	4.00000000000000000000	4.00000000000000000000	4.00000000000000000000
83.00000000000000000000	0.00000000000000000000	4180.51269531250000000000	4185.12792968750000000000	4166.15380859375000000000	4171.28173828125000000000	4156.92285156250000000000	4172.82031250000000000000	4172.82031250000000000000	4177.94873046875000000000	4173.84619140625000000000	4174.87158203125000000000	4187.17919921875000000000	4251.79492187500000000000	4185.12792968750000000000	4192.82031250000000000000	1582.00000000000000000000	10252.00000000000000000000	10226.00000000000000000000	0.00000000000000000000	0.00000000000000000000	0.00000000000000000000	1529.00000000000000000000	980.00000000000000000000	4.00000000000000000000	4.00000000000000000000	4.00000000000000000000	4.00000000000000000000	4.00000000000000000000	4.00000000000000000000	4.00000000000000000000	4.00000000000000000000	4.00000000000000000000	4.00000000000000000000	4.00000000000000000000	4.00000000000000000000	4.00000000000000000000	4.00000000000000000000	4.00000000000000000000	4.00000000000000000000
84.00000000000000000000	0.00000000000000000000	4177.94873046875000000000	4171.28173828125000000000	4171.28173828125000000000	4166.66650390625000000000	4160.00000000000000000000	4162.05126953125000000000	4167.17919921875000000000	4184.10253906250000000000	4172.30761718750000000000	4175.38427734375000000000	4190.25634765625000000000	4260.00000000000000000000	4181.53857421875000000000	4192.30761718750000000000	1344.00000000000000000000	10252.00000000000000000000	10226.00000000000000000000	0.00000000000000000000	0.00000000000000000000	0.00000000000000000000	1529.00000000000000000000	987.00000000000000000000	4.00000000000000000000	4.00000000000000000000	4.00000000000000000000	4.00000000000000000000	4.00000000000000000000	4.00000000000000000000	4.00000000000000000000	4.00000000000000000000	4.00000000000000000000	4.00000000000000000000	4.00000000000000000000	4.00000000000000000000	4.00000000000000000000	4.00000000000000000000	4.00000000000000000000	4.00000000000000000000
85.00000000000000000000	0.00000000000000000000	4170.25634765625000000000	4161.53857421875000000000	4171.28173828125000000000	4154.35888671875000000000	4157.94873046875000000000	4161.53857421875000000000	4160.51269531250000000000	4162.56396484375000000000	4170.76904296875000000000	4167.69238281250000000000	4176.92285156250000000000	4249.23046875000000000000	4157.43603515625000000000	4179.48730468750000000000	1551.00000000000000000000	10252.00000000000000000000	10227.00000000000000000000	0.00000000000000000000	0.00000000000000000000	0.00000000000000000000	1529.00000000000000000000	995.00000000000000000000	4.00000000000000000000	4.00000000000000000000	4.00000000000000000000	4.00000000000000000000	4.00000000000000000000	4.00000000000000000000	4.00000000000000000000	4.00000000000000000000	4.00000000000000000000	4.00000000000000000000	4.00000000000000000000	4.00000000000000000000	4.00000000000000000000	4.00000000000000000000	4.00000000000000000000	4.00000000000000000000
86.00000000000000000000	0.00000000000000000000	4184.10253906250000000000	4202.56396484375000000000	4175.38427734375000000000	4175.89746093750000000000	4202.05126953125000000000	4193.33300781250000000000	4197.94873046875000000000	4189.23046875000000000000	4177.43603515625000000000	4220.00000000000000000000	4197.43603515625000000000	4254.87158203125000000000	4181.53857421875000000000	4188.71777343750000000000	1858.00000000000000000000	10252.00000000000000000000	10227.00000000000000000000	0.00000000000000000000	0.00000000000000000000	0.00000000000000000000	1530.00000000000000000000	2.00000000000000000000	4.00000000000000000000	4.00000000000000000000	4.00000000000000000000	4.00000000000000000000	4.00000000000000000000	4.00000000000000000000	4.00000000000000000000	4.00000000000000000000	4.00000000000000000000	4.00000000000000000000	4.00000000000000000000	4.00000000000000000000	4.00000000000000000000	4.00000000000000000000	4.00000000000000000000	4.00000000000000000000
87.00000000000000000000	0.00000000000000000000	4178.97412109375000000000	4178.46142578125000000000	4173.84619140625000000000	4160.00000000000000000000	4178.97412109375000000000	4180.51269531250000000000	4170.76904296875000000000	4162.56396484375000000000	4167.17919921875000000000	4182.05126953125000000000	4176.41015625000000000000	4238.97412109375000000000	4151.28173828125000000000	4169.74365234375000000000	1582.00000000000000000000	10250.00000000000000000000	10228.00000000000000000000	0.00000000000000000000	0.00000000000000000000	0.00000000000000000000	1530.00000000000000000000	9.00000000000000000000	4.00000000000000000000	4.00000000000000000000	4.00000000000000000000	4.00000000000000000000	4.00000000000000000000	4.00000000000000000000	4.00000000000000000000	4.00000000000000000000	4.00000000000000000000	4.00000000000000000000	4.00000000000000000000	4.00000000000000000000	4.00000000000000000000	4.00000000000000000000	4.00000000000000000000	4.00000000000000000000
88.00000000000000000000	0.00000000000000000000	4185.64111328125000000000	4193.84619140625000000000	4173.33300781250000000000	4167.69238281250000000000	4190.25634765625000000000	4176.92285156250000000000	4172.30761718750000000000	4166.66650390625000000000	4171.79492187500000000000	4169.74365234375000000000	4181.53857421875000000000	4245.64111328125000000000	4176.41015625000000000000	4181.02539062500000000000	1344.00000000000000000000	10250.00000000000000000000	10228.00000000000000000000	0.00000000000000000000	0.00000000000000000000	0.00000000000000000000	1530.00000000000000000000	17.00000000000000000000	4.00000000000000000000	4.00000000000000000000	4.00000000000000000000	4.00000000000000000000	4.00000000000000000000	4.00000000000000000000	4.00000000000000000000	4.00000000000000000000	4.00000000000000000000	4.00000000000000000000	4.00000000000000000000	4.00000000000000000000	4.00000000000000000000	4.00000000000000000000	4.00000000000000000000	4.00000000000000000000
89.00000000000000000000	0.00000000000000000000	4190.25634765625000000000	4198.46142578125000000000	4183.58984375000000000000	4179.48730468750000000000	4176.41015625000000000000	4170.25634765625000000000	4165.12792968750000000000	4166.15380859375000000000	4176.92285156250000000000	4173.33300781250000000000	4187.17919921875000000000	4258.97412109375000000000	4196.41015625000000000000	4195.38427734375000000000	1551.00000000000000000000	10249.00000000000000000000	10229.00000000000000000000	0.00000000000000000000	0.00000000000000000000	0.00000000000000000000	1530.00000000000000000000	24.00000000000000000000	4.00000000000000000000	4.00000000000000000000	4.00000000000000000000	4.00000000000000000000	4.00000000000000000000	4.00000000000000000000	4.00000000000000000000	4.00000000000000000000	4.00000000000000000000	4.00000000000000000000	4.00000000000000000000	4.00000000000000000000	4.00000000000000000000	4.00000000000000000000	4.00000000000000000000	4.00000000000000000000
90.00000000000000000000	0.00000000000000000000	4176.41015625000000000000	4169.74365234375000000000	4172.30761718750000000000	4163.58984375000000000000	4141.02539062500000000000	4161.02539062500000000000	4148.71777343750000000000	4152.82031250000000000000	4171.28173828125000000000	4154.35888671875000000000	4172.82031250000000000000	4244.10253906250000000000	4169.23046875000000000000	4181.53857421875000000000	1858.00000000000000000000	10249.00000000000000000000	10229.00000000000000000000	0.00000000000000000000	0.00000000000000000000	0.00000000000000000000	1530.00000000000000000000	32.00000000000000000000	4.00000000000000000000	4.00000000000000000000	4.00000000000000000000	4.00000000000000000000	4.00000000000000000000	4.00000000000000000000	4.00000000000000000000	4.00000000000000000000	4.00000000000000000000	4.00000000000000000000	4.00000000000000000000	4.00000000000000000000	4.00000000000000000000	4.00000000000000000000	4.00000000000000000000	4.00000000000000000000
91.00000000000000000000	0.00000000000000000000	4175.38427734375000000000	4184.61523437500000000000	4165.12792968750000000000	4174.87158203125000000000	4177.43603515625000000000	4169.74365234375000000000	4175.89746093750000000000	4192.30761718750000000000	4175.38427734375000000000	4189.74365234375000000000	4193.84619140625000000000	4255.89746093750000000000	4186.66650390625000000000	4186.15380859375000000000	1582.00000000000000000000	10248.00000000000000000000	10229.00000000000000000000	0.00000000000000000000	0.00000000000000000000	0.00000000000000000000	1530.00000000000000000000	39.00000000000000000000	4.00000000000000000000	4.00000000000000000000	4.00000000000000000000	4.00000000000000000000	4.00000000000000000000	4.00000000000000000000	4.00000000000000000000	4.00000000000000000000	4.00000000000000000000	4.00000000000000000000	4.00000000000000000000	4.00000000000000000000	4.00000000000000000000	4.00000000000000000000	4.00000000000000000000	4.00000000000000000000
92.00000000000000000000	0.00000000000000000000	4165.12792968750000000000	4160.00000000000000000000	4169.74365234375000000000	4166.66650390625000000000	4158.97412109375000000000	4158.46142578125000000000	4159.48730468750000000000	4175.38427734375000000000	4170.25634765625000000000	4172.82031250000000000000	4180.51269531250000000000	4252.82031250000000000000	4164.61523437500000000000	4176.41015625000000000000	1344.00000000000000000000	10248.00000000000000000000	10229.00000000000000000000	0.00000000000000000000	0.00000000000000000000	0.00000000000000000000	1530.00000000000000000000	48.00000000000000000000	4.00000000000000000000	4.00000000000000000000	4.00000000000000000000	4.00000000000000000000	4.00000000000000000000	4.00000000000000000000	4.00000000000000000000	4.00000000000000000000	4.00000000000000000000	4.00000000000000000000	4.00000000000000000000	4.00000000000000000000	4.00000000000000000000	4.00000000000000000000	4.00000000000000000000	4.00000000000000000000
93.00000000000000000000	0.00000000000000000000	4178.97412109375000000000	4184.61523437500000000000	4173.33300781250000000000	4178.46142578125000000000	4171.79492187500000000000	4181.02539062500000000000	4185.64111328125000000000	4183.07666015625000000000	4174.35888671875000000000	4191.79492187500000000000	4187.69238281250000000000	4249.23046875000000000000	4180.00000000000000000000	4183.58984375000000000000	1551.00000000000000000000	10245.00000000000000000000	10228.00000000000000000000	0.00000000000000000000	0.00000000000000000000	0.00000000000000000000	1530.00000000000000000000	56.00000000000000000000	4.00000000000000000000	4.00000000000000000000	4.00000000000000000000	4.00000000000000000000	4.00000000000000000000	4.00000000000000000000	4.00000000000000000000	4.00000000000000000000	4.00000000000000000000	4.00000000000000000000	4.00000000000000000000	4.00000000000000000000	4.00000000000000000000	4.00000000000000000000	4.00000000000000000000	4.00000000000000000000
94.00000000000000000000	0.00000000000000000000	4193.33300781250000000000	4204.10253906250000000000	4180.51269531250000000000	4189.74365234375000000000	4182.05126953125000000000	4189.23046875000000000000	4197.43603515625000000000	4187.17919921875000000000	4176.92285156250000000000	4204.10253906250000000000	4188.71777343750000000000	4251.28173828125000000000	4183.58984375000000000000	4183.58984375000000000000	1858.00000000000000000000	10245.00000000000000000000	10228.00000000000000000000	0.00000000000000000000	0.00000000000000000000	0.00000000000000000000	1530.00000000000000000000	64.00000000000000000000	4.00000000000000000000	4.00000000000000000000	4.00000000000000000000	4.00000000000000000000	4.00000000000000000000	4.00000000000000000000	4.00000000000000000000	4.00000000000000000000	4.00000000000000000000	4.00000000000000000000	4.00000000000000000000	4.00000000000000000000	4.00000000000000000000	4.00000000000000000000	4.00000000000000000000	4.00000000000000000000
95.00000000000000000000	0.00000000000000000000	4176.92285156250000000000	4173.33300781250000000000	4174.35888671875000000000	4174.35888671875000000000	4156.92285156250000000000	4170.76904296875000000000	4166.15380859375000000000	4154.35888671875000000000	4168.20507812500000000000	4162.56396484375000000000	4163.07666015625000000000	4237.94873046875000000000	4152.82031250000000000000	4169.23046875000000000000	1582.00000000000000000000	10246.00000000000000000000	10228.00000000000000000000	0.00000000000000000000	0.00000000000000000000	0.00000000000000000000	1530.00000000000000000000	73.00000000000000000000	4.00000000000000000000	4.00000000000000000000	4.00000000000000000000	4.00000000000000000000	4.00000000000000000000	4.00000000000000000000	4.00000000000000000000	4.00000000000000000000	4.00000000000000000000	4.00000000000000000000	4.00000000000000000000	4.00000000000000000000	4.00000000000000000000	4.00000000000000000000	4.00000000000000000000	4.00000000000000000000
96.00000000000000000000	0.00000000000000000000	4175.89746093750000000000	4184.61523437500000000000	4170.76904296875000000000	4191.79492187500000000000	4187.17919921875000000000	4177.43603515625000000000	4175.38427734375000000000	4175.89746093750000000000	4174.35888671875000000000	4182.05126953125000000000	4185.12792968750000000000	4248.20507812500000000000	4187.17919921875000000000	4188.71777343750000000000	1344.00000000000000000000	10246.00000000000000000000	10228.00000000000000000000	0.00000000000000000000	0.00000000000000000000	0.00000000000000000000	1530.00000000000000000000	81.00000000000000000000	4.00000000000000000000	4.00000000000000000000	4.00000000000000000000	4.00000000000000000000	4.00000000000000000000	4.00000000000000000000	4.00000000000000000000	4.00000000000000000000	4.00000000000000000000	4.00000000000000000000	4.00000000000000000000	4.00000000000000000000	4.00000000000000000000	4.00000000000000000000	4.00000000000000000000	4.00000000000000000000
97.00000000000000000000	0.00000000000000000000	4170.76904296875000000000	4161.02539062500000000000	4172.82031250000000000000	4180.51269531250000000000	4150.25634765625000000000	4163.58984375000000000000	4149.23046875000000000000	4153.84619140625000000000	4170.76904296875000000000	4159.48730468750000000000	4172.82031250000000000000	4243.07666015625000000000	4167.69238281250000000000	4180.51269531250000000000	1551.00000000000000000000	10246.00000000000000000000	10227.00000000000000000000	0.00000000000000000000	0.00000000000000000000	0.00000000000000000000	1530.00000000000000000000	90.00000000000000000000	4.00000000000000000000	4.00000000000000000000	4.00000000000000000000	4.00000000000000000000	4.00000000000000000000	4.00000000000000000000	4.00000000000000000000	4.00000000000000000000	4.00000000000000000000	4.00000000000000000000	4.00000000000000000000	4.00000000000000000000	4.00000000000000000000	4.00000000000000000000	4.00000000000000000000	4.00000000000000000000
98.00000000000000000000	0.00000000000000000000	4172.82031250000000000000	4174.87158203125000000000	4170.76904296875000000000	4182.56396484375000000000	4148.71777343750000000000	4173.84619140625000000000	4169.23046875000000000000	4168.71777343750000000000	4170.76904296875000000000	4171.28173828125000000000	4174.35888671875000000000	4245.64111328125000000000	4166.15380859375000000000	4178.97412109375000000000	1858.00000000000000000000	10246.00000000000000000000	10227.00000000000000000000	0.00000000000000000000	0.00000000000000000000	0.00000000000000000000	1530.00000000000000000000	98.00000000000000000000	4.00000000000000000000	4.00000000000000000000	4.00000000000000000000	4.00000000000000000000	4.00000000000000000000	4.00000000000000000000	4.00000000000000000000	4.00000000000000000000	4.00000000000000000000	4.00000000000000000000	4.00000000000000000000	4.00000000000000000000	4.00000000000000000000	4.00000000000000000000	4.00000000000000000000	4.00000000000000000000
99.00000000000000000000	0.00000000000000000000	4172.30761718750000000000	4181.02539062500000000000	4173.33300781250000000000	4190.76904296875000000000	4178.97412109375000000000	4182.05126953125000000000	4188.71777343750000000000	4192.30761718750000000000	4172.30761718750000000000	4192.30761718750000000000	4186.15380859375000000000	4254.87158203125000000000	4172.30761718750000000000	4184.10253906250000000000	1582.00000000000000000000	10246.00000000000000000000	10228.00000000000000000000	0.00000000000000000000	0.00000000000000000000	0.00000000000000000000	1530.00000000000000000000	106.00000000000000000000	4.00000000000000000000	4.00000000000000000000	4.00000000000000000000	4.00000000000000000000	4.00000000000000000000	4.00000000000000000000	4.00000000000000000000	4.00000000000000000000	4.00000000000000000000	4.00000000000000000000	4.00000000000000000000	4.00000000000000000000	4.00000000000000000000	4.00000000000000000000	4.00000000000000000000	4.00000000000000000000
100.00000000000000000000	0.00000000000000000000	4158.46142578125000000000	4143.07666015625000000000	4167.17919921875000000000	4165.64111328125000000000	4156.41015625000000000000	4166.66650390625000000000	4160.00000000000000000000	4156.92285156250000000000	4167.69238281250000000000	4152.82031250000000000000	4164.10253906250000000000	4236.41015625000000000000	4139.48730468750000000000	4166.15380859375000000000	1344.00000000000000000000	10246.00000000000000000000	10228.00000000000000000000	0.00000000000000000000	0.00000000000000000000	0.00000000000000000000	1530.00000000000000000000	115.00000000000000000000	4.00000000000000000000	4.00000000000000000000	4.00000000000000000000	4.00000000000000000000	4.00000000000000000000	4.00000000000000000000	4.00000000000000000000	4.00000000000000000000	4.00000000000000000000	4.00000000000000000000	4.00000000000000000000	4.00000000000000000000	4.00000000000000000000	4.00000000000000000000	4.00000000000000000000	4.00000000000000000000
101.00000000000000000000	0.00000000000000000000	4177.43603515625000000000	4183.07666015625000000000	4172.82031250000000000000	4183.58984375000000000000	4172.30761718750000000000	4180.00000000000000000000	4185.12792968750000000000	4176.92285156250000000000	4176.41015625000000000000	4186.15380859375000000000	4181.53857421875000000000	4243.58984375000000000000	4176.41015625000000000000	4178.46142578125000000000	1551.00000000000000000000	10248.00000000000000000000	10227.00000000000000000000	0.00000000000000000000	0.00000000000000000000	0.00000000000000000000	1530.00000000000000000000	123.00000000000000000000	4.00000000000000000000	4.00000000000000000000	4.00000000000000000000	4.00000000000000000000	4.00000000000000000000	4.00000000000000000000	4.00000000000000000000	4.00000000000000000000	4.00000000000000000000	4.00000000000000000000	4.00000000000000000000	4.00000000000000000000	4.00000000000000000000	4.00000000000000000000	4.00000000000000000000	4.00000000000000000000
102.00000000000000000000	0.00000000000000000000	4178.97412109375000000000	4180.51269531250000000000	4179.48730468750000000000	4180.51269531250000000000	4148.71777343750000000000	4170.76904296875000000000	4170.25634765625000000000	4158.46142578125000000000	4171.28173828125000000000	4166.66650390625000000000	4171.28173828125000000000	4241.02539062500000000000	4169.74365234375000000000	4177.43603515625000000000	1858.00000000000000000000	10248.00000000000000000000	10227.00000000000000000000	0.00000000000000000000	0.00000000000000000000	0.00000000000000000000	1530.00000000000000000000	131.00000000000000000000	4.00000000000000000000	4.00000000000000000000	4.00000000000000000000	4.00000000000000000000	4.00000000000000000000	4.00000000000000000000	4.00000000000000000000	4.00000000000000000000	4.00000000000000000000	4.00000000000000000000	4.00000000000000000000	4.00000000000000000000	4.00000000000000000000	4.00000000000000000000	4.00000000000000000000	4.00000000000000000000
103.00000000000000000000	0.00000000000000000000	4172.30761718750000000000	4172.82031250000000000000	4170.76904296875000000000	4172.82031250000000000000	4163.07666015625000000000	4169.74365234375000000000	4169.23046875000000000000	4157.94873046875000000000	4171.79492187500000000000	4148.71777343750000000000	4173.84619140625000000000	4243.58984375000000000000	4174.35888671875000000000	4184.61523437500000000000	1582.00000000000000000000	10247.00000000000000000000	10227.00000000000000000000	0.00000000000000000000	0.00000000000000000000	0.00000000000000000000	1530.00000000000000000000	140.00000000000000000000	4.00000000000000000000	4.00000000000000000000	4.00000000000000000000	4.00000000000000000000	4.00000000000000000000	4.00000000000000000000	4.00000000000000000000	4.00000000000000000000	4.00000000000000000000	4.00000000000000000000	4.00000000000000000000	4.00000000000000000000	4.00000000000000000000	4.00000000000000000000	4.00000000000000000000	4.00000000000000000000
104.00000000000000000000	0.00000000000000000000	4174.87158203125000000000	4178.46142578125000000000	4175.38427734375000000000	4182.05126953125000000000	4185.12792968750000000000	4171.79492187500000000000	4177.94873046875000000000	4188.20507812500000000000	4176.92285156250000000000	4178.46142578125000000000	4195.38427734375000000000	4262.05126953125000000000	4199.48730468750000000000	4194.87158203125000000000	1344.00000000000000000000	10247.00000000000000000000	10227.00000000000000000000	0.00000000000000000000	0.00000000000000000000	0.00000000000000000000	1530.00000000000000000000	148.00000000000000000000	4.00000000000000000000	4.00000000000000000000	4.00000000000000000000	4.00000000000000000000	4.00000000000000000000	4.00000000000000000000	4.00000000000000000000	4.00000000000000000000	4.00000000000000000000	4.00000000000000000000	4.00000000000000000000	4.00000000000000000000	4.00000000000000000000	4.00000000000000000000	4.00000000000000000000	4.00000000000000000000
105.00000000000000000000	0.00000000000000000000	4163.58984375000000000000	4148.20507812500000000000	4173.33300781250000000000	4165.64111328125000000000	4140.00000000000000000000	4157.94873046875000000000	4150.76904296875000000000	4161.02539062500000000000	4166.66650390625000000000	4158.97412109375000000000	4170.76904296875000000000	4241.53857421875000000000	4163.07666015625000000000	4174.87158203125000000000	1551.00000000000000000000	10249.00000000000000000000	10227.00000000000000000000	0.00000000000000000000	0.00000000000000000000	0.00000000000000000000	1530.00000000000000000000	156.00000000000000000000	4.00000000000000000000	4.00000000000000000000	4.00000000000000000000	4.00000000000000000000	4.00000000000000000000	4.00000000000000000000	4.00000000000000000000	4.00000000000000000000	4.00000000000000000000	4.00000000000000000000	4.00000000000000000000	4.00000000000000000000	4.00000000000000000000	4.00000000000000000000	4.00000000000000000000	4.00000000000000000000
106.00000000000000000000	0.00000000000000000000	4175.89746093750000000000	4178.97412109375000000000	4170.25634765625000000000	4180.00000000000000000000	4166.15380859375000000000	4180.51269531250000000000	4186.15380859375000000000	4178.97412109375000000000	4171.28173828125000000000	4188.71777343750000000000	4181.53857421875000000000	4241.53857421875000000000	4175.38427734375000000000	4182.05126953125000000000	1858.00000000000000000000	10249.00000000000000000000	10227.00000000000000000000	0.00000000000000000000	0.00000000000000000000	0.00000000000000000000	1530.00000000000000000000	164.00000000000000000000	4.00000000000000000000	4.00000000000000000000	4.00000000000000000000	4.00000000000000000000	4.00000000000000000000	4.00000000000000000000	4.00000000000000000000	4.00000000000000000000	4.00000000000000000000	4.00000000000000000000	4.00000000000000000000	4.00000000000000000000	4.00000000000000000000	4.00000000000000000000	4.00000000000000000000	4.00000000000000000000
107.00000000000000000000	0.00000000000000000000	4172.82031250000000000000	4165.64111328125000000000	4172.82031250000000000000	4172.30761718750000000000	4157.94873046875000000000	4173.33300781250000000000	4173.84619140625000000000	4165.64111328125000000000	4169.74365234375000000000	4168.71777343750000000000	4174.87158203125000000000	4239.48730468750000000000	4155.89746093750000000000	4169.23046875000000000000	1582.00000000000000000000	10250.00000000000000000000	10226.00000000000000000000	0.00000000000000000000	0.00000000000000000000	0.00000000000000000000	1530.00000000000000000000	171.00000000000000000000	4.00000000000000000000	4.00000000000000000000	4.00000000000000000000	4.00000000000000000000	4.00000000000000000000	4.00000000000000000000	4.00000000000000000000	4.00000000000000000000	4.00000000000000000000	4.00000000000000000000	4.00000000000000000000	4.00000000000000000000	4.00000000000000000000	4.00000000000000000000	4.00000000000000000000	4.00000000000000000000
108.00000000000000000000	0.00000000000000000000	4166.15380859375000000000	4158.97412109375000000000	4169.23046875000000000000	4163.58984375000000000000	4151.79492187500000000000	4168.20507812500000000000	4160.00000000000000000000	4155.38427734375000000000	4170.76904296875000000000	4147.17919921875000000000	4166.15380859375000000000	4231.28173828125000000000	4153.33300781250000000000	4164.61523437500000000000	1344.00000000000000000000	10250.00000000000000000000	10226.00000000000000000000	0.00000000000000000000	0.00000000000000000000	0.00000000000000000000	1530.00000000000000000000	179.00000000000000000000	4.00000000000000000000	4.00000000000000000000	4.00000000000000000000	4.00000000000000000000	4.00000000000000000000	4.00000000000000000000	4.00000000000000000000	4.00000000000000000000	4.00000000000000000000	4.00000000000000000000	4.00000000000000000000	4.00000000000000000000	4.00000000000000000000	4.00000000000000000000	4.00000000000000000000	4.00000000000000000000
109.00000000000000000000	0.00000000000000000000	4182.56396484375000000000	4189.23046875000000000000	4179.48730468750000000000	4187.17919921875000000000	4168.20507812500000000000	4175.89746093750000000000	4174.87158203125000000000	4173.84619140625000000000	4177.43603515625000000000	4173.84619140625000000000	4181.02539062500000000000	4242.56396484375000000000	4186.66650390625000000000	4187.17919921875000000000	1551.00000000000000000000	10249.00000000000000000000	10227.00000000000000000000	0.00000000000000000000	0.00000000000000000000	0.00000000000000000000	1530.00000000000000000000	186.00000000000000000000	4.00000000000000000000	4.00000000000000000000	4.00000000000000000000	4.00000000000000000000	4.00000000000000000000	4.00000000000000000000	4.00000000000000000000	4.00000000000000000000	4.00000000000000000000	4.00000000000000000000	4.00000000000000000000	4.00000000000000000000	4.00000000000000000000	4.00000000000000000000	4.00000000000000000000	4.00000000000000000000
110.00000000000000000000	0.00000000000000000000	4175.38427734375000000000	4159.48730468750000000000	4176.92285156250000000000	4172.82031250000000000000	4122.56396484375000000000	4156.41015625000000000000	4150.25634765625000000000	4147.69238281250000000000	4171.79492187500000000000	4140.00000000000000000000	4165.12792968750000000000	4231.28173828125000000000	4157.94873046875000000000	4175.89746093750000000000	1858.00000000000000000000	10249.00000000000000000000	10227.00000000000000000000	0.00000000000000000000	0.00000000000000000000	0.00000000000000000000	1530.00000000000000000000	193.00000000000000000000	4.00000000000000000000	4.00000000000000000000	4.00000000000000000000	4.00000000000000000000	4.00000000000000000000	4.00000000000000000000	4.00000000000000000000	4.00000000000000000000	4.00000000000000000000	4.00000000000000000000	4.00000000000000000000	4.00000000000000000000	4.00000000000000000000	4.00000000000000000000	4.00000000000000000000	4.00000000000000000000
111.00000000000000000000	0.00000000000000000000	4170.76904296875000000000	4167.17919921875000000000	4166.15380859375000000000	4175.89746093750000000000	4152.82031250000000000000	4166.66650390625000000000	4171.28173828125000000000	4179.48730468750000000000	4176.41015625000000000000	4167.69238281250000000000	4184.61523437500000000000	4239.48730468750000000000	4178.46142578125000000000	4183.58984375000000000000	1582.00000000000000000000	10247.00000000000000000000	10227.00000000000000000000	0.00000000000000000000	0.00000000000000000000	0.00000000000000000000	1530.00000000000000000000	201.00000000000000000000	4.00000000000000000000	4.00000000000000000000	4.00000000000000000000	4.00000000000000000000	4.00000000000000000000	4.00000000000000000000	4.00000000000000000000	4.00000000000000000000	4.00000000000000000000	4.00000000000000000000	4.00000000000000000000	4.00000000000000000000	4.00000000000000000000	4.00000000000000000000	4.00000000000000000000	4.00000000000000000000
112.00000000000000000000	0.00000000000000000000	4162.05126953125000000000	4151.28173828125000000000	4168.71777343750000000000	4169.23046875000000000000	4163.07666015625000000000	4164.10253906250000000000	4162.05126953125000000000	4178.97412109375000000000	4171.28173828125000000000	4170.76904296875000000000	4182.05126953125000000000	4242.05126953125000000000	4168.20507812500000000000	4181.53857421875000000000	1344.00000000000000000000	10247.00000000000000000000	10227.00000000000000000000	0.00000000000000000000	0.00000000000000000000	0.00000000000000000000	1530.00000000000000000000	208.00000000000000000000	4.00000000000000000000	4.00000000000000000000	4.00000000000000000000	4.00000000000000000000	4.00000000000000000000	4.00000000000000000000	4.00000000000000000000	4.00000000000000000000	4.00000000000000000000	4.00000000000000000000	4.00000000000000000000	4.00000000000000000000	4.00000000000000000000	4.00000000000000000000	4.00000000000000000000	4.00000000000000000000
113.00000000000000000000	0.00000000000000000000	4161.02539062500000000000	4149.74365234375000000000	4165.12792968750000000000	4162.05126953125000000000	4157.43603515625000000000	4168.20507812500000000000	4161.02539062500000000000	4160.51269531250000000000	4167.17919921875000000000	4143.58984375000000000000	4170.25634765625000000000	4231.79492187500000000000	4146.66650390625000000000	4170.76904296875000000000	1551.00000000000000000000	10246.00000000000000000000	10229.00000000000000000000	0.00000000000000000000	0.00000000000000000000	0.00000000000000000000	1530.00000000000000000000	215.00000000000000000000	4.00000000000000000000	4.00000000000000000000	4.00000000000000000000	4.00000000000000000000	4.00000000000000000000	4.00000000000000000000	4.00000000000000000000	4.00000000000000000000	4.00000000000000000000	4.00000000000000000000	4.00000000000000000000	4.00000000000000000000	4.00000000000000000000	4.00000000000000000000	4.00000000000000000000	4.00000000000000000000
114.00000000000000000000	0.00000000000000000000	4177.43603515625000000000	4186.66650390625000000000	4171.28173828125000000000	4181.02539062500000000000	4196.41015625000000000000	4185.64111328125000000000	4187.17919921875000000000	4174.87158203125000000000	4173.84619140625000000000	4166.66650390625000000000	4184.10253906250000000000	4237.43603515625000000000	4168.20507812500000000000	4175.89746093750000000000	1858.00000000000000000000	10246.00000000000000000000	10229.00000000000000000000	0.00000000000000000000	0.00000000000000000000	0.00000000000000000000	1530.00000000000000000000	223.00000000000000000000	4.00000000000000000000	4.00000000000000000000	4.00000000000000000000	4.00000000000000000000	4.00000000000000000000	4.00000000000000000000	4.00000000000000000000	4.00000000000000000000	4.00000000000000000000	4.00000000000000000000	4.00000000000000000000	4.00000000000000000000	4.00000000000000000000	4.00000000000000000000	4.00000000000000000000	4.00000000000000000000
115.00000000000000000000	0.00000000000000000000	4167.69238281250000000000	4156.41015625000000000000	4173.84619140625000000000	4160.00000000000000000000	4175.38427734375000000000	4168.71777343750000000000	4154.87158203125000000000	4140.00000000000000000000	4168.71777343750000000000	4144.61523437500000000000	4157.94873046875000000000	4223.07666015625000000000	4142.56396484375000000000	4162.05126953125000000000	1582.00000000000000000000	10246.00000000000000000000	10229.00000000000000000000	0.00000000000000000000	0.00000000000000000000	0.00000000000000000000	1530.00000000000000000000	231.00000000000000000000	4.00000000000000000000	4.00000000000000000000	4.00000000000000000000	4.00000000000000000000	4.00000000000000000000	4.00000000000000000000	4.00000000000000000000	4.00000000000000000000	4.00000000000000000000	4.00000000000000000000	4.00000000000000000000	4.00000000000000000000	4.00000000000000000000	4.00000000000000000000	4.00000000000000000000	4.00000000000000000000
116.00000000000000000000	0.00000000000000000000	4173.33300781250000000000	4169.23046875000000000000	4172.82031250000000000000	4168.71777343750000000000	4186.66650390625000000000	4170.76904296875000000000	4165.64111328125000000000	4160.51269531250000000000	4177.43603515625000000000	4161.53857421875000000000	4172.30761718750000000000	4234.35888671875000000000	4172.82031250000000000000	4179.48730468750000000000	1344.00000000000000000000	10246.00000000000000000000	10229.00000000000000000000	0.00000000000000000000	0.00000000000000000000	0.00000000000000000000	1530.00000000000000000000	239.00000000000000000000	4.00000000000000000000	4.00000000000000000000	4.00000000000000000000	4.00000000000000000000	4.00000000000000000000	4.00000000000000000000	4.00000000000000000000	4.00000000000000000000	4.00000000000000000000	4.00000000000000000000	4.00000000000000000000	4.00000000000000000000	4.00000000000000000000	4.00000000000000000000	4.00000000000000000000	4.00000000000000000000
117.00000000000000000000	0.00000000000000000000	4176.92285156250000000000	4168.20507812500000000000	4178.97412109375000000000	4173.84619140625000000000	4178.97412109375000000000	4160.51269531250000000000	4153.84619140625000000000	4160.00000000000000000000	4176.92285156250000000000	4145.12792968750000000000	4179.48730468750000000000	4244.61523437500000000000	4178.97412109375000000000	4188.20507812500000000000	1551.00000000000000000000	10246.00000000000000000000	10230.00000000000000000000	0.00000000000000000000	0.00000000000000000000	0.00000000000000000000	1530.00000000000000000000	247.00000000000000000000	4.00000000000000000000	4.00000000000000000000	4.00000000000000000000	4.00000000000000000000	4.00000000000000000000	4.00000000000000000000	4.00000000000000000000	4.00000000000000000000	4.00000000000000000000	4.00000000000000000000	4.00000000000000000000	4.00000000000000000000	4.00000000000000000000	4.00000000000000000000	4.00000000000000000000	4.00000000000000000000
118.00000000000000000000	0.00000000000000000000	4171.79492187500000000000	4157.94873046875000000000	4173.84619140625000000000	4161.53857421875000000000	4169.74365234375000000000	4156.41015625000000000000	4141.02539062500000000000	4140.51269531250000000000	4166.15380859375000000000	4125.64111328125000000000	4168.71777343750000000000	4236.92285156250000000000	4155.38427734375000000000	4181.02539062500000000000	1858.00000000000000000000	10246.00000000000000000000	10230.00000000000000000000	0.00000000000000000000	0.00000000000000000000	0.00000000000000000000	1530.00000000000000000000	255.00000000000000000000	4.00000000000000000000	4.00000000000000000000	4.00000000000000000000	4.00000000000000000000	4.00000000000000000000	4.00000000000000000000	4.00000000000000000000	4.00000000000000000000	4.00000000000000000000	4.00000000000000000000	4.00000000000000000000	4.00000000000000000000	4.00000000000000000000	4.00000000000000000000	4.00000000000000000000	4.00000000000000000000
119.00000000000000000000	0.00000000000000000000	4178.97412109375000000000	4184.10253906250000000000	4172.82031250000000000000	4180.00000000000000000000	4205.64111328125000000000	4175.89746093750000000000	4174.87158203125000000000	4178.46142578125000000000	4169.23046875000000000000	4181.02539062500000000000	4190.76904296875000000000	4249.74365234375000000000	4177.94873046875000000000	4191.79492187500000000000	1582.00000000000000000000	10247.00000000000000000000	10227.00000000000000000000	0.00000000000000000000	0.00000000000000000000	0.00000000000000000000	1530.00000000000000000000	263.00000000000000000000	4.00000000000000000000	4.00000000000000000000	4.00000000000000000000	4.00000000000000000000	4.00000000000000000000	4.00000000000000000000	4.00000000000000000000	4.00000000000000000000	4.00000000000000000000	4.00000000000000000000	4.00000000000000000000	4.00000000000000000000	4.00000000000000000000	4.00000000000000000000	4.00000000000000000000	4.00000000000000000000
120.00000000000000000000	0.00000000000000000000	4166.66650390625000000000	4156.41015625000000000000	4170.25634765625000000000	4165.12792968750000000000	4186.15380859375000000000	4166.15380859375000000000	4154.35888671875000000000	4156.92285156250000000000	4167.69238281250000000000	4154.35888671875000000000	4173.33300781250000000000	4237.94873046875000000000	4150.25634765625000000000	4174.35888671875000000000	1344.00000000000000000000	10247.00000000000000000000	10227.00000000000000000000	0.00000000000000000000	0.00000000000000000000	0.00000000000000000000	1530.00000000000000000000	271.00000000000000000000	4.00000000000000000000	4.00000000000000000000	4.00000000000000000000	4.00000000000000000000	4.00000000000000000000	4.00000000000000000000	4.00000000000000000000	4.00000000000000000000	4.00000000000000000000	4.00000000000000000000	4.00000000000000000000	4.00000000000000000000	4.00000000000000000000	4.00000000000000000000	4.00000000000000000000	4.00000000000000000000
121.00000000000000000000	0.00000000000000000000	4178.46142578125000000000	4182.56396484375000000000	4170.25634765625000000000	4171.28173828125000000000	4227.69238281250000000000	4180.00000000000000000000	4168.71777343750000000000	4155.38427734375000000000	4174.87158203125000000000	4155.38427734375000000000	4180.00000000000000000000	4238.97412109375000000000	4168.71777343750000000000	4181.02539062500000000000	1551.00000000000000000000	10247.00000000000000000000	10228.00000000000000000000	0.00000000000000000000	0.00000000000000000000	0.00000000000000000000	1530.00000000000000000000	280.00000000000000000000	4.00000000000000000000	4.00000000000000000000	4.00000000000000000000	4.00000000000000000000	4.00000000000000000000	4.00000000000000000000	4.00000000000000000000	4.00000000000000000000	4.00000000000000000000	4.00000000000000000000	4.00000000000000000000	4.00000000000000000000	4.00000000000000000000	4.00000000000000000000	4.00000000000000000000	4.00000000000000000000
122.00000000000000000000	0.00000000000000000000	4190.25634765625000000000	4192.82031250000000000000	4180.51269531250000000000	4180.00000000000000000000	4244.10253906250000000000	4180.00000000000000000000	4168.20507812500000000000	4148.20507812500000000000	4173.33300781250000000000	4155.38427734375000000000	4177.43603515625000000000	4240.51269531250000000000	4171.79492187500000000000	4183.58984375000000000000	1858.00000000000000000000	10247.00000000000000000000	10228.00000000000000000000	0.00000000000000000000	0.00000000000000000000	0.00000000000000000000	1530.00000000000000000000	288.00000000000000000000	4.00000000000000000000	4.00000000000000000000	4.00000000000000000000	4.00000000000000000000	4.00000000000000000000	4.00000000000000000000	4.00000000000000000000	4.00000000000000000000	4.00000000000000000000	4.00000000000000000000	4.00000000000000000000	4.00000000000000000000	4.00000000000000000000	4.00000000000000000000	4.00000000000000000000	4.00000000000000000000
123.00000000000000000000	0.00000000000000000000	4174.35888671875000000000	4163.07666015625000000000	4173.33300781250000000000	4163.07666015625000000000	4202.56396484375000000000	4163.58984375000000000000	4147.17919921875000000000	4130.25634765625000000000	4165.64111328125000000000	4120.51269531250000000000	4155.89746093750000000000	4224.10253906250000000000	4144.10253906250000000000	4167.69238281250000000000	1582.00000000000000000000	10249.00000000000000000000	10230.00000000000000000000	0.00000000000000000000	0.00000000000000000000	0.00000000000000000000	1530.00000000000000000000	297.00000000000000000000	4.00000000000000000000	4.00000000000000000000	4.00000000000000000000	4.00000000000000000000	4.00000000000000000000	4.00000000000000000000	4.00000000000000000000	4.00000000000000000000	4.00000000000000000000	4.00000000000000000000	4.00000000000000000000	4.00000000000000000000	4.00000000000000000000	4.00000000000000000000	4.00000000000000000000	4.00000000000000000000
124.00000000000000000000	0.00000000000000000000	4172.30761718750000000000	4178.46142578125000000000	4167.69238281250000000000	4174.35888671875000000000	4220.00000000000000000000	4168.71777343750000000000	4166.66650390625000000000	4167.17919921875000000000	4174.35888671875000000000	4151.79492187500000000000	4182.56396484375000000000	4242.05126953125000000000	4181.02539062500000000000	4186.15380859375000000000	1344.00000000000000000000	10249.00000000000000000000	10230.00000000000000000000	0.00000000000000000000	0.00000000000000000000	0.00000000000000000000	1530.00000000000000000000	305.00000000000000000000	4.00000000000000000000	4.00000000000000000000	4.00000000000000000000	4.00000000000000000000	4.00000000000000000000	4.00000000000000000000	4.00000000000000000000	4.00000000000000000000	4.00000000000000000000	4.00000000000000000000	4.00000000000000000000	4.00000000000000000000	4.00000000000000000000	4.00000000000000000000	4.00000000000000000000	4.00000000000000000000
125.00000000000000000000	0.00000000000000000000	4163.58984375000000000000	4148.71777343750000000000	4167.69238281250000000000	4159.48730468750000000000	4199.48730468750000000000	4151.79492187500000000000	4138.46142578125000000000	4147.17919921875000000000	4170.25634765625000000000	4135.89746093750000000000	4171.79492187500000000000	4236.41015625000000000000	4161.53857421875000000000	4179.48730468750000000000	1551.00000000000000000000	10249.00000000000000000000	10230.00000000000000000000	0.00000000000000000000	0.00000000000000000000	0.00000000000000000000	1530.00000000000000000000	313.00000000000000000000	4.00000000000000000000	4.00000000000000000000	4.00000000000000000000	4.00000000000000000000	4.00000000000000000000	4.00000000000000000000	4.00000000000000000000	4.00000000000000000000	4.00000000000000000000	4.00000000000000000000	4.00000000000000000000	4.00000000000000000000	4.00000000000000000000	4.00000000000000000000	4.00000000000000000000	4.00000000000000000000
126.00000000000000000000	0.00000000000000000000	4172.30761718750000000000	4167.69238281250000000000	4167.69238281250000000000	4166.15380859375000000000	4213.33300781250000000000	4167.69238281250000000000	4160.51269531250000000000	4161.53857421875000000000	4171.28173828125000000000	4162.05126953125000000000	4173.33300781250000000000	4230.76904296875000000000	4161.53857421875000000000	4176.41015625000000000000	1858.00000000000000000000	10249.00000000000000000000	10230.00000000000000000000	0.00000000000000000000	0.00000000000000000000	0.00000000000000000000	1530.00000000000000000000	321.00000000000000000000	4.00000000000000000000	4.00000000000000000000	4.00000000000000000000	4.00000000000000000000	4.00000000000000000000	4.00000000000000000000	4.00000000000000000000	4.00000000000000000000	4.00000000000000000000	4.00000000000000000000	4.00000000000000000000	4.00000000000000000000	4.00000000000000000000	4.00000000000000000000	4.00000000000000000000	4.00000000000000000000
127.00000000000000000000	0.00000000000000000000	4180.51269531250000000000	4186.66650390625000000000	4174.87158203125000000000	4175.89746093750000000000	4218.97412109375000000000	4180.00000000000000000000	4180.00000000000000000000	4178.46142578125000000000	4173.33300781250000000000	4189.74365234375000000000	4181.02539062500000000000	4243.07666015625000000000	4165.64111328125000000000	4177.43603515625000000000	50.00000000000000000000	10252.00000000000000000000	10229.00000000000000000000	0.00000000000000000000	0.00000000000000000000	0.00000000000000000000	1530.00000000000000000000	328.00000000000000000000	4.00000000000000000000	4.00000000000000000000	4.00000000000000000000	4.00000000000000000000	4.00000000000000000000	4.00000000000000000000	4.00000000000000000000	4.00000000000000000000	4.00000000000000000000	4.00000000000000000000	4.00000000000000000000	4.00000000000000000000	4.00000000000000000000	4.00000000000000000000	4.00000000000000000000	4.00000000000000000000
0.00000000000000000000	0.00000000000000000000	4170.25634765625000000000	4162.05126953125000000000	4172.30761718750000000000	4156.92285156250000000000	4208.71777343750000000000	4167.69238281250000000000	4155.38427734375000000000	4146.66650390625000000000	4170.25634765625000000000	4147.69238281250000000000	4166.15380859375000000000	4235.89746093750000000000	4149.23046875000000000000	4168.71777343750000000000	921.00000000000000000000	10252.00000000000000000000	10229.00000000000000000000	0.00000000000000000000	0.00000000000000000000	0.00000000000000000000	1530.00000000000000000000	335.00000000000000000000	4.00000000000000000000	4.00000000000000000000	4.00000000000000000000	4.00000000000000000000	4.00000000000000000000	4.00000000000000000000	4.00000000000000000000	4.00000000000000000000	4.00000000000000000000	4.00000000000000000000	4.00000000000000000000	4.00000000000000000000	4.00000000000000000000	4.00000000000000000000	4.00000000000000000000	4.00000000000000000000
1.00000000000000000000	0.00000000000000000000	4185.64111328125000000000	4194.87158203125000000000	4177.94873046875000000000	4176.92285156250000000000	4263.07666015625000000000	4181.53857421875000000000	4175.38427734375000000000	4168.20507812500000000000	4180.51269531250000000000	4168.20507812500000000000	4188.71777343750000000000	4245.64111328125000000000	4193.33300781250000000000	4191.28173828125000000000	1132.00000000000000000000	10252.00000000000000000000	10228.00000000000000000000	0.00000000000000000000	0.00000000000000000000	0.00000000000000000000	1530.00000000000000000000	343.00000000000000000000	4.00000000000000000000	4.00000000000000000000	4.00000000000000000000	4.00000000000000000000	4.00000000000000000000	4.00000000000000000000	4.00000000000000000000	4.00000000000000000000	4.00000000000000000000	4.00000000000000000000	4.00000000000000000000	4.00000000000000000000	4.00000000000000000000	4.00000000000000000000	4.00000000000000000000	4.00000000000000000000
2.00000000000000000000	0.00000000000000000000	4184.10253906250000000000	4181.53857421875000000000	4181.53857421875000000000	4168.20507812500000000000	4231.28173828125000000000	4172.30761718750000000000	4155.89746093750000000000	4153.33300781250000000000	4175.89746093750000000000	4152.30761718750000000000	4173.33300781250000000000	4238.97412109375000000000	4171.28173828125000000000	4181.02539062500000000000	1278.00000000000000000000	10252.00000000000000000000	10228.00000000000000000000	0.00000000000000000000	0.00000000000000000000	0.00000000000000000000	1530.00000000000000000000	350.00000000000000000000	4.00000000000000000000	4.00000000000000000000	4.00000000000000000000	4.00000000000000000000	4.00000000000000000000	4.00000000000000000000	4.00000000000000000000	4.00000000000000000000	4.00000000000000000000	4.00000000000000000000	4.00000000000000000000	4.00000000000000000000	4.00000000000000000000	4.00000000000000000000	4.00000000000000000000	4.00000000000000000000
3.00000000000000000000	0.00000000000000000000	4174.87158203125000000000	4173.84619140625000000000	4169.23046875000000000000	4159.48730468750000000000	4227.17919921875000000000	4174.35888671875000000000	4161.53857421875000000000	4162.56396484375000000000	4172.30761718750000000000	4154.87158203125000000000	4171.28173828125000000000	4235.89746093750000000000	4163.58984375000000000000	4174.35888671875000000000	1830.00000000000000000000	10251.00000000000000000000	10227.00000000000000000000	0.00000000000000000000	0.00000000000000000000	0.00000000000000000000	1530.00000000000000000000	357.00000000000000000000	4.00000000000000000000	4.00000000000000000000	4.00000000000000000000	4.00000000000000000000	4.00000000000000000000	4.00000000000000000000	4.00000000000000000000	4.00000000000000000000	4.00000000000000000000	4.00000000000000000000	4.00000000000000000000	4.00000000000000000000	4.00000000000000000000	4.00000000000000000000	4.00000000000000000000	4.00000000000000000000
4.00000000000000000000	0.00000000000000000000	4168.20507812500000000000	4168.71777343750000000000	4168.71777343750000000000	4163.58984375000000000000	4246.66650390625000000000	4172.30761718750000000000	4168.71777343750000000000	4181.02539062500000000000	4173.33300781250000000000	4174.35888671875000000000	4186.66650390625000000000	4245.64111328125000000000	4175.89746093750000000000	4180.51269531250000000000	1944.00000000000000000000	10251.00000000000000000000	10227.00000000000000000000	0.00000000000000000000	0.00000000000000000000	0.00000000000000000000	1530.00000000000000000000	365.00000000000000000000	4.00000000000000000000	4.00000000000000000000	4.00000000000000000000	4.00000000000000000000	4.00000000000000000000	4.00000000000000000000	4.00000000000000000000	4.00000000000000000000	4.00000000000000000000	4.00000000000000000000	4.00000000000000000000	4.00000000000000000000	4.00000000000000000000	4.00000000000000000000	4.00000000000000000000	4.00000000000000000000
5.00000000000000000000	0.00000000000000000000	4161.02539062500000000000	4147.17919921875000000000	4167.17919921875000000000	4149.23046875000000000000	4214.35888671875000000000	4160.51269531250000000000	4145.64111328125000000000	4150.76904296875000000000	4170.25634765625000000000	4145.64111328125000000000	4169.74365234375000000000	4235.38427734375000000000	4148.71777343750000000000	4170.25634765625000000000	1206.00000000000000000000	10250.00000000000000000000	10226.00000000000000000000	0.00000000000000000000	0.00000000000000000000	0.00000000000000000000	1530.00000000000000000000	372.00000000000000000000	4.00000000000000000000	4.00000000000000000000	4.00000000000000000000	4.00000000000000000000	4.00000000000000000000	4.00000000000000000000	4.00000000000000000000	4.00000000000000000000	4.00000000000000000000	4.00000000000000000000	4.00000000000000000000	4.00000000000000000000	4.00000000000000000000	4.00000000000000000000	4.00000000000000000000	4.00000000000000000000
6.00000000000000000000	0.00000000000000000000	4182.05126953125000000000	4193.33300781250000000000	4170.25634765625000000000	4170.76904296875000000000	4248.20507812500000000000	4184.61523437500000000000	4179.48730468750000000000	4171.28173828125000000000	4176.41015625000000000000	4178.97412109375000000000	4185.12792968750000000000	4244.10253906250000000000	4171.79492187500000000000	4183.58984375000000000000	1575.00000000000000000000	10250.00000000000000000000	10226.00000000000000000000	0.00000000000000000000	0.00000000000000000000	0.00000000000000000000	1530.00000000000000000000	380.00000000000000000000	4.00000000000000000000	4.00000000000000000000	4.00000000000000000000	4.00000000000000000000	4.00000000000000000000	4.00000000000000000000	4.00000000000000000000	4.00000000000000000000	4.00000000000000000000	4.00000000000000000000	4.00000000000000000000	4.00000000000000000000	4.00000000000000000000	4.00000000000000000000	4.00000000000000000000	4.00000000000000000000
7.00000000000000000000	0.00000000000000000000	4178.97412109375000000000	4174.35888671875000000000	4174.35888671875000000000	4159.48730468750000000000	4231.79492187500000000000	4172.82031250000000000000	4163.07666015625000000000	4152.30761718750000000000	4168.20507812500000000000	4159.48730468750000000000	4168.71777343750000000000	4235.38427734375000000000	4148.20507812500000000000	4173.84619140625000000000	1621.00000000000000000000	10247.00000000000000000000	10223.00000000000000000000	0.00000000000000000000	0.00000000000000000000	0.00000000000000000000	1530.00000000000000000000	388.00000000000000000000	4.00000000000000000000	4.00000000000000000000	4.00000000000000000000	4.00000000000000000000	4.00000000000000000000	4.00000000000000000000	4.00000000000000000000	4.00000000000000000000	4.00000000000000000000	4.00000000000000000000	4.00000000000000000000	4.00000000000000000000	4.00000000000000000000	4.00000000000000000000	4.00000000000000000000	4.00000000000000000000
8.00000000000000000000	0.00000000000000000000	4175.89746093750000000000	4164.10253906250000000000	4170.76904296875000000000	4151.79492187500000000000	4223.07666015625000000000	4167.69238281250000000000	4158.97412109375000000000	4152.30761718750000000000	4170.25634765625000000000	4148.71777343750000000000	4167.17919921875000000000	4236.41015625000000000000	4158.97412109375000000000	4181.02539062500000000000	858.00000000000000000000	10247.00000000000000000000	10223.00000000000000000000	0.00000000000000000000	0.00000000000000000000	0.00000000000000000000	1530.00000000000000000000	396.00000000000000000000	4.00000000000000000000	4.00000000000000000000	4.00000000000000000000	4.00000000000000000000	4.00000000000000000000	4.00000000000000000000	4.00000000000000000000	4.00000000000000000000	4.00000000000000000000	4.00000000000000000000	4.00000000000000000000	4.00000000000000000000	4.00000000000000000000	4.00000000000000000000	4.00000000000000000000	4.00000000000000000000
9.00000000000000000000	0.00000000000000000000	4191.79492187500000000000	4190.76904296875000000000	4182.56396484375000000000	4173.84619140625000000000	4248.20507812500000000000	4175.89746093750000000000	4173.33300781250000000000	4177.43603515625000000000	4180.51269531250000000000	4175.89746093750000000000	4192.82031250000000000000	4257.94873046875000000000	4203.07666015625000000000	4203.58984375000000000000	1737.00000000000000000000	10245.00000000000000000000	10224.00000000000000000000	0.00000000000000000000	0.00000000000000000000	0.00000000000000000000	1530.00000000000000000000	405.00000000000000000000	4.00000000000000000000	4.00000000000000000000	4.00000000000000000000	4.00000000000000000000	4.00000000000000000000	4.00000000000000000000	4.00000000000000000000	4.00000000000000000000	4.00000000000000000000	4.00000000000000000000	4.00000000000000000000	4.00000000000000000000	4.00000000000000000000	4.00000000000000000000	4.00000000000000000000	4.00000000000000000000
10.00000000000000000000	0.00000000000000000000	4182.56396484375000000000	4170.76904296875000000000	4183.07666015625000000000	4161.02539062500000000000	4221.53857421875000000000	4158.46142578125000000000	4150.25634765625000000000	4153.84619140625000000000	4171.79492187500000000000	4149.23046875000000000000	4174.35888671875000000000	4241.53857421875000000000	4172.82031250000000000000	4187.17919921875000000000	1806.00000000000000000000	10245.00000000000000000000	10224.00000000000000000000	0.00000000000000000000	0.00000000000000000000	0.00000000000000000000	1530.00000000000000000000	412.00000000000000000000	4.00000000000000000000	4.00000000000000000000	4.00000000000000000000	4.00000000000000000000	4.00000000000000000000	4.00000000000000000000	4.00000000000000000000	4.00000000000000000000	4.00000000000000000000	4.00000000000000000000	4.00000000000000000000	4.00000000000000000000	4.00000000000000000000	4.00000000000000000000	4.00000000000000000000	4.00000000000000000000
11.00000000000000000000	0.00000000000000000000	4178.97412109375000000000	4186.15380859375000000000	4172.30761718750000000000	4168.71777343750000000000	4242.56396484375000000000	4170.25634765625000000000	4180.51269531250000000000	4187.17919921875000000000	4171.28173828125000000000	4178.97412109375000000000	4185.12792968750000000000	4243.58984375000000000000	4180.51269531250000000000	4190.76904296875000000000	1543.00000000000000000000	10245.00000000000000000000	10226.00000000000000000000	0.00000000000000000000	0.00000000000000000000	0.00000000000000000000	1530.00000000000000000000	421.00000000000000000000	4.00000000000000000000	4.00000000000000000000	4.00000000000000000000	4.00000000000000000000	4.00000000000000000000	4.00000000000000000000	4.00000000000000000000	4.00000000000000000000	4.00000000000000000000	4.00000000000000000000	4.00000000000000000000	4.00000000000000000000	4.00000000000000000000	4.00000000000000000000	4.00000000000000000000	4.00000000000000000000
12.00000000000000000000	0.00000000000000000000	4167.17919921875000000000	4163.07666015625000000000	4170.76904296875000000000	4159.48730468750000000000	4217.43603515625000000000	4168.71777343750000000000	4168.20507812500000000000	4176.92285156250000000000	4167.17919921875000000000	4154.87158203125000000000	4175.38427734375000000000	4243.07666015625000000000	4156.92285156250000000000	4177.94873046875000000000	1335.00000000000000000000	10245.00000000000000000000	10226.00000000000000000000	0.00000000000000000000	0.00000000000000000000	0.00000000000000000000	1530.00000000000000000000	429.00000000000000000000	4.00000000000000000000	4.00000000000000000000	4.00000000000000000000	4.00000000000000000000	4.00000000000000000000	4.00000000000000000000	4.00000000000000000000	4.00000000000000000000	4.00000000000000000000	4.00000000000000000000	4.00000000000000000000	4.00000000000000000000	4.00000000000000000000	4.00000000000000000000	4.00000000000000000000	4.00000000000000000000
13.00000000000000000000	0.00000000000000000000	4167.17919921875000000000	4163.07666015625000000000	4164.61523437500000000000	4153.33300781250000000000	4216.92285156250000000000	4173.33300781250000000000	4162.56396484375000000000	4155.89746093750000000000	4168.20507812500000000000	4126.15380859375000000000	4166.66650390625000000000	4230.76904296875000000000	4143.58984375000000000000	4168.71777343750000000000	1523.00000000000000000000	10246.00000000000000000000	10225.00000000000000000000	0.00000000000000000000	0.00000000000000000000	0.00000000000000000000	1530.00000000000000000000	437.00000000000000000000	4.00000000000000000000	4.00000000000000000000	4.00000000000000000000	4.00000000000000000000	4.00000000000000000000	4.00000000000000000000	4.00000000000000000000	4.00000000000000000000	4.00000000000000000000	4.00000000000000000000	4.00000000000000000000	4.00000000000000000000	4.00000000000000000000	4.00000000000000000000	4.00000000000000000000	4.00000000000000000000
14.00000000000000000000	0.00000000000000000000	4183.07666015625000000000	4194.35888671875000000000	4171.28173828125000000000	4166.66650390625000000000	4266.15380859375000000000	4185.64111328125000000000	4184.10253906250000000000	4172.30761718750000000000	4174.35888671875000000000	4165.64111328125000000000	4181.53857421875000000000	4233.84619140625000000000	4167.69238281250000000000	4179.48730468750000000000	1806.00000000000000000000	10246.00000000000000000000	10225.00000000000000000000	0.00000000000000000000	0.00000000000000000000	0.00000000000000000000	1530.00000000000000000000	445.00000000000000000000	4.00000000000000000000	4.00000000000000000000	4.00000000000000000000	4.00000000000000000000	4.00000000000000000000	4.00000000000000000000	4.00000000000000000000	4.00000000000000000000	4.00000000000000000000	4.00000000000000000000	4.00000000000000000000	4.00000000000000000000	4.00000000000000000000	4.00000000000000000000	4.00000000000000000000	4.00000000000000000000
15.00000000000000000000	0.00000000000000000000	4171.79492187500000000000	4160.00000000000000000000	4173.84619140625000000000	4144.10253906250000000000	4232.82031250000000000000	4172.30761718750000000000	4153.84619140625000000000	4142.56396484375000000000	4168.20507812500000000000	4151.79492187500000000000	4156.92285156250000000000	4222.56396484375000000000	4140.00000000000000000000	4164.10253906250000000000	1543.00000000000000000000	10247.00000000000000000000	10227.00000000000000000000	0.00000000000000000000	0.00000000000000000000	0.00000000000000000000	1530.00000000000000000000	452.00000000000000000000	4.00000000000000000000	4.00000000000000000000	4.00000000000000000000	4.00000000000000000000	4.00000000000000000000	4.00000000000000000000	4.00000000000000000000	4.00000000000000000000	4.00000000000000000000	4.00000000000000000000	4.00000000000000000000	4.00000000000000000000	4.00000000000000000000	4.00000000000000000000	4.00000000000000000000	4.00000000000000000000
16.00000000000000000000	0.00000000000000000000	4175.89746093750000000000	4179.48730468750000000000	4169.74365234375000000000	4159.48730468750000000000	4236.92285156250000000000	4175.38427734375000000000	4166.66650390625000000000	4166.66650390625000000000	4175.89746093750000000000	4173.84619140625000000000	4177.43603515625000000000	4240.51269531250000000000	4173.84619140625000000000	4182.56396484375000000000	0.00000000000000000000	10247.00000000000000000000	10227.00000000000000000000	0.00000000000000000000	0.00000000000000000000	0.00000000000000000000	1530.00000000000000000000	459.00000000000000000000	4.00000000000000000000	4.00000000000000000000	4.00000000000000000000	4.00000000000000000000	4.00000000000000000000	4.00000000000000000000	4.00000000000000000000	4.00000000000000000000	4.00000000000000000000	4.00000000000000000000	4.00000000000000000000	4.00000000000000000000	4.00000000000000000000	4.00000000000000000000	4.00000000000000000000	4.00000000000000000000
17.00000000000000000000	0.00000000000000000000	4175.38427734375000000000	4174.87158203125000000000	4171.79492187500000000000	4166.15380859375000000000	4226.15380859375000000000	4156.92285156250000000000	4151.79492187500000000000	4167.17919921875000000000	4172.30761718750000000000	4160.00000000000000000000	4184.10253906250000000000	4247.69238281250000000000	4177.43603515625000000000	4190.76904296875000000000	0.00000000000000000000	10248.00000000000000000000	10228.00000000000000000000	0.00000000000000000000	0.00000000000000000000	0.00000000000000000000	1530.00000000000000000000	467.00000000000000000000	4.00000000000000000000	4.00000000000000000000	4.00000000000000000000	4.00000000000000000000	4.00000000000000000000	4.00000000000000000000	4.00000000000000000000	4.00000000000000000000	4.00000000000000000000	4.00000000000000000000	4.00000000000000000000	4.00000000000000000000	4.00000000000000000000	4.00000000000000000000	4.00000000000000000000	4.00000000000000000000
18.00000000000000000000	0.00000000000000000000	4166.66650390625000000000	4160.51269531250000000000	4166.15380859375000000000	4154.87158203125000000000	4217.94873046875000000000	4160.00000000000000000000	4149.74365234375000000000	4157.43603515625000000000	4166.66650390625000000000	4146.15380859375000000000	4171.79492187500000000000	4233.33300781250000000000	4158.46142578125000000000	4178.46142578125000000000	0.00000000000000000000	10248.00000000000000000000	10228.00000000000000000000	0.00000000000000000000	0.00000000000000000000	0.00000000000000000000	1530.00000000000000000000	475.00000000000000000000	4.00000000000000000000	4.00000000000000000000	4.00000000000000000000	4.00000000000000000000	4.00000000000000000000	4.00000000000000000000	4.00000000000000000000	4.00000000000000000000	4.00000000000000000000	4.00000000000000000000	4.00000000000000000000	4.00000000000000000000	4.00000000000000000000	4.00000000000000000000	4.00000000000000000000	4.00000000000000000000
19.00000000000000000000	0.00000000000000000000	4173.33300781250000000000	4180.00000000000000000000	4164.61523437500000000000	4168.71777343750000000000	4241.53857421875000000000	4184.10253906250000000000	4185.64111328125000000000	4184.61523437500000000000	4173.84619140625000000000	4191.28173828125000000000	4183.58984375000000000000	4240.51269531250000000000	4172.82031250000000000000	4177.43603515625000000000	0.00000000000000000000	10247.00000000000000000000	10228.00000000000000000000	0.00000000000000000000	0.00000000000000000000	0.00000000000000000000	1530.00000000000000000000	482.00000000000000000000	4.00000000000000000000	4.00000000000000000000	4.00000000000000000000	4.00000000000000000000	4.00000000000000000000	4.00000000000000000000	4.00000000000000000000	4.00000000000000000000	4.00000000000000000000	4.00000000000000000000	4.00000000000000000000	4.00000000000000000000	4.00000000000000000000	4.00000000000000000000	4.00000000000000000000	4.00000000000000000000
20.00000000000000000000	0.00000000000000000000	4163.58984375000000000000	4151.28173828125000000000	4162.05126953125000000000	4156.41015625000000000000	4200.00000000000000000000	4166.15380859375000000000	4161.02539062500000000000	4154.35888671875000000000	4166.66650390625000000000	4154.35888671875000000000	4161.02539062500000000000	4228.20507812500000000000	4136.41015625000000000000	4161.53857421875000000000	0.00000000000000000000	10247.00000000000000000000	10228.00000000000000000000	0.00000000000000000000	0.00000000000000000000	0.00000000000000000000	1530.00000000000000000000	490.00000000000000000000	4.00000000000000000000	4.00000000000000000000	4.00000000000000000000	4.00000000000000000000	4.00000000000000000000	4.00000000000000000000	4.00000000000000000000	4.00000000000000000000	4.00000000000000000000	4.00000000000000000000	4.00000000000000000000	4.00000000000000000000	4.00000000000000000000	4.00000000000000000000	4.00000000000000000000	4.00000000000000000000
21.00000000000000000000	0.00000000000000000000	4174.35888671875000000000	4181.53857421875000000000	4169.23046875000000000000	4177.43603515625000000000	4229.23046875000000000000	4175.89746093750000000000	4172.82031250000000000000	4165.64111328125000000000	4171.28173828125000000000	4157.43603515625000000000	4174.35888671875000000000	4236.41015625000000000000	4163.58984375000000000000	4177.94873046875000000000	0.00000000000000000000	10250.00000000000000000000	10230.00000000000000000000	0.00000000000000000000	0.00000000000000000000	0.00000000000000000000	1530.00000000000000000000	498.00000000000000000000	4.00000000000000000000	4.00000000000000000000	4.00000000000000000000	4.00000000000000000000	4.00000000000000000000	4.00000000000000000000	4.00000000000000000000	4.00000000000000000000	4.00000000000000000000	4.00000000000000000000	4.00000000000000000000	4.00000000000000000000	4.00000000000000000000	4.00000000000000000000	4.00000000000000000000	4.00000000000000000000
22.00000000000000000000	0.00000000000000000000	4184.10253906250000000000	4187.17919921875000000000	4180.00000000000000000000	4191.79492187500000000000	4252.82031250000000000000	4176.92285156250000000000	4165.64111328125000000000	4161.02539062500000000000	4173.84619140625000000000	4158.46142578125000000000	4174.87158203125000000000	4241.53857421875000000000	4174.35888671875000000000	4181.53857421875000000000	0.00000000000000000000	10250.00000000000000000000	10230.00000000000000000000	0.00000000000000000000	0.00000000000000000000	0.00000000000000000000	1530.00000000000000000000	506.00000000000000000000	4.00000000000000000000	4.00000000000000000000	4.00000000000000000000	4.00000000000000000000	4.00000000000000000000	4.00000000000000000000	4.00000000000000000000	4.00000000000000000000	4.00000000000000000000	4.00000000000000000000	4.00000000000000000000	4.00000000000000000000	4.00000000000000000000	4.00000000000000000000	4.00000000000000000000	4.00000000000000000000
23.00000000000000000000	0.00000000000000000000	4172.30761718750000000000	4159.48730468750000000000	4170.25634765625000000000	4181.53857421875000000000	4235.38427734375000000000	4166.15380859375000000000	4152.30761718750000000000	4148.71777343750000000000	4170.76904296875000000000	4134.87158203125000000000	4161.02539062500000000000	4230.76904296875000000000	4155.38427734375000000000	4173.33300781250000000000	0.00000000000000000000	10251.00000000000000000000	10230.00000000000000000000	0.00000000000000000000	0.00000000000000000000	0.00000000000000000000	1530.00000000000000000000	514.00000000000000000000	4.00000000000000000000	4.00000000000000000000	4.00000000000000000000	4.00000000000000000000	4.00000000000000000000	4.00000000000000000000	4.00000000000000000000	4.00000000000000000000	4.00000000000000000000	4.00000000000000000000	4.00000000000000000000	4.00000000000000000000	4.00000000000000000000	4.00000000000000000000	4.00000000000000000000	4.00000000000000000000
24.00000000000000000000	0.00000000000000000000	4170.76904296875000000000	4175.38427734375000000000	4167.69238281250000000000	4201.53857421875000000000	4244.61523437500000000000	4172.30761718750000000000	4173.33300781250000000000	4191.28173828125000000000	4176.41015625000000000000	4169.74365234375000000000	4184.61523437500000000000	4246.66650390625000000000	4182.56396484375000000000	4191.28173828125000000000	0.00000000000000000000	10251.00000000000000000000	10230.00000000000000000000	0.00000000000000000000	0.00000000000000000000	0.00000000000000000000	1530.00000000000000000000	522.00000000000000000000	4.00000000000000000000	4.00000000000000000000	4.00000000000000000000	4.00000000000000000000	4.00000000000000000000	4.00000000000000000000	4.00000000000000000000	4.00000000000000000000	4.00000000000000000000	4.00000000000000000000	4.00000000000000000000	4.00000000000000000000	4.00000000000000000000	4.00000000000000000000	4.00000000000000000000	4.00000000000000000000
25.00000000000000000000	0.00000000000000000000	4158.46142578125000000000	4145.64111328125000000000	4164.61523437500000000000	4189.74365234375000000000	4204.61523437500000000000	4155.38427734375000000000	4143.07666015625000000000	4162.56396484375000000000	4167.69238281250000000000	4149.23046875000000000000	4164.10253906250000000000	4232.82031250000000000000	4148.71777343750000000000	4173.84619140625000000000	0.00000000000000000000	10251.00000000000000000000	10228.00000000000000000000	0.00000000000000000000	0.00000000000000000000	0.00000000000000000000	1530.00000000000000000000	531.00000000000000000000	4.00000000000000000000	4.00000000000000000000	4.00000000000000000000	4.00000000000000000000	4.00000000000000000000	4.00000000000000000000	4.00000000000000000000	4.00000000000000000000	4.00000000000000000000	4.00000000000000000000	4.00000000000000000000	4.00000000000000000000	4.00000000000000000000	4.00000000000000000000	4.00000000000000000000	4.00000000000000000000
26.00000000000000000000	0.00000000000000000000	4165.12792968750000000000	4160.00000000000000000000	4159.48730468750000000000	4194.87158203125000000000	4228.20507812500000000000	4171.79492187500000000000	4165.64111328125000000000	4161.02539062500000000000	4170.25634765625000000000	4167.69238281250000000000	4165.12792968750000000000	4222.56396484375000000000	4146.15380859375000000000	4170.76904296875000000000	0.00000000000000000000	10251.00000000000000000000	10228.00000000000000000000	0.00000000000000000000	0.00000000000000000000	0.00000000000000000000	1530.00000000000000000000	539.00000000000000000000	4.00000000000000000000	4.00000000000000000000	4.00000000000000000000	4.00000000000000000000	4.00000000000000000000	4.00000000000000000000	4.00000000000000000000	4.00000000000000000000	4.00000000000000000000	4.00000000000000000000	4.00000000000000000000	4.00000000000000000000	4.00000000000000000000	4.00000000000000000000	4.00000000000000000000	4.00000000000000000000
27.00000000000000000000	0.00000000000000000000	4171.79492187500000000000	4166.15380859375000000000	4166.15380859375000000000	4201.53857421875000000000	4235.89746093750000000000	4177.43603515625000000000	4176.41015625000000000000	4165.12792968750000000000	4172.30761718750000000000	4173.84619140625000000000	4166.66650390625000000000	4223.07666015625000000000	4144.61523437500000000000	4170.76904296875000000000	0.00000000000000000000	10249.00000000000000000000	10228.00000000000000000000	0.00000000000000000000	0.00000000000000000000	0.00000000000000000000	1530.00000000000000000000	547.00000000000000000000	4.00000000000000000000	4.00000000000000000000	4.00000000000000000000	4.00000000000000000000	4.00000000000000000000	4.00000000000000000000	4.00000000000000000000	4.00000000000000000000	4.00000000000000000000	4.00000000000000000000	4.00000000000000000000	4.00000000000000000000	4.00000000000000000000	4.00000000000000000000	4.00000000000000000000	4.00000000000000000000
28.00000000000000000000	0.00000000000000000000	4164.10253906250000000000	4150.76904296875000000000	4163.58984375000000000000	4191.79492187500000000000	4195.38427734375000000000	4159.48730468750000000000	4151.79492187500000000000	4145.12792968750000000000	4168.20507812500000000000	4127.69238281250000000000	4151.28173828125000000000	4213.84619140625000000000	4132.30761718750000000000	4162.56396484375000000000	0.00000000000000000000	10249.00000000000000000000	10228.00000000000000000000	0.00000000000000000000	0.00000000000000000000	0.00000000000000000000	1530.00000000000000000000	556.00000000000000000000	4.00000000000000000000	4.00000000000000000000	4.00000000000000000000	4.00000000000000000000	4.00000000000000000000	4.00000000000000000000	4.00000000000000000000	4.00000000000000000000	4.00000000000000000000	4.00000000000000000000	4.00000000000000000000	4.00000000000000000000	4.00000000000000000000	4.00000000000000000000	4.00000000000000000000	4.00000000000000000000
29.00000000000000000000	0.00000000000000000000	4176.41015625000000000000	4178.46142578125000000000	4166.66650390625000000000	4212.82031250000000000000	4221.53857421875000000000	4162.05126953125000000000	4162.05126953125000000000	4165.12792968750000000000	4175.89746093750000000000	4147.69238281250000000000	4173.84619140625000000000	4229.23046875000000000000	4172.30761718750000000000	4186.66650390625000000000	0.00000000000000000000	10247.00000000000000000000	10227.00000000000000000000	0.00000000000000000000	0.00000000000000000000	0.00000000000000000000	1530.00000000000000000000	564.00000000000000000000	4.00000000000000000000	4.00000000000000000000	4.00000000000000000000	4.00000000000000000000	4.00000000000000000000	4.00000000000000000000	4.00000000000000000000	4.00000000000000000000	4.00000000000000000000	4.00000000000000000000	4.00000000000000000000	4.00000000000000000000	4.00000000000000000000	4.00000000000000000000	4.00000000000000000000	4.00000000000000000000
30.00000000000000000000	0.00000000000000000000	4171.28173828125000000000	4148.20507812500000000000	4170.25634765625000000000	4197.94873046875000000000	4203.07666015625000000000	4148.20507812500000000000	4130.76904296875000000000	4135.38427734375000000000	4169.74365234375000000000	4124.61523437500000000000	4158.46142578125000000000	4222.56396484375000000000	4144.10253906250000000000	4178.97412109375000000000	0.00000000000000000000	10247.00000000000000000000	10227.00000000000000000000	0.00000000000000000000	0.00000000000000000000	0.00000000000000000000	1530.00000000000000000000	571.00000000000000000000	4.00000000000000000000	4.00000000000000000000	4.00000000000000000000	4.00000000000000000000	4.00000000000000000000	4.00000000000000000000	4.00000000000000000000	4.00000000000000000000	4.00000000000000000000	4.00000000000000000000	4.00000000000000000000	4.00000000000000000000	4.00000000000000000000	4.00000000000000000000	4.00000000000000000000	4.00000000000000000000
31.00000000000000000000	0.00000000000000000000	4167.17919921875000000000	4156.41015625000000000000	4163.07666015625000000000	4196.92285156250000000000	4213.33300781250000000000	4162.05126953125000000000	4150.76904296875000000000	4157.94873046875000000000	4170.76904296875000000000	4143.07666015625000000000	4163.58984375000000000000	4225.12792968750000000000	4142.56396484375000000000	4172.82031250000000000000	0.00000000000000000000	10246.00000000000000000000	10228.00000000000000000000	0.00000000000000000000	0.00000000000000000000	0.00000000000000000000	1530.00000000000000000000	579.00000000000000000000	4.00000000000000000000	4.00000000000000000000	4.00000000000000000000	4.00000000000000000000	4.00000000000000000000	4.00000000000000000000	4.00000000000000000000	4.00000000000000000000	4.00000000000000000000	4.00000000000000000000	4.00000000000000000000	4.00000000000000000000	4.00000000000000000000	4.00000000000000000000	4.00000000000000000000	4.00000000000000000000
32.00000000000000000000	0.00000000000000000000	4163.07666015625000000000	4164.10253906250000000000	4161.53857421875000000000	4207.17919921875000000000	4222.56396484375000000000	4166.66650390625000000000	4166.15380859375000000000	4185.64111328125000000000	4172.82031250000000000000	4175.89746093750000000000	4174.35888671875000000000	4233.84619140625000000000	4149.23046875000000000000	4171.28173828125000000000	0.00000000000000000000	10246.00000000000000000000	10228.00000000000000000000	0.00000000000000000000	0.00000000000000000000	0.00000000000000000000	1530.00000000000000000000	587.00000000000000000000	4.00000000000000000000	4.00000000000000000000	4.00000000000000000000	4.00000000000000000000	4.00000000000000000000	4.00000000000000000000	4.00000000000000000000	4.00000000000000000000	4.00000000000000000000	4.00000000000000000000	4.00000000000000000000	4.00000000000000000000	4.00000000000000000000	4.00000000000000000000	4.00000000000000000000	4.00000000000000000000
33.00000000000000000000	0.00000000000000000000	4156.41015625000000000000	4141.53857421875000000000	4155.89746093750000000000	4192.82031250000000000000	4205.12792968750000000000	4155.89746093750000000000	4145.64111328125000000000	4152.30761718750000000000	4167.17919921875000000000	4151.28173828125000000000	4152.82031250000000000000	4215.89746093750000000000	4123.58984375000000000000	4160.51269531250000000000	0.00000000000000000000	10247.00000000000000000000	10228.00000000000000000000	0.00000000000000000000	0.00000000000000000000	0.00000000000000000000	1530.00000000000000000000	596.00000000000000000000	4.00000000000000000000	4.00000000000000000000	4.00000000000000000000	4.00000000000000000000	4.00000000000000000000	4.00000000000000000000	4.00000000000000000000	4.00000000000000000000	4.00000000000000000000	4.00000000000000000000	4.00000000000000000000	4.00000000000000000000	4.00000000000000000000	4.00000000000000000000	4.00000000000000000000	4.00000000000000000000
34.00000000000000000000	0.00000000000000000000	4175.38427734375000000000	4180.00000000000000000000	4162.05126953125000000000	4206.66650390625000000000	4253.33300781250000000000	4180.00000000000000000000	4180.00000000000000000000	4167.17919921875000000000	4173.33300781250000000000	4171.79492187500000000000	4168.20507812500000000000	4221.02539062500000000000	4152.82031250000000000000	4171.79492187500000000000	0.00000000000000000000	10247.00000000000000000000	10228.00000000000000000000	0.00000000000000000000	0.00000000000000000000	0.00000000000000000000	1530.00000000000000000000	604.00000000000000000000	4.00000000000000000000	4.00000000000000000000	4.00000000000000000000	4.00000000000000000000	4.00000000000000000000	4.00000000000000000000	4.00000000000000000000	4.00000000000000000000	4.00000000000000000000	4.00000000000000000000	4.00000000000000000000	4.00000000000000000000	4.00000000000000000000	4.00000000000000000000	4.00000000000000000000	4.00000000000000000000
35.00000000000000000000	0.00000000000000000000	4166.66650390625000000000	4158.97412109375000000000	4167.69238281250000000000	4189.23046875000000000000	4226.15380859375000000000	4171.28173828125000000000	4163.07666015625000000000	4147.17919921875000000000	4170.25634765625000000000	4144.10253906250000000000	4155.89746093750000000000	4213.33300781250000000000	4132.30761718750000000000	4157.43603515625000000000	0.00000000000000000000	10246.00000000000000000000	10228.00000000000000000000	0.00000000000000000000	0.00000000000000000000	0.00000000000000000000	1530.00000000000000000000	612.00000000000000000000	4.00000000000000000000	4.00000000000000000000	4.00000000000000000000	4.00000000000000000000	4.00000000000000000000	4.00000000000000000000	4.00000000000000000000	4.00000000000000000000	4.00000000000000000000	4.00000000000000000000	4.00000000000000000000	4.00000000000000000000	4.00000000000000000000	4.00000000000000000000	4.00000000000000000000	4.00000000000000000000
36.00000000000000000000	0.00000000000000000000	4161.53857421875000000000	4155.89746093750000000000	4160.00000000000000000000	4187.69238281250000000000	4209.23046875000000000000	4164.61523437500000000000	4160.00000000000000000000	4160.51269531250000000000	4173.84619140625000000000	4148.20507812500000000000	4162.56396484375000000000	4215.38427734375000000000	4146.15380859375000000000	4167.17919921875000000000	0.00000000000000000000	10246.00000000000000000000	10228.00000000000000000000	0.00000000000000000000	0.00000000000000000000	0.00000000000000000000	1530.00000000000000000000	620.00000000000000000000	4.00000000000000000000	4.00000000000000000000	4.00000000000000000000	4.00000000000000000000	4.00000000000000000000	4.00000000000000000000	4.00000000000000000000	4.00000000000000000000	4.00000000000000000000	4.00000000000000000000	4.00000000000000000000	4.00000000000000000000	4.00000000000000000000	4.00000000000000000000	4.00000000000000000000	4.00000000000000000000
37.00000000000000000000	0.00000000000000000000	4173.84619140625000000000	4173.33300781250000000000	4166.15380859375000000000	4204.10253906250000000000	4219.48730468750000000000	4161.53857421875000000000	4161.02539062500000000000	4187.17919921875000000000	4176.92285156250000000000	4167.17919921875000000000	4182.56396484375000000000	4234.87158203125000000000	4172.82031250000000000000	4188.20507812500000000000	0.00000000000000000000	10246.00000000000000000000	10227.00000000000000000000	0.00000000000000000000	0.00000000000000000000	0.00000000000000000000	1530.00000000000000000000	628.00000000000000000000	4.00000000000000000000	4.00000000000000000000	4.00000000000000000000	4.00000000000000000000	4.00000000000000000000	4.00000000000000000000	4.00000000000000000000	4.00000000000000000000	4.00000000000000000000	4.00000000000000000000	4.00000000000000000000	4.00000000000000000000	4.00000000000000000000	4.00000000000000000000	4.00000000000000000000	4.00000000000000000000
38.00000000000000000000	0.00000000000000000000	4160.51269531250000000000	4143.58984375000000000000	4163.58984375000000000000	4183.07666015625000000000	4196.41015625000000000000	4152.30761718750000000000	4134.35888671875000000000	4154.87158203125000000000	4167.69238281250000000000	4131.79492187500000000000	4159.48730468750000000000	4218.46142578125000000000	4135.89746093750000000000	4170.25634765625000000000	0.00000000000000000000	10246.00000000000000000000	10227.00000000000000000000	0.00000000000000000000	0.00000000000000000000	0.00000000000000000000	1530.00000000000000000000	636.00000000000000000000	4.00000000000000000000	4.00000000000000000000	4.00000000000000000000	4.00000000000000000000	4.00000000000000000000	4.00000000000000000000	4.00000000000000000000	4.00000000000000000000	4.00000000000000000000	4.00000000000000000000	4.00000000000000000000	4.00000000000000000000	4.00000000000000000000	4.00000000000000000000	4.00000000000000000000	4.00000000000000000000
39.00000000000000000000	0.00000000000000000000	4160.51269531250000000000	4164.61523437500000000000	4159.48730468750000000000	4189.23046875000000000000	4226.15380859375000000000	4172.30761718750000000000	4169.74365234375000000000	4175.89746093750000000000	4172.82031250000000000000	4168.20507812500000000000	4176.41015625000000000000	4222.05126953125000000000	4155.38427734375000000000	4173.84619140625000000000	0.00000000000000000000	10246.00000000000000000000	10226.00000000000000000000	0.00000000000000000000	0.00000000000000000000	0.00000000000000000000	1530.00000000000000000000	643.00000000000000000000	4.00000000000000000000	4.00000000000000000000	4.00000000000000000000	4.00000000000000000000	4.00000000000000000000	4.00000000000000000000	4.00000000000000000000	4.00000000000000000000	4.00000000000000000000	4.00000000000000000000	4.00000000000000000000	4.00000000000000000000	4.00000000000000000000	4.00000000000000000000	4.00000000000000000000	4.00000000000000000000
40.00000000000000000000	0.00000000000000000000	4158.46142578125000000000	4156.41015625000000000000	4164.10253906250000000000	4178.97412109375000000000	4205.12792968750000000000	4163.58984375000000000000	4161.02539062500000000000	4166.15380859375000000000	4169.23046875000000000000	4155.38427734375000000000	4170.76904296875000000000	4223.07666015625000000000	4140.00000000000000000000	4166.15380859375000000000	0.00000000000000000000	10246.00000000000000000000	10226.00000000000000000000	0.00000000000000000000	0.00000000000000000000	0.00000000000000000000	1530.00000000000000000000	650.00000000000000000000	4.00000000000000000000	4.00000000000000000000	4.00000000000000000000	4.00000000000000000000	4.00000000000000000000	4.00000000000000000000	4.00000000000000000000	4.00000000000000000000	4.00000000000000000000	4.00000000000000000000	4.00000000000000000000	4.00000000000000000000	4.00000000000000000000	4.00000000000000000000	4.00000000000000000000	4.00000000000000000000
41.00000000000000000000	0.00000000000000000000	4166.66650390625000000000	4169.74365234375000000000	4165.64111328125000000000	4180.00000000000000000000	4216.92285156250000000000	4170.25634765625000000000	4160.00000000000000000000	4160.51269531250000000000	4171.28173828125000000000	4142.56396484375000000000	4165.12792968750000000000	4219.48730468750000000000	4141.53857421875000000000	4165.12792968750000000000	0.00000000000000000000	10249.00000000000000000000	10225.00000000000000000000	0.00000000000000000000	0.00000000000000000000	0.00000000000000000000	1530.00000000000000000000	658.00000000000000000000	4.00000000000000000000	4.00000000000000000000	4.00000000000000000000	4.00000000000000000000	4.00000000000000000000	4.00000000000000000000	4.00000000000000000000	4.00000000000000000000	4.00000000000000000000	4.00000000000000000000	4.00000000000000000000	4.00000000000000000000	4.00000000000000000000	4.00000000000000000000	4.00000000000000000000	4.00000000000000000000
42.00000000000000000000	0.00000000000000000000	4179.48730468750000000000	4189.23046875000000000000	4172.82031250000000000000	4190.25634765625000000000	4250.76904296875000000000	4182.05126953125000000000	4170.76904296875000000000	4166.66650390625000000000	4175.38427734375000000000	4167.17919921875000000000	4173.33300781250000000000	4225.64111328125000000000	4164.10253906250000000000	4174.35888671875000000000	0.00000000000000000000	10249.00000000000000000000	10225.00000000000000000000	0.00000000000000000000	0.00000000000000000000	0.00000000000000000000	1530.00000000000000000000	665.00000000000000000000	4.00000000000000000000	4.00000000000000000000	4.00000000000000000000	4.00000000000000000000	4.00000000000000000000	4.00000000000000000000	4.00000000000000000000	4.00000000000000000000	4.00000000000000000000	4.00000000000000000000	4.00000000000000000000	4.00000000000000000000	4.00000000000000000000	4.00000000000000000000	4.00000000000000000000	4.00000000000000000000
43.00000000000000000000	0.00000000000000000000	4163.58984375000000000000	4148.71777343750000000000	4165.12792968750000000000	4153.84619140625000000000	4206.15380859375000000000	4161.53857421875000000000	4138.97412109375000000000	4133.84619140625000000000	4167.17919921875000000000	4136.92285156250000000000	4152.30761718750000000000	4214.35888671875000000000	4134.87158203125000000000	4161.02539062500000000000	0.00000000000000000000	10250.00000000000000000000	10224.00000000000000000000	0.00000000000000000000	0.00000000000000000000	0.00000000000000000000	1530.00000000000000000000	672.00000000000000000000	4.00000000000000000000	4.00000000000000000000	4.00000000000000000000	4.00000000000000000000	4.00000000000000000000	4.00000000000000000000	4.00000000000000000000	4.00000000000000000000	4.00000000000000000000	4.00000000000000000000	4.00000000000000000000	4.00000000000000000000	4.00000000000000000000	4.00000000000000000000	4.00000000000000000000	4.00000000000000000000
44.00000000000000000000	0.00000000000000000000	4167.69238281250000000000	4169.23046875000000000000	4158.97412109375000000000	4166.15380859375000000000	4211.79492187500000000000	4168.20507812500000000000	4158.97412109375000000000	4172.82031250000000000000	4174.87158203125000000000	4161.02539062500000000000	4179.48730468750000000000	4232.30761718750000000000	4171.28173828125000000000	4182.05126953125000000000	0.00000000000000000000	10250.00000000000000000000	10224.00000000000000000000	0.00000000000000000000	0.00000000000000000000	0.00000000000000000000	1530.00000000000000000000	681.00000000000000000000	4.00000000000000000000	4.00000000000000000000	4.00000000000000000000	4.00000000000000000000	4.00000000000000000000	4.00000000000000000000	4.00000000000000000000	4.00000000000000000000	4.00000000000000000000	4.00000000000000000000	4.00000000000000000000	4.00000000000000000000	4.00000000000000000000	4.00000000000000000000	4.00000000000000000000	4.00000000000000000000
45.00000000000000000000	0.00000000000000000000	4163.07666015625000000000	4157.94873046875000000000	4167.17919921875000000000	4175.89746093750000000000	4197.94873046875000000000	4160.51269531250000000000	4143.58984375000000000000	4171.28173828125000000000	4170.25634765625000000000	4150.25634765625000000000	4178.97412109375000000000	4234.87158203125000000000	4162.56396484375000000000	4182.05126953125000000000	0.00000000000000000000	10249.00000000000000000000	10222.00000000000000000000	0.00000000000000000000	0.00000000000000000000	0.00000000000000000000	1530.00000000000000000000	689.00000000000000000000	4.00000000000000000000	4.00000000000000000000	4.00000000000000000000	4.00000000000000000000	4.00000000000000000000	4.00000000000000000000	4.00000000000000000000	4.00000000000000000000	4.00000000000000000000	4.00000000000000000000	4.00000000000000000000	4.00000000000000000000	4.00000000000000000000	4.00000000000000000000	4.00000000000000000000	4.00000000000000000000
46.00000000000000000000	0.00000000000000000000	4159.48730468750000000000	4148.20507812500000000000	4164.10253906250000000000	4164.10253906250000000000	4209.23046875000000000000	4165.64111328125000000000	4145.12792968750000000000	4155.38427734375000000000	4163.07666015625000000000	4147.69238281250000000000	4164.10253906250000000000	4221.02539062500000000000	4138.46142578125000000000	4165.64111328125000000000	0.00000000000000000000	10249.00000000000000000000	10222.00000000000000000000	0.00000000000000000000	0.00000000000000000000	0.00000000000000000000	1530.00000000000000000000	696.00000000000000000000	4.00000000000000000000	4.00000000000000000000	4.00000000000000000000	4.00000000000000000000	4.00000000000000000000	4.00000000000000000000	4.00000000000000000000	4.00000000000000000000	4.00000000000000000000	4.00000000000000000000	4.00000000000000000000	4.00000000000000000000	4.00000000000000000000	4.00000000000000000000	4.00000000000000000000	4.00000000000000000000
47.00000000000000000000	0.00000000000000000000	4175.38427734375000000000	4174.87158203125000000000	4166.66650390625000000000	4173.84619140625000000000	4246.66650390625000000000	4182.05126953125000000000	4176.92285156250000000000	4177.43603515625000000000	4169.74365234375000000000	4191.28173828125000000000	4177.94873046875000000000	4227.17919921875000000000	4157.94873046875000000000	4168.71777343750000000000	0.00000000000000000000	10247.00000000000000000000	10222.00000000000000000000	0.00000000000000000000	0.00000000000000000000	0.00000000000000000000	1530.00000000000000000000	704.00000000000000000000	4.00000000000000000000	4.00000000000000000000	4.00000000000000000000	4.00000000000000000000	4.00000000000000000000	4.00000000000000000000	4.00000000000000000000	4.00000000000000000000	4.00000000000000000000	4.00000000000000000000	4.00000000000000000000	4.00000000000000000000	4.00000000000000000000	4.00000000000000000000	4.00000000000000000000	4.00000000000000000000
48.00000000000000000000	0.00000000000000000000	4166.66650390625000000000	4150.76904296875000000000	4169.23046875000000000000	4164.61523437500000000000	4208.20507812500000000000	4166.66650390625000000000	4153.84619140625000000000	4155.38427734375000000000	4167.17919921875000000000	4158.46142578125000000000	4161.02539062500000000000	4214.87158203125000000000	4133.33300781250000000000	4159.48730468750000000000	0.00000000000000000000	10247.00000000000000000000	10222.00000000000000000000	0.00000000000000000000	0.00000000000000000000	0.00000000000000000000	1530.00000000000000000000	713.00000000000000000000	4.00000000000000000000	4.00000000000000000000	4.00000000000000000000	4.00000000000000000000	4.00000000000000000000	4.00000000000000000000	4.00000000000000000000	4.00000000000000000000	4.00000000000000000000	4.00000000000000000000	4.00000000000000000000	4.00000000000000000000	4.00000000000000000000	4.00000000000000000000	4.00000000000000000000	4.00000000000000000000
49.00000000000000000000	0.00000000000000000000	4169.74365234375000000000	4172.82031250000000000000	4167.69238281250000000000	4178.46142578125000000000	4227.69238281250000000000	4173.84619140625000000000	4167.17919921875000000000	4173.33300781250000000000	4172.82031250000000000000	4163.58984375000000000000	4172.82031250000000000000	4224.61523437500000000000	4157.43603515625000000000	4177.43603515625000000000	0.00000000000000000000	10247.00000000000000000000	10221.00000000000000000000	0.00000000000000000000	0.00000000000000000000	0.00000000000000000000	1530.00000000000000000000	721.00000000000000000000	4.00000000000000000000	4.00000000000000000000	4.00000000000000000000	4.00000000000000000000	4.00000000000000000000	4.00000000000000000000	4.00000000000000000000	4.00000000000000000000	4.00000000000000000000	4.00000000000000000000	4.00000000000000000000	4.00000000000000000000	4.00000000000000000000	4.00000000000000000000	4.00000000000000000000	4.00000000000000000000
50.00000000000000000000	0.00000000000000000000	4168.71777343750000000000	4163.58984375000000000000	4167.69238281250000000000	4173.33300781250000000000	4213.84619140625000000000	4158.97412109375000000000	4143.58984375000000000000	4155.89746093750000000000	4173.84619140625000000000	4138.46142578125000000000	4164.61523437500000000000	4227.17919921875000000000	4151.28173828125000000000	4175.89746093750000000000	0.00000000000000000000	10247.00000000000000000000	10221.00000000000000000000	0.00000000000000000000	0.00000000000000000000	0.00000000000000000000	1530.00000000000000000000	728.00000000000000000000	4.00000000000000000000	4.00000000000000000000	4.00000000000000000000	4.00000000000000000000	4.00000000000000000000	4.00000000000000000000	4.00000000000000000000	4.00000000000000000000	4.00000000000000000000	4.00000000000000000000	4.00000000000000000000	4.00000000000000000000	4.00000000000000000000	4.00000000000000000000	4.00000000000000000000	4.00000000000000000000
51.00000000000000000000	0.00000000000000000000	4158.97412109375000000000	4149.23046875000000000000	4159.48730468750000000000	4164.10253906250000000000	4187.17919921875000000000	4151.79492187500000000000	4131.28173828125000000000	4143.07666015625000000000	4171.28173828125000000000	4122.56396484375000000000	4155.38427734375000000000	4218.46142578125000000000	4134.35888671875000000000	4164.61523437500000000000	0.00000000000000000000	10248.00000000000000000000	10221.00000000000000000000	0.00000000000000000000	0.00000000000000000000	0.00000000000000000000	1530.00000000000000000000	736.00000000000000000000	4.00000000000000000000	4.00000000000000000000	4.00000000000000000000	4.00000000000000000000	4.00000000000000000000	4.00000000000000000000	4.00000000000000000000	4.00000000000000000000	4.00000000000000000000	4.00000000000000000000	4.00000000000000000000	4.00000000000000000000	4.00000000000000000000	4.00000000000000000000	4.00000000000000000000	4.00000000000000000000
52.00000000000000000000	0.00000000000000000000	4161.02539062500000000000	4170.76904296875000000000	4161.53857421875000000000	4186.15380859375000000000	4225.12792968750000000000	4171.79492187500000000000	4166.66650390625000000000	4182.05126953125000000000	4171.79492187500000000000	4179.48730468750000000000	4180.00000000000000000000	4234.87158203125000000000	4156.92285156250000000000	4177.43603515625000000000	0.00000000000000000000	10248.00000000000000000000	10221.00000000000000000000	0.00000000000000000000	0.00000000000000000000	0.00000000000000000000	1530.00000000000000000000	745.00000000000000000000	4.00000000000000000000	4.00000000000000000000	4.00000000000000000000	4.00000000000000000000	4.00000000000000000000	4.00000000000000000000	4.00000000000000000000	4.00000000000000000000	4.00000000000000000000	4.00000000000000000000	4.00000000000000000000	4.00000000000000000000	4.00000000000000000000	4.00000000000000000000	4.00000000000000000000	4.00000000000000000000
53.00000000000000000000	0.00000000000000000000	4151.79492187500000000000	4142.56396484375000000000	4161.53857421875000000000	4171.79492187500000000000	4204.61523437500000000000	4158.97412109375000000000	4144.10253906250000000000	4156.92285156250000000000	4163.07666015625000000000	4148.20507812500000000000	4158.97412109375000000000	4223.07666015625000000000	4128.20507812500000000000	4163.07666015625000000000	0.00000000000000000000	10247.00000000000000000000	10220.00000000000000000000	0.00000000000000000000	0.00000000000000000000	0.00000000000000000000	1530.00000000000000000000	753.00000000000000000000	4.00000000000000000000	4.00000000000000000000	4.00000000000000000000	4.00000000000000000000	4.00000000000000000000	4.00000000000000000000	4.00000000000000000000	4.00000000000000000000	4.00000000000000000000	4.00000000000000000000	4.00000000000000000000	4.00000000000000000000	4.00000000000000000000	4.00000000000000000000	4.00000000000000000000	4.00000000000000000000
54.00000000000000000000	0.00000000000000000000	4169.23046875000000000000	4173.84619140625000000000	4163.07666015625000000000	4180.00000000000000000000	4226.15380859375000000000	4170.25634765625000000000	4158.97412109375000000000	4167.17919921875000000000	4172.30761718750000000000	4151.28173828125000000000	4168.71777343750000000000	4221.53857421875000000000	4151.28173828125000000000	4170.76904296875000000000	0.00000000000000000000	10247.00000000000000000000	10220.00000000000000000000	0.00000000000000000000	0.00000000000000000000	0.00000000000000000000	1530.00000000000000000000	760.00000000000000000000	4.00000000000000000000	4.00000000000000000000	4.00000000000000000000	4.00000000000000000000	4.00000000000000000000	4.00000000000000000000	4.00000000000000000000	4.00000000000000000000	4.00000000000000000000	4.00000000000000000000	4.00000000000000000000	4.00000000000000000000	4.00000000000000000000	4.00000000000000000000	4.00000000000000000000	4.00000000000000000000
55.00000000000000000000	0.00000000000000000000	4176.92285156250000000000	4177.94873046875000000000	4173.33300781250000000000	4182.56396484375000000000	4232.30761718750000000000	4175.89746093750000000000	4158.97412109375000000000	4163.07666015625000000000	4173.84619140625000000000	4167.69238281250000000000	4171.79492187500000000000	4222.56396484375000000000	4151.79492187500000000000	4171.79492187500000000000	0.00000000000000000000	10247.00000000000000000000	10220.00000000000000000000	0.00000000000000000000	0.00000000000000000000	0.00000000000000000000	1530.00000000000000000000	768.00000000000000000000	4.00000000000000000000	4.00000000000000000000	4.00000000000000000000	4.00000000000000000000	4.00000000000000000000	4.00000000000000000000	4.00000000000000000000	4.00000000000000000000	4.00000000000000000000	4.00000000000000000000	4.00000000000000000000	4.00000000000000000000	4.00000000000000000000	4.00000000000000000000	4.00000000000000000000	4.00000000000000000000
56.00000000000000000000	0.00000000000000000000	4164.61523437500000000000	4151.79492187500000000000	4166.15380859375000000000	4174.87158203125000000000	4206.66650390625000000000	4170.25634765625000000000	4148.71777343750000000000	4145.64111328125000000000	4168.20507812500000000000	4158.97412109375000000000	4158.97412109375000000000	4217.43603515625000000000	4136.92285156250000000000	4167.69238281250000000000	0.00000000000000000000	10247.00000000000000000000	10220.00000000000000000000	0.00000000000000000000	0.00000000000000000000	0.00000000000000000000	1530.00000000000000000000	775.00000000000000000000	4.00000000000000000000	4.00000000000000000000	4.00000000000000000000	4.00000000000000000000	4.00000000000000000000	4.00000000000000000000	4.00000000000000000000	4.00000000000000000000	4.00000000000000000000	4.00000000000000000000	4.00000000000000000000	4.00000000000000000000	4.00000000000000000000	4.00000000000000000000	4.00000000000000000000	4.00000000000000000000
57.00000000000000000000	0.00000000000000000000	4174.35888671875000000000	4175.89746093750000000000	4167.17919921875000000000	4196.92285156250000000000	4230.25634765625000000000	4174.35888671875000000000	4169.74365234375000000000	4183.58984375000000000000	4176.92285156250000000000	4181.53857421875000000000	4182.56396484375000000000	4240.00000000000000000000	4180.51269531250000000000	4193.33300781250000000000	0.00000000000000000000	10245.00000000000000000000	10221.00000000000000000000	0.00000000000000000000	0.00000000000000000000	0.00000000000000000000	1530.00000000000000000000	783.00000000000000000000	4.00000000000000000000	4.00000000000000000000	4.00000000000000000000	4.00000000000000000000	4.00000000000000000000	4.00000000000000000000	4.00000000000000000000	4.00000000000000000000	4.00000000000000000000	4.00000000000000000000	4.00000000000000000000	4.00000000000000000000	4.00000000000000000000	4.00000000000000000000	4.00000000000000000000	4.00000000000000000000
58.00000000000000000000	0.00000000000000000000	4166.15380859375000000000	4153.33300781250000000000	4170.76904296875000000000	4174.87158203125000000000	4201.02539062500000000000	4154.87158203125000000000	4137.43603515625000000000	4163.07666015625000000000	4169.23046875000000000000	4141.02539062500000000000	4163.58984375000000000000	4226.66650390625000000000	4154.35888671875000000000	4179.48730468750000000000	0.00000000000000000000	10245.00000000000000000000	10221.00000000000000000000	0.00000000000000000000	0.00000000000000000000	0.00000000000000000000	1530.00000000000000000000	791.00000000000000000000	4.00000000000000000000	4.00000000000000000000	4.00000000000000000000	4.00000000000000000000	4.00000000000000000000	4.00000000000000000000	4.00000000000000000000	4.00000000000000000000	4.00000000000000000000	4.00000000000000000000	4.00000000000000000000	4.00000000000000000000	4.00000000000000000000	4.00000000000000000000	4.00000000000000000000	4.00000000000000000000
59.00000000000000000000	0.00000000000000000000	4163.58984375000000000000	4166.66650390625000000000	4164.10253906250000000000	4175.89746093750000000000	4201.53857421875000000000	4165.64111328125000000000	4155.89746093750000000000	4170.76904296875000000000	4169.23046875000000000000	4168.71777343750000000000	4171.28173828125000000000	4222.56396484375000000000	4153.84619140625000000000	4172.82031250000000000000	0.00000000000000000000	10245.00000000000000000000	10219.00000000000000000000	0.00000000000000000000	0.00000000000000000000	0.00000000000000000000	1530.00000000000000000000	799.00000000000000000000	4.00000000000000000000	4.00000000000000000000	4.00000000000000000000	4.00000000000000000000	4.00000000000000000000	4.00000000000000000000	4.00000000000000000000	4.00000000000000000000	4.00000000000000000000	4.00000000000000000000	4.00000000000000000000	4.00000000000000000000	4.00000000000000000000	4.00000000000000000000	4.00000000000000000000	4.00000000000000000000
60.00000000000000000000	0.00000000000000000000	4162.56396484375000000000	4163.58984375000000000000	4164.10253906250000000000	4184.10253906250000000000	4200.00000000000000000000	4169.23046875000000000000	4168.71777343750000000000	4181.02539062500000000000	4169.23046875000000000000	4198.46142578125000000000	4181.53857421875000000000	4231.79492187500000000000	4152.82031250000000000000	4171.28173828125000000000	0.00000000000000000000	10245.00000000000000000000	10219.00000000000000000000	0.00000000000000000000	0.00000000000000000000	0.00000000000000000000	1530.00000000000000000000	807.00000000000000000000	4.00000000000000000000	4.00000000000000000000	4.00000000000000000000	4.00000000000000000000	4.00000000000000000000	4.00000000000000000000	4.00000000000000000000	4.00000000000000000000	4.00000000000000000000	4.00000000000000000000	4.00000000000000000000	4.00000000000000000000	4.00000000000000000000	4.00000000000000000000	4.00000000000000000000	4.00000000000000000000
61.00000000000000000000	0.00000000000000000000	4162.05126953125000000000	4144.61523437500000000000	4162.05126953125000000000	4167.69238281250000000000	4201.53857421875000000000	4163.58984375000000000000	4152.30761718750000000000	4158.46142578125000000000	4165.64111328125000000000	4158.97412109375000000000	4161.02539062500000000000	4217.94873046875000000000	4133.84619140625000000000	4162.05126953125000000000	0.00000000000000000000	10244.00000000000000000000	10219.00000000000000000000	0.00000000000000000000	0.00000000000000000000	0.00000000000000000000	1530.00000000000000000000	815.00000000000000000000	4.00000000000000000000	4.00000000000000000000	4.00000000000000000000	4.00000000000000000000	4.00000000000000000000	4.00000000000000000000	4.00000000000000000000	4.00000000000000000000	4.00000000000000000000	4.00000000000000000000	4.00000000000000000000	4.00000000000000000000	4.00000000000000000000	4.00000000000000000000	4.00000000000000000000	4.00000000000000000000
62.00000000000000000000	0.00000000000000000000	4183.07666015625000000000	4189.23046875000000000000	4171.28173828125000000000	4187.17919921875000000000	4253.33300781250000000000	4180.00000000000000000000	4171.28173828125000000000	4175.38427734375000000000	4175.38427734375000000000	4176.41015625000000000000	4174.35888671875000000000	4226.66650390625000000000	4168.71777343750000000000	4178.97412109375000000000	0.00000000000000000000	10244.00000000000000000000	10219.00000000000000000000	0.00000000000000000000	0.00000000000000000000	0.00000000000000000000	1530.00000000000000000000	824.00000000000000000000	4.00000000000000000000	4.00000000000000000000	4.00000000000000000000	4.00000000000000000000	4.00000000000000000000	4.00000000000000000000	4.00000000000000000000	4.00000000000000000000	4.00000000000000000000	4.00000000000000000000	4.00000000000000000000	4.00000000000000000000	4.00000000000000000000	4.00000000000000000000	4.00000000000000000000	4.00000000000000000000
63.00000000000000000000	0.00000000000000000000	4173.33300781250000000000	4171.28173828125000000000	4175.38427734375000000000	4180.00000000000000000000	4217.43603515625000000000	4164.61523437500000000000	4146.15380859375000000000	4145.12792968750000000000	4169.74365234375000000000	4143.07666015625000000000	4161.53857421875000000000	4223.07666015625000000000	4143.58984375000000000000	4168.71777343750000000000	0.00000000000000000000	10245.00000000000000000000	10220.00000000000000000000	0.00000000000000000000	0.00000000000000000000	0.00000000000000000000	1530.00000000000000000000	832.00000000000000000000	4.00000000000000000000	4.00000000000000000000	4.00000000000000000000	4.00000000000000000000	4.00000000000000000000	4.00000000000000000000	4.00000000000000000000	4.00000000000000000000	4.00000000000000000000	4.00000000000000000000	4.00000000000000000000	4.00000000000000000000	4.00000000000000000000	4.00000000000000000000	4.00000000000000000000	4.00000000000000000000
64.00000000000000000000	0.00000000000000000000	4167.17919921875000000000	4170.25634765625000000000	4167.69238281250000000000	4181.53857421875000000000	4217.43603515625000000000	4168.20507812500000000000	4156.92285156250000000000	4162.05126953125000000000	4172.30761718750000000000	4144.10253906250000000000	4174.87158203125000000000	4227.69238281250000000000	4154.35888671875000000000	4175.38427734375000000000	885.00000000000000000000	10245.00000000000000000000	10220.00000000000000000000	0.00000000000000000000	0.00000000000000000000	0.00000000000000000000	1530.00000000000000000000	840.00000000000000000000	4.00000000000000000000	4.00000000000000000000	4.00000000000000000000	4.00000000000000000000	4.00000000000000000000	4.00000000000000000000	4.00000000000000000000	4.00000000000000000000	4.00000000000000000000	4.00000000000000000000	4.00000000000000000000	4.00000000000000000000	4.00000000000000000000	4.00000000000000000000	4.00000000000000000000	4.00000000000000000000
65.00000000000000000000	0.00000000000000000000	4167.17919921875000000000	4170.76904296875000000000	4171.28173828125000000000	4189.74365234375000000000	4222.56396484375000000000	4164.10253906250000000000	4158.97412109375000000000	4187.69238281250000000000	4174.87158203125000000000	4176.41015625000000000000	4184.61523437500000000000	4236.41015625000000000000	4173.84619140625000000000	4184.10253906250000000000	1107.00000000000000000000	10245.00000000000000000000	10221.00000000000000000000	0.00000000000000000000	0.00000000000000000000	0.00000000000000000000	1530.00000000000000000000	849.00000000000000000000	4.00000000000000000000	4.00000000000000000000	4.00000000000000000000	4.00000000000000000000	4.00000000000000000000	4.00000000000000000000	4.00000000000000000000	4.00000000000000000000	4.00000000000000000000	4.00000000000000000000	4.00000000000000000000	4.00000000000000000000	4.00000000000000000000	4.00000000000000000000	4.00000000000000000000	4.00000000000000000000
66.00000000000000000000	0.00000000000000000000	4154.35888671875000000000	4146.15380859375000000000	4166.15380859375000000000	4172.82031250000000000000	4192.30761718750000000000	4153.33300781250000000000	4138.46142578125000000000	4160.51269531250000000000	4165.64111328125000000000	4158.46142578125000000000	4158.97412109375000000000	4221.02539062500000000000	4142.56396484375000000000	4168.20507812500000000000	1219.00000000000000000000	10245.00000000000000000000	10221.00000000000000000000	0.00000000000000000000	0.00000000000000000000	0.00000000000000000000	1530.00000000000000000000	856.00000000000000000000	4.00000000000000000000	4.00000000000000000000	4.00000000000000000000	4.00000000000000000000	4.00000000000000000000	4.00000000000000000000	4.00000000000000000000	4.00000000000000000000	4.00000000000000000000	4.00000000000000000000	4.00000000000000000000	4.00000000000000000000	4.00000000000000000000	4.00000000000000000000	4.00000000000000000000	4.00000000000000000000
67.00000000000000000000	0.00000000000000000000	4168.20507812500000000000	4182.05126953125000000000	4165.12792968750000000000	4187.69238281250000000000	4235.38427734375000000000	4183.07666015625000000000	4181.53857421875000000000	4185.64111328125000000000	4171.79492187500000000000	4181.53857421875000000000	4177.94873046875000000000	4229.74365234375000000000	4157.43603515625000000000	4176.41015625000000000000	1765.00000000000000000000	10247.00000000000000000000	10221.00000000000000000000	0.00000000000000000000	0.00000000000000000000	0.00000000000000000000	1530.00000000000000000000	864.00000000000000000000	4.00000000000000000000	4.00000000000000000000	4.00000000000000000000	4.00000000000000000000	4.00000000000000000000	4.00000000000000000000	4.00000000000000000000	4.00000000000000000000	4.00000000000000000000	4.00000000000000000000	4.00000000000000000000	4.00000000000000000000	4.00000000000000000000	4.00000000000000000000	4.00000000000000000000	4.00000000000000000000
68.00000000000000000000	0.00000000000000000000	4165.64111328125000000000	4164.61523437500000000000	4168.71777343750000000000	4176.41015625000000000000	4204.10253906250000000000	4173.33300781250000000000	4164.61523437500000000000	4164.10253906250000000000	4167.17919921875000000000	4156.41015625000000000000	4164.61523437500000000000	4221.02539062500000000000	4128.71777343750000000000	4163.07666015625000000000	1878.00000000000000000000	10247.00000000000000000000	10221.00000000000000000000	0.00000000000000000000	0.00000000000000000000	0.00000000000000000000	1530.00000000000000000000	872.00000000000000000000	4.00000000000000000000	4.00000000000000000000	4.00000000000000000000	4.00000000000000000000	4.00000000000000000000	4.00000000000000000000	4.00000000000000000000	4.00000000000000000000	4.00000000000000000000	4.00000000000000000000	4.00000000000000000000	4.00000000000000000000	4.00000000000000000000	4.00000000000000000000	4.00000000000000000000	4.00000000000000000000
69.00000000000000000000	0.00000000000000000000	4164.10253906250000000000	4168.20507812500000000000	4164.61523437500000000000	4173.84619140625000000000	4202.05126953125000000000	4167.69238281250000000000	4153.33300781250000000000	4155.89746093750000000000	4168.71777343750000000000	4155.89746093750000000000	4160.00000000000000000000	4215.89746093750000000000	4137.94873046875000000000	4167.69238281250000000000	1178.00000000000000000000	10247.00000000000000000000	10222.00000000000000000000	0.00000000000000000000	0.00000000000000000000	0.00000000000000000000	1530.00000000000000000000	880.00000000000000000000	4.00000000000000000000	4.00000000000000000000	4.00000000000000000000	4.00000000000000000000	4.00000000000000000000	4.00000000000000000000	4.00000000000000000000	4.00000000000000000000	4.00000000000000000000	4.00000000000000000000	4.00000000000000000000	4.00000000000000000000	4.00000000000000000000	4.00000000000000000000	4.00000000000000000000	4.00000000000000000000
70.00000000000000000000	0.00000000000000000000	4177.43603515625000000000	4187.17919921875000000000	4173.33300781250000000000	4186.66650390625000000000	4240.51269531250000000000	4173.33300781250000000000	4156.41015625000000000000	4167.69238281250000000000	4176.41015625000000000000	4170.25634765625000000000	4174.35888671875000000000	4230.76904296875000000000	4169.74365234375000000000	4186.15380859375000000000	1631.00000000000000000000	10247.00000000000000000000	10222.00000000000000000000	0.00000000000000000000	0.00000000000000000000	0.00000000000000000000	1530.00000000000000000000	887.00000000000000000000	4.00000000000000000000	4.00000000000000000000	4.00000000000000000000	4.00000000000000000000	4.00000000000000000000	4.00000000000000000000	4.00000000000000000000	4.00000000000000000000	4.00000000000000000000	4.00000000000000000000	4.00000000000000000000	4.00000000000000000000	4.00000000000000000000	4.00000000000000000000	4.00000000000000000000	4.00000000000000000000
71.00000000000000000000	0.00000000000000000000	4170.25634765625000000000	4153.84619140625000000000	4172.30761718750000000000	4166.15380859375000000000	4202.05126953125000000000	4161.53857421875000000000	4135.89746093750000000000	4150.25634765625000000000	4170.25634765625000000000	4134.87158203125000000000	4162.05126953125000000000	4222.05126953125000000000	4142.56396484375000000000	4172.30761718750000000000	1690.00000000000000000000	10246.00000000000000000000	10225.00000000000000000000	0.00000000000000000000	0.00000000000000000000	0.00000000000000000000	1530.00000000000000000000	894.00000000000000000000	4.00000000000000000000	4.00000000000000000000	4.00000000000000000000	4.00000000000000000000	4.00000000000000000000	4.00000000000000000000	4.00000000000000000000	4.00000000000000000000	4.00000000000000000000	4.00000000000000000000	4.00000000000000000000	4.00000000000000000000	4.00000000000000000000	4.00000000000000000000	4.00000000000000000000	4.00000000000000000000
72.00000000000000000000	0.00000000000000000000	4167.69238281250000000000	4164.10253906250000000000	4164.61523437500000000000	4174.35888671875000000000	4205.12792968750000000000	4169.74365234375000000000	4164.10253906250000000000	4189.23046875000000000000	4171.28173828125000000000	4171.28173828125000000000	4183.58984375000000000000	4232.30761718750000000000	4161.02539062500000000000	4181.53857421875000000000	831.00000000000000000000	10246.00000000000000000000	10225.00000000000000000000	0.00000000000000000000	0.00000000000000000000	0.00000000000000000000	1530.00000000000000000000	902.00000000000000000000	4.00000000000000000000	4.00000000000000000000	4.00000000000000000000	4.00000000000000000000	4.00000000000000000000	4.00000000000000000000	4.00000000000000000000	4.00000000000000000000	4.00000000000000000000	4.00000000000000000000	4.00000000000000000000	4.00000000000000000000	4.00000000000000000000	4.00000000000000000000	4.00000000000000000000	4.00000000000000000000
73.00000000000000000000	0.00000000000000000000	4155.89746093750000000000	4145.12792968750000000000	4163.58984375000000000000	4162.56396484375000000000	4192.82031250000000000000	4158.46142578125000000000	4143.07666015625000000000	4178.46142578125000000000	4169.23046875000000000000	4165.64111328125000000000	4173.33300781250000000000	4229.74365234375000000000	4144.61523437500000000000	4176.41015625000000000000	1810.00000000000000000000	10245.00000000000000000000	10225.00000000000000000000	0.00000000000000000000	0.00000000000000000000	0.00000000000000000000	1530.00000000000000000000	909.00000000000000000000	4.00000000000000000000	4.00000000000000000000	4.00000000000000000000	4.00000000000000000000	4.00000000000000000000	4.00000000000000000000	4.00000000000000000000	4.00000000000000000000	4.00000000000000000000	4.00000000000000000000	4.00000000000000000000	4.00000000000000000000	4.00000000000000000000	4.00000000000000000000	4.00000000000000000000	4.00000000000000000000
74.00000000000000000000	0.00000000000000000000	4164.61523437500000000000	4161.02539062500000000000	4165.64111328125000000000	4158.97412109375000000000	4216.41015625000000000000	4168.20507812500000000000	4149.74365234375000000000	4172.82031250000000000000	4174.87158203125000000000	4167.17919921875000000000	4170.25634765625000000000	4224.10253906250000000000	4146.66650390625000000000	4175.89746093750000000000	1773.00000000000000000000	10245.00000000000000000000	10225.00000000000000000000	0.00000000000000000000	0.00000000000000000000	0.00000000000000000000	1530.00000000000000000000	916.00000000000000000000	4.00000000000000000000	4.00000000000000000000	4.00000000000000000000	4.00000000000000000000	4.00000000000000000000	4.00000000000000000000	4.00000000000000000000	4.00000000000000000000	4.00000000000000000000	4.00000000000000000000	4.00000000000000000000	4.00000000000000000000	4.00000000000000000000	4.00000000000000000000	4.00000000000000000000	4.00000000000000000000
75.00000000000000000000	0.00000000000000000000	4185.64111328125000000000	4195.89746093750000000000	4176.92285156250000000000	4179.48730468750000000000	4247.69238281250000000000	4185.64111328125000000000	4181.02539062500000000000	4191.79492187500000000000	4176.41015625000000000000	4195.38427734375000000000	4186.15380859375000000000	4233.33300781250000000000	4169.74365234375000000000	4183.58984375000000000000	1520.00000000000000000000	10245.00000000000000000000	10224.00000000000000000000	0.00000000000000000000	0.00000000000000000000	0.00000000000000000000	1530.00000000000000000000	924.00000000000000000000	4.00000000000000000000	4.00000000000000000000	4.00000000000000000000	4.00000000000000000000	4.00000000000000000000	4.00000000000000000000	4.00000000000000000000	4.00000000000000000000	4.00000000000000000000	4.00000000000000000000	4.00000000000000000000	4.00000000000000000000	4.00000000000000000000	4.00000000000000000000	4.00000000000000000000	4.00000000000000000000
76.00000000000000000000	0.00000000000000000000	4172.30761718750000000000	4165.64111328125000000000	4173.33300781250000000000	4162.05126953125000000000	4199.48730468750000000000	4168.71777343750000000000	4150.76904296875000000000	4160.00000000000000000000	4165.64111328125000000000	4154.35888671875000000000	4163.58984375000000000000	4218.97412109375000000000	4143.58984375000000000000	4168.71777343750000000000	1354.00000000000000000000	10245.00000000000000000000	10224.00000000000000000000	0.00000000000000000000	0.00000000000000000000	0.00000000000000000000	1530.00000000000000000000	931.00000000000000000000	4.00000000000000000000	4.00000000000000000000	4.00000000000000000000	4.00000000000000000000	4.00000000000000000000	4.00000000000000000000	4.00000000000000000000	4.00000000000000000000	4.00000000000000000000	4.00000000000000000000	4.00000000000000000000	4.00000000000000000000	4.00000000000000000000	4.00000000000000000000	4.00000000000000000000	4.00000000000000000000
77.00000000000000000000	0.00000000000000000000	4172.30761718750000000000	4183.58984375000000000000	4168.71777343750000000000	4173.33300781250000000000	4208.20507812500000000000	4170.76904296875000000000	4156.41015625000000000000	4176.92285156250000000000	4177.43603515625000000000	4171.28173828125000000000	4180.00000000000000000000	4227.17919921875000000000	4180.51269531250000000000	4187.69238281250000000000	1531.00000000000000000000	10245.00000000000000000000	10224.00000000000000000000	0.00000000000000000000	0.00000000000000000000	0.00000000000000000000	1530.00000000000000000000	939.00000000000000000000	4.00000000000000000000	4.00000000000000000000	4.00000000000000000000	4.00000000000000000000	4.00000000000000000000	4.00000000000000000000	4.00000000000000000000	4.00000000000000000000	4.00000000000000000000	4.00000000000000000000	4.00000000000000000000	4.00000000000000000000	4.00000000000000000000	4.00000000000000000000	4.00000000000000000000	4.00000000000000000000
78.00000000000000000000	0.00000000000000000000	4168.20507812500000000000	4170.25634765625000000000	4171.79492187500000000000	4172.30761718750000000000	4193.84619140625000000000	4154.87158203125000000000	4136.92285156250000000000	4166.15380859375000000000	4175.89746093750000000000	4154.35888671875000000000	4176.41015625000000000000	4227.17919921875000000000	4172.82031250000000000000	4186.15380859375000000000	1773.00000000000000000000	10245.00000000000000000000	10224.00000000000000000000	0.00000000000000000000	0.00000000000000000000	0.00000000000000000000	1530.00000000000000000000	947.00000000000000000000	4.00000000000000000000	4.00000000000000000000	4.00000000000000000000	4.00000000000000000000	4.00000000000000000000	4.00000000000000000000	4.00000000000000000000	4.00000000000000000000	4.00000000000000000000	4.00000000000000000000	4.00000000000000000000	4.00000000000000000000	4.00000000000000000000	4.00000000000000000000	4.00000000000000000000	4.00000000000000000000
79.00000000000000000000	0.00000000000000000000	4165.12792968750000000000	4163.07666015625000000000	4164.10253906250000000000	4164.10253906250000000000	4195.38427734375000000000	4160.51269531250000000000	4143.58984375000000000000	4165.64111328125000000000	4167.69238281250000000000	4150.25634765625000000000	4168.20507812500000000000	4221.02539062500000000000	4152.82031250000000000000	4173.84619140625000000000	1520.00000000000000000000	10246.00000000000000000000	10223.00000000000000000000	0.00000000000000000000	0.00000000000000000000	0.00000000000000000000	1530.00000000000000000000	955.00000000000000000000	4.00000000000000000000	4.00000000000000000000	4.00000000000000000000	4.00000000000000000000	4.00000000000000000000	4.00000000000000000000	4.00000000000000000000	4.00000000000000000000	4.00000000000000000000	4.00000000000000000000	4.00000000000000000000	4.00000000000000000000	4.00000000000000000000	4.00000000000000000000	4.00000000000000000000	4.00000000000000000000
80.00000000000000000000	0.00000000000000000000	4171.79492187500000000000	4180.51269531250000000000	4165.12792968750000000000	4172.30761718750000000000	4228.20507812500000000000	4182.05126953125000000000	4173.84619140625000000000	4192.30761718750000000000	4171.28173828125000000000	4194.35888671875000000000	4183.58984375000000000000	4234.35888671875000000000	4168.20507812500000000000	4180.00000000000000000000	1354.00000000000000000000	10246.00000000000000000000	10223.00000000000000000000	0.00000000000000000000	0.00000000000000000000	0.00000000000000000000	1530.00000000000000000000	963.00000000000000000000	4.00000000000000000000	4.00000000000000000000	4.00000000000000000000	4.00000000000000000000	4.00000000000000000000	4.00000000000000000000	4.00000000000000000000	4.00000000000000000000	4.00000000000000000000	4.00000000000000000000	4.00000000000000000000	4.00000000000000000000	4.00000000000000000000	4.00000000000000000000	4.00000000000000000000	4.00000000000000000000
81.00000000000000000000	0.00000000000000000000	4161.02539062500000000000	4148.71777343750000000000	4165.64111328125000000000	4150.25634765625000000000	4195.38427734375000000000	4165.12792968750000000000	4144.61523437500000000000	4154.35888671875000000000	4167.17919921875000000000	4150.76904296875000000000	4160.51269531250000000000	4220.51269531250000000000	4134.87158203125000000000	4164.10253906250000000000	1531.00000000000000000000	10245.00000000000000000000	10223.00000000000000000000	0.00000000000000000000	0.00000000000000000000	0.00000000000000000000	1530.00000000000000000000	972.00000000000000000000	4.00000000000000000000	4.00000000000000000000	4.00000000000000000000	4.00000000000000000000	4.00000000000000000000	4.00000000000000000000	4.00000000000000000000	4.00000000000000000000	4.00000000000000000000	4.00000000000000000000	4.00000000000000000000	4.00000000000000000000	4.00000000000000000000	4.00000000000000000000	4.00000000000000000000	4.00000000000000000000
82.00000000000000000000	0.00000000000000000000	4175.89746093750000000000	4181.02539062500000000000	4168.71777343750000000000	4166.66650390625000000000	4217.94873046875000000000	4173.33300781250000000000	4163.07666015625000000000	4166.66650390625000000000	4174.35888671875000000000	4162.05126953125000000000	4172.82031250000000000000	4224.61523437500000000000	4160.00000000000000000000	4176.92285156250000000000	1773.00000000000000000000	10245.00000000000000000000	10223.00000000000000000000	0.00000000000000000000	0.00000000000000000000	0.00000000000000000000	1530.00000000000000000000	980.00000000000000000000	4.00000000000000000000	4.00000000000000000000	4.00000000000000000000	4.00000000000000000000	4.00000000000000000000	4.00000000000000000000	4.00000000000000000000	4.00000000000000000000	4.00000000000000000000	4.00000000000000000000	4.00000000000000000000	4.00000000000000000000	4.00000000000000000000	4.00000000000000000000	4.00000000000000000000	4.00000000000000000000
83.00000000000000000000	0.00000000000000000000	4184.10253906250000000000	4180.51269531250000000000	4177.43603515625000000000	4168.71777343750000000000	4211.79492187500000000000	4169.23046875000000000000	4156.41015625000000000000	4156.41015625000000000000	4173.84619140625000000000	4166.15380859375000000000	4170.25634765625000000000	4226.66650390625000000000	4160.51269531250000000000	4177.94873046875000000000	1520.00000000000000000000	10246.00000000000000000000	10222.00000000000000000000	0.00000000000000000000	0.00000000000000000000	0.00000000000000000000	1530.00000000000000000000	988.00000000000000000000	4.00000000000000000000	4.00000000000000000000	4.00000000000000000000	4.00000000000000000000	4.00000000000000000000	4.00000000000000000000	4.00000000000000000000	4.00000000000000000000	4.00000000000000000000	4.00000000000000000000	4.00000000000000000000	4.00000000000000000000	4.00000000000000000000	4.00000000000000000000	4.00000000000000000000	4.00000000000000000000
84.00000000000000000000	0.00000000000000000000	4175.89746093750000000000	4157.94873046875000000000	4169.23046875000000000000	4154.35888671875000000000	4196.92285156250000000000	4163.58984375000000000000	4145.64111328125000000000	4145.12792968750000000000	4170.76904296875000000000	4146.66650390625000000000	4163.07666015625000000000	4222.56396484375000000000	4149.74365234375000000000	4173.33300781250000000000	1354.00000000000000000000	10246.00000000000000000000	10222.00000000000000000000	0.00000000000000000000	0.00000000000000000000	0.00000000000000000000	1530.00000000000000000000	997.00000000000000000000	4.00000000000000000000	4.00000000000000000000	4.00000000000000000000	4.00000000000000000000	4.00000000000000000000	4.00000000000000000000	4.00000000000000000000	4.00000000000000000000	4.00000000000000000000	4.00000000000000000000	4.00000000000000000000	4.00000000000000000000	4.00000000000000000000	4.00000000000000000000	4.00000000000000000000	4.00000000000000000000
85.00000000000000000000	0.00000000000000000000	4175.89746093750000000000	4175.38427734375000000000	4171.28173828125000000000	4171.79492187500000000000	4220.51269531250000000000	4169.74365234375000000000	4165.64111328125000000000	4188.71777343750000000000	4175.38427734375000000000	4182.05126953125000000000	4190.25634765625000000000	4244.61523437500000000000	4182.56396484375000000000	4193.33300781250000000000	1531.00000000000000000000	10248.00000000000000000000	10223.00000000000000000000	0.00000000000000000000	0.00000000000000000000	0.00000000000000000000	1531.00000000000000000000	5.00000000000000000000	4.00000000000000000000	4.00000000000000000000	4.00000000000000000000	4.00000000000000000000	4.00000000000000000000	4.00000000000000000000	4.00000000000000000000	4.00000000000000000000	4.00000000000000000000	4.00000000000000000000	4.00000000000000000000	4.00000000000000000000	4.00000000000000000000	4.00000000000000000000	4.00000000000000000000	4.00000000000000000000
86.00000000000000000000	0.00000000000000000000	4161.53857421875000000000	4147.69238281250000000000	4173.84619140625000000000	4155.89746093750000000000	4184.61523437500000000000	4153.84619140625000000000	4138.97412109375000000000	4168.20507812500000000000	4168.20507812500000000000	4160.00000000000000000000	4172.30761718750000000000	4234.35888671875000000000	4156.92285156250000000000	4184.61523437500000000000	1773.00000000000000000000	10248.00000000000000000000	10223.00000000000000000000	0.00000000000000000000	0.00000000000000000000	0.00000000000000000000	1531.00000000000000000000	14.00000000000000000000	4.00000000000000000000	4.00000000000000000000	4.00000000000000000000	4.00000000000000000000	4.00000000000000000000	4.00000000000000000000	4.00000000000000000000	4.00000000000000000000	4.00000000000000000000	4.00000000000000000000	4.00000000000000000000	4.00000000000000000000	4.00000000000000000000	4.00000000000000000000	4.00000000000000000000	4.00000000000000000000
87.00000000000000000000	0.00000000000000000000	4173.84619140625000000000	4173.84619140625000000000	4171.28173828125000000000	4158.46142578125000000000	4211.28173828125000000000	4171.28173828125000000000	4167.17919921875000000000	4178.46142578125000000000	4169.74365234375000000000	4169.23046875000000000000	4185.64111328125000000000	4232.82031250000000000000	4174.35888671875000000000	4188.71777343750000000000	1520.00000000000000000000	10248.00000000000000000000	10223.00000000000000000000	0.00000000000000000000	0.00000000000000000000	0.00000000000000000000	1531.00000000000000000000	21.00000000000000000000	4.00000000000000000000	4.00000000000000000000	4.00000000000000000000	4.00000000000000000000	4.00000000000000000000	4.00000000000000000000	4.00000000000000000000	4.00000000000000000000	4.00000000000000000000	4.00000000000000000000	4.00000000000000000000	4.00000000000000000000	4.00000000000000000000	4.00000000000000000000	4.00000000000000000000	4.00000000000000000000
88.00000000000000000000	0.00000000000000000000	4182.05126953125000000000	4178.97412109375000000000	4174.35888671875000000000	4157.43603515625000000000	4216.41015625000000000000	4171.79492187500000000000	4170.25634765625000000000	4177.43603515625000000000	4167.69238281250000000000	4173.33300781250000000000	4186.15380859375000000000	4230.76904296875000000000	4167.69238281250000000000	4178.97412109375000000000	1354.00000000000000000000	10248.00000000000000000000	10223.00000000000000000000	0.00000000000000000000	0.00000000000000000000	0.00000000000000000000	1531.00000000000000000000	29.00000000000000000000	4.00000000000000000000	4.00000000000000000000	4.00000000000000000000	4.00000000000000000000	4.00000000000000000000	4.00000000000000000000	4.00000000000000000000	4.00000000000000000000	4.00000000000000000000	4.00000000000000000000	4.00000000000000000000	4.00000000000000000000	4.00000000000000000000	4.00000000000000000000	4.00000000000000000000	4.00000000000000000000
89.00000000000000000000	0.00000000000000000000	4172.82031250000000000000	4159.48730468750000000000	4170.25634765625000000000	4145.12792968750000000000	4193.84619140625000000000	4160.00000000000000000000	4148.20507812500000000000	4155.38427734375000000000	4167.17919921875000000000	4160.00000000000000000000	4162.05126953125000000000	4212.30761718750000000000	4142.56396484375000000000	4166.15380859375000000000	1531.00000000000000000000	10248.00000000000000000000	10224.00000000000000000000	0.00000000000000000000	0.00000000000000000000	0.00000000000000000000	1531.00000000000000000000	36.00000000000000000000	4.00000000000000000000	4.00000000000000000000	4.00000000000000000000	4.00000000000000000000	4.00000000000000000000	4.00000000000000000000	4.00000000000000000000	4.00000000000000000000	4.00000000000000000000	4.00000000000000000000	4.00000000000000000000	4.00000000000000000000	4.00000000000000000000	4.00000000000000000000	4.00000000000000000000	4.00000000000000000000
90.00000000000000000000	0.00000000000000000000	4183.07666015625000000000	4188.20507812500000000000	4178.97412109375000000000	4167.17919921875000000000	4227.69238281250000000000	4170.25634765625000000000	4169.74365234375000000000	4177.43603515625000000000	4177.94873046875000000000	4187.17919921875000000000	4181.02539062500000000000	4223.07666015625000000000	4182.05126953125000000000	4189.23046875000000000000	1773.00000000000000000000	10248.00000000000000000000	10224.00000000000000000000	0.00000000000000000000	0.00000000000000000000	0.00000000000000000000	1531.00000000000000000000	43.00000000000000000000	4.00000000000000000000	4.00000000000000000000	4.00000000000000000000	4.00000000000000000000	4.00000000000000000000	4.00000000000000000000	4.00000000000000000000	4.00000000000000000000	4.00000000000000000000	4.00000000000000000000	4.00000000000000000000	4.00000000000000000000	4.00000000000000000000	4.00000000000000000000	4.00000000000000000000	4.00000000000000000000
91.00000000000000000000	0.00000000000000000000	4173.84619140625000000000	4163.07666015625000000000	4176.92285156250000000000	4153.33300781250000000000	4196.41015625000000000000	4155.89746093750000000000	4145.12792968750000000000	4151.79492187500000000000	4169.74365234375000000000	4147.17919921875000000000	4167.17919921875000000000	4216.41015625000000000000	4156.41015625000000000000	4177.43603515625000000000	1520.00000000000000000000	10248.00000000000000000000	10225.00000000000000000000	0.00000000000000000000	0.00000000000000000000	0.00000000000000000000	1531.00000000000000000000	51.00000000000000000000	4.00000000000000000000	4.00000000000000000000	4.00000000000000000000	4.00000000000000000000	4.00000000000000000000	4.00000000000000000000	4.00000000000000000000	4.00000000000000000000	4.00000000000000000000	4.00000000000000000000	4.00000000000000000000	4.00000000000000000000	4.00000000000000000000	4.00000000000000000000	4.00000000000000000000	4.00000000000000000000
92.00000000000000000000	0.00000000000000000000	4167.17919921875000000000	4166.15380859375000000000	4162.56396484375000000000	4154.35888671875000000000	4199.48730468750000000000	4164.61523437500000000000	4158.97412109375000000000	4178.46142578125000000000	4171.28173828125000000000	4166.15380859375000000000	4173.84619140625000000000	4218.97412109375000000000	4155.89746093750000000000	4173.33300781250000000000	1354.00000000000000000000	10248.00000000000000000000	10225.00000000000000000000	0.00000000000000000000	0.00000000000000000000	0.00000000000000000000	1531.00000000000000000000	58.00000000000000000000	4.00000000000000000000	4.00000000000000000000	4.00000000000000000000	4.00000000000000000000	4.00000000000000000000	4.00000000000000000000	4.00000000000000000000	4.00000000000000000000	4.00000000000000000000	4.00000000000000000000	4.00000000000000000000	4.00000000000000000000	4.00000000000000000000	4.00000000000000000000	4.00000000000000000000	4.00000000000000000000
93.00000000000000000000	0.00000000000000000000	4163.58984375000000000000	4164.61523437500000000000	4168.71777343750000000000	4160.00000000000000000000	4192.82031250000000000000	4160.00000000000000000000	4162.56396484375000000000	4196.92285156250000000000	4173.33300781250000000000	4190.76904296875000000000	4182.56396484375000000000	4227.17919921875000000000	4158.46142578125000000000	4176.41015625000000000000	1531.00000000000000000000	10251.00000000000000000000	10223.00000000000000000000	0.00000000000000000000	0.00000000000000000000	0.00000000000000000000	1531.00000000000000000000	65.00000000000000000000	4.00000000000000000000	4.00000000000000000000	4.00000000000000000000	4.00000000000000000000	4.00000000000000000000	4.00000000000000000000	4.00000000000000000000	4.00000000000000000000	4.00000000000000000000	4.00000000000000000000	4.00000000000000000000	4.00000000000000000000	4.00000000000000000000	4.00000000000000000000	4.00000000000000000000	4.00000000000000000000
94.00000000000000000000	0.00000000000000000000	4159.48730468750000000000	4152.30761718750000000000	4170.76904296875000000000	4149.23046875000000000000	4168.20507812500000000000	4153.33300781250000000000	4148.71777343750000000000	4162.05126953125000000000	4168.20507812500000000000	4162.05126953125000000000	4165.64111328125000000000	4216.92285156250000000000	4136.92285156250000000000	4167.69238281250000000000	1773.00000000000000000000	10251.00000000000000000000	10223.00000000000000000000	0.00000000000000000000	0.00000000000000000000	0.00000000000000000000	1531.00000000000000000000	73.00000000000000000000	4.00000000000000000000	4.00000000000000000000	4.00000000000000000000	4.00000000000000000000	4.00000000000000000000	4.00000000000000000000	4.00000000000000000000	4.00000000000000000000	4.00000000000000000000	4.00000000000000000000	4.00000000000000000000	4.00000000000000000000	4.00000000000000000000	4.00000000000000000000	4.00000000000000000000	4.00000000000000000000
95.00000000000000000000	0.00000000000000000000	4184.10253906250000000000	4195.38427734375000000000	4173.84619140625000000000	4171.28173828125000000000	4226.15380859375000000000	4182.56396484375000000000	4183.58984375000000000000	4180.51269531250000000000	4174.87158203125000000000	4194.35888671875000000000	4184.10253906250000000000	4227.69238281250000000000	4166.15380859375000000000	4181.53857421875000000000	1520.00000000000000000000	10249.00000000000000000000	10222.00000000000000000000	0.00000000000000000000	0.00000000000000000000	0.00000000000000000000	1531.00000000000000000000	80.00000000000000000000	4.00000000000000000000	4.00000000000000000000	4.00000000000000000000	4.00000000000000000000	4.00000000000000000000	4.00000000000000000000	4.00000000000000000000	4.00000000000000000000	4.00000000000000000000	4.00000000000000000000	4.00000000000000000000	4.00000000000000000000	4.00000000000000000000	4.00000000000000000000	4.00000000000000000000	4.00000000000000000000
96.00000000000000000000	0.00000000000000000000	4179.48730468750000000000	4169.74365234375000000000	4175.89746093750000000000	4158.46142578125000000000	4211.79492187500000000000	4172.30761718750000000000	4165.12792968750000000000	4164.10253906250000000000	4167.69238281250000000000	4164.61523437500000000000	4168.71777343750000000000	4218.46142578125000000000	4144.10253906250000000000	4171.28173828125000000000	1354.00000000000000000000	10249.00000000000000000000	10222.00000000000000000000	0.00000000000000000000	0.00000000000000000000	0.00000000000000000000	1531.00000000000000000000	87.00000000000000000000	4.00000000000000000000	4.00000000000000000000	4.00000000000000000000	4.00000000000000000000	4.00000000000000000000	4.00000000000000000000	4.00000000000000000000	4.00000000000000000000	4.00000000000000000000	4.00000000000000000000	4.00000000000000000000	4.00000000000000000000	4.00000000000000000000	4.00000000000000000000	4.00000000000000000000	4.00000000000000000000
97.00000000000000000000	0.00000000000000000000	4168.71777343750000000000	4163.58984375000000000000	4169.23046875000000000000	4157.94873046875000000000	4199.48730468750000000000	4166.15380859375000000000	4167.17919921875000000000	4170.76904296875000000000	4171.79492187500000000000	4152.82031250000000000000	4171.28173828125000000000	4217.94873046875000000000	4156.41015625000000000000	4175.89746093750000000000	1531.00000000000000000000	10246.00000000000000000000	10223.00000000000000000000	0.00000000000000000000	0.00000000000000000000	0.00000000000000000000	1531.00000000000000000000	96.00000000000000000000	4.00000000000000000000	4.00000000000000000000	4.00000000000000000000	4.00000000000000000000	4.00000000000000000000	4.00000000000000000000	4.00000000000000000000	4.00000000000000000000	4.00000000000000000000	4.00000000000000000000	4.00000000000000000000	4.00000000000000000000	4.00000000000000000000	4.00000000000000000000	4.00000000000000000000	4.00000000000000000000
98.00000000000000000000	0.00000000000000000000	4170.76904296875000000000	4171.28173828125000000000	4172.82031250000000000000	4167.17919921875000000000	4203.07666015625000000000	4161.53857421875000000000	4164.61523437500000000000	4180.51269531250000000000	4177.43603515625000000000	4169.23046875000000000000	4182.05126953125000000000	4230.76904296875000000000	4176.41015625000000000000	4186.66650390625000000000	1773.00000000000000000000	10246.00000000000000000000	10223.00000000000000000000	0.00000000000000000000	0.00000000000000000000	0.00000000000000000000	1531.00000000000000000000	103.00000000000000000000	4.00000000000000000000	4.00000000000000000000	4.00000000000000000000	4.00000000000000000000	4.00000000000000000000	4.00000000000000000000	4.00000000000000000000	4.00000000000000000000	4.00000000000000000000	4.00000000000000000000	4.00000000000000000000	4.00000000000000000000	4.00000000000000000000	4.00000000000000000000	4.00000000000000000000	4.00000000000000000000
99.00000000000000000000	0.00000000000000000000	4166.15380859375000000000	4153.33300781250000000000	4171.28173828125000000000	4148.71777343750000000000	4177.94873046875000000000	4152.82031250000000000000	4147.17919921875000000000	4162.56396484375000000000	4168.20507812500000000000	4160.51269531250000000000	4165.12792968750000000000	4218.46142578125000000000	4152.30761718750000000000	4173.84619140625000000000	1520.00000000000000000000	10245.00000000000000000000	10223.00000000000000000000	0.00000000000000000000	0.00000000000000000000	0.00000000000000000000	1531.00000000000000000000	112.00000000000000000000	4.00000000000000000000	4.00000000000000000000	4.00000000000000000000	4.00000000000000000000	4.00000000000000000000	4.00000000000000000000	4.00000000000000000000	4.00000000000000000000	4.00000000000000000000	4.00000000000000000000	4.00000000000000000000	4.00000000000000000000	4.00000000000000000000	4.00000000000000000000	4.00000000000000000000	4.00000000000000000000
100.00000000000000000000	0.00000000000000000000	4172.82031250000000000000	4180.00000000000000000000	4168.71777343750000000000	4162.05126953125000000000	4209.74365234375000000000	4174.87158203125000000000	4187.69238281250000000000	4200.51269531250000000000	4171.79492187500000000000	4206.15380859375000000000	4184.61523437500000000000	4226.15380859375000000000	4173.33300781250000000000	4180.51269531250000000000	1354.00000000000000000000	10245.00000000000000000000	10223.00000000000000000000	0.00000000000000000000	0.00000000000000000000	0.00000000000000000000	1531.00000000000000000000	120.00000000000000000000	4.00000000000000000000	4.00000000000000000000	4.00000000000000000000	4.00000000000000000000	4.00000000000000000000	4.00000000000000000000	4.00000000000000000000	4.00000000000000000000	4.00000000000000000000	4.00000000000000000000	4.00000000000000000000	4.00000000000000000000	4.00000000000000000000	4.00000000000000000000	4.00000000000000000000	4.00000000000000000000
101.00000000000000000000	0.00000000000000000000	4165.64111328125000000000	4155.38427734375000000000	4168.20507812500000000000	4151.79492187500000000000	4194.87158203125000000000	4167.17919921875000000000	4169.23046875000000000000	4182.05126953125000000000	4169.23046875000000000000	4174.87158203125000000000	4173.84619140625000000000	4221.02539062500000000000	4145.64111328125000000000	4166.15380859375000000000	1531.00000000000000000000	10247.00000000000000000000	10226.00000000000000000000	0.00000000000000000000	0.00000000000000000000	0.00000000000000000000	1531.00000000000000000000	128.00000000000000000000	4.00000000000000000000	4.00000000000000000000	4.00000000000000000000	4.00000000000000000000	4.00000000000000000000	4.00000000000000000000	4.00000000000000000000	4.00000000000000000000	4.00000000000000000000	4.00000000000000000000	4.00000000000000000000	4.00000000000000000000	4.00000000000000000000	4.00000000000000000000	4.00000000000000000000	4.00000000000000000000
102.00000000000000000000	0.00000000000000000000	4177.94873046875000000000	4171.79492187500000000000	4171.79492187500000000000	4157.43603515625000000000	4212.30761718750000000000	4171.28173828125000000000	4173.84619140625000000000	4176.92285156250000000000	4170.76904296875000000000	4166.66650390625000000000	4176.92285156250000000000	4221.02539062500000000000	4158.46142578125000000000	4173.84619140625000000000	1773.00000000000000000000	10247.00000000000000000000	10226.00000000000000000000	0.00000000000000000000	0.00000000000000000000	0.00000000000000000000	1531.00000000000000000000	137.00000000000000000000	4.00000000000000000000	4.00000000000000000000	4.00000000000000000000	4.00000000000000000000	4.00000000000000000000	4.00000000000000000000	4.00000000000000000000	4.00000000000000000000	4.00000000000000000000	4.00000000000000000000	4.00000000000000000000	4.00000000000000000000	4.00000000000000000000	4.00000000000000000000	4.00000000000000000000	4.00000000000000000000
103.00000000000000000000	0.00000000000000000000	4197.94873046875000000000	4207.69238281250000000000	4185.64111328125000000000	4180.00000000000000000000	4243.07666015625000000000	4181.02539062500000000000	4193.33300781250000000000	4193.84619140625000000000	4175.38427734375000000000	4207.69238281250000000000	4189.23046875000000000000	4235.38427734375000000000	4189.74365234375000000000	4190.76904296875000000000	1520.00000000000000000000	10248.00000000000000000000	10225.00000000000000000000	0.00000000000000000000	0.00000000000000000000	0.00000000000000000000	1531.00000000000000000000	145.00000000000000000000	4.00000000000000000000	4.00000000000000000000	4.00000000000000000000	4.00000000000000000000	4.00000000000000000000	4.00000000000000000000	4.00000000000000000000	4.00000000000000000000	4.00000000000000000000	4.00000000000000000000	4.00000000000000000000	4.00000000000000000000	4.00000000000000000000	4.00000000000000000000	4.00000000000000000000	4.00000000000000000000
104.00000000000000000000	0.00000000000000000000	4185.12792968750000000000	4176.92285156250000000000	4182.05126953125000000000	4164.10253906250000000000	4210.76904296875000000000	4168.20507812500000000000	4168.71777343750000000000	4172.30761718750000000000	4169.74365234375000000000	4185.12792968750000000000	4169.23046875000000000000	4227.17919921875000000000	4162.05126953125000000000	4179.48730468750000000000	1354.00000000000000000000	10248.00000000000000000000	10225.00000000000000000000	0.00000000000000000000	0.00000000000000000000	0.00000000000000000000	1531.00000000000000000000	153.00000000000000000000	4.00000000000000000000	4.00000000000000000000	4.00000000000000000000	4.00000000000000000000	4.00000000000000000000	4.00000000000000000000	4.00000000000000000000	4.00000000000000000000	4.00000000000000000000	4.00000000000000000000	4.00000000000000000000	4.00000000000000000000	4.00000000000000000000	4.00000000000000000000	4.00000000000000000000	4.00000000000000000000
105.00000000000000000000	0.00000000000000000000	4186.15380859375000000000	4192.30761718750000000000	4178.46142578125000000000	4179.48730468750000000000	4231.28173828125000000000	4173.33300781250000000000	4190.25634765625000000000	4206.15380859375000000000	4174.87158203125000000000	4211.28173828125000000000	4197.43603515625000000000	4245.64111328125000000000	4200.51269531250000000000	4202.56396484375000000000	1531.00000000000000000000	10248.00000000000000000000	10228.00000000000000000000	0.00000000000000000000	0.00000000000000000000	0.00000000000000000000	1531.00000000000000000000	162.00000000000000000000	4.00000000000000000000	4.00000000000000000000	4.00000000000000000000	4.00000000000000000000	4.00000000000000000000	4.00000000000000000000	4.00000000000000000000	4.00000000000000000000	4.00000000000000000000	4.00000000000000000000	4.00000000000000000000	4.00000000000000000000	4.00000000000000000000	4.00000000000000000000	4.00000000000000000000	4.00000000000000000000
106.00000000000000000000	0.00000000000000000000	4182.56396484375000000000	4180.51269531250000000000	4184.61523437500000000000	4177.94873046875000000000	4208.71777343750000000000	4155.38427734375000000000	4173.84619140625000000000	4191.79492187500000000000	4171.28173828125000000000	4202.05126953125000000000	4193.84619140625000000000	4247.17919921875000000000	4194.87158203125000000000	4200.51269531250000000000	1773.00000000000000000000	10248.00000000000000000000	10228.00000000000000000000	0.00000000000000000000	0.00000000000000000000	0.00000000000000000000	1531.00000000000000000000	169.00000000000000000000	4.00000000000000000000	4.00000000000000000000	4.00000000000000000000	4.00000000000000000000	4.00000000000000000000	4.00000000000000000000	4.00000000000000000000	4.00000000000000000000	4.00000000000000000000	4.00000000000000000000	4.00000000000000000000	4.00000000000000000000	4.00000000000000000000	4.00000000000000000000	4.00000000000000000000	4.00000000000000000000
107.00000000000000000000	0.00000000000000000000	4182.56396484375000000000	4186.66650390625000000000	4180.00000000000000000000	4173.84619140625000000000	4208.71777343750000000000	4165.64111328125000000000	4180.00000000000000000000	4180.51269531250000000000	4171.79492187500000000000	4195.89746093750000000000	4181.53857421875000000000	4238.97412109375000000000	4178.46142578125000000000	4188.20507812500000000000	1520.00000000000000000000	10249.00000000000000000000	10229.00000000000000000000	0.00000000000000000000	0.00000000000000000000	0.00000000000000000000	1531.00000000000000000000	177.00000000000000000000	4.00000000000000000000	4.00000000000000000000	4.00000000000000000000	4.00000000000000000000	4.00000000000000000000	4.00000000000000000000	4.00000000000000000000	4.00000000000000000000	4.00000000000000000000	4.00000000000000000000	4.00000000000000000000	4.00000000000000000000	4.00000000000000000000	4.00000000000000000000	4.00000000000000000000	4.00000000000000000000
108.00000000000000000000	0.00000000000000000000	4188.20507812500000000000	4203.58984375000000000000	4181.53857421875000000000	4185.64111328125000000000	4240.51269531250000000000	4184.10253906250000000000	4201.53857421875000000000	4202.56396484375000000000	4173.33300781250000000000	4215.89746093750000000000	4190.25634765625000000000	4242.56396484375000000000	4183.07666015625000000000	4187.17919921875000000000	1354.00000000000000000000	10249.00000000000000000000	10229.00000000000000000000	0.00000000000000000000	0.00000000000000000000	0.00000000000000000000	1531.00000000000000000000	185.00000000000000000000	4.00000000000000000000	4.00000000000000000000	4.00000000000000000000	4.00000000000000000000	4.00000000000000000000	4.00000000000000000000	4.00000000000000000000	4.00000000000000000000	4.00000000000000000000	4.00000000000000000000	4.00000000000000000000	4.00000000000000000000	4.00000000000000000000	4.00000000000000000000	4.00000000000000000000	4.00000000000000000000
109.00000000000000000000	0.00000000000000000000	4172.82031250000000000000	4166.15380859375000000000	4174.35888671875000000000	4167.17919921875000000000	4210.76904296875000000000	4166.66650390625000000000	4169.23046875000000000000	4170.76904296875000000000	4164.10253906250000000000	4175.89746093750000000000	4168.71777343750000000000	4222.56396484375000000000	4149.23046875000000000000	4167.69238281250000000000	1531.00000000000000000000	10249.00000000000000000000	10230.00000000000000000000	0.00000000000000000000	0.00000000000000000000	0.00000000000000000000	1531.00000000000000000000	193.00000000000000000000	4.00000000000000000000	4.00000000000000000000	4.00000000000000000000	4.00000000000000000000	4.00000000000000000000	4.00000000000000000000	4.00000000000000000000	4.00000000000000000000	4.00000000000000000000	4.00000000000000000000	4.00000000000000000000	4.00000000000000000000	4.00000000000000000000	4.00000000000000000000	4.00000000000000000000	4.00000000000000000000
110.00000000000000000000	0.00000000000000000000	4184.61523437500000000000	4193.33300781250000000000	4174.87158203125000000000	4187.17919921875000000000	4231.79492187500000000000	4178.46142578125000000000	4186.66650390625000000000	4187.69238281250000000000	4173.33300781250000000000	4196.92285156250000000000	4185.64111328125000000000	4235.38427734375000000000	4185.12792968750000000000	4184.61523437500000000000	1773.00000000000000000000	10249.00000000000000000000	10230.00000000000000000000	0.00000000000000000000	0.00000000000000000000	0.00000000000000000000	1531.00000000000000000000	200.00000000000000000000	4.00000000000000000000	4.00000000000000000000	4.00000000000000000000	4.00000000000000000000	4.00000000000000000000	4.00000000000000000000	4.00000000000000000000	4.00000000000000000000	4.00000000000000000000	4.00000000000000000000	4.00000000000000000000	4.00000000000000000000	4.00000000000000000000	4.00000000000000000000	4.00000000000000000000	4.00000000000000000000
111.00000000000000000000	0.00000000000000000000	4186.66650390625000000000	4192.30761718750000000000	4186.15380859375000000000	4192.82031250000000000000	4218.46142578125000000000	4172.82031250000000000000	4174.87158203125000000000	4180.00000000000000000000	4174.35888671875000000000	4186.66650390625000000000	4181.02539062500000000000	4243.58984375000000000000	4184.10253906250000000000	4189.74365234375000000000	1520.00000000000000000000	10250.00000000000000000000	10230.00000000000000000000	0.00000000000000000000	0.00000000000000000000	0.00000000000000000000	1531.00000000000000000000	208.00000000000000000000	4.00000000000000000000	4.00000000000000000000	4.00000000000000000000	4.00000000000000000000	4.00000000000000000000	4.00000000000000000000	4.00000000000000000000	4.00000000000000000000	4.00000000000000000000	4.00000000000000000000	4.00000000000000000000	4.00000000000000000000	4.00000000000000000000	4.00000000000000000000	4.00000000000000000000	4.00000000000000000000
112.00000000000000000000	0.00000000000000000000	4175.89746093750000000000	4182.05126953125000000000	4177.94873046875000000000	4188.20507812500000000000	4211.79492187500000000000	4166.66650390625000000000	4171.28173828125000000000	4180.51269531250000000000	4171.28173828125000000000	4173.33300781250000000000	4175.38427734375000000000	4235.38427734375000000000	4168.20507812500000000000	4185.12792968750000000000	1354.00000000000000000000	10250.00000000000000000000	10230.00000000000000000000	0.00000000000000000000	0.00000000000000000000	0.00000000000000000000	1531.00000000000000000000	216.00000000000000000000	4.00000000000000000000	4.00000000000000000000	4.00000000000000000000	4.00000000000000000000	4.00000000000000000000	4.00000000000000000000	4.00000000000000000000	4.00000000000000000000	4.00000000000000000000	4.00000000000000000000	4.00000000000000000000	4.00000000000000000000	4.00000000000000000000	4.00000000000000000000	4.00000000000000000000	4.00000000000000000000
113.00000000000000000000	0.00000000000000000000	4178.46142578125000000000	4188.20507812500000000000	4171.79492187500000000000	4205.12792968750000000000	4227.17919921875000000000	4172.30761718750000000000	4191.79492187500000000000	4215.38427734375000000000	4171.79492187500000000000	4207.17919921875000000000	4195.89746093750000000000	4247.69238281250000000000	4187.69238281250000000000	4191.28173828125000000000	1531.00000000000000000000	10252.00000000000000000000	10228.00000000000000000000	0.00000000000000000000	0.00000000000000000000	0.00000000000000000000	1531.00000000000000000000	224.00000000000000000000	4.00000000000000000000	4.00000000000000000000	4.00000000000000000000	4.00000000000000000000	4.00000000000000000000	4.00000000000000000000	4.00000000000000000000	4.00000000000000000000	4.00000000000000000000	4.00000000000000000000	4.00000000000000000000	4.00000000000000000000	4.00000000000000000000	4.00000000000000000000	4.00000000000000000000	4.00000000000000000000
114.00000000000000000000	0.00000000000000000000	4166.15380859375000000000	4156.92285156250000000000	4170.76904296875000000000	4191.79492187500000000000	4177.94873046875000000000	4154.35888671875000000000	4161.53857421875000000000	4179.48730468750000000000	4161.53857421875000000000	4171.79492187500000000000	4170.25634765625000000000	4236.92285156250000000000	4157.43603515625000000000	4175.38427734375000000000	1773.00000000000000000000	10252.00000000000000000000	10228.00000000000000000000	0.00000000000000000000	0.00000000000000000000	0.00000000000000000000	1531.00000000000000000000	231.00000000000000000000	4.00000000000000000000	4.00000000000000000000	4.00000000000000000000	4.00000000000000000000	4.00000000000000000000	4.00000000000000000000	4.00000000000000000000	4.00000000000000000000	4.00000000000000000000	4.00000000000000000000	4.00000000000000000000	4.00000000000000000000	4.00000000000000000000	4.00000000000000000000	4.00000000000000000000	4.00000000000000000000
115.00000000000000000000	0.00000000000000000000	4178.46142578125000000000	4201.53857421875000000000	4172.30761718750000000000	4212.30761718750000000000	4214.87158203125000000000	4171.79492187500000000000	4185.64111328125000000000	4183.07666015625000000000	4168.71777343750000000000	4186.66650390625000000000	4182.05126953125000000000	4236.41015625000000000000	4180.00000000000000000000	4185.12792968750000000000	1520.00000000000000000000	10250.00000000000000000000	10226.00000000000000000000	0.00000000000000000000	0.00000000000000000000	0.00000000000000000000	1531.00000000000000000000	239.00000000000000000000	4.00000000000000000000	4.00000000000000000000	4.00000000000000000000	4.00000000000000000000	4.00000000000000000000	4.00000000000000000000	4.00000000000000000000	4.00000000000000000000	4.00000000000000000000	4.00000000000000000000	4.00000000000000000000	4.00000000000000000000	4.00000000000000000000	4.00000000000000000000	4.00000000000000000000	4.00000000000000000000
116.00000000000000000000	0.00000000000000000000	4184.61523437500000000000	4204.61523437500000000000	4176.41015625000000000000	4216.41015625000000000000	4230.25634765625000000000	4176.92285156250000000000	4182.56396484375000000000	4174.35888671875000000000	4169.74365234375000000000	4188.20507812500000000000	4184.10253906250000000000	4231.28173828125000000000	4179.48730468750000000000	4180.51269531250000000000	1354.00000000000000000000	10250.00000000000000000000	10226.00000000000000000000	0.00000000000000000000	0.00000000000000000000	0.00000000000000000000	1531.00000000000000000000	246.00000000000000000000	4.00000000000000000000	4.00000000000000000000	4.00000000000000000000	4.00000000000000000000	4.00000000000000000000	4.00000000000000000000	4.00000000000000000000	4.00000000000000000000	4.00000000000000000000	4.00000000000000000000	4.00000000000000000000	4.00000000000000000000	4.00000000000000000000	4.00000000000000000000	4.00000000000000000000	4.00000000000000000000
117.00000000000000000000	0.00000000000000000000	4182.05126953125000000000	4177.94873046875000000000	4171.79492187500000000000	4205.64111328125000000000	4197.94873046875000000000	4167.17919921875000000000	4164.61523437500000000000	4161.02539062500000000000	4166.66650390625000000000	4169.23046875000000000000	4172.82031250000000000000	4224.61523437500000000000	4175.38427734375000000000	4177.94873046875000000000	1531.00000000000000000000	10249.00000000000000000000	10223.00000000000000000000	0.00000000000000000000	0.00000000000000000000	0.00000000000000000000	1531.00000000000000000000	255.00000000000000000000	4.00000000000000000000	4.00000000000000000000	4.00000000000000000000	4.00000000000000000000	4.00000000000000000000	4.00000000000000000000	4.00000000000000000000	4.00000000000000000000	4.00000000000000000000	4.00000000000000000000	4.00000000000000000000	4.00000000000000000000	4.00000000000000000000	4.00000000000000000000	4.00000000000000000000	4.00000000000000000000
118.00000000000000000000	0.00000000000000000000	4194.35888671875000000000	4206.66650390625000000000	4177.94873046875000000000	4230.25634765625000000000	4208.20507812500000000000	4166.66650390625000000000	4181.02539062500000000000	4189.23046875000000000000	4174.87158203125000000000	4192.82031250000000000000	4195.89746093750000000000	4246.15380859375000000000	4217.94873046875000000000	4206.15380859375000000000	1773.00000000000000000000	10249.00000000000000000000	10223.00000000000000000000	0.00000000000000000000	0.00000000000000000000	0.00000000000000000000	1531.00000000000000000000	262.00000000000000000000	4.00000000000000000000	4.00000000000000000000	4.00000000000000000000	4.00000000000000000000	4.00000000000000000000	4.00000000000000000000	4.00000000000000000000	4.00000000000000000000	4.00000000000000000000	4.00000000000000000000	4.00000000000000000000	4.00000000000000000000	4.00000000000000000000	4.00000000000000000000	4.00000000000000000000	4.00000000000000000000
119.00000000000000000000	0.00000000000000000000	4178.97412109375000000000	4181.53857421875000000000	4174.87158203125000000000	4214.87158203125000000000	4187.69238281250000000000	4151.79492187500000000000	4153.84619140625000000000	4161.02539062500000000000	4168.20507812500000000000	4160.00000000000000000000	4175.89746093750000000000	4231.28173828125000000000	4184.10253906250000000000	4189.23046875000000000000	1520.00000000000000000000	10246.00000000000000000000	10223.00000000000000000000	0.00000000000000000000	0.00000000000000000000	0.00000000000000000000	1531.00000000000000000000	270.00000000000000000000	4.00000000000000000000	4.00000000000000000000	4.00000000000000000000	4.00000000000000000000	4.00000000000000000000	4.00000000000000000000	4.00000000000000000000	4.00000000000000000000	4.00000000000000000000	4.00000000000000000000	4.00000000000000000000	4.00000000000000000000	4.00000000000000000000	4.00000000000000000000	4.00000000000000000000	4.00000000000000000000
120.00000000000000000000	0.00000000000000000000	4173.84619140625000000000	4185.64111328125000000000	4165.12792968750000000000	4212.30761718750000000000	4202.05126953125000000000	4169.74365234375000000000	4174.87158203125000000000	4181.53857421875000000000	4168.20507812500000000000	4189.74365234375000000000	4179.48730468750000000000	4226.15380859375000000000	4184.10253906250000000000	4179.48730468750000000000	1354.00000000000000000000	10246.00000000000000000000	10223.00000000000000000000	0.00000000000000000000	0.00000000000000000000	0.00000000000000000000	1531.00000000000000000000	278.00000000000000000000	4.00000000000000000000	4.00000000000000000000	4.00000000000000000000	4.00000000000000000000	4.00000000000000000000	4.00000000000000000000	4.00000000000000000000	4.00000000000000000000	4.00000000000000000000	4.00000000000000000000	4.00000000000000000000	4.00000000000000000000	4.00000000000000000000	4.00000000000000000000	4.00000000000000000000	4.00000000000000000000
121.00000000000000000000	0.00000000000000000000	4173.33300781250000000000	4183.07666015625000000000	4168.20507812500000000000	4212.82031250000000000000	4182.56396484375000000000	4166.15380859375000000000	4175.89746093750000000000	4190.76904296875000000000	4167.69238281250000000000	4200.00000000000000000000	4182.05126953125000000000	4232.82031250000000000000	4182.05126953125000000000	4180.00000000000000000000	1531.00000000000000000000	10245.00000000000000000000	10224.00000000000000000000	0.00000000000000000000	0.00000000000000000000	0.00000000000000000000	1531.00000000000000000000	287.00000000000000000000	4.00000000000000000000	4.00000000000000000000	4.00000000000000000000	4.00000000000000000000	4.00000000000000000000	4.00000000000000000000	4.00000000000000000000	4.00000000000000000000	4.00000000000000000000	4.00000000000000000000	4.00000000000000000000	4.00000000000000000000	4.00000000000000000000	4.00000000000000000000	4.00000000000000000000	4.00000000000000000000
122.00000000000000000000	0.00000000000000000000	4173.33300781250000000000	4181.53857421875000000000	4169.74365234375000000000	4205.12792968750000000000	4175.38427734375000000000	4160.51269531250000000000	4162.56396484375000000000	4168.71777343750000000000	4166.66650390625000000000	4165.12792968750000000000	4173.33300781250000000000	4226.66650390625000000000	4171.28173828125000000000	4176.92285156250000000000	1773.00000000000000000000	10245.00000000000000000000	10224.00000000000000000000	0.00000000000000000000	0.00000000000000000000	0.00000000000000000000	1531.00000000000000000000	294.00000000000000000000	4.00000000000000000000	4.00000000000000000000	4.00000000000000000000	4.00000000000000000000	4.00000000000000000000	4.00000000000000000000	4.00000000000000000000	4.00000000000000000000	4.00000000000000000000	4.00000000000000000000	4.00000000000000000000	4.00000000000000000000	4.00000000000000000000	4.00000000000000000000	4.00000000000000000000	4.00000000000000000000
123.00000000000000000000	0.00000000000000000000	4192.82031250000000000000	4225.12792968750000000000	4181.02539062500000000000	4227.17919921875000000000	4231.79492187500000000000	4184.10253906250000000000	4189.23046875000000000000	4184.10253906250000000000	4176.41015625000000000000	4192.30761718750000000000	4193.84619140625000000000	4236.92285156250000000000	4207.69238281250000000000	4192.30761718750000000000	1520.00000000000000000000	10245.00000000000000000000	10226.00000000000000000000	0.00000000000000000000	0.00000000000000000000	0.00000000000000000000	1531.00000000000000000000	302.00000000000000000000	4.00000000000000000000	4.00000000000000000000	4.00000000000000000000	4.00000000000000000000	4.00000000000000000000	4.00000000000000000000	4.00000000000000000000	4.00000000000000000000	4.00000000000000000000	4.00000000000000000000	4.00000000000000000000	4.00000000000000000000	4.00000000000000000000	4.00000000000000000000	4.00000000000000000000	4.00000000000000000000
124.00000000000000000000	0.00000000000000000000	4183.07666015625000000000	4191.79492187500000000000	4178.46142578125000000000	4206.15380859375000000000	4189.23046875000000000000	4165.64111328125000000000	4154.87158203125000000000	4148.20507812500000000000	4169.74365234375000000000	4163.07666015625000000000	4168.71777343750000000000	4221.53857421875000000000	4179.48730468750000000000	4177.43603515625000000000	1354.00000000000000000000	10245.00000000000000000000	10226.00000000000000000000	0.00000000000000000000	0.00000000000000000000	0.00000000000000000000	1531.00000000000000000000	311.00000000000000000000	4.00000000000000000000	4.00000000000000000000	4.00000000000000000000	4.00000000000000000000	4.00000000000000000000	4.00000000000000000000	4.00000000000000000000	4.00000000000000000000	4.00000000000000000000	4.00000000000000000000	4.00000000000000000000	4.00000000000000000000	4.00000000000000000000	4.00000000000000000000	4.00000000000000000000	4.00000000000000000000
125.00000000000000000000	0.00000000000000000000	4177.94873046875000000000	4190.25634765625000000000	4164.10253906250000000000	4200.00000000000000000000	4183.07666015625000000000	4160.51269531250000000000	4156.41015625000000000000	4160.51269531250000000000	4169.74365234375000000000	4167.69238281250000000000	4175.38427734375000000000	4223.07666015625000000000	4191.28173828125000000000	4185.64111328125000000000	1531.00000000000000000000	10246.00000000000000000000	10223.00000000000000000000	0.00000000000000000000	0.00000000000000000000	0.00000000000000000000	1531.00000000000000000000	319.00000000000000000000	4.00000000000000000000	4.00000000000000000000	4.00000000000000000000	4.00000000000000000000	4.00000000000000000000	4.00000000000000000000	4.00000000000000000000	4.00000000000000000000	4.00000000000000000000	4.00000000000000000000	4.00000000000000000000	4.00000000000000000000	4.00000000000000000000	4.00000000000000000000	4.00000000000000000000	4.00000000000000000000
126.00000000000000000000	0.00000000000000000000	4178.97412109375000000000	4196.92285156250000000000	4170.76904296875000000000	4209.74365234375000000000	4190.76904296875000000000	4153.84619140625000000000	4153.33300781250000000000	4174.35888671875000000000	4171.28173828125000000000	4178.97412109375000000000	4189.74365234375000000000	4237.43603515625000000000	4206.66650390625000000000	4197.94873046875000000000	1773.00000000000000000000	10246.00000000000000000000	10223.00000000000000000000	0.00000000000000000000	0.00000000000000000000	0.00000000000000000000	1531.00000000000000000000	327.00000000000000000000	4.00000000000000000000	4.00000000000000000000	4.00000000000000000000	4.00000000000000000000	4.00000000000000000000	4.00000000000000000000	4.00000000000000000000	4.00000000000000000000	4.00000000000000000000	4.00000000000000000000	4.00000000000000000000	4.00000000000000000000	4.00000000000000000000	4.00000000000000000000	4.00000000000000000000	4.00000000000000000000
127.00000000000000000000	0.00000000000000000000	4172.30761718750000000000	4180.00000000000000000000	4170.76904296875000000000	4197.94873046875000000000	4165.64111328125000000000	4148.71777343750000000000	4135.38427734375000000000	4150.25634765625000000000	4165.64111328125000000000	4151.28173828125000000000	4172.30761718750000000000	4226.66650390625000000000	4185.12792968750000000000	4186.66650390625000000000	50.00000000000000000000	10246.00000000000000000000	10222.00000000000000000000	0.00000000000000000000	0.00000000000000000000	0.00000000000000000000	1531.00000000000000000000	336.00000000000000000000	4.00000000000000000000	4.00000000000000000000	4.00000000000000000000	4.00000000000000000000	4.00000000000000000000	4.00000000000000000000	4.00000000000000000000	4.00000000000000000000	4.00000000000000000000	4.00000000000000000000	4.00000000000000000000	4.00000000000000000000	4.00000000000000000000	4.00000000000000000000	4.00000000000000000000	4.00000000000000000000
0.00000000000000000000	0.00000000000000000000	4186.15380859375000000000	4210.76904296875000000000	4168.71777343750000000000	4208.71777343750000000000	4201.02539062500000000000	4171.79492187500000000000	4172.82031250000000000000	4179.48730468750000000000	4170.25634765625000000000	4190.25634765625000000000	4186.66650390625000000000	4232.82031250000000000000	4207.17919921875000000000	4192.82031250000000000000	873.00000000000000000000	10246.00000000000000000000	10222.00000000000000000000	0.00000000000000000000	0.00000000000000000000	0.00000000000000000000	1531.00000000000000000000	344.00000000000000000000	4.00000000000000000000	4.00000000000000000000	4.00000000000000000000	4.00000000000000000000	4.00000000000000000000	4.00000000000000000000	4.00000000000000000000	4.00000000000000000000	4.00000000000000000000	4.00000000000000000000	4.00000000000000000000	4.00000000000000000000	4.00000000000000000000	4.00000000000000000000	4.00000000000000000000	4.00000000000000000000
1.00000000000000000000	0.00000000000000000000	4182.05126953125000000000	4191.28173828125000000000	4170.76904296875000000000	4195.89746093750000000000	4182.05126953125000000000	4155.89746093750000000000	4156.92285156250000000000	4157.94873046875000000000	4163.07666015625000000000	4180.00000000000000000000	4168.20507812500000000000	4223.07666015625000000000	4180.00000000000000000000	4176.41015625000000000000	1255.00000000000000000000	10247.00000000000000000000	10223.00000000000000000000	0.00000000000000000000	0.00000000000000000000	0.00000000000000000000	1531.00000000000000000000	352.00000000000000000000	4.00000000000000000000	4.00000000000000000000	4.00000000000000000000	4.00000000000000000000	4.00000000000000000000	4.00000000000000000000	4.00000000000000000000	4.00000000000000000000	4.00000000000000000000	4.00000000000000000000	4.00000000000000000000	4.00000000000000000000	4.00000000000000000000	4.00000000000000000000	4.00000000000000000000	4.00000000000000000000
2.00000000000000000000	0.00000000000000000000	4185.64111328125000000000	4203.58984375000000000000	4171.79492187500000000000	4200.51269531250000000000	4188.71777343750000000000	4156.41015625000000000000	4155.89746093750000000000	4151.28173828125000000000	4166.15380859375000000000	4174.87158203125000000000	4168.71777343750000000000	4221.53857421875000000000	4192.82031250000000000000	4180.00000000000000000000	1018.00000000000000000000	10247.00000000000000000000	10223.00000000000000000000	0.00000000000000000000	0.00000000000000000000	0.00000000000000000000	1531.00000000000000000000	360.00000000000000000000	4.00000000000000000000	4.00000000000000000000	4.00000000000000000000	4.00000000000000000000	4.00000000000000000000	4.00000000000000000000	4.00000000000000000000	4.00000000000000000000	4.00000000000000000000	4.00000000000000000000	4.00000000000000000000	4.00000000000000000000	4.00000000000000000000	4.00000000000000000000	4.00000000000000000000	4.00000000000000000000
3.00000000000000000000	0.00000000000000000000	4192.82031250000000000000	4216.41015625000000000000	4181.02539062500000000000	4206.15380859375000000000	4190.25634765625000000000	4159.48730468750000000000	4153.84619140625000000000	4151.28173828125000000000	4173.33300781250000000000	4168.20507812500000000000	4178.97412109375000000000	4229.74365234375000000000	4212.30761718750000000000	4189.74365234375000000000	1743.00000000000000000000	10248.00000000000000000000	10223.00000000000000000000	0.00000000000000000000	0.00000000000000000000	0.00000000000000000000	1531.00000000000000000000	369.00000000000000000000	4.00000000000000000000	4.00000000000000000000	4.00000000000000000000	4.00000000000000000000	4.00000000000000000000	4.00000000000000000000	4.00000000000000000000	4.00000000000000000000	4.00000000000000000000	4.00000000000000000000	4.00000000000000000000	4.00000000000000000000	4.00000000000000000000	4.00000000000000000000	4.00000000000000000000	4.00000000000000000000
4.00000000000000000000	0.00000000000000000000	4174.87158203125000000000	4184.61523437500000000000	4173.33300781250000000000	4184.10253906250000000000	4138.46142578125000000000	4144.10253906250000000000	4133.33300781250000000000	4128.71777343750000000000	4167.17919921875000000000	4136.92285156250000000000	4159.48730468750000000000	4215.38427734375000000000	4178.46142578125000000000	4176.41015625000000000000	1825.00000000000000000000	10248.00000000000000000000	10223.00000000000000000000	0.00000000000000000000	0.00000000000000000000	0.00000000000000000000	1531.00000000000000000000	377.00000000000000000000	4.00000000000000000000	4.00000000000000000000	4.00000000000000000000	4.00000000000000000000	4.00000000000000000000	4.00000000000000000000	4.00000000000000000000	4.00000000000000000000	4.00000000000000000000	4.00000000000000000000	4.00000000000000000000	4.00000000000000000000	4.00000000000000000000	4.00000000000000000000	4.00000000000000000000	4.00000000000000000000
5.00000000000000000000	0.00000000000000000000	4173.33300781250000000000	4201.53857421875000000000	4165.64111328125000000000	4202.56396484375000000000	4160.00000000000000000000	4151.79492187500000000000	4158.97412109375000000000	4167.69238281250000000000	4171.28173828125000000000	4182.05126953125000000000	4178.46142578125000000000	4228.20507812500000000000	4196.41015625000000000000	4188.20507812500000000000	1126.00000000000000000000	10250.00000000000000000000	10222.00000000000000000000	0.00000000000000000000	0.00000000000000000000	0.00000000000000000000	1531.00000000000000000000	385.00000000000000000000	4.00000000000000000000	4.00000000000000000000	4.00000000000000000000	4.00000000000000000000	4.00000000000000000000	4.00000000000000000000	4.00000000000000000000	4.00000000000000000000	4.00000000000000000000	4.00000000000000000000	4.00000000000000000000	4.00000000000000000000	4.00000000000000000000	4.00000000000000000000	4.00000000000000000000	4.00000000000000000000
6.00000000000000000000	0.00000000000000000000	4169.74365234375000000000	4183.58984375000000000000	4168.71777343750000000000	4193.84619140625000000000	4163.07666015625000000000	4141.02539062500000000000	4133.33300781250000000000	4150.76904296875000000000	4167.69238281250000000000	4165.12792968750000000000	4171.28173828125000000000	4232.30761718750000000000	4180.00000000000000000000	4184.10253906250000000000	1591.00000000000000000000	10250.00000000000000000000	10222.00000000000000000000	0.00000000000000000000	0.00000000000000000000	0.00000000000000000000	1531.00000000000000000000	392.00000000000000000000	4.00000000000000000000	4.00000000000000000000	4.00000000000000000000	4.00000000000000000000	4.00000000000000000000	4.00000000000000000000	4.00000000000000000000	4.00000000000000000000	4.00000000000000000000	4.00000000000000000000	4.00000000000000000000	4.00000000000000000000	4.00000000000000000000	4.00000000000000000000	4.00000000000000000000	4.00000000000000000000
7.00000000000000000000	0.00000000000000000000	4177.94873046875000000000	4202.05126953125000000000	4168.71777343750000000000	4190.25634765625000000000	4191.79492187500000000000	4154.87158203125000000000	4145.12792968750000000000	4148.20507812500000000000	4169.23046875000000000000	4165.12792968750000000000	4174.87158203125000000000	4229.74365234375000000000	4189.74365234375000000000	4187.69238281250000000000	1708.00000000000000000000	10249.00000000000000000000	10222.00000000000000000000	0.00000000000000000000	0.00000000000000000000	0.00000000000000000000	1531.00000000000000000000	400.00000000000000000000	4.00000000000000000000	4.00000000000000000000	4.00000000000000000000	4.00000000000000000000	4.00000000000000000000	4.00000000000000000000	4.00000000000000000000	4.00000000000000000000	4.00000000000000000000	4.00000000000000000000	4.00000000000000000000	4.00000000000000000000	4.00000000000000000000	4.00000000000000000000	4.00000000000000000000	4.00000000000000000000
8.00000000000000000000	0.00000000000000000000	4188.71777343750000000000	4218.97412109375000000000	4175.89746093750000000000	4205.12792968750000000000	4212.82031250000000000000	4170.25634765625000000000	4168.71777343750000000000	4167.17919921875000000000	4171.79492187500000000000	4193.33300781250000000000	4185.12792968750000000000	4229.23046875000000000000	4206.66650390625000000000	4190.76904296875000000000	827.00000000000000000000	10249.00000000000000000000	10222.00000000000000000000	0.00000000000000000000	0.00000000000000000000	0.00000000000000000000	1531.00000000000000000000	407.00000000000000000000	4.00000000000000000000	4.00000000000000000000	4.00000000000000000000	4.00000000000000000000	4.00000000000000000000	4.00000000000000000000	4.00000000000000000000	4.00000000000000000000	4.00000000000000000000	4.00000000000000000000	4.00000000000000000000	4.00000000000000000000	4.00000000000000000000	4.00000000000000000000	4.00000000000000000000	4.00000000000000000000
9.00000000000000000000	0.00000000000000000000	4178.46142578125000000000	4176.41015625000000000000	4173.33300781250000000000	4187.17919921875000000000	4170.25634765625000000000	4154.87158203125000000000	4138.97412109375000000000	4138.46142578125000000000	4165.64111328125000000000	4149.74365234375000000000	4160.51269531250000000000	4212.82031250000000000000	4171.79492187500000000000	4172.82031250000000000000	1789.00000000000000000000	10249.00000000000000000000	10224.00000000000000000000	0.00000000000000000000	0.00000000000000000000	0.00000000000000000000	1531.00000000000000000000	415.00000000000000000000	4.00000000000000000000	4.00000000000000000000	4.00000000000000000000	4.00000000000000000000	4.00000000000000000000	4.00000000000000000000	4.00000000000000000000	4.00000000000000000000	4.00000000000000000000	4.00000000000000000000	4.00000000000000000000	4.00000000000000000000	4.00000000000000000000	4.00000000000000000000	4.00000000000000000000	4.00000000000000000000
10.00000000000000000000	0.00000000000000000000	4188.20507812500000000000	4203.58984375000000000000	4173.33300781250000000000	4204.10253906250000000000	4190.76904296875000000000	4161.53857421875000000000	4158.46142578125000000000	4162.56396484375000000000	4174.87158203125000000000	4170.25634765625000000000	4179.48730468750000000000	4232.82031250000000000000	4207.17919921875000000000	4195.89746093750000000000	1843.00000000000000000000	10249.00000000000000000000	10224.00000000000000000000	0.00000000000000000000	0.00000000000000000000	0.00000000000000000000	1531.00000000000000000000	423.00000000000000000000	4.00000000000000000000	4.00000000000000000000	4.00000000000000000000	4.00000000000000000000	4.00000000000000000000	4.00000000000000000000	4.00000000000000000000	4.00000000000000000000	4.00000000000000000000	4.00000000000000000000	4.00000000000000000000	4.00000000000000000000	4.00000000000000000000	4.00000000000000000000	4.00000000000000000000	4.00000000000000000000
11.00000000000000000000	0.00000000000000000000	4185.12792968750000000000	4196.92285156250000000000	4178.46142578125000000000	4203.07666015625000000000	4176.41015625000000000000	4152.30761718750000000000	4147.69238281250000000000	4153.84619140625000000000	4169.74365234375000000000	4167.17919921875000000000	4173.33300781250000000000	4235.38427734375000000000	4201.02539062500000000000	4195.89746093750000000000	1573.00000000000000000000	10251.00000000000000000000	10226.00000000000000000000	0.00000000000000000000	0.00000000000000000000	0.00000000000000000000	1531.00000000000000000000	430.00000000000000000000	4.00000000000000000000	4.00000000000000000000	4.00000000000000000000	4.00000000000000000000	4.00000000000000000000	4.00000000000000000000	4.00000000000000000000	4.00000000000000000000	4.00000000000000000000	4.00000000000000000000	4.00000000000000000000	4.00000000000000000000	4.00000000000000000000	4.00000000000000000000	4.00000000000000000000	4.00000000000000000000
12.00000000000000000000	0.00000000000000000000	4180.51269531250000000000	4188.71777343750000000000	4172.82031250000000000000	4196.41015625000000000000	4174.87158203125000000000	4159.48730468750000000000	4151.79492187500000000000	4156.92285156250000000000	4164.61523437500000000000	4171.28173828125000000000	4170.76904296875000000000	4226.15380859375000000000	4190.25634765625000000000	4187.69238281250000000000	1372.00000000000000000000	10251.00000000000000000000	10226.00000000000000000000	0.00000000000000000000	0.00000000000000000000	0.00000000000000000000	1531.00000000000000000000	438.00000000000000000000	4.00000000000000000000	4.00000000000000000000	4.00000000000000000000	4.00000000000000000000	4.00000000000000000000	4.00000000000000000000	4.00000000000000000000	4.00000000000000000000	4.00000000000000000000	4.00000000000000000000	4.00000000000000000000	4.00000000000000000000	4.00000000000000000000	4.00000000000000000000	4.00000000000000000000	4.00000000000000000000
13.00000000000000000000	0.00000000000000000000	4186.15380859375000000000	4200.00000000000000000000	4175.38427734375000000000	4208.71777343750000000000	4180.00000000000000000000	4171.28173828125000000000	4170.25634765625000000000	4186.66650390625000000000	4171.28173828125000000000	4210.76904296875000000000	4191.28173828125000000000	4238.97412109375000000000	4204.61523437500000000000	4195.89746093750000000000	1564.00000000000000000000	10251.00000000000000000000	10226.00000000000000000000	0.00000000000000000000	0.00000000000000000000	0.00000000000000000000	1531.00000000000000000000	446.00000000000000000000	4.00000000000000000000	4.00000000000000000000	4.00000000000000000000	4.00000000000000000000	4.00000000000000000000	4.00000000000000000000	4.00000000000000000000	4.00000000000000000000	4.00000000000000000000	4.00000000000000000000	4.00000000000000000000	4.00000000000000000000	4.00000000000000000000	4.00000000000000000000	4.00000000000000000000	4.00000000000000000000
14.00000000000000000000	0.00000000000000000000	4176.41015625000000000000	4172.30761718750000000000	4171.28173828125000000000	4189.23046875000000000000	4137.43603515625000000000	4152.82031250000000000000	4143.58984375000000000000	4155.89746093750000000000	4165.12792968750000000000	4184.10253906250000000000	4168.20507812500000000000	4228.71777343750000000000	4168.71777343750000000000	4178.97412109375000000000	1843.00000000000000000000	10251.00000000000000000000	10226.00000000000000000000	0.00000000000000000000	0.00000000000000000000	0.00000000000000000000	1531.00000000000000000000	454.00000000000000000000	4.00000000000000000000	4.00000000000000000000	4.00000000000000000000	4.00000000000000000000	4.00000000000000000000	4.00000000000000000000	4.00000000000000000000	4.00000000000000000000	4.00000000000000000000	4.00000000000000000000	4.00000000000000000000	4.00000000000000000000	4.00000000000000000000	4.00000000000000000000	4.00000000000000000000	4.00000000000000000000
15.00000000000000000000	0.00000000000000000000	4190.25634765625000000000	4206.15380859375000000000	4172.82031250000000000000	4203.07666015625000000000	4192.30761718750000000000	4167.17919921875000000000	4166.66650390625000000000	4169.23046875000000000000	4168.20507812500000000000	4197.43603515625000000000	4174.87158203125000000000	4233.84619140625000000000	4191.28173828125000000000	4187.69238281250000000000	1573.00000000000000000000	10249.00000000000000000000	10228.00000000000000000000	0.00000000000000000000	0.00000000000000000000	0.00000000000000000000	1531.00000000000000000000	461.00000000000000000000	4.00000000000000000000	4.00000000000000000000	4.00000000000000000000	4.00000000000000000000	4.00000000000000000000	4.00000000000000000000	4.00000000000000000000	4.00000000000000000000	4.00000000000000000000	4.00000000000000000000	4.00000000000000000000	4.00000000000000000000	4.00000000000000000000	4.00000000000000000000	4.00000000000000000000	4.00000000000000000000
16.00000000000000000000	0.00000000000000000000	4189.74365234375000000000	4201.02539062500000000000	4183.07666015625000000000	4204.61523437500000000000	4197.94873046875000000000	4164.61523437500000000000	4156.41015625000000000000	4151.79492187500000000000	4167.69238281250000000000	4171.79492187500000000000	4166.66650390625000000000	4231.28173828125000000000	4183.58984375000000000000	4183.58984375000000000000	0.00000000000000000000	10249.00000000000000000000	10228.00000000000000000000	0.00000000000000000000	0.00000000000000000000	0.00000000000000000000	1531.00000000000000000000	470.00000000000000000000	4.00000000000000000000	4.00000000000000000000	4.00000000000000000000	4.00000000000000000000	4.00000000000000000000	4.00000000000000000000	4.00000000000000000000	4.00000000000000000000	4.00000000000000000000	4.00000000000000000000	4.00000000000000000000	4.00000000000000000000	4.00000000000000000000	4.00000000000000000000	4.00000000000000000000	4.00000000000000000000
17.00000000000000000000	0.00000000000000000000	4180.00000000000000000000	4187.17919921875000000000	4176.41015625000000000000	4198.97412109375000000000	4176.41015625000000000000	4160.51269531250000000000	4151.79492187500000000000	4141.02539062500000000000	4171.79492187500000000000	4150.76904296875000000000	4162.56396484375000000000	4227.17919921875000000000	4175.38427734375000000000	4181.53857421875000000000	0.00000000000000000000	10249.00000000000000000000	10227.00000000000000000000	0.00000000000000000000	0.00000000000000000000	0.00000000000000000000	1531.00000000000000000000	478.00000000000000000000	4.00000000000000000000	4.00000000000000000000	4.00000000000000000000	4.00000000000000000000	4.00000000000000000000	4.00000000000000000000	4.00000000000000000000	4.00000000000000000000	4.00000000000000000000	4.00000000000000000000	4.00000000000000000000	4.00000000000000000000	4.00000000000000000000	4.00000000000000000000	4.00000000000000000000	4.00000000000000000000
18.00000000000000000000	0.00000000000000000000	4187.17919921875000000000	4202.05126953125000000000	4174.35888671875000000000	4213.33300781250000000000	4206.66650390625000000000	4166.15380859375000000000	4168.71777343750000000000	4175.89746093750000000000	4176.41015625000000000000	4190.25634765625000000000	4183.58984375000000000000	4245.64111328125000000000	4202.56396484375000000000	4198.46142578125000000000	0.00000000000000000000	10249.00000000000000000000	10227.00000000000000000000	0.00000000000000000000	0.00000000000000000000	0.00000000000000000000	1531.00000000000000000000	485.00000000000000000000	4.00000000000000000000	4.00000000000000000000	4.00000000000000000000	4.00000000000000000000	4.00000000000000000000	4.00000000000000000000	4.00000000000000000000	4.00000000000000000000	4.00000000000000000000	4.00000000000000000000	4.00000000000000000000	4.00000000000000000000	4.00000000000000000000	4.00000000000000000000	4.00000000000000000000	4.00000000000000000000
19.00000000000000000000	0.00000000000000000000	4175.89746093750000000000	4163.58984375000000000000	4173.33300781250000000000	4200.51269531250000000000	4171.79492187500000000000	4148.71777343750000000000	4132.30761718750000000000	4147.17919921875000000000	4162.05126953125000000000	4150.76904296875000000000	4157.94873046875000000000	4227.69238281250000000000	4165.12792968750000000000	4178.97412109375000000000	0.00000000000000000000	10248.00000000000000000000	10226.00000000000000000000	0.00000000000000000000	0.00000000000000000000	0.00000000000000000000	1531.00000000000000000000	493.00000000000000000000	4.00000000000000000000	4.00000000000000000000	4.00000000000000000000	4.00000000000000000000	4.00000000000000000000	4.00000000000000000000	4.00000000000000000000	4.00000000000000000000	4.00000000000000000000	4.00000000000000000000	4.00000000000000000000	4.00000000000000000000	4.00000000000000000000	4.00000000000000000000	4.00000000000000000000	4.00000000000000000000
20.00000000000000000000	0.00000000000000000000	4180.00000000000000000000	4181.53857421875000000000	4171.79492187500000000000	4212.82031250000000000000	4177.43603515625000000000	4169.23046875000000000000	4158.97412109375000000000	4161.53857421875000000000	4166.15380859375000000000	4164.61523437500000000000	4166.15380859375000000000	4228.20507812500000000000	4173.84619140625000000000	4183.07666015625000000000	0.00000000000000000000	10248.00000000000000000000	10226.00000000000000000000	0.00000000000000000000	0.00000000000000000000	0.00000000000000000000	1531.00000000000000000000	501.00000000000000000000	4.00000000000000000000	4.00000000000000000000	4.00000000000000000000	4.00000000000000000000	4.00000000000000000000	4.00000000000000000000	4.00000000000000000000	4.00000000000000000000	4.00000000000000000000	4.00000000000000000000	4.00000000000000000000	4.00000000000000000000	4.00000000000000000000	4.00000000000000000000	4.00000000000000000000	4.00000000000000000000
21.00000000000000000000	0.00000000000000000000	4180.00000000000000000000	4177.94873046875000000000	4174.87158203125000000000	4199.48730468750000000000	4170.76904296875000000000	4171.79492187500000000000	4166.15380859375000000000	4166.66650390625000000000	4168.20507812500000000000	4181.53857421875000000000	4164.10253906250000000000	4233.84619140625000000000	4159.48730468750000000000	4179.48730468750000000000	0.00000000000000000000	10246.00000000000000000000	10225.00000000000000000000	0.00000000000000000000	0.00000000000000000000	0.00000000000000000000	1531.00000000000000000000	508.00000000000000000000	4.00000000000000000000	4.00000000000000000000	4.00000000000000000000	4.00000000000000000000	4.00000000000000000000	4.00000000000000000000	4.00000000000000000000	4.00000000000000000000	4.00000000000000000000	4.00000000000000000000	4.00000000000000000000	4.00000000000000000000	4.00000000000000000000	4.00000000000000000000	4.00000000000000000000	4.00000000000000000000
22.00000000000000000000	0.00000000000000000000	4176.41015625000000000000	4163.07666015625000000000	4168.71777343750000000000	4178.46142578125000000000	4162.05126953125000000000	4166.15380859375000000000	4152.30761718750000000000	4153.33300781250000000000	4165.64111328125000000000	4155.38427734375000000000	4149.23046875000000000000	4218.97412109375000000000	4139.48730468750000000000	4167.17919921875000000000	0.00000000000000000000	10246.00000000000000000000	10225.00000000000000000000	0.00000000000000000000	0.00000000000000000000	0.00000000000000000000	1531.00000000000000000000	516.00000000000000000000	4.00000000000000000000	4.00000000000000000000	4.00000000000000000000	4.00000000000000000000	4.00000000000000000000	4.00000000000000000000	4.00000000000000000000	4.00000000000000000000	4.00000000000000000000	4.00000000000000000000	4.00000000000000000000	4.00000000000000000000	4.00000000000000000000	4.00000000000000000000	4.00000000000000000000	4.00000000000000000000
23.00000000000000000000	0.00000000000000000000	4187.69238281250000000000	4190.25634765625000000000	4172.82031250000000000000	4209.74365234375000000000	4207.17919921875000000000	4177.94873046875000000000	4167.69238281250000000000	4166.15380859375000000000	4173.33300781250000000000	4164.10253906250000000000	4165.64111328125000000000	4227.69238281250000000000	4173.33300781250000000000	4185.12792968750000000000	0.00000000000000000000	10247.00000000000000000000	10224.00000000000000000000	0.00000000000000000000	0.00000000000000000000	0.00000000000000000000	1531.00000000000000000000	523.00000000000000000000	4.00000000000000000000	4.00000000000000000000	4.00000000000000000000	4.00000000000000000000	4.00000000000000000000	4.00000000000000000000	4.00000000000000000000	4.00000000000000000000	4.00000000000000000000	4.00000000000000000000	4.00000000000000000000	4.00000000000000000000	4.00000000000000000000	4.00000000000000000000	4.00000000000000000000	4.00000000000000000000
24.00000000000000000000	0.00000000000000000000	4175.89746093750000000000	4163.07666015625000000000	4174.87158203125000000000	4205.12792968750000000000	4173.84619140625000000000	4160.51269531250000000000	4141.53857421875000000000	4130.76904296875000000000	4167.69238281250000000000	4134.87158203125000000000	4143.58984375000000000000	4221.02539062500000000000	4143.58984375000000000000	4177.94873046875000000000	0.00000000000000000000	10247.00000000000000000000	10224.00000000000000000000	0.00000000000000000000	0.00000000000000000000	0.00000000000000000000	1531.00000000000000000000	532.00000000000000000000	4.00000000000000000000	4.00000000000000000000	4.00000000000000000000	4.00000000000000000000	4.00000000000000000000	4.00000000000000000000	4.00000000000000000000	4.00000000000000000000	4.00000000000000000000	4.00000000000000000000	4.00000000000000000000	4.00000000000000000000	4.00000000000000000000	4.00000000000000000000	4.00000000000000000000	4.00000000000000000000
25.00000000000000000000	0.00000000000000000000	4177.94873046875000000000	4176.92285156250000000000	4174.35888671875000000000	4210.76904296875000000000	4164.61523437500000000000	4167.17919921875000000000	4162.05126953125000000000	4159.48730468750000000000	4173.33300781250000000000	4165.12792968750000000000	4160.00000000000000000000	4231.28173828125000000000	4161.02539062500000000000	4185.64111328125000000000	0.00000000000000000000	10247.00000000000000000000	10225.00000000000000000000	0.00000000000000000000	0.00000000000000000000	0.00000000000000000000	1531.00000000000000000000	540.00000000000000000000	4.00000000000000000000	4.00000000000000000000	4.00000000000000000000	4.00000000000000000000	4.00000000000000000000	4.00000000000000000000	4.00000000000000000000	4.00000000000000000000	4.00000000000000000000	4.00000000000000000000	4.00000000000000000000	4.00000000000000000000	4.00000000000000000000	4.00000000000000000000	4.00000000000000000000	4.00000000000000000000
26.00000000000000000000	0.00000000000000000000	4177.94873046875000000000	4173.84619140625000000000	4179.48730468750000000000	4217.94873046875000000000	4168.20507812500000000000	4164.61523437500000000000	4159.48730468750000000000	4177.94873046875000000000	4173.33300781250000000000	4179.48730468750000000000	4173.84619140625000000000	4244.10253906250000000000	4173.84619140625000000000	4186.66650390625000000000	0.00000000000000000000	10247.00000000000000000000	10225.00000000000000000000	0.00000000000000000000	0.00000000000000000000	0.00000000000000000000	1531.00000000000000000000	548.00000000000000000000	4.00000000000000000000	4.00000000000000000000	4.00000000000000000000	4.00000000000000000000	4.00000000000000000000	4.00000000000000000000	4.00000000000000000000	4.00000000000000000000	4.00000000000000000000	4.00000000000000000000	4.00000000000000000000	4.00000000000000000000	4.00000000000000000000	4.00000000000000000000	4.00000000000000000000	4.00000000000000000000
27.00000000000000000000	0.00000000000000000000	4166.15380859375000000000	4156.92285156250000000000	4174.87158203125000000000	4209.23046875000000000000	4172.82031250000000000000	4161.02539062500000000000	4147.17919921875000000000	4157.43603515625000000000	4165.12792968750000000000	4160.51269531250000000000	4158.46142578125000000000	4232.82031250000000000000	4154.35888671875000000000	4177.94873046875000000000	0.00000000000000000000	10248.00000000000000000000	10225.00000000000000000000	0.00000000000000000000	0.00000000000000000000	0.00000000000000000000	1531.00000000000000000000	556.00000000000000000000	4.00000000000000000000	4.00000000000000000000	4.00000000000000000000	4.00000000000000000000	4.00000000000000000000	4.00000000000000000000	4.00000000000000000000	4.00000000000000000000	4.00000000000000000000	4.00000000000000000000	4.00000000000000000000	4.00000000000000000000	4.00000000000000000000	4.00000000000000000000	4.00000000000000000000	4.00000000000000000000
28.00000000000000000000	0.00000000000000000000	4182.05126953125000000000	4190.25634765625000000000	4180.00000000000000000000	4225.12792968750000000000	4214.35888671875000000000	4184.61523437500000000000	4186.15380859375000000000	4182.05126953125000000000	4171.28173828125000000000	4199.48730468750000000000	4171.79492187500000000000	4236.92285156250000000000	4176.41015625000000000000	4189.23046875000000000000	0.00000000000000000000	10248.00000000000000000000	10225.00000000000000000000	0.00000000000000000000	0.00000000000000000000	0.00000000000000000000	1531.00000000000000000000	564.00000000000000000000	4.00000000000000000000	4.00000000000000000000	4.00000000000000000000	4.00000000000000000000	4.00000000000000000000	4.00000000000000000000	4.00000000000000000000	4.00000000000000000000	4.00000000000000000000	4.00000000000000000000	4.00000000000000000000	4.00000000000000000000	4.00000000000000000000	4.00000000000000000000	4.00000000000000000000	4.00000000000000000000
29.00000000000000000000	0.00000000000000000000	4178.46142578125000000000	4157.43603515625000000000	4180.00000000000000000000	4205.12792968750000000000	4178.46142578125000000000	4171.79492187500000000000	4164.10253906250000000000	4158.97412109375000000000	4166.66650390625000000000	4164.61523437500000000000	4152.30761718750000000000	4224.10253906250000000000	4143.58984375000000000000	4169.74365234375000000000	0.00000000000000000000	10248.00000000000000000000	10226.00000000000000000000	0.00000000000000000000	0.00000000000000000000	0.00000000000000000000	1531.00000000000000000000	571.00000000000000000000	4.00000000000000000000	4.00000000000000000000	4.00000000000000000000	4.00000000000000000000	4.00000000000000000000	4.00000000000000000000	4.00000000000000000000	4.00000000000000000000	4.00000000000000000000	4.00000000000000000000	4.00000000000000000000	4.00000000000000000000	4.00000000000000000000	4.00000000000000000000	4.00000000000000000000	4.00000000000000000000
30.00000000000000000000	0.00000000000000000000	4170.76904296875000000000	4156.92285156250000000000	4169.74365234375000000000	4206.15380859375000000000	4174.87158203125000000000	4167.69238281250000000000	4166.15380859375000000000	4165.12792968750000000000	4168.71777343750000000000	4162.56396484375000000000	4160.00000000000000000000	4226.15380859375000000000	4157.94873046875000000000	4175.89746093750000000000	0.00000000000000000000	10248.00000000000000000000	10226.00000000000000000000	0.00000000000000000000	0.00000000000000000000	0.00000000000000000000	1531.00000000000000000000	579.00000000000000000000	4.00000000000000000000	4.00000000000000000000	4.00000000000000000000	4.00000000000000000000	4.00000000000000000000	4.00000000000000000000	4.00000000000000000000	4.00000000000000000000	4.00000000000000000000	4.00000000000000000000	4.00000000000000000000	4.00000000000000000000	4.00000000000000000000	4.00000000000000000000	4.00000000000000000000	4.00000000000000000000
31.00000000000000000000	0.00000000000000000000	4169.23046875000000000000	4162.05126953125000000000	4175.38427734375000000000	4216.41015625000000000000	4165.64111328125000000000	4159.48730468750000000000	4163.07666015625000000000	4167.69238281250000000000	4172.30761718750000000000	4166.15380859375000000000	4165.12792968750000000000	4231.28173828125000000000	4172.30761718750000000000	4186.66650390625000000000	0.00000000000000000000	10248.00000000000000000000	10227.00000000000000000000	0.00000000000000000000	0.00000000000000000000	0.00000000000000000000	1531.00000000000000000000	586.00000000000000000000	4.00000000000000000000	4.00000000000000000000	4.00000000000000000000	4.00000000000000000000	4.00000000000000000000	4.00000000000000000000	4.00000000000000000000	4.00000000000000000000	4.00000000000000000000	4.00000000000000000000	4.00000000000000000000	4.00000000000000000000	4.00000000000000000000	4.00000000000000000000	4.00000000000000000000	4.00000000000000000000
32.00000000000000000000	0.00000000000000000000	4160.51269531250000000000	4136.92285156250000000000	4170.76904296875000000000	4195.38427734375000000000	4141.02539062500000000000	4155.89746093750000000000	4149.74365234375000000000	4154.87158203125000000000	4166.66650390625000000000	4132.30761718750000000000	4143.07666015625000000000	4213.33300781250000000000	4136.41015625000000000000	4169.23046875000000000000	0.00000000000000000000	10248.00000000000000000000	10227.00000000000000000000	0.00000000000000000000	0.00000000000000000000	0.00000000000000000000	1531.00000000000000000000	594.00000000000000000000	4.00000000000000000000	4.00000000000000000000	4.00000000000000000000	4.00000000000000000000	4.00000000000000000000	4.00000000000000000000	4.00000000000000000000	4.00000000000000000000	4.00000000000000000000	4.00000000000000000000	4.00000000000000000000	4.00000000000000000000	4.00000000000000000000	4.00000000000000000000	4.00000000000000000000	4.00000000000000000000
33.00000000000000000000	0.00000000000000000000	4160.51269531250000000000	4154.35888671875000000000	4163.58984375000000000000	4201.53857421875000000000	4184.10253906250000000000	4177.94873046875000000000	4188.71777343750000000000	4205.64111328125000000000	4168.71777343750000000000	4173.84619140625000000000	4163.07666015625000000000	4223.07666015625000000000	4149.74365234375000000000	4172.82031250000000000000	0.00000000000000000000	10246.00000000000000000000	10228.00000000000000000000	0.00000000000000000000	0.00000000000000000000	0.00000000000000000000	1531.00000000000000000000	603.00000000000000000000	4.00000000000000000000	4.00000000000000000000	4.00000000000000000000	4.00000000000000000000	4.00000000000000000000	4.00000000000000000000	4.00000000000000000000	4.00000000000000000000	4.00000000000000000000	4.00000000000000000000	4.00000000000000000000	4.00000000000000000000	4.00000000000000000000	4.00000000000000000000	4.00000000000000000000	4.00000000000000000000
34.00000000000000000000	0.00000000000000000000	4144.10253906250000000000	4126.15380859375000000000	4161.53857421875000000000	4183.58984375000000000000	4155.89746093750000000000	4164.10253906250000000000	4168.71777343750000000000	4182.56396484375000000000	4162.05126953125000000000	4160.51269531250000000000	4145.64111328125000000000	4213.84619140625000000000	4123.07666015625000000000	4156.41015625000000000000	0.00000000000000000000	10246.00000000000000000000	10228.00000000000000000000	0.00000000000000000000	0.00000000000000000000	0.00000000000000000000	1531.00000000000000000000	611.00000000000000000000	4.00000000000000000000	4.00000000000000000000	4.00000000000000000000	4.00000000000000000000	4.00000000000000000000	4.00000000000000000000	4.00000000000000000000	4.00000000000000000000	4.00000000000000000000	4.00000000000000000000	4.00000000000000000000	4.00000000000000000000	4.00000000000000000000	4.00000000000000000000	4.00000000000000000000	4.00000000000000000000
35.00000000000000000000	0.00000000000000000000	4154.87158203125000000000	4147.17919921875000000000	4162.05126953125000000000	4187.69238281250000000000	4163.07666015625000000000	4173.84619140625000000000	4175.89746093750000000000	4167.17919921875000000000	4168.71777343750000000000	4160.00000000000000000000	4144.10253906250000000000	4209.23046875000000000000	4130.76904296875000000000	4158.46142578125000000000	0.00000000000000000000	10247.00000000000000000000	10228.00000000000000000000	0.00000000000000000000	0.00000000000000000000	0.00000000000000000000	1531.00000000000000000000	618.00000000000000000000	4.00000000000000000000	4.00000000000000000000	4.00000000000000000000	4.00000000000000000000	4.00000000000000000000	4.00000000000000000000	4.00000000000000000000	4.00000000000000000000	4.00000000000000000000	4.00000000000000000000	4.00000000000000000000	4.00000000000000000000	4.00000000000000000000	4.00000000000000000000	4.00000000000000000000	4.00000000000000000000
36.00000000000000000000	0.00000000000000000000	4173.33300781250000000000	4172.30761718750000000000	4174.87158203125000000000	4200.51269531250000000000	4185.12792968750000000000	4182.05126953125000000000	4185.64111328125000000000	4170.25634765625000000000	4173.84619140625000000000	4170.25634765625000000000	4152.82031250000000000000	4214.87158203125000000000	4139.48730468750000000000	4166.15380859375000000000	0.00000000000000000000	10247.00000000000000000000	10228.00000000000000000000	0.00000000000000000000	0.00000000000000000000	0.00000000000000000000	1531.00000000000000000000	627.00000000000000000000	4.00000000000000000000	4.00000000000000000000	4.00000000000000000000	4.00000000000000000000	4.00000000000000000000	4.00000000000000000000	4.00000000000000000000	4.00000000000000000000	4.00000000000000000000	4.00000000000000000000	4.00000000000000000000	4.00000000000000000000	4.00000000000000000000	4.00000000000000000000	4.00000000000000000000	4.00000000000000000000
37.00000000000000000000	0.00000000000000000000	4154.35888671875000000000	4136.92285156250000000000	4170.25634765625000000000	4177.43603515625000000000	4160.51269531250000000000	4163.58984375000000000000	4157.43603515625000000000	4146.15380859375000000000	4166.66650390625000000000	4134.87158203125000000000	4134.35888671875000000000	4203.07666015625000000000	4113.33300781250000000000	4153.33300781250000000000	0.00000000000000000000	10246.00000000000000000000	10227.00000000000000000000	0.00000000000000000000	0.00000000000000000000	0.00000000000000000000	1531.00000000000000000000	635.00000000000000000000	4.00000000000000000000	4.00000000000000000000	4.00000000000000000000	4.00000000000000000000	4.00000000000000000000	4.00000000000000000000	4.00000000000000000000	4.00000000000000000000	4.00000000000000000000	4.00000000000000000000	4.00000000000000000000	4.00000000000000000000	4.00000000000000000000	4.00000000000000000000	4.00000000000000000000	4.00000000000000000000
38.00000000000000000000	0.00000000000000000000	4156.41015625000000000000	4154.87158203125000000000	4164.61523437500000000000	4193.84619140625000000000	4192.82031250000000000000	4173.33300781250000000000	4176.92285156250000000000	4185.12792968750000000000	4174.35888671875000000000	4168.71777343750000000000	4161.53857421875000000000	4225.12792968750000000000	4161.53857421875000000000	4175.38427734375000000000	0.00000000000000000000	10246.00000000000000000000	10227.00000000000000000000	0.00000000000000000000	0.00000000000000000000	0.00000000000000000000	1531.00000000000000000000	642.00000000000000000000	4.00000000000000000000	4.00000000000000000000	4.00000000000000000000	4.00000000000000000000	4.00000000000000000000	4.00000000000000000000	4.00000000000000000000	4.00000000000000000000	4.00000000000000000000	4.00000000000000000000	4.00000000000000000000	4.00000000000000000000	4.00000000000000000000	4.00000000000000000000	4.00000000000000000000	4.00000000000000000000
39.00000000000000000000	0.00000000000000000000	4154.87158203125000000000	4138.97412109375000000000	4169.74365234375000000000	4192.30761718750000000000	4164.10253906250000000000	4162.05126953125000000000	4157.94873046875000000000	4175.38427734375000000000	4168.71777343750000000000	4157.43603515625000000000	4154.87158203125000000000	4226.15380859375000000000	4150.25634765625000000000	4172.30761718750000000000	0.00000000000000000000	10246.00000000000000000000	10226.00000000000000000000	0.00000000000000000000	0.00000000000000000000	0.00000000000000000000	1531.00000000000000000000	650.00000000000000000000	4.00000000000000000000	4.00000000000000000000	4.00000000000000000000	4.00000000000000000000	4.00000000000000000000	4.00000000000000000000	4.00000000000000000000	4.00000000000000000000	4.00000000000000000000	4.00000000000000000000	4.00000000000000000000	4.00000000000000000000	4.00000000000000000000	4.00000000000000000000	4.00000000000000000000	4.00000000000000000000
40.00000000000000000000	0.00000000000000000000	4151.28173828125000000000	4141.53857421875000000000	4166.15380859375000000000	4185.64111328125000000000	4160.00000000000000000000	4165.12792968750000000000	4168.20507812500000000000	4171.79492187500000000000	4167.69238281250000000000	4161.02539062500000000000	4146.15380859375000000000	4211.79492187500000000000	4135.89746093750000000000	4158.97412109375000000000	0.00000000000000000000	10246.00000000000000000000	10226.00000000000000000000	0.00000000000000000000	0.00000000000000000000	0.00000000000000000000	1531.00000000000000000000	657.00000000000000000000	4.00000000000000000000	4.00000000000000000000	4.00000000000000000000	4.00000000000000000000	4.00000000000000000000	4.00000000000000000000	4.00000000000000000000	4.00000000000000000000	4.00000000000000000000	4.00000000000000000000	4.00000000000000000000	4.00000000000000000000	4.00000000000000000000	4.00000000000000000000	4.00000000000000000000	4.00000000000000000000
41.00000000000000000000	0.00000000000000000000	4152.82031250000000000000	4150.25634765625000000000	4164.61523437500000000000	4190.25634765625000000000	4181.53857421875000000000	4172.30761718750000000000	4188.20507812500000000000	4190.25634765625000000000	4168.71777343750000000000	4188.20507812500000000000	4155.89746093750000000000	4215.38427734375000000000	4142.56396484375000000000	4154.87158203125000000000	0.00000000000000000000	10247.00000000000000000000	10229.00000000000000000000	0.00000000000000000000	0.00000000000000000000	0.00000000000000000000	1531.00000000000000000000	664.00000000000000000000	4.00000000000000000000	4.00000000000000000000	4.00000000000000000000	4.00000000000000000000	4.00000000000000000000	4.00000000000000000000	4.00000000000000000000	4.00000000000000000000	4.00000000000000000000	4.00000000000000000000	4.00000000000000000000	4.00000000000000000000	4.00000000000000000000	4.00000000000000000000	4.00000000000000000000	4.00000000000000000000
42.00000000000000000000	0.00000000000000000000	4144.10253906250000000000	4119.48730468750000000000	4158.97412109375000000000	4172.30761718750000000000	4141.53857421875000000000	4158.46142578125000000000	4161.02539062500000000000	4163.07666015625000000000	4159.48730468750000000000	4148.20507812500000000000	4135.38427734375000000000	4203.07666015625000000000	4112.30761718750000000000	4141.53857421875000000000	0.00000000000000000000	10247.00000000000000000000	10229.00000000000000000000	0.00000000000000000000	0.00000000000000000000	0.00000000000000000000	1531.00000000000000000000	672.00000000000000000000	4.00000000000000000000	4.00000000000000000000	4.00000000000000000000	4.00000000000000000000	4.00000000000000000000	4.00000000000000000000	4.00000000000000000000	4.00000000000000000000	4.00000000000000000000	4.00000000000000000000	4.00000000000000000000	4.00000000000000000000	4.00000000000000000000	4.00000000000000000000	4.00000000000000000000	4.00000000000000000000
43.00000000000000000000	0.00000000000000000000	4160.51269531250000000000	4152.82031250000000000000	4165.64111328125000000000	4192.30761718750000000000	4166.15380859375000000000	4173.84619140625000000000	4179.48730468750000000000	4178.46142578125000000000	4170.25634765625000000000	4166.66650390625000000000	4151.79492187500000000000	4211.79492187500000000000	4146.15380859375000000000	4161.53857421875000000000	0.00000000000000000000	10248.00000000000000000000	10229.00000000000000000000	0.00000000000000000000	0.00000000000000000000	0.00000000000000000000	1531.00000000000000000000	680.00000000000000000000	4.00000000000000000000	4.00000000000000000000	4.00000000000000000000	4.00000000000000000000	4.00000000000000000000	4.00000000000000000000	4.00000000000000000000	4.00000000000000000000	4.00000000000000000000	4.00000000000000000000	4.00000000000000000000	4.00000000000000000000	4.00000000000000000000	4.00000000000000000000	4.00000000000000000000	4.00000000000000000000
44.00000000000000000000	0.00000000000000000000	4159.48730468750000000000	4140.00000000000000000000	4173.84619140625000000000	4188.20507812500000000000	4161.53857421875000000000	4167.17919921875000000000	4160.51269531250000000000	4157.43603515625000000000	4173.33300781250000000000	4151.28173828125000000000	4144.61523437500000000000	4209.74365234375000000000	4138.46142578125000000000	4157.43603515625000000000	0.00000000000000000000	10248.00000000000000000000	10229.00000000000000000000	0.00000000000000000000	0.00000000000000000000	0.00000000000000000000	1531.00000000000000000000	689.00000000000000000000	4.00000000000000000000	4.00000000000000000000	4.00000000000000000000	4.00000000000000000000	4.00000000000000000000	4.00000000000000000000	4.00000000000000000000	4.00000000000000000000	4.00000000000000000000	4.00000000000000000000	4.00000000000000000000	4.00000000000000000000	4.00000000000000000000	4.00000000000000000000	4.00000000000000000000	4.00000000000000000000
45.00000000000000000000	0.00000000000000000000	4148.71777343750000000000	4127.69238281250000000000	4164.10253906250000000000	4179.48730468750000000000	4155.89746093750000000000	4164.61523437500000000000	4160.00000000000000000000	4158.46142578125000000000	4170.25634765625000000000	4141.02539062500000000000	4143.07666015625000000000	4208.20507812500000000000	4129.23046875000000000000	4152.30761718750000000000	0.00000000000000000000	10248.00000000000000000000	10228.00000000000000000000	0.00000000000000000000	0.00000000000000000000	0.00000000000000000000	1531.00000000000000000000	697.00000000000000000000	4.00000000000000000000	4.00000000000000000000	4.00000000000000000000	4.00000000000000000000	4.00000000000000000000	4.00000000000000000000	4.00000000000000000000	4.00000000000000000000	4.00000000000000000000	4.00000000000000000000	4.00000000000000000000	4.00000000000000000000	4.00000000000000000000	4.00000000000000000000	4.00000000000000000000	4.00000000000000000000
46.00000000000000000000	0.00000000000000000000	4147.69238281250000000000	4140.51269531250000000000	4165.12792968750000000000	4190.25634765625000000000	4170.76904296875000000000	4169.74365234375000000000	4177.94873046875000000000	4192.30761718750000000000	4170.25634765625000000000	4174.87158203125000000000	4161.53857421875000000000	4224.10253906250000000000	4148.71777343750000000000	4166.15380859375000000000	0.00000000000000000000	10248.00000000000000000000	10228.00000000000000000000	0.00000000000000000000	0.00000000000000000000	0.00000000000000000000	1531.00000000000000000000	705.00000000000000000000	4.00000000000000000000	4.00000000000000000000	4.00000000000000000000	4.00000000000000000000	4.00000000000000000000	4.00000000000000000000	4.00000000000000000000	4.00000000000000000000	4.00000000000000000000	4.00000000000000000000	4.00000000000000000000	4.00000000000000000000	4.00000000000000000000	4.00000000000000000000	4.00000000000000000000	4.00000000000000000000
47.00000000000000000000	0.00000000000000000000	4135.89746093750000000000	4112.30761718750000000000	4167.69238281250000000000	4171.79492187500000000000	4142.56396484375000000000	4157.94873046875000000000	4153.33300781250000000000	4163.58984375000000000000	4164.61523437500000000000	4152.30761718750000000000	4140.00000000000000000000	4211.79492187500000000000	4121.02539062500000000000	4154.87158203125000000000	0.00000000000000000000	10249.00000000000000000000	10229.00000000000000000000	0.00000000000000000000	0.00000000000000000000	0.00000000000000000000	1531.00000000000000000000	714.00000000000000000000	4.00000000000000000000	4.00000000000000000000	4.00000000000000000000	4.00000000000000000000	4.00000000000000000000	4.00000000000000000000	4.00000000000000000000	4.00000000000000000000	4.00000000000000000000	4.00000000000000000000	4.00000000000000000000	4.00000000000000000000	4.00000000000000000000	4.00000000000000000000	4.00000000000000000000	4.00000000000000000000
48.00000000000000000000	0.00000000000000000000	4150.25634765625000000000	4148.71777343750000000000	4169.23046875000000000000	4190.76904296875000000000	4174.35888671875000000000	4178.97412109375000000000	4185.12792968750000000000	4181.53857421875000000000	4173.33300781250000000000	4186.66650390625000000000	4154.35888671875000000000	4216.92285156250000000000	4145.64111328125000000000	4163.07666015625000000000	0.00000000000000000000	10249.00000000000000000000	10229.00000000000000000000	0.00000000000000000000	0.00000000000000000000	0.00000000000000000000	1531.00000000000000000000	722.00000000000000000000	4.00000000000000000000	4.00000000000000000000	4.00000000000000000000	4.00000000000000000000	4.00000000000000000000	4.00000000000000000000	4.00000000000000000000	4.00000000000000000000	4.00000000000000000000	4.00000000000000000000	4.00000000000000000000	4.00000000000000000000	4.00000000000000000000	4.00000000000000000000	4.00000000000000000000	4.00000000000000000000
49.00000000000000000000	0.00000000000000000000	4156.41015625000000000000	4151.28173828125000000000	4173.33300781250000000000	4193.33300781250000000000	4166.66650390625000000000	4174.35888671875000000000	4178.97412109375000000000	4170.76904296875000000000	4171.28173828125000000000	4181.53857421875000000000	4147.69238281250000000000	4213.33300781250000000000	4136.92285156250000000000	4153.84619140625000000000	0.00000000000000000000	10248.00000000000000000000	10228.00000000000000000000	0.00000000000000000000	0.00000000000000000000	0.00000000000000000000	1531.00000000000000000000	730.00000000000000000000	4.00000000000000000000	4.00000000000000000000	4.00000000000000000000	4.00000000000000000000	4.00000000000000000000	4.00000000000000000000	4.00000000000000000000	4.00000000000000000000	4.00000000000000000000	4.00000000000000000000	4.00000000000000000000	4.00000000000000000000	4.00000000000000000000	4.00000000000000000000	4.00000000000000000000	4.00000000000000000000
50.00000000000000000000	0.00000000000000000000	4156.41015625000000000000	4139.48730468750000000000	4172.30761718750000000000	4182.05126953125000000000	4166.15380859375000000000	4168.20507812500000000000	4167.69238281250000000000	4156.92285156250000000000	4168.71777343750000000000	4151.79492187500000000000	4136.41015625000000000000	4209.23046875000000000000	4134.87158203125000000000	4154.87158203125000000000	0.00000000000000000000	10248.00000000000000000000	10228.00000000000000000000	0.00000000000000000000	0.00000000000000000000	0.00000000000000000000	1531.00000000000000000000	738.00000000000000000000	4.00000000000000000000	4.00000000000000000000	4.00000000000000000000	4.00000000000000000000	4.00000000000000000000	4.00000000000000000000	4.00000000000000000000	4.00000000000000000000	4.00000000000000000000	4.00000000000000000000	4.00000000000000000000	4.00000000000000000000	4.00000000000000000000	4.00000000000000000000	4.00000000000000000000	4.00000000000000000000
51.00000000000000000000	0.00000000000000000000	4167.69238281250000000000	4161.02539062500000000000	4182.05126953125000000000	4200.00000000000000000000	4202.05126953125000000000	4173.33300781250000000000	4183.58984375000000000000	4185.12792968750000000000	4176.92285156250000000000	4176.92285156250000000000	4160.51269531250000000000	4230.25634765625000000000	4178.46142578125000000000	4183.07666015625000000000	0.00000000000000000000	10247.00000000000000000000	10228.00000000000000000000	0.00000000000000000000	0.00000000000000000000	0.00000000000000000000	1531.00000000000000000000	745.00000000000000000000	4.00000000000000000000	4.00000000000000000000	4.00000000000000000000	4.00000000000000000000	4.00000000000000000000	4.00000000000000000000	4.00000000000000000000	4.00000000000000000000	4.00000000000000000000	4.00000000000000000000	4.00000000000000000000	4.00000000000000000000	4.00000000000000000000	4.00000000000000000000	4.00000000000000000000	4.00000000000000000000
52.00000000000000000000	0.00000000000000000000	4155.89746093750000000000	4136.92285156250000000000	4178.97412109375000000000	4187.17919921875000000000	4148.71777343750000000000	4152.82031250000000000000	4152.82031250000000000000	4161.02539062500000000000	4168.71777343750000000000	4155.38427734375000000000	4144.61523437500000000000	4218.97412109375000000000	4151.79492187500000000000	4169.74365234375000000000	0.00000000000000000000	10247.00000000000000000000	10228.00000000000000000000	0.00000000000000000000	0.00000000000000000000	0.00000000000000000000	1531.00000000000000000000	752.00000000000000000000	4.00000000000000000000	4.00000000000000000000	4.00000000000000000000	4.00000000000000000000	4.00000000000000000000	4.00000000000000000000	4.00000000000000000000	4.00000000000000000000	4.00000000000000000000	4.00000000000000000000	4.00000000000000000000	4.00000000000000000000	4.00000000000000000000	4.00000000000000000000	4.00000000000000000000	4.00000000000000000000
53.00000000000000000000	0.00000000000000000000	4156.41015625000000000000	4155.38427734375000000000	4169.23046875000000000000	4194.35888671875000000000	4148.20507812500000000000	4165.12792968750000000000	4174.87158203125000000000	4181.02539062500000000000	4168.71777343750000000000	4175.38427734375000000000	4156.41015625000000000000	4220.51269531250000000000	4159.48730468750000000000	4170.76904296875000000000	0.00000000000000000000	10245.00000000000000000000	10229.00000000000000000000	0.00000000000000000000	0.00000000000000000000	0.00000000000000000000	1531.00000000000000000000	760.00000000000000000000	4.00000000000000000000	4.00000000000000000000	4.00000000000000000000	4.00000000000000000000	4.00000000000000000000	4.00000000000000000000	4.00000000000000000000	4.00000000000000000000	4.00000000000000000000	4.00000000000000000000	4.00000000000000000000	4.00000000000000000000	4.00000000000000000000	4.00000000000000000000	4.00000000000000000000	4.00000000000000000000
54.00000000000000000000	0.00000000000000000000	4149.74365234375000000000	4138.46142578125000000000	4169.23046875000000000000	4188.20507812500000000000	4153.33300781250000000000	4160.51269531250000000000	4168.71777343750000000000	4175.38427734375000000000	4166.66650390625000000000	4165.64111328125000000000	4153.84619140625000000000	4220.00000000000000000000	4146.15380859375000000000	4165.12792968750000000000	0.00000000000000000000	10245.00000000000000000000	10229.00000000000000000000	0.00000000000000000000	0.00000000000000000000	0.00000000000000000000	1531.00000000000000000000	767.00000000000000000000	4.00000000000000000000	4.00000000000000000000	4.00000000000000000000	4.00000000000000000000	4.00000000000000000000	4.00000000000000000000	4.00000000000000000000	4.00000000000000000000	4.00000000000000000000	4.00000000000000000000	4.00000000000000000000	4.00000000000000000000	4.00000000000000000000	4.00000000000000000000	4.00000000000000000000	4.00000000000000000000
55.00000000000000000000	0.00000000000000000000	4143.58984375000000000000	4123.58984375000000000000	4164.10253906250000000000	4171.28173828125000000000	4157.43603515625000000000	4157.43603515625000000000	4154.87158203125000000000	4151.79492187500000000000	4168.71777343750000000000	4148.20507812500000000000	4138.97412109375000000000	4209.23046875000000000000	4127.17919921875000000000	4153.84619140625000000000	0.00000000000000000000	10246.00000000000000000000	10231.00000000000000000000	0.00000000000000000000	0.00000000000000000000	0.00000000000000000000	1531.00000000000000000000	774.00000000000000000000	4.00000000000000000000	4.00000000000000000000	4.00000000000000000000	4.00000000000000000000	4.00000000000000000000	4.00000000000000000000	4.00000000000000000000	4.00000000000000000000	4.00000000000000000000	4.00000000000000000000	4.00000000000000000000	4.00000000000000000000	4.00000000000000000000	4.00000000000000000000	4.00000000000000000000	4.00000000000000000000
56.00000000000000000000	0.00000000000000000000	4167.17919921875000000000	4169.74365234375000000000	4174.87158203125000000000	4192.82031250000000000000	4203.07666015625000000000	4178.97412109375000000000	4186.15380859375000000000	4176.41015625000000000000	4177.94873046875000000000	4192.82031250000000000000	4158.97412109375000000000	4221.53857421875000000000	4160.00000000000000000000	4167.69238281250000000000	0.00000000000000000000	10246.00000000000000000000	10231.00000000000000000000	0.00000000000000000000	0.00000000000000000000	0.00000000000000000000	1531.00000000000000000000	783.00000000000000000000	4.00000000000000000000	4.00000000000000000000	4.00000000000000000000	4.00000000000000000000	4.00000000000000000000	4.00000000000000000000	4.00000000000000000000	4.00000000000000000000	4.00000000000000000000	4.00000000000000000000	4.00000000000000000000	4.00000000000000000000	4.00000000000000000000	4.00000000000000000000	4.00000000000000000000	4.00000000000000000000
57.00000000000000000000	0.00000000000000000000	4164.10253906250000000000	4150.76904296875000000000	4182.05126953125000000000	4184.10253906250000000000	4169.74365234375000000000	4162.56396484375000000000	4160.00000000000000000000	4145.64111328125000000000	4170.25634765625000000000	4152.30761718750000000000	4139.48730468750000000000	4209.74365234375000000000	4134.87158203125000000000	4157.43603515625000000000	0.00000000000000000000	10247.00000000000000000000	10231.00000000000000000000	0.00000000000000000000	0.00000000000000000000	0.00000000000000000000	1531.00000000000000000000	791.00000000000000000000	4.00000000000000000000	4.00000000000000000000	4.00000000000000000000	4.00000000000000000000	4.00000000000000000000	4.00000000000000000000	4.00000000000000000000	4.00000000000000000000	4.00000000000000000000	4.00000000000000000000	4.00000000000000000000	4.00000000000000000000	4.00000000000000000000	4.00000000000000000000	4.00000000000000000000	4.00000000000000000000
58.00000000000000000000	0.00000000000000000000	4163.58984375000000000000	4161.02539062500000000000	4175.89746093750000000000	4193.84619140625000000000	4181.53857421875000000000	4162.05126953125000000000	4163.07666015625000000000	4160.00000000000000000000	4173.33300781250000000000	4152.82031250000000000000	4151.28173828125000000000	4219.48730468750000000000	4161.02539062500000000000	4172.30761718750000000000	0.00000000000000000000	10247.00000000000000000000	10231.00000000000000000000	0.00000000000000000000	0.00000000000000000000	0.00000000000000000000	1531.00000000000000000000	799.00000000000000000000	4.00000000000000000000	4.00000000000000000000	4.00000000000000000000	4.00000000000000000000	4.00000000000000000000	4.00000000000000000000	4.00000000000000000000	4.00000000000000000000	4.00000000000000000000	4.00000000000000000000	4.00000000000000000000	4.00000000000000000000	4.00000000000000000000	4.00000000000000000000	4.00000000000000000000	4.00000000000000000000
59.00000000000000000000	0.00000000000000000000	4165.12792968750000000000	4162.05126953125000000000	4183.07666015625000000000	4201.53857421875000000000	4180.00000000000000000000	4157.94873046875000000000	4157.43603515625000000000	4174.35888671875000000000	4174.35888671875000000000	4172.30761718750000000000	4163.58984375000000000000	4237.43603515625000000000	4178.46142578125000000000	4187.17919921875000000000	0.00000000000000000000	10248.00000000000000000000	10231.00000000000000000000	0.00000000000000000000	0.00000000000000000000	0.00000000000000000000	1531.00000000000000000000	807.00000000000000000000	4.00000000000000000000	4.00000000000000000000	4.00000000000000000000	4.00000000000000000000	4.00000000000000000000	4.00000000000000000000	4.00000000000000000000	4.00000000000000000000	4.00000000000000000000	4.00000000000000000000	4.00000000000000000000	4.00000000000000000000	4.00000000000000000000	4.00000000000000000000	4.00000000000000000000	4.00000000000000000000
60.00000000000000000000	0.00000000000000000000	4160.00000000000000000000	4149.23046875000000000000	4182.56396484375000000000	4191.79492187500000000000	4152.30761718750000000000	4153.84619140625000000000	4154.35888671875000000000	4161.02539062500000000000	4166.66650390625000000000	4167.69238281250000000000	4153.33300781250000000000	4227.17919921875000000000	4153.33300781250000000000	4177.94873046875000000000	0.00000000000000000000	10248.00000000000000000000	10231.00000000000000000000	0.00000000000000000000	0.00000000000000000000	0.00000000000000000000	1531.00000000000000000000	816.00000000000000000000	4.00000000000000000000	4.00000000000000000000	4.00000000000000000000	4.00000000000000000000	4.00000000000000000000	4.00000000000000000000	4.00000000000000000000	4.00000000000000000000	4.00000000000000000000	4.00000000000000000000	4.00000000000000000000	4.00000000000000000000	4.00000000000000000000	4.00000000000000000000	4.00000000000000000000	4.00000000000000000000
61.00000000000000000000	0.00000000000000000000	4172.30761718750000000000	4180.51269531250000000000	4181.53857421875000000000	4208.71777343750000000000	4193.33300781250000000000	4176.92285156250000000000	4195.38427734375000000000	4194.87158203125000000000	4170.76904296875000000000	4211.28173828125000000000	4173.33300781250000000000	4235.38427734375000000000	4171.79492187500000000000	4182.05126953125000000000	0.00000000000000000000	10250.00000000000000000000	10231.00000000000000000000	0.00000000000000000000	0.00000000000000000000	0.00000000000000000000	1531.00000000000000000000	824.00000000000000000000	4.00000000000000000000	4.00000000000000000000	4.00000000000000000000	4.00000000000000000000	4.00000000000000000000	4.00000000000000000000	4.00000000000000000000	4.00000000000000000000	4.00000000000000000000	4.00000000000000000000	4.00000000000000000000	4.00000000000000000000	4.00000000000000000000	4.00000000000000000000	4.00000000000000000000	4.00000000000000000000
62.00000000000000000000	0.00000000000000000000	4162.05126953125000000000	4152.30761718750000000000	4182.05126953125000000000	4191.28173828125000000000	4171.28173828125000000000	4167.17919921875000000000	4173.33300781250000000000	4174.35888671875000000000	4164.61523437500000000000	4181.02539062500000000000	4153.84619140625000000000	4226.15380859375000000000	4144.10253906250000000000	4163.07666015625000000000	0.00000000000000000000	10250.00000000000000000000	10231.00000000000000000000	0.00000000000000000000	0.00000000000000000000	0.00000000000000000000	1531.00000000000000000000	831.00000000000000000000	4.00000000000000000000	4.00000000000000000000	4.00000000000000000000	4.00000000000000000000	4.00000000000000000000	4.00000000000000000000	4.00000000000000000000	4.00000000000000000000	4.00000000000000000000	4.00000000000000000000	4.00000000000000000000	4.00000000000000000000	4.00000000000000000000	4.00000000000000000000	4.00000000000000000000	4.00000000000000000000
63.00000000000000000000	0.00000000000000000000	4168.71777343750000000000	4167.17919921875000000000	4183.58984375000000000000	4200.00000000000000000000	4186.15380859375000000000	4174.35888671875000000000	4181.02539062500000000000	4175.89746093750000000000	4171.79492187500000000000	4183.07666015625000000000	4161.53857421875000000000	4226.15380859375000000000	4164.10253906250000000000	4174.87158203125000000000	0.00000000000000000000	10252.00000000000000000000	10231.00000000000000000000	0.00000000000000000000	0.00000000000000000000	0.00000000000000000000	1531.00000000000000000000	840.00000000000000000000	4.00000000000000000000	4.00000000000000000000	4.00000000000000000000	4.00000000000000000000	4.00000000000000000000	4.00000000000000000000	4.00000000000000000000	4.00000000000000000000	4.00000000000000000000	4.00000000000000000000	4.00000000000000000000	4.00000000000000000000	4.00000000000000000000	4.00000000000000000000	4.00000000000000000000	4.00000000000000000000
64.00000000000000000000	0.00000000000000000000	4180.51269531250000000000	4181.02539062500000000000	4190.76904296875000000000	4213.84619140625000000000	4203.58984375000000000000	4176.41015625000000000000	4183.58984375000000000000	4171.79492187500000000000	4177.94873046875000000000	4189.74365234375000000000	4169.74365234375000000000	4231.79492187500000000000	4179.48730468750000000000	4186.66650390625000000000	907.00000000000000000000	10252.00000000000000000000	10231.00000000000000000000	0.00000000000000000000	0.00000000000000000000	0.00000000000000000000	1531.00000000000000000000	848.00000000000000000000	4.00000000000000000000	4.00000000000000000000	4.00000000000000000000	4.00000000000000000000	4.00000000000000000000	4.00000000000000000000	4.00000000000000000000	4.00000000000000000000	4.00000000000000000000	4.00000000000000000000	4.00000000000000000000	4.00000000000000000000	4.00000000000000000000	4.00000000000000000000	4.00000000000000000000	4.00000000000000000000
65.00000000000000000000	0.00000000000000000000	4163.58984375000000000000	4149.74365234375000000000	4180.00000000000000000000	4194.35888671875000000000	4165.12792968750000000000	4161.02539062500000000000	4155.89746093750000000000	4144.10253906250000000000	4168.71777343750000000000	4150.76904296875000000000	4144.10253906250000000000	4216.92285156250000000000	4146.66650390625000000000	4170.25634765625000000000	1155.00000000000000000000	10252.00000000000000000000	10231.00000000000000000000	0.00000000000000000000	0.00000000000000000000	0.00000000000000000000	1531.00000000000000000000	856.00000000000000000000	4.00000000000000000000	4.00000000000000000000	4.00000000000000000000	4.00000000000000000000	4.00000000000000000000	4.00000000000000000000	4.00000000000000000000	4.00000000000000000000	4.00000000000000000000	4.00000000000000000000	4.00000000000000000000	4.00000000000000000000	4.00000000000000000000	4.00000000000000000000	4.00000000000000000000	4.00000000000000000000
66.00000000000000000000	0.00000000000000000000	4161.02539062500000000000	4166.66650390625000000000	4174.87158203125000000000	4214.35888671875000000000	4176.92285156250000000000	4169.23046875000000000000	4173.84619140625000000000	4183.07666015625000000000	4172.30761718750000000000	4177.94873046875000000000	4165.64111328125000000000	4232.82031250000000000000	4175.38427734375000000000	4184.61523437500000000000	1225.00000000000000000000	10252.00000000000000000000	10231.00000000000000000000	0.00000000000000000000	0.00000000000000000000	0.00000000000000000000	1531.00000000000000000000	864.00000000000000000000	4.00000000000000000000	4.00000000000000000000	4.00000000000000000000	4.00000000000000000000	4.00000000000000000000	4.00000000000000000000	4.00000000000000000000	4.00000000000000000000	4.00000000000000000000	4.00000000000000000000	4.00000000000000000000	4.00000000000000000000	4.00000000000000000000	4.00000000000000000000	4.00000000000000000000	4.00000000000000000000
67.00000000000000000000	0.00000000000000000000	4158.97412109375000000000	4146.66650390625000000000	4177.43603515625000000000	4215.38427734375000000000	4160.51269531250000000000	4160.00000000000000000000	4157.94873046875000000000	4168.20507812500000000000	4168.71777343750000000000	4163.58984375000000000000	4161.02539062500000000000	4234.87158203125000000000	4160.51269531250000000000	4180.00000000000000000000	1792.00000000000000000000	10253.00000000000000000000	10231.00000000000000000000	0.00000000000000000000	0.00000000000000000000	0.00000000000000000000	1531.00000000000000000000	872.00000000000000000000	4.00000000000000000000	4.00000000000000000000	4.00000000000000000000	4.00000000000000000000	4.00000000000000000000	4.00000000000000000000	4.00000000000000000000	4.00000000000000000000	4.00000000000000000000	4.00000000000000000000	4.00000000000000000000	4.00000000000000000000	4.00000000000000000000	4.00000000000000000000	4.00000000000000000000	4.00000000000000000000
68.00000000000000000000	0.00000000000000000000	4167.69238281250000000000	4159.48730468750000000000	4175.89746093750000000000	4221.02539062500000000000	4184.10253906250000000000	4173.33300781250000000000	4177.94873046875000000000	4164.61523437500000000000	4167.69238281250000000000	4177.43603515625000000000	4160.51269531250000000000	4227.69238281250000000000	4160.00000000000000000000	4176.41015625000000000000	1872.00000000000000000000	10253.00000000000000000000	10231.00000000000000000000	0.00000000000000000000	0.00000000000000000000	0.00000000000000000000	1531.00000000000000000000	879.00000000000000000000	4.00000000000000000000	4.00000000000000000000	4.00000000000000000000	4.00000000000000000000	4.00000000000000000000	4.00000000000000000000	4.00000000000000000000	4.00000000000000000000	4.00000000000000000000	4.00000000000000000000	4.00000000000000000000	4.00000000000000000000	4.00000000000000000000	4.00000000000000000000	4.00000000000000000000	4.00000000000000000000
69.00000000000000000000	0.00000000000000000000	4172.82031250000000000000	4172.82031250000000000000	4183.07666015625000000000	4227.17919921875000000000	4197.94873046875000000000	4180.00000000000000000000	4187.69238281250000000000	4172.30761718750000000000	4168.71777343750000000000	4187.69238281250000000000	4160.51269531250000000000	4225.64111328125000000000	4159.48730468750000000000	4173.84619140625000000000	1143.00000000000000000000	10253.00000000000000000000	10229.00000000000000000000	0.00000000000000000000	0.00000000000000000000	0.00000000000000000000	1531.00000000000000000000	887.00000000000000000000	4.00000000000000000000	4.00000000000000000000	4.00000000000000000000	4.00000000000000000000	4.00000000000000000000	4.00000000000000000000	4.00000000000000000000	4.00000000000000000000	4.00000000000000000000	4.00000000000000000000	4.00000000000000000000	4.00000000000000000000	4.00000000000000000000	4.00000000000000000000	4.00000000000000000000	4.00000000000000000000
70.00000000000000000000	0.00000000000000000000	4163.07666015625000000000	4145.64111328125000000000	4176.92285156250000000000	4210.25634765625000000000	4162.56396484375000000000	4165.12792968750000000000	4155.89746093750000000000	4144.61523437500000000000	4166.15380859375000000000	4136.41015625000000000000	4138.97412109375000000000	4215.38427734375000000000	4132.82031250000000000000	4160.51269531250000000000	1405.00000000000000000000	10253.00000000000000000000	10229.00000000000000000000	0.00000000000000000000	0.00000000000000000000	0.00000000000000000000	1531.00000000000000000000	894.00000000000000000000	4.00000000000000000000	4.00000000000000000000	4.00000000000000000000	4.00000000000000000000	4.00000000000000000000	4.00000000000000000000	4.00000000000000000000	4.00000000000000000000	4.00000000000000000000	4.00000000000000000000	4.00000000000000000000	4.00000000000000000000	4.00000000000000000000	4.00000000000000000000	4.00000000000000000000	4.00000000000000000000
71.00000000000000000000	0.00000000000000000000	4178.46142578125000000000	4176.92285156250000000000	4177.94873046875000000000	4236.92285156250000000000	4183.07666015625000000000	4171.79492187500000000000	4174.35888671875000000000	4167.17919921875000000000	4175.38427734375000000000	4166.66650390625000000000	4165.64111328125000000000	4232.30761718750000000000	4174.87158203125000000000	4182.56396484375000000000	1657.00000000000000000000	10251.00000000000000000000	10227.00000000000000000000	0.00000000000000000000	0.00000000000000000000	0.00000000000000000000	1531.00000000000000000000	901.00000000000000000000	4.00000000000000000000	4.00000000000000000000	4.00000000000000000000	4.00000000000000000000	4.00000000000000000000	4.00000000000000000000	4.00000000000000000000	4.00000000000000000000	4.00000000000000000000	4.00000000000000000000	4.00000000000000000000	4.00000000000000000000	4.00000000000000000000	4.00000000000000000000	4.00000000000000000000	4.00000000000000000000
72.00000000000000000000	0.00000000000000000000	4174.35888671875000000000	4158.46142578125000000000	4185.12792968750000000000	4234.35888671875000000000	4148.71777343750000000000	4151.79492187500000000000	4147.69238281250000000000	4141.53857421875000000000	4168.71777343750000000000	4158.46142578125000000000	4153.84619140625000000000	4222.56396484375000000000	4152.82031250000000000000	4172.30761718750000000000	726.00000000000000000000	10251.00000000000000000000	10227.00000000000000000000	0.00000000000000000000	0.00000000000000000000	0.00000000000000000000	1531.00000000000000000000	909.00000000000000000000	4.00000000000000000000	4.00000000000000000000	4.00000000000000000000	4.00000000000000000000	4.00000000000000000000	4.00000000000000000000	4.00000000000000000000	4.00000000000000000000	4.00000000000000000000	4.00000000000000000000	4.00000000000000000000	4.00000000000000000000	4.00000000000000000000	4.00000000000000000000	4.00000000000000000000	4.00000000000000000000
73.00000000000000000000	0.00000000000000000000	4166.66650390625000000000	4152.30761718750000000000	4176.41015625000000000000	4227.17919921875000000000	4150.76904296875000000000	4156.92285156250000000000	4151.28173828125000000000	4146.15380859375000000000	4169.74365234375000000000	4152.82031250000000000000	4146.15380859375000000000	4216.92285156250000000000	4144.10253906250000000000	4163.07666015625000000000	1631.00000000000000000000	10249.00000000000000000000	10228.00000000000000000000	0.00000000000000000000	0.00000000000000000000	0.00000000000000000000	1531.00000000000000000000	918.00000000000000000000	4.00000000000000000000	4.00000000000000000000	4.00000000000000000000	4.00000000000000000000	4.00000000000000000000	4.00000000000000000000	4.00000000000000000000	4.00000000000000000000	4.00000000000000000000	4.00000000000000000000	4.00000000000000000000	4.00000000000000000000	4.00000000000000000000	4.00000000000000000000	4.00000000000000000000	4.00000000000000000000
74.00000000000000000000	0.00000000000000000000	4169.74365234375000000000	4163.07666015625000000000	4175.89746093750000000000	4237.94873046875000000000	4184.10253906250000000000	4170.76904296875000000000	4170.76904296875000000000	4180.51269531250000000000	4173.33300781250000000000	4174.35888671875000000000	4164.10253906250000000000	4235.89746093750000000000	4169.74365234375000000000	4176.92285156250000000000	1882.00000000000000000000	10249.00000000000000000000	10228.00000000000000000000	0.00000000000000000000	0.00000000000000000000	0.00000000000000000000	1531.00000000000000000000	925.00000000000000000000	4.00000000000000000000	4.00000000000000000000	4.00000000000000000000	4.00000000000000000000	4.00000000000000000000	4.00000000000000000000	4.00000000000000000000	4.00000000000000000000	4.00000000000000000000	4.00000000000000000000	4.00000000000000000000	4.00000000000000000000	4.00000000000000000000	4.00000000000000000000	4.00000000000000000000	4.00000000000000000000
75.00000000000000000000	0.00000000000000000000	4162.56396484375000000000	4139.48730468750000000000	4177.43603515625000000000	4223.58984375000000000000	4152.30761718750000000000	4157.43603515625000000000	4144.61523437500000000000	4152.30761718750000000000	4162.05126953125000000000	4144.10253906250000000000	4147.69238281250000000000	4223.58984375000000000000	4140.51269531250000000000	4168.71777343750000000000	1592.00000000000000000000	10245.00000000000000000000	10230.00000000000000000000	0.00000000000000000000	0.00000000000000000000	0.00000000000000000000	1531.00000000000000000000	933.00000000000000000000	4.00000000000000000000	4.00000000000000000000	4.00000000000000000000	4.00000000000000000000	4.00000000000000000000	4.00000000000000000000	4.00000000000000000000	4.00000000000000000000	4.00000000000000000000	4.00000000000000000000	4.00000000000000000000	4.00000000000000000000	4.00000000000000000000	4.00000000000000000000	4.00000000000000000000	4.00000000000000000000
76.00000000000000000000	0.00000000000000000000	4178.46142578125000000000	4177.94873046875000000000	4181.02539062500000000000	4243.07666015625000000000	4175.38427734375000000000	4174.35888671875000000000	4175.89746093750000000000	4169.74365234375000000000	4169.74365234375000000000	4176.41015625000000000000	4160.51269531250000000000	4228.20507812500000000000	4159.48730468750000000000	4174.87158203125000000000	1358.00000000000000000000	10245.00000000000000000000	10230.00000000000000000000	0.00000000000000000000	0.00000000000000000000	0.00000000000000000000	1531.00000000000000000000	942.00000000000000000000	4.00000000000000000000	4.00000000000000000000	4.00000000000000000000	4.00000000000000000000	4.00000000000000000000	4.00000000000000000000	4.00000000000000000000	4.00000000000000000000	4.00000000000000000000	4.00000000000000000000	4.00000000000000000000	4.00000000000000000000	4.00000000000000000000	4.00000000000000000000	4.00000000000000000000	4.00000000000000000000
77.00000000000000000000	0.00000000000000000000	4173.33300781250000000000	4163.07666015625000000000	4183.07666015625000000000	4234.87158203125000000000	4169.23046875000000000000	4167.69238281250000000000	4165.64111328125000000000	4153.84619140625000000000	4169.74365234375000000000	4160.51269531250000000000	4148.20507812500000000000	4222.56396484375000000000	4146.15380859375000000000	4161.53857421875000000000	1559.00000000000000000000	10245.00000000000000000000	10230.00000000000000000000	0.00000000000000000000	0.00000000000000000000	0.00000000000000000000	1531.00000000000000000000	950.00000000000000000000	4.00000000000000000000	4.00000000000000000000	4.00000000000000000000	4.00000000000000000000	4.00000000000000000000	4.00000000000000000000	4.00000000000000000000	4.00000000000000000000	4.00000000000000000000	4.00000000000000000000	4.00000000000000000000	4.00000000000000000000	4.00000000000000000000	4.00000000000000000000	4.00000000000000000000	4.00000000000000000000
78.00000000000000000000	0.00000000000000000000	4158.46142578125000000000	4147.69238281250000000000	4172.30761718750000000000	4218.97412109375000000000	4160.51269531250000000000	4161.53857421875000000000	4150.76904296875000000000	4144.61523437500000000000	4165.64111328125000000000	4131.79492187500000000000	4144.10253906250000000000	4212.82031250000000000000	4146.15380859375000000000	4161.53857421875000000000	1882.00000000000000000000	10245.00000000000000000000	10230.00000000000000000000	0.00000000000000000000	0.00000000000000000000	0.00000000000000000000	1531.00000000000000000000	957.00000000000000000000	4.00000000000000000000	4.00000000000000000000	4.00000000000000000000	4.00000000000000000000	4.00000000000000000000	4.00000000000000000000	4.00000000000000000000	4.00000000000000000000	4.00000000000000000000	4.00000000000000000000	4.00000000000000000000	4.00000000000000000000	4.00000000000000000000	4.00000000000000000000	4.00000000000000000000	4.00000000000000000000
79.00000000000000000000	0.00000000000000000000	4159.48730468750000000000	4163.58984375000000000000	4173.33300781250000000000	4230.76904296875000000000	4162.05126953125000000000	4157.43603515625000000000	4152.30761718750000000000	4167.17919921875000000000	4169.74365234375000000000	4152.30761718750000000000	4158.46142578125000000000	4231.28173828125000000000	4168.71777343750000000000	4177.94873046875000000000	1592.00000000000000000000	10244.00000000000000000000	10231.00000000000000000000	0.00000000000000000000	0.00000000000000000000	0.00000000000000000000	1531.00000000000000000000	966.00000000000000000000	4.00000000000000000000	4.00000000000000000000	4.00000000000000000000	4.00000000000000000000	4.00000000000000000000	4.00000000000000000000	4.00000000000000000000	4.00000000000000000000	4.00000000000000000000	4.00000000000000000000	4.00000000000000000000	4.00000000000000000000	4.00000000000000000000	4.00000000000000000000	4.00000000000000000000	4.00000000000000000000
80.00000000000000000000	0.00000000000000000000	4148.20507812500000000000	4129.74365234375000000000	4171.79492187500000000000	4212.30761718750000000000	4117.94873046875000000000	4138.97412109375000000000	4125.64111328125000000000	4140.51269531250000000000	4166.15380859375000000000	4129.23046875000000000000	4132.30761718750000000000	4223.07666015625000000000	4128.20507812500000000000	4158.46142578125000000000	1358.00000000000000000000	10244.00000000000000000000	10231.00000000000000000000	0.00000000000000000000	0.00000000000000000000	0.00000000000000000000	1531.00000000000000000000	974.00000000000000000000	4.00000000000000000000	4.00000000000000000000	4.00000000000000000000	4.00000000000000000000	4.00000000000000000000	4.00000000000000000000	4.00000000000000000000	4.00000000000000000000	4.00000000000000000000	4.00000000000000000000	4.00000000000000000000	4.00000000000000000000	4.00000000000000000000	4.00000000000000000000	4.00000000000000000000	4.00000000000000000000
81.00000000000000000000	0.00000000000000000000	4158.46142578125000000000	4149.23046875000000000000	4169.23046875000000000000	4219.48730468750000000000	4161.53857421875000000000	4166.66650390625000000000	4166.66650390625000000000	4166.66650390625000000000	4170.76904296875000000000	4164.61523437500000000000	4149.74365234375000000000	4225.64111328125000000000	4139.48730468750000000000	4160.51269531250000000000	1559.00000000000000000000	10244.00000000000000000000	10230.00000000000000000000	0.00000000000000000000	0.00000000000000000000	0.00000000000000000000	1531.00000000000000000000	982.00000000000000000000	4.00000000000000000000	4.00000000000000000000	4.00000000000000000000	4.00000000000000000000	4.00000000000000000000	4.00000000000000000000	4.00000000000000000000	4.00000000000000000000	4.00000000000000000000	4.00000000000000000000	4.00000000000000000000	4.00000000000000000000	4.00000000000000000000	4.00000000000000000000	4.00000000000000000000	4.00000000000000000000
82.00000000000000000000	0.00000000000000000000	4157.94873046875000000000	4141.53857421875000000000	4171.79492187500000000000	4213.84619140625000000000	4168.71777343750000000000	4168.20507812500000000000	4166.15380859375000000000	4162.05126953125000000000	4165.64111328125000000000	4162.56396484375000000000	4146.66650390625000000000	4224.61523437500000000000	4126.15380859375000000000	4151.79492187500000000000	1882.00000000000000000000	10244.00000000000000000000	10230.00000000000000000000	0.00000000000000000000	0.00000000000000000000	0.00000000000000000000	1531.00000000000000000000	990.00000000000000000000	4.00000000000000000000	4.00000000000000000000	4.00000000000000000000	4.00000000000000000000	4.00000000000000000000	4.00000000000000000000	4.00000000000000000000	4.00000000000000000000	4.00000000000000000000	4.00000000000000000000	4.00000000000000000000	4.00000000000000000000	4.00000000000000000000	4.00000000000000000000	4.00000000000000000000	4.00000000000000000000
83.00000000000000000000	0.00000000000000000000	4153.84619140625000000000	4136.92285156250000000000	4170.76904296875000000000	4206.15380859375000000000	4150.25634765625000000000	4156.92285156250000000000	4151.79492187500000000000	4145.12792968750000000000	4165.12792968750000000000	4137.94873046875000000000	4133.84619140625000000000	4218.46142578125000000000	4117.43603515625000000000	4148.20507812500000000000	1592.00000000000000000000	10246.00000000000000000000	10228.00000000000000000000	0.00000000000000000000	0.00000000000000000000	0.00000000000000000000	1531.00000000000000000000	998.00000000000000000000	4.00000000000000000000	4.00000000000000000000	4.00000000000000000000	4.00000000000000000000	4.00000000000000000000	4.00000000000000000000	4.00000000000000000000	4.00000000000000000000	4.00000000000000000000	4.00000000000000000000	4.00000000000000000000	4.00000000000000000000	4.00000000000000000000	4.00000000000000000000	4.00000000000000000000	4.00000000000000000000
84.00000000000000000000	0.00000000000000000000	4173.33300781250000000000	4167.69238281250000000000	4183.07666015625000000000	4227.69238281250000000000	4170.76904296875000000000	4161.53857421875000000000	4167.69238281250000000000	4160.00000000000000000000	4173.84619140625000000000	4160.51269531250000000000	4153.84619140625000000000	4234.35888671875000000000	4154.87158203125000000000	4174.35888671875000000000	1358.00000000000000000000	10246.00000000000000000000	10228.00000000000000000000	0.00000000000000000000	0.00000000000000000000	0.00000000000000000000	1532.00000000000000000000	5.00000000000000000000	4.00000000000000000000	4.00000000000000000000	4.00000000000000000000	4.00000000000000000000	4.00000000000000000000	4.00000000000000000000	4.00000000000000000000	4.00000000000000000000	4.00000000000000000000	4.00000000000000000000	4.00000000000000000000	4.00000000000000000000	4.00000000000000000000	4.00000000000000000000	4.00000000000000000000	4.00000000000000000000
85.00000000000000000000	0.00000000000000000000	4169.23046875000000000000	4140.00000000000000000000	4182.05126953125000000000	4209.74365234375000000000	4128.20507812500000000000	4146.66650390625000000000	4136.41015625000000000000	4128.71777343750000000000	4167.69238281250000000000	4128.20507812500000000000	4136.41015625000000000000	4227.17919921875000000000	4132.30761718750000000000	4167.69238281250000000000	1559.00000000000000000000	10247.00000000000000000000	10228.00000000000000000000	0.00000000000000000000	0.00000000000000000000	0.00000000000000000000	1532.00000000000000000000	13.00000000000000000000	4.00000000000000000000	4.00000000000000000000	4.00000000000000000000	4.00000000000000000000	4.00000000000000000000	4.00000000000000000000	4.00000000000000000000	4.00000000000000000000	4.00000000000000000000	4.00000000000000000000	4.00000000000000000000	4.00000000000000000000	4.00000000000000000000	4.00000000000000000000	4.00000000000000000000	4.00000000000000000000
86.00000000000000000000	0.00000000000000000000	4167.17919921875000000000	4152.82031250000000000000	4173.33300781250000000000	4212.30761718750000000000	4143.07666015625000000000	4156.41015625000000000000	4150.25634765625000000000	4158.97412109375000000000	4171.28173828125000000000	4145.12792968750000000000	4152.30761718750000000000	4236.92285156250000000000	4153.33300781250000000000	4174.35888671875000000000	1882.00000000000000000000	10247.00000000000000000000	10228.00000000000000000000	0.00000000000000000000	0.00000000000000000000	0.00000000000000000000	1532.00000000000000000000	20.00000000000000000000	4.00000000000000000000	4.00000000000000000000	4.00000000000000000000	4.00000000000000000000	4.00000000000000000000	4.00000000000000000000	4.00000000000000000000	4.00000000000000000000	4.00000000000000000000	4.00000000000000000000	4.00000000000000000000	4.00000000000000000000	4.00000000000000000000	4.00000000000000000000	4.00000000000000000000	4.00000000000000000000
87.00000000000000000000	0.00000000000000000000	4158.97412109375000000000	4142.05126953125000000000	4178.46142578125000000000	4209.74365234375000000000	4150.76904296875000000000	4149.74365234375000000000	4144.10253906250000000000	4165.64111328125000000000	4167.69238281250000000000	4142.56396484375000000000	4157.43603515625000000000	4241.53857421875000000000	4151.79492187500000000000	4175.38427734375000000000	1592.00000000000000000000	10248.00000000000000000000	10227.00000000000000000000	0.00000000000000000000	0.00000000000000000000	0.00000000000000000000	1532.00000000000000000000	28.00000000000000000000	4.00000000000000000000	4.00000000000000000000	4.00000000000000000000	4.00000000000000000000	4.00000000000000000000	4.00000000000000000000	4.00000000000000000000	4.00000000000000000000	4.00000000000000000000	4.00000000000000000000	4.00000000000000000000	4.00000000000000000000	4.00000000000000000000	4.00000000000000000000	4.00000000000000000000	4.00000000000000000000
88.00000000000000000000	0.00000000000000000000	4153.33300781250000000000	4127.69238281250000000000	4174.35888671875000000000	4196.92285156250000000000	4145.64111328125000000000	4149.23046875000000000000	4141.02539062500000000000	4142.05126953125000000000	4163.58984375000000000000	4127.69238281250000000000	4141.53857421875000000000	4224.10253906250000000000	4127.69238281250000000000	4168.20507812500000000000	1358.00000000000000000000	10248.00000000000000000000	10227.00000000000000000000	0.00000000000000000000	0.00000000000000000000	0.00000000000000000000	1532.00000000000000000000	35.00000000000000000000	4.00000000000000000000	4.00000000000000000000	4.00000000000000000000	4.00000000000000000000	4.00000000000000000000	4.00000000000000000000	4.00000000000000000000	4.00000000000000000000	4.00000000000000000000	4.00000000000000000000	4.00000000000000000000	4.00000000000000000000	4.00000000000000000000	4.00000000000000000000	4.00000000000000000000	4.00000000000000000000
89.00000000000000000000	0.00000000000000000000	4168.20507812500000000000	4160.51269531250000000000	4174.35888671875000000000	4211.28173828125000000000	4169.23046875000000000000	4172.30761718750000000000	4178.46142578125000000000	4165.12792968750000000000	4170.76904296875000000000	4169.74365234375000000000	4151.79492187500000000000	4225.64111328125000000000	4143.07666015625000000000	4172.82031250000000000000	1559.00000000000000000000	10249.00000000000000000000	10227.00000000000000000000	0.00000000000000000000	0.00000000000000000000	0.00000000000000000000	1532.00000000000000000000	43.00000000000000000000	4.00000000000000000000	4.00000000000000000000	4.00000000000000000000	4.00000000000000000000	4.00000000000000000000	4.00000000000000000000	4.00000000000000000000	4.00000000000000000000	4.00000000000000000000	4.00000000000000000000	4.00000000000000000000	4.00000000000000000000	4.00000000000000000000	4.00000000000000000000	4.00000000000000000000	4.00000000000000000000
90.00000000000000000000	0.00000000000000000000	4156.92285156250000000000	4132.30761718750000000000	4174.87158203125000000000	4189.74365234375000000000	4127.69238281250000000000	4158.46142578125000000000	4149.74365234375000000000	4133.33300781250000000000	4161.53857421875000000000	4131.28173828125000000000	4128.20507812500000000000	4210.76904296875000000000	4112.82031250000000000000	4152.30761718750000000000	1882.00000000000000000000	10249.00000000000000000000	10227.00000000000000000000	0.00000000000000000000	0.00000000000000000000	0.00000000000000000000	1532.00000000000000000000	51.00000000000000000000	4.00000000000000000000	4.00000000000000000000	4.00000000000000000000	4.00000000000000000000	4.00000000000000000000	4.00000000000000000000	4.00000000000000000000	4.00000000000000000000	4.00000000000000000000	4.00000000000000000000	4.00000000000000000000	4.00000000000000000000	4.00000000000000000000	4.00000000000000000000	4.00000000000000000000	4.00000000000000000000
91.00000000000000000000	0.00000000000000000000	4162.05126953125000000000	4147.17919921875000000000	4173.33300781250000000000	4194.87158203125000000000	4153.33300781250000000000	4161.02539062500000000000	4151.79492187500000000000	4144.10253906250000000000	4167.69238281250000000000	4138.46142578125000000000	4142.05126953125000000000	4220.51269531250000000000	4139.48730468750000000000	4168.71777343750000000000	1592.00000000000000000000	10250.00000000000000000000	10227.00000000000000000000	0.00000000000000000000	0.00000000000000000000	0.00000000000000000000	1532.00000000000000000000	59.00000000000000000000	4.00000000000000000000	4.00000000000000000000	4.00000000000000000000	4.00000000000000000000	4.00000000000000000000	4.00000000000000000000	4.00000000000000000000	4.00000000000000000000	4.00000000000000000000	4.00000000000000000000	4.00000000000000000000	4.00000000000000000000	4.00000000000000000000	4.00000000000000000000	4.00000000000000000000	4.00000000000000000000
92.00000000000000000000	0.00000000000000000000	4171.28173828125000000000	4153.33300781250000000000	4179.48730468750000000000	4197.43603515625000000000	4165.12792968750000000000	4154.35888671875000000000	4144.10253906250000000000	4151.28173828125000000000	4173.84619140625000000000	4153.84619140625000000000	4152.30761718750000000000	4230.25634765625000000000	4152.30761718750000000000	4180.51269531250000000000	1358.00000000000000000000	10250.00000000000000000000	10227.00000000000000000000	0.00000000000000000000	0.00000000000000000000	0.00000000000000000000	1532.00000000000000000000	67.00000000000000000000	4.00000000000000000000	4.00000000000000000000	4.00000000000000000000	4.00000000000000000000	4.00000000000000000000	4.00000000000000000000	4.00000000000000000000	4.00000000000000000000	4.00000000000000000000	4.00000000000000000000	4.00000000000000000000	4.00000000000000000000	4.00000000000000000000	4.00000000000000000000	4.00000000000000000000	4.00000000000000000000
93.00000000000000000000	0.00000000000000000000	4164.10253906250000000000	4130.25634765625000000000	4175.89746093750000000000	4181.53857421875000000000	4131.79492187500000000000	4143.07666015625000000000	4127.69238281250000000000	4132.82031250000000000000	4166.66650390625000000000	4125.64111328125000000000	4137.43603515625000000000	4214.87158203125000000000	4128.20507812500000000000	4166.15380859375000000000	1559.00000000000000000000	10249.00000000000000000000	10228.00000000000000000000	0.00000000000000000000	0.00000000000000000000	0.00000000000000000000	1532.00000000000000000000	76.00000000000000000000	4.00000000000000000000	4.00000000000000000000	4.00000000000000000000	4.00000000000000000000	4.00000000000000000000	4.00000000000000000000	4.00000000000000000000	4.00000000000000000000	4.00000000000000000000	4.00000000000000000000	4.00000000000000000000	4.00000000000000000000	4.00000000000000000000	4.00000000000000000000	4.00000000000000000000	4.00000000000000000000
94.00000000000000000000	0.00000000000000000000	4169.23046875000000000000	4155.89746093750000000000	4176.92285156250000000000	4208.20507812500000000000	4157.94873046875000000000	4163.07666015625000000000	4164.10253906250000000000	4174.35888671875000000000	4170.25634765625000000000	4166.15380859375000000000	4162.05126953125000000000	4233.84619140625000000000	4157.43603515625000000000	4182.05126953125000000000	1882.00000000000000000000	10249.00000000000000000000	10228.00000000000000000000	0.00000000000000000000	0.00000000000000000000	0.00000000000000000000	1532.00000000000000000000	83.00000000000000000000	4.00000000000000000000	4.00000000000000000000	4.00000000000000000000	4.00000000000000000000	4.00000000000000000000	4.00000000000000000000	4.00000000000000000000	4.00000000000000000000	4.00000000000000000000	4.00000000000000000000	4.00000000000000000000	4.00000000000000000000	4.00000000000000000000	4.00000000000000000000	4.00000000000000000000	4.00000000000000000000
95.00000000000000000000	0.00000000000000000000	4160.51269531250000000000	4137.94873046875000000000	4179.48730468750000000000	4206.15380859375000000000	4140.00000000000000000000	4157.43603515625000000000	4153.84619140625000000000	4163.58984375000000000000	4165.64111328125000000000	4155.89746093750000000000	4151.79492187500000000000	4235.89746093750000000000	4134.87158203125000000000	4176.41015625000000000000	1592.00000000000000000000	10247.00000000000000000000	10228.00000000000000000000	0.00000000000000000000	0.00000000000000000000	0.00000000000000000000	1532.00000000000000000000	91.00000000000000000000	4.00000000000000000000	4.00000000000000000000	4.00000000000000000000	4.00000000000000000000	4.00000000000000000000	4.00000000000000000000	4.00000000000000000000	4.00000000000000000000	4.00000000000000000000	4.00000000000000000000	4.00000000000000000000	4.00000000000000000000	4.00000000000000000000	4.00000000000000000000	4.00000000000000000000	4.00000000000000000000
96.00000000000000000000	0.00000000000000000000	4174.87158203125000000000	4162.05126953125000000000	4178.46142578125000000000	4210.76904296875000000000	4161.02539062500000000000	4168.71777343750000000000	4170.25634765625000000000	4164.10253906250000000000	4168.20507812500000000000	4157.94873046875000000000	4156.41015625000000000000	4231.28173828125000000000	4146.15380859375000000000	4179.48730468750000000000	1358.00000000000000000000	10247.00000000000000000000	10228.00000000000000000000	0.00000000000000000000	0.00000000000000000000	0.00000000000000000000	1532.00000000000000000000	99.00000000000000000000	4.00000000000000000000	4.00000000000000000000	4.00000000000000000000	4.00000000000000000000	4.00000000000000000000	4.00000000000000000000	4.00000000000000000000	4.00000000000000000000	4.00000000000000000000	4.00000000000000000000	4.00000000000000000000	4.00000000000000000000	4.00000000000000000000	4.00000000000000000000	4.00000000000000000000	4.00000000000000000000
97.00000000000000000000	0.00000000000000000000	4188.71777343750000000000	4178.46142578125000000000	4185.64111328125000000000	4217.94873046875000000000	4175.38427734375000000000	4170.76904296875000000000	4172.82031250000000000000	4161.02539062500000000000	4170.76904296875000000000	4167.17919921875000000000	4159.48730468750000000000	4228.71777343750000000000	4153.33300781250000000000	4177.94873046875000000000	1559.00000000000000000000	10247.00000000000000000000	10228.00000000000000000000	0.00000000000000000000	0.00000000000000000000	0.00000000000000000000	1532.00000000000000000000	108.00000000000000000000	4.00000000000000000000	4.00000000000000000000	4.00000000000000000000	4.00000000000000000000	4.00000000000000000000	4.00000000000000000000	4.00000000000000000000	4.00000000000000000000	4.00000000000000000000	4.00000000000000000000	4.00000000000000000000	4.00000000000000000000	4.00000000000000000000	4.00000000000000000000	4.00000000000000000000	4.00000000000000000000
98.00000000000000000000	0.00000000000000000000	4171.79492187500000000000	4145.12792968750000000000	4179.48730468750000000000	4203.07666015625000000000	4151.28173828125000000000	4158.97412109375000000000	4152.30761718750000000000	4138.97412109375000000000	4165.12792968750000000000	4144.10253906250000000000	4141.53857421875000000000	4217.94873046875000000000	4130.25634765625000000000	4165.64111328125000000000	1882.00000000000000000000	10247.00000000000000000000	10228.00000000000000000000	0.00000000000000000000	0.00000000000000000000	0.00000000000000000000	1532.00000000000000000000	115.00000000000000000000	4.00000000000000000000	4.00000000000000000000	4.00000000000000000000	4.00000000000000000000	4.00000000000000000000	4.00000000000000000000	4.00000000000000000000	4.00000000000000000000	4.00000000000000000000	4.00000000000000000000	4.00000000000000000000	4.00000000000000000000	4.00000000000000000000	4.00000000000000000000	4.00000000000000000000	4.00000000000000000000
99.00000000000000000000	0.00000000000000000000	4174.87158203125000000000	4162.56396484375000000000	4181.53857421875000000000	4222.56396484375000000000	4180.00000000000000000000	4169.74365234375000000000	4176.92285156250000000000	4173.84619140625000000000	4173.33300781250000000000	4175.89746093750000000000	4167.17919921875000000000	4240.00000000000000000000	4176.41015625000000000000	4191.79492187500000000000	1592.00000000000000000000	10248.00000000000000000000	10228.00000000000000000000	0.00000000000000000000	0.00000000000000000000	0.00000000000000000000	1532.00000000000000000000	123.00000000000000000000	4.00000000000000000000	4.00000000000000000000	4.00000000000000000000	4.00000000000000000000	4.00000000000000000000	4.00000000000000000000	4.00000000000000000000	4.00000000000000000000	4.00000000000000000000	4.00000000000000000000	4.00000000000000000000	4.00000000000000000000	4.00000000000000000000	4.00000000000000000000	4.00000000000000000000	4.00000000000000000000
100.00000000000000000000	0.00000000000000000000	4170.76904296875000000000	4141.02539062500000000000	4187.17919921875000000000	4215.38427734375000000000	4138.97412109375000000000	4150.25634765625000000000	4146.66650390625000000000	4152.30761718750000000000	4169.23046875000000000000	4146.66650390625000000000	4153.33300781250000000000	4237.94873046875000000000	4157.94873046875000000000	4183.58984375000000000000	1358.00000000000000000000	10248.00000000000000000000	10228.00000000000000000000	0.00000000000000000000	0.00000000000000000000	0.00000000000000000000	1532.00000000000000000000	132.00000000000000000000	4.00000000000000000000	4.00000000000000000000	4.00000000000000000000	4.00000000000000000000	4.00000000000000000000	4.00000000000000000000	4.00000000000000000000	4.00000000000000000000	4.00000000000000000000	4.00000000000000000000	4.00000000000000000000	4.00000000000000000000	4.00000000000000000000	4.00000000000000000000	4.00000000000000000000	4.00000000000000000000
101.00000000000000000000	0.00000000000000000000	4167.17919921875000000000	4147.17919921875000000000	4177.43603515625000000000	4214.35888671875000000000	4133.84619140625000000000	4158.97412109375000000000	4155.89746093750000000000	4156.92285156250000000000	4167.69238281250000000000	4153.33300781250000000000	4152.30761718750000000000	4230.25634765625000000000	4144.61523437500000000000	4171.79492187500000000000	1559.00000000000000000000	10247.00000000000000000000	10227.00000000000000000000	0.00000000000000000000	0.00000000000000000000	0.00000000000000000000	1532.00000000000000000000	140.00000000000000000000	4.00000000000000000000	4.00000000000000000000	4.00000000000000000000	4.00000000000000000000	4.00000000000000000000	4.00000000000000000000	4.00000000000000000000	4.00000000000000000000	4.00000000000000000000	4.00000000000000000000	4.00000000000000000000	4.00000000000000000000	4.00000000000000000000	4.00000000000000000000	4.00000000000000000000	4.00000000000000000000
102.00000000000000000000	0.00000000000000000000	4165.12792968750000000000	4148.71777343750000000000	4174.35888671875000000000	4218.46142578125000000000	4164.61523437500000000000	4172.82031250000000000000	4178.46142578125000000000	4180.51269531250000000000	4168.20507812500000000000	4180.51269531250000000000	4164.10253906250000000000	4234.35888671875000000000	4147.69238281250000000000	4172.30761718750000000000	1882.00000000000000000000	10247.00000000000000000000	10227.00000000000000000000	0.00000000000000000000	0.00000000000000000000	0.00000000000000000000	1532.00000000000000000000	148.00000000000000000000	4.00000000000000000000	4.00000000000000000000	4.00000000000000000000	4.00000000000000000000	4.00000000000000000000	4.00000000000000000000	4.00000000000000000000	4.00000000000000000000	4.00000000000000000000	4.00000000000000000000	4.00000000000000000000	4.00000000000000000000	4.00000000000000000000	4.00000000000000000000	4.00000000000000000000	4.00000000000000000000
103.00000000000000000000	0.00000000000000000000	4155.89746093750000000000	4115.38427734375000000000	4170.76904296875000000000	4194.87158203125000000000	4144.61523437500000000000	4157.94873046875000000000	4151.28173828125000000000	4151.28173828125000000000	4162.56396484375000000000	4132.82031250000000000000	4140.00000000000000000000	4218.97412109375000000000	4119.48730468750000000000	4158.46142578125000000000	1592.00000000000000000000	10247.00000000000000000000	10227.00000000000000000000	0.00000000000000000000	0.00000000000000000000	0.00000000000000000000	1532.00000000000000000000	156.00000000000000000000	4.00000000000000000000	4.00000000000000000000	4.00000000000000000000	4.00000000000000000000	4.00000000000000000000	4.00000000000000000000	4.00000000000000000000	4.00000000000000000000	4.00000000000000000000	4.00000000000000000000	4.00000000000000000000	4.00000000000000000000	4.00000000000000000000	4.00000000000000000000	4.00000000000000000000	4.00000000000000000000
104.00000000000000000000	0.00000000000000000000	4175.89746093750000000000	4159.48730468750000000000	4176.41015625000000000000	4212.82031250000000000000	4171.79492187500000000000	4167.17919921875000000000	4167.17919921875000000000	4166.66650390625000000000	4171.28173828125000000000	4149.23046875000000000000	4153.84619140625000000000	4228.71777343750000000000	4156.41015625000000000000	4176.41015625000000000000	1358.00000000000000000000	10247.00000000000000000000	10227.00000000000000000000	0.00000000000000000000	0.00000000000000000000	0.00000000000000000000	1532.00000000000000000000	164.00000000000000000000	4.00000000000000000000	4.00000000000000000000	4.00000000000000000000	4.00000000000000000000	4.00000000000000000000	4.00000000000000000000	4.00000000000000000000	4.00000000000000000000	4.00000000000000000000	4.00000000000000000000	4.00000000000000000000	4.00000000000000000000	4.00000000000000000000	4.00000000000000000000	4.00000000000000000000	4.00000000000000000000
105.00000000000000000000	0.00000000000000000000	4177.43603515625000000000	4158.97412109375000000000	4185.12792968750000000000	4214.35888671875000000000	4147.69238281250000000000	4160.00000000000000000000	4154.35888671875000000000	4150.25634765625000000000	4170.25634765625000000000	4142.05126953125000000000	4147.17919921875000000000	4227.69238281250000000000	4147.17919921875000000000	4174.87158203125000000000	1559.00000000000000000000	10246.00000000000000000000	10228.00000000000000000000	0.00000000000000000000	0.00000000000000000000	0.00000000000000000000	1532.00000000000000000000	172.00000000000000000000	4.00000000000000000000	4.00000000000000000000	4.00000000000000000000	4.00000000000000000000	4.00000000000000000000	4.00000000000000000000	4.00000000000000000000	4.00000000000000000000	4.00000000000000000000	4.00000000000000000000	4.00000000000000000000	4.00000000000000000000	4.00000000000000000000	4.00000000000000000000	4.00000000000000000000	4.00000000000000000000
106.00000000000000000000	0.00000000000000000000	4168.71777343750000000000	4150.76904296875000000000	4177.94873046875000000000	4212.82031250000000000000	4142.05126953125000000000	4160.00000000000000000000	4160.00000000000000000000	4162.05126953125000000000	4170.25634765625000000000	4150.76904296875000000000	4152.82031250000000000000	4230.76904296875000000000	4147.17919921875000000000	4172.82031250000000000000	1882.00000000000000000000	10246.00000000000000000000	10228.00000000000000000000	0.00000000000000000000	0.00000000000000000000	0.00000000000000000000	1532.00000000000000000000	179.00000000000000000000	4.00000000000000000000	4.00000000000000000000	4.00000000000000000000	4.00000000000000000000	4.00000000000000000000	4.00000000000000000000	4.00000000000000000000	4.00000000000000000000	4.00000000000000000000	4.00000000000000000000	4.00000000000000000000	4.00000000000000000000	4.00000000000000000000	4.00000000000000000000	4.00000000000000000000	4.00000000000000000000
107.00000000000000000000	0.00000000000000000000	4168.71777343750000000000	4147.69238281250000000000	4177.43603515625000000000	4217.43603515625000000000	4152.30761718750000000000	4153.33300781250000000000	4160.51269531250000000000	4182.56396484375000000000	4170.76904296875000000000	4172.30761718750000000000	4168.20507812500000000000	4245.64111328125000000000	4165.12792968750000000000	4182.56396484375000000000	1592.00000000000000000000	10246.00000000000000000000	10227.00000000000000000000	0.00000000000000000000	0.00000000000000000000	0.00000000000000000000	1532.00000000000000000000	187.00000000000000000000	4.00000000000000000000	4.00000000000000000000	4.00000000000000000000	4.00000000000000000000	4.00000000000000000000	4.00000000000000000000	4.00000000000000000000	4.00000000000000000000	4.00000000000000000000	4.00000000000000000000	4.00000000000000000000	4.00000000000000000000	4.00000000000000000000	4.00000000000000000000	4.00000000000000000000	4.00000000000000000000
108.00000000000000000000	0.00000000000000000000	4156.92285156250000000000	4115.89746093750000000000	4174.35888671875000000000	4194.87158203125000000000	4106.15380859375000000000	4137.43603515625000000000	4129.74365234375000000000	4138.46142578125000000000	4162.56396484375000000000	4132.30761718750000000000	4140.51269531250000000000	4225.64111328125000000000	4127.17919921875000000000	4166.15380859375000000000	1358.00000000000000000000	10246.00000000000000000000	10227.00000000000000000000	0.00000000000000000000	0.00000000000000000000	0.00000000000000000000	1532.00000000000000000000	194.00000000000000000000	4.00000000000000000000	4.00000000000000000000	4.00000000000000000000	4.00000000000000000000	4.00000000000000000000	4.00000000000000000000	4.00000000000000000000	4.00000000000000000000	4.00000000000000000000	4.00000000000000000000	4.00000000000000000000	4.00000000000000000000	4.00000000000000000000	4.00000000000000000000	4.00000000000000000000	4.00000000000000000000
109.00000000000000000000	0.00000000000000000000	4166.15380859375000000000	4153.84619140625000000000	4175.89746093750000000000	4212.30761718750000000000	4138.97412109375000000000	4167.17919921875000000000	4171.28173828125000000000	4160.00000000000000000000	4170.25634765625000000000	4165.12792968750000000000	4152.30761718750000000000	4227.69238281250000000000	4143.07666015625000000000	4167.69238281250000000000	1559.00000000000000000000	10247.00000000000000000000	10228.00000000000000000000	0.00000000000000000000	0.00000000000000000000	0.00000000000000000000	1532.00000000000000000000	201.00000000000000000000	4.00000000000000000000	4.00000000000000000000	4.00000000000000000000	4.00000000000000000000	4.00000000000000000000	4.00000000000000000000	4.00000000000000000000	4.00000000000000000000	4.00000000000000000000	4.00000000000000000000	4.00000000000000000000	4.00000000000000000000	4.00000000000000000000	4.00000000000000000000	4.00000000000000000000	4.00000000000000000000
110.00000000000000000000	0.00000000000000000000	4165.64111328125000000000	4145.64111328125000000000	4181.02539062500000000000	4204.61523437500000000000	4145.64111328125000000000	4162.05126953125000000000	4165.12792968750000000000	4150.76904296875000000000	4166.15380859375000000000	4152.82031250000000000000	4146.15380859375000000000	4225.12792968750000000000	4127.17919921875000000000	4156.92285156250000000000	1882.00000000000000000000	10247.00000000000000000000	10228.00000000000000000000	0.00000000000000000000	0.00000000000000000000	0.00000000000000000000	1532.00000000000000000000	209.00000000000000000000	4.00000000000000000000	4.00000000000000000000	4.00000000000000000000	4.00000000000000000000	4.00000000000000000000	4.00000000000000000000	4.00000000000000000000	4.00000000000000000000	4.00000000000000000000	4.00000000000000000000	4.00000000000000000000	4.00000000000000000000	4.00000000000000000000	4.00000000000000000000	4.00000000000000000000	4.00000000000000000000
111.00000000000000000000	0.00000000000000000000	4166.15380859375000000000	4135.38427734375000000000	4175.89746093750000000000	4191.28173828125000000000	4146.66650390625000000000	4152.30761718750000000000	4150.25634765625000000000	4136.41015625000000000000	4165.12792968750000000000	4121.53857421875000000000	4139.48730468750000000000	4217.94873046875000000000	4124.61523437500000000000	4160.51269531250000000000	1592.00000000000000000000	10248.00000000000000000000	10228.00000000000000000000	0.00000000000000000000	0.00000000000000000000	0.00000000000000000000	1532.00000000000000000000	217.00000000000000000000	4.00000000000000000000	4.00000000000000000000	4.00000000000000000000	4.00000000000000000000	4.00000000000000000000	4.00000000000000000000	4.00000000000000000000	4.00000000000000000000	4.00000000000000000000	4.00000000000000000000	4.00000000000000000000	4.00000000000000000000	4.00000000000000000000	4.00000000000000000000	4.00000000000000000000	4.00000000000000000000
112.00000000000000000000	0.00000000000000000000	4174.35888671875000000000	4156.41015625000000000000	4180.51269531250000000000	4206.66650390625000000000	4160.51269531250000000000	4159.48730468750000000000	4159.48730468750000000000	4160.51269531250000000000	4172.82031250000000000000	4142.56396484375000000000	4155.89746093750000000000	4234.35888671875000000000	4157.94873046875000000000	4177.43603515625000000000	1358.00000000000000000000	10248.00000000000000000000	10228.00000000000000000000	0.00000000000000000000	0.00000000000000000000	0.00000000000000000000	1532.00000000000000000000	225.00000000000000000000	4.00000000000000000000	4.00000000000000000000	4.00000000000000000000	4.00000000000000000000	4.00000000000000000000	4.00000000000000000000	4.00000000000000000000	4.00000000000000000000	4.00000000000000000000	4.00000000000000000000	4.00000000000000000000	4.00000000000000000000	4.00000000000000000000	4.00000000000000000000	4.00000000000000000000	4.00000000000000000000
113.00000000000000000000	0.00000000000000000000	4158.46142578125000000000	4128.71777343750000000000	4175.89746093750000000000	4188.20507812500000000000	4118.97412109375000000000	4144.61523437500000000000	4130.25634765625000000000	4138.97412109375000000000	4165.64111328125000000000	4124.61523437500000000000	4137.43603515625000000000	4225.64111328125000000000	4127.69238281250000000000	4161.02539062500000000000	1559.00000000000000000000	10247.00000000000000000000	10230.00000000000000000000	0.00000000000000000000	0.00000000000000000000	0.00000000000000000000	1532.00000000000000000000	234.00000000000000000000	4.00000000000000000000	4.00000000000000000000	4.00000000000000000000	4.00000000000000000000	4.00000000000000000000	4.00000000000000000000	4.00000000000000000000	4.00000000000000000000	4.00000000000000000000	4.00000000000000000000	4.00000000000000000000	4.00000000000000000000	4.00000000000000000000	4.00000000000000000000	4.00000000000000000000	4.00000000000000000000
114.00000000000000000000	0.00000000000000000000	4163.07666015625000000000	4149.74365234375000000000	4168.20507812500000000000	4198.46142578125000000000	4136.41015625000000000000	4154.87158203125000000000	4153.84619140625000000000	4167.17919921875000000000	4169.74365234375000000000	4156.41015625000000000000	4156.41015625000000000000	4233.33300781250000000000	4147.17919921875000000000	4172.30761718750000000000	1882.00000000000000000000	10247.00000000000000000000	10230.00000000000000000000	0.00000000000000000000	0.00000000000000000000	0.00000000000000000000	1532.00000000000000000000	242.00000000000000000000	4.00000000000000000000	4.00000000000000000000	4.00000000000000000000	4.00000000000000000000	4.00000000000000000000	4.00000000000000000000	4.00000000000000000000	4.00000000000000000000	4.00000000000000000000	4.00000000000000000000	4.00000000000000000000	4.00000000000000000000	4.00000000000000000000	4.00000000000000000000	4.00000000000000000000	4.00000000000000000000
115.00000000000000000000	0.00000000000000000000	4160.00000000000000000000	4132.82031250000000000000	4171.79492187500000000000	4196.92285156250000000000	4121.02539062500000000000	4152.82031250000000000000	4147.69238281250000000000	4164.10253906250000000000	4166.66650390625000000000	4148.71777343750000000000	4155.89746093750000000000	4237.43603515625000000000	4142.56396484375000000000	4168.20507812500000000000	1592.00000000000000000000	10248.00000000000000000000	10229.00000000000000000000	0.00000000000000000000	0.00000000000000000000	0.00000000000000000000	1532.00000000000000000000	250.00000000000000000000	4.00000000000000000000	4.00000000000000000000	4.00000000000000000000	4.00000000000000000000	4.00000000000000000000	4.00000000000000000000	4.00000000000000000000	4.00000000000000000000	4.00000000000000000000	4.00000000000000000000	4.00000000000000000000	4.00000000000000000000	4.00000000000000000000	4.00000000000000000000	4.00000000000000000000	4.00000000000000000000
116.00000000000000000000	0.00000000000000000000	4151.79492187500000000000	4121.02539062500000000000	4170.25634765625000000000	4182.56396484375000000000	4119.48730468750000000000	4160.51269531250000000000	4149.74365234375000000000	4148.20507812500000000000	4165.64111328125000000000	4140.51269531250000000000	4143.07666015625000000000	4227.17919921875000000000	4128.71777343750000000000	4156.41015625000000000000	1358.00000000000000000000	10248.00000000000000000000	10229.00000000000000000000	0.00000000000000000000	0.00000000000000000000	0.00000000000000000000	1532.00000000000000000000	259.00000000000000000000	4.00000000000000000000	4.00000000000000000000	4.00000000000000000000	4.00000000000000000000	4.00000000000000000000	4.00000000000000000000	4.00000000000000000000	4.00000000000000000000	4.00000000000000000000	4.00000000000000000000	4.00000000000000000000	4.00000000000000000000	4.00000000000000000000	4.00000000000000000000	4.00000000000000000000	4.00000000000000000000
117.00000000000000000000	0.00000000000000000000	4166.66650390625000000000	4160.51269531250000000000	4174.87158203125000000000	4195.89746093750000000000	4164.10253906250000000000	4177.94873046875000000000	4178.46142578125000000000	4167.69238281250000000000	4174.35888671875000000000	4178.46142578125000000000	4155.38427734375000000000	4232.82031250000000000000	4149.74365234375000000000	4165.12792968750000000000	1559.00000000000000000000	10249.00000000000000000000	10228.00000000000000000000	0.00000000000000000000	0.00000000000000000000	0.00000000000000000000	1532.00000000000000000000	267.00000000000000000000	4.00000000000000000000	4.00000000000000000000	4.00000000000000000000	4.00000000000000000000	4.00000000000000000000	4.00000000000000000000	4.00000000000000000000	4.00000000000000000000	4.00000000000000000000	4.00000000000000000000	4.00000000000000000000	4.00000000000000000000	4.00000000000000000000	4.00000000000000000000	4.00000000000000000000	4.00000000000000000000
118.00000000000000000000	0.00000000000000000000	4165.12792968750000000000	4136.92285156250000000000	4175.38427734375000000000	4180.51269531250000000000	4134.87158203125000000000	4155.89746093750000000000	4144.61523437500000000000	4137.94873046875000000000	4168.20507812500000000000	4134.35888671875000000000	4133.33300781250000000000	4221.02539062500000000000	4124.10253906250000000000	4149.23046875000000000000	1882.00000000000000000000	10249.00000000000000000000	10228.00000000000000000000	0.00000000000000000000	0.00000000000000000000	0.00000000000000000000	1532.00000000000000000000	274.00000000000000000000	4.00000000000000000000	4.00000000000000000000	4.00000000000000000000	4.00000000000000000000	4.00000000000000000000	4.00000000000000000000	4.00000000000000000000	4.00000000000000000000	4.00000000000000000000	4.00000000000000000000	4.00000000000000000000	4.00000000000000000000	4.00000000000000000000	4.00000000000000000000	4.00000000000000000000	4.00000000000000000000
119.00000000000000000000	0.00000000000000000000	4172.30761718750000000000	4152.82031250000000000000	4177.94873046875000000000	4192.82031250000000000000	4156.41015625000000000000	4160.51269531250000000000	4158.97412109375000000000	4161.02539062500000000000	4173.84619140625000000000	4152.30761718750000000000	4155.89746093750000000000	4236.92285156250000000000	4161.53857421875000000000	4171.28173828125000000000	1592.00000000000000000000	10248.00000000000000000000	10230.00000000000000000000	0.00000000000000000000	0.00000000000000000000	0.00000000000000000000	1532.00000000000000000000	282.00000000000000000000	4.00000000000000000000	4.00000000000000000000	4.00000000000000000000	4.00000000000000000000	4.00000000000000000000	4.00000000000000000000	4.00000000000000000000	4.00000000000000000000	4.00000000000000000000	4.00000000000000000000	4.00000000000000000000	4.00000000000000000000	4.00000000000000000000	4.00000000000000000000	4.00000000000000000000	4.00000000000000000000
120.00000000000000000000	0.00000000000000000000	4168.71777343750000000000	4151.28173828125000000000	4186.15380859375000000000	4195.89746093750000000000	4152.82031250000000000000	4157.43603515625000000000	4157.43603515625000000000	4166.66650390625000000000	4173.33300781250000000000	4164.10253906250000000000	4162.05126953125000000000	4246.15380859375000000000	4167.69238281250000000000	4182.56396484375000000000	1358.00000000000000000000	10248.00000000000000000000	10230.00000000000000000000	0.00000000000000000000	0.00000000000000000000	0.00000000000000000000	1532.00000000000000000000	289.00000000000000000000	4.00000000000000000000	4.00000000000000000000	4.00000000000000000000	4.00000000000000000000	4.00000000000000000000	4.00000000000000000000	4.00000000000000000000	4.00000000000000000000	4.00000000000000000000	4.00000000000000000000	4.00000000000000000000	4.00000000000000000000	4.00000000000000000000	4.00000000000000000000	4.00000000000000000000	4.00000000000000000000
121.00000000000000000000	0.00000000000000000000	4158.46142578125000000000	4132.30761718750000000000	4175.89746093750000000000	4176.41015625000000000000	4128.71777343750000000000	4152.30761718750000000000	4144.61523437500000000000	4151.28173828125000000000	4168.20507812500000000000	4134.87158203125000000000	4140.51269531250000000000	4230.25634765625000000000	4137.43603515625000000000	4162.56396484375000000000	1559.00000000000000000000	10247.00000000000000000000	10229.00000000000000000000	0.00000000000000000000	0.00000000000000000000	0.00000000000000000000	1532.00000000000000000000	296.00000000000000000000	4.00000000000000000000	4.00000000000000000000	4.00000000000000000000	4.00000000000000000000	4.00000000000000000000	4.00000000000000000000	4.00000000000000000000	4.00000000000000000000	4.00000000000000000000	4.00000000000000000000	4.00000000000000000000	4.00000000000000000000	4.00000000000000000000	4.00000000000000000000	4.00000000000000000000	4.00000000000000000000
122.00000000000000000000	0.00000000000000000000	4167.69238281250000000000	4153.84619140625000000000	4173.33300781250000000000	4190.25634765625000000000	4162.05126953125000000000	4166.66650390625000000000	4170.25634765625000000000	4176.92285156250000000000	4171.28173828125000000000	4174.87158203125000000000	4159.48730468750000000000	4238.97412109375000000000	4156.92285156250000000000	4164.10253906250000000000	1882.00000000000000000000	10247.00000000000000000000	10229.00000000000000000000	0.00000000000000000000	0.00000000000000000000	0.00000000000000000000	1532.00000000000000000000	304.00000000000000000000	4.00000000000000000000	4.00000000000000000000	4.00000000000000000000	4.00000000000000000000	4.00000000000000000000	4.00000000000000000000	4.00000000000000000000	4.00000000000000000000	4.00000000000000000000	4.00000000000000000000	4.00000000000000000000	4.00000000000000000000	4.00000000000000000000	4.00000000000000000000	4.00000000000000000000	4.00000000000000000000
123.00000000000000000000	0.00000000000000000000	4158.46142578125000000000	4129.23046875000000000000	4176.41015625000000000000	4175.89746093750000000000	4134.87158203125000000000	4155.89746093750000000000	4147.17919921875000000000	4151.79492187500000000000	4162.05126953125000000000	4160.00000000000000000000	4145.64111328125000000000	4231.28173828125000000000	4130.25634765625000000000	4152.82031250000000000000	1592.00000000000000000000	10247.00000000000000000000	10230.00000000000000000000	0.00000000000000000000	0.00000000000000000000	0.00000000000000000000	1532.00000000000000000000	311.00000000000000000000	4.00000000000000000000	4.00000000000000000000	4.00000000000000000000	4.00000000000000000000	4.00000000000000000000	4.00000000000000000000	4.00000000000000000000	4.00000000000000000000	4.00000000000000000000	4.00000000000000000000	4.00000000000000000000	4.00000000000000000000	4.00000000000000000000	4.00000000000000000000	4.00000000000000000000	4.00000000000000000000
124.00000000000000000000	0.00000000000000000000	4167.69238281250000000000	4156.92285156250000000000	4176.92285156250000000000	4177.43603515625000000000	4156.92285156250000000000	4166.66650390625000000000	4164.61523437500000000000	4163.07666015625000000000	4167.69238281250000000000	4156.41015625000000000000	4152.82031250000000000000	4234.35888671875000000000	4148.71777343750000000000	4163.07666015625000000000	1358.00000000000000000000	10247.00000000000000000000	10230.00000000000000000000	0.00000000000000000000	0.00000000000000000000	0.00000000000000000000	1532.00000000000000000000	318.00000000000000000000	4.00000000000000000000	4.00000000000000000000	4.00000000000000000000	4.00000000000000000000	4.00000000000000000000	4.00000000000000000000	4.00000000000000000000	4.00000000000000000000	4.00000000000000000000	4.00000000000000000000	4.00000000000000000000	4.00000000000000000000	4.00000000000000000000	4.00000000000000000000	4.00000000000000000000	4.00000000000000000000
125.00000000000000000000	0.00000000000000000000	4177.43603515625000000000	4167.17919921875000000000	4184.61523437500000000000	4183.58984375000000000000	4165.12792968750000000000	4164.10253906250000000000	4164.10253906250000000000	4158.46142578125000000000	4172.30761718750000000000	4152.82031250000000000000	4153.33300781250000000000	4238.46142578125000000000	4157.94873046875000000000	4167.69238281250000000000	1559.00000000000000000000	10247.00000000000000000000	10229.00000000000000000000	0.00000000000000000000	0.00000000000000000000	0.00000000000000000000	1532.00000000000000000000	327.00000000000000000000	4.00000000000000000000	4.00000000000000000000	4.00000000000000000000	4.00000000000000000000	4.00000000000000000000	4.00000000000000000000	4.00000000000000000000	4.00000000000000000000	4.00000000000000000000	4.00000000000000000000	4.00000000000000000000	4.00000000000000000000	4.00000000000000000000	4.00000000000000000000	4.00000000000000000000	4.00000000000000000000
126.00000000000000000000	0.00000000000000000000	4162.05126953125000000000	4137.43603515625000000000	4175.38427734375000000000	4177.43603515625000000000	4125.64111328125000000000	4154.87158203125000000000	4143.07666015625000000000	4136.41015625000000000000	4164.10253906250000000000	4141.53857421875000000000	4140.00000000000000000000	4228.71777343750000000000	4140.00000000000000000000	4159.48730468750000000000	1882.00000000000000000000	10247.00000000000000000000	10229.00000000000000000000	0.00000000000000000000	0.00000000000000000000	0.00000000000000000000	1532.00000000000000000000	334.00000000000000000000	4.00000000000000000000	4.00000000000000000000	4.00000000000000000000	4.00000000000000000000	4.00000000000000000000	4.00000000000000000000	4.00000000000000000000	4.00000000000000000000	4.00000000000000000000	4.00000000000000000000	4.00000000000000000000	4.00000000000000000000	4.00000000000000000000	4.00000000000000000000	4.00000000000000000000	4.00000000000000000000
127.00000000000000000000	0.00000000000000000000	4158.46142578125000000000	4152.82031250000000000000	4169.74365234375000000000	4193.84619140625000000000	4146.66650390625000000000	4163.07666015625000000000	4162.56396484375000000000	4176.92285156250000000000	4170.25634765625000000000	4179.48730468750000000000	4165.64111328125000000000	4247.17919921875000000000	4173.33300781250000000000	4177.94873046875000000000	50.00000000000000000000	10246.00000000000000000000	10230.00000000000000000000	0.00000000000000000000	0.00000000000000000000	0.00000000000000000000	1532.00000000000000000000	342.00000000000000000000	4.00000000000000000000	4.00000000000000000000	4.00000000000000000000	4.00000000000000000000	4.00000000000000000000	4.00000000000000000000	4.00000000000000000000	4.00000000000000000000	4.00000000000000000000	4.00000000000000000000	4.00000000000000000000	4.00000000000000000000	4.00000000000000000000	4.00000000000000000000	4.00000000000000000000	4.00000000000000000000
0.00000000000000000000	0.00000000000000000000	4149.23046875000000000000	4129.23046875000000000000	4171.28173828125000000000	4176.92285156250000000000	4123.07666015625000000000	4141.53857421875000000000	4132.82031250000000000000	4155.38427734375000000000	4169.74365234375000000000	4144.61523437500000000000	4146.66650390625000000000	4239.48730468750000000000	4150.76904296875000000000	4168.20507812500000000000	921.00000000000000000000	10246.00000000000000000000	10230.00000000000000000000	0.00000000000000000000	0.00000000000000000000	0.00000000000000000000	1532.00000000000000000000	350.00000000000000000000	4.00000000000000000000	4.00000000000000000000	4.00000000000000000000	4.00000000000000000000	4.00000000000000000000	4.00000000000000000000	4.00000000000000000000	4.00000000000000000000	4.00000000000000000000	4.00000000000000000000	4.00000000000000000000	4.00000000000000000000	4.00000000000000000000	4.00000000000000000000	4.00000000000000000000	4.00000000000000000000
1.00000000000000000000	0.00000000000000000000	4158.46142578125000000000	4147.17919921875000000000	4171.79492187500000000000	4183.07666015625000000000	4140.51269531250000000000	4158.46142578125000000000	4153.33300781250000000000	4160.51269531250000000000	4169.74365234375000000000	4159.48730468750000000000	4150.25634765625000000000	4234.87158203125000000000	4157.43603515625000000000	4168.71777343750000000000	1133.00000000000000000000	10246.00000000000000000000	10230.00000000000000000000	0.00000000000000000000	0.00000000000000000000	0.00000000000000000000	1532.00000000000000000000	359.00000000000000000000	4.00000000000000000000	4.00000000000000000000	4.00000000000000000000	4.00000000000000000000	4.00000000000000000000	4.00000000000000000000	4.00000000000000000000	4.00000000000000000000	4.00000000000000000000	4.00000000000000000000	4.00000000000000000000	4.00000000000000000000	4.00000000000000000000	4.00000000000000000000	4.00000000000000000000	4.00000000000000000000
2.00000000000000000000	0.00000000000000000000	4165.64111328125000000000	4154.87158203125000000000	4177.43603515625000000000	4187.69238281250000000000	4155.38427734375000000000	4170.25634765625000000000	4171.28173828125000000000	4173.84619140625000000000	4167.17919921875000000000	4182.05126953125000000000	4160.00000000000000000000	4236.41015625000000000000	4155.89746093750000000000	4165.12792968750000000000	1276.00000000000000000000	10246.00000000000000000000	10230.00000000000000000000	0.00000000000000000000	0.00000000000000000000	0.00000000000000000000	1532.00000000000000000000	366.00000000000000000000	4.00000000000000000000	4.00000000000000000000	4.00000000000000000000	4.00000000000000000000	4.00000000000000000000	4.00000000000000000000	4.00000000000000000000	4.00000000000000000000	4.00000000000000000000	4.00000000000000000000	4.00000000000000000000	4.00000000000000000000	4.00000000000000000000	4.00000000000000000000	4.00000000000000000000	4.00000000000000000000
3.00000000000000000000	0.00000000000000000000	4155.89746093750000000000	4129.74365234375000000000	4174.35888671875000000000	4164.61523437500000000000	4127.17919921875000000000	4152.82031250000000000000	4146.15380859375000000000	4143.07666015625000000000	4165.64111328125000000000	4138.97412109375000000000	4138.46142578125000000000	4222.05126953125000000000	4124.10253906250000000000	4150.76904296875000000000	1832.00000000000000000000	10245.00000000000000000000	10231.00000000000000000000	0.00000000000000000000	0.00000000000000000000	0.00000000000000000000	1532.00000000000000000000	374.00000000000000000000	4.00000000000000000000	4.00000000000000000000	4.00000000000000000000	4.00000000000000000000	4.00000000000000000000	4.00000000000000000000	4.00000000000000000000	4.00000000000000000000	4.00000000000000000000	4.00000000000000000000	4.00000000000000000000	4.00000000000000000000	4.00000000000000000000	4.00000000000000000000	4.00000000000000000000	4.00000000000000000000
4.00000000000000000000	0.00000000000000000000	4172.30761718750000000000	4167.69238281250000000000	4181.02539062500000000000	4189.23046875000000000000	4166.66650390625000000000	4165.12792968750000000000	4167.69238281250000000000	4164.10253906250000000000	4176.92285156250000000000	4157.43603515625000000000	4158.46142578125000000000	4239.48730468750000000000	4168.71777343750000000000	4173.33300781250000000000	1936.00000000000000000000	10245.00000000000000000000	10231.00000000000000000000	0.00000000000000000000	0.00000000000000000000	0.00000000000000000000	1532.00000000000000000000	383.00000000000000000000	4.00000000000000000000	4.00000000000000000000	4.00000000000000000000	4.00000000000000000000	4.00000000000000000000	4.00000000000000000000	4.00000000000000000000	4.00000000000000000000	4.00000000000000000000	4.00000000000000000000	4.00000000000000000000	4.00000000000000000000	4.00000000000000000000	4.00000000000000000000	4.00000000000000000000	4.00000000000000000000
5.00000000000000000000	0.00000000000000000000	4166.66650390625000000000	4149.74365234375000000000	4183.58984375000000000000	4181.02539062500000000000	4151.28173828125000000000	4153.33300781250000000000	4144.61523437500000000000	4146.15380859375000000000	4169.23046875000000000000	4135.89746093750000000000	4147.17919921875000000000	4232.30761718750000000000	4155.89746093750000000000	4165.64111328125000000000	1200.00000000000000000000	10246.00000000000000000000	10229.00000000000000000000	0.00000000000000000000	0.00000000000000000000	0.00000000000000000000	1532.00000000000000000000	391.00000000000000000000	4.00000000000000000000	4.00000000000000000000	4.00000000000000000000	4.00000000000000000000	4.00000000000000000000	4.00000000000000000000	4.00000000000000000000	4.00000000000000000000	4.00000000000000000000	4.00000000000000000000	4.00000000000000000000	4.00000000000000000000	4.00000000000000000000	4.00000000000000000000	4.00000000000000000000	4.00000000000000000000
6.00000000000000000000	0.00000000000000000000	4157.43603515625000000000	4145.12792968750000000000	4171.79492187500000000000	4171.79492187500000000000	4141.02539062500000000000	4150.76904296875000000000	4145.12792968750000000000	4152.30761718750000000000	4168.20507812500000000000	4146.66650390625000000000	4149.23046875000000000000	4226.15380859375000000000	4148.20507812500000000000	4164.61523437500000000000	1540.00000000000000000000	10246.00000000000000000000	10229.00000000000000000000	0.00000000000000000000	0.00000000000000000000	0.00000000000000000000	1532.00000000000000000000	399.00000000000000000000	4.00000000000000000000	4.00000000000000000000	4.00000000000000000000	4.00000000000000000000	4.00000000000000000000	4.00000000000000000000	4.00000000000000000000	4.00000000000000000000	4.00000000000000000000	4.00000000000000000000	4.00000000000000000000	4.00000000000000000000	4.00000000000000000000	4.00000000000000000000	4.00000000000000000000	4.00000000000000000000
7.00000000000000000000	0.00000000000000000000	4158.46142578125000000000	4148.20507812500000000000	4174.87158203125000000000	4178.46142578125000000000	4140.00000000000000000000	4150.25634765625000000000	4154.87158203125000000000	4171.28173828125000000000	4170.76904296875000000000	4174.35888671875000000000	4164.10253906250000000000	4243.07666015625000000000	4160.51269531250000000000	4174.35888671875000000000	1619.00000000000000000000	10246.00000000000000000000	10228.00000000000000000000	0.00000000000000000000	0.00000000000000000000	0.00000000000000000000	1532.00000000000000000000	407.00000000000000000000	4.00000000000000000000	4.00000000000000000000	4.00000000000000000000	4.00000000000000000000	4.00000000000000000000	4.00000000000000000000	4.00000000000000000000	4.00000000000000000000	4.00000000000000000000	4.00000000000000000000	4.00000000000000000000	4.00000000000000000000	4.00000000000000000000	4.00000000000000000000	4.00000000000000000000	4.00000000000000000000
8.00000000000000000000	0.00000000000000000000	4150.76904296875000000000	4122.56396484375000000000	4175.89746093750000000000	4161.53857421875000000000	4118.97412109375000000000	4144.10253906250000000000	4139.48730468750000000000	4142.05126953125000000000	4164.10253906250000000000	4142.05126953125000000000	4143.58984375000000000000	4230.25634765625000000000	4136.92285156250000000000	4158.97412109375000000000	844.00000000000000000000	10246.00000000000000000000	10228.00000000000000000000	0.00000000000000000000	0.00000000000000000000	0.00000000000000000000	1532.00000000000000000000	415.00000000000000000000	4.00000000000000000000	4.00000000000000000000	4.00000000000000000000	4.00000000000000000000	4.00000000000000000000	4.00000000000000000000	4.00000000000000000000	4.00000000000000000000	4.00000000000000000000	4.00000000000000000000	4.00000000000000000000	4.00000000000000000000	4.00000000000000000000	4.00000000000000000000	4.00000000000000000000	4.00000000000000000000
9.00000000000000000000	0.00000000000000000000	4165.64111328125000000000	4165.12792968750000000000	4176.41015625000000000000	4176.92285156250000000000	4166.15380859375000000000	4170.76904296875000000000	4173.84619140625000000000	4164.10253906250000000000	4172.30761718750000000000	4178.97412109375000000000	4158.46142578125000000000	4231.79492187500000000000	4164.10253906250000000000	4168.71777343750000000000	1703.00000000000000000000	10245.00000000000000000000	10228.00000000000000000000	0.00000000000000000000	0.00000000000000000000	0.00000000000000000000	1532.00000000000000000000	423.00000000000000000000	4.00000000000000000000	4.00000000000000000000	4.00000000000000000000	4.00000000000000000000	4.00000000000000000000	4.00000000000000000000	4.00000000000000000000	4.00000000000000000000	4.00000000000000000000	4.00000000000000000000	4.00000000000000000000	4.00000000000000000000	4.00000000000000000000	4.00000000000000000000	4.00000000000000000000	4.00000000000000000000
10.00000000000000000000	0.00000000000000000000	4165.12792968750000000000	4157.94873046875000000000	4180.51269531250000000000	4168.71777343750000000000	4143.07666015625000000000	4161.02539062500000000000	4159.48730468750000000000	4148.20507812500000000000	4167.69238281250000000000	4165.64111328125000000000	4148.71777343750000000000	4225.64111328125000000000	4141.53857421875000000000	4160.51269531250000000000	1819.00000000000000000000	10245.00000000000000000000	10228.00000000000000000000	0.00000000000000000000	0.00000000000000000000	0.00000000000000000000	1532.00000000000000000000	430.00000000000000000000	4.00000000000000000000	4.00000000000000000000	4.00000000000000000000	4.00000000000000000000	4.00000000000000000000	4.00000000000000000000	4.00000000000000000000	4.00000000000000000000	4.00000000000000000000	4.00000000000000000000	4.00000000000000000000	4.00000000000000000000	4.00000000000000000000	4.00000000000000000000	4.00000000000000000000	4.00000000000000000000
[truncated: 236 more rows]
